# Supplementary material for: Comparative Transcriptome Analysis of Waterlogging-Sensitive and Waterlogging-Tolerant Chrysanthemum morifolium Cultivars under Waterlogging Stress and Reoxygenation Conditions
Source: Int J Mol Sci. 2018 May 14;19(5):1455. doi: 10.3390/ijms19051455 (PMC5983694; doi:10.3390/ijms19051455)
Supplement: Supplementary file 1 [file ijms-19-01455-s001.zip]

Archive with 21 entries (20 files):
- ijms-299114-sup/
- ijms-299114-sup/S1.xls
- ijms-299114-sup/S10.xls
- ijms-299114-sup/S11.xls
- ijms-299114-sup/S12.xls
- ijms-299114-sup/S13.xls
- ijms-299114-sup/S14.xls
- ijms-299114-sup/S15.xls
- ijms-299114-sup/S16.xls
- ijms-299114-sup/S17.xls
- ijms-299114-sup/S18.xls
- ijms-299114-sup/S19.xls
- ijms-299114-sup/S2.xls
- ijms-299114-sup/S20.xls
- ijms-299114-sup/S3.xls
- ijms-299114-sup/S4.xls
- ijms-299114-sup/S5.xls
- ijms-299114-sup/S6.xls
- ijms-299114-sup/S7.xls
- ijms-299114-sup/S8.xls
- ijms-299114-sup/S9.xls
