# Supplementary material for: Comparative Transcriptome Analysis of Waterlogging-Sensitive and Waterlogging-Tolerant Chrysanthemum morifolium Cultivars under Waterlogging Stress and Reoxygenation Conditions
Source: Int J Mol Sci. 2018 May 14;19(5):1455. doi: 10.3390/ijms19051455 (PMC5983694; doi:10.3390/ijms19051455)
Supplement: Supplementary file 1 [file ijms-19-01455-s001.zip › ijms-299114-sup/S1.xls]

Unigene	Length	QCK 12 h-Expression	QW 12 h-Expression	log2FoldChange(QW 12 h/QCK 12 h)	Pvalue	FDR	Up/Down-Regulation(QW 12 h/QCK 12 h)
CL17939.Contig4_All	1202	0.01	406.84	15.31217391	0	0	Up
CL7613.Contig3_All	538	0.01	395.42	15.27109822	0	0	Up
CL17939.Contig1_All	636	0.01	380.22	15.2145468	0	0	Up
CL14194.Contig2_All	508	0.01	283.19	14.7894827	0	0	Up
CL3036.Contig4_All	697	0.01	133.26	13.70195618	1.23E-286	9.53E-285	Up
CL11154.Contig2_All	1130	0.01	110.92	13.4372319	0	0	Up
Unigene34985_All	483	0.01	102.93	13.32937591	7.14E-148	3.13E-146	Up
Unigene56591_All	247	0.01	87.09	13.08829136	1.06E-56	2.13E-55	Up
CL6822.Contig5_All	608	0.01	83.32	13.02444712	1.26E-154	5.74E-153	Up
CL6903.Contig8_All	1347	0.01	77.55	12.92091107	0	0	Up
Unigene34983_All	884	0.01	76.44	12.90011206	1.64E-212	9.72E-211	Up
Unigene5317_All	714	0.01	69.62	12.7652861	5.54E-154	2.51E-152	Up
CL17785.Contig2_All	1125	0.01	65.83	12.68452948	3.79E-236	2.47E-234	Up
CL1068.Contig2_All	427	0.01	65.64	12.68035952	4.15E-82	1.12E-80	Up
CL1342.Contig4_All	892	0.01	61.16	12.57837269	1.14E-171	5.62E-170	Up
CL11502.Contig4_All	688	0.01	60.22	12.55602699	6.20E-128	2.42E-126	Up
Unigene15303_All	686	0.01	55.11	12.42809841	7.71E-117	2.77E-115	Up
CL15333.Contig1_All	1457	0.01	53.82	12.39392668	4.96E-253	3.46E-251	Up
CL17018.Contig1_All	490	0.01	53.51	12.38559281	2.07E-78	5.37E-77	Up
CL15050.Contig16_All	2580	0.01	52.89	12.36877926	0	0	Up
Unigene42679_All	279	0.01	51.85	12.34012827	1.69E-39	2.61E-38	Up
Unigene22465_All	654	0.01	47.77	12.22188916	2.94E-96	8.99E-95	Up
Unigene37780_All	251	0.01	47.44	12.21188829	8.84E-32	1.16E-30	Up
CL1947.Contig1_All	663	0.01	46.75	12.19075065	1.29E-95	3.94E-94	Up
CL556.Contig4_All	2366	0.01	46.5	12.183015	0	0	Up
CL17719.Contig1_All	828	0.01	45.22	12.14274528	1.75E-117	6.34E-116	Up
CL10019.Contig8_All	388	0.01	44.33	12.11406765	5.98E-50	1.09E-48	Up
CL7239.Contig1_All	556	0.01	44.18	12.1091777	1.50E-74	3.72E-73	Up
CL6903.Contig9_All	431	0.01	43.44	12.08480839	4.28E-55	8.43E-54	Up
Unigene29652_All	829	0.01	41.64	12.02375435	2.56E-108	8.65E-107	Up
CL4601.Contig1_All	216	0.01	36.47	11.83249448	2.31E-20	2.18E-19	Up
CL2991.Contig5_All	797	0.01	35.88	11.80896417	1.67E-89	4.79E-88	Up
CL6903.Contig3_All	600	0.01	33.71	11.71896091	5.22E-62	1.13E-60	Up
CL8872.Contig3_All	862	0.01	33.3	11.70130646	2.62E-90	7.61E-89	Up
Unigene15232_All	1427	0.01	33.26	11.69957245	3.53E-153	1.59E-151	Up
Unigene45376_All	267	0.01	31.89	11.63888838	4.26E-23	4.43E-22	Up
CL20624.Contig4_All	408	0.01	30.06	11.55362929	5.83E-36	8.39E-35	Up
CL8146.Contig6_All	644	0.01	29.79	11.54061241	4.09E-59	8.54E-58	Up
Unigene54985_All	417	0.01	29.76	11.53915881	1.33E-36	1.94E-35	Up
CL16515.Contig1_All	805	0.01	28.48	11.47573343	5.60E-72	1.35E-70	Up
CL1068.Contig1_All	367	0.01	28.19	11.46096776	7.51E-30	9.38E-29	Up
CL8076.Contig3_All	239	0.01	27.58	11.42940674	1.25E-17	1.06E-16	Up
CL20140.Contig7_All	2382	0.01	27.53	11.42678889	6.36E-215	3.81E-213	Up
CL20748.Contig2_All	545	0.01	27.46	11.42311591	1.90E-45	3.25E-44	Up
CL8931.Contig2_All	861	0.01	27.37	11.41837972	3.14E-74	7.76E-73	Up
Unigene54706_All	619	0.01	26.52	11.37286506	1.36E-50	2.51E-49	Up
Unigene56662_All	925	0.01	26.25	11.35810171	5.80E-77	1.48E-75	Up
CL2835.Contig4_All	506	0.7	1836.6	11.35739491	0	0	Up
CL6833.Contig5_All	1198	0.05	131.11	11.35656201	0	0	Up
CL15050.Contig2_All	1211	0.01	25.91	11.3392933	9.25E-101	2.95E-99	Up
Unigene88175_All	595	0.01	25.54	11.31854281	1.42E-46	2.48E-45	Up
Unigene8713_All	1131	0.01	25.02	11.28886607	1.25E-90	3.63E-89	Up
Unigene42722_All	1493	0.01	24.69	11.26971112	2.99E-119	1.09E-117	Up
CL7613.Contig1_All	475	0.25	603.55	11.23732948	0	0	Up
Unigene59034_All	980	0.01	23.64	11.20701432	1.38E-73	3.39E-72	Up
CL8146.Contig2_All	360	0.01	23.1	11.17367714	4.62E-24	4.95E-23	Up
Unigene49058_All	615	0.01	22.56	11.13955135	1.03E-42	1.68E-41	Up
CL17849.Contig5_All	1459	0.01	22.37	11.12734954	1.39E-105	4.60E-104	Up
CL18131.Contig8_All	681	0.01	22.08	11.10852446	9.83E-47	1.71E-45	Up
Unigene5632_All	1288	0.01	22.06	11.10721708	1.96E-91	5.74E-90	Up
CL5576.Contig1_All	987	0.01	21.9	11.09671515	9.20E-69	2.15E-67	Up
Unigene7754_All	1801	0.01	21.66	11.08081753	5.71E-127	2.22E-125	Up
CL2968.Contig1_All	1238	0.01	20.5	11.00140819	1.26E-81	3.37E-80	Up
Unigene1411_All	417	0.01	20.19	10.9794252	5.01E-25	5.53E-24	Up
CL2835.Contig1_All	472	0.8	1614.65	10.97893385	0	0	Up
Unigene13058_All	3942	0.01	20.18	10.97871046	3.68E-263	2.65E-261	Up
CL17018.Contig2_All	913	0.01	19.71	10.94471206	5.03E-57	1.02E-55	Up
Unigene8985_All	1766	0.06	118.11	10.942881	0	0	Up
CL11154.Contig4_All	917	0.36	701.2	10.92761337	0	0	Up
Unigene38997_All	1378	0.01	19.43	10.92407019	1.89E-86	5.29E-85	Up
CL20414.Contig5_All	717	0.01	19.38	10.92035286	2.34E-43	3.87E-42	Up
CL17430.Contig2_All	1329	0.01	19.2	10.9068906	1.98E-82	5.33E-81	Up
CL7584.Contig1_All	537	0.01	19.06	10.8963324	2.68E-31	3.47E-30	Up
CL4865.Contig3_All	1358	0.01	18.78	10.87498135	2.87E-82	7.72E-81	Up
CL2816.Contig9_All	3626	0.01	18.21	10.83051521	3.87E-218	2.34E-216	Up
CL8076.Contig2_All	588	0.11	196.36	10.80178183	0	0	Up
CL16751.Contig1_All	814	0.01	17.57	10.77889848	3.99E-45	6.77E-44	Up
CL17939.Contig2_All	702	0.08	139.17	10.76456063	7.94E-299	6.32E-297	Up
CL12241.Contig3_All	1084	0.01	17.24	10.75154406	6.42E-60	1.36E-58	Up
CL4387.Contig2_All	529	0.01	16.58	10.69522829	8.53E-27	9.88E-26	Up
CL10019.Contig7_All	640	0.01	16.57	10.69435789	6.62E-33	8.90E-32	Up
CL17646.Contig1_All	1249	0.01	16.55	10.6926155	1.13E-66	2.59E-65	Up
CL15603.Contig1_All	847	0.01	16.54	10.69174352	2.54E-44	4.25E-43	Up
CL2870.Contig5_All	1615	0.01	16.49	10.68737568	1.31E-86	3.66E-85	Up
CL11502.Contig6_All	712	0.01	16.48	10.68650053	9.16E-37	1.34E-35	Up
CL17785.Contig1_All	1201	0.01	16.35	10.67507492	3.91E-63	8.56E-62	Up
CL13298.Contig2_All	902	0.01	16.34	10.67419227	9.83E-47	1.71E-45	Up
Unigene46052_All	1495	0.01	16.21	10.66266838	1.43E-78	3.72E-77	Up
CL523.Contig1_All	1502	0.01	15.99	10.64295422	6.29E-78	1.62E-76	Up
Unigene32517_All	397	0.01	15.89	10.63390341	9.35E-19	8.30E-18	Up
CL6833.Contig9_All	2669	0.03	47.39	10.62540444	0	0	Up
CL20706.Contig3_All	1375	0.01	15.56	10.60362634	3.03E-69	7.11E-68	Up
CL12241.Contig4_All	1606	0.01	15.46	10.5943246	8.03E-81	2.13E-79	Up
CL7230.Contig5_All	3432	0.02	30.87	10.59198977	0	0	Up
CL5213.Contig1_All	442	0.01	15.41	10.58965115	1.59E-20	1.51E-19	Up
Unigene11763_All	723	0.01	15.38	10.58683979	7.79E-35	1.09E-33	Up
CL11154.Contig5_All	1049	1.32	2005.82	10.5694385	0	0	Up
Unigene28840_All	1427	0.01	14.99	10.54978467	3.03E-69	7.11E-68	Up
Unigene36314_All	929	0.01	14.8	10.53138146	7.71E-44	1.28E-42	Up
CL2800.Contig3_All	1011	0.01	14.64	10.51569984	2.24E-47	3.94E-46	Up
Unigene42849_All	1888	0.01	14.56	10.50779464	7.95E-90	2.30E-88	Up
CL2835.Contig6_All	656	0.53	753.11	10.47265253	0	0	Up
CL8480.Contig1_All	382	0.01	14.12	10.46352437	5.06E-16	4.00E-15	Up
Unigene29757_All	381	0.01	14.1	10.46147945	7.33E-16	5.76E-15	Up
CL19097.Contig2_All	962	0.01	13.99	10.45018025	7.11E-43	1.17E-41	Up
CL4828.Contig4_All	386	0.01	13.94	10.44501485	5.06E-16	4.00E-15	Up
CL1698.Contig2_All	986	0.01	13.74	10.42416629	2.34E-43	3.87E-42	Up
CL73.Contig2_All	1779	0.01	13.69	10.41890673	1.55E-79	4.07E-78	Up
CL6822.Contig3_All	362	0.01	13.62	10.41151099	1.42E-14	1.05E-13	Up
CL1342.Contig1_All	498	0.01	13.6	10.40939094	1.10E-20	1.05E-19	Up
Unigene578_All	915	0.01	13.55	10.40407714	1.69E-39	2.61E-38	Up
CL10709.Contig1_All	902	0.01	13.45	10.39339046	1.56E-38	2.37E-37	Up
CL8147.Contig5_All	711	0.01	13.44	10.39231742	5.19E-30	6.50E-29	Up
CL15050.Contig17_All	2157	0.02	26.82	10.38909352	3.39E-189	1.83E-187	Up
CL2800.Contig2_All	490	0.01	13.38	10.3858624	4.83E-20	4.51E-19	Up
CL6104.Contig2_All	1067	0.01	13.35	10.38262403	1.31E-45	2.25E-44	Up
CL4828.Contig1_All	445	0.01	13.19	10.36522885	8.62E-18	7.38E-17	Up
Unigene11836_All	1337	0.01	13.14	10.35974956	7.29E-57	1.48E-55	Up
CL4713.Contig1_All	386	0.01	13.07	10.35204343	4.67E-15	3.53E-14	Up
Unigene25885_All	721	0.01	13.07	10.35204343	1.09E-29	1.35E-28	Up
CL2954.Contig1_All	946	0.01	13.04	10.34872815	2.45E-39	3.77E-38	Up
Unigene32952_All	716	0.01	12.66	10.30606169	1.45E-28	1.76E-27	Up
Unigene42528_All	631	0.01	12.61	10.30035256	7.25E-25	7.97E-24	Up
CL1026.Contig9_All	425	0.01	12.54	10.29232163	5.06E-16	4.00E-15	Up
Unigene89247_All	335	0.01	12.53	10.2911707	2.53E-12	1.65E-11	Up
Unigene13274_All	1066	0.01	12.52	10.29001885	7.11E-43	1.17E-41	Up
Unigene47065_All	678	0.01	12.5	10.28771238	1.24E-26	1.42E-25	Up
Unigene56835_All	463	0.01	12.38	10.2737956	1.81E-17	1.53E-16	Up
CL11250.Contig6_All	501	0.01	12.27	10.26091953	9.35E-19	8.30E-18	Up
Unigene5459_All	2081	0.01	12.25	10.25856603	1.48E-83	4.04E-82	Up
CL15762.Contig1_All	564	0.01	12.22	10.25502857	2.50E-21	2.44E-20	Up
CL876.Contig4_All	810	0.01	12.16	10.24792751	3.89E-31	5.01E-30	Up
CL17275.Contig2_All	579	0.01	12.1	10.24079133	1.19E-21	1.18E-20	Up
Unigene100983_All	212	0.01	12.03	10.23242093	7.40E-07	3.19E-06	Up
CL2695.Contig1_All	689	0.01	12.01	10.23002044	5.43E-26	6.16E-25	Up
CL14194.Contig5_All	719	0.32	383.37	10.22644983	0	0	Up
CL6833.Contig7_All	1033	0.05	59.7	10.22158712	3.26E-193	1.79E-191	Up
CL4253.Contig1_All	1762	0.01	11.93	10.22037833	1.33E-68	3.10E-67	Up
CL9090.Contig1_All	1676	0.01	11.76	10.19967234	2.93E-64	6.49E-63	Up
CL11683.Contig1_All	509	0.01	11.74	10.19721669	2.84E-18	2.48E-17	Up
CL12633.Contig2_All	850	0.01	11.72	10.19475685	1.28E-31	1.67E-30	Up
CL18253.Contig3_All	1246	0.01	11.52	10.169925	2.06E-46	3.58E-45	Up
CL4828.Contig3_All	371	0.01	11.41	10.15608308	1.20E-12	8.02E-12	Up
CL6218.Contig3_All	240	0.01	11.39	10.15355203	1.16E-07	5.42E-07	Up
CL20748.Contig3_All	569	0.01	11.34	10.14720492	4.83E-20	4.51E-19	Up
Unigene26344_All	421	0.01	11.3	10.14210706	2.05E-14	1.50E-13	Up
CL3601.Contig2_All	1002	0.01	11.26	10.13699111	4.03E-36	5.82E-35	Up
CL16950.Contig1_All	555	0.01	11.26	10.13699111	2.13E-19	1.94E-18	Up
CL13859.Contig5_All	8885	0.01	11.2	10.12928302	0	0	Up
CL18434.Contig2_All	322	0.01	11.18	10.12670447	1.48E-10	8.65E-10	Up
CL2991.Contig1_All	759	0.01	11.14	10.12153352	8.53E-27	9.87E-26	Up
CL15326.Contig2_All	970	0.21	230.4	10.09953567	0	0	Up
Unigene31088_All	3211	0.01	10.97	10.09934781	2.34E-116	8.39E-115	Up
Unigene39341_All	508	0.01	10.95	10.09671515	3.79E-17	3.16E-16	Up
Unigene52371_All	1383	0.01	10.9	10.09011242	5.52E-49	9.95E-48	Up
CL5305.Contig1_All	367	0.01	10.79	10.07547915	7.67E-12	4.88E-11	Up
CL12526.Contig16_All	3569	0.01	10.79	10.07547915	1.88E-127	7.33E-126	Up
CL8146.Contig1_All	497	0.01	10.78	10.07414146	1.67E-16	1.35E-15	Up
CL10260.Contig5_All	650	0.01	10.73	10.06743436	8.23E-22	8.19E-21	Up
Unigene90502_All	436	0.01	10.73	10.06743436	2.97E-14	2.16E-13	Up
CL6903.Contig7_All	555	0.01	10.68	10.06069593	1.96E-18	1.72E-17	Up
CL6375.Contig1_All	780	0.01	10.45	10.02928723	7.87E-26	8.88E-25	Up
CL8076.Contig1_All	561	0.83	866.88	10.02850525	0	0	Up
Unigene10739_All	959	0.01	10.44	10.027906	4.22E-32	5.56E-31	Up
CL15333.Contig2_All	434	0.01	10.43	10.02652344	9.02E-14	6.38E-13	Up
CL19484.Contig6_All	2457	0.01	10.42	10.02513956	3.37E-84	9.25E-83	Up
Unigene40225_All	578	0.01	10.39	10.02097994	9.35E-19	8.31E-18	Up
CL8146.Contig5_All	742	0.01	10.37	10.01820018	2.20E-24	2.39E-23	Up
Unigene11140_All	2270	0.01	10.33	10.01262454	4.01E-77	1.02E-75	Up
Unigene48410_All	375	0.01	10.22	9.997179481	2.33E-11	1.44E-10	Up
CL8076.Contig6_All	254	0.01	10.12	9.982993575	2.44E-07	1.10E-06	Up
CL18215.Contig2_All	829	0.61	614.9	9.977326849	0	0	Up
Unigene88298_All	656	0.01	10.08	9.977279923	7.59E-21	7.30E-20	Up
CL18215.Contig1_All	799	0.15	150.97	9.975083677	0	0	Up
Unigene22095_All	1178	0.01	10.05	9.972979786	3.27E-38	4.93E-37	Up
CL4398.Contig4_All	1197	0.01	9.95	9.958552715	1.56E-38	2.37E-37	Up
Unigene16126_All	688	0.4	394.75	9.946723551	0	0	Up
CL1698.Contig7_All	948	0.01	9.81	9.938109326	7.51E-30	9.38E-29	Up
Unigene31181_All	408	0.01	9.81	9.938109326	3.66E-12	2.37E-11	Up
CL18680.Contig1_All	654	0.01	9.71	9.923327485	4.83E-20	4.51E-19	Up
CL11964.Contig1_All	793	0.01	9.64	9.912889336	3.19E-24	3.44E-23	Up
CL6833.Contig3_All	1886	0.12	115.61	9.912016072	0	0	Up
CL15353.Contig2_All	561	0.01	9.6	9.906890596	7.95E-17	6.54E-16	Up
CL1569.Contig5_All	5998	0.01	9.56	9.900866808	1.21E-190	6.57E-189	Up
CL1602.Contig8_All	1751	0.01	9.51	9.893301531	1.88E-54	3.68E-53	Up
CL447.Contig2_All	1045	0.01	9.41	9.878050913	1.28E-31	1.67E-30	Up
CL15353.Contig1_All	1157	0.01	9.38	9.873444113	3.71E-35	5.25E-34	Up
Unigene56611_All	753	0.01	9.37	9.871905238	1.87E-22	1.91E-21	Up
Unigene100042_All	505	0.01	9.35	9.868822555	1.42E-14	1.05E-13	Up
Unigene25957_All	1152	0.01	9.28	9.857980995	1.63E-34	2.28E-33	Up
Unigene6910_All	1763	0.01	9.26	9.854868383	1.74E-53	3.34E-52	Up
CL15272.Contig1_All	398	0.01	9.25	9.853309555	3.37E-11	2.06E-10	Up
CL20114.Contig1_All	305	0.01	9.22	9.84862294	2.64E-08	1.30E-07	Up
CL16793.Contig3_All	1908	0.01	9.2	9.845490051	1.66E-57	3.38E-56	Up
CL18650.Contig1_All	654	0.01	9.07	9.824958741	9.35E-19	8.31E-18	Up
Unigene64647_All	440	0.01	9.07	9.824958741	3.66E-12	2.37E-11	Up
CL3112.Contig1_All	555	0.01	8.87	9.792790294	2.22E-15	1.71E-14	Up
Unigene100296_All	405	0.01	8.79	9.779719355	7.07E-11	4.22E-10	Up
CL19648.Contig4_All	1426	0.01	8.71	9.766528909	1.83E-40	2.89E-39	Up
Unigene15314_All	506	0.01	8.67	9.759888183	1.31E-13	9.16E-13	Up
CL11192.Contig5_All	237	0.01	8.64	9.754887502	9.88E-06	3.77E-05	Up
Unigene5485_All	818	0.01	8.62	9.751544059	1.87E-22	1.91E-21	Up
CL19427.Contig1_All	526	0.01	8.58	9.744833837	4.30E-14	3.10E-13	Up
CL735.Contig3_All	369	0.01	8.57	9.743151394	1.37E-09	7.43E-09	Up
CL19097.Contig4_All	354	0.01	8.52	9.73470962	4.15E-09	2.18E-08	Up
CL7230.Contig3_All	2367	0.05	41.99	9.713901978	0	0	Up
CL17813.Contig6_All	1888	0.01	8.32	9.700439718	1.48E-51	2.77E-50	Up
Unigene40255_All	1780	0.01	8.3	9.696967526	1.67E-48	3.00E-47	Up
CL3668.Contig1_All	986	0.01	8.28	9.693486957	2.59E-26	2.96E-25	Up
CL17753.Contig4_All	252	0.01	8.27	9.691743519	4.71E-06	1.87E-05	Up
CL20770.Contig8_All	1423	0.01	8.23	9.68474862	3.27E-38	4.93E-37	Up
Unigene11550_All	906	0.01	8.21	9.681238412	6.69E-24	7.14E-23	Up
CL823.Contig3_All	950	0.01	8.19	9.677719642	5.01E-25	5.53E-24	Up
Unigene6797_All	787	0.36	294.16	9.67438846	0	0	Up
Unigene14623_All	5402	0.01	8.16	9.672425342	1.38E-146	6.03E-145	Up
CL8480.Contig2_All	583	0.01	8.15	9.670656249	6.76E-15	5.08E-14	Up
CL19648.Contig6_All	2493	0.01	8.11	9.663558104	1.13E-66	2.59E-65	Up
CL4828.Contig6_All	322	0.01	8.1	9.661778098	8.03E-08	3.79E-07	Up
CL7991.Contig3_All	368	0.01	8.08	9.658211483	6.01E-09	3.11E-08	Up
Unigene24604_All	717	0.88	709.42	9.654920764	0	0	Up
CL1026.Contig7_All	496	0.01	8.06	9.654636029	2.53E-12	1.65E-11	Up
Unigene25226_All	1250	0.01	8.03	9.649256178	1.39E-32	1.85E-31	Up
Unigene43064_All	337	0.01	8.01	9.645658432	3.83E-08	1.86E-07	Up
Unigene10894_All	790	1.23	982.8	9.642095732	0	0	Up
CL11906.Contig6_All	557	0.01	7.98	9.640244936	6.23E-14	4.45E-13	Up
Unigene24865_All	1948	0.01	7.96	9.636624621	6.49E-51	1.21E-49	Up
CL1886.Contig2_All	535	0.01	7.89	9.62388149	3.97E-13	2.71E-12	Up
CL15985.Contig1_All	1163	0.01	7.85	9.616548844	1.09E-29	1.35E-28	Up
Unigene31317_All	368	0.01	7.83	9.612868497	8.71E-09	4.46E-08	Up
CL15050.Contig25_All	3011	0.01	7.83	9.612868497	6.29E-78	1.62E-76	Up
CL17372.Contig7_All	3584	0.01	7.76	9.599912842	3.08E-92	9.09E-91	Up
CL507.Contig3_All	1309	0.01	7.74	9.596189756	6.62E-33	8.91E-32	Up
CL9916.Contig2_All	317	0.01	7.74	9.596189756	2.44E-07	1.10E-06	Up
CL3034.Contig3_All	972	0.01	7.72	9.592457037	3.19E-24	3.44E-23	Up
CL566.Contig9_All	2449	0.01	7.71	9.59058705	2.49E-62	5.40E-61	Up
CL6833.Contig11_All	781	0.01	7.69	9.586839788	3.08E-19	2.78E-18	Up
CL19416.Contig2_All	344	0.01	7.64	9.577428828	8.03E-08	3.79E-07	Up
CL12161.Contig1_All	307	0.01	7.62	9.573647187	5.11E-07	2.23E-06	Up
Unigene47047_All	888	0.01	7.62	9.573647187	8.23E-22	8.19E-21	Up
CL7035.Contig2_All	756	0.01	7.61	9.571752644	1.96E-18	1.72E-17	Up
CL15272.Contig2_All	575	0.01	7.59	9.567956075	9.02E-14	6.38E-13	Up
Unigene24018_All	314	0.01	7.53	9.556506055	5.11E-07	2.23E-06	Up
Unigene4847_All	2266	0.01	7.53	9.556506055	3.21E-56	6.43E-55	Up
Unigene30026_All	746	0.01	7.5	9.550746785	8.62E-18	7.38E-17	Up
CL8907.Contig2_All	2516	0.01	7.5	9.550746785	2.49E-62	5.40E-61	Up
Unigene24365_All	1132	0.01	7.5	9.550746785	1.34E-27	1.58E-26	Up
CL16515.Contig2_All	1120	0.05	37.45	9.548821908	1.80E-131	7.17E-130	Up
CL11154.Contig3_All	1194	0.66	493.34	9.545900526	0	0	Up
Unigene18976_All	671	0.01	7.47	9.544964433	7.33E-16	5.76E-15	Up
Unigene24200_All	1239	0.05	37.27	9.541871009	9.72E-146	4.23E-144	Up
CL14179.Contig18_All	1453	0.01	7.43	9.537218401	3.71E-35	5.26E-34	Up
CL20587.Contig5_All	2008	0.01	7.43	9.537218401	5.52E-49	9.95E-48	Up
Unigene76912_All	578	0.01	7.42	9.535275377	1.89E-13	1.32E-12	Up
CL8145.Contig3_All	721	0.24	177.47	9.530325047	0	0	Up
CL14625.Contig2_All	878	0.01	7.36	9.523561956	7.59E-21	7.30E-20	Up
CL12241.Contig2_All	527	0.01	7.34	9.519636253	3.66E-12	2.37E-11	Up
CL17568.Contig2_All	558	0.01	7.3	9.511752654	8.32E-13	5.59E-12	Up
CL3568.Contig6_All	1448	0.01	7.23	9.497851837	3.42E-34	4.74E-33	Up
Unigene34643_All	301	0.01	7.22	9.495855027	1.55E-06	6.48E-06	Up
CL2937.Contig8_All	731	0.01	7.21	9.493855449	7.95E-17	6.54E-16	Up
CL1383.Contig27_All	1928	0.01	7.18	9.487840034	1.31E-45	2.25E-44	Up
CL550.Contig8_All	2472	0.01	7.18	9.487840034	1.24E-58	2.58E-57	Up
CL19929.Contig9_All	443	0.01	7.17	9.485829309	9.44E-10	5.19E-09	Up
CL17813.Contig5_All	695	0.01	7.17	9.485829309	7.33E-16	5.76E-15	Up
CL9297.Contig5_All	1152	0.09	64.51	9.4853821	1.30E-234	8.39E-233	Up
CL1068.Contig4_All	553	0.11	78.51	9.479229091	9.52E-129	3.74E-127	Up
Unigene49309_All	1565	0.01	7.13	9.477758266	1.33E-36	1.94E-35	Up
Unigene9818_All	2629	0.04	28.42	9.472690839	2.89E-240	1.91E-238	Up
CL7414.Contig2_All	685	0.01	7.1	9.471675214	1.54E-15	1.19E-14	Up
CL7613.Contig2_All	521	0.23	163.24	9.471145039	1.02E-249	6.99E-248	Up
CL19046.Contig1_All	300	0.01	7.06	9.463524373	2.25E-06	9.21E-06	Up
CL4387.Contig4_All	551	0.01	7.06	9.463524373	3.66E-12	2.37E-11	Up
Unigene28368_All	532	0.01	7.06	9.463524373	1.11E-11	6.99E-11	Up
CL17719.Contig2_All	835	0.07	49.38	9.462356199	5.52E-127	2.14E-125	Up
CL5835.Contig2_All	1436	0.01	7	9.451211112	6.62E-33	8.91E-32	Up
CL18253.Contig2_All	718	0.01	6.98	9.447083226	5.06E-16	4.00E-15	Up
Unigene26090_All	397	0.01	6.98	9.447083226	1.83E-08	9.08E-08	Up
Unigene45516_All	893	0.01	6.97	9.445014846	4.83E-20	4.51E-19	Up
CL19701.Contig7_All	456	0.01	6.96	9.442943496	6.52E-10	3.63E-09	Up
CL20737.Contig2_All	585	0.01	6.96	9.442943496	8.32E-13	5.58E-12	Up
CL19427.Contig3_All	415	0.01	6.95	9.440869168	6.01E-09	3.11E-08	Up
CL17948.Contig1_All	1340	0.01	6.9	9.430452552	3.58E-30	4.51E-29	Up
Unigene4351_All	1415	0.01	6.86	9.422064766	8.84E-32	1.16E-30	Up
Unigene89212_All	602	0.01	6.82	9.413627929	5.74E-13	3.89E-12	Up
CL9786.Contig4_All	1443	0.01	6.82	9.413627929	4.22E-32	5.56E-31	Up
CL14194.Contig4_All	918	0.31	211.18	9.411989279	0	0	Up
CL11154.Contig1_All	830	0.99	674.21	9.411553785	0	0	Up
CL5077.Contig2_All	1173	0.01	6.8	9.409390936	5.43E-26	6.17E-25	Up
Unigene15277_All	925	0.01	6.8	9.409390936	2.31E-20	2.18E-19	Up
CL3601.Contig1_All	282	0.01	6.77	9.403012024	9.88E-06	3.78E-05	Up
CL20128.Contig2_All	3489	0.01	6.76	9.400879436	3.00E-78	7.76E-77	Up
Unigene51169_All	297	0.01	6.75	9.398743692	4.71E-06	1.87E-05	Up
CL14578.Contig38_All	1572	0.01	6.73	9.394462695	1.13E-34	1.58E-33	Up
CL19696.Contig4_All	305	0.01	6.72	9.392317423	3.25E-06	1.31E-05	Up
Unigene17197_All	408	0.01	6.72	9.392317423	1.83E-08	9.09E-08	Up
Unigene18905_All	1230	0.01	6.72	9.392317423	5.89E-27	6.85E-26	Up
CL15050.Contig3_All	3847	0.07	46.99	9.39078313	0	0	Up
CL4986.Contig4_All	822	0.01	6.7	9.388017285	1.25E-17	1.06E-16	Up
CL20187.Contig35_All	2274	0.01	6.68	9.383704292	4.13E-50	7.57E-49	Up
Unigene90116_All	482	0.01	6.65	9.37721053	4.50E-10	2.54E-09	Up
CL3932.Contig2_All	611	0.01	6.65	9.37721053	8.32E-13	5.59E-12	Up
Unigene24433_All	838	0.01	6.65	9.37721053	5.95E-18	5.13E-17	Up
CL20401.Contig3_All	2383	0.01	6.65	9.37721053	2.32E-52	4.40E-51	Up
CL14217.Contig1_All	424	0.01	6.64	9.375039431	1.26E-08	6.37E-08	Up
Unigene99986_All	350	0.01	6.61	9.368506462	5.11E-07	2.23E-06	Up
Unigene436_All	1024	0.01	6.61	9.368506462	5.69E-22	5.69E-21	Up
CL19648.Contig7_All	1945	0.01	6.61	9.368506462	2.16E-42	3.51E-41	Up
CL12358.Contig1_All	362	0.01	6.57	9.35974956	3.53E-07	1.57E-06	Up
Unigene42761_All	1152	0.01	6.57	9.35974956	1.05E-24	1.15E-23	Up
CL1910.Contig3_All	1194	0.01	6.57	9.35974956	1.65E-25	1.85E-24	Up
CL735.Contig1_All	524	0.01	6.56	9.357552005	7.07E-11	4.22E-10	Up
Unigene59938_All	510	0.01	6.55	9.355351096	2.15E-10	1.24E-09	Up
CL5002.Contig2_All	604	0.01	6.54	9.353146825	1.74E-12	1.15E-11	Up
CL19328.Contig8_All	914	0.01	6.53	9.350939182	3.08E-19	2.78E-18	Up
Unigene45969_All	474	0.01	6.53	9.350939182	1.37E-09	7.42E-09	Up
CL385.Contig1_All	2332	0.01	6.5	9.344295908	4.13E-50	7.57E-49	Up
Unigene54297_All	625	0.01	6.5	9.344295908	5.74E-13	3.89E-12	Up
CL7179.Contig5_All	537	0.01	6.49	9.342074668	4.88E-11	2.95E-10	Up
CL4899.Contig1_All	963	0.01	6.48	9.339850003	3.34E-20	3.14E-19	Up
Unigene36472_All	901	0.01	6.48	9.339850003	6.45E-19	5.78E-18	Up
Unigene7833_All	606	0.01	6.46	9.335390355	1.74E-12	1.15E-11	Up
CL5305.Contig2_All	539	0.01	6.46	9.335390355	4.88E-11	2.95E-10	Up
CL18880.Contig2_All	1177	0.01	6.46	9.335390355	1.05E-24	1.15E-23	Up
CL3091.Contig2_All	714	0.01	6.44	9.330916878	9.78E-15	7.29E-14	Up
Unigene294_All	1955	0.01	6.43	9.328674927	1.99E-41	3.19E-40	Up
CL18938.Contig2_All	514	0.01	6.4	9.321928095	2.15E-10	1.24E-09	Up
CL18680.Contig2_All	647	0.01	6.4	9.321928095	3.97E-13	2.71E-12	Up
Unigene13681_All	666	0.01	6.39	9.319672121	1.31E-13	9.16E-13	Up
CL17724.Contig14_All	696	0.25	158.8	9.311067102	0	0	Up
CL6024.Contig4_All	432	0.01	6.35	9.310612782	1.83E-08	9.08E-08	Up
Unigene11193_All	1070	0.01	6.34	9.30833903	5.69E-22	5.69E-21	Up
Unigene281_All	656	0.01	6.32	9.303780748	3.97E-13	2.71E-12	Up
CL19976.Contig3_All	1250	0.01	6.31	9.301496195	1.14E-25	1.28E-24	Up
CL19585.Contig13_All	1538	0.01	6.28	9.294620749	1.28E-31	1.67E-30	Up
CL4986.Contig1_All	581	0.01	6.27	9.292321633	1.61E-11	1.00E-10	Up
CL17148.Contig3_All	1975	0.01	6.27	9.292321633	8.75E-41	1.38E-39	Up
CL6160.Contig3_All	254	0.01	6.26	9.290018847	9.11E-05	0.000307194	Up
CL2541.Contig3_All	1868	5.49	3416.42	9.28146348	0	0	Up
Unigene35192_All	791	0.01	6.22	9.28077077	7.33E-16	5.76E-15	Up
Unigene9871_All	522	0.01	6.22	9.28077077	3.11E-10	1.78E-09	Up
CL3006.Contig3_All	1026	0.01	6.19	9.273795599	1.59E-20	1.51E-19	Up
CL2968.Contig4_All	1049	0.11	67.89	9.269551751	3.35E-221	2.06E-219	Up
CL5717.Contig16_All	1257	0.01	6.17	9.269126679	2.39E-25	2.66E-24	Up
Unigene10626_All	399	0.01	6.16	9.266786541	1.16E-07	5.42E-07	Up
Unigene23789_All	627	0.01	6.15	9.2644426	2.53E-12	1.65E-11	Up
CL10399.Contig10_All	329	0.01	6.14	9.262094845	3.25E-06	1.31E-05	Up
Unigene26228_All	1184	0.01	6.13	9.259743264	9.68E-24	1.03E-22	Up
CL19408.Contig4_All	3381	0.01	6.12	9.257387843	1.33E-68	3.10E-67	Up
Unigene88479_All	1113	0.01	6.09	9.250298418	3.93E-22	3.96E-21	Up
CL13998.Contig2_All	729	0.01	6.07	9.245552706	2.97E-14	2.16E-13	Up
Unigene25839_All	831	0.01	6.06	9.243173983	3.49E-16	2.79E-15	Up
CL19746.Contig2_All	886	0.01	6.05	9.240791332	2.62E-17	2.20E-16	Up
CL6168.Contig4_All	2026	4	2419.15	9.240284511	0	0	Up
Unigene31091_All	726	0.01	6.04	9.238404739	4.30E-14	3.10E-13	Up
Unigene31046_All	572	0.01	6.04	9.238404739	7.07E-11	4.22E-10	Up
CL2541.Contig6_All	963	5.65	3403.78	9.23467121	0	0	Up
CL3527.Contig1_All	747	0.84	504.34	9.229791609	0	0	Up
CL19917.Contig4_All	1062	0.01	6	9.22881869	1.10E-20	1.05E-19	Up
CL11213.Contig3_All	469	0.01	5.98	9.224001674	8.71E-09	4.46E-08	Up
CL18477.Contig2_All	466	0.01	5.97	9.221587121	8.71E-09	4.46E-08	Up
CL736.Contig24_All	1534	0.01	5.97	9.221587121	5.19E-30	6.50E-29	Up
Unigene31017_All	2240	0.01	5.96	9.21916852	3.68E-44	6.15E-43	Up
Unigene3720_All	898	0.54	321.07	9.215712747	0	0	Up
Unigene31204_All	1934	0.01	5.94	9.214319121	6.86E-38	1.03E-36	Up
CL16147.Contig3_All	444	0.01	5.93	9.211888295	2.64E-08	1.30E-07	Up
CL14194.Contig3_All	628	0.7	415.05	9.211714507	0	0	Up
CL13422.Contig2_All	766	0.01	5.92	9.209453366	1.42E-14	1.05E-13	Up
CL4537.Contig2_All	331	0.01	5.92	9.209453366	4.71E-06	1.87E-05	Up
CL1489.Contig6_All	2621	0.01	5.92	9.209453366	3.09E-51	5.78E-50	Up
CL6903.Contig1_All	1294	0.26	153.45	9.205041307	0	0	Up
CL8016.Contig1_All	370	0.01	5.9	9.204571144	1.07E-06	4.55E-06	Up
Unigene10819_All	902	0.01	5.88	9.199672345	3.79E-17	3.16E-16	Up
Unigene17781_All	318	0.01	5.85	9.192292814	9.88E-06	3.78E-05	Up
CL20639.Contig14_All	2331	0.01	5.84	9.189824559	5.77E-45	9.77E-44	Up
CL4790.Contig2_All	1104	0.01	5.83	9.187352073	5.24E-21	5.07E-20	Up
CL985.Contig1_All	634	0.01	5.82	9.184875343	7.67E-12	4.88E-11	Up
CL7.Contig2_All	4885	0.01	5.81	9.182394353	2.50E-94	7.53E-93	Up
CL20770.Contig1_All	1427	0.01	5.8	9.17990909	4.07E-27	4.74E-26	Up
CL13463.Contig1_All	331	0.01	5.8	9.17990909	6.82E-06	2.65E-05	Up
Unigene86370_All	386	0.01	5.79	9.177419538	7.40E-07	3.19E-06	Up
Unigene28132_All	1340	0.01	5.78	9.174925683	2.39E-25	2.66E-24	Up
CL8103.Contig2_All	596	0.01	5.78	9.174925683	4.88E-11	2.95E-10	Up
CL2057.Contig2_All	695	0.01	5.75	9.167418146	8.32E-13	5.59E-12	Up
CL4254.Contig2_All	593	0.01	5.73	9.162391329	7.07E-11	4.22E-10	Up
CL16147.Contig1_All	525	0.01	5.73	9.162391329	1.37E-09	7.42E-09	Up
Unigene35226_All	1755	0.01	5.7	9.154818109	6.62E-33	8.91E-32	Up
Unigene50682_All	696	0.01	5.7	9.154818109	8.32E-13	5.59E-12	Up
CL886.Contig10_All	1836	0.01	5.7	9.154818109	1.63E-34	2.28E-33	Up
CL17443.Contig1_All	520	0.01	5.69	9.152284842	1.98E-09	1.06E-08	Up
CL20624.Contig3_All	438	0.01	5.69	9.152284842	8.03E-08	3.79E-07	Up
CL15175.Contig1_All	1072	0.01	5.68	9.14974712	7.00E-20	6.50E-19	Up
CL2783.Contig32_All	631	0.01	5.68	9.14974712	1.61E-11	1.00E-10	Up
CL14024.Contig2_All	534	0.01	5.68	9.14974712	1.37E-09	7.42E-09	Up
CL8145.Contig6_All	2242	0.36	204.43	9.149394305	0	0	Up
Unigene25635_All	1251	0.01	5.67	9.147204925	2.94E-23	3.07E-22	Up
Unigene87949_All	463	0.01	5.67	9.147204925	2.64E-08	1.30E-07	Up
CL12080.Contig7_All	478	0.01	5.67	9.147204925	1.83E-08	9.08E-08	Up
CL507.Contig4_All	284	0.01	5.66	9.144658243	6.29E-05	0.000215758	Up
CL5901.Contig1_All	795	0.01	5.65	9.142107057	2.05E-14	1.51E-13	Up
CL13962.Contig1_All	1110	0.01	5.65	9.142107057	1.59E-20	1.51E-19	Up
CL12504.Contig2_All	1717	0.01	5.65	9.142107057	6.10E-32	8.01E-31	Up
CL2519.Contig1_All	583	0.01	5.65	9.142107057	1.48E-10	8.65E-10	Up
Unigene64386_All	379	0.01	5.64	9.139551352	1.07E-06	4.55E-06	Up
CL6833.Contig4_All	2493	0.18	101.01	9.132285505	0	0	Up
CL6865.Contig6_All	1211	0.01	5.61	9.131856961	3.93E-22	3.96E-21	Up
CL17430.Contig1_All	1341	0.04	22.43	9.131213905	8.63E-95	2.61E-93	Up
CL14169.Contig1_All	467	0.01	5.6	9.129283017	3.83E-08	1.86E-07	Up
Unigene89316_All	538	0.01	5.58	9.124121312	1.37E-09	7.43E-09	Up
CL5717.Contig14_All	1499	0.01	5.56	9.118941073	1.94E-27	2.28E-26	Up
CL15050.Contig7_All	4156	0.04	22.17	9.114393055	1.43E-299	1.14E-297	Up
Unigene50154_All	480	0.01	5.54	9.113742166	1.83E-08	9.09E-08	Up
Unigene5751_All	1879	0.01	5.51	9.105908509	3.42E-34	4.74E-33	Up
Unigene28923_All	684	0.01	5.5	9.103287808	3.66E-12	2.37E-11	Up
CL20694.Contig4_All	1629	0.01	5.49	9.100662339	2.28E-29	2.82E-28	Up
CL2049.Contig12_All	645	0.01	5.48	9.098032083	2.33E-11	1.44E-10	Up
CL2968.Contig2_All	1257	0.27	147.32	9.09177818	0	0	Up
CL1553.Contig8_All	1675	0.01	5.45	9.09011242	5.19E-30	6.51E-29	Up
Unigene42098_All	1127	0.01	5.45	9.09011242	4.83E-20	4.51E-19	Up
CL20755.Contig5_All	552	0.01	5.44	9.087462841	1.37E-09	7.42E-09	Up
CL1952.Contig5_All	2264	0.01	5.43	9.084808388	1.27E-40	2.00E-39	Up
CL2541.Contig2_All	1577	5.95	3219.97	9.079941863	0	0	Up
Unigene24414_All	1868	0.01	5.41	9.079484784	2.18E-33	2.97E-32	Up
CL19484.Contig3_All	2505	0.01	5.4	9.076815597	8.36E-45	1.41E-43	Up
CL12080.Contig3_All	1636	0.01	5.38	9.071462363	4.78E-29	5.87E-28	Up
Unigene39394_All	421	0.01	5.38	9.071462363	5.11E-07	2.24E-06	Up
Unigene31636_All	927	0.01	5.38	9.071462363	3.49E-16	2.79E-15	Up
CL5954.Contig6_All	878	0.01	5.37	9.068778278	3.22E-15	2.46E-14	Up
CL938.Contig1_All	1327	0.04	21.46	9.067434361	1.14E-89	3.30E-88	Up
Unigene29149_All	1132	0.01	5.36	9.06608919	1.01E-19	9.34E-19	Up
Unigene29193_All	279	0.01	5.36	9.06608919	0.000131951	0.000433803	Up
CL3368.Contig3_All	1401	0.01	5.35	9.063395081	1.52E-24	1.66E-23	Up
Unigene30316_All	903	0.01	5.35	9.063395081	1.06E-15	8.26E-15	Up
Unigene33276_All	603	0.01	5.35	9.063395081	2.15E-10	1.24E-09	Up
CL736.Contig16_All	1464	0.01	5.33	9.057991723	1.14E-25	1.28E-24	Up
CL120.Contig4_All	2032	0.01	5.32	9.055282436	8.44E-36	1.21E-34	Up
CL7035.Contig1_All	846	0.01	5.31	9.052568051	1.42E-14	1.05E-13	Up
CL12726.Contig1_All	748	0.01	5.31	9.052568051	8.32E-13	5.59E-12	Up
Unigene25286_All	464	0.01	5.29	9.047123912	8.03E-08	3.79E-07	Up
Unigene8134_All	436	0.01	5.29	9.047123912	3.53E-07	1.57E-06	Up
Unigene25609_All	1552	0.01	5.27	9.041659152	5.89E-27	6.85E-26	Up
Unigene7360_All	983	0.01	5.27	9.041659152	7.95E-17	6.54E-16	Up
Unigene21122_All	1479	0.04	21.08	9.041659152	1.24E-98	3.89E-97	Up
CL3527.Contig3_All	999	0.86	452.61	9.039716085	0	0	Up
Unigene17954_All	570	0.01	5.26	9.038918989	1.37E-09	7.42E-09	Up
Unigene88174_All	670	0.01	5.25	9.036173613	2.33E-11	1.44E-10	Up
CL14548.Contig1_All	302	0.01	5.25	9.036173613	6.29E-05	0.000215997	Up
CL8145.Contig1_All	265	0.01	5.25	9.036173613	0.000276694	0.000866225	Up
CL16782.Contig3_All	635	0.01	5.22	9.027905997	1.02E-10	6.05E-10	Up
CL12526.Contig12_All	3398	0.01	5.2	9.022367813	1.24E-58	2.58E-57	Up
CL11541.Contig2_All	561	0.01	5.19	9.019590728	2.87E-09	1.52E-08	Up
Unigene39048_All	621	0.01	5.18	9.016808288	2.15E-10	1.24E-09	Up
Unigene26054_All	445	0.01	5.18	9.016808288	2.44E-07	1.10E-06	Up
Unigene21887_All	618	0.01	5.18	9.016808288	3.11E-10	1.77E-09	Up
Unigene88783_All	1327	0.01	5.18	9.016808288	1.29E-22	1.33E-21	Up
Unigene14236_All	1474	0.01	5.17	9.01402047	5.01E-25	5.53E-24	Up
Unigene4247_All	704	0.49	252.42	9.008828759	0	0	Up
Unigene707_All	270	0.01	5.13	9.002815016	0.000276694	0.000864948	Up
CL6822.Contig1_All	778	0.16	81.86	8.998942951	1.69E-193	9.25E-192	Up
CL15881.Contig2_All	313	0.01	5.11	8.997179481	6.29E-05	0.000216113	Up
CL9250.Contig6_All	461	0.01	5.09	8.991521846	2.44E-07	1.10E-06	Up
CL15578.Contig2_All	678	0.01	5.09	8.991521846	3.37E-11	2.06E-10	Up
CL4827.Contig2_All	822	0.01	5.08	8.988684687	1.31E-13	9.17E-13	Up
CL17762.Contig38_All	440	0.01	5.08	8.988684687	5.11E-07	2.24E-06	Up
Unigene44025_All	1067	0.01	5.08	8.988684687	8.62E-18	7.38E-17	Up
Unigene103189_All	302	0.01	5.08	8.988684687	9.11E-05	0.000306576	Up
Unigene29803_All	508	0.01	5.08	8.988684687	3.83E-08	1.86E-07	Up
CL3381.Contig3_All	301	0.01	5.08	8.988684687	9.11E-05	0.000306406	Up
CL2040.Contig1_All	302	0.01	5.06	8.982993575	9.11E-05	0.000307397	Up
Unigene6115_All	1039	7.92	4003.34	8.981488002	0	0	Up
Unigene47992_All	436	0.01	5.05	8.980139578	5.11E-07	2.23E-06	Up
CL3112.Contig2_All	544	0.01	5.05	8.980139578	8.71E-09	4.45E-08	Up
CL2835.Contig5_All	592	0.79	398.52	8.97858376	0	0	Up
CL556.Contig2_All	2885	0.01	5.04	8.977279923	3.51E-48	6.26E-47	Up
CL5717.Contig20_All	657	0.01	5.03	8.97441459	1.02E-10	6.04E-10	Up
Unigene30338_All	400	0.01	5.02	8.971543554	2.25E-06	9.19E-06	Up
Unigene100017_All	823	0.01	5.01	8.968666793	1.89E-13	1.32E-12	Up
Unigene22776_All	621	0.01	5.01	8.968666793	4.50E-10	2.54E-09	Up
CL2118.Contig3_All	752	0.01	5	8.965784285	3.66E-12	2.37E-11	Up
Unigene33437_All	1586	0.01	4.99	8.962896005	3.75E-26	4.27E-25	Up
Unigene21640_All	1462	0.01	4.98	8.960001932	6.69E-24	7.14E-23	Up
Unigene11800_All	896	0.01	4.98	8.960001932	1.42E-14	1.05E-13	Up
Unigene23151_All	667	0.01	4.97	8.957102042	1.02E-10	6.04E-10	Up
Unigene33724_All	754	0.01	4.95	8.951284715	3.66E-12	2.37E-11	Up
CL10968.Contig2_All	915	0.01	4.94	8.948367232	9.78E-15	7.29E-14	Up
Unigene37450_All	357	0.01	4.93	8.945443836	1.43E-05	5.37E-05	Up
Unigene43054_All	1159	0.01	4.92	8.942514505	9.35E-19	8.30E-18	Up
Unigene98952_All	611	0.01	4.91	8.939579214	1.37E-09	7.42E-09	Up
Unigene34148_All	290	0.01	4.9	8.936637939	0.000191076	0.000610969	Up
Unigene35154_All	1078	0.01	4.9	8.936637939	2.62E-17	2.20E-16	Up
Unigene15938_All	647	0.01	4.88	8.930737338	3.11E-10	1.78E-09	Up
CL1192.Contig2_All	2324	0.01	4.87	8.927777962	2.08E-37	3.09E-36	Up
Unigene40229_All	352	0.01	4.86	8.924812504	2.07E-05	7.59E-05	Up
CL11168.Contig2_All	790	0.01	4.85	8.921840937	1.74E-12	1.15E-11	Up
CL16663.Contig5_All	2568	0.01	4.85	8.921840937	2.88E-41	4.60E-40	Up
CL19064.Contig2_All	510	0.01	4.85	8.921840937	8.03E-08	3.79E-07	Up
CL3697.Contig1_All	875	0.01	4.84	8.918863237	9.02E-14	6.38E-13	Up
Unigene16549_All	466	0.01	4.83	8.915879379	3.53E-07	1.57E-06	Up
CL2530.Contig3_All	2660	0.01	4.82	8.912889336	1.49E-42	2.43E-41	Up
Unigene12185_All	515	0.01	4.82	8.912889336	5.54E-08	2.65E-07	Up
Unigene19499_All	538	0.01	4.82	8.912889336	2.64E-08	1.30E-07	Up
CL4020.Contig3_All	1762	0.01	4.81	8.909893084	6.39E-28	7.61E-27	Up
Unigene14751_All	874	0.01	4.8	8.906890596	1.31E-13	9.17E-13	Up
CL2992.Contig4_All	382	0.01	4.8	8.906890596	9.88E-06	3.78E-05	Up
Unigene44014_All	616	0.01	4.8	8.906890596	1.37E-09	7.42E-09	Up
Unigene28594_All	1001	0.01	4.8	8.906890596	1.06E-15	8.26E-15	Up
CL1956.Contig2_All	649	0.01	4.79	8.903881846	4.50E-10	2.54E-09	Up
Unigene33776_All	940	0.01	4.78	8.900866808	9.78E-15	7.29E-14	Up
CL13581.Contig1_All	377	0.01	4.78	8.900866808	9.88E-06	3.78E-05	Up
CL2541.Contig5_All	1701	8.97	4280.71	8.898526402	0	0	Up
Unigene17698_All	746	1	476.04	8.894938993	0	0	Up
Unigene8596_All	2321	0.01	4.76	8.894817763	1.33E-36	1.94E-35	Up
Unigene33134_All	287	0.01	4.76	8.894817763	0.000276694	0.000866076	Up
CL1388.Contig6_All	1679	0.01	4.75	8.891783703	2.59E-26	2.96E-25	Up
CL2235.Contig9_All	1003	0.01	4.73	8.885696373	1.54E-15	1.19E-14	Up
Unigene26755_All	742	0.01	4.71	8.87958325	2.33E-11	1.44E-10	Up
Unigene15054_All	695	0.01	4.71	8.87958325	1.48E-10	8.65E-10	Up
Unigene10064_All	677	0.01	4.7	8.876516947	3.11E-10	1.78E-09	Up
Unigene45657_All	744	0.01	4.7	8.876516947	2.33E-11	1.44E-10	Up
CL4790.Contig4_All	1241	0.01	4.7	8.876516947	4.46E-19	4.01E-18	Up
CL2205.Contig3_All	1689	0.01	4.69	8.873444113	3.75E-26	4.27E-25	Up
Unigene16532_All	2743	0.01	4.69	8.873444113	1.03E-42	1.68E-41	Up
CL20024.Contig3_All	1731	0.01	4.68	8.87036472	8.53E-27	9.87E-26	Up
Unigene18884_All	1263	0.01	4.68	8.87036472	2.13E-19	1.94E-18	Up
Unigene1032_All	405	0.01	4.67	8.86727874	4.71E-06	1.87E-05	Up
CL17404.Contig5_All	1165	0.01	4.65	8.861086906	8.62E-18	7.38E-17	Up
Unigene13329_All	666	0.01	4.64	8.857980995	4.50E-10	2.54E-09	Up
Unigene9761_All	825	0.01	4.64	8.857980995	1.74E-12	1.15E-11	Up
CL20062.Contig1_All	869	0.01	4.61	8.84862294	3.97E-13	2.71E-12	Up
CL11164.Contig1_All	1354	0.05	23.05	8.84862294	2.60E-98	8.11E-97	Up
Unigene39505_All	410	0.01	4.61	8.84862294	4.71E-06	1.87E-05	Up
Unigene42723_All	1472	0.01	4.6	8.845490051	2.71E-22	2.75E-21	Up
CL1111.Contig18_All	538	0.01	4.56	8.832890014	8.03E-08	3.79E-07	Up
Unigene24183_All	608	0.01	4.56	8.832890014	6.01E-09	3.11E-08	Up
Unigene52765_All	1428	0.01	4.55	8.829722735	1.73E-21	1.70E-20	Up
CL9756.Contig5_All	812	0.01	4.54	8.826548487	5.30E-12	3.40E-11	Up
CL6285.Contig6_All	2711	0.01	4.53	8.82336724	8.75E-41	1.38E-39	Up
Unigene7372_All	405	0.01	4.53	8.82336724	6.82E-06	2.65E-05	Up
CL17724.Contig15_All	491	0.01	4.52	8.820178962	3.53E-07	1.57E-06	Up
CL19886.Contig6_All	761	0.01	4.51	8.816983623	3.37E-11	2.06E-10	Up
CL18253.Contig1_All	1283	0.01	4.49	8.810571635	6.45E-19	5.78E-18	Up
CL13934.Contig1_All	1087	0.01	4.49	8.810571635	5.06E-16	4.00E-15	Up
CL20591.Contig2_All	419	0.01	4.49	8.810571635	4.71E-06	1.87E-05	Up
Unigene38552_All	612	0.01	4.49	8.810571635	6.01E-09	3.11E-08	Up
CL20349.Contig6_All	656	0.01	4.48	8.807354922	1.37E-09	7.43E-09	Up
CL5552.Contig13_All	2238	0.01	4.48	8.807354922	3.16E-33	4.28E-32	Up
Unigene18627_All	635	0.01	4.48	8.807354922	2.87E-09	1.52E-08	Up
Unigene20031_All	1472	0.01	4.47	8.804131021	1.19E-21	1.18E-20	Up
CL4220.Contig3_All	518	0.44	196.04	8.799428813	1.77E-296	1.40E-294	Up
CL20401.Contig1_All	3719	0.01	4.45	8.797661526	4.28E-55	8.44E-54	Up
Unigene20614_All	2453	0.01	4.45	8.797661526	2.78E-36	4.03E-35	Up
Unigene24623_All	719	0.01	4.44	8.794415866	2.15E-10	1.24E-09	Up
Unigene89215_All	688	0.01	4.44	8.794415866	6.52E-10	3.63E-09	Up
Unigene39890_All	565	0.01	4.43	8.791162889	3.83E-08	1.86E-07	Up
Unigene55699_All	1805	0.01	4.43	8.791162889	1.79E-26	2.05E-25	Up
Unigene16365_All	764	0.45	199.34	8.791090517	0	0	Up
Unigene14397_All	2296	0.01	4.42	8.787902559	1.04E-33	1.42E-32	Up
Unigene30902_All	438	0.01	4.41	8.784634846	3.25E-06	1.31E-05	Up
CL11502.Contig5_All	337	0.01	4.41	8.784634846	0.000131951	0.000433747	Up
Unigene32559_All	459	0.01	4.4	8.781359714	1.55E-06	6.48E-06	Up
CL8369.Contig1_All	657	0.01	4.4	8.781359714	1.98E-09	1.06E-08	Up
CL886.Contig22_All	1873	0.01	4.4	8.781359714	2.81E-27	3.29E-26	Up
Unigene28639_All	679	1.12	491.84	8.778546528	0	0	Up
CL15050.Contig15_All	1983	0.01	4.39	8.77807713	6.93E-29	8.45E-28	Up
CL8210.Contig2_All	3135	0.01	4.37	8.77148947	1.31E-45	2.25E-44	Up
Unigene15080_All	1114	0.01	4.36	8.768184325	5.06E-16	4.00E-15	Up
Unigene57056_All	542	0.01	4.35	8.764871591	1.16E-07	5.43E-07	Up
Unigene13675_All	562	0.01	4.35	8.764871591	8.03E-08	3.78E-07	Up
CL3180.Contig3_All	1888	0.01	4.34	8.761551232	4.07E-27	4.75E-26	Up
CL2357.Contig7_All	1208	0.01	4.34	8.761551232	2.62E-17	2.20E-16	Up
CL20023.Contig17_All	3044	0.01	4.33	8.758223215	7.71E-44	1.28E-42	Up
Unigene52399_All	1707	0.01	4.33	8.758223215	1.52E-24	1.66E-23	Up
CL14098.Contig2_All	1371	0.01	4.32	8.754887502	1.47E-19	1.34E-18	Up
CL1975.Contig8_All	1666	0.01	4.32	8.754887502	9.68E-24	1.03E-22	Up
Unigene16945_All	2710	0.04	17.19	8.747353829	1.54E-148	6.77E-147	Up
CL17762.Contig25_All	2257	0.01	4.29	8.744833837	4.22E-32	5.56E-31	Up
Unigene39536_All	380	0.01	4.29	8.744833837	3.00E-05	0.000107648	Up
CL282.Contig81_All	1843	0.02	8.57	8.743151394	1.02E-51	1.92E-50	Up
CL1122.Contig4_All	1594	0.66	282.56	8.741875508	0	0	Up
Unigene8162_All	1330	0.01	4.28	8.741466986	9.35E-19	8.31E-18	Up
Unigene5113_All	1056	0.01	4.28	8.741466986	6.76E-15	5.08E-14	Up
Unigene32235_All	791	2.24	957.51	8.739645012	0	0	Up
CL6979.Contig3_All	325	0.01	4.27	8.73809226	0.000191076	0.000611738	Up
Unigene6760_All	2146	0.01	4.27	8.73809226	2.47E-30	3.13E-29	Up
CL14886.Contig1_All	427	0.01	4.27	8.73809226	6.82E-06	2.65E-05	Up
Unigene89420_All	326	0.01	4.26	8.73470962	0.000191076	0.000611215	Up
CL17813.Contig4_All	1752	0.01	4.26	8.73470962	1.05E-24	1.15E-23	Up
Unigene33010_All	835	0.01	4.25	8.731319031	1.11E-11	6.98E-11	Up
CL6903.Contig2_All	1489	0.13	54.68	8.716357809	1.67E-255	1.17E-253	Up
CL14194.Contig1_All	410	0.07	29.4	8.714245518	1.77E-35	2.52E-34	Up
Unigene23314_All	1087	0.01	4.19	8.710806434	4.67E-15	3.53E-14	Up
CL13222.Contig9_All	1576	0.01	4.19	8.710806434	8.23E-22	8.19E-21	Up
Unigene87741_All	512	0.01	4.19	8.710806434	7.40E-07	3.19E-06	Up
CL18614.Contig3_All	445	0.01	4.19	8.710806434	4.71E-06	1.87E-05	Up
Unigene21169_All	1043	0.01	4.18	8.707359132	2.97E-14	2.16E-13	Up
CL1465.Contig4_All	510	0.01	4.18	8.707359132	7.40E-07	3.19E-06	Up
Unigene7857_All	904	0.01	4.18	8.707359132	2.53E-12	1.65E-11	Up
CL9233.Contig2_All	2008	0.01	4.17	8.703903573	9.25E-28	1.10E-26	Up
CL2530.Contig1_All	2519	0.01	4.17	8.703903573	7.79E-35	1.09E-33	Up
CL6356.Contig10_All	703	0.01	4.16	8.700439718	1.37E-09	7.43E-09	Up
CL1363.Contig3_All	702	0.01	4.16	8.700439718	1.98E-09	1.06E-08	Up
CL15050.Contig5_All	3317	0.02	8.31	8.698704667	7.21E-89	2.06E-87	Up
Unigene51469_All	1723	0.01	4.15	8.696967526	9.68E-24	1.03E-22	Up
Unigene88308_All	421	0.01	4.15	8.696967526	1.43E-05	5.37E-05	Up
Unigene280_All	472	0.01	4.15	8.696967526	2.25E-06	9.20E-06	Up
CL3065.Contig5_All	995	0.01	4.14	8.693486957	1.89E-13	1.32E-12	Up
Unigene88173_All	557	0.01	4.14	8.693486957	1.68E-07	7.70E-07	Up
CL736.Contig2_All	1169	0.01	4.13	8.689997971	7.33E-16	5.76E-15	Up
CL18653.Contig1_All	821	0.01	4.13	8.689997971	4.88E-11	2.95E-10	Up
CL10449.Contig3_All	1581	0.01	4.13	8.689997971	1.19E-21	1.18E-20	Up
CL20428.Contig7_All	1123	0.01	4.12	8.686500527	3.22E-15	2.46E-14	Up
CL19930.Contig13_All	531	0.01	4.12	8.686500527	5.11E-07	2.23E-06	Up
CL16212.Contig12_All	1778	0.01	4.11	8.682994584	3.19E-24	3.44E-23	Up
Unigene27203_All	681	0.01	4.11	8.682994584	4.15E-09	2.18E-08	Up
CL2346.Contig1_All	406	0.01	4.11	8.682994584	2.07E-05	7.58E-05	Up
CL15654.Contig1_All	620	0.01	4.11	8.682994584	2.64E-08	1.30E-07	Up
CL4891.Contig2_All	1277	0.01	4.11	8.682994584	2.62E-17	2.20E-16	Up
CL13962.Contig2_All	360	0.01	4.1	8.6794801	9.11E-05	0.000307071	Up
Unigene54934_All	490	0.01	4.09	8.675957033	1.55E-06	6.48E-06	Up
Unigene87831_All	902	0.01	4.09	8.675957033	3.66E-12	2.37E-11	Up
CL20532.Contig1_All	1538	0.01	4.09	8.675957033	7.59E-21	7.31E-20	Up
CL16749.Contig1_All	569	0.01	4.08	8.672425342	1.68E-07	7.71E-07	Up
CL17785.Contig3_All	338	0.01	4.06	8.665335917	0.000276694	0.000864841	Up
Unigene10486_All	1297	0.01	4.05	8.661778098	2.62E-17	2.20E-16	Up
CL10316.Contig1_All	328	0.01	4.05	8.661778098	0.000276694	0.000865309	Up
CL20770.Contig3_All	1676	0.01	4.04	8.658211483	1.87E-22	1.91E-21	Up
CL313.Contig1_All	2887	0.01	4.04	8.658211483	7.44E-39	1.14E-37	Up
CL9041.Contig1_All	836	0.01	4.04	8.658211483	4.88E-11	2.95E-10	Up
Unigene16358_All	502	0.01	4.04	8.658211483	1.55E-06	6.47E-06	Up
CL7585.Contig2_All	860	0.01	4.03	8.654636029	2.33E-11	1.44E-10	Up
CL2900.Contig8_All	2782	0.01	4.03	8.654636029	3.02E-37	4.46E-36	Up
Unigene26095_All	887	0.01	4.03	8.654636029	1.11E-11	6.99E-11	Up
CL7510.Contig1_All	444	0.01	4.03	8.654636029	9.88E-06	3.77E-05	Up
Unigene87740_All	476	0.01	4.02	8.651051691	3.25E-06	1.31E-05	Up
Unigene30468_All	2463	0.01	4.02	8.651051691	6.62E-33	8.90E-32	Up
Unigene21597_All	1098	0.01	4.02	8.651051691	1.42E-14	1.05E-13	Up
Unigene17342_All	1068	0.01	4.01	8.647458426	4.30E-14	3.10E-13	Up
Unigene30339_All	415	0.01	4.01	8.647458426	2.07E-05	7.58E-05	Up
CL19377.Contig1_All	1010	0.01	4.01	8.647458426	2.74E-13	1.89E-12	Up
Unigene49699_All	511	0.01	4.01	8.647458426	1.07E-06	4.55E-06	Up
Unigene12947_All	1320	0.01	4.01	8.647458426	1.81E-17	1.53E-16	Up
Unigene88260_All	428	0.01	4	8.64385619	1.43E-05	5.37E-05	Up
Unigene13108_All	488	0.01	4	8.64385619	2.25E-06	9.20E-06	Up
CL1401.Contig1_All	889	0.01	3.99	8.640244936	1.11E-11	6.99E-11	Up
Unigene6315_All	356	0.01	3.99	8.640244936	0.000131951	0.000433322	Up
Unigene89701_All	333	0.01	3.98	8.636624621	0.000276694	0.000867634	Up
Unigene16239_All	2397	0.01	3.98	8.636624621	1.28E-31	1.67E-30	Up
CL16236.Contig1_All	798	0.01	3.98	8.636624621	2.15E-10	1.24E-09	Up
CL273.Contig3_All	930	0.01	3.98	8.636624621	3.66E-12	2.37E-11	Up
CL11500.Contig4_All	955	0.01	3.97	8.632995197	1.74E-12	1.15E-11	Up
CL902.Contig4_All	853	0.01	3.97	8.632995197	4.88E-11	2.95E-10	Up
CL14578.Contig17_All	2476	0.01	3.96	8.62935662	1.39E-32	1.85E-31	Up
Unigene42773_All	492	0.01	3.96	8.62935662	2.25E-06	9.20E-06	Up
CL2900.Contig16_All	2908	0.01	3.96	8.62935662	2.26E-38	3.42E-37	Up
Unigene24621_All	818	0.01	3.96	8.62935662	1.48E-10	8.65E-10	Up
Unigene24033_All	1119	0.01	3.96	8.62935662	1.42E-14	1.05E-13	Up
Unigene2377_All	493	0.01	3.95	8.625708843	2.25E-06	9.21E-06	Up
CL18722.Contig2_All	891	0.01	3.95	8.625708843	1.61E-11	1.00E-10	Up
CL6813.Contig2_All	1662	0.01	3.95	8.625708843	8.23E-22	8.19E-21	Up
Unigene13253_All	1492	0.01	3.94	8.622051819	2.13E-19	1.94E-18	Up
CL2088.Contig11_All	1391	0.01	3.94	8.622051819	4.11E-18	3.57E-17	Up
Unigene49839_All	1225	0.01	3.94	8.622051819	5.06E-16	4.00E-15	Up
CL18454.Contig3_All	2393	0.01	3.94	8.622051819	2.68E-31	3.47E-30	Up
CL11788.Contig1_All	836	0.01	3.94	8.622051819	1.02E-10	6.04E-10	Up
CL129.Contig28_All	1616	0.01	3.94	8.622051819	3.62E-21	3.52E-20	Up
CL7917.Contig1_All	1621	0.01	3.93	8.618385502	3.62E-21	3.52E-20	Up
CL8664.Contig1_All	759	0.01	3.93	8.618385502	9.44E-10	5.20E-09	Up
Unigene11422_All	808	0.01	3.93	8.618385502	2.15E-10	1.24E-09	Up
CL2681.Contig1_All	1172	0.01	3.93	8.618385502	3.22E-15	2.46E-14	Up
Unigene76988_All	361	0.01	3.93	8.618385502	0.000131951	0.00043359	Up
CL5143.Contig6_All	3128	0.01	3.93	8.618385502	6.04E-41	9.58E-40	Up
CL14556.Contig1_All	423	0.01	3.93	8.618385502	2.07E-05	7.57E-05	Up
Unigene10959_All	465	0.01	3.92	8.614709844	6.82E-06	2.65E-05	Up
Unigene52721_All	1240	0.01	3.91	8.611024797	5.06E-16	4.00E-15	Up
Unigene17188_All	755	0.01	3.9	8.607330314	1.37E-09	7.43E-09	Up
CL17813.Contig7_All	2469	0.01	3.9	8.607330314	4.22E-32	5.56E-31	Up
Unigene11419_All	712	0.01	3.9	8.607330314	4.15E-09	2.18E-08	Up
CL17124.Contig4_All	1075	0.01	3.89	8.603626345	9.02E-14	6.38E-13	Up
CL984.Contig14_All	1478	0.01	3.89	8.603626345	4.46E-19	4.01E-18	Up
Unigene16254_All	664	0.01	3.89	8.603626345	1.83E-08	9.08E-08	Up
CL20481.Contig5_All	1144	0.01	3.89	8.603626345	9.78E-15	7.28E-14	Up
Unigene91178_All	512	0.01	3.89	8.603626345	1.55E-06	6.47E-06	Up
Unigene18838_All	677	0.68	264.23	8.602043814	0	0	Up
CL820.Contig3_All	1425	0.01	3.88	8.599912842	2.84E-18	2.48E-17	Up
CL736.Contig27_All	1803	0.01	3.87	8.596189756	4.26E-23	4.43E-22	Up
CL19427.Contig13_All	459	0.01	3.86	8.592457037	9.88E-06	3.78E-05	Up
CL19886.Contig3_All	429	0.01	3.86	8.592457037	2.07E-05	7.57E-05	Up
CL9678.Contig1_All	1317	0.01	3.86	8.592457037	7.95E-17	6.54E-16	Up
Unigene13580_All	480	0.01	3.85	8.588714636	4.71E-06	1.87E-05	Up
Unigene87817_All	430	0.01	3.85	8.588714636	2.07E-05	7.58E-05	Up
CL1336.Contig1_All	353	0.01	3.85	8.588714636	0.000276694	0.000865884	Up
Unigene50502_All	668	0.01	3.84	8.584962501	1.83E-08	9.07E-08	Up
Unigene14724_All	852	0.01	3.83	8.581200582	1.02E-10	6.05E-10	Up
CL7800.Contig2_All	1704	0.01	3.83	8.581200582	1.19E-21	1.18E-20	Up
Unigene91516_All	438	0.01	3.82	8.577428828	2.07E-05	7.58E-05	Up
CL7641.Contig7_All	458	0.01	3.82	8.577428828	9.88E-06	3.77E-05	Up
CL12373.Contig3_All	1596	0.01	3.8	8.569855608	4.83E-20	4.51E-19	Up
CL5898.Contig1_All	561	0.01	3.8	8.569855608	5.11E-07	2.24E-06	Up
CL13532.Contig2_All	650	0.01	3.8	8.569855608	3.83E-08	1.86E-07	Up
Unigene71915_All	359	0.01	3.8	8.569855608	0.000191076	0.00061163	Up
Unigene6931_All	1641	0.01	3.8	8.569855608	1.10E-20	1.05E-19	Up
Unigene19514_All	977	0.01	3.79	8.566054038	3.66E-12	2.37E-11	Up
CL736.Contig13_All	1577	0.01	3.79	8.566054038	7.00E-20	6.50E-19	Up
CL2205.Contig1_All	1719	0.01	3.79	8.566054038	1.19E-21	1.18E-20	Up
CL1241.Contig4_All	658	0.01	3.77	8.558420713	3.83E-08	1.86E-07	Up
Unigene14430_All	658	0.01	3.77	8.558420713	3.83E-08	1.86E-07	Up
Unigene10403_All	745	0.01	3.77	8.558420713	2.87E-09	1.52E-08	Up
Unigene31324_All	734	0.01	3.77	8.558420713	4.15E-09	2.18E-08	Up
Unigene107412_All	450	0.01	3.77	8.558420713	2.07E-05	7.58E-05	Up
Unigene26274_All	2214	0.08	30.1	8.555547772	6.91E-211	4.06E-209	Up
Unigene9491_All	1316	0.01	3.76	8.554588852	2.41E-16	1.94E-15	Up
Unigene14152_All	1939	0.01	3.76	8.554588852	3.19E-24	3.44E-23	Up
Unigene87854_All	1130	0.01	3.76	8.554588852	4.30E-14	3.10E-13	Up
CL1791.Contig2_All	579	0.01	3.76	8.554588852	5.11E-07	2.23E-06	Up
Unigene19670_All	699	0.01	3.75	8.550746785	1.26E-08	6.38E-08	Up
CL173.Contig2_All	651	0.01	3.75	8.550746785	5.54E-08	2.65E-07	Up
Unigene10491_All	2769	0.01	3.74	8.54689446	1.63E-34	2.28E-33	Up
CL2900.Contig6_All	2417	0.01	3.74	8.54689446	5.19E-30	6.50E-29	Up
CL12628.Contig1_All	1186	0.05	18.7	8.54689446	3.38E-69	7.93E-68	Up
Unigene29549_All	6209	0.01	3.73	8.54303182	2.77E-77	7.08E-76	Up
Unigene46613_All	959	0.01	3.72	8.539158811	7.67E-12	4.88E-11	Up
Unigene18723_All	874	0.59	219.45	8.5389616	0	0	Up
Unigene49956_All	678	0.09	33.35	8.533546045	6.43E-68	1.48E-66	Up
CL7474.Contig1_All	597	0.1	37.05	8.533329732	1.60E-65	3.60E-64	Up
CL1026.Contig2_All	368	0.01	3.7	8.531381461	0.000191076	0.000611538	Up
CL20582.Contig3_All	3755	0.01	3.7	8.531381461	2.06E-46	3.58E-45	Up
CL18921.Contig6_All	1336	0.01	3.7	8.531381461	2.41E-16	1.94E-15	Up
Unigene14398_All	3367	0.01	3.69	8.527477006	1.99E-41	3.19E-40	Up
Unigene9454_All	1435	0.01	3.69	8.527477006	1.81E-17	1.53E-16	Up
CL10683.Contig1_All	1625	0.01	3.69	8.527477006	7.00E-20	6.50E-19	Up
CL163.Contig9_All	758	0.01	3.69	8.527477006	4.15E-09	2.18E-08	Up
Unigene88029_All	577	0.01	3.69	8.527477006	5.11E-07	2.23E-06	Up
Unigene64590_All	458	0.01	3.68	8.523561956	2.07E-05	7.58E-05	Up
CL9500.Contig3_All	880	0.01	3.68	8.523561956	1.02E-10	6.04E-10	Up
CL24.Contig25_All	1596	0.01	3.68	8.523561956	1.47E-19	1.34E-18	Up
CL7094.Contig1_All	1145	0.01	3.67	8.519636253	6.23E-14	4.45E-13	Up
Unigene24526_All	570	0.01	3.67	8.519636253	7.40E-07	3.19E-06	Up
CL1901.Contig5_All	509	0.01	3.67	8.519636253	4.71E-06	1.87E-05	Up
Unigene99985_All	371	0.01	3.66	8.515699838	0.000191076	0.000611307	Up
Unigene53135_All	1356	0.01	3.66	8.515699838	2.41E-16	1.94E-15	Up
CL20738.Contig21_All	1657	0.01	3.65	8.511752654	4.83E-20	4.51E-19	Up
Unigene8701_All	819	0.01	3.65	8.511752654	6.52E-10	3.63E-09	Up
CL12336.Contig2_All	899	0.01	3.65	8.511752654	7.07E-11	4.22E-10	Up
CL9347.Contig1_All	424	0.01	3.65	8.511752654	4.35E-05	0.000152938	Up
Unigene10673_All	275	0.24	87.5	8.510104801	5.76E-63	1.26E-61	Up
Unigene24322_All	1120	0.01	3.64	8.50779464	1.89E-13	1.32E-12	Up
CL20582.Contig1_All	450	0.01	3.64	8.50779464	3.00E-05	0.000107861	Up
CL13909.Contig22_All	1752	0.01	3.64	8.50779464	3.62E-21	3.52E-20	Up
Unigene6014_All	1177	0.01	3.64	8.50779464	2.97E-14	2.16E-13	Up
Unigene7903_All	773	0.01	3.64	8.50779464	2.87E-09	1.52E-08	Up
CL1956.Contig1_All	703	0.01	3.63	8.503825738	2.64E-08	1.30E-07	Up
CL13222.Contig5_All	2550	0.01	3.63	8.503825738	8.15E-31	1.04E-29	Up
Unigene22451_All	900	0.01	3.63	8.503825738	1.02E-10	6.04E-10	Up
CL7896.Contig7_All	3400	0.01	3.63	8.503825738	4.17E-41	6.64E-40	Up
CL5294.Contig2_All	1452	0.01	3.63	8.503825738	1.81E-17	1.53E-16	Up
CL14740.Contig3_All	613	0.01	3.62	8.499845887	2.44E-07	1.10E-06	Up
CL14530.Contig9_All	618	0.01	3.62	8.499845887	2.44E-07	1.10E-06	Up
Unigene88189_All	704	0.01	3.62	8.499845887	2.64E-08	1.30E-07	Up
CL18553.Contig6_All	1449	0.01	3.61	8.495855027	2.62E-17	2.20E-16	Up
Unigene5780_All	2396	0.01	3.61	8.495855027	6.93E-29	8.45E-28	Up
CL9384.Contig7_All	906	0.01	3.61	8.495855027	1.02E-10	6.04E-10	Up
CL7851.Contig4_All	2576	0.01	3.6	8.491853096	8.15E-31	1.04E-29	Up
Unigene15611_All	1319	0.01	3.6	8.491853096	1.06E-15	8.26E-15	Up
Unigene53668_All	3007	0.01	3.6	8.491853096	4.03E-36	5.82E-35	Up
Unigene15977_All	1361	0.01	3.6	8.491853096	3.49E-16	2.79E-15	Up
Unigene23045_All	1054	0.01	3.59	8.487840034	1.74E-12	1.15E-11	Up
Unigene27094_All	1933	0.01	3.59	8.487840034	4.26E-23	4.43E-22	Up
CL8186.Contig3_All	965	0.01	3.59	8.487840034	2.33E-11	1.44E-10	Up
Unigene16658_All	894	0.01	3.59	8.487840034	1.48E-10	8.66E-10	Up
Unigene34555_All	470	0.01	3.59	8.487840034	1.43E-05	5.37E-05	Up
CL17182.Contig3_All	498	0.01	3.58	8.483815777	6.82E-06	2.65E-05	Up
Unigene43507_All	848	0.01	3.58	8.483815777	4.50E-10	2.54E-09	Up
CL3191.Contig1_All	1637	0.01	3.58	8.483815777	2.13E-19	1.94E-18	Up
Unigene44790_All	485	0.01	3.58	8.483815777	9.88E-06	3.77E-05	Up
Unigene9333_All	2446	0.01	3.57	8.479780264	4.78E-29	5.87E-28	Up
Unigene18537_All	419	0.01	3.57	8.479780264	6.29E-05	0.000215613	Up
CL550.Contig2_All	2605	0.01	3.56	8.475733431	8.15E-31	1.04E-29	Up
Unigene23982_All	1184	0.01	3.56	8.475733431	6.23E-14	4.45E-13	Up
CL11683.Contig2_All	611	0.01	3.56	8.475733431	3.53E-07	1.57E-06	Up
CL5077.Contig1_All	904	0.01	3.56	8.475733431	1.48E-10	8.66E-10	Up
CL3034.Contig19_All	664	0.01	3.56	8.475733431	8.03E-08	3.79E-07	Up
CL20293.Contig4_All	1314	0.01	3.55	8.471675214	2.22E-15	1.71E-14	Up
Unigene44626_All	434	0.01	3.55	8.471675214	4.35E-05	0.000153345	Up
CL16486.Contig1_All	529	0.01	3.55	8.471675214	3.25E-06	1.31E-05	Up
Unigene38999_All	1380	0.08	28.4	8.471675214	5.15E-122	1.93E-120	Up
Unigene2458_All	442	0.01	3.55	8.471675214	4.35E-05	0.000153098	Up
CL19701.Contig5_All	1724	0.01	3.55	8.471675214	2.31E-20	2.18E-19	Up
Unigene12217_All	1695	0.01	3.55	8.471675214	4.83E-20	4.51E-19	Up
Unigene10718_All	1811	0.01	3.55	8.471675214	2.50E-21	2.44E-20	Up
Unigene54487_All	462	0.01	3.54	8.46760555	2.07E-05	7.59E-05	Up
Unigene9789_All	829	0.01	3.53	8.463524373	1.37E-09	7.43E-09	Up
Unigene6022_All	423	0.01	3.53	8.463524373	6.29E-05	0.000215968	Up
Unigene56664_All	567	0.01	3.52	8.459431619	1.55E-06	6.48E-06	Up
CL2178.Contig4_All	1420	0.01	3.52	8.459431619	1.15E-16	9.39E-16	Up
Unigene14112_All	1609	0.01	3.52	8.459431619	9.35E-19	8.31E-18	Up
Unigene21652_All	1559	0.01	3.52	8.459431619	2.84E-18	2.48E-17	Up
Unigene15313_All	576	0.01	3.52	8.459431619	1.07E-06	4.55E-06	Up
CL8530.Contig2_All	1242	0.01	3.52	8.459431619	1.42E-14	1.05E-13	Up
CL17939.Contig3_All	2435	0.11	38.66	8.457194304	1.49E-296	1.18E-294	Up
Unigene20379_All	1632	0.01	3.51	8.45532722	4.46E-19	4.01E-18	Up
Unigene6917_All	1614	0.01	3.51	8.45532722	9.35E-19	8.30E-18	Up
Unigene17142_All	948	0.01	3.5	8.451211112	7.07E-11	4.22E-10	Up
Unigene44780_All	522	0.01	3.5	8.451211112	4.71E-06	1.87E-05	Up
CL20193.Contig3_All	1015	0.01	3.5	8.451211112	1.11E-11	6.99E-11	Up
Unigene18398_All	1914	0.01	3.5	8.451211112	2.71E-22	2.75E-21	Up
Unigene44076_All	620	0.01	3.49	8.447083226	3.53E-07	1.57E-06	Up
CL19746.Contig1_All	1539	0.01	3.49	8.447083226	8.62E-18	7.38E-17	Up
CL20023.Contig8_All	3349	0.01	3.49	8.447083226	7.44E-39	1.14E-37	Up
Unigene10203_All	739	0.16	55.74	8.444497287	1.88E-123	7.13E-122	Up
CL4815.Contig5_All	470	0.01	3.48	8.442943496	2.07E-05	7.59E-05	Up
CL20139.Contig3_All	1235	0.01	3.48	8.442943496	2.97E-14	2.16E-13	Up
CL8425.Contig4_All	2301	0.01	3.48	8.442943496	1.24E-26	1.42E-25	Up
CL2088.Contig12_All	1159	0.01	3.48	8.442943496	2.74E-13	1.89E-12	Up
Unigene28982_All	2325	0.01	3.47	8.438791853	8.53E-27	9.88E-26	Up
CL19486.Contig3_All	415	0.01	3.47	8.438791853	9.11E-05	0.000307112	Up
CL3095.Contig3_All	459	0.01	3.47	8.438791853	3.00E-05	0.000107785	Up
Unigene7927_All	2208	0.01	3.46	8.434628228	2.39E-25	2.66E-24	Up
Unigene28573_All	670	0.01	3.46	8.434628228	1.16E-07	5.43E-07	Up
CL16043.Contig18_All	1294	0.01	3.46	8.434628228	6.76E-15	5.08E-14	Up
Unigene18952_All	4128	0.01	3.46	8.434628228	1.07E-47	1.89E-46	Up
CL3256.Contig3_All	556	0.01	3.46	8.434628228	2.25E-06	9.19E-06	Up
CL19761.Contig1_All	575	0.01	3.45	8.430452552	1.55E-06	6.48E-06	Up
Unigene88047_All	1033	0.01	3.45	8.430452552	7.67E-12	4.87E-11	Up
Unigene5646_All	1115	22.45	7734.99	8.428540171	0	0	Up
CL302.Contig3_All	474	0.01	3.44	8.426264755	3.00E-05	0.000107846	Up
CL12707.Contig1_All	471	0.01	3.44	8.426264755	3.00E-05	0.000107733	Up
Unigene16243_All	2630	0.01	3.44	8.426264755	3.58E-30	4.51E-29	Up
CL6168.Contig3_All	2921	6.37	2188.59	8.424492624	0	0	Up
Unigene15960_All	586	0.01	3.43	8.422064766	1.55E-06	6.47E-06	Up
CL17555.Contig1_All	655	0.01	3.43	8.422064766	2.44E-07	1.10E-06	Up
CL20025.Contig21_All	1022	0.01	3.43	8.422064766	1.61E-11	1.00E-10	Up
CL11.Contig11_All	1265	0.01	3.42	8.417852515	2.97E-14	2.16E-13	Up
CL9037.Contig2_All	659	0.01	3.42	8.417852515	1.68E-07	7.71E-07	Up
Unigene91242_All	576	0.01	3.42	8.417852515	1.55E-06	6.48E-06	Up
CL5667.Contig1_All	833	0.01	3.42	8.417852515	1.98E-09	1.06E-08	Up
Unigene88068_All	794	0.01	3.41	8.413627929	6.01E-09	3.11E-08	Up
CL745.Contig15_All	2445	0.01	3.41	8.413627929	9.25E-28	1.10E-26	Up
CL13909.Contig34_All	1708	0.01	3.41	8.413627929	2.13E-19	1.94E-18	Up
CL20441.Contig13_All	2600	0.01	3.41	8.413627929	1.58E-29	1.95E-28	Up
CL12743.Contig1_All	896	0.01	3.41	8.413627929	4.50E-10	2.54E-09	Up
Unigene26544_All	1813	0.01	3.4	8.409390936	1.59E-20	1.51E-19	Up
CL6077.Contig2_All	1231	0.01	3.4	8.409390936	6.23E-14	4.45E-13	Up
CL20447.Contig3_All	1652	0.01	3.4	8.409390936	9.35E-19	8.31E-18	Up
CL6168.Contig1_All	2114	5.27	1790.02	8.40795703	0	0	Up
Unigene9991_All	2578	0.03	10.18	8.406559345	3.15E-84	8.64E-83	Up
Unigene38959_All	424	0.01	3.39	8.405141463	9.11E-05	0.000307137	Up
Unigene15665_All	1491	0.01	3.39	8.405141463	7.95E-17	6.54E-16	Up
Unigene49779_All	636	0.01	3.39	8.405141463	3.53E-07	1.57E-06	Up
Unigene33917_All	551	0.01	3.39	8.405141463	3.25E-06	1.31E-05	Up
CL19833.Contig6_All	904	0.01	3.39	8.405141463	4.50E-10	2.54E-09	Up
CL1026.Contig6_All	542	0.01	3.39	8.405141463	4.71E-06	1.87E-05	Up
Unigene15968_All	1819	0.01	3.39	8.405141463	1.59E-20	1.51E-19	Up
Unigene38294_All	1595	0.01	3.39	8.405141463	5.95E-18	5.13E-17	Up
CL6168.Contig2_All	402	0.15	50.72	8.401448435	3.23E-57	6.57E-56	Up
CL8611.Contig2_All	1212	0.01	3.38	8.400879436	1.31E-13	9.16E-13	Up
CL16783.Contig1_All	1044	0.01	3.38	8.400879436	1.11E-11	6.99E-11	Up
Unigene15735_All	1812	0.01	3.38	8.400879436	2.31E-20	2.18E-19	Up
CL19327.Contig2_All	1267	0.01	3.38	8.400879436	2.97E-14	2.16E-13	Up
Unigene15714_All	2488	0.14	47.22	8.397827404	0	0	Up
CL736.Contig26_All	1378	0.01	3.37	8.396604781	2.22E-15	1.71E-14	Up
CL17762.Contig18_All	1958	0.01	3.36	8.392317423	5.69E-22	5.69E-21	Up
Unigene12179_All	1000	0.01	3.36	8.392317423	3.37E-11	2.06E-10	Up
Unigene39837_All	884	0.01	3.36	8.392317423	6.52E-10	3.63E-09	Up
Unigene57919_All	435	0.01	3.36	8.392317423	9.11E-05	0.000306811	Up
CL2776.Contig3_All	1741	0.01	3.36	8.392317423	2.13E-19	1.94E-18	Up
Unigene13780_All	808	0.01	3.35	8.388017285	6.01E-09	3.11E-08	Up
Unigene88500_All	701	0.01	3.35	8.388017285	1.16E-07	5.42E-07	Up
Unigene30224_All	1199	0.01	3.35	8.388017285	2.74E-13	1.89E-12	Up
CL2900.Contig53_All	2794	0.01	3.34	8.383704292	3.89E-31	5.01E-30	Up
Unigene5547_All	1626	0.01	3.34	8.383704292	4.11E-18	3.57E-17	Up
Unigene30711_All	485	0.01	3.34	8.383704292	3.00E-05	0.000107685	Up
Unigene21767_All	921	0.01	3.34	8.383704292	3.11E-10	1.77E-09	Up
Unigene89617_All	431	0.01	3.33	8.379378367	9.11E-05	0.000307389	Up
Unigene50486_All	849	0.01	3.33	8.379378367	1.98E-09	1.07E-08	Up
CL886.Contig26_All	2301	0.01	3.33	8.379378367	1.65E-25	1.85E-24	Up
Unigene20483_All	1730	0.01	3.33	8.379378367	3.08E-19	2.78E-18	Up
Unigene91059_All	561	0.01	3.33	8.379378367	3.25E-06	1.31E-05	Up
Unigene38978_All	1301	0.01	3.32	8.375039431	2.05E-14	1.50E-13	Up
Unigene10570_All	2183	0.01	3.32	8.375039431	4.62E-24	4.95E-23	Up
Unigene7274_All	1601	0.01	3.32	8.375039431	1.25E-17	1.06E-16	Up
CL4417.Contig5_All	2259	1.23	407.84	8.373201153	0	0	Up
Unigene36825_All	426	0.01	3.31	8.370687407	0.000131951	0.000434488	Up
Unigene24493_All	2603	0.01	3.31	8.370687407	1.00E-28	1.22E-27	Up
Unigene5963_All	1249	0.01	3.31	8.370687407	9.02E-14	6.38E-13	Up
CL18477.Contig1_All	447	0.01	3.31	8.370687407	6.29E-05	0.000215933	Up
CL13222.Contig8_All	2525	0.01	3.31	8.370687407	6.39E-28	7.61E-27	Up
CL14185.Contig3_All	418	0.01	3.31	8.370687407	0.000131951	0.000433523	Up
Unigene30892_All	1509	0.01	3.31	8.370687407	1.67E-16	1.35E-15	Up
CL2720.Contig4_All	879	0.01	3.31	8.370687407	1.37E-09	7.42E-09	Up
CL19825.Contig1_All	1566	0.01	3.3	8.366322214	3.79E-17	3.16E-16	Up
CL2992.Contig2_All	410	0.01	3.3	8.366322214	0.000191076	0.00061103	Up
CL17762.Contig19_All	751	0.01	3.3	8.366322214	3.83E-08	1.86E-07	Up
Unigene89168_All	449	0.01	3.3	8.366322214	6.29E-05	0.000215729	Up
CL20257.Contig6_All	1801	0.01	3.3	8.366322214	7.00E-20	6.50E-19	Up
CL24.Contig20_All	2264	0.01	3.29	8.361943774	7.25E-25	7.97E-24	Up
CL20402.Contig29_All	1628	0.01	3.29	8.361943774	8.62E-18	7.38E-17	Up
Unigene15111_All	2995	0.01	3.28	8.357552005	9.59E-33	1.29E-31	Up
CL20187.Contig8_All	2086	0.01	3.28	8.357552005	8.93E-23	9.20E-22	Up
CL7230.Contig1_All	3523	0.05	16.39	8.356672044	1.00E-183	5.25E-182	Up
CL6581.Contig2_All	746	0.01	3.27	8.353146825	3.83E-08	1.86E-07	Up
Unigene30938_All	2739	0.01	3.27	8.353146825	7.51E-30	9.38E-29	Up
Unigene15445_All	1271	25.44	8297.65	8.349460324	0	0	Up
CL15891.Contig2_All	824	0.01	3.26	8.348728154	6.01E-09	3.11E-08	Up
CL4277.Contig2_All	1096	0.01	3.26	8.348728154	7.67E-12	4.88E-11	Up
Unigene31066_All	3476	0.01	3.26	8.348728154	6.86E-38	1.03E-36	Up
Unigene30969_All	2201	0.01	3.25	8.344295908	6.69E-24	7.14E-23	Up
Unigene88896_All	649	0.01	3.24	8.339850003	5.11E-07	2.24E-06	Up
CL539.Contig2_All	977	0.01	3.24	8.339850003	1.48E-10	8.66E-10	Up
CL9062.Contig5_All	446	0.01	3.24	8.339850003	9.11E-05	0.000307014	Up
CL1788.Contig1_All	619	0.01	3.24	8.339850003	1.55E-06	6.48E-06	Up
CL3978.Contig3_All	1091	0.01	3.24	8.339850003	1.11E-11	6.99E-11	Up
CL6285.Contig10_All	2982	0.01	3.24	8.339850003	2.91E-32	3.85E-31	Up
CL12526.Contig19_All	3017	0.01	3.24	8.339850003	1.39E-32	1.85E-31	Up
CL951.Contig5_All	1572	0.01	3.24	8.339850003	5.49E-17	4.54E-16	Up
Unigene6290_All	2737	0.07	22.65	8.337940413	7.98E-197	4.43E-195	Up
Unigene22006_All	1912	0.39	126.08	8.336649601	0	0	Up
CL11250.Contig2_All	732	0.01	3.23	8.335390355	8.03E-08	3.79E-07	Up
CL19207.Contig8_All	1645	0.01	3.23	8.335390355	1.25E-17	1.06E-16	Up
CL7991.Contig2_All	406	0.01	3.23	8.335390355	0.000276694	0.00086482	Up
CL4948.Contig2_All	4052	0.24	77.13	8.328113895	0	0	Up
Unigene44830_All	714	0.01	3.21	8.326429487	1.16E-07	5.43E-07	Up
Unigene91410_All	564	0.01	3.21	8.326429487	4.71E-06	1.87E-05	Up
Unigene43489_All	699	0.01	3.21	8.326429487	1.68E-07	7.71E-07	Up
CL1388.Contig7_All	1621	0.01	3.21	8.326429487	2.62E-17	2.20E-16	Up
CL5595.Contig1_All	1015	0.01	3.21	8.326429487	7.07E-11	4.22E-10	Up
CL6635.Contig1_All	985	0.01	3.21	8.326429487	1.48E-10	8.65E-10	Up
CL2338.Contig7_All	1159	0.01	3.21	8.326429487	2.53E-12	1.65E-11	Up
CL17762.Contig24_All	2148	0.01	3.21	8.326429487	4.26E-23	4.43E-22	Up
Unigene27374_All	642	0.45	144.09	8.322829498	1.18E-271	8.77E-270	Up
Unigene87760_All	646	0.01	3.2	8.321928095	7.40E-07	3.19E-06	Up
CL19833.Contig3_All	1134	0.01	3.2	8.321928095	5.30E-12	3.40E-11	Up
CL19640.Contig1_All	2038	0.01	3.2	8.321928095	8.23E-22	8.19E-21	Up
Unigene13778_All	565	0.01	3.19	8.317412614	6.82E-06	2.65E-05	Up
Unigene11575_All	1425	0.01	3.19	8.317412614	3.22E-15	2.46E-14	Up
CL2878.Contig1_All	1392	0.01	3.19	8.317412614	9.78E-15	7.28E-14	Up
CL12504.Contig4_All	1404	1.42	451.67	8.313234353	0	0	Up
CL9987.Contig4_All	526	0.01	3.18	8.312882955	1.43E-05	5.38E-05	Up
Unigene36755_All	585	0.01	3.18	8.312882955	3.25E-06	1.31E-05	Up
CL4417.Contig2_All	2350	0.3	95.35	8.312126628	0	0	Up
Unigene51498_All	844	0.01	3.17	8.30833903	6.01E-09	3.11E-08	Up
CL984.Contig48_All	5476	0.01	3.17	8.30833903	5.46E-58	1.12E-56	Up
Unigene30151_All	2030	0.01	3.17	8.30833903	1.73E-21	1.70E-20	Up
Unigene87992_All	601	0.01	3.17	8.30833903	2.25E-06	9.20E-06	Up
Unigene35915_All	1132	0.01	3.17	8.30833903	5.30E-12	3.39E-11	Up
Unigene44661_All	679	0.01	3.16	8.303780748	3.53E-07	1.57E-06	Up
CL20694.Contig2_All	1964	0.01	3.16	8.303780748	1.10E-20	1.05E-19	Up
CL17499.Contig2_All	1117	0.01	3.15	8.299208018	1.11E-11	6.99E-11	Up
CL2900.Contig32_All	3799	0.01	3.15	8.299208018	5.57E-40	8.69E-39	Up
Unigene56024_All	529	0.01	3.15	8.299208018	1.43E-05	5.37E-05	Up
CL350.Contig2_All	413	0.01	3.15	8.299208018	0.000276694	0.00086599	Up
CL14820.Contig14_All	3177	0.01	3.15	8.299208018	2.18E-33	2.97E-32	Up
Unigene43083_All	407	0.01	3.14	8.294620749	0.000276694	0.00086695	Up
CL19585.Contig2_All	1731	0.01	3.14	8.294620749	4.11E-18	3.57E-17	Up
CL16100.Contig16_All	1868	0.01	3.14	8.294620749	1.47E-19	1.34E-18	Up
CL736.Contig11_All	1751	0.01	3.14	8.294620749	2.84E-18	2.48E-17	Up
CL14537.Contig1_All	501	0.01	3.13	8.290018847	3.00E-05	0.000107855	Up
CL3034.Contig12_All	2156	0.01	3.13	8.290018847	1.87E-22	1.91E-21	Up
Unigene4807_All	1519	0.01	3.13	8.290018847	7.33E-16	5.76E-15	Up
Unigene7794_All	696	0.01	3.13	8.290018847	3.53E-07	1.57E-06	Up
Unigene56632_All	730	0.01	3.13	8.290018847	1.16E-07	5.42E-07	Up
Unigene53614_All	1268	0.01	3.13	8.290018847	2.74E-13	1.89E-12	Up
CL15050.Contig12_All	2485	0.14	43.67	8.285071894	0	0	Up
Unigene25222_All	1058	1.48	461.27	8.28387048	0	0	Up
CL6822.Contig2_All	791	0.62	193.01	8.282191666	0	0	Up
CL7343.Contig4_All	4455	0.01	3.11	8.28077077	2.06E-46	3.58E-45	Up
CL9209.Contig1_All	504	0.01	3.11	8.28077077	3.00E-05	0.000107621	Up
CL20694.Contig17_All	1656	0.03	9.31	8.277674857	1.92E-48	3.43E-47	Up
CL18048.Contig2_All	877	0.01	3.1	8.276124405	4.15E-09	2.18E-08	Up
CL14053.Contig2_All	1267	0.01	3.1	8.276124405	3.97E-13	2.71E-12	Up
CL2805.Contig7_All	1793	0.01	3.1	8.276124405	1.35E-18	1.20E-17	Up
Unigene39005_All	676	0.01	3.1	8.276124405	5.11E-07	2.23E-06	Up
CL9292.Contig1_All	1233	0.01	3.1	8.276124405	1.20E-12	8.02E-12	Up
CL2193.Contig5_All	1398	0.01	3.09	8.271463028	2.05E-14	1.50E-13	Up
CL2391.Contig2_All	456	0.01	3.09	8.271463028	0.000131951	0.000433154	Up
Unigene24990_All	670	0.01	3.09	8.271463028	7.40E-07	3.19E-06	Up
Unigene13788_All	415	0.29	89.46	8.269046048	8.07E-104	2.63E-102	Up
Unigene45721_All	2377	6.38	1966.02	8.267505859	0	0	Up
CL18133.Contig5_All	1116	0.01	3.08	8.266786541	2.33E-11	1.44E-10	Up
Unigene15382_All	1075	0.01	3.08	8.266786541	4.88E-11	2.95E-10	Up
Unigene16118_All	1088	0.01	3.08	8.266786541	3.37E-11	2.06E-10	Up
CL20580.Contig21_All	265	0.25	76.97	8.266224342	9.48E-53	1.81E-51	Up
Unigene50430_All	431	0.01	3.07	8.262094845	0.000191076	0.000611969	Up
Unigene46794_All	431	0.01	3.07	8.262094845	0.000191076	0.000611261	Up
CL13683.Contig2_All	712	0.01	3.07	8.262094845	2.44E-07	1.10E-06	Up
CL19571.Contig12_All	1557	0.01	3.07	8.262094845	5.06E-16	4.00E-15	Up
CL7693.Contig1_All	440	0.01	3.07	8.262094845	0.000191076	0.000610171	Up
Unigene23535_All	872	0.07	21.43	8.258061213	4.66E-57	9.46E-56	Up
Unigene9291_All	1093	0.01	3.06	8.257387843	3.37E-11	2.06E-10	Up
Unigene14568_All	2585	0.01	3.06	8.257387843	1.79E-26	2.05E-25	Up
Unigene91474_All	825	0.01	3.06	8.257387843	1.83E-08	9.08E-08	Up
Unigene9666_All	2926	0.01	3.06	8.257387843	5.19E-30	6.50E-29	Up
CL11164.Contig2_All	1405	0.2	61.13	8.255736757	4.11E-265	2.98E-263	Up
Unigene12965_All	1455	0.01	3.05	8.252665432	9.78E-15	7.29E-14	Up
Unigene29281_All	5206	0.01	3.05	8.252665432	3.64E-53	6.98E-52	Up
Unigene5534_All	1449	0.01	3.05	8.252665432	9.78E-15	7.28E-14	Up
Unigene7714_All	860	0.01	3.05	8.252665432	1.26E-08	6.37E-08	Up
CL9548.Contig1_All	937	0.01	3.05	8.252665432	1.37E-09	7.42E-09	Up
Unigene19810_All	685	0.01	3.05	8.252665432	5.11E-07	2.23E-06	Up
CL4480.Contig1_All	872	0.01	3.04	8.247927513	8.71E-09	4.46E-08	Up
Unigene18692_All	942	0.01	3.04	8.247927513	1.37E-09	7.43E-09	Up
Unigene28527_All	768	0.01	3.04	8.247927513	8.03E-08	3.79E-07	Up
Unigene129_All	1366	0.01	3.04	8.247927513	6.23E-14	4.45E-13	Up
CL17502.Contig2_All	1144	0.01	3.04	8.247927513	1.61E-11	1.00E-10	Up
Unigene12181_All	1395	0.01	3.03	8.243173983	4.30E-14	3.10E-13	Up
CL19619.Contig2_All	1652	0.01	3.03	8.243173983	1.15E-16	9.39E-16	Up
Unigene34459_All	626	0.01	3.03	8.243173983	2.25E-06	9.20E-06	Up
Unigene11440_All	2563	0.01	3.03	8.243173983	5.43E-26	6.17E-25	Up
CL14578.Contig6_All	1448	0.01	3.03	8.243173983	1.42E-14	1.05E-13	Up
CL19327.Contig17_All	776	0.01	3.03	8.243173983	8.03E-08	3.79E-07	Up
CL20712.Contig10_All	1183	0.01	3.03	8.243173983	5.30E-12	3.39E-11	Up
CL2968.Contig5_All	1280	0.18	54.52	8.242644845	9.10E-215	5.44E-213	Up
Unigene3135_All	501	0.01	3.02	8.238404739	4.35E-05	0.000153268	Up
Unigene32291_All	2260	0.05	15.1	8.238404739	1.20E-107	4.02E-106	Up
CL19553.Contig3_All	1407	0.01	3.02	8.238404739	4.30E-14	3.10E-13	Up
CL19497.Contig11_All	1920	0.01	3.02	8.238404739	2.13E-19	1.94E-18	Up
Unigene40600_All	1043	0.01	3.02	8.238404739	1.48E-10	8.65E-10	Up
Unigene26656_All	424	0.01	3.01	8.233619677	0.000276694	0.000867378	Up
CL5030.Contig2_All	561	0.01	3.01	8.233619677	1.43E-05	5.38E-05	Up
CL19707.Contig1_All	625	0.01	3.01	8.233619677	3.25E-06	1.31E-05	Up
Unigene29140_All	2247	0.36	108.32	8.233087022	0	0	Up
CL6903.Contig4_All	925	0.18	54.06	8.230420795	3.60E-151	1.61E-149	Up
Unigene30210_All	580	0.01	3	8.22881869	9.88E-06	3.78E-05	Up
Unigene25887_All	1675	0.01	3	8.22881869	1.15E-16	9.39E-16	Up
Unigene17393_All	1972	0.01	3	8.22881869	1.01E-19	9.34E-19	Up
CL662.Contig8_All	661	0.01	3	8.22881869	1.55E-06	6.47E-06	Up
Unigene12198_All	768	0.97	290.22	8.224946481	0	0	Up
CL19707.Contig3_All	512	0.01	2.99	8.224001674	4.35E-05	0.000153417	Up
CL18614.Contig2_All	455	0.01	2.99	8.224001674	0.000191076	0.000611753	Up
Unigene57783_All	1262	0.01	2.99	8.224001674	1.20E-12	8.02E-12	Up
CL2580.Contig1_All	1532	0.01	2.99	8.224001674	3.22E-15	2.46E-14	Up
CL20177.Contig7_All	1687	0.01	2.99	8.224001674	7.95E-17	6.54E-16	Up
CL2968.Contig3_All	1281	0.17	50.67	8.219453272	2.68E-201	1.51E-199	Up
Unigene17988_All	1110	0.01	2.98	8.21916852	4.88E-11	2.95E-10	Up
Unigene24261_All	3276	0.01	2.98	8.21916852	1.39E-32	1.85E-31	Up
CL1933.Contig4_All	711	0.01	2.98	8.21916852	5.11E-07	2.23E-06	Up
Unigene4571_All	1601	0.01	2.98	8.21916852	7.33E-16	5.76E-15	Up
CL6240.Contig3_All	667	0.01	2.98	8.21916852	1.55E-06	6.47E-06	Up
Unigene26770_All	1008	0.01	2.97	8.214319121	6.52E-10	3.63E-09	Up
CL11250.Contig3_All	1122	0.01	2.97	8.214319121	4.88E-11	2.95E-10	Up
Unigene31174_All	1234	0.01	2.97	8.214319121	3.66E-12	2.37E-11	Up
CL12374.Contig1_All	2034	0.01	2.97	8.214319121	3.34E-20	3.14E-19	Up
Unigene9962_All	549	0.01	2.96	8.209453366	2.07E-05	7.59E-05	Up
Unigene91457_All	526	0.01	2.96	8.209453366	3.00E-05	0.000107837	Up
CL1698.Contig6_All	986	0.01	2.96	8.209453366	9.44E-10	5.20E-09	Up
CL11625.Contig1_All	1694	0.01	2.96	8.209453366	1.15E-16	9.39E-16	Up
Unigene46556_All	737	0.01	2.96	8.209453366	2.44E-07	1.10E-06	Up
CL938.Contig2_All	1526	0.07	20.71	8.208756916	3.08E-98	9.61E-97	Up
Unigene15545_All	952	0.01	2.95	8.204571144	1.98E-09	1.06E-08	Up
Unigene46728_All	1523	0.01	2.95	8.204571144	4.67E-15	3.53E-14	Up
Unigene20289_All	846	0.01	2.95	8.204571144	2.64E-08	1.30E-07	Up
Unigene16608_All	789	0.01	2.95	8.204571144	8.03E-08	3.79E-07	Up
Unigene7556_All	784	0.01	2.95	8.204571144	1.16E-07	5.42E-07	Up
Unigene43007_All	511	0.01	2.95	8.204571144	4.35E-05	0.000153035	Up
Unigene20544_All	785	0.01	2.95	8.204571144	1.16E-07	5.42E-07	Up
CL11251.Contig3_All	1249	0.01	2.95	8.204571144	2.53E-12	1.65E-11	Up
Unigene14686_All	1611	0.01	2.95	8.204571144	7.33E-16	5.76E-15	Up
Unigene43256_All	1054	0.01	2.94	8.199672345	2.15E-10	1.24E-09	Up
Unigene79560_All	824	0.01	2.94	8.199672345	5.54E-08	2.65E-07	Up
Unigene88038_All	550	0.01	2.94	8.199672345	2.07E-05	7.57E-05	Up
CL20413.Contig14_All	935	0.01	2.93	8.194756854	4.15E-09	2.18E-08	Up
CL6077.Contig1_All	991	0.01	2.93	8.194756854	1.37E-09	7.42E-09	Up
CL5312.Contig5_All	1264	0.01	2.92	8.189824559	2.53E-12	1.65E-11	Up
CL20254.Contig4_All	1082	0.01	2.92	8.189824559	1.48E-10	8.65E-10	Up
CL19976.Contig7_All	1158	0.01	2.92	8.189824559	3.37E-11	2.06E-10	Up
CL3679.Contig2_All	952	3.01	876.05	8.185105916	0	0	Up
Unigene27014_All	1187	0.01	2.9	8.17990909	1.61E-11	1.00E-10	Up
Unigene33526_All	603	0.01	2.9	8.17990909	6.82E-06	2.66E-05	Up
CL533.Contig30_All	1516	0.01	2.9	8.17990909	9.78E-15	7.29E-14	Up
CL2839.Contig1_All	1632	0.01	2.9	8.17990909	7.33E-16	5.76E-15	Up
Unigene17793_All	1855	0.01	2.9	8.17990909	5.95E-18	5.13E-17	Up
CL556.Contig5_All	2928	0.19	55	8.17728839	0	0	Up
CL2571.Contig7_All	1122	0.01	2.89	8.174925683	7.07E-11	4.22E-10	Up
Unigene54141_All	937	0.01	2.89	8.174925683	6.01E-09	3.11E-08	Up
Unigene9425_All	853	0.01	2.89	8.174925683	2.64E-08	1.30E-07	Up
CL622.Contig2_All	1216	0.01	2.88	8.169925001	1.11E-11	6.99E-11	Up
Unigene24964_All	1470	0.01	2.88	8.169925001	4.30E-14	3.10E-13	Up
Unigene52272_All	489	0.01	2.88	8.169925001	9.11E-05	0.000306568	Up
Unigene6634_All	1200	0.01	2.88	8.169925001	1.61E-11	1.00E-10	Up
CL16663.Contig2_All	2741	0.01	2.88	8.169925001	2.59E-26	2.96E-25	Up
Unigene29407_All	1872	0.01	2.87	8.164906927	5.95E-18	5.14E-17	Up
Unigene29183_All	641	0.01	2.87	8.164906927	3.25E-06	1.31E-05	Up
CL15656.Contig2_All	698	0.01	2.87	8.164906927	1.07E-06	4.55E-06	Up
CL516.Contig4_All	2138	0.01	2.87	8.164906927	1.59E-20	1.51E-19	Up
CL20159.Contig2_All	1344	0.01	2.87	8.164906927	8.32E-13	5.59E-12	Up
Unigene18961_All	1740	0.01	2.87	8.164906927	1.15E-16	9.39E-16	Up
Unigene7330_All	2260	0.01	2.87	8.164906927	1.19E-21	1.18E-20	Up
Unigene21781_All	1225	0.01	2.87	8.164906927	1.11E-11	6.98E-11	Up
CL24.Contig10_All	1576	0.01	2.86	8.159871337	4.67E-15	3.53E-14	Up
CL7577.Contig1_All	804	0.01	2.86	8.159871337	1.16E-07	5.42E-07	Up
CL4277.Contig3_All	1100	0.01	2.86	8.159871337	1.48E-10	8.65E-10	Up
Unigene20925_All	1000	0.01	2.86	8.159871337	1.37E-09	7.42E-09	Up
Unigene88459_All	1282	0.01	2.86	8.159871337	2.53E-12	1.65E-11	Up
Unigene58988_All	610	0.01	2.86	8.159871337	6.82E-06	2.65E-05	Up
Unigene12257_All	1086	0.01	2.85	8.154818109	2.15E-10	1.24E-09	Up
Unigene8886_All	1760	0.01	2.85	8.154818109	7.95E-17	6.54E-16	Up
CL20550.Contig38_All	1981	0.01	2.85	8.154818109	6.45E-19	5.77E-18	Up
CL14813.Contig1_All	1788	0.01	2.85	8.154818109	5.49E-17	4.54E-16	Up
CL20087.Contig2_All	2399	0.01	2.85	8.154818109	8.93E-23	9.20E-22	Up
Unigene55400_All	1003	0.01	2.84	8.14974712	1.37E-09	7.43E-09	Up
Unigene21571_All	665	0.01	2.84	8.14974712	2.25E-06	9.21E-06	Up
CL7620.Contig3_All	829	0.01	2.84	8.14974712	8.03E-08	3.79E-07	Up
Unigene39308_All	1516	0.18	50.96	8.145224561	2.54E-238	1.67E-236	Up
CL734.Contig5_All	2047	0.01	2.83	8.144658243	2.13E-19	1.94E-18	Up
CL1300.Contig3_All	722	0.01	2.83	8.144658243	7.40E-07	3.19E-06	Up
CL12222.Contig1_All	2451	0.01	2.83	8.144658243	4.26E-23	4.43E-22	Up
Unigene41602_All	446	0.01	2.83	8.144658243	0.000276694	0.000865543	Up
CL19484.Contig13_All	1062	0.01	2.83	8.144658243	4.50E-10	2.54E-09	Up
CL2088.Contig4_All	675	0.01	2.83	8.144658243	2.25E-06	9.19E-06	Up
Unigene1974_All	1212	0.01	2.83	8.144658243	1.61E-11	1.00E-10	Up
Unigene58526_All	494	0.01	2.83	8.144658243	0.000131951	0.000433132	Up
Unigene19868_All	1074	0.01	2.83	8.144658243	3.11E-10	1.77E-09	Up
Unigene45720_All	2451	6.78	1915.42	8.142159782	0	0	Up
Unigene29592_All	524	0.01	2.82	8.139551352	6.29E-05	0.000216038	Up
Unigene28267_All	1962	0.01	2.82	8.139551352	1.96E-18	1.72E-17	Up
Unigene48187_All	658	0.01	2.82	8.139551352	3.25E-06	1.31E-05	Up
CL10952.Contig2_All	1209	0.01	2.82	8.139551352	2.33E-11	1.44E-10	Up
CL3932.Contig4_All	817	0.01	2.82	8.139551352	1.16E-07	5.42E-07	Up
Unigene1827_All	549	0.01	2.82	8.139551352	3.00E-05	0.000107657	Up
CL19953.Contig1_All	465	0.01	2.81	8.13442632	0.000276694	0.000867421	Up
CL17918.Contig1_All	514	0.01	2.81	8.13442632	9.11E-05	0.000306974	Up
Unigene11864_All	505	0.01	2.81	8.13442632	9.11E-05	0.000306795	Up
CL2528.Contig2_All	1289	0.01	2.81	8.13442632	3.66E-12	2.37E-11	Up
Unigene58851_All	569	0.01	2.81	8.13442632	2.07E-05	7.57E-05	Up
Unigene53478_All	1127	0.01	2.8	8.129283017	1.48E-10	8.66E-10	Up
CL2211.Contig5_All	480	0.01	2.8	8.129283017	0.000191076	0.000611246	Up
CL24.Contig24_All	1949	0.01	2.8	8.129283017	2.84E-18	2.48E-17	Up
CL7399.Contig2_All	2121	0.01	2.8	8.129283017	7.00E-20	6.50E-19	Up
CL8147.Contig2_All	690	0.01	2.8	8.129283017	1.55E-06	6.47E-06	Up
CL20550.Contig9_All	1857	0.01	2.8	8.129283017	1.81E-17	1.53E-16	Up
CL9297.Contig4_All	1121	0.2	55.83	8.124896746	1.10E-190	5.95E-189	Up
Unigene23470_All	2728	0.01	2.79	8.124121312	1.65E-25	1.85E-24	Up
Unigene23597_All	795	0.01	2.79	8.124121312	2.44E-07	1.10E-06	Up
Unigene4204_All	2303	0.01	2.78	8.118941073	1.73E-21	1.70E-20	Up
Unigene58780_All	487	0.01	2.78	8.118941073	0.000131951	0.000434455	Up
Unigene24554_All	738	0.01	2.78	8.118941073	7.40E-07	3.19E-06	Up
CL1379.Contig4_All	1139	0.01	2.78	8.118941073	1.48E-10	8.66E-10	Up
Unigene16524_All	1221	0.01	2.78	8.118941073	2.33E-11	1.44E-10	Up
CL1388.Contig4_All	1278	0.01	2.78	8.118941073	7.67E-12	4.87E-11	Up
Unigene53215_All	470	0.01	2.78	8.118941073	0.000191076	0.000610125	Up
Unigene44629_All	522	0.01	2.78	8.118941073	6.29E-05	0.000215671	Up
CL6833.Contig6_All	2331	0.38	105.53	8.117438052	0	0	Up
Unigene50151_All	506	0.01	2.77	8.113742166	9.11E-05	0.00030734	Up
CL282.Contig80_All	1916	0.01	2.77	8.113742166	8.62E-18	7.38E-17	Up
Unigene19828_All	1895	0.01	2.77	8.113742166	1.81E-17	1.53E-16	Up
CL20381.Contig5_All	544	0.01	2.77	8.113742166	4.35E-05	0.000153353	Up
Unigene12184_All	1658	0.01	2.77	8.113742166	2.22E-15	1.71E-14	Up
CL20081.Contig1_All	472	0.01	2.77	8.113742166	0.000191076	0.000610938	Up
CL5063.Contig1_All	1411	0.01	2.77	8.113742166	3.97E-13	2.71E-12	Up
Unigene30842_All	500	0.01	2.77	8.113742166	0.000131951	0.000433534	Up
Unigene27180_All	1315	0.01	2.77	8.113742166	3.66E-12	2.37E-11	Up
CL7794.Contig1_All	887	0.01	2.77	8.113742166	3.83E-08	1.86E-07	Up
CL19894.Contig2_All	2899	2.95	815.59	8.110985322	0	0	Up
Unigene46681_All	1272	0.01	2.76	8.108524457	7.67E-12	4.88E-11	Up
Unigene26805_All	2637	0.01	2.76	8.108524457	2.20E-24	2.39E-23	Up
CL14678.Contig1_All	1154	0.01	2.76	8.108524457	1.02E-10	6.04E-10	Up
CL1554.Contig8_All	2219	0.01	2.76	8.108524457	1.59E-20	1.51E-19	Up
CL17575.Contig1_All	1301	0.01	2.76	8.108524457	5.30E-12	3.39E-11	Up
Unigene45375_All	962	0.13	35.82	8.106109904	8.91E-105	2.93E-103	Up
CL1002.Contig11_All	1524	0.01	2.75	8.103287808	4.30E-14	3.10E-13	Up
Unigene25063_All	1151	0.01	2.75	8.103287808	1.48E-10	8.66E-10	Up
Unigene2321_All	738	0.01	2.75	8.103287808	7.40E-07	3.19E-06	Up
CL10675.Contig1_All	1626	0.01	2.75	8.103287808	6.76E-15	5.08E-14	Up
Unigene21445_All	538	0.01	2.75	8.103287808	6.29E-05	0.000215857	Up
CL19448.Contig3_All	470	0.01	2.75	8.103287808	0.000276694	0.00086565	Up
CL6833.Contig2_All	775	0.01	2.75	8.103287808	3.53E-07	1.57E-06	Up
Unigene12948_All	1169	0.01	2.75	8.103287808	1.02E-10	6.04E-10	Up
CL9384.Contig5_All	1098	0.01	2.75	8.103287808	4.50E-10	2.54E-09	Up
Unigene30860_All	1308	0.01	2.75	8.103287808	5.30E-12	3.39E-11	Up
Unigene54144_All	1089	0.01	2.74	8.098032083	4.50E-10	2.54E-09	Up
CL7036.Contig3_All	832	0.01	2.74	8.098032083	1.16E-07	5.43E-07	Up
CL12884.Contig1_All	784	0.01	2.74	8.098032083	3.53E-07	1.57E-06	Up
Unigene4530_All	817	0.01	2.74	8.098032083	1.68E-07	7.71E-07	Up
CL20226.Contig3_All	1297	0.01	2.74	8.098032083	7.67E-12	4.87E-11	Up
CL18642.Contig8_All	2030	0.01	2.74	8.098032083	1.35E-18	1.20E-17	Up
CL3279.Contig2_All	1169	0.01	2.74	8.098032083	1.02E-10	6.04E-10	Up
CL4417.Contig3_All	1004	3.26	891.74	8.095607358	0	0	Up
CL19571.Contig8_All	2416	0.02	5.47	8.095397023	6.52E-42	1.05E-40	Up
CL1293.Contig5_All	5069	0.01	2.73	8.092757141	2.99E-46	5.17E-45	Up
Unigene15933_All	514	0.01	2.73	8.092757141	9.11E-05	0.000306738	Up
CL16573.Contig5_All	1016	0.01	2.73	8.092757141	2.87E-09	1.52E-08	Up
Unigene10671_All	739	0.01	2.73	8.092757141	1.07E-06	4.55E-06	Up
CL8431.Contig2_All	3572	0.01	2.73	8.092757141	1.39E-32	1.85E-31	Up
CL9709.Contig2_All	626	0.46	125.12	8.087462841	4.02E-228	2.53E-226	Up
Unigene55736_All	1663	0.01	2.72	8.087462841	4.67E-15	3.53E-14	Up
Unigene22688_All	1256	0.01	2.72	8.087462841	1.61E-11	1.00E-10	Up
Unigene19210_All	819	0.01	2.72	8.087462841	1.68E-07	7.71E-07	Up
CL9827.Contig2_All	1051	0.01	2.71	8.082149041	1.37E-09	7.43E-09	Up
Unigene6712_All	1243	0.01	2.71	8.082149041	3.37E-11	2.06E-10	Up
CL19038.Contig5_All	1248	0.01	2.71	8.082149041	2.33E-11	1.44E-10	Up
CL1626.Contig1_All	1208	0.05	13.54	8.081083929	1.12E-50	2.08E-49	Up
Unigene55992_All	465	0.01	2.7	8.076815597	0.000276694	0.000866054	Up
CL16212.Contig16_All	928	0.01	2.7	8.076815597	2.64E-08	1.30E-07	Up
CL10859.Contig2_All	837	0.01	2.7	8.076815597	1.68E-07	7.71E-07	Up
Unigene25842_All	1839	0.01	2.7	8.076815597	1.15E-16	9.38E-16	Up
Unigene25711_All	1329	0.01	2.7	8.076815597	5.30E-12	3.39E-11	Up
Unigene27461_All	1675	0.01	2.69	8.071462363	4.67E-15	3.53E-14	Up
CL2336.Contig4_All	680	0.01	2.69	8.071462363	3.25E-06	1.31E-05	Up
CL19585.Contig29_All	2383	0.01	2.69	8.071462363	1.73E-21	1.70E-20	Up
CL3057.Contig21_All	1339	0.01	2.69	8.071462363	5.30E-12	3.40E-11	Up
Unigene14083_All	570	0.01	2.69	8.071462363	4.35E-05	0.000153009	Up
Unigene22620_All	731	0.01	2.69	8.071462363	1.55E-06	6.47E-06	Up
CL16043.Contig14_All	1142	0.01	2.69	8.071462363	3.11E-10	1.78E-09	Up
CL4948.Contig1_All	3395	0.35	94.06	8.0700826	0	0	Up
Unigene12752_All	605	0.01	2.68	8.06608919	2.07E-05	7.58E-05	Up
CL2900.Contig11_All	1040	0.01	2.68	8.06608919	2.87E-09	1.52E-08	Up
CL17411.Contig3_All	701	0.01	2.68	8.06608919	2.25E-06	9.19E-06	Up
CL2153.Contig7_All	524	0.01	2.67	8.060695932	9.11E-05	0.00030743	Up
Unigene38302_All	1300	0.01	2.67	8.060695932	1.11E-11	6.99E-11	Up
CL1184.Contig1_All	869	0.01	2.67	8.060695932	8.03E-08	3.79E-07	Up
Unigene7045_All	1124	0.01	2.67	8.060695932	4.50E-10	2.54E-09	Up
Unigene55487_All	836	0.01	2.67	8.060695932	1.68E-07	7.71E-07	Up
CL12661.Contig1_All	903	0.01	2.66	8.055282436	3.83E-08	1.86E-07	Up
Unigene107770_All	592	0.01	2.66	8.055282436	3.00E-05	0.000107791	Up
CL19234.Contig19_All	1107	0.01	2.66	8.055282436	6.52E-10	3.63E-09	Up
Unigene89145_All	599	0.01	2.65	8.049848549	2.07E-05	7.58E-05	Up
Unigene77250_All	1267	0.01	2.65	8.049848549	3.37E-11	2.06E-10	Up
Unigene27774_All	1104	0.01	2.65	8.049848549	9.44E-10	5.19E-09	Up
CL4114.Contig3_All	1120	0.01	2.65	8.049848549	6.52E-10	3.63E-09	Up
CL3191.Contig2_All	1466	0.01	2.65	8.049848549	5.74E-13	3.89E-12	Up
Unigene17009_All	765	0.01	2.65	8.049848549	7.40E-07	3.19E-06	Up
CL1192.Contig4_All	2106	0.01	2.64	8.044394119	1.35E-18	1.20E-17	Up
Unigene8616_All	787	0.01	2.64	8.044394119	5.11E-07	2.23E-06	Up
Unigene3569_All	1819	0.01	2.64	8.044394119	5.06E-16	4.00E-15	Up
CL7850.Contig2_All	1162	0.01	2.64	8.044394119	3.11E-10	1.78E-09	Up
CL18553.Contig11_All	1561	0.01	2.64	8.044394119	9.02E-14	6.38E-13	Up
Unigene27085_All	1350	0.01	2.64	8.044394119	5.30E-12	3.39E-11	Up
Unigene1977_All	1592	0.01	2.63	8.038918989	4.30E-14	3.10E-13	Up
Unigene24807_All	2035	0.01	2.63	8.038918989	5.95E-18	5.14E-17	Up
Unigene13785_All	622	0.01	2.63	8.038918989	1.43E-05	5.38E-05	Up
Unigene29329_All	968	0.01	2.63	8.038918989	1.26E-08	6.38E-08	Up
CL4894.Contig1_All	1146	0.01	2.63	8.038918989	4.50E-10	2.54E-09	Up
CL9227.Contig2_All	764	0.01	2.63	8.038918989	1.07E-06	4.55E-06	Up
Unigene49960_All	987	0.01	2.63	8.038918989	8.71E-09	4.46E-08	Up
CL16097.Contig7_All	928	0.01	2.63	8.038918989	3.83E-08	1.86E-07	Up
CL13116.Contig1_All	664	0.01	2.63	8.038918989	6.82E-06	2.65E-05	Up
Unigene26183_All	1555	0.01	2.63	8.038918989	9.02E-14	6.38E-13	Up
Unigene16946_All	970	0.01	2.63	8.038918989	1.26E-08	6.37E-08	Up
CL5497.Contig10_All	4531	0.01	2.63	8.038918989	5.57E-40	8.69E-39	Up
Unigene42896_All	3089	0.01	2.63	8.038918989	2.81E-27	3.29E-26	Up
Unigene26473_All	1228	0.01	2.62	8.033423002	1.02E-10	6.04E-10	Up
CL12184.Contig2_All	503	0.01	2.62	8.033423002	0.000191076	0.000611107	Up
Unigene7798_All	1169	0.01	2.62	8.033423002	3.11E-10	1.78E-09	Up
CL15050.Contig9_All	3815	0.01	2.62	8.033423002	1.51E-33	2.06E-32	Up
CL10414.Contig1_All	935	0.01	2.62	8.033423002	2.64E-08	1.30E-07	Up
CL177.Contig32_All	2412	0.01	2.62	8.033423002	3.62E-21	3.52E-20	Up
CL17396.Contig2_All	1094	0.01	2.62	8.033423002	1.37E-09	7.42E-09	Up
CL17441.Contig4_All	1031	0.01	2.62	8.033423002	4.15E-09	2.18E-08	Up
CL4786.Contig1_All	1323	0.08	20.92	8.030667136	5.17E-85	1.43E-83	Up
Unigene56465_All	733	0.47	122.7	8.028258777	3.11E-265	2.25E-263	Up
Unigene7357_All	1705	0.01	2.61	8.027905997	6.76E-15	5.08E-14	Up
Unigene20168_All	845	0.01	2.61	8.027905997	2.44E-07	1.10E-06	Up
CL18897.Contig8_All	2057	0.01	2.61	8.027905997	5.95E-18	5.13E-17	Up
Unigene36038_All	691	0.01	2.6	8.022367813	4.71E-06	1.87E-05	Up
Unigene25941_All	1449	0.01	2.6	8.022367813	1.20E-12	8.02E-12	Up
CL8408.Contig2_All	2457	0.01	2.6	8.022367813	1.73E-21	1.70E-20	Up
CL1125.Contig3_All	1812	0.02	5.2	8.022367813	3.89E-31	5.00E-30	Up
CL3034.Contig1_All	1766	0.01	2.59	8.016808288	2.22E-15	1.71E-14	Up
Unigene28914_All	845	0.01	2.59	8.016808288	2.44E-07	1.10E-06	Up
CL12786.Contig1_All	715	0.01	2.59	8.016808288	3.25E-06	1.31E-05	Up
Unigene6294_All	864	0.01	2.59	8.016808288	1.68E-07	7.70E-07	Up
CL12298.Contig1_All	632	0.01	2.58	8.011227255	1.43E-05	5.38E-05	Up
Unigene45658_All	800	0.01	2.58	8.011227255	7.40E-07	3.19E-06	Up
CL17276.Contig1_All	725	0.01	2.58	8.011227255	2.25E-06	9.20E-06	Up
Unigene42018_All	999	0.11	28.38	8.011227255	5.72E-86	1.59E-84	Up
Unigene36931_All	502	0.01	2.58	8.011227255	0.000191076	0.000610248	Up
Unigene13471_All	797	0.01	2.58	8.011227255	7.40E-07	3.19E-06	Up
Unigene23115_All	734	0.01	2.58	8.011227255	2.25E-06	9.19E-06	Up
Unigene24957_All	494	0.01	2.58	8.011227255	0.000276694	0.000864459	Up
Unigene20057_All	1428	0.01	2.57	8.005624549	2.53E-12	1.65E-11	Up
Unigene13117_All	2576	0.01	2.57	8.005624549	3.93E-22	3.96E-21	Up
Unigene50894_All	523	0.01	2.57	8.005624549	0.000131951	0.000434376	Up
CL9512.Contig2_All	1286	0.01	2.57	8.005624549	4.88E-11	2.95E-10	Up
Unigene20207_All	1059	0.01	2.57	8.005624549	4.15E-09	2.18E-08	Up
Unigene50702_All	560	0.01	2.57	8.005624549	6.29E-05	0.000215927	Up
CL8778.Contig2_All	504	0.01	2.57	8.005624549	0.000191076	0.000610693	Up
Unigene27292_All	2236	0.01	2.57	8.005624549	3.08E-19	2.78E-18	Up
Unigene25855_All	1949	0.01	2.57	8.005624549	7.95E-17	6.54E-16	Up
CL120.Contig1_All	1496	0.01	2.57	8.005624549	5.74E-13	3.89E-12	Up
Unigene27543_All	1175	0.01	2.57	8.005624549	4.50E-10	2.54E-09	Up
Unigene30190_All	1179	0.01	2.57	8.005624549	3.11E-10	1.77E-09	Up
CL16153.Contig2_All	1253	1.07	274.45	8.002788732	0	0	Up
Unigene12252_All	3023	0.01	2.56	8	7.87E-26	8.88E-25	Up
Unigene51142_All	563	0.01	2.56	8	6.29E-05	0.000216236	Up
CL2357.Contig6_All	1842	0.01	2.56	8	7.33E-16	5.76E-15	Up
CL19641.Contig1_All	578	0.01	2.56	8	6.29E-05	0.000216143	Up
CL19389.Contig1_All	839	0.01	2.56	8	3.53E-07	1.57E-06	Up
Unigene11652_All	2692	0.01	2.55	7.994353437	6.17E-23	6.39E-22	Up
Unigene36177_All	695	0.01	2.55	7.994353437	4.71E-06	1.87E-05	Up
Unigene5000_All	1294	0.01	2.55	7.994353437	4.88E-11	2.95E-10	Up
CL19142.Contig3_All	489	0.01	2.55	7.994353437	0.000276694	0.000865415	Up
CL20694.Contig12_All	1482	0.01	2.55	7.994353437	1.20E-12	8.01E-12	Up
Unigene245_All	1509	0.01	2.55	7.994353437	5.74E-13	3.89E-12	Up
CL16855.Contig3_All	692	0.01	2.54	7.988684687	6.82E-06	2.65E-05	Up
Unigene87911_All	575	0.01	2.54	7.988684687	6.29E-05	0.000215898	Up
CL4408.Contig2_All	1690	0.01	2.54	7.988684687	2.05E-14	1.50E-13	Up
Unigene23746_All	2589	0.01	2.54	7.988684687	5.69E-22	5.69E-21	Up
Unigene4956_All	1651	0.01	2.54	7.988684687	4.30E-14	3.10E-13	Up
CL15352.Contig2_All	3879	0.01	2.53	7.982993575	6.62E-33	8.91E-32	Up
CL736.Contig7_All	2285	0.01	2.53	7.982993575	2.13E-19	1.94E-18	Up
CL4576.Contig1_All	531	0.01	2.53	7.982993575	0.000131951	0.000434151	Up
CL16509.Contig2_All	826	0.01	2.53	7.982993575	5.11E-07	2.23E-06	Up
CL20413.Contig2_All	2048	0.01	2.53	7.982993575	1.81E-17	1.53E-16	Up
Unigene31250_All	1246	0.01	2.53	7.982993575	1.48E-10	8.66E-10	Up
CL662.Contig26_All	2323	0.01	2.53	7.982993575	1.01E-19	9.34E-19	Up
CL1851.Contig1_All	700	0.01	2.53	7.982993575	4.71E-06	1.87E-05	Up
CL20363.Contig9_All	3842	0.01	2.52	7.977279923	2.01E-32	2.67E-31	Up
Unigene11856_All	1647	0.01	2.52	7.977279923	6.23E-14	4.45E-13	Up
Unigene41138_All	494	0.01	2.52	7.977279923	0.000276694	0.00086582	Up
CL3275.Contig3_All	546	0.01	2.52	7.977279923	0.000131951	0.000433613	Up
CL2525.Contig1_All	1559	0.01	2.51	7.971543554	3.97E-13	2.71E-12	Up
CL12665.Contig1_All	1042	0.01	2.51	7.971543554	8.71E-09	4.46E-08	Up
CL2720.Contig6_All	2193	0.01	2.51	7.971543554	1.96E-18	1.72E-17	Up
CL2780.Contig4_All	1113	0.01	2.51	7.971543554	1.98E-09	1.06E-08	Up
Unigene42017_All	744	0.28	70.18	7.96948931	1.78E-155	8.15E-154	Up
CL3978.Contig8_All	971	0.01	2.5	7.965784285	3.83E-08	1.86E-07	Up
CL20441.Contig2_All	977	0.01	2.5	7.965784285	3.83E-08	1.86E-07	Up
CL178.Contig8_All	1247	0.01	2.5	7.965784285	2.15E-10	1.24E-09	Up
Unigene28688_All	2184	0.01	2.5	7.965784285	2.84E-18	2.48E-17	Up
CL14067.Contig2_All	612	0.01	2.5	7.965784285	3.00E-05	0.000107727	Up
Unigene30832_All	667	0.01	2.5	7.965784285	1.43E-05	5.37E-05	Up
CL16475.Contig2_All	723	0.01	2.5	7.965784285	4.71E-06	1.87E-05	Up
CL15732.Contig2_All	1748	0.01	2.5	7.965784285	9.78E-15	7.28E-14	Up
Unigene17901_All	515	0.01	2.5	7.965784285	0.000276694	0.000865033	Up
CL13909.Contig46_All	1022	0.01	2.5	7.965784285	1.26E-08	6.37E-08	Up
CL1460.Contig7_All	1905	0.01	2.49	7.960001932	7.33E-16	5.76E-15	Up
CL12258.Contig1_All	953	0.01	2.49	7.960001932	5.54E-08	2.66E-07	Up
CL4385.Contig6_All	1452	0.01	2.49	7.960001932	3.66E-12	2.37E-11	Up
CL8783.Contig2_All	526	0.01	2.49	7.960001932	0.000191076	0.000610877	Up
Unigene13375_All	2463	0.01	2.49	7.960001932	1.59E-20	1.51E-19	Up
Unigene11555_All	944	0.01	2.49	7.960001932	5.54E-08	2.65E-07	Up
Unigene59042_All	711	0.01	2.48	7.95419631	6.82E-06	2.66E-05	Up
Unigene39063_All	810	0.01	2.48	7.95419631	7.40E-07	3.19E-06	Up
Unigene11456_All	608	0.01	2.48	7.95419631	4.35E-05	0.000153077	Up
CL8707.Contig4_All	1611	0.01	2.48	7.95419631	1.89E-13	1.32E-12	Up
Unigene10013_All	4216	0.01	2.48	7.95419631	5.38E-35	7.57E-34	Up
Unigene4964_All	578	0.01	2.48	7.95419631	9.11E-05	0.000306381	Up
CL1990.Contig2_All	2433	0.01	2.47	7.948367232	3.34E-20	3.14E-19	Up
Unigene20262_All	1156	0.01	2.47	7.948367232	1.37E-09	7.43E-09	Up
CL120.Contig5_All	1199	0.01	2.47	7.948367232	6.52E-10	3.63E-09	Up
Unigene33809_All	638	0.01	2.47	7.948367232	2.07E-05	7.57E-05	Up
Unigene88475_All	571	0.01	2.46	7.942514505	9.11E-05	0.000307356	Up
Unigene8365_All	1610	0.01	2.46	7.942514505	2.74E-13	1.89E-12	Up
CL18310.Contig2_All	990	0.01	2.46	7.942514505	3.83E-08	1.86E-07	Up
CL1798.Contig5_All	1757	0.01	2.46	7.942514505	1.42E-14	1.05E-13	Up
CL17762.Contig34_All	1616	0.01	2.46	7.942514505	2.74E-13	1.89E-12	Up
CL3505.Contig1_All	798	0.01	2.46	7.942514505	1.07E-06	4.55E-06	Up
Unigene59196_All	1086	0.01	2.46	7.942514505	6.01E-09	3.11E-08	Up
CL2503.Contig2_All	505	0.01	2.46	7.942514505	0.000276694	0.000865479	Up
Unigene18429_All	3926	0.01	2.46	7.942514505	2.01E-32	2.67E-31	Up
Unigene22353_All	2125	0.01	2.46	7.942514505	1.25E-17	1.06E-16	Up
CL12373.Contig8_All	1705	0.07	17.17	7.938319402	4.58E-91	1.34E-89	Up
Unigene7159_All	859	0.01	2.45	7.936637939	5.11E-07	2.24E-06	Up
CL4500.Contig11_All	1146	0.01	2.45	7.936637939	1.98E-09	1.07E-08	Up
CL7762.Contig9_All	1712	0.01	2.45	7.936637939	4.30E-14	3.10E-13	Up
CL18897.Contig30_All	2001	0.01	2.45	7.936637939	1.67E-16	1.35E-15	Up
Unigene12762_All	603	0.01	2.45	7.936637939	6.29E-05	0.000215892	Up
CL12347.Contig3_All	1794	0.01	2.45	7.936637939	9.78E-15	7.28E-14	Up
Unigene29863_All	2160	0.01	2.45	7.936637939	8.62E-18	7.38E-17	Up
CL17485.Contig7_All	1016	0.01	2.45	7.936637939	1.83E-08	9.08E-08	Up
CL19585.Contig4_All	2284	0.01	2.45	7.936637939	9.35E-19	8.30E-18	Up
Unigene88225_All	789	0.01	2.45	7.936637939	1.55E-06	6.47E-06	Up
Unigene7237_All	1974	0.01	2.45	7.936637939	2.41E-16	1.94E-15	Up
CL19636.Contig7_All	637	0.01	2.44	7.930737338	3.00E-05	0.000107882	Up
Unigene12852_All	1202	0.01	2.44	7.930737338	6.52E-10	3.63E-09	Up
CL2987.Contig1_All	784	0.01	2.44	7.930737338	2.25E-06	9.21E-06	Up
CL9437.Contig3_All	1074	0.01	2.44	7.930737338	8.71E-09	4.46E-08	Up
Unigene10496_All	566	0.01	2.44	7.930737338	0.000131951	0.000433904	Up
Unigene13181_All	1935	0.01	2.44	7.930737338	7.33E-16	5.76E-15	Up
Unigene32701_All	528	0.01	2.44	7.930737338	0.000191076	0.000610187	Up
CL17703.Contig8_All	1830	0.01	2.44	7.930737338	6.76E-15	5.08E-14	Up
Unigene14051_All	1422	0.01	2.43	7.924812504	1.11E-11	6.99E-11	Up
Unigene29197_All	1725	0.01	2.43	7.924812504	4.30E-14	3.10E-13	Up
Unigene35974_All	609	0.01	2.43	7.924812504	4.35E-05	0.000153005	Up
Unigene42982_All	629	0.01	2.43	7.924812504	3.00E-05	0.000107609	Up
CL18935.Contig18_All	2038	0.01	2.42	7.918863237	1.67E-16	1.35E-15	Up
CL7423.Contig1_All	622	0.01	2.42	7.918863237	4.35E-05	0.000153336	Up
CL7393.Contig2_All	632	0.01	2.42	7.918863237	3.00E-05	0.000107709	Up
CL17485.Contig8_All	634	0.01	2.42	7.918863237	3.00E-05	0.000107697	Up
CL17041.Contig1_All	879	0.01	2.42	7.918863237	3.53E-07	1.57E-06	Up
Unigene24155_All	2758	0.01	2.42	7.918863237	1.87E-22	1.91E-21	Up
CL11956.Contig2_All	1095	0.01	2.41	7.912889336	6.01E-09	3.11E-08	Up
Unigene8279_All	1523	0.01	2.41	7.912889336	2.53E-12	1.65E-11	Up
CL1355.Contig11_All	1712	0.01	2.41	7.912889336	6.23E-14	4.45E-13	Up
Unigene6308_All	1886	0.01	2.41	7.912889336	3.22E-15	2.46E-14	Up
Unigene6584_All	606	0.01	2.41	7.912889336	6.29E-05	0.000215741	Up
CL70.Contig8_All	1814	0.01	2.41	7.912889336	9.78E-15	7.28E-14	Up
Unigene49756_All	592	0.1	24.09	7.912290583	6.52E-42	1.05E-40	Up
CL12422.Contig5_All	617	0.01	2.4	7.906890596	4.35E-05	0.000153443	Up
CL1613.Contig2_All	2155	0.01	2.4	7.906890596	1.81E-17	1.53E-16	Up
CL4387.Contig1_All	717	0.01	2.4	7.906890596	6.82E-06	2.65E-05	Up
Unigene39699_All	1018	0.01	2.4	7.906890596	2.64E-08	1.30E-07	Up
CL19617.Contig9_All	2327	0.01	2.4	7.906890596	9.35E-19	8.30E-18	Up
CL24.Contig40_All	2987	0.01	2.4	7.906890596	4.62E-24	4.95E-23	Up
CL17695.Contig2_All	1102	0.01	2.4	7.906890596	6.01E-09	3.11E-08	Up
CL20574.Contig5_All	1023	0.01	2.4	7.906890596	2.64E-08	1.30E-07	Up
Unigene56823_All	2001	0.05	11.98	7.904484098	1.64E-74	4.07E-73	Up
CL999.Contig5_All	604	0.01	2.39	7.900866808	6.29E-05	0.000216201	Up
CL2088.Contig3_All	542	0.01	2.39	7.900866808	0.000191076	0.000611769	Up
Unigene27059_All	1548	0.01	2.39	7.900866808	1.74E-12	1.15E-11	Up
Unigene53686_All	739	0.01	2.39	7.900866808	4.71E-06	1.87E-05	Up
CL7773.Contig2_All	961	0.01	2.39	7.900866808	8.03E-08	3.79E-07	Up
CL20531.Contig6_All	4766	0.01	2.39	7.900866808	3.27E-38	4.93E-37	Up
CL649.Contig2_All	3550	0.01	2.39	7.900866808	2.10E-28	2.54E-27	Up
CL17762.Contig29_All	2237	0.01	2.39	7.900866808	5.95E-18	5.14E-17	Up
CL533.Contig17_All	2020	0.01	2.39	7.900866808	3.49E-16	2.79E-15	Up
CL19234.Contig17_All	1466	0.01	2.39	7.900866808	7.67E-12	4.87E-11	Up
CL8478.Contig2_All	839	3.46	824.36	7.896358655	0	0	Up
CL4333.Contig10_All	2322	0.01	2.38	7.894817763	1.35E-18	1.20E-17	Up
CL19991.Contig3_All	826	0.01	2.38	7.894817763	1.07E-06	4.55E-06	Up
CL178.Contig1_All	637	0.01	2.38	7.894817763	4.35E-05	0.000153277	Up
Unigene5462_All	3945	0.01	2.38	7.894817763	1.85E-31	2.41E-30	Up
CL7621.Contig3_All	1200	0.01	2.38	7.894817763	1.37E-09	7.43E-09	Up
CL24.Contig9_All	1695	0.01	2.38	7.894817763	1.31E-13	9.16E-13	Up
Unigene8066_All	596	0.01	2.38	7.894817763	9.11E-05	0.00030643	Up
CL17451.Contig2_All	767	0.01	2.38	7.894817763	3.25E-06	1.31E-05	Up
CL18954.Contig1_All	3267	0.01	2.38	7.894817763	5.43E-26	6.16E-25	Up
CL12504.Contig1_All	934	1.45	344.42	7.89197221	0	0	Up
Unigene17755_All	2203	0.01	2.37	7.888743249	1.81E-17	1.53E-16	Up
Unigene49898_All	1394	0.01	2.37	7.888743249	3.37E-11	2.06E-10	Up
CL945.Contig17_All	1549	0.01	2.37	7.888743249	2.53E-12	1.65E-11	Up
CL17372.Contig3_All	3388	0.01	2.37	7.888743249	5.89E-27	6.85E-26	Up
Unigene26154_All	1858	0.01	2.37	7.888743249	9.78E-15	7.28E-14	Up
Unigene24289_All	3111	0.01	2.37	7.888743249	1.05E-24	1.15E-23	Up
CL18951.Contig1_All	728	0.01	2.36	7.882643049	6.82E-06	2.65E-05	Up
Unigene4698_All	1306	0.01	2.36	7.882643049	2.15E-10	1.24E-09	Up
Unigene24991_All	1365	0.01	2.36	7.882643049	7.07E-11	4.22E-10	Up
Unigene4655_All	1183	0.01	2.36	7.882643049	1.98E-09	1.06E-08	Up
CL19178.Contig2_All	1445	0.01	2.36	7.882643049	1.61E-11	1.00E-10	Up
Unigene7115_All	1065	0.01	2.36	7.882643049	1.83E-08	9.08E-08	Up
CL20175.Contig2_All	564	0.01	2.36	7.882643049	0.000131951	0.000433411	Up
Unigene5010_All	2994	0.01	2.36	7.882643049	9.68E-24	1.03E-22	Up
Unigene29960_All	618	0.01	2.36	7.882643049	6.29E-05	0.000215549	Up
CL13998.Contig1_All	700	0.01	2.36	7.882643049	1.43E-05	5.36E-05	Up
CL11728.Contig2_All	612	0.01	2.35	7.876516947	6.29E-05	0.00021616	Up
CL18553.Contig12_All	1285	0.01	2.35	7.876516947	3.11E-10	1.78E-09	Up
CL5303.Contig4_All	924	0.01	2.35	7.876516947	2.44E-07	1.10E-06	Up
Unigene28690_All	1954	0.01	2.35	7.876516947	2.22E-15	1.71E-14	Up
CL2900.Contig39_All	2380	0.01	2.35	7.876516947	9.35E-19	8.31E-18	Up
CL4678.Contig1_All	2415	0.01	2.34	7.87036472	6.45E-19	5.78E-18	Up
Unigene8409_All	627	0.01	2.34	7.87036472	6.29E-05	0.000215706	Up
Unigene23401_All	1329	4.56	1065.83	7.868727807	0	0	Up
Unigene24470_All	987	0.01	2.33	7.864186145	8.03E-08	3.79E-07	Up
CL14045.Contig3_All	1273	0.01	2.33	7.864186145	4.50E-10	2.54E-09	Up
Unigene20401_All	1418	0.01	2.33	7.864186145	3.37E-11	2.06E-10	Up
CL2519.Contig2_All	735	0.01	2.33	7.864186145	9.88E-06	3.78E-05	Up
Unigene24617_All	1119	0.01	2.33	7.864186145	8.71E-09	4.46E-08	Up
Unigene26379_All	1302	0.01	2.33	7.864186145	3.11E-10	1.78E-09	Up
CL2679.Contig4_All	1076	0.01	2.33	7.864186145	1.83E-08	9.08E-08	Up
Unigene13913_All	1707	0.01	2.33	7.864186145	2.74E-13	1.89E-12	Up
CL4811.Contig2_All	1270	0.01	2.33	7.864186145	6.52E-10	3.63E-09	Up
CL556.Contig3_All	2659	0.06	13.95	7.861086906	8.30E-116	2.96E-114	Up
Unigene34984_All	278	0.23	53.38	7.858521634	1.43E-38	2.18E-37	Up
Unigene33319_All	989	0.01	2.32	7.857980995	8.03E-08	3.79E-07	Up
Unigene12371_All	636	0.01	2.32	7.857980995	4.35E-05	0.000153311	Up
CL178.Contig12_All	1063	0.01	2.32	7.857980995	2.64E-08	1.30E-07	Up
Unigene12780_All	1320	0.01	2.32	7.857980995	2.15E-10	1.24E-09	Up
Unigene38311_All	2457	0.01	2.32	7.857980995	3.08E-19	2.78E-18	Up
CL18881.Contig1_All	1671	0.01	2.32	7.857980995	3.97E-13	2.71E-12	Up
CL16153.Contig1_All	1188	1.04	241.24	7.857741802	0	0	Up
Unigene34982_All	1885	0.39	90.36	7.856066337	0	0	Up
CL13239.Contig3_All	1168	0.01	2.31	7.851749041	4.15E-09	2.18E-08	Up
CL3543.Contig2_All	751	0.01	2.31	7.851749041	6.82E-06	2.65E-05	Up
Unigene13034_All	1914	0.04	9.24	7.851749041	6.10E-56	1.22E-54	Up
Unigene15762_All	656	0.01	2.31	7.851749041	4.35E-05	0.000153209	Up
Unigene36478_All	576	0.01	2.31	7.851749041	0.000131951	0.000433971	Up
Unigene46253_All	2019	0.01	2.31	7.851749041	1.06E-15	8.26E-15	Up
CL24.Contig14_All	1833	0.01	2.31	7.851749041	2.97E-14	2.16E-13	Up
Unigene24969_All	1166	0.01	2.3	7.845490051	4.15E-09	2.18E-08	Up
Unigene88107_All	1684	0.01	2.3	7.845490051	3.97E-13	2.71E-12	Up
CL15569.Contig1_All	754	0.01	2.3	7.845490051	6.82E-06	2.65E-05	Up
Unigene9776_All	1227	0.01	2.3	7.845490051	1.37E-09	7.43E-09	Up
CL16670.Contig11_All	1331	0.01	2.3	7.845490051	2.15E-10	1.24E-09	Up
Unigene37211_All	869	0.01	2.3	7.845490051	7.40E-07	3.19E-06	Up
Unigene22606_All	1304	0.01	2.3	7.845490051	4.50E-10	2.54E-09	Up
CL6454.Contig2_All	535	0.01	2.3	7.845490051	0.000276694	0.000865969	Up
Unigene30552_All	640	0.01	2.3	7.845490051	4.35E-05	0.000153132	Up
Unigene1781_All	1186	0.01	2.3	7.845490051	2.87E-09	1.52E-08	Up
CL14622.Contig5_All	1683	0.01	2.3	7.845490051	5.74E-13	3.89E-12	Up
Unigene4946_All	1778	0.01	2.3	7.845490051	9.02E-14	6.38E-13	Up
CL19304.Contig1_All	719	0.01	2.3	7.845490051	1.43E-05	5.36E-05	Up
CL2541.Contig7_All	376	1.15	263.46	7.839806269	5.84E-268	4.27E-266	Up
Unigene42601_All	751	0.01	2.29	7.839203788	6.82E-06	2.66E-05	Up
CL258.Contig32_All	1190	0.01	2.29	7.839203788	2.87E-09	1.52E-08	Up
CL19881.Contig2_All	812	0.01	2.29	7.839203788	2.25E-06	9.21E-06	Up
CL15732.Contig3_All	1659	0.01	2.29	7.839203788	8.32E-13	5.59E-12	Up
Unigene58473_All	601	0.01	2.29	7.839203788	9.11E-05	0.000307145	Up
CL11937.Contig1_All	1019	0.01	2.29	7.839203788	5.54E-08	2.65E-07	Up
CL2144.Contig13_All	1474	0.01	2.29	7.839203788	2.33E-11	1.44E-10	Up
CL19736.Contig1_All	1953	0.01	2.29	7.839203788	4.67E-15	3.53E-14	Up
CL2684.Contig1_All	968	0.01	2.29	7.839203788	1.68E-07	7.70E-07	Up
CL8463.Contig2_All	802	0.01	2.29	7.839203788	3.25E-06	1.31E-05	Up
CL258.Contig1_All	1510	0.01	2.29	7.839203788	1.11E-11	6.99E-11	Up
CL12999.Contig1_All	563	0.01	2.28	7.832890014	0.000191076	0.000611661	Up
Unigene17175_All	1008	0.01	2.28	7.832890014	8.03E-08	3.79E-07	Up
Unigene25001_All	1698	0.01	2.28	7.832890014	3.97E-13	2.71E-12	Up
CL16212.Contig4_All	792	0.01	2.28	7.832890014	4.71E-06	1.87E-05	Up
Unigene6442_All	754	0.01	2.28	7.832890014	6.82E-06	2.65E-05	Up
CL19910.Contig2_All	1540	0.01	2.28	7.832890014	7.67E-12	4.87E-11	Up
CL20441.Contig7_All	3696	0.01	2.28	7.832890014	2.10E-28	2.54E-27	Up
CL16209.Contig1_All	1002	0.01	2.28	7.832890014	1.16E-07	5.42E-07	Up
Unigene13052_All	2027	0.01	2.28	7.832890014	1.54E-15	1.19E-14	Up
CL17223.Contig1_All	989	0.01	2.28	7.832890014	1.16E-07	5.42E-07	Up
CL14742.Contig1_All	607	0.01	2.27	7.826548487	9.11E-05	0.000307373	Up
Unigene28333_All	1611	0.01	2.27	7.826548487	2.53E-12	1.65E-11	Up
CL14910.Contig5_All	743	0.01	2.27	7.826548487	9.88E-06	3.78E-05	Up
CL19585.Contig14_All	1992	0.01	2.27	7.826548487	3.22E-15	2.46E-14	Up
Unigene44219_All	944	0.01	2.27	7.826548487	2.44E-07	1.10E-06	Up
CL20410.Contig4_All	889	0.01	2.27	7.826548487	7.40E-07	3.19E-06	Up
Unigene4073_All	3907	0.01	2.27	7.826548487	7.51E-30	9.38E-29	Up
CL1731.Contig4_All	604	0.01	2.27	7.826548487	0.000131951	0.000433422	Up
Unigene19659_All	1972	0.01	2.27	7.826548487	4.67E-15	3.53E-14	Up
CL1282.Contig11_All	1453	0.01	2.27	7.826548487	4.88E-11	2.95E-10	Up
CL4729.Contig3_All	1177	0.01	2.27	7.826548487	4.15E-09	2.18E-08	Up
CL781.Contig3_All	2364	1.17	264.64	7.8213788	0	0	Up
Unigene26267_All	1401	0.01	2.26	7.820178962	1.02E-10	6.05E-10	Up
CL606.Contig1_All	1582	0.01	2.26	7.820178962	5.30E-12	3.40E-11	Up
Unigene24651_All	756	0.01	2.26	7.820178962	6.82E-06	2.65E-05	Up
Unigene7349_All	927	0.01	2.26	7.820178962	3.53E-07	1.57E-06	Up
Unigene22089_All	928	0.01	2.26	7.820178962	3.53E-07	1.57E-06	Up
Unigene19789_All	605	0.01	2.26	7.820178962	0.000131951	0.000433478	Up
Unigene87762_All	632	0.01	2.26	7.820178962	6.29E-05	0.000215491	Up
CL9087.Contig2_All	1615	0.01	2.25	7.813781191	2.53E-12	1.65E-11	Up
Unigene8063_All	1790	0.01	2.25	7.813781191	1.31E-13	9.17E-13	Up
CL1383.Contig11_All	820	0.01	2.25	7.813781191	3.25E-06	1.31E-05	Up
CL7338.Contig3_All	2064	0.01	2.25	7.813781191	1.54E-15	1.19E-14	Up
CL2622.Contig4_All	979	0.01	2.25	7.813781191	1.68E-07	7.71E-07	Up
CL2436.Contig9_All	1273	0.01	2.25	7.813781191	9.44E-10	5.20E-09	Up
Unigene42848_All	2541	0.01	2.25	7.813781191	3.08E-19	2.78E-18	Up
Unigene4935_All	2012	0.02	4.49	7.810571635	5.19E-30	6.51E-29	Up
Unigene29073_All	1064	0.01	2.24	7.807354922	3.83E-08	1.86E-07	Up
Unigene15534_All	1862	0.01	2.24	7.807354922	4.30E-14	3.10E-13	Up
Unigene6020_All	917	0.01	2.24	7.807354922	5.11E-07	2.24E-06	Up
CL13909.Contig29_All	2079	0.01	2.24	7.807354922	1.06E-15	8.26E-15	Up
Unigene20643_All	2134	0.01	2.24	7.807354922	5.06E-16	4.00E-15	Up
CL16668.Contig3_All	1313	0.01	2.24	7.807354922	6.52E-10	3.63E-09	Up
Unigene28957_All	918	0.01	2.23	7.8008999	5.11E-07	2.24E-06	Up
CL219.Contig3_All	809	0.01	2.23	7.8008999	3.25E-06	1.31E-05	Up
CL20694.Contig3_All	586	0.01	2.23	7.8008999	0.000191076	0.000611184	Up
CL7546.Contig2_All	572	0.01	2.23	7.8008999	0.000191076	0.000610892	Up
Unigene12735_All	2014	0.05	11.15	7.8008999	1.96E-71	4.70E-70	Up
CL13292.Contig2_All	1413	0.01	2.23	7.8008999	1.02E-10	6.04E-10	Up
CL7641.Contig5_All	1329	0.06	13.36	7.798741792	1.84E-55	3.65E-54	Up
Unigene7236_All	2581	0.01	2.22	7.794415866	3.08E-19	2.78E-18	Up
Unigene26018_All	861	0.01	2.22	7.794415866	1.55E-06	6.47E-06	Up
CL20545.Contig4_All	1125	0.01	2.22	7.794415866	1.83E-08	9.07E-08	Up
Unigene29813_All	1114	0.01	2.22	7.794415866	2.64E-08	1.30E-07	Up
Unigene48355_All	834	0.01	2.22	7.794415866	2.25E-06	9.19E-06	Up
Unigene13955_All	2155	0.01	2.22	7.794415866	5.06E-16	4.00E-15	Up
Unigene4890_All	795	0.01	2.22	7.794415866	4.71E-06	1.87E-05	Up
CL6586.Contig3_All	1643	0.01	2.21	7.787902559	3.66E-12	2.37E-11	Up
CL17703.Contig3_All	879	0.01	2.21	7.787902559	1.55E-06	6.48E-06	Up
Unigene27128_All	672	0.01	2.21	7.787902559	4.35E-05	0.000153213	Up
CL19271.Contig3_All	1108	0.01	2.21	7.787902559	2.64E-08	1.30E-07	Up
CL4921.Contig2_All	559	0.01	2.21	7.787902559	0.000276694	0.000866033	Up
Unigene15378_All	759	0.01	2.21	7.787902559	9.88E-06	3.77E-05	Up
Unigene3711_All	707	0.01	2.21	7.787902559	2.07E-05	7.57E-05	Up
CL4980.Contig7_All	2339	0.01	2.21	7.787902559	1.81E-17	1.53E-16	Up
Unigene12611_All	734	0.01	2.21	7.787902559	1.43E-05	5.36E-05	Up
Unigene17100_All	1414	0.01	2.21	7.787902559	1.48E-10	8.65E-10	Up
Unigene90639_All	646	0.01	2.2	7.781359714	6.29E-05	0.00021623	Up
CL656.Contig6_All	3266	0.01	2.2	7.781359714	3.19E-24	3.44E-23	Up
CL5887.Contig1_All	1630	0.01	2.2	7.781359714	5.30E-12	3.40E-11	Up
CL20324.Contig12_All	1707	0.01	2.2	7.781359714	1.20E-12	8.02E-12	Up
CL1056.Contig10_All	667	0.01	2.2	7.781359714	4.35E-05	0.000153239	Up
CL1291.Contig7_All	1757	0.01	2.2	7.781359714	5.74E-13	3.89E-12	Up
Unigene19093_All	1161	0.01	2.2	7.781359714	1.26E-08	6.37E-08	Up
Unigene4717_All	2184	0.01	2.2	7.781359714	3.49E-16	2.79E-15	Up
CL2859.Contig1_All	2221	0.01	2.2	7.781359714	1.67E-16	1.35E-15	Up
CL5576.Contig3_All	2618	0.01	2.2	7.781359714	2.13E-19	1.94E-18	Up
CL20402.Contig30_All	1296	0.01	2.2	7.781359714	1.37E-09	7.42E-09	Up
CL14315.Contig4_All	1076	0.01	2.2	7.781359714	5.54E-08	2.65E-07	Up
Unigene16713_All	1817	0.01	2.2	7.781359714	1.89E-13	1.32E-12	Up
Unigene27649_All	919	0.01	2.2	7.781359714	7.40E-07	3.19E-06	Up
CL8145.Contig5_All	2143	0.42	92.06	7.776041304	0	0	Up
Unigene56917_All	693	0.01	2.19	7.77478706	3.00E-05	0.000107849	Up
Unigene28484_All	3328	0.01	2.19	7.77478706	1.52E-24	1.66E-23	Up
Unigene24154_All	2094	0.01	2.19	7.77478706	1.54E-15	1.19E-14	Up
Unigene20528_All	999	0.01	2.19	7.77478706	1.68E-07	7.70E-07	Up
Unigene36816_All	736	0.01	2.19	7.77478706	1.43E-05	5.36E-05	Up
CL17411.Contig2_All	943	0.48	104.87	7.771351906	2.06E-294	1.63E-292	Up
Unigene15491_All	1492	0.01	2.18	7.768184325	4.88E-11	2.95E-10	Up
CL1281.Contig12_All	614	0.01	2.18	7.768184325	0.000131951	0.000433545	Up
Unigene9733_All	1861	0.01	2.18	7.768184325	1.31E-13	9.16E-13	Up
Unigene33817_All	960	0.01	2.18	7.768184325	3.53E-07	1.57E-06	Up
Unigene21427_All	567	0.01	2.18	7.768184325	0.000276694	0.00086499	Up
CL791.Contig11_All	577	0.01	2.18	7.768184325	0.000276694	0.000864905	Up
CL222.Contig1_All	1532	0.01	2.18	7.768184325	2.33E-11	1.43E-10	Up
Unigene10867_All	883	0.01	2.18	7.768184325	1.55E-06	6.47E-06	Up
Unigene22417_All	2361	0.01	2.17	7.761551232	2.62E-17	2.20E-16	Up
CL10832.Contig2_All	587	0.01	2.17	7.761551232	0.000191076	0.000611846	Up
Unigene11576_All	797	0.01	2.17	7.761551232	6.82E-06	2.66E-05	Up
CL14513.Contig1_All	582	0.01	2.17	7.761551232	0.000276694	0.00086725	Up
CL17299.Contig9_All	1287	0.01	2.17	7.761551232	1.98E-09	1.06E-08	Up
Unigene5528_All	995	0.01	2.17	7.761551232	2.44E-07	1.10E-06	Up
CL19392.Contig1_All	719	0.01	2.17	7.761551232	2.07E-05	7.58E-05	Up
Unigene44058_All	1075	0.01	2.17	7.761551232	5.54E-08	2.65E-07	Up
CL8664.Contig2_All	1377	0.01	2.17	7.761551232	4.50E-10	2.54E-09	Up
CL19234.Contig15_All	1889	0.01	2.17	7.761551232	9.02E-14	6.38E-13	Up
CL1834.Contig4_All	721	0.01	2.17	7.761551232	2.07E-05	7.57E-05	Up
CL73.Contig8_All	2471	0.01	2.17	7.761551232	4.11E-18	3.57E-17	Up
Unigene18640_All	701	0.01	2.16	7.754887502	3.00E-05	0.000107852	Up
Unigene35978_All	566	0.01	2.16	7.754887502	0.000276694	0.000866652	Up
Unigene1394_All	1055	0.01	2.16	7.754887502	8.03E-08	3.79E-07	Up
CL2292.Contig1_All	640	0.01	2.16	7.754887502	9.11E-05	0.000306828	Up
Unigene10341_All	685	0.01	2.16	7.754887502	4.35E-05	0.000153154	Up
CL2793.Contig5_All	1913	0.01	2.16	7.754887502	6.23E-14	4.45E-13	Up
CL11609.Contig15_All	2099	0.01	2.16	7.754887502	2.22E-15	1.71E-14	Up
Unigene8565_All	1672	0.01	2.16	7.754887502	3.66E-12	2.37E-11	Up
CL471.Contig25_All	2861	0.01	2.16	7.754887502	7.59E-21	7.30E-20	Up
CL6484.Contig2_All	646	0.01	2.16	7.754887502	9.11E-05	0.000306284	Up
CL15050.Contig6_All	2209	0.3	64.56	7.749534268	0	0	Up
CL2057.Contig3_All	640	0.09	19.36	7.748938236	1.67E-36	2.44E-35	Up
Unigene19083_All	1328	0.01	2.15	7.74819285	1.37E-09	7.43E-09	Up
CL15640.Contig1_All	1211	0.01	2.15	7.74819285	8.71E-09	4.46E-08	Up
CL736.Contig20_All	1153	0.01	2.15	7.74819285	1.83E-08	9.08E-08	Up
CL7630.Contig3_All	901	0.01	2.15	7.74819285	1.55E-06	6.48E-06	Up
CL19474.Contig1_All	816	0.01	2.15	7.74819285	4.71E-06	1.87E-05	Up
Unigene42078_All	772	0.01	2.15	7.74819285	9.88E-06	3.78E-05	Up
Unigene21791_All	1746	0.01	2.15	7.74819285	1.20E-12	8.02E-12	Up
Unigene16117_All	2215	0.01	2.15	7.74819285	5.06E-16	4.00E-15	Up
Unigene11549_All	1354	0.01	2.15	7.74819285	6.52E-10	3.63E-09	Up
Unigene19734_All	1652	0.01	2.15	7.74819285	5.30E-12	3.39E-11	Up
Unigene16613_All	2239	0.01	2.15	7.74819285	3.49E-16	2.79E-15	Up
CL16212.Contig8_All	1153	0.01	2.15	7.74819285	1.83E-08	9.07E-08	Up
CL670.Contig5_All	1793	0.03	6.44	7.745954377	3.48E-36	5.03E-35	Up
Unigene87832_All	834	0.01	2.14	7.741466986	4.71E-06	1.87E-05	Up
CL24.Contig16_All	2925	0.01	2.14	7.741466986	5.24E-21	5.07E-20	Up
CL20753.Contig4_All	1077	0.01	2.14	7.741466986	8.03E-08	3.79E-07	Up
CL14109.Contig2_All	592	0.01	2.14	7.741466986	0.000276694	0.000866417	Up
Unigene33297_All	1158	0.01	2.14	7.741466986	1.83E-08	9.08E-08	Up
CL15325.Contig2_All	1824	0.01	2.14	7.741466986	3.97E-13	2.71E-12	Up
Unigene56668_All	1915	0.01	2.14	7.741466986	6.23E-14	4.45E-13	Up
Unigene4061_All	859	0.01	2.14	7.741466986	3.25E-06	1.31E-05	Up
CL8146.Contig3_All	509	0.12	25.64	7.739218046	1.29E-37	1.92E-36	Up
Unigene28849_All	664	0.01	2.13	7.73470962	6.29E-05	0.000216242	Up
CL14578.Contig2_All	1746	0.01	2.13	7.73470962	1.20E-12	8.02E-12	Up
Unigene59409_All	647	0.01	2.13	7.73470962	9.11E-05	0.000307031	Up
Unigene1979_All	1049	0.01	2.13	7.73470962	1.16E-07	5.42E-07	Up
Unigene18861_All	923	0.01	2.13	7.73470962	1.07E-06	4.55E-06	Up
CL2153.Contig4_All	827	0.01	2.13	7.73470962	4.71E-06	1.87E-05	Up
CL1919.Contig1_All	2895	0.01	2.13	7.73470962	1.10E-20	1.05E-19	Up
CL19914.Contig21_All	2975	0.01	2.13	7.73470962	2.50E-21	2.44E-20	Up
CL17703.Contig10_All	2690	0.01	2.13	7.73470962	2.13E-19	1.94E-18	Up
Unigene24766_All	2331	0.01	2.12	7.727920455	1.15E-16	9.39E-16	Up
CL2523.Contig3_All	933	0.01	2.12	7.727920455	1.07E-06	4.55E-06	Up
CL20424.Contig14_All	600	0.01	2.12	7.727920455	0.000191076	0.000611676	Up
Unigene5330_All	1565	0.01	2.12	7.727920455	3.37E-11	2.06E-10	Up
CL20367.Contig2_All	1063	0.01	2.12	7.727920455	1.16E-07	5.43E-07	Up
CL2174.Contig1_All	1600	0.01	2.12	7.727920455	1.61E-11	1.00E-10	Up
Unigene31051_All	1722	0.01	2.12	7.727920455	2.53E-12	1.65E-11	Up
CL19946.Contig1_All	883	0.01	2.12	7.727920455	2.25E-06	9.20E-06	Up
Unigene15210_All	909	0.01	2.12	7.727920455	1.55E-06	6.47E-06	Up
CL1602.Contig7_All	2156	0.04	8.47	7.726218159	5.14E-58	1.06E-56	Up
Unigene27966_All	3896	0.01	2.11	7.721099189	1.34E-27	1.58E-26	Up
CL9678.Contig2_All	1136	0.01	2.11	7.721099189	3.83E-08	1.86E-07	Up
CL1361.Contig7_All	1852	0.01	2.11	7.721099189	2.74E-13	1.89E-12	Up
CL13101.Contig2_All	1575	0.01	2.11	7.721099189	3.37E-11	2.06E-10	Up
CL20327.Contig3_All	943	0.01	2.11	7.721099189	7.40E-07	3.19E-06	Up
Unigene33439_All	626	0.01	2.11	7.721099189	0.000131951	0.000434297	Up
CL3509.Contig6_All	1433	0.01	2.11	7.721099189	3.11E-10	1.78E-09	Up
Unigene24866_All	717	0.01	2.11	7.721099189	3.00E-05	0.000107812	Up
CL13967.Contig2_All	1137	0.01	2.11	7.721099189	3.83E-08	1.86E-07	Up
Unigene23328_All	767	0.01	2.11	7.721099189	1.43E-05	5.37E-05	Up
CL19234.Contig30_All	1116	0.01	2.11	7.721099189	5.54E-08	2.65E-07	Up
CL20248.Contig7_All	1241	0.01	2.11	7.721099189	6.01E-09	3.11E-08	Up
Unigene1420_All	1034	0.01	2.11	7.721099189	1.68E-07	7.70E-07	Up
CL7474.Contig3_All	1216	0.24	50.54	7.718247448	6.16E-186	3.26E-184	Up
CL16190.Contig2_All	677	0.17	35.72	7.715053524	7.45E-71	1.78E-69	Up
Unigene11466_All	1714	0.01	2.1	7.714245518	3.66E-12	2.37E-11	Up
Unigene53372_All	627	0.01	2.1	7.714245518	0.000131951	0.000434432	Up
CL19976.Contig11_All	1394	0.01	2.1	7.714245518	6.52E-10	3.63E-09	Up
CL468.Contig2_All	883	0.01	2.1	7.714245518	2.25E-06	9.20E-06	Up
CL19914.Contig35_All	1413	0.01	2.1	7.714245518	4.50E-10	2.54E-09	Up
CL20095.Contig1_All	1205	0.01	2.1	7.714245518	1.26E-08	6.37E-08	Up
CL12287.Contig3_All	1294	0.01	2.1	7.714245518	2.87E-09	1.52E-08	Up
Unigene14871_All	1430	0.01	2.1	7.714245518	3.11E-10	1.78E-09	Up
Unigene46414_All	1357	0.01	2.1	7.714245518	9.44E-10	5.20E-09	Up
CL20545.Contig1_All	1534	0.01	2.09	7.707359132	7.07E-11	4.22E-10	Up
Unigene28280_All	832	0.01	2.09	7.707359132	6.82E-06	2.65E-05	Up
CL4608.Contig4_All	1100	0.01	2.09	7.707359132	8.03E-08	3.79E-07	Up
Unigene8205_All	760	0.01	2.09	7.707359132	2.07E-05	7.59E-05	Up
Unigene12827_All	846	0.01	2.09	7.707359132	4.71E-06	1.87E-05	Up
CL1553.Contig14_All	620	0.01	2.09	7.707359132	0.000191076	0.000610647	Up
CL10030.Contig1_All	630	0.01	2.09	7.707359132	0.000131951	0.000433366	Up
Unigene56477_All	568	0.1	20.81	7.701133155	1.95E-34	2.71E-33	Up
CL6581.Contig3_All	712	0.01	2.08	7.700439718	4.35E-05	0.000153404	Up
Unigene50067_All	1280	0.01	2.08	7.700439718	4.15E-09	2.18E-08	Up
Unigene18717_All	818	0.01	2.08	7.700439718	9.88E-06	3.78E-05	Up
CL8907.Contig3_All	2962	0.02	4.16	7.700439718	4.77E-39	7.31E-38	Up
CL7577.Contig6_All	1098	0.01	2.08	7.700439718	8.03E-08	3.79E-07	Up
CL19900.Contig1_All	1386	0.01	2.08	7.700439718	9.44E-10	5.20E-09	Up
CL3982.Contig5_All	1069	0.01	2.08	7.700439718	1.68E-07	7.70E-07	Up
Unigene28469_All	864	0.01	2.08	7.700439718	4.71E-06	1.87E-05	Up
CL2378.Contig9_All	733	0.01	2.08	7.700439718	3.00E-05	0.000107636	Up
Unigene9805_All	823	0.01	2.08	7.700439718	6.82E-06	2.65E-05	Up
Unigene14519_All	724	0.01	2.08	7.700439718	4.35E-05	0.000152967	Up
CL7816.Contig1_All	1673	0.01	2.08	7.700439718	1.11E-11	6.99E-11	Up
Unigene5596_All	1049	0.01	2.08	7.700439718	1.68E-07	7.70E-07	Up
CL745.Contig10_All	2748	0.01	2.08	7.700439718	3.08E-19	2.78E-18	Up
Unigene9103_All	820	0.01	2.07	7.693486957	6.82E-06	2.65E-05	Up
Unigene30773_All	1208	0.01	2.07	7.693486957	1.83E-08	9.09E-08	Up
Unigene40817_All	706	0.01	2.07	7.693486957	4.35E-05	0.000153281	Up
CL16509.Contig1_All	1083	0.01	2.07	7.693486957	1.16E-07	5.42E-07	Up
CL1104.Contig4_All	1650	0.01	2.07	7.693486957	1.61E-11	1.00E-10	Up
Unigene16906_All	3751	0.01	2.07	7.693486957	1.89E-24	2.06E-23	Up
CL1323.Contig2_All	1147	0.01	2.07	7.693486957	3.83E-08	1.86E-07	Up
Unigene16005_All	947	0.01	2.07	7.693486957	1.07E-06	4.55E-06	Up
Unigene20959_All	589	0.01	2.07	7.693486957	0.000276694	0.000864523	Up
CL19484.Contig12_All	2333	0.02	4.13	7.689997971	6.10E-32	8.01E-31	Up
Unigene22985_All	792	0.01	2.06	7.686500527	1.43E-05	5.38E-05	Up
CL20481.Contig2_All	1242	0.01	2.06	7.686500527	1.26E-08	6.38E-08	Up
Unigene19467_All	978	0.01	2.06	7.686500527	7.40E-07	3.19E-06	Up
CL16857.Contig15_All	2657	0.01	2.06	7.686500527	1.96E-18	1.72E-17	Up
Unigene42857_All	733	0.01	2.06	7.686500527	3.00E-05	0.000107682	Up
CL12618.Contig7_All	1565	0.01	2.06	7.686500527	7.07E-11	4.22E-10	Up
Unigene88437_All	754	0.01	2.06	7.686500527	3.00E-05	0.000107618	Up
Unigene7635_All	971	0.01	2.06	7.686500527	7.40E-07	3.19E-06	Up
CL4242.Contig1_All	829	0.01	2.06	7.686500527	6.82E-06	2.65E-05	Up
Unigene8928_All	773	0.01	2.05	7.6794801	2.07E-05	7.58E-05	Up
CL19234.Contig13_All	1885	0.01	2.05	7.6794801	3.97E-13	2.71E-12	Up
CL8328.Contig10_All	2663	0.01	2.05	7.6794801	1.96E-18	1.72E-17	Up
Unigene22064_All	749	0.01	2.05	7.6794801	3.00E-05	0.000107645	Up
Unigene7334_All	1534	0.01	2.05	7.6794801	1.48E-10	8.65E-10	Up
Unigene20954_All	2599	0.01	2.05	7.6794801	5.95E-18	5.13E-17	Up
CL12755.Contig33_All	904	0.02	4.08	7.672425342	5.30E-12	3.40E-11	Up
Unigene28443_All	1179	0.01	2.04	7.672425342	3.83E-08	1.86E-07	Up
Unigene30646_All	756	0.01	2.04	7.672425342	3.00E-05	0.000107761	Up
CL3413.Contig4_All	2536	0.01	2.04	7.672425342	1.81E-17	1.53E-16	Up
CL11.Contig6_All	1933	0.01	2.04	7.672425342	2.74E-13	1.89E-12	Up
CL10176.Contig3_All	681	0.01	2.04	7.672425342	9.11E-05	0.000306503	Up
CL11.Contig7_All	1388	0.01	2.04	7.672425342	1.37E-09	7.42E-09	Up
CL2360.Contig2_All	895	0.01	2.04	7.672425342	3.25E-06	1.31E-05	Up
Unigene83923_All	810	0.01	2.04	7.672425342	1.43E-05	5.36E-05	Up
CL1140.Contig4_All	1177	0.01	2.04	7.672425342	3.83E-08	1.86E-07	Up
CL12265.Contig5_All	827	0.01	2.04	7.672425342	9.88E-06	3.77E-05	Up
CL9297.Contig2_All	708	0.34	69.06	7.666171778	9.05E-143	3.88E-141	Up
CL7510.Contig2_All	608	0.01	2.03	7.665335917	0.000276694	0.000867121	Up
Unigene90954_All	670	0.01	2.03	7.665335917	9.11E-05	0.000307047	Up
CL20719.Contig9_All	1293	0.01	2.03	7.665335917	6.01E-09	3.11E-08	Up
CL7577.Contig4_All	1148	0.01	2.03	7.665335917	5.54E-08	2.65E-07	Up
CL20738.Contig1_All	2487	0.01	2.03	7.665335917	5.49E-17	4.54E-16	Up
CL5998.Contig7_All	985	0.01	2.03	7.665335917	7.40E-07	3.19E-06	Up
Unigene16424_All	1817	0.01	2.03	7.665335917	1.74E-12	1.15E-11	Up
CL20574.Contig2_All	2112	0.01	2.02	7.658211483	2.05E-14	1.51E-13	Up
Unigene11297_All	822	0.01	2.02	7.658211483	9.88E-06	3.78E-05	Up
CL4321.Contig5_All	1588	0.01	2.02	7.658211483	7.07E-11	4.22E-10	Up
CL16663.Contig3_All	1317	0.01	2.02	7.658211483	6.01E-09	3.11E-08	Up
CL7352.Contig2_All	1122	0.01	2.02	7.658211483	1.16E-07	5.43E-07	Up
Unigene13101_All	668	0.01	2.02	7.658211483	0.000131951	0.000434106	Up
Unigene47872_All	901	0.01	2.02	7.658211483	3.25E-06	1.31E-05	Up
CL15218.Contig10_All	1943	0.01	2.02	7.658211483	2.74E-13	1.89E-12	Up
Unigene12986_All	840	0.01	2.02	7.658211483	9.88E-06	3.78E-05	Up
CL1554.Contig6_All	1721	0.01	2.02	7.658211483	7.67E-12	4.87E-11	Up
Unigene23410_All	1688	0.01	2.02	7.658211483	1.61E-11	1.00E-10	Up
CL13909.Contig27_All	2194	0.01	2.02	7.658211483	6.76E-15	5.08E-14	Up
Unigene7998_All	698	0.01	2.02	7.658211483	6.29E-05	0.000215589	Up
CL2807.Contig4_All	1920	0.01	2.02	7.658211483	3.97E-13	2.71E-12	Up
Unigene18736_All	4302	0.01	2.02	7.658211483	3.30E-29	4.06E-28	Up
CL17525.Contig4_All	1767	0.41	82.75	7.656991592	0	0	Up
Unigene41479_All	606	0.01	2.01	7.651051691	0.000276694	0.00086757	Up
Unigene20831_All	1251	0.01	2.01	7.651051691	1.26E-08	6.38E-08	Up
Unigene59240_All	742	0.01	2.01	7.651051691	4.35E-05	0.000153256	Up
Unigene29194_All	1379	0.01	2.01	7.651051691	1.98E-09	1.06E-08	Up
CL7765.Contig2_All	1454	0.01	2.01	7.651051691	6.52E-10	3.63E-09	Up
Unigene1562_All	635	0.01	2.01	7.651051691	0.000191076	0.000609666	Up
Unigene5729_All	362	0.35	70.02	7.644268329	1.80E-68	4.19E-67	Up
CL9233.Contig1_All	1151	0.01	2	7.64385619	8.03E-08	3.79E-07	Up
CL4134.Contig2_All	703	0.01	2	7.64385619	6.29E-05	0.00021581	Up
Unigene16244_All	1305	0.01	2	7.64385619	6.01E-09	3.11E-08	Up
CL1634.Contig5_All	730	0.01	2	7.64385619	4.35E-05	0.000153026	Up
Unigene23092_All	1427	0.01	2	7.64385619	9.44E-10	5.20E-09	Up
CL815.Contig8_All	804	0.01	2	7.64385619	1.43E-05	5.36E-05	Up
Unigene15255_All	10006	0.05	9.97	7.6395216	0	0	Up
CL6285.Contig14_All	2798	0.01	1.99	7.636624621	9.35E-19	8.31E-18	Up
CL3509.Contig5_All	914	0.01	1.99	7.636624621	3.25E-06	1.31E-05	Up
CL20260.Contig11_All	929	0.01	1.99	7.636624621	2.25E-06	9.21E-06	Up
CL9821.Contig1_All	925	0.01	1.99	7.636624621	2.25E-06	9.20E-06	Up
Unigene55495_All	1044	0.01	1.99	7.636624621	5.11E-07	2.23E-06	Up
CL11482.Contig3_All	900	0.01	1.99	7.636624621	4.71E-06	1.87E-05	Up
CL20001.Contig3_All	1145	0.01	1.99	7.636624621	8.03E-08	3.79E-07	Up
Unigene27056_All	2277	0.01	1.99	7.636624621	3.22E-15	2.46E-14	Up
Unigene15809_All	1704	0.01	1.99	7.636624621	1.61E-11	1.00E-10	Up
CL8596.Contig2_All	964	0.01	1.99	7.636624621	1.55E-06	6.47E-06	Up
CL20690.Contig13_All	1040	0.01	1.99	7.636624621	5.11E-07	2.23E-06	Up
Unigene3765_All	2778	0.01	1.99	7.636624621	1.35E-18	1.20E-17	Up
CL19892.Contig3_All	1329	0.01	1.99	7.636624621	6.01E-09	3.11E-08	Up
CL18111.Contig5_All	1057	0.01	1.99	7.636624621	3.53E-07	1.57E-06	Up
Unigene38774_All	1612	0.01	1.98	7.62935662	7.07E-11	4.22E-10	Up
Unigene3659_All	858	0.01	1.98	7.62935662	6.82E-06	2.65E-05	Up
CL19428.Contig10_All	1226	0.01	1.98	7.62935662	2.64E-08	1.30E-07	Up
CL8498.Contig10_All	638	0.01	1.98	7.62935662	0.000191076	0.000611338	Up
Unigene20810_All	639	0.01	1.98	7.62935662	0.000191076	0.000610785	Up
CL11723.Contig1_All	1051	0.01	1.98	7.62935662	3.53E-07	1.57E-06	Up
CL11126.Contig2_All	1906	0.01	1.98	7.62935662	8.32E-13	5.58E-12	Up
CL13598.Contig1_All	1294	0.01	1.98	7.62935662	8.71E-09	4.45E-08	Up
CL11077.Contig5_All	1410	0.01	1.98	7.62935662	1.98E-09	1.06E-08	Up
Unigene29771_All	833	0.01	1.98	7.62935662	9.88E-06	3.77E-05	Up
CL17849.Contig1_All	1758	0.15	29.58	7.623515741	2.01E-160	9.43E-159	Up
Unigene45082_All	957	0.01	1.97	7.622051819	1.55E-06	6.48E-06	Up
CL886.Contig50_All	2021	0.01	1.97	7.622051819	1.89E-13	1.32E-12	Up
Unigene17495_All	1804	0.01	1.97	7.622051819	5.30E-12	3.40E-11	Up
Unigene33279_All	691	0.01	1.97	7.622051819	9.11E-05	0.000307055	Up
Unigene9362_All	1333	0.01	1.97	7.622051819	6.01E-09	3.11E-08	Up
Unigene40648_All	786	0.01	1.97	7.622051819	2.07E-05	7.58E-05	Up
CL19585.Contig25_All	2020	0.01	1.97	7.622051819	1.89E-13	1.32E-12	Up
Unigene17394_All	741	0.01	1.97	7.622051819	4.35E-05	0.000153171	Up
Unigene27473_All	1021	0.01	1.97	7.622051819	7.40E-07	3.19E-06	Up
CL17633.Contig2_All	1735	0.01	1.97	7.622051819	1.61E-11	1.00E-10	Up
CL7896.Contig1_All	626	0.01	1.97	7.622051819	0.000276694	0.000864735	Up
CL11025.Contig4_All	1581	0.01	1.97	7.622051819	1.48E-10	8.65E-10	Up
CL235.Contig9_All	2078	0.01	1.96	7.614709844	9.02E-14	6.38E-13	Up
CL20780.Contig3_All	1404	0.01	1.96	7.614709844	2.87E-09	1.52E-08	Up
CL8787.Contig2_All	635	0.01	1.96	7.614709844	0.000276694	0.000867036	Up
Unigene18346_All	2949	0.01	1.96	7.614709844	1.47E-19	1.34E-18	Up
Unigene7810_All	1482	0.01	1.96	7.614709844	6.52E-10	3.63E-09	Up
CL17822.Contig4_All	1584	0.01	1.96	7.614709844	1.48E-10	8.65E-10	Up
Unigene28870_All	1738	0.01	1.96	7.614709844	1.61E-11	1.00E-10	Up
CL19882.Contig9_All	2509	0.01	1.96	7.614709844	1.67E-16	1.35E-15	Up
CL4512.Contig4_All	1767	0.03	5.88	7.614709844	2.26E-32	3.00E-31	Up
CL1975.Contig10_All	2225	0.01	1.96	7.614709844	9.78E-15	7.28E-14	Up
CL14762.Contig2_All	993	0.01	1.95	7.607330314	1.07E-06	4.55E-06	Up
Unigene31172_All	2678	0.01	1.95	7.607330314	1.25E-17	1.06E-16	Up
CL2870.Contig2_All	1709	0.01	1.95	7.607330314	2.33E-11	1.44E-10	Up
Unigene42094_All	856	0.01	1.95	7.607330314	9.88E-06	3.78E-05	Up
Unigene5129_All	1779	0.01	1.95	7.607330314	1.11E-11	6.99E-11	Up
Unigene26414_All	833	0.01	1.95	7.607330314	1.43E-05	5.37E-05	Up
Unigene1201_All	697	0.01	1.95	7.607330314	9.11E-05	0.0003066	Up
CL12538.Contig2_All	653	0.01	1.95	7.607330314	0.000191076	0.000610508	Up
CL1516.Contig1_All	1067	0.01	1.95	7.607330314	3.53E-07	1.57E-06	Up
CL2956.Contig6_All	2749	0.01	1.95	7.607330314	4.11E-18	3.57E-17	Up
CL8976.Contig3_All	1215	0.01	1.95	7.607330314	3.83E-08	1.86E-07	Up
CL19699.Contig3_All	3280	0.01	1.95	7.607330314	1.19E-21	1.18E-20	Up
Unigene13889_All	697	0.01	1.95	7.607330314	9.11E-05	0.000306317	Up
CL533.Contig10_All	2246	0.01	1.94	7.599912842	9.78E-15	7.29E-14	Up
CL11609.Contig24_All	1560	0.01	1.94	7.599912842	3.11E-10	1.78E-09	Up
CL955.Contig3_All	2258	0.01	1.94	7.599912842	9.78E-15	7.29E-14	Up
CL967.Contig1_All	940	0.01	1.94	7.599912842	3.25E-06	1.31E-05	Up
CL1448.Contig16_All	1503	0.01	1.94	7.599912842	6.52E-10	3.63E-09	Up
CL3540.Contig2_All	823	0.01	1.94	7.599912842	1.43E-05	5.37E-05	Up
CL17237.Contig1_All	1268	0.01	1.94	7.599912842	2.64E-08	1.30E-07	Up
Unigene43953_All	1020	0.01	1.94	7.599912842	7.40E-07	3.19E-06	Up
CL19234.Contig22_All	1945	0.01	1.94	7.599912842	8.32E-13	5.58E-12	Up
Unigene33848_All	873	0.01	1.94	7.599912842	6.82E-06	2.65E-05	Up
CL6580.Contig4_All	947	0.01	1.93	7.592457037	3.25E-06	1.31E-05	Up
CL5998.Contig3_All	787	0.01	1.93	7.592457037	3.00E-05	0.000107806	Up
CL15235.Contig1_All	879	0.01	1.93	7.592457037	6.82E-06	2.65E-05	Up
CL5988.Contig1_All	1093	0.01	1.93	7.592457037	3.53E-07	1.57E-06	Up
CL14049.Contig2_All	1038	0.01	1.93	7.592457037	7.40E-07	3.19E-06	Up
CL5554.Contig5_All	739	0.01	1.93	7.592457037	6.29E-05	0.000215822	Up
CL70.Contig10_All	3306	0.01	1.93	7.592457037	1.73E-21	1.70E-20	Up
Unigene12369_All	1204	0.01	1.93	7.592457037	5.54E-08	2.65E-07	Up
Unigene15643_All	1148	0.01	1.93	7.592457037	1.68E-07	7.70E-07	Up
Unigene7564_All	2014	0.01	1.93	7.592457037	3.97E-13	2.71E-12	Up
CL186.Contig15_All	2119	0.51	98.25	7.58981635	0	0	Up
Unigene32861_All	1454	0.01	1.92	7.584962501	1.37E-09	7.43E-09	Up
CL15352.Contig3_All	4041	0.01	1.92	7.584962501	3.75E-26	4.27E-25	Up
Unigene50066_All	730	0.01	1.92	7.584962501	6.29E-05	0.000216078	Up
CL5272.Contig2_All	657	0.01	1.92	7.584962501	0.000191076	0.000611569	Up
CL19234.Contig33_All	1060	0.01	1.92	7.584962501	5.11E-07	2.24E-06	Up
CL14485.Contig7_All	999	0.01	1.92	7.584962501	1.55E-06	6.48E-06	Up
CL6024.Contig3_All	637	0.01	1.92	7.584962501	0.000276694	0.000865927	Up
Unigene3786_All	806	0.01	1.92	7.584962501	2.07E-05	7.58E-05	Up
CL10355.Contig1_All	1184	0.01	1.92	7.584962501	8.03E-08	3.79E-07	Up
CL910.Contig1_All	1539	0.01	1.92	7.584962501	4.50E-10	2.54E-09	Up
CL3631.Contig3_All	1204	0.01	1.92	7.584962501	8.03E-08	3.79E-07	Up
CL6356.Contig5_All	851	0.01	1.92	7.584962501	1.43E-05	5.37E-05	Up
CL20658.Contig2_All	1240	0.01	1.92	7.584962501	3.83E-08	1.86E-07	Up
CL20600.Contig2_All	704	0.01	1.92	7.584962501	0.000131951	0.000433165	Up
Unigene20442_All	2458	0.01	1.91	7.577428828	7.33E-16	5.76E-15	Up
Unigene52658_All	876	0.01	1.91	7.577428828	9.88E-06	3.78E-05	Up
Unigene26962_All	726	0.01	1.91	7.577428828	9.11E-05	0.00030708	Up
Unigene6516_All	663	0.01	1.91	7.577428828	0.000191076	0.000611399	Up
Unigene3476_All	861	0.01	1.91	7.577428828	9.88E-06	3.78E-05	Up
Unigene28699_All	1076	0.01	1.91	7.577428828	5.11E-07	2.23E-06	Up
CL984.Contig27_All	4917	0.01	1.91	7.577428828	1.28E-31	1.67E-30	Up
Unigene35346_All	615	0.37	70.46	7.573135394	5.41E-126	2.08E-124	Up
CL7979.Contig5_All	1319	0.01	1.9	7.569855608	1.26E-08	6.38E-08	Up
CL1554.Contig12_All	2212	0.01	1.9	7.569855608	2.97E-14	2.16E-13	Up
Unigene45546_All	917	0.01	1.9	7.569855608	4.71E-06	1.87E-05	Up
Unigene3637_All	966	0.01	1.9	7.569855608	3.25E-06	1.31E-05	Up
Unigene34620_All	688	0.01	1.9	7.569855608	0.000131951	0.000433736	Up
CL5073.Contig1_All	1700	0.01	1.9	7.569855608	4.88E-11	2.95E-10	Up
CL1460.Contig2_All	2140	0.01	1.9	7.569855608	9.02E-14	6.38E-13	Up
CL18160.Contig2_All	2169	0.01	1.9	7.569855608	6.23E-14	4.45E-13	Up
CL2338.Contig6_All	1079	0.01	1.9	7.569855608	5.11E-07	2.23E-06	Up
Unigene26152_All	2197	0.01	1.9	7.569855608	4.30E-14	3.10E-13	Up
CL10762.Contig3_All	1429	0.01	1.9	7.569855608	2.87E-09	1.52E-08	Up
Unigene53313_All	629	8.35	1581.37	7.565183048	0	0	Up
CL13108.Contig2_All	1884	0.03	5.68	7.564784619	1.75E-33	2.38E-32	Up
Unigene53219_All	1081	0.05	9.46	7.563768278	2.92E-31	3.77E-30	Up
CL11520.Contig2_All	746	0.01	1.89	7.562242424	6.29E-05	0.000216137	Up
CL6465.Contig1_All	793	0.01	1.89	7.562242424	4.35E-05	0.000153375	Up
Unigene10310_All	5480	0.01	1.89	7.562242424	7.79E-35	1.09E-33	Up
CL15201.Contig1_All	1140	0.01	1.89	7.562242424	2.44E-07	1.10E-06	Up
CL3568.Contig4_All	1012	0.01	1.89	7.562242424	1.55E-06	6.48E-06	Up
Unigene30363_All	860	0.01	1.89	7.562242424	1.43E-05	5.37E-05	Up
Unigene30696_All	861	0.01	1.89	7.562242424	1.43E-05	5.37E-05	Up
CL9821.Contig2_All	1325	0.01	1.89	7.562242424	1.26E-08	6.37E-08	Up
CL14820.Contig12_All	4177	0.01	1.89	7.562242424	1.24E-26	1.42E-25	Up
CL20550.Contig11_All	1270	0.01	1.89	7.562242424	3.83E-08	1.86E-07	Up
CL17255.Contig2_All	766	0.01	1.89	7.562242424	6.29E-05	0.000215717	Up
CL2851.Contig3_All	978	0.01	1.89	7.562242424	2.25E-06	9.19E-06	Up
Unigene24795_All	798	0.01	1.89	7.562242424	3.00E-05	0.000107615	Up
Unigene25181_All	2679	0.01	1.89	7.562242424	3.79E-17	3.16E-16	Up
CL15778.Contig2_All	667	0.01	1.88	7.554588852	0.000276694	0.00086787	Up
CL20449.Contig2_All	866	0.01	1.88	7.554588852	1.43E-05	5.38E-05	Up
CL20664.Contig10_All	1107	0.01	1.88	7.554588852	3.53E-07	1.57E-06	Up
Unigene11476_All	1488	0.01	1.88	7.554588852	1.37E-09	7.43E-09	Up
CL20634.Contig2_All	783	0.01	1.88	7.554588852	4.35E-05	0.000153366	Up
Unigene7830_All	773	0.01	1.88	7.554588852	4.35E-05	0.000153332	Up
Unigene21205_All	1295	0.01	1.88	7.554588852	2.64E-08	1.30E-07	Up
Unigene27129_All	1305	0.01	1.88	7.554588852	2.64E-08	1.30E-07	Up
CL10996.Contig3_All	705	0.01	1.88	7.554588852	0.000131951	0.000434084	Up
CL4420.Contig1_All	1520	0.01	1.88	7.554588852	9.44E-10	5.20E-09	Up
Unigene38245_All	950	0.01	1.88	7.554588852	3.25E-06	1.31E-05	Up
CL19862.Contig3_All	1238	0.01	1.88	7.554588852	5.54E-08	2.65E-07	Up
CL2807.Contig2_All	1913	0.01	1.88	7.554588852	3.66E-12	2.37E-11	Up
Unigene29226_All	790	0.01	1.88	7.554588852	4.35E-05	0.000153137	Up
CL19891.Contig10_All	1876	0.01	1.88	7.554588852	5.30E-12	3.40E-11	Up
CL4705.Contig1_All	887	0.01	1.88	7.554588852	9.88E-06	3.77E-05	Up
Unigene23706_All	986	0.01	1.88	7.554588852	2.25E-06	9.19E-06	Up
CL15489.Contig1_All	715	0.01	1.88	7.554588852	0.000131951	0.000433098	Up
Unigene15580_All	743	0.08	15.03	7.553629294	2.52E-33	3.42E-32	Up
CL20187.Contig10_All	2085	0.01	1.87	7.54689446	2.74E-13	1.89E-12	Up
CL4320.Contig3_All	1313	0.01	1.87	7.54689446	1.83E-08	9.08E-08	Up
Unigene21356_All	884	0.01	1.87	7.54689446	9.88E-06	3.78E-05	Up
CL10152.Contig11_All	1599	0.01	1.87	7.54689446	3.11E-10	1.78E-09	Up
Unigene8662_All	1600	0.01	1.87	7.54689446	3.11E-10	1.78E-09	Up
Unigene6834_All	1502	0.04	7.48	7.54689446	9.16E-37	1.34E-35	Up
CL1282.Contig12_All	2079	0.01	1.87	7.54689446	3.97E-13	2.71E-12	Up
Unigene26990_All	1244	0.01	1.86	7.539158811	8.03E-08	3.79E-07	Up
Unigene14206_All	3312	0.01	1.86	7.539158811	1.10E-20	1.05E-19	Up
CL3935.Contig12_All	1824	0.01	1.86	7.539158811	1.61E-11	1.00E-10	Up
Unigene30604_All	2147	0.01	1.86	7.539158811	1.89E-13	1.32E-12	Up
CL4701.Contig1_All	905	0.01	1.86	7.539158811	9.88E-06	3.78E-05	Up
CL1665.Contig1_All	850	0.01	1.86	7.539158811	2.07E-05	7.57E-05	Up
CL4134.Contig3_All	1336	0.01	1.86	7.539158811	1.83E-08	9.08E-08	Up
Unigene12485_All	1344	0.01	1.86	7.539158811	1.83E-08	9.08E-08	Up
Unigene14622_All	2439	0.01	1.86	7.539158811	2.22E-15	1.71E-14	Up
Unigene19233_All	1657	0.01	1.86	7.539158811	1.48E-10	8.65E-10	Up
Unigene5941_All	3020	0.01	1.86	7.539158811	6.45E-19	5.77E-18	Up
Unigene13825_All	2173	0.39	72.34	7.535175664	0	0	Up
Unigene26870_All	2311	1	185.33	7.533952624	0	0	Up
Unigene25291_All	763	0.01	1.85	7.531381461	6.29E-05	0.000216213	Up
Unigene1281_All	1172	0.01	1.85	7.531381461	1.68E-07	7.71E-07	Up
Unigene25029_All	1602	0.01	1.85	7.531381461	4.50E-10	2.54E-09	Up
Unigene15937_All	842	0.01	1.85	7.531381461	2.07E-05	7.58E-05	Up
CL16022.Contig1_All	862	0.01	1.85	7.531381461	1.43E-05	5.38E-05	Up
Unigene6472_All	1312	0.01	1.85	7.531381461	2.64E-08	1.30E-07	Up
CL19234.Contig28_All	867	0.01	1.85	7.531381461	1.43E-05	5.37E-05	Up
CL2367.Contig4_All	654	0.01	1.85	7.531381461	0.000276694	0.000865777	Up
Unigene25221_All	882	0.01	1.85	7.531381461	1.43E-05	5.37E-05	Up
Unigene27076_All	929	0.01	1.85	7.531381461	6.82E-06	2.65E-05	Up
Unigene10633_All	1880	0.01	1.85	7.531381461	7.67E-12	4.87E-11	Up
CL5717.Contig8_All	1380	0.04	7.39	7.529430554	2.02E-31	2.63E-30	Up
Unigene38675_All	771	0.01	1.84	7.523561956	6.29E-05	0.000216207	Up
Unigene2233_All	788	0.01	1.84	7.523561956	4.35E-05	0.000153349	Up
Unigene5253_All	1527	0.01	1.84	7.523561956	1.37E-09	7.43E-09	Up
Unigene10820_All	1215	0.01	1.84	7.523561956	1.16E-07	5.42E-07	Up
Unigene48774_All	1292	0.01	1.84	7.523561956	3.83E-08	1.86E-07	Up
CL18994.Contig9_All	1827	0.01	1.84	7.523561956	2.33E-11	1.43E-10	Up
CL1519.Contig9_All	887	0.01	1.84	7.523561956	1.43E-05	5.36E-05	Up
CL14685.Contig2_All	957	0.01	1.83	7.515699838	4.71E-06	1.87E-05	Up
CL379.Contig48_All	679	0.01	1.83	7.515699838	0.000276694	0.000866716	Up
Unigene87819_All	1154	0.01	1.83	7.515699838	3.53E-07	1.57E-06	Up
CL20723.Contig2_All	979	0.01	1.83	7.515699838	3.25E-06	1.31E-05	Up
CL19835.Contig4_All	1050	0.01	1.83	7.515699838	1.55E-06	6.48E-06	Up
Unigene42851_All	659	0.01	1.83	7.515699838	0.000276694	0.000866289	Up
Unigene34931_All	713	0.01	1.83	7.515699838	0.000131951	0.000433837	Up
CL19497.Contig10_All	3439	0.01	1.83	7.515699838	3.62E-21	3.52E-20	Up
Unigene5569_All	751	0.01	1.83	7.515699838	9.11E-05	0.000306649	Up
CL16670.Contig5_All	1271	0.01	1.83	7.515699838	5.54E-08	2.65E-07	Up
Unigene8046_All	2467	0.01	1.83	7.515699838	3.22E-15	2.46E-14	Up
CL5261.Contig1_All	1838	0.01	1.83	7.515699838	2.33E-11	1.44E-10	Up
CL8370.Contig12_All	2017	0.01	1.83	7.515699838	1.74E-12	1.15E-11	Up
Unigene13818_All	817	0.01	1.83	7.515699838	3.00E-05	0.000107679	Up
CL1933.Contig2_All	742	0.01	1.83	7.515699838	9.11E-05	0.000306471	Up
CL19041.Contig2_All	796	0.01	1.82	7.50779464	6.29E-05	0.000216259	Up
CL6686.Contig5_All	1333	0.01	1.82	7.50779464	2.64E-08	1.30E-07	Up
Unigene23831_All	1290	0.01	1.82	7.50779464	5.54E-08	2.65E-07	Up
Unigene33849_All	917	0.01	1.82	7.50779464	9.88E-06	3.78E-05	Up
Unigene34034_All	953	0.01	1.82	7.50779464	4.71E-06	1.87E-05	Up
CL554.Contig8_All	1685	0.01	1.82	7.50779464	2.15E-10	1.24E-09	Up
Unigene57441_All	978	0.01	1.82	7.50779464	3.25E-06	1.31E-05	Up
CL4514.Contig7_All	1848	0.01	1.82	7.50779464	2.33E-11	1.44E-10	Up
Unigene77016_All	1694	0.01	1.82	7.50779464	1.48E-10	8.65E-10	Up
CL5002.Contig4_All	2590	0.01	1.82	7.50779464	5.06E-16	4.00E-15	Up
CL17441.Contig18_All	4367	0.01	1.82	7.50779464	1.24E-26	1.42E-25	Up
Unigene15584_All	2299	0.01	1.82	7.50779464	4.30E-14	3.10E-13	Up
CL18380.Contig2_All	1167	0.01	1.82	7.50779464	2.44E-07	1.10E-06	Up
Unigene8230_All	1838	0.01	1.82	7.50779464	2.33E-11	1.44E-10	Up
CL8793.Contig10_All	3066	0.01	1.82	7.50779464	6.45E-19	5.77E-18	Up
CL16067.Contig1_All	1184	0.19	34.56	7.506959989	9.28E-123	3.50E-121	Up
CL5123.Contig2_All	1313	0.13	23.59	7.503519985	1.01E-93	3.04E-92	Up
CL781.Contig2_All	1980	1.53	277.53	7.502968267	0	0	Up
Unigene19303_All	1499	0.01	1.81	7.499845887	2.87E-09	1.52E-08	Up
Unigene42662_All	812	0.01	1.81	7.499845887	4.35E-05	0.000153383	Up
CL20324.Contig6_All	2515	0.01	1.81	7.499845887	2.22E-15	1.71E-14	Up
Unigene49373_All	1352	0.01	1.81	7.499845887	2.64E-08	1.30E-07	Up
Unigene25594_All	859	0.01	1.81	7.499845887	2.07E-05	7.58E-05	Up
[truncated: 30,605 more rows]
