# Supplementary material for: Comparative Transcriptome Analysis of Waterlogging-Sensitive and Waterlogging-Tolerant Chrysanthemum morifolium Cultivars under Waterlogging Stress and Reoxygenation Conditions
Source: Int J Mol Sci. 2018 May 14;19(5):1455. doi: 10.3390/ijms19051455 (PMC5983694; doi:10.3390/ijms19051455)
Supplement: Supplementary file 1 [file ijms-19-01455-s001.zip › ijms-299114-sup/S10.xls]

## Sheet: C
Gene Ontology term	Cluster frequency	Genome frequency of use	Corrected P-value
DNA packaging complex	75 out of 3781 genes, 2.0%	254 out of 25119 genes, 1.0%	1.06e-06
nucleosome	67 out of 3781 genes, 1.8%	232 out of 25119 genes, 0.9%	1.88e-05
DNA bending complex	67 out of 3781 genes, 1.8%	232 out of 25119 genes, 0.9%	1.88e-05
protein-DNA complex	68 out of 3781 genes, 1.8%	244 out of 25119 genes, 1.0%	6.71e-05
chromosomal part	99 out of 3781 genes, 2.6%	404 out of 25119 genes, 1.6%	0.00013
chromosome	119 out of 3781 genes, 3.1%	515 out of 25119 genes, 2.1%	0.00026
chromatin	76 out of 3781 genes, 2.0%	299 out of 25119 genes, 1.2%	0.0007
tubulin complex	14 out of 3781 genes, 0.4%	31 out of 25119 genes, 0.1%	0.0233
plant-type cell wall	64 out of 3781 genes, 1.7%	271 out of 25119 genes, 1.1%	0.04718
MCM complex	8 out of 3781 genes, 0.2%	14 out of 25119 genes, 0.1%	0.125
vacuolar proton-transporting V-type ATPase, V0 domain	15 out of 3781 genes, 0.4%	42 out of 25119 genes, 0.2%	0.28924
cell periphery	859 out of 3781 genes, 22.7%	5221 out of 25119 genes, 20.8%	0.32417
plastid nucleoid	11 out of 3781 genes, 0.3%	27 out of 25119 genes, 0.1%	0.4143
intrinsic component of membrane	568 out of 3781 genes, 15.0%	3379 out of 25119 genes, 13.5%	0.48779
integral component of membrane	549 out of 3781 genes, 14.5%	3271 out of 25119 genes, 13.0%	0.67476
apical part of cell	11 out of 3781 genes, 0.3%	29 out of 25119 genes, 0.1%	0.82311
vacuolar proton-transporting V-type ATPase complex	15 out of 3781 genes, 0.4%	48 out of 25119 genes, 0.2%	1
extracellular region	189 out of 3781 genes, 5.0%	1048 out of 25119 genes, 4.2%	1
anchored component of plasma membrane	15 out of 3781 genes, 0.4%	50 out of 25119 genes, 0.2%	1
Golgi stack	11 out of 3781 genes, 0.3%	35 out of 25119 genes, 0.1%	1
condensin complex	8 out of 3781 genes, 0.2%	22 out of 25119 genes, 0.1%	1
oligosaccharyltransferase complex	6 out of 3781 genes, 0.2%	14 out of 25119 genes, 0.1%	1
chromocenter	4 out of 3781 genes, 0.1%	7 out of 25119 genes, 0.0%	1
pollen tube	13 out of 3781 genes, 0.3%	45 out of 25119 genes, 0.2%	1
membrane part	712 out of 3781 genes, 18.8%	4409 out of 25119 genes, 17.6%	1
chromosomal region	8 out of 3781 genes, 0.2%	23 out of 25119 genes, 0.1%	1
plasma membrane part	51 out of 3781 genes, 1.3%	254 out of 25119 genes, 1.0%	1
plant-type vacuole membrane	16 out of 3781 genes, 0.4%	62 out of 25119 genes, 0.2%	1
plasma membrane	702 out of 3781 genes, 18.6%	4369 out of 25119 genes, 17.4%	1
plant-type vacuole	29 out of 3781 genes, 0.8%	134 out of 25119 genes, 0.5%	1
chloroplast nucleoid	3 out of 3781 genes, 0.1%	5 out of 25119 genes, 0.0%	1
intrinsic component of plasma membrane	17 out of 3781 genes, 0.4%	71 out of 25119 genes, 0.3%	1
intrinsic component of thylakoid membrane	4 out of 3781 genes, 0.1%	9 out of 25119 genes, 0.0%	1
integral component of thylakoid membrane	4 out of 3781 genes, 0.1%	9 out of 25119 genes, 0.0%	1
TAT protein transport complex	4 out of 3781 genes, 0.1%	9 out of 25119 genes, 0.0%	1
PCNA complex	4 out of 3781 genes, 0.1%	9 out of 25119 genes, 0.0%	1
DNA polymerase processivity factor complex	4 out of 3781 genes, 0.1%	9 out of 25119 genes, 0.0%	1
apical plasma membrane	5 out of 3781 genes, 0.1%	13 out of 25119 genes, 0.1%	1
nucleoid	11 out of 3781 genes, 0.3%	41 out of 25119 genes, 0.2%	1
membrane	1693 out of 3781 genes, 44.8%	10915 out of 25119 genes, 43.5%	1
cell projection	13 out of 3781 genes, 0.3%	52 out of 25119 genes, 0.2%	1
site of polarized growth	9 out of 3781 genes, 0.2%	32 out of 25119 genes, 0.1%	1
exocytic vesicle	3 out of 3781 genes, 0.1%	6 out of 25119 genes, 0.0%	1
microtubule cytoskeleton	98 out of 3781 genes, 2.6%	555 out of 25119 genes, 2.2%	1
growing cell tip	7 out of 3781 genes, 0.2%	24 out of 25119 genes, 0.1%	1
cell tip	7 out of 3781 genes, 0.2%	24 out of 25119 genes, 0.1%	1
cell pole	7 out of 3781 genes, 0.2%	24 out of 25119 genes, 0.1%	1
pollen tube tip	7 out of 3781 genes, 0.2%	24 out of 25119 genes, 0.1%	1
microtubule	64 out of 3781 genes, 1.7%	352 out of 25119 genes, 1.4%	1
kinesin complex	2 out of 3781 genes, 0.1%	3 out of 25119 genes, 0.0%	1
Toc complex	2 out of 3781 genes, 0.1%	3 out of 25119 genes, 0.0%	1
vacuolar membrane	106 out of 3781 genes, 2.8%	612 out of 25119 genes, 2.4%	1
chromosome, centromeric region	6 out of 3781 genes, 0.2%	20 out of 25119 genes, 0.1%	1
anchored component of membrane	20 out of 3781 genes, 0.5%	95 out of 25119 genes, 0.4%	1
vacuolar part	106 out of 3781 genes, 2.8%	618 out of 25119 genes, 2.5%	1
plasma membrane region	6 out of 3781 genes, 0.2%	21 out of 25119 genes, 0.1%	1
cell projection part	7 out of 3781 genes, 0.2%	26 out of 25119 genes, 0.1%	1
apoplast	103 out of 3781 genes, 2.7%	602 out of 25119 genes, 2.4%	1
intrinsic component of plastid membrane	4 out of 3781 genes, 0.1%	12 out of 25119 genes, 0.0%	1
integral component of plastid membrane	4 out of 3781 genes, 0.1%	12 out of 25119 genes, 0.0%	1
periplasmic space	5 out of 3781 genes, 0.1%	17 out of 25119 genes, 0.1%	1
mitochondrial respiratory chain complex IV	6 out of 3781 genes, 0.2%	22 out of 25119 genes, 0.1%	1
respiratory chain complex IV	6 out of 3781 genes, 0.2%	22 out of 25119 genes, 0.1%	1
ESCRT III complex	2 out of 3781 genes, 0.1%	4 out of 25119 genes, 0.0%	1
amyloplast	7 out of 3781 genes, 0.2%	28 out of 25119 genes, 0.1%	1
plasma membrane of cell tip	4 out of 3781 genes, 0.1%	13 out of 25119 genes, 0.1%	1
glycerol-3-phosphate dehydrogenase complex	5 out of 3781 genes, 0.1%	18 out of 25119 genes, 0.1%	1
external encapsulating structure part	10 out of 3781 genes, 0.3%	45 out of 25119 genes, 0.2%	1
cytoskeletal part	108 out of 3781 genes, 2.9%	649 out of 25119 genes, 2.6%	1
ubiquitin conjugating enzyme complex	4 out of 3781 genes, 0.1%	14 out of 25119 genes, 0.1%	1
UBC13-MMS2 complex	4 out of 3781 genes, 0.1%	14 out of 25119 genes, 0.1%	1
proton-transporting ATP synthase complex, catalytic core F(1)	16 out of 3781 genes, 0.4%	81 out of 25119 genes, 0.3%	1
proton-transporting ATP synthase complex	23 out of 3781 genes, 0.6%	123 out of 25119 genes, 0.5%	1
microtubule associated complex	29 out of 3781 genes, 0.8%	160 out of 25119 genes, 0.6%	1
transcription elongation factor complex	2 out of 3781 genes, 0.1%	5 out of 25119 genes, 0.0%	1
SCAR complex	2 out of 3781 genes, 0.1%	5 out of 25119 genes, 0.0%	1
cell division site	2 out of 3781 genes, 0.1%	5 out of 25119 genes, 0.0%	1
FACT complex	2 out of 3781 genes, 0.1%	5 out of 25119 genes, 0.0%	1
U4/U6 x U5 tri-snRNP complex	2 out of 3781 genes, 0.1%	5 out of 25119 genes, 0.0%	1
spliceosomal snRNP complex	2 out of 3781 genes, 0.1%	5 out of 25119 genes, 0.0%	1
spliceosomal tri-snRNP complex	2 out of 3781 genes, 0.1%	5 out of 25119 genes, 0.0%	1
mitochondrial respiratory chain	44 out of 3781 genes, 1.2%	254 out of 25119 genes, 1.0%	1
condensed chromosome	11 out of 3781 genes, 0.3%	54 out of 25119 genes, 0.2%	1
euchromatin	3 out of 3781 genes, 0.1%	10 out of 25119 genes, 0.0%	1
monolayer-surrounded lipid storage body	3 out of 3781 genes, 0.1%	10 out of 25119 genes, 0.0%	1
cortical microtubule cytoskeleton	6 out of 3781 genes, 0.2%	26 out of 25119 genes, 0.1%	1
phragmoplast	18 out of 3781 genes, 0.5%	97 out of 25119 genes, 0.4%	1
mediator complex	8 out of 3781 genes, 0.2%	38 out of 25119 genes, 0.2%	1
mitochondrial respiratory chain complex II	4 out of 3781 genes, 0.1%	16 out of 25119 genes, 0.1%	1
outer membrane-bounded periplasmic space	4 out of 3781 genes, 0.1%	16 out of 25119 genes, 0.1%	1
cell envelope	4 out of 3781 genes, 0.1%	16 out of 25119 genes, 0.1%	1
succinate dehydrogenase complex (ubiquinone)	4 out of 3781 genes, 0.1%	16 out of 25119 genes, 0.1%	1
fumarate reductase complex	4 out of 3781 genes, 0.1%	16 out of 25119 genes, 0.1%	1
Casparian strip	4 out of 3781 genes, 0.1%	16 out of 25119 genes, 0.1%	1
U12-type spliceosomal complex	3 out of 3781 genes, 0.1%	11 out of 25119 genes, 0.0%	1
cytoplasmic microtubule	3 out of 3781 genes, 0.1%	11 out of 25119 genes, 0.0%	1
lateral plasma membrane	3 out of 3781 genes, 0.1%	11 out of 25119 genes, 0.0%	1
intrinsic component of plastid outer membrane	3 out of 3781 genes, 0.1%	11 out of 25119 genes, 0.0%	1
integral component of plastid outer membrane	3 out of 3781 genes, 0.1%	11 out of 25119 genes, 0.0%	1
intrinsic component of chloroplast outer membrane	3 out of 3781 genes, 0.1%	11 out of 25119 genes, 0.0%	1
integral component of chloroplast outer membrane	3 out of 3781 genes, 0.1%	11 out of 25119 genes, 0.0%	1
cortical microtubule	3 out of 3781 genes, 0.1%	11 out of 25119 genes, 0.0%	1
kinetochore	2 out of 3781 genes, 0.1%	6 out of 25119 genes, 0.0%	1
ESCRT complex	2 out of 3781 genes, 0.1%	6 out of 25119 genes, 0.0%	1
stromule	11 out of 3781 genes, 0.3%	57 out of 25119 genes, 0.2%	1
secondary cell wall	4 out of 3781 genes, 0.1%	17 out of 25119 genes, 0.1%	1
respiratory chain complex II	4 out of 3781 genes, 0.1%	17 out of 25119 genes, 0.1%	1
succinate dehydrogenase complex	4 out of 3781 genes, 0.1%	17 out of 25119 genes, 0.1%	1
6-phosphofructokinase complex	8 out of 3781 genes, 0.2%	40 out of 25119 genes, 0.2%	1
external encapsulating structure	229 out of 3781 genes, 6.1%	1461 out of 25119 genes, 5.8%	1
plastid	789 out of 3781 genes, 20.9%	5140 out of 25119 genes, 20.5%	1
mitochondrial proton-transporting ATP synthase complex, coupling factor F(o)	5 out of 3781 genes, 0.1%	23 out of 25119 genes, 0.1%	1
cell wall part	6 out of 3781 genes, 0.2%	29 out of 25119 genes, 0.1%	1
protein complex	514 out of 3781 genes, 13.6%	3337 out of 25119 genes, 13.3%	1
membrane region	32 out of 3781 genes, 0.8%	191 out of 25119 genes, 0.8%	1
Golgi cisterna	2 out of 3781 genes, 0.1%	7 out of 25119 genes, 0.0%	1
Golgi transport complex	5 out of 3781 genes, 0.1%	24 out of 25119 genes, 0.1%	1
cortical cytoskeleton	6 out of 3781 genes, 0.2%	30 out of 25119 genes, 0.1%	1
mitochondrial intermembrane space	7 out of 3781 genes, 0.2%	36 out of 25119 genes, 0.1%	1
organelle envelope lumen	7 out of 3781 genes, 0.2%	36 out of 25119 genes, 0.1%	1
cell wall	225 out of 3781 genes, 6.0%	1445 out of 25119 genes, 5.8%	1
transcription factor TFIIA complex	3 out of 3781 genes, 0.1%	13 out of 25119 genes, 0.1%	1
lipid particle	3 out of 3781 genes, 0.1%	13 out of 25119 genes, 0.1%	1
citrate lyase complex	3 out of 3781 genes, 0.1%	13 out of 25119 genes, 0.1%	1
endosome membrane	3 out of 3781 genes, 0.1%	13 out of 25119 genes, 0.1%	1
endosomal part	3 out of 3781 genes, 0.1%	13 out of 25119 genes, 0.1%	1
bounding membrane of organelle	174 out of 3781 genes, 4.6%	1115 out of 25119 genes, 4.4%	1
respiratory chain	55 out of 3781 genes, 1.5%	342 out of 25119 genes, 1.4%	1
mitochondrial proton-transporting ATP synthase, catalytic core	5 out of 3781 genes, 0.1%	25 out of 25119 genes, 0.1%	1
proton-transporting ATP synthase, catalytic core	5 out of 3781 genes, 0.1%	25 out of 25119 genes, 0.1%	1
cytochrome complex	15 out of 3781 genes, 0.4%	87 out of 25119 genes, 0.3%	1
proton-transporting two-sector ATPase complex, proton-transporting domain	26 out of 3781 genes, 0.7%	157 out of 25119 genes, 0.6%	1
nuclear euchromatin	2 out of 3781 genes, 0.1%	8 out of 25119 genes, 0.0%	1
proton-transporting two-sector ATPase complex	48 out of 3781 genes, 1.3%	301 out of 25119 genes, 1.2%	1
mitochondrion	437 out of 3781 genes, 11.6%	2856 out of 25119 genes, 11.4%	1
chloroplast	660 out of 3781 genes, 17.5%	4332 out of 25119 genes, 17.2%	1
cytoskeleton	126 out of 3781 genes, 3.3%	812 out of 25119 genes, 3.2%	1
coated pit	7 out of 3781 genes, 0.2%	39 out of 25119 genes, 0.2%	1
chloroplast inner membrane	7 out of 3781 genes, 0.2%	39 out of 25119 genes, 0.2%	1
clathrin coat of coated pit	7 out of 3781 genes, 0.2%	39 out of 25119 genes, 0.2%	1
proton-transporting two-sector ATPase complex, catalytic domain	22 out of 3781 genes, 0.6%	135 out of 25119 genes, 0.5%	1
proton-transporting V-type ATPase, V0 domain	17 out of 3781 genes, 0.4%	103 out of 25119 genes, 0.4%	1
mitochondrial respiratory chain complex I	23 out of 3781 genes, 0.6%	142 out of 25119 genes, 0.6%	1
mitochondrial proton-transporting ATP synthase complex	10 out of 3781 genes, 0.3%	59 out of 25119 genes, 0.2%	1
organelle membrane	264 out of 3781 genes, 7.0%	1726 out of 25119 genes, 6.9%	1
proton-transporting ATP synthase complex, coupling factor F(o)	7 out of 3781 genes, 0.2%	40 out of 25119 genes, 0.2%	1
prefoldin complex	3 out of 3781 genes, 0.1%	15 out of 25119 genes, 0.1%	1
virion	2 out of 3781 genes, 0.1%	9 out of 25119 genes, 0.0%	1
viral envelope	2 out of 3781 genes, 0.1%	9 out of 25119 genes, 0.0%	1
viral membrane	2 out of 3781 genes, 0.1%	9 out of 25119 genes, 0.0%	1
virion part	2 out of 3781 genes, 0.1%	9 out of 25119 genes, 0.0%	1
spindle	17 out of 3781 genes, 0.4%	105 out of 25119 genes, 0.4%	1
preprophase band	5 out of 3781 genes, 0.1%	28 out of 25119 genes, 0.1%	1
plastid inner membrane	7 out of 3781 genes, 0.2%	41 out of 25119 genes, 0.2%	1
early endosome	2 out of 3781 genes, 0.1%	10 out of 25119 genes, 0.0%	1
mRNA cleavage factor complex	2 out of 3781 genes, 0.1%	10 out of 25119 genes, 0.0%	1
glycine cleavage complex	2 out of 3781 genes, 0.1%	10 out of 25119 genes, 0.0%	1
glyoxysome	2 out of 3781 genes, 0.1%	10 out of 25119 genes, 0.0%	1
cortical microtubule, transverse to long axis	2 out of 3781 genes, 0.1%	10 out of 25119 genes, 0.0%	1
H4/H2A histone acetyltransferase complex	2 out of 3781 genes, 0.1%	10 out of 25119 genes, 0.0%	1
H4 histone acetyltransferase complex	2 out of 3781 genes, 0.1%	10 out of 25119 genes, 0.0%	1
chloroplast envelope	129 out of 3781 genes, 3.4%	848 out of 25119 genes, 3.4%	1
plastid stroma	117 out of 3781 genes, 3.1%	769 out of 25119 genes, 3.1%	1
small nuclear ribonucleoprotein complex	3 out of 3781 genes, 0.1%	17 out of 25119 genes, 0.1%	1
cell junction	131 out of 3781 genes, 3.5%	867 out of 25119 genes, 3.5%	1
nuclear outer membrane-endoplasmic reticulum membrane network	26 out of 3781 genes, 0.7%	170 out of 25119 genes, 0.7%	1
ribonucleoside-diphosphate reductase complex	4 out of 3781 genes, 0.1%	24 out of 25119 genes, 0.1%	1
trans-Golgi network transport vesicle	4 out of 3781 genes, 0.1%	24 out of 25119 genes, 0.1%	1
histone acetyltransferase complex	2 out of 3781 genes, 0.1%	11 out of 25119 genes, 0.0%	1
protein acetyltransferase complex	2 out of 3781 genes, 0.1%	11 out of 25119 genes, 0.0%	1
cytoplasmic side of membrane	2 out of 3781 genes, 0.1%	11 out of 25119 genes, 0.0%	1
acetyltransferase complex	2 out of 3781 genes, 0.1%	11 out of 25119 genes, 0.0%	1
pore complex	19 out of 3781 genes, 0.5%	125 out of 25119 genes, 0.5%	1
clathrin coat of trans-Golgi network vesicle	3 out of 3781 genes, 0.1%	18 out of 25119 genes, 0.1%	1
plasmodesma	130 out of 3781 genes, 3.4%	865 out of 25119 genes, 3.4%	1
symplast	130 out of 3781 genes, 3.4%	865 out of 25119 genes, 3.4%	1
transport vesicle	10 out of 3781 genes, 0.3%	65 out of 25119 genes, 0.3%	1
cell plate	7 out of 3781 genes, 0.2%	45 out of 25119 genes, 0.2%	1
NADH dehydrogenase complex	24 out of 3781 genes, 0.6%	159 out of 25119 genes, 0.6%	1
respiratory chain complex I	24 out of 3781 genes, 0.6%	159 out of 25119 genes, 0.6%	1
oxidoreductase complex	49 out of 3781 genes, 1.3%	326 out of 25119 genes, 1.3%	1
cell-cell junction	130 out of 3781 genes, 3.4%	866 out of 25119 genes, 3.4%	1
transcription factor complex	4 out of 3781 genes, 0.1%	25 out of 25119 genes, 0.1%	1
nuclear transcription factor complex	4 out of 3781 genes, 0.1%	25 out of 25119 genes, 0.1%	1
RNA polymerase II transcription factor complex	4 out of 3781 genes, 0.1%	25 out of 25119 genes, 0.1%	1
cell cortex	12 out of 3781 genes, 0.3%	79 out of 25119 genes, 0.3%	1
plastid envelope	132 out of 3781 genes, 3.5%	881 out of 25119 genes, 3.5%	1
mitochondrial membrane part	51 out of 3781 genes, 1.3%	341 out of 25119 genes, 1.4%	1
protein phosphatase type 2A complex	7 out of 3781 genes, 0.2%	46 out of 25119 genes, 0.2%	1
endoplasmic reticulum membrane	25 out of 3781 genes, 0.7%	168 out of 25119 genes, 0.7%	1
trans-Golgi network transport vesicle membrane	3 out of 3781 genes, 0.1%	19 out of 25119 genes, 0.1%	1
mitochondrial proton-transporting ATP synthase complex, catalytic core F(1)	5 out of 3781 genes, 0.1%	33 out of 25119 genes, 0.1%	1
clathrin vesicle coat	6 out of 3781 genes, 0.2%	40 out of 25119 genes, 0.2%	1
Golgi apparatus part	57 out of 3781 genes, 1.5%	385 out of 25119 genes, 1.5%	1
integral component of Golgi membrane	4 out of 3781 genes, 0.1%	27 out of 25119 genes, 0.1%	1
intrinsic component of Golgi membrane	4 out of 3781 genes, 0.1%	27 out of 25119 genes, 0.1%	1
clathrin-coated vesicle membrane	6 out of 3781 genes, 0.2%	41 out of 25119 genes, 0.2%	1
condensed nuclear chromosome	3 out of 3781 genes, 0.1%	20 out of 25119 genes, 0.1%	1
spindle microtubule	2 out of 3781 genes, 0.1%	13 out of 25119 genes, 0.1%	1
filiform apparatus	2 out of 3781 genes, 0.1%	13 out of 25119 genes, 0.1%	1
chloroplast stroma	110 out of 3781 genes, 2.9%	745 out of 25119 genes, 3.0%	1
Golgi-associated vesicle membrane	11 out of 3781 genes, 0.3%	76 out of 25119 genes, 0.3%	1
myosin complex	8 out of 3781 genes, 0.2%	56 out of 25119 genes, 0.2%	1
clathrin-coated vesicle	8 out of 3781 genes, 0.2%	56 out of 25119 genes, 0.2%	1
integral component of organelle membrane	10 out of 3781 genes, 0.3%	70 out of 25119 genes, 0.3%	1
nucleoplasm	36 out of 3781 genes, 1.0%	249 out of 25119 genes, 1.0%	1
endocytic vesicle	3 out of 3781 genes, 0.1%	21 out of 25119 genes, 0.1%	1
organelle inner membrane	86 out of 3781 genes, 2.3%	589 out of 25119 genes, 2.3%	1
mitochondrial respiratory chain complex III	9 out of 3781 genes, 0.2%	64 out of 25119 genes, 0.3%	1
respiratory chain complex III	9 out of 3781 genes, 0.2%	64 out of 25119 genes, 0.3%	1
COPI-coated vesicle	8 out of 3781 genes, 0.2%	57 out of 25119 genes, 0.2%	1
COPI-coated vesicle membrane	8 out of 3781 genes, 0.2%	57 out of 25119 genes, 0.2%	1
cytoplasmic chromosome	2 out of 3781 genes, 0.1%	14 out of 25119 genes, 0.1%	1
plastid chromosome	2 out of 3781 genes, 0.1%	14 out of 25119 genes, 0.1%	1
cell surface	2 out of 3781 genes, 0.1%	14 out of 25119 genes, 0.1%	1
proton-transporting V-type ATPase complex	21 out of 3781 genes, 0.6%	149 out of 25119 genes, 0.6%	1
plastid outer membrane	6 out of 3781 genes, 0.2%	44 out of 25119 genes, 0.2%	1
nuclear speck	6 out of 3781 genes, 0.2%	44 out of 25119 genes, 0.2%	1
Golgi membrane	21 out of 3781 genes, 0.6%	150 out of 25119 genes, 0.6%	1
transmembrane transporter complex	9 out of 3781 genes, 0.2%	66 out of 25119 genes, 0.3%	1
transporter complex	9 out of 3781 genes, 0.2%	66 out of 25119 genes, 0.3%	1
mitochondrial inner membrane	79 out of 3781 genes, 2.1%	548 out of 25119 genes, 2.2%	1
chloroplast part	226 out of 3781 genes, 6.0%	1542 out of 25119 genes, 6.1%	1
nuclear chromatin	6 out of 3781 genes, 0.2%	45 out of 25119 genes, 0.2%	1
endoplasmic reticulum part	27 out of 3781 genes, 0.7%	194 out of 25119 genes, 0.8%	1
plastid membrane	13 out of 3781 genes, 0.3%	96 out of 25119 genes, 0.4%	1
endoplasmic reticulum	108 out of 3781 genes, 2.9%	749 out of 25119 genes, 3.0%	1
nuclear chromosome	12 out of 3781 genes, 0.3%	89 out of 25119 genes, 0.4%	1
spliceosomal complex	6 out of 3781 genes, 0.2%	46 out of 25119 genes, 0.2%	1
nucleoplasm part	31 out of 3781 genes, 0.8%	223 out of 25119 genes, 0.9%	1
nuclear pore	15 out of 3781 genes, 0.4%	111 out of 25119 genes, 0.4%	1
tricarboxylic acid cycle enzyme complex	2 out of 3781 genes, 0.1%	16 out of 25119 genes, 0.1%	1
side of membrane	2 out of 3781 genes, 0.1%	16 out of 25119 genes, 0.1%	1
chloroplast outer membrane	5 out of 3781 genes, 0.1%	39 out of 25119 genes, 0.2%	1
mitochondrial envelope	97 out of 3781 genes, 2.6%	677 out of 25119 genes, 2.7%	1
COPI vesicle coat	7 out of 3781 genes, 0.2%	54 out of 25119 genes, 0.2%	1
SCF ubiquitin ligase complex	6 out of 3781 genes, 0.2%	47 out of 25119 genes, 0.2%	1
nuclear envelope	27 out of 3781 genes, 0.7%	197 out of 25119 genes, 0.8%	1
intrinsic component of organelle membrane	12 out of 3781 genes, 0.3%	91 out of 25119 genes, 0.4%	1
chloroplast membrane	11 out of 3781 genes, 0.3%	84 out of 25119 genes, 0.3%	1
protein serine/threonine phosphatase complex	9 out of 3781 genes, 0.2%	70 out of 25119 genes, 0.3%	1
phosphatase complex	9 out of 3781 genes, 0.2%	70 out of 25119 genes, 0.3%	1
90S preribosome	3 out of 3781 genes, 0.1%	25 out of 25119 genes, 0.1%	1
retromer complex	2 out of 3781 genes, 0.1%	17 out of 25119 genes, 0.1%	1
small-subunit processome	4 out of 3781 genes, 0.1%	33 out of 25119 genes, 0.1%	1
mitochondrial membrane	91 out of 3781 genes, 2.4%	643 out of 25119 genes, 2.6%	1
ubiquitin ligase complex	32 out of 3781 genes, 0.8%	235 out of 25119 genes, 0.9%	1
cell cortex part	9 out of 3781 genes, 0.2%	71 out of 25119 genes, 0.3%	1
1,3-beta-D-glucan synthase complex	8 out of 3781 genes, 0.2%	64 out of 25119 genes, 0.3%	1
Golgi-associated vesicle	14 out of 3781 genes, 0.4%	108 out of 25119 genes, 0.4%	1
peroxisomal membrane	3 out of 3781 genes, 0.1%	26 out of 25119 genes, 0.1%	1
Arp2/3 protein complex	3 out of 3781 genes, 0.1%	26 out of 25119 genes, 0.1%	1
microbody membrane	3 out of 3781 genes, 0.1%	26 out of 25119 genes, 0.1%	1
integral component of endoplasmic reticulum membrane	2 out of 3781 genes, 0.1%	18 out of 25119 genes, 0.1%	1
transferase complex	70 out of 3781 genes, 1.9%	504 out of 25119 genes, 2.0%	1
microbody part	3 out of 3781 genes, 0.1%	27 out of 25119 genes, 0.1%	1
peroxisomal part	3 out of 3781 genes, 0.1%	27 out of 25119 genes, 0.1%	1
vesicle membrane	19 out of 3781 genes, 0.5%	147 out of 25119 genes, 0.6%	1
coated vesicle membrane	17 out of 3781 genes, 0.4%	133 out of 25119 genes, 0.5%	1
origin recognition complex	2 out of 3781 genes, 0.1%	19 out of 25119 genes, 0.1%	1
Cajal body	2 out of 3781 genes, 0.1%	19 out of 25119 genes, 0.1%	1
coated vesicle	19 out of 3781 genes, 0.5%	148 out of 25119 genes, 0.6%	1
Golgi apparatus	178 out of 3781 genes, 4.7%	1253 out of 25119 genes, 5.0%	1
integral component of plasma membrane	2 out of 3781 genes, 0.1%	20 out of 25119 genes, 0.1%	1
envelope	242 out of 3781 genes, 6.4%	1694 out of 25119 genes, 6.7%	1
preribosome	4 out of 3781 genes, 0.1%	37 out of 25119 genes, 0.1%	1
vesicle coat	16 out of 3781 genes, 0.4%	129 out of 25119 genes, 0.5%	1
transport vesicle membrane	6 out of 3781 genes, 0.2%	54 out of 25119 genes, 0.2%	1
organelle outer membrane	13 out of 3781 genes, 0.3%	108 out of 25119 genes, 0.4%	1
nuclear body	8 out of 3781 genes, 0.2%	70 out of 25119 genes, 0.3%	1
outer membrane	14 out of 3781 genes, 0.4%	116 out of 25119 genes, 0.5%	1
proteasome regulatory particle, base subcomplex	5 out of 3781 genes, 0.1%	47 out of 25119 genes, 0.2%	1
organelle envelope	238 out of 3781 genes, 6.3%	1678 out of 25119 genes, 6.7%	1
intrinsic component of endoplasmic reticulum membrane	4 out of 3781 genes, 0.1%	39 out of 25119 genes, 0.2%	1
endomembrane system	315 out of 3781 genes, 8.3%	2204 out of 25119 genes, 8.8%	1
cullin-RING ubiquitin ligase complex	21 out of 3781 genes, 0.6%	170 out of 25119 genes, 0.7%	1
cis-Golgi network	2 out of 3781 genes, 0.1%	22 out of 25119 genes, 0.1%	1
mitochondrial outer membrane	7 out of 3781 genes, 0.2%	64 out of 25119 genes, 0.3%	1
peroxisome	45 out of 3781 genes, 1.2%	344 out of 25119 genes, 1.4%	1
microbody	45 out of 3781 genes, 1.2%	344 out of 25119 genes, 1.4%	1
clathrin adaptor complex	9 out of 3781 genes, 0.2%	80 out of 25119 genes, 0.3%	1
plastid part	237 out of 3781 genes, 6.3%	1677 out of 25119 genes, 6.7%	1
phosphopyruvate hydratase complex	4 out of 3781 genes, 0.1%	40 out of 25119 genes, 0.2%	1
DNA-directed RNA polymerase II, holoenzyme	9 out of 3781 genes, 0.2%	81 out of 25119 genes, 0.3%	1
katanin complex	3 out of 3781 genes, 0.1%	32 out of 25119 genes, 0.1%	1
cytoplasmic vesicle membrane	17 out of 3781 genes, 0.4%	143 out of 25119 genes, 0.6%	1
cytoplasmic vesicle part	17 out of 3781 genes, 0.4%	143 out of 25119 genes, 0.6%	1
nucleus	842 out of 3781 genes, 22.3%	5785 out of 25119 genes, 23.0%	1
trans-Golgi network	18 out of 3781 genes, 0.5%	152 out of 25119 genes, 0.6%	1
proton-transporting V-type ATPase, V1 domain	4 out of 3781 genes, 0.1%	42 out of 25119 genes, 0.2%	1
clathrin coat	17 out of 3781 genes, 0.4%	145 out of 25119 genes, 0.6%	1
Cul4-RING E3 ubiquitin ligase complex	6 out of 3781 genes, 0.2%	59 out of 25119 genes, 0.2%	1
AP-type membrane coat adaptor complex	9 out of 3781 genes, 0.2%	84 out of 25119 genes, 0.3%	1
catalytic complex	137 out of 3781 genes, 3.6%	1002 out of 25119 genes, 4.0%	1
Ino80 complex	3 out of 3781 genes, 0.1%	34 out of 25119 genes, 0.1%	1
DNA helicase complex	3 out of 3781 genes, 0.1%	34 out of 25119 genes, 0.1%	1
INO80-type complex	3 out of 3781 genes, 0.1%	34 out of 25119 genes, 0.1%	1
thylakoid	71 out of 3781 genes, 1.9%	540 out of 25119 genes, 2.1%	1
multivesicular body	2 out of 3781 genes, 0.1%	25 out of 25119 genes, 0.1%	1
endosome	26 out of 3781 genes, 0.7%	215 out of 25119 genes, 0.9%	1
mitochondrial part	106 out of 3781 genes, 2.8%	788 out of 25119 genes, 3.1%	1
RNA polymerase complex	10 out of 3781 genes, 0.3%	93 out of 25119 genes, 0.4%	1
ER to Golgi transport vesicle membrane	3 out of 3781 genes, 0.1%	35 out of 25119 genes, 0.1%	1
COPII vesicle coat	3 out of 3781 genes, 0.1%	35 out of 25119 genes, 0.1%	1
ER to Golgi transport vesicle	3 out of 3781 genes, 0.1%	35 out of 25119 genes, 0.1%	1
SWI/SNF superfamily-type complex	3 out of 3781 genes, 0.1%	35 out of 25119 genes, 0.1%	1
actin cytoskeleton	12 out of 3781 genes, 0.3%	110 out of 25119 genes, 0.4%	1
nuclear chromosome part	7 out of 3781 genes, 0.2%	70 out of 25119 genes, 0.3%	1
proteasome regulatory particle	6 out of 3781 genes, 0.2%	62 out of 25119 genes, 0.2%	1
proteasome accessory complex	6 out of 3781 genes, 0.2%	62 out of 25119 genes, 0.2%	1
late endosome	2 out of 3781 genes, 0.1%	27 out of 25119 genes, 0.1%	1
endoplasmic reticulum lumen	2 out of 3781 genes, 0.1%	27 out of 25119 genes, 0.1%	1
DNA-directed RNA polymerase II, core complex	5 out of 3781 genes, 0.1%	55 out of 25119 genes, 0.2%	1
DNA-directed RNA polymerase complex	9 out of 3781 genes, 0.2%	89 out of 25119 genes, 0.4%	1
nuclear DNA-directed RNA polymerase complex	9 out of 3781 genes, 0.2%	89 out of 25119 genes, 0.4%	1
membrane coat	32 out of 3781 genes, 0.8%	267 out of 25119 genes, 1.1%	1
coated membrane	32 out of 3781 genes, 0.8%	267 out of 25119 genes, 1.1%	1
microtubule organizing center part	3 out of 3781 genes, 0.1%	38 out of 25119 genes, 0.2%	1
microtubule organizing center	4 out of 3781 genes, 0.1%	48 out of 25119 genes, 0.2%	1
DNA-directed RNA polymerase IV complex	2 out of 3781 genes, 0.1%	30 out of 25119 genes, 0.1%	1
anaphase-promoting complex	2 out of 3781 genes, 0.1%	30 out of 25119 genes, 0.1%	1
exocyst	3 out of 3781 genes, 0.1%	41 out of 25119 genes, 0.2%	1
vacuole	224 out of 3781 genes, 5.9%	1653 out of 25119 genes, 6.6%	1
extrinsic component of membrane	4 out of 3781 genes, 0.1%	54 out of 25119 genes, 0.2%	1
chloroplast thylakoid membrane	32 out of 3781 genes, 0.8%	294 out of 25119 genes, 1.2%	1
plastid thylakoid membrane	32 out of 3781 genes, 0.8%	294 out of 25119 genes, 1.2%	1
proteasome core complex, alpha-subunit complex	3 out of 3781 genes, 0.1%	50 out of 25119 genes, 0.2%	1
nuclear ubiquitin ligase complex	2 out of 3781 genes, 0.1%	42 out of 25119 genes, 0.2%	1
thylakoid membrane	33 out of 3781 genes, 0.9%	319 out of 25119 genes, 1.3%	1
photosynthetic membrane	34 out of 3781 genes, 0.9%	327 out of 25119 genes, 1.3%	1
organelle subcompartment	38 out of 3781 genes, 1.0%	360 out of 25119 genes, 1.4%	1
proteasome core complex	8 out of 3781 genes, 0.2%	109 out of 25119 genes, 0.4%	1
membrane-bounded vesicle	62 out of 3781 genes, 1.6%	554 out of 25119 genes, 2.2%	1
vesicle	63 out of 3781 genes, 1.7%	563 out of 25119 genes, 2.2%	1
chloroplast thylakoid	36 out of 3781 genes, 1.0%	353 out of 25119 genes, 1.4%	1
plastid thylakoid	36 out of 3781 genes, 1.0%	353 out of 25119 genes, 1.4%	1
cytoplasmic membrane-bounded vesicle	60 out of 3781 genes, 1.6%	542 out of 25119 genes, 2.2%	1
mitochondrial matrix	9 out of 3781 genes, 0.2%	125 out of 25119 genes, 0.5%	1
membrane-bounded organelle	2052 out of 3781 genes, 54.3%	14164 out of 25119 genes, 56.4%	1
cytoplasmic vesicle	60 out of 3781 genes, 1.6%	547 out of 25119 genes, 2.2%	1
intracellular membrane-bounded organelle	2050 out of 3781 genes, 54.2%	14157 out of 25119 genes, 56.4%	1
proteasome complex	24 out of 3781 genes, 0.6%	264 out of 25119 genes, 1.1%	1
thylakoid part	34 out of 3781 genes, 0.9%	353 out of 25119 genes, 1.4%	1
photosystem	2 out of 3781 genes, 0.1%	64 out of 25119 genes, 0.3%	1
nucleolus	210 out of 3781 genes, 5.6%	1738 out of 25119 genes, 6.9%	1
cytosolic small ribosomal subunit	51 out of 3781 genes, 1.3%	527 out of 25119 genes, 2.1%	1
nucleomorph	3 out of 3781 genes, 0.1%	87 out of 25119 genes, 0.3%	1
nuclear lumen	245 out of 3781 genes, 6.5%	1997 out of 25119 genes, 8.0%	1
membrane-enclosed lumen	263 out of 3781 genes, 7.0%	2168 out of 25119 genes, 8.6%	1
organelle part	1001 out of 3781 genes, 26.5%	7361 out of 25119 genes, 29.3%	1
nuclear part	283 out of 3781 genes, 7.5%	2326 out of 25119 genes, 9.3%	1
intracellular organelle part	999 out of 3781 genes, 26.4%	7353 out of 25119 genes, 29.3%	1
organelle lumen	256 out of 3781 genes, 6.8%	2141 out of 25119 genes, 8.5%	1
intracellular organelle lumen	256 out of 3781 genes, 6.8%	2141 out of 25119 genes, 8.5%	1
cell	3142 out of 3781 genes, 83.1%	21510 out of 25119 genes, 85.6%	1
cell part	3142 out of 3781 genes, 83.1%	21510 out of 25119 genes, 85.6%	1
small ribosomal subunit	68 out of 3781 genes, 1.8%	778 out of 25119 genes, 3.1%	1
large ribosomal subunit	80 out of 3781 genes, 2.1%	910 out of 25119 genes, 3.6%	1
cytosolic large ribosomal subunit	63 out of 3781 genes, 1.7%	765 out of 25119 genes, 3.0%	1
organelle	2331 out of 3781 genes, 61.7%	16561 out of 25119 genes, 65.9%	1
intracellular organelle	2328 out of 3781 genes, 61.6%	16550 out of 25119 genes, 65.9%	1
non-membrane-bounded organelle	656 out of 3781 genes, 17.3%	5464 out of 25119 genes, 21.8%	1
intracellular non-membrane-bounded organelle	656 out of 3781 genes, 17.3%	5464 out of 25119 genes, 21.8%	1
intracellular part	2748 out of 3781 genes, 72.7%	19279 out of 25119 genes, 76.8%	1
intracellular	2830 out of 3781 genes, 74.8%	19864 out of 25119 genes, 79.1%	1
macromolecular complex	867 out of 3781 genes, 22.9%	7136 out of 25119 genes, 28.4%	1
cytoplasm	2130 out of 3781 genes, 56.3%	15397 out of 25119 genes, 61.3%	1
cytosol	429 out of 3781 genes, 11.3%	3726 out of 25119 genes, 14.8%	1
ribonucleoprotein complex	353 out of 3781 genes, 9.3%	3846 out of 25119 genes, 15.3%	1
ribosome	313 out of 3781 genes, 8.3%	3472 out of 25119 genes, 13.8%	1
cytoplasmic part	1823 out of 3781 genes, 48.2%	13332 out of 25119 genes, 53.1%	1
ribosomal subunit	148 out of 3781 genes, 3.9%	1688 out of 25119 genes, 6.7%	1
cytosolic part	192 out of 3781 genes, 5.1%	2085 out of 25119 genes, 8.3%	1
cytosolic ribosome	178 out of 3781 genes, 4.7%	1991 out of 25119 genes, 7.9%	1

## Sheet: F
Gene Ontology term	Cluster frequency	Genome frequency of use	Corrected P-value
catalytic activity	4017 out of 5660 genes, 71.0%	23911 out of 35661 genes, 67.1%	3.02e-09
oxidoreductase activity	986 out of 5660 genes, 17.4%	5205 out of 35661 genes, 14.6%	7.41e-08
peroxidase activity	81 out of 5660 genes, 1.4%	265 out of 35661 genes, 0.7%	1.58e-06
oxidoreductase activity, acting on peroxide as acceptor	81 out of 5660 genes, 1.4%	271 out of 35661 genes, 0.8%	5e-06
alcohol dehydrogenase (NAD) activity	15 out of 5660 genes, 0.3%	26 out of 35661 genes, 0.1%	0.00141
antioxidant activity	93 out of 5660 genes, 1.6%	382 out of 35661 genes, 1.1%	0.01158
transmembrane signaling receptor activity	26 out of 5660 genes, 0.5%	70 out of 35661 genes, 0.2%	0.01351
pyridoxine:NADP 4-dehydrogenase activity	8 out of 5660 genes, 0.1%	10 out of 35661 genes, 0.0%	0.01406
transmembrane receptor protein tyrosine kinase activity	15 out of 5660 genes, 0.3%	33 out of 35661 genes, 0.1%	0.06225
S-(hydroxymethyl)glutathione dehydrogenase activity	11 out of 5660 genes, 0.2%	20 out of 35661 genes, 0.1%	0.06949
inositol hexakisphosphate binding	16 out of 5660 genes, 0.3%	37 out of 35661 genes, 0.1%	0.07487
protein heterodimerization activity	73 out of 5660 genes, 1.3%	298 out of 35661 genes, 0.8%	0.07778
heme binding	111 out of 5660 genes, 2.0%	495 out of 35661 genes, 1.4%	0.0807
transferase activity	1523 out of 5660 genes, 26.9%	8911 out of 35661 genes, 25.0%	0.1688
transmembrane receptor protein kinase activity	17 out of 5660 genes, 0.3%	43 out of 35661 genes, 0.1%	0.1722
drug transmembrane transporter activity	36 out of 5660 genes, 0.6%	127 out of 35661 genes, 0.4%	0.27687
drug transporter activity	36 out of 5660 genes, 0.6%	127 out of 35661 genes, 0.4%	0.27687
ligand-gated ion channel activity	20 out of 5660 genes, 0.4%	57 out of 35661 genes, 0.2%	0.32015
ligand-gated channel activity	20 out of 5660 genes, 0.4%	57 out of 35661 genes, 0.2%	0.32015
tetrapyrrole binding	113 out of 5660 genes, 2.0%	523 out of 35661 genes, 1.5%	0.32809
peptidase inhibitor activity	18 out of 5660 genes, 0.3%	49 out of 35661 genes, 0.1%	0.33109
peptidase regulator activity	18 out of 5660 genes, 0.3%	49 out of 35661 genes, 0.1%	0.33109
hydrolase activity, acting on carbon-nitrogen (but not peptide) bonds, in cyclic amides	15 out of 5660 genes, 0.3%	39 out of 35661 genes, 0.1%	0.58522
alcohol dehydrogenase activity, zinc-dependent	4 out of 5660 genes, 0.1%	4 out of 35661 genes, 0.0%	0.66952
channel activity	44 out of 5660 genes, 0.8%	172 out of 35661 genes, 0.5%	0.7396
passive transmembrane transporter activity	44 out of 5660 genes, 0.8%	172 out of 35661 genes, 0.5%	0.7396
alcohol binding	17 out of 5660 genes, 0.3%	49 out of 35661 genes, 0.1%	1
glycine hydroxymethyltransferase activity	15 out of 5660 genes, 0.3%	41 out of 35661 genes, 0.1%	1
cellulase activity	11 out of 5660 genes, 0.2%	26 out of 35661 genes, 0.1%	1
DNA (cytosine-5-)-methyltransferase activity	5 out of 5660 genes, 0.1%	7 out of 35661 genes, 0.0%	1
DNA-methyltransferase activity	5 out of 5660 genes, 0.1%	7 out of 35661 genes, 0.0%	1
endopeptidase inhibitor activity	12 out of 5660 genes, 0.2%	31 out of 35661 genes, 0.1%	1
endopeptidase regulator activity	12 out of 5660 genes, 0.2%	31 out of 35661 genes, 0.1%	1
gated channel activity	30 out of 5660 genes, 0.5%	111 out of 35661 genes, 0.3%	1
glucosyltransferase activity	82 out of 5660 genes, 1.4%	380 out of 35661 genes, 1.1%	1
4-hydroxy-tetrahydrodipicolinate synthase	20 out of 5660 genes, 0.4%	65 out of 35661 genes, 0.2%	1
methylated histone binding	9 out of 5660 genes, 0.2%	20 out of 35661 genes, 0.1%	1
substrate-specific channel activity	41 out of 5660 genes, 0.7%	167 out of 35661 genes, 0.5%	1
chitinase activity	8 out of 5660 genes, 0.1%	17 out of 35661 genes, 0.0%	1
putrescine N-methyltransferase activity	8 out of 5660 genes, 0.1%	17 out of 35661 genes, 0.0%	1
calmodulin binding	43 out of 5660 genes, 0.8%	178 out of 35661 genes, 0.5%	1
inward rectifier potassium channel activity	12 out of 5660 genes, 0.2%	33 out of 35661 genes, 0.1%	1
receptor activity	33 out of 5660 genes, 0.6%	130 out of 35661 genes, 0.4%	1
methylenetetrahydrofolate reductase (NAD(P)H) activity	3 out of 5660 genes, 0.1%	3 out of 35661 genes, 0.0%	1
enzyme inhibitor activity	26 out of 5660 genes, 0.5%	97 out of 35661 genes, 0.3%	1
ion channel activity	37 out of 5660 genes, 0.7%	152 out of 35661 genes, 0.4%	1
intracellular cyclic nucleotide activated cation channel activity	10 out of 5660 genes, 0.2%	26 out of 35661 genes, 0.1%	1
cyclic nucleotide-gated ion channel activity	10 out of 5660 genes, 0.2%	26 out of 35661 genes, 0.1%	1
hydrolase activity, acting on glycosyl bonds	140 out of 5660 genes, 2.5%	717 out of 35661 genes, 2.0%	1
geranyltranstransferase activity	7 out of 5660 genes, 0.1%	15 out of 35661 genes, 0.0%	1
geranylgeranyl-diphosphate geranylgeranyltransferase activity	7 out of 5660 genes, 0.1%	15 out of 35661 genes, 0.0%	1
signaling receptor activity	31 out of 5660 genes, 0.5%	124 out of 35661 genes, 0.3%	1
serine-type endopeptidase inhibitor activity	8 out of 5660 genes, 0.1%	19 out of 35661 genes, 0.1%	1
DNA binding	299 out of 5660 genes, 5.3%	1649 out of 35661 genes, 4.6%	1
intracellular ligand-gated ion channel activity	10 out of 5660 genes, 0.2%	27 out of 35661 genes, 0.1%	1
voltage-gated cation channel activity	16 out of 5660 genes, 0.3%	53 out of 35661 genes, 0.1%	1
inorganic diphosphatase activity	19 out of 5660 genes, 0.3%	67 out of 35661 genes, 0.2%	1
protein serine/threonine/tyrosine kinase activity	20 out of 5660 genes, 0.4%	72 out of 35661 genes, 0.2%	1
RNA-directed RNA polymerase activity	5 out of 5660 genes, 0.1%	9 out of 35661 genes, 0.0%	1
dihydroorotase activity	4 out of 5660 genes, 0.1%	6 out of 35661 genes, 0.0%	1
homospermidine synthase (spermidine-specific) activity	4 out of 5660 genes, 0.1%	6 out of 35661 genes, 0.0%	1
microtubule motor activity	31 out of 5660 genes, 0.5%	126 out of 35661 genes, 0.4%	1
hydrolase activity, hydrolyzing O-glycosyl compounds	124 out of 5660 genes, 2.2%	637 out of 35661 genes, 1.8%	1
adenylate kinase activity	10 out of 5660 genes, 0.2%	28 out of 35661 genes, 0.1%	1
voltage-gated potassium channel activity	15 out of 5660 genes, 0.3%	50 out of 35661 genes, 0.1%	1
hydrolase activity, acting on carbon-nitrogen (but not peptide) bonds	52 out of 5660 genes, 0.9%	238 out of 35661 genes, 0.7%	1
adenine phosphoribosyltransferase activity	6 out of 5660 genes, 0.1%	13 out of 35661 genes, 0.0%	1
2-alkenal reductase [NAD(P)] activity	96 out of 5660 genes, 1.7%	482 out of 35661 genes, 1.4%	1
transferase activity, transferring glycosyl groups	221 out of 5660 genes, 3.9%	1205 out of 35661 genes, 3.4%	1
UDP-glucosyltransferase activity	70 out of 5660 genes, 1.2%	338 out of 35661 genes, 0.9%	1
1-deoxy-D-xylulose-5-phosphate synthase activity	10 out of 5660 genes, 0.2%	29 out of 35661 genes, 0.1%	1
cytokinin dehydrogenase activity	7 out of 5660 genes, 0.1%	17 out of 35661 genes, 0.0%	1
dioxygenase activity	73 out of 5660 genes, 1.3%	356 out of 35661 genes, 1.0%	1
oxidoreductase activity, acting on CH-OH group of donors	140 out of 5660 genes, 2.5%	736 out of 35661 genes, 2.1%	1
oxidoreductase activity, acting on the CH-OH group of donors, NAD or NADP as acceptor	129 out of 5660 genes, 2.3%	673 out of 35661 genes, 1.9%	1
voltage-gated ion channel activity	22 out of 5660 genes, 0.4%	85 out of 35661 genes, 0.2%	1
voltage-gated channel activity	22 out of 5660 genes, 0.4%	85 out of 35661 genes, 0.2%	1
leukotriene-A4 hydrolase activity	5 out of 5660 genes, 0.1%	10 out of 35661 genes, 0.0%	1
bile acid:sodium symporter activity	5 out of 5660 genes, 0.1%	10 out of 35661 genes, 0.0%	1
bile acid transmembrane transporter activity	5 out of 5660 genes, 0.1%	10 out of 35661 genes, 0.0%	1
transferase activity, transferring phosphorus-containing groups	832 out of 5660 genes, 14.7%	4905 out of 35661 genes, 13.8%	1
alanine-glyoxylate transaminase activity	3 out of 5660 genes, 0.1%	4 out of 35661 genes, 0.0%	1
S-formylglutathione hydrolase activity	3 out of 5660 genes, 0.1%	4 out of 35661 genes, 0.0%	1
DNA-7-methylguanine glycosylase activity	3 out of 5660 genes, 0.1%	4 out of 35661 genes, 0.0%	1
L-3-cyanoalanine synthase activity	3 out of 5660 genes, 0.1%	4 out of 35661 genes, 0.0%	1
DNA-7-methyladenine glycosylase activity	3 out of 5660 genes, 0.1%	4 out of 35661 genes, 0.0%	1
DNA-3-methylguanine glycosylase activity	3 out of 5660 genes, 0.1%	4 out of 35661 genes, 0.0%	1
S-adenosylmethionine-dependent methyltransferase activity	45 out of 5660 genes, 0.8%	206 out of 35661 genes, 0.6%	1
ribulose-phosphate 3-epimerase activity	4 out of 5660 genes, 0.1%	7 out of 35661 genes, 0.0%	1
alanine-tRNA ligase activity	4 out of 5660 genes, 0.1%	7 out of 35661 genes, 0.0%	1
peptide deformylase activity	6 out of 5660 genes, 0.1%	14 out of 35661 genes, 0.0%	1
cinnamyl-alcohol dehydrogenase activity	6 out of 5660 genes, 0.1%	14 out of 35661 genes, 0.0%	1
sterol-4-alpha-carboxylate 3-dehydrogenase (decarboxylating) activity	6 out of 5660 genes, 0.1%	14 out of 35661 genes, 0.0%	1
glutamate-ammonia ligase activity	9 out of 5660 genes, 0.2%	26 out of 35661 genes, 0.1%	1
ammonia ligase activity	9 out of 5660 genes, 0.2%	26 out of 35661 genes, 0.1%	1
acid-ammonia (or amide) ligase activity	9 out of 5660 genes, 0.2%	26 out of 35661 genes, 0.1%	1
transmembrane transporter activity	352 out of 5660 genes, 6.2%	1996 out of 35661 genes, 5.6%	1
RNA helicase activity	8 out of 5660 genes, 0.1%	22 out of 35661 genes, 0.1%	1
beta-glucosidase activity	19 out of 5660 genes, 0.3%	73 out of 35661 genes, 0.2%	1
starch synthase activity	12 out of 5660 genes, 0.2%	40 out of 35661 genes, 0.1%	1
oxidoreductase activity, acting on NAD(P)H, quinone or similar compound as acceptor	40 out of 5660 genes, 0.7%	182 out of 35661 genes, 0.5%	1
potassium channel activity	15 out of 5660 genes, 0.3%	54 out of 35661 genes, 0.2%	1
cation channel activity	16 out of 5660 genes, 0.3%	59 out of 35661 genes, 0.2%	1
transaminase activity	35 out of 5660 genes, 0.6%	156 out of 35661 genes, 0.4%	1
transferase activity, transferring nitrogenous groups	35 out of 5660 genes, 0.6%	156 out of 35661 genes, 0.4%	1
hydroxymethyl-, formyl- and related transferase activity	18 out of 5660 genes, 0.3%	69 out of 35661 genes, 0.2%	1
organic acid:sodium symporter activity	5 out of 5660 genes, 0.1%	11 out of 35661 genes, 0.0%	1
extracellular ligand-gated ion channel activity	8 out of 5660 genes, 0.1%	23 out of 35661 genes, 0.1%	1
arsenite transmembrane transporter activity	8 out of 5660 genes, 0.1%	23 out of 35661 genes, 0.1%	1
histone-arginine N-methyltransferase activity	6 out of 5660 genes, 0.1%	15 out of 35661 genes, 0.0%	1
arsenite secondary active transmembrane transporter activity	7 out of 5660 genes, 0.1%	19 out of 35661 genes, 0.1%	1
arsenite-transmembrane transporting ATPase activity	7 out of 5660 genes, 0.1%	19 out of 35661 genes, 0.1%	1
transferase activity, transferring hexosyl groups	152 out of 5660 genes, 2.7%	822 out of 35661 genes, 2.3%	1
xenobiotic-transporting ATPase activity	17 out of 5660 genes, 0.3%	65 out of 35661 genes, 0.2%	1
xenobiotic transporter activity	17 out of 5660 genes, 0.3%	65 out of 35661 genes, 0.2%	1
inorganic cation transmembrane transporter activity	149 out of 5660 genes, 2.6%	805 out of 35661 genes, 2.3%	1
pyridoxal phosphate binding	57 out of 5660 genes, 1.0%	278 out of 35661 genes, 0.8%	1
identical protein binding	49 out of 5660 genes, 0.9%	234 out of 35661 genes, 0.7%	1
Rho GTPase binding	2 out of 5660 genes, 0.0%	2 out of 35661 genes, 0.0%	1
nucleotide kinase activity	15 out of 5660 genes, 0.3%	56 out of 35661 genes, 0.2%	1
L-aspartate oxidase activity	4 out of 5660 genes, 0.1%	8 out of 35661 genes, 0.0%	1
L-proline transmembrane transporter activity	4 out of 5660 genes, 0.1%	8 out of 35661 genes, 0.0%	1
aspartate oxidase activity	4 out of 5660 genes, 0.1%	8 out of 35661 genes, 0.0%	1
protein binding, bridging	4 out of 5660 genes, 0.1%	8 out of 35661 genes, 0.0%	1
binding, bridging	4 out of 5660 genes, 0.1%	8 out of 35661 genes, 0.0%	1
metal ion transmembrane transporter activity	73 out of 5660 genes, 1.3%	370 out of 35661 genes, 1.0%	1
Ras GTPase binding	8 out of 5660 genes, 0.1%	24 out of 35661 genes, 0.1%	1
small GTPase binding	8 out of 5660 genes, 0.1%	24 out of 35661 genes, 0.1%	1
substrate-specific transmembrane transporter activity	289 out of 5660 genes, 5.1%	1641 out of 35661 genes, 4.6%	1
oxidoreductase activity, acting on single donors with incorporation of molecular oxygen	35 out of 5660 genes, 0.6%	160 out of 35661 genes, 0.4%	1
oxidoreductase activity, acting on paired donors, with incorporation or reduction of molecular oxygen, 2-oxoglutarate as one donor, and incorporation of one atom each of oxygen into both donors	54 out of 5660 genes, 1.0%	264 out of 35661 genes, 0.7%	1
phosphatidylinositol-4,5-bisphosphate 5-phosphatase activity	7 out of 5660 genes, 0.1%	20 out of 35661 genes, 0.1%	1
phosphatidylinositol bisphosphate phosphatase activity	7 out of 5660 genes, 0.1%	20 out of 35661 genes, 0.1%	1
phosphatidylinositol phosphate 5-phosphatase activity	7 out of 5660 genes, 0.1%	20 out of 35661 genes, 0.1%	1
anion:cation symporter activity	5 out of 5660 genes, 0.1%	12 out of 35661 genes, 0.0%	1
solute:sodium symporter activity	5 out of 5660 genes, 0.1%	12 out of 35661 genes, 0.0%	1
ether hydrolase activity	5 out of 5660 genes, 0.1%	12 out of 35661 genes, 0.0%	1
(1->3)-beta-D-glucan binding	3 out of 5660 genes, 0.1%	5 out of 35661 genes, 0.0%	1
alkylbase DNA N-glycosylase activity	3 out of 5660 genes, 0.1%	5 out of 35661 genes, 0.0%	1
osmosensor activity	3 out of 5660 genes, 0.1%	5 out of 35661 genes, 0.0%	1
tRNA-specific adenosine deaminase activity	3 out of 5660 genes, 0.1%	5 out of 35661 genes, 0.0%	1
DNA-3-methyladenine glycosylase activity	3 out of 5660 genes, 0.1%	5 out of 35661 genes, 0.0%	1
DNA-3-methylbase glycosylase activity	3 out of 5660 genes, 0.1%	5 out of 35661 genes, 0.0%	1
inositol oxygenase activity	3 out of 5660 genes, 0.1%	5 out of 35661 genes, 0.0%	1
phytochelatin transporter activity	3 out of 5660 genes, 0.1%	5 out of 35661 genes, 0.0%	1
phytochelatin transmembrane transporter activity	3 out of 5660 genes, 0.1%	5 out of 35661 genes, 0.0%	1
ion transmembrane transporter activity	243 out of 5660 genes, 4.3%	1371 out of 35661 genes, 3.8%	1
protein dimerization activity	104 out of 5660 genes, 1.8%	551 out of 35661 genes, 1.5%	1
prenyltransferase activity	12 out of 5660 genes, 0.2%	43 out of 35661 genes, 0.1%	1
aldo-keto reductase (NADP) activity	8 out of 5660 genes, 0.1%	25 out of 35661 genes, 0.1%	1
phosphoglycolate phosphatase activity	6 out of 5660 genes, 0.1%	17 out of 35661 genes, 0.0%	1
organic hydroxy compound transmembrane transporter activity	6 out of 5660 genes, 0.1%	17 out of 35661 genes, 0.0%	1
NAD+ synthase (glutamine-hydrolyzing) activity	4 out of 5660 genes, 0.1%	9 out of 35661 genes, 0.0%	1
proton motive force dependent protein transmembrane transporter activity	4 out of 5660 genes, 0.1%	9 out of 35661 genes, 0.0%	1
heme-transporting ATPase activity	4 out of 5660 genes, 0.1%	9 out of 35661 genes, 0.0%	1
DNA polymerase processivity factor activity	4 out of 5660 genes, 0.1%	9 out of 35661 genes, 0.0%	1
tubulin deacetylase activity	4 out of 5660 genes, 0.1%	9 out of 35661 genes, 0.0%	1
alpha-tubulin binding	4 out of 5660 genes, 0.1%	9 out of 35661 genes, 0.0%	1
protein phosphatase 2A binding	4 out of 5660 genes, 0.1%	9 out of 35661 genes, 0.0%	1
DNA topoisomerase activity	10 out of 5660 genes, 0.2%	35 out of 35661 genes, 0.1%	1
cyclic nucleotide binding	10 out of 5660 genes, 0.2%	35 out of 35661 genes, 0.1%	1
secondary active transmembrane transporter activity	64 out of 5660 genes, 1.1%	327 out of 35661 genes, 0.9%	1
ER retention sequence binding	5 out of 5660 genes, 0.1%	13 out of 35661 genes, 0.0%	1
monovalent inorganic cation transmembrane transporter activity	104 out of 5660 genes, 1.8%	558 out of 35661 genes, 1.6%	1
GTPase binding	8 out of 5660 genes, 0.1%	26 out of 35661 genes, 0.1%	1
UDP-glycosyltransferase activity	87 out of 5660 genes, 1.5%	460 out of 35661 genes, 1.3%	1
cation transmembrane transporter activity	181 out of 5660 genes, 3.2%	1014 out of 35661 genes, 2.8%	1
arginine N-methyltransferase activity	7 out of 5660 genes, 0.1%	22 out of 35661 genes, 0.1%	1
protein-arginine N-methyltransferase activity	7 out of 5660 genes, 0.1%	22 out of 35661 genes, 0.1%	1
anion transmembrane-transporting ATPase activity	21 out of 5660 genes, 0.4%	92 out of 35661 genes, 0.3%	1
oxidoreductase activity, acting on the CH-NH2 group of donors, oxygen as acceptor	14 out of 5660 genes, 0.2%	56 out of 35661 genes, 0.2%	1
transferase activity, transferring pentosyl groups	20 out of 5660 genes, 0.4%	87 out of 35661 genes, 0.2%	1
signal transducer activity	88 out of 5660 genes, 1.6%	470 out of 35661 genes, 1.3%	1
molecular transducer activity	88 out of 5660 genes, 1.6%	470 out of 35661 genes, 1.3%	1
auxin efflux transmembrane transporter activity	6 out of 5660 genes, 0.1%	18 out of 35661 genes, 0.1%	1
amino acid transmembrane transporter activity	19 out of 5660 genes, 0.3%	82 out of 35661 genes, 0.2%	1
NADH dehydrogenase (ubiquinone) activity	30 out of 5660 genes, 0.5%	141 out of 35661 genes, 0.4%	1
NADH dehydrogenase (quinone) activity	30 out of 5660 genes, 0.5%	141 out of 35661 genes, 0.4%	1
isopentenyl-diphosphate delta-isomerase activity	3 out of 5660 genes, 0.1%	6 out of 35661 genes, 0.0%	1
L-lactate dehydrogenase activity	3 out of 5660 genes, 0.1%	6 out of 35661 genes, 0.0%	1
chitin binding	3 out of 5660 genes, 0.1%	6 out of 35661 genes, 0.0%	1
monodehydroascorbate reductase (NADH) activity	3 out of 5660 genes, 0.1%	6 out of 35661 genes, 0.0%	1
sedoheptulose-bisphosphatase activity	3 out of 5660 genes, 0.1%	6 out of 35661 genes, 0.0%	1
sinapyl alcohol dehydrogenase activity	3 out of 5660 genes, 0.1%	6 out of 35661 genes, 0.0%	1
glutamine-tRNA ligase activity	5 out of 5660 genes, 0.1%	14 out of 35661 genes, 0.0%	1
iron ion transmembrane transporter activity	5 out of 5660 genes, 0.1%	14 out of 35661 genes, 0.0%	1
phosphatidylcholine phospholipase C activity	5 out of 5660 genes, 0.1%	14 out of 35661 genes, 0.0%	1
NAD+ diphosphatase activity	4 out of 5660 genes, 0.1%	10 out of 35661 genes, 0.0%	1
ferric iron transmembrane transporter activity	4 out of 5660 genes, 0.1%	10 out of 35661 genes, 0.0%	1
ferric-transporting ATPase activity	4 out of 5660 genes, 0.1%	10 out of 35661 genes, 0.0%	1
phosphatase binding	4 out of 5660 genes, 0.1%	10 out of 35661 genes, 0.0%	1
protein phosphatase binding	4 out of 5660 genes, 0.1%	10 out of 35661 genes, 0.0%	1
trivalent inorganic cation transmembrane transporter activity	4 out of 5660 genes, 0.1%	10 out of 35661 genes, 0.0%	1
DNA helicase activity	22 out of 5660 genes, 0.4%	99 out of 35661 genes, 0.3%	1
phosphatidylinositol phosphate phosphatase activity	7 out of 5660 genes, 0.1%	23 out of 35661 genes, 0.1%	1
active transmembrane transporter activity	184 out of 5660 genes, 3.3%	1042 out of 35661 genes, 2.9%	1
cellulose synthase (UDP-forming) activity	18 out of 5660 genes, 0.3%	78 out of 35661 genes, 0.2%	1
transition metal ion transmembrane transporter activity	21 out of 5660 genes, 0.4%	94 out of 35661 genes, 0.3%	1
motor activity	39 out of 5660 genes, 0.7%	193 out of 35661 genes, 0.5%	1
organic acid transmembrane transporter activity	25 out of 5660 genes, 0.4%	116 out of 35661 genes, 0.3%	1
carboxylic acid transmembrane transporter activity	25 out of 5660 genes, 0.4%	116 out of 35661 genes, 0.3%	1
carbon-sulfur lyase activity	14 out of 5660 genes, 0.2%	58 out of 35661 genes, 0.2%	1
phosphorylase activity	9 out of 5660 genes, 0.2%	33 out of 35661 genes, 0.1%	1
polygalacturonase activity	9 out of 5660 genes, 0.2%	33 out of 35661 genes, 0.1%	1
GTP cyclohydrolase I activity	2 out of 5660 genes, 0.0%	3 out of 35661 genes, 0.0%	1
oxygen transporter activity	2 out of 5660 genes, 0.0%	3 out of 35661 genes, 0.0%	1
alpha-1,6-mannosylglycoprotein 2-beta-N-acetylglucosaminyltransferase activity	2 out of 5660 genes, 0.0%	3 out of 35661 genes, 0.0%	1
minus-end-directed microtubule motor activity	2 out of 5660 genes, 0.0%	3 out of 35661 genes, 0.0%	1
four-way junction helicase activity	2 out of 5660 genes, 0.0%	3 out of 35661 genes, 0.0%	1
methyl-CpNpG binding	2 out of 5660 genes, 0.0%	3 out of 35661 genes, 0.0%	1
methyl-CpNpN binding	2 out of 5660 genes, 0.0%	3 out of 35661 genes, 0.0%	1
chalcone isomerase activity	2 out of 5660 genes, 0.0%	3 out of 35661 genes, 0.0%	1
amino-acid racemase activity	2 out of 5660 genes, 0.0%	3 out of 35661 genes, 0.0%	1
farnesol dehydrogenase activity	2 out of 5660 genes, 0.0%	3 out of 35661 genes, 0.0%	1
L-leucine transaminase activity	2 out of 5660 genes, 0.0%	3 out of 35661 genes, 0.0%	1
L-valine transaminase activity	2 out of 5660 genes, 0.0%	3 out of 35661 genes, 0.0%	1
L-isoleucine transaminase activity	2 out of 5660 genes, 0.0%	3 out of 35661 genes, 0.0%	1
cysteine synthase activity	6 out of 5660 genes, 0.1%	19 out of 35661 genes, 0.1%	1
hydroxymethylglutaryl-CoA lyase activity	6 out of 5660 genes, 0.1%	19 out of 35661 genes, 0.1%	1
oxidosqualene cyclase activity	6 out of 5660 genes, 0.1%	19 out of 35661 genes, 0.1%	1
tau-protein kinase activity	6 out of 5660 genes, 0.1%	19 out of 35661 genes, 0.1%	1
cellulose synthase activity	18 out of 5660 genes, 0.3%	79 out of 35661 genes, 0.2%	1
oxidoreductase activity, acting on the CH-CH group of donors, NAD or NADP as acceptor	105 out of 5660 genes, 1.9%	577 out of 35661 genes, 1.6%	1
potassium ion transmembrane transporter activity	19 out of 5660 genes, 0.3%	85 out of 35661 genes, 0.2%	1
protein tyrosine/serine/threonine phosphatase activity	7 out of 5660 genes, 0.1%	24 out of 35661 genes, 0.1%	1
neutral amino acid transmembrane transporter activity	7 out of 5660 genes, 0.1%	24 out of 35661 genes, 0.1%	1
acetyl-CoA:L-glutamate N-acetyltransferase activity	5 out of 5660 genes, 0.1%	15 out of 35661 genes, 0.0%	1
Ras guanyl-nucleotide exchange factor activity	5 out of 5660 genes, 0.1%	15 out of 35661 genes, 0.0%	1
Rho guanyl-nucleotide exchange factor activity	5 out of 5660 genes, 0.1%	15 out of 35661 genes, 0.0%	1
receptor serine/threonine kinase binding	5 out of 5660 genes, 0.1%	15 out of 35661 genes, 0.0%	1
oxidoreductase activity, acting on CH or CH2 groups, with an iron-sulfur protein as acceptor	5 out of 5660 genes, 0.1%	15 out of 35661 genes, 0.0%	1
primary amine oxidase activity	8 out of 5660 genes, 0.1%	29 out of 35661 genes, 0.1%	1
protein kinase activity	439 out of 5660 genes, 7.8%	2601 out of 35661 genes, 7.3%	1
methyltransferase activity	113 out of 5660 genes, 2.0%	627 out of 35661 genes, 1.8%	1
cation binding	930 out of 5660 genes, 16.4%	5631 out of 35661 genes, 15.8%	1
phosphoric ester hydrolase activity	145 out of 5660 genes, 2.6%	818 out of 35661 genes, 2.3%	1
oxidoreductase activity, acting on paired donors, with incorporation or reduction of molecular oxygen	125 out of 5660 genes, 2.2%	699 out of 35661 genes, 2.0%	1
enzyme regulator activity	60 out of 5660 genes, 1.1%	317 out of 35661 genes, 0.9%	1
P-P-bond-hydrolysis-driven transmembrane transporter activity	131 out of 5660 genes, 2.3%	735 out of 35661 genes, 2.1%	1
glutamyl-tRNA reductase activity	4 out of 5660 genes, 0.1%	11 out of 35661 genes, 0.0%	1
chlorophyllide a oxygenase [overall] activity	4 out of 5660 genes, 0.1%	11 out of 35661 genes, 0.0%	1
beta-tubulin binding	4 out of 5660 genes, 0.1%	11 out of 35661 genes, 0.0%	1
isocitrate dehydrogenase (NADP+) activity	6 out of 5660 genes, 0.1%	20 out of 35661 genes, 0.1%	1
adenosine deaminase activity	3 out of 5660 genes, 0.1%	7 out of 35661 genes, 0.0%	1
saccharopine dehydrogenase activity	3 out of 5660 genes, 0.1%	7 out of 35661 genes, 0.0%	1
methyl-CpG binding	3 out of 5660 genes, 0.1%	7 out of 35661 genes, 0.0%	1
calcium-dependent protein serine/threonine kinase activity	3 out of 5660 genes, 0.1%	7 out of 35661 genes, 0.0%	1
auxin binding	3 out of 5660 genes, 0.1%	7 out of 35661 genes, 0.0%	1
calcium-dependent protein kinase activity	3 out of 5660 genes, 0.1%	7 out of 35661 genes, 0.0%	1
metallochaperone activity	3 out of 5660 genes, 0.1%	7 out of 35661 genes, 0.0%	1
isoamylase activity	3 out of 5660 genes, 0.1%	7 out of 35661 genes, 0.0%	1
GTPase activating protein binding	3 out of 5660 genes, 0.1%	7 out of 35661 genes, 0.0%	1
L-aspartate:fumarate oxidoreductase activity	3 out of 5660 genes, 0.1%	7 out of 35661 genes, 0.0%	1
strictosidine beta-glucosidase activity	3 out of 5660 genes, 0.1%	7 out of 35661 genes, 0.0%	1
7-hydroxymethyl chlorophyll a reductase activity	3 out of 5660 genes, 0.1%	7 out of 35661 genes, 0.0%	1
quinone binding	19 out of 5660 genes, 0.3%	87 out of 35661 genes, 0.2%	1
hydrogen-translocating pyrophosphatase activity	12 out of 5660 genes, 0.2%	50 out of 35661 genes, 0.1%	1
metal ion binding	919 out of 5660 genes, 16.2%	5574 out of 35661 genes, 15.6%	1
carboxy-lyase activity	32 out of 5660 genes, 0.6%	159 out of 35661 genes, 0.4%	1
phosphorelay response regulator activity	11 out of 5660 genes, 0.2%	45 out of 35661 genes, 0.1%	1
primary active transmembrane transporter activity	131 out of 5660 genes, 2.3%	740 out of 35661 genes, 2.1%	1
histone binding	14 out of 5660 genes, 0.2%	61 out of 35661 genes, 0.2%	1
sulfur compound binding	13 out of 5660 genes, 0.2%	56 out of 35661 genes, 0.2%	1
kinase activity	631 out of 5660 genes, 11.1%	3798 out of 35661 genes, 10.7%	1
efflux transmembrane transporter activity	6 out of 5660 genes, 0.1%	21 out of 35661 genes, 0.1%	1
oxidoreductase activity, acting on NAD(P)H, heme protein as acceptor	6 out of 5660 genes, 0.1%	21 out of 35661 genes, 0.1%	1
auxin transmembrane transporter activity	6 out of 5660 genes, 0.1%	21 out of 35661 genes, 0.1%	1
carbohydrate binding	57 out of 5660 genes, 1.0%	305 out of 35661 genes, 0.9%	1
oxo-acid-lyase activity	10 out of 5660 genes, 0.2%	41 out of 35661 genes, 0.1%	1
oxidoreductase activity, acting on NAD(P)H, oxygen as acceptor	10 out of 5660 genes, 0.2%	41 out of 35661 genes, 0.1%	1
sucrose synthase activity	7 out of 5660 genes, 0.1%	26 out of 35661 genes, 0.1%	1
dihydrokaempferol 4-reductase activity	7 out of 5660 genes, 0.1%	26 out of 35661 genes, 0.1%	1
NADPH-hemoprotein reductase activity	4 out of 5660 genes, 0.1%	12 out of 35661 genes, 0.0%	1
mRNA (guanine-N7-)-methyltransferase activity	4 out of 5660 genes, 0.1%	12 out of 35661 genes, 0.0%	1
gibberellin 3-beta-dioxygenase activity	4 out of 5660 genes, 0.1%	12 out of 35661 genes, 0.0%	1
hormone binding	4 out of 5660 genes, 0.1%	12 out of 35661 genes, 0.0%	1
protein serine/threonine kinase activity	273 out of 5660 genes, 4.8%	1606 out of 35661 genes, 4.5%	1
transporter activity	436 out of 5660 genes, 7.7%	2606 out of 35661 genes, 7.3%	1
NADH dehydrogenase activity	31 out of 5660 genes, 0.5%	157 out of 35661 genes, 0.4%	1
glucosidase activity	26 out of 5660 genes, 0.5%	129 out of 35661 genes, 0.4%	1
transferase activity, transferring one-carbon groups	119 out of 5660 genes, 2.1%	676 out of 35661 genes, 1.9%	1
copper ion transmembrane transporter activity	10 out of 5660 genes, 0.2%	42 out of 35661 genes, 0.1%	1
pyruvate decarboxylase activity	5 out of 5660 genes, 0.1%	17 out of 35661 genes, 0.0%	1
L-amino acid transmembrane transporter activity	5 out of 5660 genes, 0.1%	17 out of 35661 genes, 0.0%	1
trans-zeatin O-beta-D-glucosyltransferase activity	5 out of 5660 genes, 0.1%	17 out of 35661 genes, 0.0%	1
formate-tetrahydrofolate ligase activity	3 out of 5660 genes, 0.1%	8 out of 35661 genes, 0.0%	1
glutamate dehydrogenase (NAD+) activity	3 out of 5660 genes, 0.1%	8 out of 35661 genes, 0.0%	1
oxidoreductase activity, acting on NAD(P)H, nitrogenous group as acceptor	3 out of 5660 genes, 0.1%	8 out of 35661 genes, 0.0%	1
gibberellin 2-beta-dioxygenase activity	3 out of 5660 genes, 0.1%	8 out of 35661 genes, 0.0%	1
alpha-L-arabinofuranosidase activity	3 out of 5660 genes, 0.1%	8 out of 35661 genes, 0.0%	1
S-nitrosoglutathione reductase activity	3 out of 5660 genes, 0.1%	8 out of 35661 genes, 0.0%	1
phosphatase activity	109 out of 5660 genes, 1.9%	617 out of 35661 genes, 1.7%	1
beta-fructofuranosidase activity	9 out of 5660 genes, 0.2%	37 out of 35661 genes, 0.1%	1
AT DNA binding	2 out of 5660 genes, 0.0%	4 out of 35661 genes, 0.0%	1
DNA primase activity	2 out of 5660 genes, 0.0%	4 out of 35661 genes, 0.0%	1
cyclic-nucleotide phosphodiesterase activity	2 out of 5660 genes, 0.0%	4 out of 35661 genes, 0.0%	1
glycerol-3-phosphate dehydrogenase activity	2 out of 5660 genes, 0.0%	4 out of 35661 genes, 0.0%	1
spermidine synthase activity	2 out of 5660 genes, 0.0%	4 out of 35661 genes, 0.0%	1
Rho GTPase activator activity	2 out of 5660 genes, 0.0%	4 out of 35661 genes, 0.0%	1
acetyl CoA:(Z)-3-hexen-1-ol acetyltransferase activity	2 out of 5660 genes, 0.0%	4 out of 35661 genes, 0.0%	1
cycloartenol synthase activity	2 out of 5660 genes, 0.0%	4 out of 35661 genes, 0.0%	1
aryl-alcohol dehydrogenase (NAD+) activity	2 out of 5660 genes, 0.0%	4 out of 35661 genes, 0.0%	1
racemase activity, acting on amino acids and derivatives	2 out of 5660 genes, 0.0%	4 out of 35661 genes, 0.0%	1
lupeol synthase activity	2 out of 5660 genes, 0.0%	4 out of 35661 genes, 0.0%	1
sinapate 1-glucosyltransferase activity	2 out of 5660 genes, 0.0%	4 out of 35661 genes, 0.0%	1
capsanthin synthase activity	2 out of 5660 genes, 0.0%	4 out of 35661 genes, 0.0%	1
capsorubin synthase activity	2 out of 5660 genes, 0.0%	4 out of 35661 genes, 0.0%	1
alpha,alpha-trehalose-phosphate synthase (UDP-forming) activity	8 out of 5660 genes, 0.1%	32 out of 35661 genes, 0.1%	1
triglyceride lipase activity	8 out of 5660 genes, 0.1%	32 out of 35661 genes, 0.1%	1
copper ion binding	110 out of 5660 genes, 1.9%	624 out of 35661 genes, 1.7%	1
RNA polymerase activity	31 out of 5660 genes, 0.5%	159 out of 35661 genes, 0.4%	1
ATPase activity, coupled to movement of substances	113 out of 5660 genes, 2.0%	644 out of 35661 genes, 1.8%	1
tubulin binding	24 out of 5660 genes, 0.4%	120 out of 35661 genes, 0.3%	1
ATPase activity, coupled to transmembrane movement of substances	111 out of 5660 genes, 2.0%	633 out of 35661 genes, 1.8%	1
L-amino-acid oxidase activity	4 out of 5660 genes, 0.1%	13 out of 35661 genes, 0.0%	1
heme transporter activity	4 out of 5660 genes, 0.1%	13 out of 35661 genes, 0.0%	1
phosphatidylinositol phosphate 4-phosphatase activity	4 out of 5660 genes, 0.1%	13 out of 35661 genes, 0.0%	1
phosphatidylinositol-4-phosphate phosphatase activity	4 out of 5660 genes, 0.1%	13 out of 35661 genes, 0.0%	1
cis-zeatin O-beta-D-glucosyltransferase activity	4 out of 5660 genes, 0.1%	13 out of 35661 genes, 0.0%	1
phosphatidylinositol monophosphate phosphatase activity	4 out of 5660 genes, 0.1%	13 out of 35661 genes, 0.0%	1
pattern binding	12 out of 5660 genes, 0.2%	54 out of 35661 genes, 0.2%	1
polysaccharide binding	12 out of 5660 genes, 0.2%	54 out of 35661 genes, 0.2%	1
anion transmembrane transporter activity	67 out of 5660 genes, 1.2%	372 out of 35661 genes, 1.0%	1
receptor binding	5 out of 5660 genes, 0.1%	18 out of 35661 genes, 0.1%	1
kinase activator activity	5 out of 5660 genes, 0.1%	18 out of 35661 genes, 0.1%	1
DNA topoisomerase type II (ATP-hydrolyzing) activity	6 out of 5660 genes, 0.1%	23 out of 35661 genes, 0.1%	1
succinate-CoA ligase (ADP-forming) activity	6 out of 5660 genes, 0.1%	23 out of 35661 genes, 0.1%	1
glycogen phosphorylase activity	6 out of 5660 genes, 0.1%	23 out of 35661 genes, 0.1%	1
peptide binding	6 out of 5660 genes, 0.1%	23 out of 35661 genes, 0.1%	1
DNA topoisomerase II activity	6 out of 5660 genes, 0.1%	23 out of 35661 genes, 0.1%	1
hydrogen ion transmembrane transporter activity	80 out of 5660 genes, 1.4%	450 out of 35661 genes, 1.3%	1
phosphoric diester hydrolase activity	34 out of 5660 genes, 0.6%	179 out of 35661 genes, 0.5%	1
oxidoreductase activity, acting on NAD(P)H	70 out of 5660 genes, 1.2%	391 out of 35661 genes, 1.1%	1
transferase activity, transferring alkyl or aryl (other than methyl) groups	34 out of 5660 genes, 0.6%	180 out of 35661 genes, 0.5%	1
antiporter activity	35 out of 5660 genes, 0.6%	186 out of 35661 genes, 0.5%	1
L-tyrosine:2-oxoglutarate aminotransferase activity	3 out of 5660 genes, 0.1%	9 out of 35661 genes, 0.0%	1
xylan 1,4-beta-xylosidase activity	3 out of 5660 genes, 0.1%	9 out of 35661 genes, 0.0%	1
protein xylosyltransferase activity	3 out of 5660 genes, 0.1%	9 out of 35661 genes, 0.0%	1
3'-5' DNA helicase activity	3 out of 5660 genes, 0.1%	9 out of 35661 genes, 0.0%	1
nucleoside triphosphate adenylate kinase activity	3 out of 5660 genes, 0.1%	9 out of 35661 genes, 0.0%	1
L-tyrosine aminotransferase activity	3 out of 5660 genes, 0.1%	9 out of 35661 genes, 0.0%	1
xylanase activity	3 out of 5660 genes, 0.1%	9 out of 35661 genes, 0.0%	1
oxidoreductase activity, acting on single donors with incorporation of molecular oxygen, incorporation of two atoms of oxygen	24 out of 5660 genes, 0.4%	123 out of 35661 genes, 0.3%	1
lyase activity	168 out of 5660 genes, 3.0%	986 out of 35661 genes, 2.8%	1
thiamine pyrophosphate binding	10 out of 5660 genes, 0.2%	45 out of 35661 genes, 0.1%	1
substrate-specific transporter activity	313 out of 5660 genes, 5.5%	1875 out of 35661 genes, 5.3%	1
calcium ion transmembrane transporter activity	19 out of 5660 genes, 0.3%	95 out of 35661 genes, 0.3%	1
RNA polymerase II transcription factor binding transcription factor activity	6 out of 5660 genes, 0.1%	24 out of 35661 genes, 0.1%	1
RNA polymerase II transcription cofactor activity	6 out of 5660 genes, 0.1%	24 out of 35661 genes, 0.1%	1
lactoylglutathione lyase activity	6 out of 5660 genes, 0.1%	24 out of 35661 genes, 0.1%	1
branched-chain-amino-acid transaminase activity	4 out of 5660 genes, 0.1%	14 out of 35661 genes, 0.0%	1
methylcrotonoyl-CoA carboxylase activity	4 out of 5660 genes, 0.1%	14 out of 35661 genes, 0.0%	1
phosphoglucomutase activity	4 out of 5660 genes, 0.1%	14 out of 35661 genes, 0.0%	1
IAA-amino acid conjugate hydrolase activity	4 out of 5660 genes, 0.1%	14 out of 35661 genes, 0.0%	1
porin activity	4 out of 5660 genes, 0.1%	14 out of 35661 genes, 0.0%	1
Rab GTPase binding	4 out of 5660 genes, 0.1%	14 out of 35661 genes, 0.0%	1
wide pore channel activity	4 out of 5660 genes, 0.1%	14 out of 35661 genes, 0.0%	1
fructose 1,6-bisphosphate 1-phosphatase activity	4 out of 5660 genes, 0.1%	14 out of 35661 genes, 0.0%	1
retinal dehydrogenase activity	5 out of 5660 genes, 0.1%	19 out of 35661 genes, 0.1%	1
UDP-glucuronate decarboxylase activity	5 out of 5660 genes, 0.1%	19 out of 35661 genes, 0.1%	1
organic phosphonate transmembrane-transporting ATPase activity	13 out of 5660 genes, 0.2%	62 out of 35661 genes, 0.2%	1
organic phosphonate transmembrane transporter activity	13 out of 5660 genes, 0.2%	62 out of 35661 genes, 0.2%	1
oxidoreductase activity, acting on diphenols and related substances as donors	36 out of 5660 genes, 0.6%	194 out of 35661 genes, 0.5%	1
proton-transporting ATPase activity, rotational mechanism	16 out of 5660 genes, 0.3%	79 out of 35661 genes, 0.2%	1
isocitrate dehydrogenase activity	8 out of 5660 genes, 0.1%	35 out of 35661 genes, 0.1%	1
anthranilate synthase activity	2 out of 5660 genes, 0.0%	5 out of 35661 genes, 0.0%	1
dihydropyrimidinase activity	2 out of 5660 genes, 0.0%	5 out of 35661 genes, 0.0%	1
protein-L-isoaspartate (D-aspartate) O-methyltransferase activity	2 out of 5660 genes, 0.0%	5 out of 35661 genes, 0.0%	1
phosphatidate phosphatase activity	2 out of 5660 genes, 0.0%	5 out of 35661 genes, 0.0%	1
exoribonuclease II activity	2 out of 5660 genes, 0.0%	5 out of 35661 genes, 0.0%	1
double-stranded methylated DNA binding	2 out of 5660 genes, 0.0%	5 out of 35661 genes, 0.0%	1
oxidoreductase activity, acting on the CH-OH group of donors, quinone or similar compound as acceptor	2 out of 5660 genes, 0.0%	5 out of 35661 genes, 0.0%	1
glucosylglycerol-phosphate synthase activity	2 out of 5660 genes, 0.0%	5 out of 35661 genes, 0.0%	1
nicotianamine aminotransferase activity	2 out of 5660 genes, 0.0%	5 out of 35661 genes, 0.0%	1
deoxyhypusine synthase activity	2 out of 5660 genes, 0.0%	5 out of 35661 genes, 0.0%	1
acyl-[acyl-carrier-protein] desaturase activity	2 out of 5660 genes, 0.0%	5 out of 35661 genes, 0.0%	1
galactolipid galactosyltransferase activity	2 out of 5660 genes, 0.0%	5 out of 35661 genes, 0.0%	1
phosphocholine phosphatase activity	2 out of 5660 genes, 0.0%	5 out of 35661 genes, 0.0%	1
phosphoethanolamine phosphatase activity	2 out of 5660 genes, 0.0%	5 out of 35661 genes, 0.0%	1
ATPase regulator activity	2 out of 5660 genes, 0.0%	5 out of 35661 genes, 0.0%	1
phosphoenolpyruvate carboxylase activity	7 out of 5660 genes, 0.1%	30 out of 35661 genes, 0.1%	1
phosphotransferase activity, for other substituted phosphate groups	7 out of 5660 genes, 0.1%	30 out of 35661 genes, 0.1%	1
solute:cation symporter activity	13 out of 5660 genes, 0.2%	63 out of 35661 genes, 0.2%	1
transferase activity, transferring aldehyde or ketonic groups	13 out of 5660 genes, 0.2%	63 out of 35661 genes, 0.2%	1
hydrogen-exporting ATPase activity	20 out of 5660 genes, 0.4%	103 out of 35661 genes, 0.3%	1
ATPase activity, coupled to transmembrane movement of ions	81 out of 5660 genes, 1.4%	466 out of 35661 genes, 1.3%	1
UDP-glucose 6-dehydrogenase activity	5 out of 5660 genes, 0.1%	20 out of 35661 genes, 0.1%	1
signal sequence binding	5 out of 5660 genes, 0.1%	20 out of 35661 genes, 0.1%	1
receptor signaling protein activity	51 out of 5660 genes, 0.9%	286 out of 35661 genes, 0.8%	1
glycogen debranching enzyme activity	3 out of 5660 genes, 0.1%	10 out of 35661 genes, 0.0%	1
alpha-L-fucosidase activity	3 out of 5660 genes, 0.1%	10 out of 35661 genes, 0.0%	1
zinc ion transmembrane transporter activity	3 out of 5660 genes, 0.1%	10 out of 35661 genes, 0.0%	1
calcium-dependent phospholipid binding	3 out of 5660 genes, 0.1%	10 out of 35661 genes, 0.0%	1
queuine tRNA-ribosyltransferase activity	3 out of 5660 genes, 0.1%	10 out of 35661 genes, 0.0%	1
IAA-Ala conjugate hydrolase activity	3 out of 5660 genes, 0.1%	10 out of 35661 genes, 0.0%	1
fucosidase activity	3 out of 5660 genes, 0.1%	10 out of 35661 genes, 0.0%	1
octanoyltransferase activity	3 out of 5660 genes, 0.1%	10 out of 35661 genes, 0.0%	1
lipoyltransferase activity	3 out of 5660 genes, 0.1%	10 out of 35661 genes, 0.0%	1
DNA N-glycosylase activity	3 out of 5660 genes, 0.1%	10 out of 35661 genes, 0.0%	1
[ribulose-bisphosphate carboxylase]-lysine N-methyltransferase activity	3 out of 5660 genes, 0.1%	10 out of 35661 genes, 0.0%	1
ethylene binding	3 out of 5660 genes, 0.1%	10 out of 35661 genes, 0.0%	1
phosphoglucan, water dikinase activity	3 out of 5660 genes, 0.1%	10 out of 35661 genes, 0.0%	1
alkene binding	3 out of 5660 genes, 0.1%	10 out of 35661 genes, 0.0%	1
oxidoreductase activity, acting on the CH-NH2 group of donors	23 out of 5660 genes, 0.4%	121 out of 35661 genes, 0.3%	1
phosphotransferase activity, alcohol group as acceptor	491 out of 5660 genes, 8.7%	2991 out of 35661 genes, 8.4%	1
nucleotide diphosphatase activity	4 out of 5660 genes, 0.1%	15 out of 35661 genes, 0.0%	1
water transmembrane transporter activity	4 out of 5660 genes, 0.1%	15 out of 35661 genes, 0.0%	1
water channel activity	4 out of 5660 genes, 0.1%	15 out of 35661 genes, 0.0%	1
1-aminocyclopropane-1-carboxylate synthase activity	4 out of 5660 genes, 0.1%	15 out of 35661 genes, 0.0%	1
protein self-association	4 out of 5660 genes, 0.1%	15 out of 35661 genes, 0.0%	1
symporter activity	13 out of 5660 genes, 0.2%	64 out of 35661 genes, 0.2%	1
carbohydrate phosphatase activity	14 out of 5660 genes, 0.2%	70 out of 35661 genes, 0.2%	1
protein complex binding	30 out of 5660 genes, 0.5%	163 out of 35661 genes, 0.5%	1
cation-transporting ATPase activity	68 out of 5660 genes, 1.2%	390 out of 35661 genes, 1.1%	1
intramolecular lyase activity	6 out of 5660 genes, 0.1%	26 out of 35661 genes, 0.1%	1
actin filament binding	6 out of 5660 genes, 0.1%	26 out of 35661 genes, 0.1%	1
trehalose-phosphatase activity	8 out of 5660 genes, 0.1%	37 out of 35661 genes, 0.1%	1
uridine kinase activity	8 out of 5660 genes, 0.1%	37 out of 35661 genes, 0.1%	1
hydrolase activity, acting on ester bonds	260 out of 5660 genes, 4.6%	1568 out of 35661 genes, 4.4%	1
monocarboxylic acid transmembrane transporter activity	5 out of 5660 genes, 0.1%	21 out of 35661 genes, 0.1%	1
anthocyanidin 3-O-glucosyltransferase activity	5 out of 5660 genes, 0.1%	21 out of 35661 genes, 0.1%	1
microtubule binding	20 out of 5660 genes, 0.4%	106 out of 35661 genes, 0.3%	1
peptide disulfide oxidoreductase activity	7 out of 5660 genes, 0.1%	32 out of 35661 genes, 0.1%	1
glutathione disulfide oxidoreductase activity	7 out of 5660 genes, 0.1%	32 out of 35661 genes, 0.1%	1
oxidoreductase activity, acting on single donors with incorporation of molecular oxygen, incorporation of one atom of oxygen (internal monooxygenases or internal mixed function oxidases)	7 out of 5660 genes, 0.1%	32 out of 35661 genes, 0.1%	1
glycerol-3-phosphate dehydrogenase [NAD+] activity	4 out of 5660 genes, 0.1%	16 out of 35661 genes, 0.0%	1
silicate transmembrane transporter activity	4 out of 5660 genes, 0.1%	16 out of 35661 genes, 0.0%	1
phosphotransferase activity, paired acceptors	4 out of 5660 genes, 0.1%	16 out of 35661 genes, 0.0%	1
fructan beta-fructosidase activity	4 out of 5660 genes, 0.1%	16 out of 35661 genes, 0.0%	1
monooxygenase activity	72 out of 5660 genes, 1.3%	418 out of 35661 genes, 1.2%	1
glycine dehydrogenase (decarboxylating) activity	2 out of 5660 genes, 0.0%	6 out of 35661 genes, 0.0%	1
pantetheine-phosphate adenylyltransferase activity	2 out of 5660 genes, 0.0%	6 out of 35661 genes, 0.0%	1
glyceraldehyde-3-phosphate dehydrogenase (NADP+) (non-phosphorylating) activity	2 out of 5660 genes, 0.0%	6 out of 35661 genes, 0.0%	1
ent-copalyl diphosphate synthase activity	2 out of 5660 genes, 0.0%	6 out of 35661 genes, 0.0%	1
oxidoreductase activity, acting on the CH-NH2 group of donors, disulfide as acceptor	2 out of 5660 genes, 0.0%	6 out of 35661 genes, 0.0%	1
oxidoreductase activity, acting on hydrogen as donor	2 out of 5660 genes, 0.0%	6 out of 35661 genes, 0.0%	1
racemase and epimerase activity, acting on amino acids and derivatives	2 out of 5660 genes, 0.0%	6 out of 35661 genes, 0.0%	1
hexitol dehydrogenase activity	2 out of 5660 genes, 0.0%	6 out of 35661 genes, 0.0%	1
mannitol dehydrogenase activity	2 out of 5660 genes, 0.0%	6 out of 35661 genes, 0.0%	1
oxidoreductase activity, acting on hydrogen as donor, with other known acceptors	2 out of 5660 genes, 0.0%	6 out of 35661 genes, 0.0%	1
raucaffricine beta-glucosidase activity	2 out of 5660 genes, 0.0%	6 out of 35661 genes, 0.0%	1
coenzyme F420 hydrogenase activity	2 out of 5660 genes, 0.0%	6 out of 35661 genes, 0.0%	1
vomilenine glucosyltransferase activity	2 out of 5660 genes, 0.0%	6 out of 35661 genes, 0.0%	1
serine-type endopeptidase activity	30 out of 5660 genes, 0.5%	166 out of 35661 genes, 0.5%	1
disulfide oxidoreductase activity	30 out of 5660 genes, 0.5%	166 out of 35661 genes, 0.5%	1
CoA carboxylase activity	8 out of 5660 genes, 0.1%	38 out of 35661 genes, 0.1%	1
3-beta-hydroxy-delta5-steroid dehydrogenase activity	3 out of 5660 genes, 0.1%	11 out of 35661 genes, 0.0%	1
GTP cyclohydrolase activity	3 out of 5660 genes, 0.1%	11 out of 35661 genes, 0.0%	1
ribose phosphate diphosphokinase activity	3 out of 5660 genes, 0.1%	11 out of 35661 genes, 0.0%	1
cysteine-type endopeptidase inhibitor activity	3 out of 5660 genes, 0.1%	11 out of 35661 genes, 0.0%	1
G-protein coupled receptor activity	3 out of 5660 genes, 0.1%	11 out of 35661 genes, 0.0%	1
G-protein coupled GABA receptor activity	3 out of 5660 genes, 0.1%	11 out of 35661 genes, 0.0%	1
S-adenosylmethionine-homocysteine S-methyltransferase activity	3 out of 5660 genes, 0.1%	11 out of 35661 genes, 0.0%	1
GABA receptor activity	3 out of 5660 genes, 0.1%	11 out of 35661 genes, 0.0%	1
aconitate hydratase activity	6 out of 5660 genes, 0.1%	27 out of 35661 genes, 0.1%	1
calcium-transporting ATPase activity	16 out of 5660 genes, 0.3%	84 out of 35661 genes, 0.2%	1
vitamin binding	16 out of 5660 genes, 0.3%	84 out of 35661 genes, 0.2%	1
electron carrier activity	104 out of 5660 genes, 1.8%	615 out of 35661 genes, 1.7%	1
calcium ion binding	102 out of 5660 genes, 1.8%	603 out of 35661 genes, 1.7%	1
sodium ion transmembrane transporter activity	7 out of 5660 genes, 0.1%	33 out of 35661 genes, 0.1%	1
NADPH:quinone reductase activity	5 out of 5660 genes, 0.1%	22 out of 35661 genes, 0.1%	1
3-oxoacyl-[acyl-carrier-protein] synthase activity	5 out of 5660 genes, 0.1%	22 out of 35661 genes, 0.1%	1
O-acetyltransferase activity	5 out of 5660 genes, 0.1%	22 out of 35661 genes, 0.1%	1
thiolester hydrolase activity	23 out of 5660 genes, 0.4%	126 out of 35661 genes, 0.4%	1
oxidoreductase activity, acting on the CH-NH group of donors	15 out of 5660 genes, 0.3%	79 out of 35661 genes, 0.2%	1
oxidoreductase activity, acting on diphenols and related substances as donors, oxygen as acceptor	26 out of 5660 genes, 0.5%	144 out of 35661 genes, 0.4%	1
receptor signaling protein serine/threonine kinase activity	39 out of 5660 genes, 0.7%	222 out of 35661 genes, 0.6%	1
glucan endo-1,3-beta-D-glucosidase activity	8 out of 5660 genes, 0.1%	39 out of 35661 genes, 0.1%	1
protein tyrosine kinase activity	48 out of 5660 genes, 0.8%	277 out of 35661 genes, 0.8%	1
aminoacyl-tRNA ligase activity	46 out of 5660 genes, 0.8%	265 out of 35661 genes, 0.7%	1
hydrolase activity, acting on acid anhydrides, catalyzing transmembrane movement of substances	111 out of 5660 genes, 2.0%	662 out of 35661 genes, 1.9%	1
glutathione-disulfide reductase activity	6 out of 5660 genes, 0.1%	28 out of 35661 genes, 0.1%	1
Ras GTPase activator activity	6 out of 5660 genes, 0.1%	28 out of 35661 genes, 0.1%	1
sulfate transmembrane transporter activity	6 out of 5660 genes, 0.1%	28 out of 35661 genes, 0.1%	1
deaminase activity	6 out of 5660 genes, 0.1%	28 out of 35661 genes, 0.1%	1
amide binding	6 out of 5660 genes, 0.1%	28 out of 35661 genes, 0.1%	1
sulfur compound transmembrane transporter activity	6 out of 5660 genes, 0.1%	28 out of 35661 genes, 0.1%	1
oxidoreductase activity, acting on the CH-CH group of donors	123 out of 5660 genes, 2.2%	736 out of 35661 genes, 2.1%	1
glucose-6-phosphate dehydrogenase activity	4 out of 5660 genes, 0.1%	17 out of 35661 genes, 0.0%	1
glutamate dehydrogenase [NAD(P)+] activity	4 out of 5660 genes, 0.1%	17 out of 35661 genes, 0.0%	1
isoleucine-tRNA ligase activity	4 out of 5660 genes, 0.1%	17 out of 35661 genes, 0.0%	1
mRNA methyltransferase activity	4 out of 5660 genes, 0.1%	17 out of 35661 genes, 0.0%	1
intramolecular oxidoreductase activity, transposing C=C bonds	4 out of 5660 genes, 0.1%	17 out of 35661 genes, 0.0%	1
GTP-dependent protein binding	4 out of 5660 genes, 0.1%	17 out of 35661 genes, 0.0%	1
phospholipase C activity	9 out of 5660 genes, 0.2%	45 out of 35661 genes, 0.1%	1
hydrolase activity, acting on carbon-nitrogen (but not peptide) bonds, in linear amides	19 out of 5660 genes, 0.3%	104 out of 35661 genes, 0.3%	1
divalent inorganic cation transmembrane transporter activity	29 out of 5660 genes, 0.5%	164 out of 35661 genes, 0.5%	1
ligase activity, forming carbon-oxygen bonds	47 out of 5660 genes, 0.8%	273 out of 35661 genes, 0.8%	1
ligase activity, forming aminoacyl-tRNA and related compounds	47 out of 5660 genes, 0.8%	273 out of 35661 genes, 0.8%	1
cadmium ion transmembrane transporter activity	3 out of 5660 genes, 0.1%	12 out of 35661 genes, 0.0%	1
UDP-xylosyltransferase activity	3 out of 5660 genes, 0.1%	12 out of 35661 genes, 0.0%	1
protein histidine kinase binding	3 out of 5660 genes, 0.1%	12 out of 35661 genes, 0.0%	1
nucleoside-triphosphate diphosphatase activity	3 out of 5660 genes, 0.1%	12 out of 35661 genes, 0.0%	1
6-phosphofructokinase activity	8 out of 5660 genes, 0.1%	40 out of 35661 genes, 0.1%	1
xylosyltransferase activity	5 out of 5660 genes, 0.1%	23 out of 35661 genes, 0.1%	1
N-methyltransferase activity	16 out of 5660 genes, 0.3%	87 out of 35661 genes, 0.2%	1
proton-transporting ATP synthase activity, rotational mechanism	16 out of 5660 genes, 0.3%	87 out of 35661 genes, 0.2%	1
MAP kinase kinase kinase activity	29 out of 5660 genes, 0.5%	165 out of 35661 genes, 0.5%	1
organic anion transmembrane transporter activity	29 out of 5660 genes, 0.5%	165 out of 35661 genes, 0.5%	1
ATPase activity, coupled to transmembrane movement of ions, rotational mechanism	21 out of 5660 genes, 0.4%	117 out of 35661 genes, 0.3%	1
ATPase activity, coupled to transmembrane movement of ions, phosphorylative mechanism	26 out of 5660 genes, 0.5%	147 out of 35661 genes, 0.4%	1
imidazoleglycerol-phosphate synthase activity	2 out of 5660 genes, 0.0%	7 out of 35661 genes, 0.0%	1
phosphoethanolamine N-methyltransferase activity	2 out of 5660 genes, 0.0%	7 out of 35661 genes, 0.0%	1
dolichyl-phosphate-mannose-protein mannosyltransferase activity	2 out of 5660 genes, 0.0%	7 out of 35661 genes, 0.0%	1
glucosylceramidase activity	2 out of 5660 genes, 0.0%	7 out of 35661 genes, 0.0%	1
glutamate N-acetyltransferase activity	2 out of 5660 genes, 0.0%	7 out of 35661 genes, 0.0%	1
glutamine-fructose-6-phosphate transaminase (isomerizing) activity	2 out of 5660 genes, 0.0%	7 out of 35661 genes, 0.0%	1
lysine-tRNA ligase activity	2 out of 5660 genes, 0.0%	7 out of 35661 genes, 0.0%	1
arsenate reductase (glutaredoxin) activity	2 out of 5660 genes, 0.0%	7 out of 35661 genes, 0.0%	1
calcium:cation antiporter activity	2 out of 5660 genes, 0.0%	7 out of 35661 genes, 0.0%	1
calcium:proton antiporter activity	2 out of 5660 genes, 0.0%	7 out of 35661 genes, 0.0%	1
arsenate reductase activity	2 out of 5660 genes, 0.0%	7 out of 35661 genes, 0.0%	1
oxidoreductase activity, acting on phosphorus or arsenic in donors	2 out of 5660 genes, 0.0%	7 out of 35661 genes, 0.0%	1
oxidoreductase activity, acting on phosphorus or arsenic in donors, disulfide as acceptor	2 out of 5660 genes, 0.0%	7 out of 35661 genes, 0.0%	1
ATP-dependent 3'-5' DNA helicase activity	2 out of 5660 genes, 0.0%	7 out of 35661 genes, 0.0%	1
phenylalanine ammonia-lyase activity	2 out of 5660 genes, 0.0%	7 out of 35661 genes, 0.0%	1
L-glutamine aminotransferase activity	2 out of 5660 genes, 0.0%	7 out of 35661 genes, 0.0%	1
oxidoreductase activity, acting on a sulfur group of donors, disulfide as acceptor	11 out of 5660 genes, 0.2%	58 out of 35661 genes, 0.2%	1
protein methyltransferase activity	13 out of 5660 genes, 0.2%	70 out of 35661 genes, 0.2%	1
guanyl-nucleotide exchange factor activity	7 out of 5660 genes, 0.1%	35 out of 35661 genes, 0.1%	1
lysophospholipase activity	4 out of 5660 genes, 0.1%	18 out of 35661 genes, 0.1%	1
tryptophan synthase activity	4 out of 5660 genes, 0.1%	18 out of 35661 genes, 0.1%	1
ammonia-lyase activity	4 out of 5660 genes, 0.1%	18 out of 35661 genes, 0.1%	1
protein disulfide oxidoreductase activity	21 out of 5660 genes, 0.4%	118 out of 35661 genes, 0.3%	1
dolichyl-diphosphooligosaccharide-protein glycotransferase activity	8 out of 5660 genes, 0.1%	41 out of 35661 genes, 0.1%	1
oxidoreductase activity, acting on paired donors, with oxidation of a pair of donors resulting in the reduction of molecular oxygen to two molecules of water	9 out of 5660 genes, 0.2%	47 out of 35661 genes, 0.1%	1
nucleoside kinase activity	9 out of 5660 genes, 0.2%	47 out of 35661 genes, 0.1%	1
phosphoenolpyruvate carboxykinase activity	10 out of 5660 genes, 0.2%	53 out of 35661 genes, 0.1%	1
phosphoprotein phosphatase activity	63 out of 5660 genes, 1.1%	375 out of 35661 genes, 1.1%	1
enzyme binding	25 out of 5660 genes, 0.4%	143 out of 35661 genes, 0.4%	1
sterol 24-C-methyltransferase activity	3 out of 5660 genes, 0.1%	13 out of 35661 genes, 0.0%	1
mannosyl-oligosaccharide 1,2-alpha-mannosidase activity	3 out of 5660 genes, 0.1%	13 out of 35661 genes, 0.0%	1
valine-tRNA ligase activity	3 out of 5660 genes, 0.1%	13 out of 35661 genes, 0.0%	1
ionotropic glutamate receptor activity	3 out of 5660 genes, 0.1%	13 out of 35661 genes, 0.0%	1
excitatory extracellular ligand-gated ion channel activity	3 out of 5660 genes, 0.1%	13 out of 35661 genes, 0.0%	1
extracellular-glutamate-gated ion channel activity	3 out of 5660 genes, 0.1%	13 out of 35661 genes, 0.0%	1
glutamate receptor activity	3 out of 5660 genes, 0.1%	13 out of 35661 genes, 0.0%	1
steroid dehydrogenase activity, acting on the CH-OH group of donors, NAD or NADP as acceptor	3 out of 5660 genes, 0.1%	13 out of 35661 genes, 0.0%	1
DNA-directed RNA polymerase activity	26 out of 5660 genes, 0.5%	150 out of 35661 genes, 0.4%	1
terpene synthase activity	8 out of 5660 genes, 0.1%	42 out of 35661 genes, 0.1%	1
protein serine/threonine phosphatase activity	23 out of 5660 genes, 0.4%	132 out of 35661 genes, 0.4%	1
L-ascorbate oxidase activity	11 out of 5660 genes, 0.2%	60 out of 35661 genes, 0.2%	1
solute:proton antiporter activity	13 out of 5660 genes, 0.2%	72 out of 35661 genes, 0.2%	1
aldehyde dehydrogenase (NAD) activity	4 out of 5660 genes, 0.1%	19 out of 35661 genes, 0.1%	1
histone deacetylase activity	4 out of 5660 genes, 0.1%	19 out of 35661 genes, 0.1%	1
acidic amino acid transmembrane transporter activity	4 out of 5660 genes, 0.1%	19 out of 35661 genes, 0.1%	1
deacetylase activity	4 out of 5660 genes, 0.1%	19 out of 35661 genes, 0.1%	1
protein deacetylase activity	4 out of 5660 genes, 0.1%	19 out of 35661 genes, 0.1%	1
sucrose alpha-glucosidase activity	5 out of 5660 genes, 0.1%	25 out of 35661 genes, 0.1%	1
chromatin binding	29 out of 5660 genes, 0.5%	170 out of 35661 genes, 0.5%	1
succinate-CoA ligase activity	6 out of 5660 genes, 0.1%	31 out of 35661 genes, 0.1%	1
beta-amylase activity	6 out of 5660 genes, 0.1%	31 out of 35661 genes, 0.1%	1
NAD(P)H oxidase activity	6 out of 5660 genes, 0.1%	31 out of 35661 genes, 0.1%	1
carbon-nitrogen lyase activity	6 out of 5660 genes, 0.1%	31 out of 35661 genes, 0.1%	1
endoribonuclease activity, producing 5'-phosphomonoesters	6 out of 5660 genes, 0.1%	31 out of 35661 genes, 0.1%	1
metalloendopeptidase activity	27 out of 5660 genes, 0.5%	158 out of 35661 genes, 0.4%	1
fatty-acyl-CoA binding	2 out of 5660 genes, 0.0%	8 out of 35661 genes, 0.0%	1
cytochrome-b5 reductase activity, acting on NAD(P)H	2 out of 5660 genes, 0.0%	8 out of 35661 genes, 0.0%	1
dephospho-CoA kinase activity	2 out of 5660 genes, 0.0%	8 out of 35661 genes, 0.0%	1
dUTP diphosphatase activity	2 out of 5660 genes, 0.0%	8 out of 35661 genes, 0.0%	1
ferroxidase activity	2 out of 5660 genes, 0.0%	8 out of 35661 genes, 0.0%	1
ferric iron binding	2 out of 5660 genes, 0.0%	8 out of 35661 genes, 0.0%	1
Ran GTPase binding	2 out of 5660 genes, 0.0%	8 out of 35661 genes, 0.0%	1
glycerate kinase activity	2 out of 5660 genes, 0.0%	8 out of 35661 genes, 0.0%	1
zeaxanthin epoxidase [overall] activity	2 out of 5660 genes, 0.0%	8 out of 35661 genes, 0.0%	1
carboxyl-O-methyltransferase activity	2 out of 5660 genes, 0.0%	8 out of 35661 genes, 0.0%	1
15-hydroxyprostaglandin dehydrogenase (NAD+) activity	2 out of 5660 genes, 0.0%	8 out of 35661 genes, 0.0%	1
oxidoreductase activity, oxidizing metal ions, oxygen as acceptor	2 out of 5660 genes, 0.0%	8 out of 35661 genes, 0.0%	1
3-hydroxyacyl-CoA dehydratase activity	2 out of 5660 genes, 0.0%	8 out of 35661 genes, 0.0%	1
4-hydroxy-3-methylbut-2-en-1-yl diphosphate synthase activity	2 out of 5660 genes, 0.0%	8 out of 35661 genes, 0.0%	1
protein carboxyl O-methyltransferase activity	2 out of 5660 genes, 0.0%	8 out of 35661 genes, 0.0%	1
zeaxanthin epoxidase activity	2 out of 5660 genes, 0.0%	8 out of 35661 genes, 0.0%	1
antheraxanthin epoxidase activity	2 out of 5660 genes, 0.0%	8 out of 35661 genes, 0.0%	1
quercetin 3-O-glucosyltransferase activity	2 out of 5660 genes, 0.0%	8 out of 35661 genes, 0.0%	1
nucleoside-triphosphatase regulator activity	13 out of 5660 genes, 0.2%	73 out of 35661 genes, 0.2%	1
oligosaccharyl transferase activity	8 out of 5660 genes, 0.1%	43 out of 35661 genes, 0.1%	1
sugar:proton symporter activity	8 out of 5660 genes, 0.1%	43 out of 35661 genes, 0.1%	1
cation:sugar symporter activity	8 out of 5660 genes, 0.1%	43 out of 35661 genes, 0.1%	1
mismatched DNA binding	8 out of 5660 genes, 0.1%	43 out of 35661 genes, 0.1%	1
histone methyltransferase activity	8 out of 5660 genes, 0.1%	43 out of 35661 genes, 0.1%	1
acid phosphatase activity	11 out of 5660 genes, 0.2%	61 out of 35661 genes, 0.2%	1
xyloglucan:xyloglucosyl transferase activity	10 out of 5660 genes, 0.2%	55 out of 35661 genes, 0.2%	1
macromolecular complex binding	61 out of 5660 genes, 1.1%	369 out of 35661 genes, 1.0%	1
2-acylglycerol O-acyltransferase activity	3 out of 5660 genes, 0.1%	14 out of 35661 genes, 0.0%	1
aldose 1-epimerase activity	3 out of 5660 genes, 0.1%	14 out of 35661 genes, 0.0%	1
ferrochelatase activity	3 out of 5660 genes, 0.1%	14 out of 35661 genes, 0.0%	1
oxoglutarate dehydrogenase (succinyl-transferring) activity	3 out of 5660 genes, 0.1%	14 out of 35661 genes, 0.0%	1
peptide-methionine (S)-S-oxide reductase activity	3 out of 5660 genes, 0.1%	14 out of 35661 genes, 0.0%	1
C-methyltransferase activity	3 out of 5660 genes, 0.1%	14 out of 35661 genes, 0.0%	1
mannosyl-oligosaccharide mannosidase activity	3 out of 5660 genes, 0.1%	14 out of 35661 genes, 0.0%	1
electron transporter, transferring electrons within CoQH2-cytochrome c reductase complex activity	3 out of 5660 genes, 0.1%	14 out of 35661 genes, 0.0%	1
heat shock protein binding	13 out of 5660 genes, 0.2%	74 out of 35661 genes, 0.2%	1
carbon-carbon lyase activity	46 out of 5660 genes, 0.8%	277 out of 35661 genes, 0.8%	1
DNA-directed DNA polymerase activity	12 out of 5660 genes, 0.2%	68 out of 35661 genes, 0.2%	1
acetyl-CoA carboxylase activity	4 out of 5660 genes, 0.1%	20 out of 35661 genes, 0.1%	1
glutathione peroxidase activity	4 out of 5660 genes, 0.1%	20 out of 35661 genes, 0.1%	1
starch binding	4 out of 5660 genes, 0.1%	20 out of 35661 genes, 0.1%	1
protein histidine kinase activity	10 out of 5660 genes, 0.2%	56 out of 35661 genes, 0.2%	1
phosphotransferase activity, nitrogenous group as acceptor	10 out of 5660 genes, 0.2%	56 out of 35661 genes, 0.2%	1
cobalt ion binding	27 out of 5660 genes, 0.5%	160 out of 35661 genes, 0.4%	1
poly-pyrimidine tract binding	9 out of 5660 genes, 0.2%	50 out of 35661 genes, 0.1%	1
poly(U) RNA binding	9 out of 5660 genes, 0.2%	50 out of 35661 genes, 0.1%	1
phosphofructokinase activity	9 out of 5660 genes, 0.2%	50 out of 35661 genes, 0.1%	1
phosphorelay sensor kinase activity	8 out of 5660 genes, 0.1%	44 out of 35661 genes, 0.1%	1
ubiquinol-cytochrome-c reductase activity	8 out of 5660 genes, 0.1%	44 out of 35661 genes, 0.1%	1
oxidoreductase activity, acting on diphenols and related substances as donors, cytochrome as acceptor	8 out of 5660 genes, 0.1%	44 out of 35661 genes, 0.1%	1
ligase activity, forming carbon-carbon bonds	8 out of 5660 genes, 0.1%	44 out of 35661 genes, 0.1%	1
anion channel activity	6 out of 5660 genes, 0.1%	32 out of 35661 genes, 0.1%	1
voltage-gated anion channel activity	6 out of 5660 genes, 0.1%	32 out of 35661 genes, 0.1%	1
biotin carboxylase activity	7 out of 5660 genes, 0.1%	38 out of 35661 genes, 0.1%	1
oxidoreductase activity, acting on the CH-NH group of donors, NAD or NADP as acceptor	7 out of 5660 genes, 0.1%	38 out of 35661 genes, 0.1%	1
protein homodimerization activity	16 out of 5660 genes, 0.3%	93 out of 35661 genes, 0.3%	1
solute:cation antiporter activity	13 out of 5660 genes, 0.2%	75 out of 35661 genes, 0.2%	1
NAD binding	36 out of 5660 genes, 0.6%	217 out of 35661 genes, 0.6%	1
CoA-ligase activity	11 out of 5660 genes, 0.2%	63 out of 35661 genes, 0.2%	1
acid-thiol ligase activity	11 out of 5660 genes, 0.2%	63 out of 35661 genes, 0.2%	1
protein binding	434 out of 5660 genes, 7.7%	2708 out of 35661 genes, 7.6%	1
MAP kinase activity	10 out of 5660 genes, 0.2%	57 out of 35661 genes, 0.2%	1
myosin heavy chain kinase activity	10 out of 5660 genes, 0.2%	57 out of 35661 genes, 0.2%	1
oxidoreductase activity, acting on CH or CH2 groups	9 out of 5660 genes, 0.2%	51 out of 35661 genes, 0.1%	1
hydrolase activity, acting on carbon-nitrogen (but not peptide) bonds, in cyclic amidines	9 out of 5660 genes, 0.2%	51 out of 35661 genes, 0.1%	1
adenylyltransferase activity	9 out of 5660 genes, 0.2%	51 out of 35661 genes, 0.1%	1
iron ion binding	89 out of 5660 genes, 1.6%	548 out of 35661 genes, 1.5%	1
pectinesterase activity	8 out of 5660 genes, 0.1%	45 out of 35661 genes, 0.1%	1
amylase activity	7 out of 5660 genes, 0.1%	39 out of 35661 genes, 0.1%	1
hydrolase activity, acting on ether bonds	6 out of 5660 genes, 0.1%	33 out of 35661 genes, 0.1%	1
sugar-phosphatase activity	6 out of 5660 genes, 0.1%	33 out of 35661 genes, 0.1%	1
peroxiredoxin activity	6 out of 5660 genes, 0.1%	33 out of 35661 genes, 0.1%	1
lysozyme activity	2 out of 5660 genes, 0.0%	9 out of 35661 genes, 0.0%	1
UTP:glucose-1-phosphate uridylyltransferase activity	2 out of 5660 genes, 0.0%	9 out of 35661 genes, 0.0%	1
asparaginase activity	2 out of 5660 genes, 0.0%	9 out of 35661 genes, 0.0%	1
pantothenate kinase activity	2 out of 5660 genes, 0.0%	9 out of 35661 genes, 0.0%	1
transmembrane receptor protein serine/threonine kinase activity	2 out of 5660 genes, 0.0%	9 out of 35661 genes, 0.0%	1
serine-tRNA ligase activity	2 out of 5660 genes, 0.0%	9 out of 35661 genes, 0.0%	1
AMP binding	2 out of 5660 genes, 0.0%	9 out of 35661 genes, 0.0%	1
Atg8 activating enzyme activity	2 out of 5660 genes, 0.0%	9 out of 35661 genes, 0.0%	1
caffeoyl-CoA O-methyltransferase activity	2 out of 5660 genes, 0.0%	9 out of 35661 genes, 0.0%	1
metal ion:proton antiporter activity	2 out of 5660 genes, 0.0%	9 out of 35661 genes, 0.0%	1
diphosphate-fructose-6-phosphate 1-phosphotransferase activity	5 out of 5660 genes, 0.1%	27 out of 35661 genes, 0.1%	1
UDP-N-acetylmuramate dehydrogenase activity	13 out of 5660 genes, 0.2%	76 out of 35661 genes, 0.2%	1
G-protein beta/gamma-subunit complex binding	4 out of 5660 genes, 0.1%	21 out of 35661 genes, 0.1%	1
ribonuclease III activity	3 out of 5660 genes, 0.1%	15 out of 35661 genes, 0.0%	1
glycerophosphodiester phosphodiesterase activity	3 out of 5660 genes, 0.1%	15 out of 35661 genes, 0.0%	1
serine O-acetyltransferase activity	3 out of 5660 genes, 0.1%	15 out of 35661 genes, 0.0%	1
oligosaccharide transmembrane transporter activity	3 out of 5660 genes, 0.1%	15 out of 35661 genes, 0.0%	1
nickel cation binding	3 out of 5660 genes, 0.1%	15 out of 35661 genes, 0.0%	1
serine O-acyltransferase activity	3 out of 5660 genes, 0.1%	15 out of 35661 genes, 0.0%	1
double-stranded RNA-specific ribonuclease activity	3 out of 5660 genes, 0.1%	15 out of 35661 genes, 0.0%	1
non-membrane spanning protein tyrosine kinase activity	22 out of 5660 genes, 0.4%	132 out of 35661 genes, 0.4%	1
3'-5' exonuclease activity	10 out of 5660 genes, 0.2%	58 out of 35661 genes, 0.2%	1
inorganic anion transmembrane transporter activity	20 out of 5660 genes, 0.4%	120 out of 35661 genes, 0.3%	1
structure-specific DNA binding	15 out of 5660 genes, 0.3%	89 out of 35661 genes, 0.2%	1
solute:proton symporter activity	8 out of 5660 genes, 0.1%	46 out of 35661 genes, 0.1%	1
structural constituent of cytoskeleton	31 out of 5660 genes, 0.5%	189 out of 35661 genes, 0.5%	1
carbon-oxygen lyase activity	67 out of 5660 genes, 1.2%	414 out of 35661 genes, 1.2%	1
aspartyl esterase activity	7 out of 5660 genes, 0.1%	40 out of 35661 genes, 0.1%	1
N-acetyltransferase activity	21 out of 5660 genes, 0.4%	127 out of 35661 genes, 0.4%	1
endonuclease activity, active with either ribo- or deoxyribonucleic acids and producing 5'-phosphomonoesters	6 out of 5660 genes, 0.1%	34 out of 35661 genes, 0.1%	1
nucleotidyltransferase activity	81 out of 5660 genes, 1.4%	503 out of 35661 genes, 1.4%	1
N-acyltransferase activity	23 out of 5660 genes, 0.4%	140 out of 35661 genes, 0.4%	1
ATP citrate synthase activity	5 out of 5660 genes, 0.1%	28 out of 35661 genes, 0.1%	1
N,N-dimethylaniline monooxygenase activity	4 out of 5660 genes, 0.1%	22 out of 35661 genes, 0.1%	1
oxygen binding	4 out of 5660 genes, 0.1%	22 out of 35661 genes, 0.1%	1
serine-type peptidase activity	54 out of 5660 genes, 1.0%	335 out of 35661 genes, 0.9%	1
serine hydrolase activity	54 out of 5660 genes, 1.0%	335 out of 35661 genes, 0.9%	1
oxidoreductase activity, acting on the aldehyde or oxo group of donors	43 out of 5660 genes, 0.8%	266 out of 35661 genes, 0.7%	1
peptide-methionine (R)-S-oxide reductase activity	3 out of 5660 genes, 0.1%	16 out of 35661 genes, 0.0%	1
UTP-monosaccharide-1-phosphate uridylyltransferase activity	3 out of 5660 genes, 0.1%	16 out of 35661 genes, 0.0%	1
oxidoreductase activity, acting on the aldehyde or oxo group of donors, NAD or NADP as acceptor	34 out of 5660 genes, 0.6%	210 out of 35661 genes, 0.6%	1
cytoskeletal protein binding	43 out of 5660 genes, 0.8%	267 out of 35661 genes, 0.7%	1
organophosphate ester transmembrane transporter activity	21 out of 5660 genes, 0.4%	129 out of 35661 genes, 0.4%	1
ATP-dependent RNA helicase activity	2 out of 5660 genes, 0.0%	10 out of 35661 genes, 0.0%	1
fumarate hydratase activity	2 out of 5660 genes, 0.0%	10 out of 35661 genes, 0.0%	1
methionine-tRNA ligase activity	2 out of 5660 genes, 0.0%	10 out of 35661 genes, 0.0%	1
o-succinylbenzoate-CoA ligase activity	2 out of 5660 genes, 0.0%	10 out of 35661 genes, 0.0%	1
1-aminocyclopropane-1-carboxylate oxidase activity	2 out of 5660 genes, 0.0%	10 out of 35661 genes, 0.0%	1
tocopherol cyclase activity	2 out of 5660 genes, 0.0%	10 out of 35661 genes, 0.0%	1
oxidoreductase activity, oxidizing metal ions	2 out of 5660 genes, 0.0%	10 out of 35661 genes, 0.0%	1
snoRNA binding	2 out of 5660 genes, 0.0%	10 out of 35661 genes, 0.0%	1
monocarboxylic acid binding	2 out of 5660 genes, 0.0%	10 out of 35661 genes, 0.0%	1
xyloglucan 6-xylosyltransferase activity	2 out of 5660 genes, 0.0%	10 out of 35661 genes, 0.0%	1
omega-6 fatty acid desaturase activity	2 out of 5660 genes, 0.0%	10 out of 35661 genes, 0.0%	1
hippurate hydrolase activity	2 out of 5660 genes, 0.0%	10 out of 35661 genes, 0.0%	1
L-gulonolactone oxidase activity	2 out of 5660 genes, 0.0%	10 out of 35661 genes, 0.0%	1
desacetoxyvindoline 4-hydroxylase activity	2 out of 5660 genes, 0.0%	10 out of 35661 genes, 0.0%	1
chaperone binding	2 out of 5660 genes, 0.0%	10 out of 35661 genes, 0.0%	1
DNA polymerase activity	17 out of 5660 genes, 0.3%	104 out of 35661 genes, 0.3%	1
L-ascorbic acid binding	6 out of 5660 genes, 0.1%	35 out of 35661 genes, 0.1%	1
oxidoreductase activity, acting on the aldehyde or oxo group of donors, disulfide as acceptor	9 out of 5660 genes, 0.2%	54 out of 35661 genes, 0.2%	1
copper-transporting ATPase activity	5 out of 5660 genes, 0.1%	29 out of 35661 genes, 0.1%	1
L-phenylalanine aminotransferase activity	5 out of 5660 genes, 0.1%	29 out of 35661 genes, 0.1%	1
L-phenylalanine:2-oxoglutarate aminotransferase activity	5 out of 5660 genes, 0.1%	29 out of 35661 genes, 0.1%	1
GTPase activator activity	8 out of 5660 genes, 0.1%	48 out of 35661 genes, 0.1%	1
double-stranded DNA binding	11 out of 5660 genes, 0.2%	67 out of 35661 genes, 0.2%	1
copper-exporting ATPase activity	4 out of 5660 genes, 0.1%	23 out of 35661 genes, 0.1%	1
aminoacyl-tRNA editing activity	7 out of 5660 genes, 0.1%	42 out of 35661 genes, 0.1%	1
linoleate 13S-lipoxygenase activity	7 out of 5660 genes, 0.1%	42 out of 35661 genes, 0.1%	1
ubiquitin protein ligase binding	7 out of 5660 genes, 0.1%	42 out of 35661 genes, 0.1%	1
small conjugating protein ligase binding	7 out of 5660 genes, 0.1%	42 out of 35661 genes, 0.1%	1
flavonol synthase activity	7 out of 5660 genes, 0.1%	42 out of 35661 genes, 0.1%	1
ubiquitin thiolesterase activity	12 out of 5660 genes, 0.2%	74 out of 35661 genes, 0.2%	1
cytochrome-c oxidase activity	9 out of 5660 genes, 0.2%	55 out of 35661 genes, 0.2%	1
O-methyltransferase activity	9 out of 5660 genes, 0.2%	55 out of 35661 genes, 0.2%	1
oxidoreductase activity, acting on a heme group of donors	9 out of 5660 genes, 0.2%	55 out of 35661 genes, 0.2%	1
oxidoreductase activity, acting on a heme group of donors, oxygen as acceptor	9 out of 5660 genes, 0.2%	55 out of 35661 genes, 0.2%	1
methylmalonate-semialdehyde dehydrogenase (acylating) activity	3 out of 5660 genes, 0.1%	17 out of 35661 genes, 0.0%	1
arginine-tRNA ligase activity	3 out of 5660 genes, 0.1%	17 out of 35661 genes, 0.0%	1
uridylyltransferase activity	3 out of 5660 genes, 0.1%	17 out of 35661 genes, 0.0%	1
small GTPase regulator activity	11 out of 5660 genes, 0.2%	68 out of 35661 genes, 0.2%	1
GTPase regulator activity	11 out of 5660 genes, 0.2%	68 out of 35661 genes, 0.2%	1
ATP-dependent DNA helicase activity	13 out of 5660 genes, 0.2%	81 out of 35661 genes, 0.2%	1
acetyltransferase activity	27 out of 5660 genes, 0.5%	170 out of 35661 genes, 0.5%	1
monosaccharide binding	7 out of 5660 genes, 0.1%	43 out of 35661 genes, 0.1%	1
calmodulin-dependent protein kinase activity	31 out of 5660 genes, 0.5%	196 out of 35661 genes, 0.5%	1
carbon-oxygen lyase activity, acting on phosphates	9 out of 5660 genes, 0.2%	56 out of 35661 genes, 0.2%	1
carbon-nitrogen ligase activity, with glutamine as amido-N-donor	9 out of 5660 genes, 0.2%	56 out of 35661 genes, 0.2%	1
3-methyl-2-oxobutanoate hydroxymethyltransferase activity	2 out of 5660 genes, 0.0%	11 out of 35661 genes, 0.0%	1
(S)-2-hydroxy-acid oxidase activity	2 out of 5660 genes, 0.0%	11 out of 35661 genes, 0.0%	1
acetate-CoA ligase activity	2 out of 5660 genes, 0.0%	11 out of 35661 genes, 0.0%	1
phosphatidylserine decarboxylase activity	2 out of 5660 genes, 0.0%	11 out of 35661 genes, 0.0%	1
glutamate-tRNA ligase activity	2 out of 5660 genes, 0.0%	11 out of 35661 genes, 0.0%	1
glycogenin glucosyltransferase activity	2 out of 5660 genes, 0.0%	11 out of 35661 genes, 0.0%	1
lithium:proton antiporter activity	2 out of 5660 genes, 0.0%	11 out of 35661 genes, 0.0%	1
polyamine transmembrane transporter activity	2 out of 5660 genes, 0.0%	11 out of 35661 genes, 0.0%	1
polyamine-transporting ATPase activity	2 out of 5660 genes, 0.0%	11 out of 35661 genes, 0.0%	1
carbon-oxygen lyase activity, acting on polysaccharides	2 out of 5660 genes, 0.0%	11 out of 35661 genes, 0.0%	1
CDP-alcohol phosphatidyltransferase activity	2 out of 5660 genes, 0.0%	11 out of 35661 genes, 0.0%	1
pectate lyase activity	2 out of 5660 genes, 0.0%	11 out of 35661 genes, 0.0%	1
galactinol-raffinose galactosyltransferase activity	2 out of 5660 genes, 0.0%	11 out of 35661 genes, 0.0%	1
phosphatidylinositol kinase activity	2 out of 5660 genes, 0.0%	11 out of 35661 genes, 0.0%	1
citrate (Si)-synthase activity	4 out of 5660 genes, 0.1%	24 out of 35661 genes, 0.1%	1
lactate dehydrogenase activity	4 out of 5660 genes, 0.1%	24 out of 35661 genes, 0.1%	1
ribonucleoside-diphosphate reductase activity, thioredoxin disulfide as acceptor	4 out of 5660 genes, 0.1%	24 out of 35661 genes, 0.1%	1
Rab GTPase activator activity	4 out of 5660 genes, 0.1%	24 out of 35661 genes, 0.1%	1
oxidoreductase activity, acting on CH or CH2 groups, disulfide as acceptor	4 out of 5660 genes, 0.1%	24 out of 35661 genes, 0.1%	1
citrate synthase activity	4 out of 5660 genes, 0.1%	24 out of 35661 genes, 0.1%	1
cofactor transporter activity	6 out of 5660 genes, 0.1%	37 out of 35661 genes, 0.1%	1
transition metal ion binding	458 out of 5660 genes, 8.1%	2897 out of 35661 genes, 8.1%	1
protein phosphatase type 2A regulator activity	8 out of 5660 genes, 0.1%	50 out of 35661 genes, 0.1%	1
protein phosphatase regulator activity	8 out of 5660 genes, 0.1%	50 out of 35661 genes, 0.1%	1
ubiquitinyl hydrolase activity	12 out of 5660 genes, 0.2%	76 out of 35661 genes, 0.2%	1
nucleobase-containing compound kinase activity	24 out of 5660 genes, 0.4%	153 out of 35661 genes, 0.4%	1
enzyme activator activity	14 out of 5660 genes, 0.2%	89 out of 35661 genes, 0.2%	1
alpha-mannosidase activity	5 out of 5660 genes, 0.1%	31 out of 35661 genes, 0.1%	1
3-dehydroquinate dehydratase activity	3 out of 5660 genes, 0.1%	18 out of 35661 genes, 0.1%	1
polynucleotide adenylyltransferase activity	3 out of 5660 genes, 0.1%	18 out of 35661 genes, 0.1%	1
shikimate 3-dehydrogenase (NADP+) activity	3 out of 5660 genes, 0.1%	18 out of 35661 genes, 0.1%	1
S-methyltransferase activity	3 out of 5660 genes, 0.1%	18 out of 35661 genes, 0.1%	1
secondary active sulfate transmembrane transporter activity	3 out of 5660 genes, 0.1%	18 out of 35661 genes, 0.1%	1
3-hydroxybutyryl-CoA epimerase activity	3 out of 5660 genes, 0.1%	18 out of 35661 genes, 0.1%	1
dTDP-4-dehydrorhamnose reductase activity	3 out of 5660 genes, 0.1%	18 out of 35661 genes, 0.1%	1
amide transmembrane transporter activity	3 out of 5660 genes, 0.1%	18 out of 35661 genes, 0.1%	1
luciferin monooxygenase activity	3 out of 5660 genes, 0.1%	18 out of 35661 genes, 0.1%	1
Photinus-luciferin 4-monooxygenase (ATP-hydrolyzing) activity	3 out of 5660 genes, 0.1%	18 out of 35661 genes, 0.1%	1
galactosylxylosylprotein 3-beta-galactosyltransferase activity	3 out of 5660 genes, 0.1%	18 out of 35661 genes, 0.1%	1
hydro-lyase activity	50 out of 5660 genes, 0.9%	319 out of 35661 genes, 0.9%	1
single-stranded RNA binding	9 out of 5660 genes, 0.2%	57 out of 35661 genes, 0.2%	1
DNA-dependent ATPase activity	23 out of 5660 genes, 0.4%	147 out of 35661 genes, 0.4%	1
intramolecular oxidoreductase activity	15 out of 5660 genes, 0.3%	96 out of 35661 genes, 0.3%	1
phosphatase regulator activity	8 out of 5660 genes, 0.1%	51 out of 35661 genes, 0.1%	1
endoribonuclease activity	6 out of 5660 genes, 0.1%	38 out of 35661 genes, 0.1%	1
protein disulfide isomerase activity	4 out of 5660 genes, 0.1%	25 out of 35661 genes, 0.1%	1
hydrogen-exporting ATPase activity, phosphorylative mechanism	4 out of 5660 genes, 0.1%	25 out of 35661 genes, 0.1%	1
intramolecular oxidoreductase activity, transposing S-S bonds	4 out of 5660 genes, 0.1%	25 out of 35661 genes, 0.1%	1
acetylglucosaminyltransferase activity	9 out of 5660 genes, 0.2%	58 out of 35661 genes, 0.2%	1
3-oxoacyl-[acyl-carrier-protein] reductase (NADPH) activity	5 out of 5660 genes, 0.1%	32 out of 35661 genes, 0.1%	1
hydroxyacylglutathione hydrolase activity	2 out of 5660 genes, 0.0%	12 out of 35661 genes, 0.0%	1
RNA-dependent ATPase activity	2 out of 5660 genes, 0.0%	12 out of 35661 genes, 0.0%	1
transferase activity, transferring acyl groups, acyl groups converted into alkyl on transfer	14 out of 5660 genes, 0.2%	91 out of 35661 genes, 0.3%	1
protein transmembrane transporter activity	8 out of 5660 genes, 0.1%	52 out of 35661 genes, 0.1%	1
P-P-bond-hydrolysis-driven protein transmembrane transporter activity	8 out of 5660 genes, 0.1%	52 out of 35661 genes, 0.1%	1
macromolecule transmembrane transporter activity	8 out of 5660 genes, 0.1%	52 out of 35661 genes, 0.1%	1
phosphate transmembrane transporter activity	24 out of 5660 genes, 0.4%	156 out of 35661 genes, 0.4%	1
cyclin-dependent protein serine/threonine kinase activity	3 out of 5660 genes, 0.1%	19 out of 35661 genes, 0.1%	1
small protein activating enzyme activity	3 out of 5660 genes, 0.1%	19 out of 35661 genes, 0.1%	1
hydrolase activity, hydrolyzing N-glycosyl compounds	3 out of 5660 genes, 0.1%	19 out of 35661 genes, 0.1%	1
racemase and epimerase activity, acting on hydroxy acids and derivatives	3 out of 5660 genes, 0.1%	19 out of 35661 genes, 0.1%	1
cyclin-dependent protein kinase activity	3 out of 5660 genes, 0.1%	19 out of 35661 genes, 0.1%	1
ATP-dependent peptidase activity	6 out of 5660 genes, 0.1%	39 out of 35661 genes, 0.1%	1
magnesium ion binding	56 out of 5660 genes, 1.0%	362 out of 35661 genes, 1.0%	1
heme-copper terminal oxidase activity	9 out of 5660 genes, 0.2%	59 out of 35661 genes, 0.2%	1
kinase regulator activity	7 out of 5660 genes, 0.1%	46 out of 35661 genes, 0.1%	1
racemase and epimerase activity	16 out of 5660 genes, 0.3%	105 out of 35661 genes, 0.3%	1
ion binding	1889 out of 5660 genes, 33.4%	11964 out of 35661 genes, 33.5%	1
carbonate dehydratase activity	2 out of 5660 genes, 0.0%	13 out of 35661 genes, 0.0%	1
L,L-diaminopimelate aminotransferase activity	2 out of 5660 genes, 0.0%	13 out of 35661 genes, 0.0%	1
cyclin-dependent protein serine/threonine kinase regulator activity	2 out of 5660 genes, 0.0%	13 out of 35661 genes, 0.0%	1
phosphoglycerate kinase activity	3 out of 5660 genes, 0.1%	20 out of 35661 genes, 0.1%	1
L-ascorbate peroxidase activity	3 out of 5660 genes, 0.1%	20 out of 35661 genes, 0.1%	1
glyceraldehyde-3-phosphate dehydrogenase (NAD+) (phosphorylating) activity	4 out of 5660 genes, 0.1%	27 out of 35661 genes, 0.1%	1
mannosidase activity	5 out of 5660 genes, 0.1%	34 out of 35661 genes, 0.1%	1
nutrient reservoir activity	5 out of 5660 genes, 0.1%	34 out of 35661 genes, 0.1%	1
manganese ion binding	12 out of 5660 genes, 0.2%	81 out of 35661 genes, 0.2%	1
cofactor binding	223 out of 5660 genes, 3.9%	1439 out of 35661 genes, 4.0%	1
glycine-tRNA ligase activity	4 out of 5660 genes, 0.1%	28 out of 35661 genes, 0.1%	1
mannosyltransferase activity	3 out of 5660 genes, 0.1%	21 out of 35661 genes, 0.1%	1
phosphoglycerate mutase activity	3 out of 5660 genes, 0.1%	21 out of 35661 genes, 0.1%	1
translation release factor activity, codon specific	3 out of 5660 genes, 0.1%	21 out of 35661 genes, 0.1%	1
mRNA binding	5 out of 5660 genes, 0.1%	35 out of 35661 genes, 0.1%	1
protein tyrosine phosphatase activity	5 out of 5660 genes, 0.1%	35 out of 35661 genes, 0.1%	1
poly(A) RNA binding	5 out of 5660 genes, 0.1%	35 out of 35661 genes, 0.1%	1
oxidoreductase activity, acting on paired donors, with incorporation or reduction of molecular oxygen, NAD(P)H as one donor, and incorporation of one atom of oxygen	21 out of 5660 genes, 0.4%	142 out of 35661 genes, 0.4%	1
carboxypeptidase activity	16 out of 5660 genes, 0.3%	109 out of 35661 genes, 0.3%	1
potassium ion binding	6 out of 5660 genes, 0.1%	42 out of 35661 genes, 0.1%	1
alkali metal ion binding	6 out of 5660 genes, 0.1%	42 out of 35661 genes, 0.1%	1
D-arabinono-1,4-lactone oxidase activity	2 out of 5660 genes, 0.0%	14 out of 35661 genes, 0.0%	1
amidase activity	2 out of 5660 genes, 0.0%	14 out of 35661 genes, 0.0%	1
glucose-6-phosphate isomerase activity	2 out of 5660 genes, 0.0%	14 out of 35661 genes, 0.0%	1
phosphomannomutase activity	2 out of 5660 genes, 0.0%	14 out of 35661 genes, 0.0%	1
sphingomyelin phosphodiesterase activity	2 out of 5660 genes, 0.0%	14 out of 35661 genes, 0.0%	1
fructokinase activity	2 out of 5660 genes, 0.0%	14 out of 35661 genes, 0.0%	1
indole-3-acetic acid amido synthetase activity	2 out of 5660 genes, 0.0%	14 out of 35661 genes, 0.0%	1
oxidoreductase activity, acting on other nitrogenous compounds as donors	2 out of 5660 genes, 0.0%	14 out of 35661 genes, 0.0%	1
intramolecular transferase activity	25 out of 5660 genes, 0.4%	169 out of 35661 genes, 0.5%	1
protein binding transcription factor activity	8 out of 5660 genes, 0.1%	56 out of 35661 genes, 0.2%	1
oxidoreductase activity, acting on a sulfur group of donors	43 out of 5660 genes, 0.8%	287 out of 35661 genes, 0.8%	1
metallopeptidase activity	37 out of 5660 genes, 0.7%	248 out of 35661 genes, 0.7%	1
NADP binding	29 out of 5660 genes, 0.5%	196 out of 35661 genes, 0.5%	1
ATP binding	802 out of 5660 genes, 14.2%	5126 out of 35661 genes, 14.4%	1
isomerase activity	124 out of 5660 genes, 2.2%	812 out of 35661 genes, 2.3%	1
RNA-directed DNA polymerase activity	5 out of 5660 genes, 0.1%	36 out of 35661 genes, 0.1%	1
phosphatidylinositol phospholipase C activity	4 out of 5660 genes, 0.1%	29 out of 35661 genes, 0.1%	1
oxidoreductase activity, acting on the CH-OH group of donors, oxygen as acceptor	4 out of 5660 genes, 0.1%	29 out of 35661 genes, 0.1%	1
zinc ion binding	257 out of 5660 genes, 4.5%	1664 out of 35661 genes, 4.7%	1
pyruvate kinase activity	6 out of 5660 genes, 0.1%	43 out of 35661 genes, 0.1%	1
structural constituent of cell wall	6 out of 5660 genes, 0.1%	43 out of 35661 genes, 0.1%	1
galactosyltransferase activity	12 out of 5660 genes, 0.2%	84 out of 35661 genes, 0.2%	1
steroid dehydrogenase activity	3 out of 5660 genes, 0.1%	22 out of 35661 genes, 0.1%	1
diphosphotransferase activity	3 out of 5660 genes, 0.1%	22 out of 35661 genes, 0.1%	1
phosphotransferase activity, phosphate group as acceptor	16 out of 5660 genes, 0.3%	111 out of 35661 genes, 0.3%	1
malate dehydrogenase activity	8 out of 5660 genes, 0.1%	57 out of 35661 genes, 0.2%	1
carbohydrate transmembrane transporter activity	13 out of 5660 genes, 0.2%	91 out of 35661 genes, 0.3%	1
carbohydrate transporter activity	13 out of 5660 genes, 0.2%	91 out of 35661 genes, 0.3%	1
FMN binding	14 out of 5660 genes, 0.2%	98 out of 35661 genes, 0.3%	1
ATPase activity, coupled	202 out of 5660 genes, 3.6%	1315 out of 35661 genes, 3.7%	1
isocitrate dehydrogenase (NAD+) activity	2 out of 5660 genes, 0.0%	15 out of 35661 genes, 0.0%	1
GDP-dissociation inhibitor activity	2 out of 5660 genes, 0.0%	15 out of 35661 genes, 0.0%	1
voltage-gated chloride channel activity	2 out of 5660 genes, 0.0%	15 out of 35661 genes, 0.0%	1
chloride channel activity	2 out of 5660 genes, 0.0%	15 out of 35661 genes, 0.0%	1
chloride transmembrane transporter activity	2 out of 5660 genes, 0.0%	15 out of 35661 genes, 0.0%	1
adenyl ribonucleotide binding	806 out of 5660 genes, 14.2%	5163 out of 35661 genes, 14.5%	1
adenyl nucleotide binding	806 out of 5660 genes, 14.2%	5164 out of 35661 genes, 14.5%	1
O-acyltransferase activity	13 out of 5660 genes, 0.2%	92 out of 35661 genes, 0.3%	1
beta-galactosidase activity	6 out of 5660 genes, 0.1%	44 out of 35661 genes, 0.1%	1
UDP-galactosyltransferase activity	5 out of 5660 genes, 0.1%	37 out of 35661 genes, 0.1%	1
hydroquinone:oxygen oxidoreductase activity	8 out of 5660 genes, 0.1%	58 out of 35661 genes, 0.2%	1
intramolecular transferase activity, phosphotransferases	9 out of 5660 genes, 0.2%	65 out of 35661 genes, 0.2%	1
pyruvate dehydrogenase activity	4 out of 5660 genes, 0.1%	30 out of 35661 genes, 0.1%	1
pyruvate dehydrogenase (acetyl-transferring) activity	4 out of 5660 genes, 0.1%	30 out of 35661 genes, 0.1%	1
nucleobase-containing compound transmembrane transporter activity	11 out of 5660 genes, 0.2%	79 out of 35661 genes, 0.2%	1
peptide transporter activity	3 out of 5660 genes, 0.1%	23 out of 35661 genes, 0.1%	1
alpha-glucosidase activity	7 out of 5660 genes, 0.1%	52 out of 35661 genes, 0.1%	1
cation:cation antiporter activity	6 out of 5660 genes, 0.1%	45 out of 35661 genes, 0.1%	1
oxidoreductase activity, acting on the CH-CH group of donors, oxygen as acceptor	6 out of 5660 genes, 0.1%	45 out of 35661 genes, 0.1%	1
racemase and epimerase activity, acting on carbohydrates and derivatives	11 out of 5660 genes, 0.2%	80 out of 35661 genes, 0.2%	1
lipase activity	30 out of 5660 genes, 0.5%	208 out of 35661 genes, 0.6%	1
acetolactate synthase activity	2 out of 5660 genes, 0.0%	16 out of 35661 genes, 0.0%	1
ARF guanyl-nucleotide exchange factor activity	2 out of 5660 genes, 0.0%	16 out of 35661 genes, 0.0%	1
nucleotide transmembrane transporter activity	8 out of 5660 genes, 0.1%	60 out of 35661 genes, 0.2%	1
fatty acid synthase activity	10 out of 5660 genes, 0.2%	74 out of 35661 genes, 0.2%	1
transcription factor binding transcription factor activity	7 out of 5660 genes, 0.1%	53 out of 35661 genes, 0.1%	1
transcription cofactor activity	7 out of 5660 genes, 0.1%	53 out of 35661 genes, 0.1%	1
acetyl-CoA C-acyltransferase activity	3 out of 5660 genes, 0.1%	24 out of 35661 genes, 0.1%	1
squalene monooxygenase activity	3 out of 5660 genes, 0.1%	24 out of 35661 genes, 0.1%	1
oxidoreductase activity, acting on the CH-NH2 group of donors, NAD or NADP as acceptor	6 out of 5660 genes, 0.1%	46 out of 35661 genes, 0.1%	1
cysteine-type peptidase activity	23 out of 5660 genes, 0.4%	163 out of 35661 genes, 0.5%	1
microtubule-severing ATPase activity	17 out of 5660 genes, 0.3%	123 out of 35661 genes, 0.3%	1
unfolded protein binding	54 out of 5660 genes, 1.0%	371 out of 35661 genes, 1.0%	1
CoA hydrolase activity	2 out of 5660 genes, 0.0%	17 out of 35661 genes, 0.0%	1
delta12-fatty acid dehydrogenase activity	2 out of 5660 genes, 0.0%	17 out of 35661 genes, 0.0%	1
maltose alpha-glucosidase activity	2 out of 5660 genes, 0.0%	17 out of 35661 genes, 0.0%	1
ubiquitin-specific protease activity	3 out of 5660 genes, 0.1%	25 out of 35661 genes, 0.1%	1
cyclase activity	3 out of 5660 genes, 0.1%	25 out of 35661 genes, 0.1%	1
cyclohydrolase activity	3 out of 5660 genes, 0.1%	25 out of 35661 genes, 0.1%	1
sugar transmembrane transporter activity	9 out of 5660 genes, 0.2%	69 out of 35661 genes, 0.2%	1
hydrolase activity	1195 out of 5660 genes, 21.1%	7669 out of 35661 genes, 21.5%	1
ligase activity, forming carbon-sulfur bonds	16 out of 5660 genes, 0.3%	118 out of 35661 genes, 0.3%	1
monovalent cation:proton antiporter activity	4 out of 5660 genes, 0.1%	33 out of 35661 genes, 0.1%	1
aspartic-type endopeptidase activity	8 out of 5660 genes, 0.1%	63 out of 35661 genes, 0.2%	1
histone acetyltransferase activity	8 out of 5660 genes, 0.1%	63 out of 35661 genes, 0.2%	1
aspartic-type peptidase activity	8 out of 5660 genes, 0.1%	63 out of 35661 genes, 0.2%	1
acetyl-CoA:L-lysine N6-acetyltransferase	8 out of 5660 genes, 0.1%	63 out of 35661 genes, 0.2%	1
diacylglycerol kinase activity	2 out of 5660 genes, 0.0%	18 out of 35661 genes, 0.1%	1
phosphatidate cytidylyltransferase activity	2 out of 5660 genes, 0.0%	18 out of 35661 genes, 0.1%	1
nucleotidase activity	2 out of 5660 genes, 0.0%	18 out of 35661 genes, 0.1%	1
alternative oxidase activity	2 out of 5660 genes, 0.0%	18 out of 35661 genes, 0.1%	1
sodium:proton antiporter activity	2 out of 5660 genes, 0.0%	18 out of 35661 genes, 0.1%	1
small molecule binding	1521 out of 5660 genes, 26.9%	9747 out of 35661 genes, 27.3%	1
galactosidase activity	6 out of 5660 genes, 0.1%	49 out of 35661 genes, 0.1%	1
protein kinase binding	6 out of 5660 genes, 0.1%	49 out of 35661 genes, 0.1%	1
endonuclease activity	10 out of 5660 genes, 0.2%	78 out of 35661 genes, 0.2%	1
serine-type exopeptidase activity	9 out of 5660 genes, 0.2%	71 out of 35661 genes, 0.2%	1
1,3-beta-D-glucan synthase activity	8 out of 5660 genes, 0.1%	64 out of 35661 genes, 0.2%	1
carbohydrate derivative binding	980 out of 5660 genes, 17.3%	6322 out of 35661 genes, 17.7%	1
carboxylic acid binding	17 out of 5660 genes, 0.3%	128 out of 35661 genes, 0.4%	1
organic acid binding	17 out of 5660 genes, 0.3%	128 out of 35661 genes, 0.4%	1
nucleoside binding	963 out of 5660 genes, 17.0%	6217 out of 35661 genes, 17.4%	1
endopeptidase activity	77 out of 5660 genes, 1.4%	531 out of 35661 genes, 1.5%	1
phospholipase activity	21 out of 5660 genes, 0.4%	156 out of 35661 genes, 0.4%	1
mannose-phosphate guanylyltransferase activity	3 out of 5660 genes, 0.1%	27 out of 35661 genes, 0.1%	1
small conjugating protein-specific protease activity	3 out of 5660 genes, 0.1%	27 out of 35661 genes, 0.1%	1
L-malate dehydrogenase activity	3 out of 5660 genes, 0.1%	27 out of 35661 genes, 0.1%	1
ligase activity, forming carbon-nitrogen bonds	41 out of 5660 genes, 0.7%	292 out of 35661 genes, 0.8%	1
acyl-CoA oxidase activity	2 out of 5660 genes, 0.0%	19 out of 35661 genes, 0.1%	1
malic enzyme activity	2 out of 5660 genes, 0.0%	19 out of 35661 genes, 0.1%	1
ribokinase activity	2 out of 5660 genes, 0.0%	19 out of 35661 genes, 0.1%	1
omega peptidase activity	2 out of 5660 genes, 0.0%	19 out of 35661 genes, 0.1%	1
molybdenum ion binding	2 out of 5660 genes, 0.0%	19 out of 35661 genes, 0.1%	1
actin binding	18 out of 5660 genes, 0.3%	136 out of 35661 genes, 0.4%	1
serine-type carboxypeptidase activity	7 out of 5660 genes, 0.1%	58 out of 35661 genes, 0.2%	1
ribonucleoside binding	961 out of 5660 genes, 17.0%	6215 out of 35661 genes, 17.4%	1
ribonuclease activity	9 out of 5660 genes, 0.2%	73 out of 35661 genes, 0.2%	1
carbohydrate kinase activity	16 out of 5660 genes, 0.3%	123 out of 35661 genes, 0.3%	1
exoribonuclease activity	3 out of 5660 genes, 0.1%	28 out of 35661 genes, 0.1%	1
exonuclease activity, active with either ribo- or deoxyribonucleic acids and producing 5'-phosphomonoesters	3 out of 5660 genes, 0.1%	28 out of 35661 genes, 0.1%	1
exoribonuclease activity, producing 5'-phosphomonoesters	3 out of 5660 genes, 0.1%	28 out of 35661 genes, 0.1%	1
protochlorophyllide reductase activity	4 out of 5660 genes, 0.1%	36 out of 35661 genes, 0.1%	1
intramolecular oxidoreductase activity, interconverting aldoses and ketoses	5 out of 5660 genes, 0.1%	44 out of 35661 genes, 0.1%	1
asparagine synthase (glutamine-hydrolyzing) activity	2 out of 5660 genes, 0.0%	20 out of 35661 genes, 0.1%	1
ARF GTPase activator activity	2 out of 5660 genes, 0.0%	20 out of 35661 genes, 0.1%	1
oxidoreductase activity, acting on the CH-CH group of donors, quinone or related compound as acceptor	2 out of 5660 genes, 0.0%	20 out of 35661 genes, 0.1%	1
isocitrate hydro-lyase (cis-aconitate-forming) activity	2 out of 5660 genes, 0.0%	20 out of 35661 genes, 0.1%	1
lipid transporter activity	8 out of 5660 genes, 0.1%	67 out of 35661 genes, 0.2%	1
ubiquitin-protein transferase activity	36 out of 5660 genes, 0.6%	263 out of 35661 genes, 0.7%	1
C-acyltransferase activity	4 out of 5660 genes, 0.1%	37 out of 35661 genes, 0.1%	1
3-hydroxyacyl-CoA dehydrogenase activity	3 out of 5660 genes, 0.1%	29 out of 35661 genes, 0.1%	1
acylglycerol O-acyltransferase activity	3 out of 5660 genes, 0.1%	29 out of 35661 genes, 0.1%	1
cytidylyltransferase activity	3 out of 5660 genes, 0.1%	29 out of 35661 genes, 0.1%	1
guanylyltransferase activity	3 out of 5660 genes, 0.1%	29 out of 35661 genes, 0.1%	1
kinase binding	6 out of 5660 genes, 0.1%	53 out of 35661 genes, 0.1%	1
protein kinase C activity	2 out of 5660 genes, 0.0%	21 out of 35661 genes, 0.1%	1
small conjugating protein transferase activity	36 out of 5660 genes, 0.6%	266 out of 35661 genes, 0.7%	1
glutathione transferase activity	3 out of 5660 genes, 0.1%	30 out of 35661 genes, 0.1%	1
inorganic phosphate transmembrane transporter activity	3 out of 5660 genes, 0.1%	30 out of 35661 genes, 0.1%	1
sequence-specific DNA binding	28 out of 5660 genes, 0.5%	212 out of 35661 genes, 0.6%	1
purine nucleotide binding	952 out of 5660 genes, 16.8%	6188 out of 35661 genes, 17.4%	1
hydrolase activity, acting on acid anhydrides, in phosphorus-containing anhydrides	468 out of 5660 genes, 8.3%	3089 out of 35661 genes, 8.7%	1
2 iron, 2 sulfur cluster binding	9 out of 5660 genes, 0.2%	77 out of 35661 genes, 0.2%	1
4 iron, 4 sulfur cluster binding	16 out of 5660 genes, 0.3%	128 out of 35661 genes, 0.4%	1
purine ribonucleoside triphosphate binding	943 out of 5660 genes, 16.7%	6132 out of 35661 genes, 17.2%	1
1-phosphatidylinositol binding	2 out of 5660 genes, 0.0%	22 out of 35661 genes, 0.1%	1
folic acid transporter activity	2 out of 5660 genes, 0.0%	22 out of 35661 genes, 0.1%	1
vitamin transporter activity	2 out of 5660 genes, 0.0%	22 out of 35661 genes, 0.1%	1
pyrophosphatase activity	464 out of 5660 genes, 8.2%	3067 out of 35661 genes, 8.6%	1
translation release factor activity	3 out of 5660 genes, 0.1%	31 out of 35661 genes, 0.1%	1
translation termination factor activity	3 out of 5660 genes, 0.1%	31 out of 35661 genes, 0.1%	1
purine nucleoside binding	947 out of 5660 genes, 16.7%	6169 out of 35661 genes, 17.3%	1
purine ribonucleoside binding	947 out of 5660 genes, 16.7%	6169 out of 35661 genes, 17.3%	1
purine ribonucleotide binding	947 out of 5660 genes, 16.7%	6169 out of 35661 genes, 17.3%	1
carboxylic ester hydrolase activity	30 out of 5660 genes, 0.5%	229 out of 35661 genes, 0.6%	1
phosphopyruvate hydratase activity	4 out of 5660 genes, 0.1%	40 out of 35661 genes, 0.1%	1
L-aspartate:2-oxoglutarate aminotransferase activity	2 out of 5660 genes, 0.0%	23 out of 35661 genes, 0.1%	1
helicase activity	101 out of 5660 genes, 1.8%	711 out of 35661 genes, 2.0%	1
ribonucleotide binding	961 out of 5660 genes, 17.0%	6268 out of 35661 genes, 17.6%	1
exonuclease activity	14 out of 5660 genes, 0.2%	118 out of 35661 genes, 0.3%	1
anion binding	1105 out of 5660 genes, 19.5%	7195 out of 35661 genes, 20.2%	1
succinate dehydrogenase activity	2 out of 5660 genes, 0.0%	24 out of 35661 genes, 0.1%	1
phosphogluconate dehydrogenase (decarboxylating) activity	2 out of 5660 genes, 0.0%	24 out of 35661 genes, 0.1%	1
dicarboxylic acid transmembrane transporter activity	2 out of 5660 genes, 0.0%	24 out of 35661 genes, 0.1%	1
sulfurtransferase activity	2 out of 5660 genes, 0.0%	24 out of 35661 genes, 0.1%	1
SNAP receptor activity	3 out of 5660 genes, 0.1%	33 out of 35661 genes, 0.1%	1
5'-3' DNA helicase activity	3 out of 5660 genes, 0.1%	33 out of 35661 genes, 0.1%	1
ATP-dependent 5'-3' DNA helicase activity	3 out of 5660 genes, 0.1%	33 out of 35661 genes, 0.1%	1
transferase activity, transferring acyl groups	103 out of 5660 genes, 1.8%	730 out of 35661 genes, 2.0%	1
GTPase activity	89 out of 5660 genes, 1.6%	637 out of 35661 genes, 1.8%	1
hydrolase activity, acting on acid anhydrides	470 out of 5660 genes, 8.3%	3129 out of 35661 genes, 8.8%	1
ligase activity	136 out of 5660 genes, 2.4%	952 out of 35661 genes, 2.7%	1
ADP transmembrane transporter activity	3 out of 5660 genes, 0.1%	34 out of 35661 genes, 0.1%	1
transcription factor binding	2 out of 5660 genes, 0.0%	25 out of 35661 genes, 0.1%	1
ADP binding	2 out of 5660 genes, 0.0%	25 out of 35661 genes, 0.1%	1
amino acid binding	9 out of 5660 genes, 0.2%	83 out of 35661 genes, 0.2%	1
purine nucleoside transmembrane transporter activity	4 out of 5660 genes, 0.1%	43 out of 35661 genes, 0.1%	1
N-acylphosphatidylethanolamine-specific phospholipase D activity	4 out of 5660 genes, 0.1%	43 out of 35661 genes, 0.1%	1
iron-sulfur cluster binding	41 out of 5660 genes, 0.7%	314 out of 35661 genes, 0.9%	1
metal cluster binding	41 out of 5660 genes, 0.7%	314 out of 35661 genes, 0.9%	1
nucleotide binding	1464 out of 5660 genes, 25.9%	9506 out of 35661 genes, 26.7%	1
nucleoside phosphate binding	1464 out of 5660 genes, 25.9%	9506 out of 35661 genes, 26.7%	1
nucleoside transmembrane transporter activity	5 out of 5660 genes, 0.1%	52 out of 35661 genes, 0.1%	1
metalloexopeptidase activity	5 out of 5660 genes, 0.1%	52 out of 35661 genes, 0.1%	1
clathrin binding	3 out of 5660 genes, 0.1%	35 out of 35661 genes, 0.1%	1
transferase activity, transferring acyl groups other than amino-acyl groups	67 out of 5660 genes, 1.2%	496 out of 35661 genes, 1.4%	1
phosphotransferase activity, carboxyl group as acceptor	3 out of 5660 genes, 0.1%	36 out of 35661 genes, 0.1%	1
ATPase activity	221 out of 5660 genes, 3.9%	1527 out of 35661 genes, 4.3%	1
sequence-specific DNA binding transcription factor activity	41 out of 5660 genes, 0.7%	319 out of 35661 genes, 0.9%	1
magnesium ion transmembrane transporter activity	4 out of 5660 genes, 0.1%	46 out of 35661 genes, 0.1%	1
nucleic acid binding transcription factor activity	41 out of 5660 genes, 0.7%	321 out of 35661 genes, 0.9%	1
glutamate synthase activity	2 out of 5660 genes, 0.0%	28 out of 35661 genes, 0.1%	1
chlorophyll binding	2 out of 5660 genes, 0.0%	28 out of 35661 genes, 0.1%	1
lysine N-methyltransferase activity	2 out of 5660 genes, 0.0%	28 out of 35661 genes, 0.1%	1
protein-lysine N-methyltransferase activity	2 out of 5660 genes, 0.0%	28 out of 35661 genes, 0.1%	1
histone-lysine N-methyltransferase activity	2 out of 5660 genes, 0.0%	28 out of 35661 genes, 0.1%	1
inositol phosphate phosphatase activity	2 out of 5660 genes, 0.0%	28 out of 35661 genes, 0.1%	1
ATP transmembrane transporter activity	3 out of 5660 genes, 0.1%	38 out of 35661 genes, 0.1%	1
phospholipase D activity	4 out of 5660 genes, 0.1%	47 out of 35661 genes, 0.1%	1
transferase activity, transferring sulfur-containing groups	4 out of 5660 genes, 0.1%	48 out of 35661 genes, 0.1%	1
nucleoside-triphosphatase activity	432 out of 5660 genes, 7.6%	2929 out of 35661 genes, 8.2%	1
hexokinase activity	2 out of 5660 genes, 0.0%	30 out of 35661 genes, 0.1%	1
protein kinase regulator activity	2 out of 5660 genes, 0.0%	30 out of 35661 genes, 0.1%	1
lipid binding	23 out of 5660 genes, 0.4%	198 out of 35661 genes, 0.6%	1
adenine nucleotide transmembrane transporter activity	3 out of 5660 genes, 0.1%	40 out of 35661 genes, 0.1%	1
methionine adenosyltransferase activity	3 out of 5660 genes, 0.1%	40 out of 35661 genes, 0.1%	1
superoxide dismutase activity	3 out of 5660 genes, 0.1%	40 out of 35661 genes, 0.1%	1
purine ribonucleotide transmembrane transporter activity	3 out of 5660 genes, 0.1%	40 out of 35661 genes, 0.1%	1
purine nucleotide transmembrane transporter activity	3 out of 5660 genes, 0.1%	40 out of 35661 genes, 0.1%	1
anion:anion antiporter activity	3 out of 5660 genes, 0.1%	40 out of 35661 genes, 0.1%	1
oxidoreductase activity, acting on superoxide radicals as acceptor	3 out of 5660 genes, 0.1%	40 out of 35661 genes, 0.1%	1
RNA methyltransferase activity	5 out of 5660 genes, 0.1%	58 out of 35661 genes, 0.2%	1
peptidase activity, acting on L-amino acid peptides	138 out of 5660 genes, 2.4%	995 out of 35661 genes, 2.8%	1
ATP-dependent helicase activity	58 out of 5660 genes, 1.0%	449 out of 35661 genes, 1.3%	1
purine NTP-dependent helicase activity	58 out of 5660 genes, 1.0%	449 out of 35661 genes, 1.3%	1
single-stranded DNA binding	2 out of 5660 genes, 0.0%	31 out of 35661 genes, 0.1%	1
RNA polymerase II carboxy-terminal domain kinase activity	2 out of 5660 genes, 0.0%	31 out of 35661 genes, 0.1%	1
binding	3181 out of 5660 genes, 56.2%	20437 out of 35661 genes, 57.3%	1
nuclease activity	28 out of 5660 genes, 0.5%	237 out of 35661 genes, 0.7%	1
phosphatidylinositol binding	5 out of 5660 genes, 0.1%	60 out of 35661 genes, 0.2%	1
GTP binding	140 out of 5660 genes, 2.5%	1018 out of 35661 genes, 2.9%	1
guanyl ribonucleotide binding	140 out of 5660 genes, 2.5%	1018 out of 35661 genes, 2.9%	1
guanyl nucleotide binding	141 out of 5660 genes, 2.5%	1026 out of 35661 genes, 2.9%	1
phospholipid binding	16 out of 5660 genes, 0.3%	151 out of 35661 genes, 0.4%	1
damaged DNA binding	4 out of 5660 genes, 0.1%	53 out of 35661 genes, 0.1%	1
exopeptidase activity	25 out of 5660 genes, 0.4%	221 out of 35661 genes, 0.6%	1
cysteine-type endopeptidase activity	2 out of 5660 genes, 0.0%	34 out of 35661 genes, 0.1%	1
fructose-bisphosphate aldolase activity	2 out of 5660 genes, 0.0%	34 out of 35661 genes, 0.1%	1
long-chain fatty acid-CoA ligase activity	2 out of 5660 genes, 0.0%	34 out of 35661 genes, 0.1%	1
oxidoreductase activity, acting on a sulfur group of donors, NAD(P) as acceptor	8 out of 5660 genes, 0.1%	89 out of 35661 genes, 0.2%	1
carbohydrate derivative transporter activity	6 out of 5660 genes, 0.1%	72 out of 35661 genes, 0.2%	1
fatty acid ligase activity	2 out of 5660 genes, 0.0%	35 out of 35661 genes, 0.1%	1
translation initiation factor activity	32 out of 5660 genes, 0.6%	278 out of 35661 genes, 0.8%	1
UDP-glucose 4-epimerase activity	2 out of 5660 genes, 0.0%	36 out of 35661 genes, 0.1%	1
ribosome binding	2 out of 5660 genes, 0.0%	36 out of 35661 genes, 0.1%	1
coenzyme binding	142 out of 5660 genes, 2.5%	1048 out of 35661 genes, 2.9%	1
acid-amino acid ligase activity	10 out of 5660 genes, 0.2%	110 out of 35661 genes, 0.3%	1
ribonucleoprotein complex binding	2 out of 5660 genes, 0.0%	40 out of 35661 genes, 0.1%	1
protein transporter activity	28 out of 5660 genes, 0.5%	258 out of 35661 genes, 0.7%	1
phospholipid-translocating ATPase activity	3 out of 5660 genes, 0.1%	52 out of 35661 genes, 0.1%	1
aldehyde-lyase activity	3 out of 5660 genes, 0.1%	53 out of 35661 genes, 0.1%	1
phospholipid transporter activity	3 out of 5660 genes, 0.1%	54 out of 35661 genes, 0.2%	1
aminopeptidase activity	5 out of 5660 genes, 0.1%	75 out of 35661 genes, 0.2%	1
peptidase activity	164 out of 5660 genes, 2.9%	1234 out of 35661 genes, 3.5%	1
threonine-type endopeptidase activity	6 out of 5660 genes, 0.1%	88 out of 35661 genes, 0.2%	1
threonine-type peptidase activity	6 out of 5660 genes, 0.1%	88 out of 35661 genes, 0.2%	1
heterocyclic compound binding	2143 out of 5660 genes, 37.9%	14077 out of 35661 genes, 39.5%	1
protein domain specific binding	3 out of 5660 genes, 0.1%	58 out of 35661 genes, 0.2%	1
organic cyclic compound binding	2144 out of 5660 genes, 37.9%	14087 out of 35661 genes, 39.5%	1
flavin adenine dinucleotide binding	39 out of 5660 genes, 0.7%	361 out of 35661 genes, 1.0%	1
rRNA binding	25 out of 5660 genes, 0.4%	253 out of 35661 genes, 0.7%	1
nucleoside diphosphate kinase activity	2 out of 5660 genes, 0.0%	50 out of 35661 genes, 0.1%	1
acyl-CoA dehydrogenase activity	2 out of 5660 genes, 0.0%	51 out of 35661 genes, 0.1%	1
peptidyl-prolyl cis-trans isomerase activity	12 out of 5660 genes, 0.2%	168 out of 35661 genes, 0.5%	1
cis-trans isomerase activity	13 out of 5660 genes, 0.2%	178 out of 35661 genes, 0.5%	1
nucleic acid binding	658 out of 5660 genes, 11.6%	4726 out of 35661 genes, 13.3%	1
translation factor activity, nucleic acid binding	58 out of 5660 genes, 1.0%	589 out of 35661 genes, 1.7%	1
translation elongation factor activity	21 out of 5660 genes, 0.4%	302 out of 35661 genes, 0.8%	1
RNA binding	204 out of 5660 genes, 3.6%	2048 out of 35661 genes, 5.7%	1
structural constituent of ribosome	251 out of 5660 genes, 4.4%	2667 out of 35661 genes, 7.5%	1
structural molecule activity	306 out of 5660 genes, 5.4%	3030 out of 35661 genes, 8.5%	1

## Sheet: P
Gene Ontology term	Cluster frequency	Genome frequency of use	Corrected P-value
DNA packaging	83 out of 4959 genes, 1.7%	296 out of 31402 genes, 0.9%	0.00013
DNA conformation change	101 out of 4959 genes, 2.0%	386 out of 31402 genes, 1.2%	0.00024
single-organism process	2834 out of 4959 genes, 57.1%	16987 out of 31402 genes, 54.1%	0.00315
protein-DNA complex assembly	70 out of 4959 genes, 1.4%	259 out of 31402 genes, 0.8%	0.00609
protein-DNA complex subunit organization	70 out of 4959 genes, 1.4%	259 out of 31402 genes, 0.8%	0.00609
chromatin assembly	70 out of 4959 genes, 1.4%	263 out of 31402 genes, 0.8%	0.01091
nucleosome assembly	68 out of 4959 genes, 1.4%	256 out of 31402 genes, 0.8%	0.01592
nucleosome organization	68 out of 4959 genes, 1.4%	256 out of 31402 genes, 0.8%	0.01592
chromatin assembly or disassembly	72 out of 4959 genes, 1.5%	287 out of 31402 genes, 0.9%	0.07159
single-organism metabolic process	1904 out of 4959 genes, 38.4%	11276 out of 31402 genes, 35.9%	0.09317
tetrahydrofolate interconversion	17 out of 4959 genes, 0.3%	42 out of 31402 genes, 0.1%	0.25469
DNA methylation on cytosine	7 out of 4959 genes, 0.1%	10 out of 31402 genes, 0.0%	0.44172
tetrahydrofolate metabolic process	20 out of 4959 genes, 0.4%	56 out of 31402 genes, 0.2%	0.50597
terpenoid metabolic process	67 out of 4959 genes, 1.4%	280 out of 31402 genes, 0.9%	0.58671
histidine catabolic process	8 out of 4959 genes, 0.2%	14 out of 31402 genes, 0.0%	1
histidine catabolic process to glutamate and formamide	8 out of 4959 genes, 0.2%	14 out of 31402 genes, 0.0%	1
formamide metabolic process	8 out of 4959 genes, 0.2%	14 out of 31402 genes, 0.0%	1
imidazole-containing compound catabolic process	8 out of 4959 genes, 0.2%	14 out of 31402 genes, 0.0%	1
response to drug	23 out of 4959 genes, 0.5%	72 out of 31402 genes, 0.2%	1
epidermal cell differentiation	13 out of 4959 genes, 0.3%	32 out of 31402 genes, 0.1%	1
epithelial cell differentiation	13 out of 4959 genes, 0.3%	32 out of 31402 genes, 0.1%	1
secondary metabolic process	104 out of 4959 genes, 2.1%	489 out of 31402 genes, 1.6%	1
isoprenoid metabolic process	96 out of 4959 genes, 1.9%	446 out of 31402 genes, 1.4%	1
S-glycoside metabolic process	28 out of 4959 genes, 0.6%	97 out of 31402 genes, 0.3%	1
glycosinolate metabolic process	28 out of 4959 genes, 0.6%	97 out of 31402 genes, 0.3%	1
glucosinolate metabolic process	28 out of 4959 genes, 0.6%	97 out of 31402 genes, 0.3%	1
DNA metabolic process	234 out of 4959 genes, 4.7%	1227 out of 31402 genes, 3.9%	1
terpenoid biosynthetic process	60 out of 4959 genes, 1.2%	257 out of 31402 genes, 0.8%	1
regulation of meristem structural organization	14 out of 4959 genes, 0.3%	38 out of 31402 genes, 0.1%	1
chromosome organization	160 out of 4959 genes, 3.2%	812 out of 31402 genes, 2.6%	1
NAD biosynthetic process	10 out of 4959 genes, 0.2%	23 out of 31402 genes, 0.1%	1
microtubule-based movement	38 out of 4959 genes, 0.8%	149 out of 31402 genes, 0.5%	1
C-5 methylation of cytosine	5 out of 4959 genes, 0.1%	7 out of 31402 genes, 0.0%	1
DNA replication initiation	14 out of 4959 genes, 0.3%	39 out of 31402 genes, 0.1%	1
plant-type cell wall biogenesis	50 out of 4959 genes, 1.0%	212 out of 31402 genes, 0.7%	1
drug transmembrane transport	21 out of 4959 genes, 0.4%	70 out of 31402 genes, 0.2%	1
drug transport	21 out of 4959 genes, 0.4%	70 out of 31402 genes, 0.2%	1
regulation of growth	52 out of 4959 genes, 1.0%	223 out of 31402 genes, 0.7%	1
regulation of developmental growth	51 out of 4959 genes, 1.0%	219 out of 31402 genes, 0.7%	1
chromosome condensation	12 out of 4959 genes, 0.2%	32 out of 31402 genes, 0.1%	1
isoprenoid biosynthetic process	89 out of 4959 genes, 1.8%	423 out of 31402 genes, 1.3%	1
regulation of anatomical structure morphogenesis	35 out of 4959 genes, 0.7%	138 out of 31402 genes, 0.4%	1
response to desiccation	19 out of 4959 genes, 0.4%	62 out of 31402 genes, 0.2%	1
single-organism biosynthetic process	675 out of 4959 genes, 13.6%	3890 out of 31402 genes, 12.4%	1
lipid biosynthetic process	202 out of 4959 genes, 4.1%	1067 out of 31402 genes, 3.4%	1
chromatin organization	137 out of 4959 genes, 2.8%	695 out of 31402 genes, 2.2%	1
lysine metabolic process	24 out of 4959 genes, 0.5%	87 out of 31402 genes, 0.3%	1
lysine biosynthetic process	24 out of 4959 genes, 0.5%	87 out of 31402 genes, 0.3%	1
lysine biosynthetic process via diaminopimelate	24 out of 4959 genes, 0.5%	87 out of 31402 genes, 0.3%	1
diaminopimelate metabolic process	24 out of 4959 genes, 0.5%	87 out of 31402 genes, 0.3%	1
S-glycoside biosynthetic process	21 out of 4959 genes, 0.4%	73 out of 31402 genes, 0.2%	1
glycosinolate biosynthetic process	21 out of 4959 genes, 0.4%	73 out of 31402 genes, 0.2%	1
glucosinolate biosynthetic process	21 out of 4959 genes, 0.4%	73 out of 31402 genes, 0.2%	1
serine family amino acid metabolic process	58 out of 4959 genes, 1.2%	261 out of 31402 genes, 0.8%	1
regulation of hormone metabolic process	3 out of 4959 genes, 0.1%	3 out of 31402 genes, 0.0%	1
positive regulation of hormone metabolic process	3 out of 4959 genes, 0.1%	3 out of 31402 genes, 0.0%	1
positive regulation of cellular amine metabolic process	3 out of 4959 genes, 0.1%	3 out of 31402 genes, 0.0%	1
positive regulation of cellular amino acid metabolic process	3 out of 4959 genes, 0.1%	3 out of 31402 genes, 0.0%	1
regulation of auxin metabolic process	3 out of 4959 genes, 0.1%	3 out of 31402 genes, 0.0%	1
positive regulation of auxin metabolic process	3 out of 4959 genes, 0.1%	3 out of 31402 genes, 0.0%	1
regulation of tryptophan metabolic process	3 out of 4959 genes, 0.1%	3 out of 31402 genes, 0.0%	1
positive regulation of tryptophan metabolic process	3 out of 4959 genes, 0.1%	3 out of 31402 genes, 0.0%	1
nicotinamide nucleotide biosynthetic process	11 out of 4959 genes, 0.2%	30 out of 31402 genes, 0.1%	1
NAD metabolic process	11 out of 4959 genes, 0.2%	30 out of 31402 genes, 0.1%	1
single-organism cellular process	1996 out of 4959 genes, 40.3%	12119 out of 31402 genes, 38.6%	1
cellular component movement	43 out of 4959 genes, 0.9%	185 out of 31402 genes, 0.6%	1
DNA replication	68 out of 4959 genes, 1.4%	320 out of 31402 genes, 1.0%	1
L-serine metabolic process	25 out of 4959 genes, 0.5%	95 out of 31402 genes, 0.3%	1
mitotic sister chromatid segregation	9 out of 4959 genes, 0.2%	23 out of 31402 genes, 0.1%	1
mitotic chromosome condensation	9 out of 4959 genes, 0.2%	23 out of 31402 genes, 0.1%	1
regulation of cellular amino acid metabolic process	6 out of 4959 genes, 0.1%	12 out of 31402 genes, 0.0%	1
regulation of cellular amine metabolic process	6 out of 4959 genes, 0.1%	12 out of 31402 genes, 0.0%	1
formaldehyde metabolic process	6 out of 4959 genes, 0.1%	12 out of 31402 genes, 0.0%	1
oxidation-reduction process	688 out of 4959 genes, 13.9%	4009 out of 31402 genes, 12.8%	1
dicarboxylic acid metabolic process	53 out of 4959 genes, 1.1%	240 out of 31402 genes, 0.8%	1
cellular hormone metabolic process	21 out of 4959 genes, 0.4%	77 out of 31402 genes, 0.2%	1
cell wall biogenesis	57 out of 4959 genes, 1.1%	264 out of 31402 genes, 0.8%	1
response to stimulus	1277 out of 4959 genes, 25.8%	7656 out of 31402 genes, 24.4%	1
developmental maturation	59 out of 4959 genes, 1.2%	275 out of 31402 genes, 0.9%	1
hormone-mediated signaling pathway	106 out of 4959 genes, 2.1%	538 out of 31402 genes, 1.7%	1
lipid storage	13 out of 4959 genes, 0.3%	41 out of 31402 genes, 0.1%	1
nucleobase biosynthetic process	13 out of 4959 genes, 0.3%	41 out of 31402 genes, 0.1%	1
response to water deprivation	85 out of 4959 genes, 1.7%	421 out of 31402 genes, 1.3%	1
regulation of cellular ketone metabolic process	12 out of 4959 genes, 0.2%	37 out of 31402 genes, 0.1%	1
amine metabolic process	53 out of 4959 genes, 1.1%	245 out of 31402 genes, 0.8%	1
aminoglycan catabolic process	6 out of 4959 genes, 0.1%	13 out of 31402 genes, 0.0%	1
chitin metabolic process	6 out of 4959 genes, 0.1%	13 out of 31402 genes, 0.0%	1
chitin catabolic process	6 out of 4959 genes, 0.1%	13 out of 31402 genes, 0.0%	1
adenine salvage	6 out of 4959 genes, 0.1%	13 out of 31402 genes, 0.0%	1
purine nucleobase salvage	6 out of 4959 genes, 0.1%	13 out of 31402 genes, 0.0%	1
adenine metabolic process	6 out of 4959 genes, 0.1%	13 out of 31402 genes, 0.0%	1
adenine biosynthetic process	6 out of 4959 genes, 0.1%	13 out of 31402 genes, 0.0%	1
amino sugar catabolic process	6 out of 4959 genes, 0.1%	13 out of 31402 genes, 0.0%	1
glucosamine-containing compound catabolic process	6 out of 4959 genes, 0.1%	13 out of 31402 genes, 0.0%	1
auxin metabolic process	29 out of 4959 genes, 0.6%	119 out of 31402 genes, 0.4%	1
histidine metabolic process	11 out of 4959 genes, 0.2%	33 out of 31402 genes, 0.1%	1
imidazole-containing compound metabolic process	11 out of 4959 genes, 0.2%	33 out of 31402 genes, 0.1%	1
hormone metabolic process	50 out of 4959 genes, 1.0%	230 out of 31402 genes, 0.7%	1
nucleobase metabolic process	16 out of 4959 genes, 0.3%	56 out of 31402 genes, 0.2%	1
indole-containing compound biosynthetic process	21 out of 4959 genes, 0.4%	80 out of 31402 genes, 0.3%	1
seed dormancy process	22 out of 4959 genes, 0.4%	85 out of 31402 genes, 0.3%	1
dormancy process	22 out of 4959 genes, 0.4%	85 out of 31402 genes, 0.3%	1
cellular amino acid metabolic process	245 out of 4959 genes, 4.9%	1356 out of 31402 genes, 4.3%	1
glycine metabolic process	23 out of 4959 genes, 0.5%	90 out of 31402 genes, 0.3%	1
response to oxidative stress	138 out of 4959 genes, 2.8%	729 out of 31402 genes, 2.3%	1
positive regulation of microtubule polymerization or depolymerization	5 out of 4959 genes, 0.1%	10 out of 31402 genes, 0.0%	1
plant-type secondary cell wall biogenesis	19 out of 4959 genes, 0.4%	71 out of 31402 genes, 0.2%	1
response to water	86 out of 4959 genes, 1.7%	432 out of 31402 genes, 1.4%	1
response to auxin	62 out of 4959 genes, 1.3%	298 out of 31402 genes, 0.9%	1
pyridine nucleotide biosynthetic process	11 out of 4959 genes, 0.2%	34 out of 31402 genes, 0.1%	1
organic acid metabolic process	499 out of 4959 genes, 10.1%	2893 out of 31402 genes, 9.2%	1
oxoacid metabolic process	498 out of 4959 genes, 10.0%	2887 out of 31402 genes, 9.2%	1
fruit ripening, climacteric	3 out of 4959 genes, 0.1%	4 out of 31402 genes, 0.0%	1
gas transport	3 out of 4959 genes, 0.1%	4 out of 31402 genes, 0.0%	1
oxygen transport	3 out of 4959 genes, 0.1%	4 out of 31402 genes, 0.0%	1
formaldehyde catabolic process	3 out of 4959 genes, 0.1%	4 out of 31402 genes, 0.0%	1
xylan metabolic process	27 out of 4959 genes, 0.5%	112 out of 31402 genes, 0.4%	1
M phase	4 out of 4959 genes, 0.1%	7 out of 31402 genes, 0.0%	1
alanyl-tRNA aminoacylation	4 out of 4959 genes, 0.1%	7 out of 31402 genes, 0.0%	1
auxin-activated signaling pathway	32 out of 4959 genes, 0.6%	138 out of 31402 genes, 0.4%	1
sister chromatid segregation	9 out of 4959 genes, 0.2%	26 out of 31402 genes, 0.1%	1
regulation of stomatal closure	6 out of 4959 genes, 0.1%	14 out of 31402 genes, 0.0%	1
glucosamine-containing compound metabolic process	6 out of 4959 genes, 0.1%	14 out of 31402 genes, 0.0%	1
response to lipid	134 out of 4959 genes, 2.7%	711 out of 31402 genes, 2.3%	1
purine nucleobase biosynthetic process	7 out of 4959 genes, 0.1%	18 out of 31402 genes, 0.1%	1
regulation of cofactor metabolic process	7 out of 4959 genes, 0.1%	18 out of 31402 genes, 0.1%	1
regulation of hormone levels	67 out of 4959 genes, 1.4%	329 out of 31402 genes, 1.0%	1
alpha-amino acid metabolic process	154 out of 4959 genes, 3.1%	829 out of 31402 genes, 2.6%	1
negative regulation of molecular function	32 out of 4959 genes, 0.6%	139 out of 31402 genes, 0.4%	1
cellular response to auxin stimulus	35 out of 4959 genes, 0.7%	155 out of 31402 genes, 0.5%	1
folic acid-containing compound metabolic process	23 out of 4959 genes, 0.5%	93 out of 31402 genes, 0.3%	1
chromosome segregation	30 out of 4959 genes, 0.6%	129 out of 31402 genes, 0.4%	1
negative regulation of intracellular signal transduction	10 out of 4959 genes, 0.2%	31 out of 31402 genes, 0.1%	1
cellular response to water deprivation	12 out of 4959 genes, 0.2%	40 out of 31402 genes, 0.1%	1
cellular response to water stimulus	12 out of 4959 genes, 0.2%	40 out of 31402 genes, 0.1%	1
response to chemical	635 out of 4959 genes, 12.8%	3739 out of 31402 genes, 11.9%	1
negative regulation of catalytic activity	30 out of 4959 genes, 0.6%	130 out of 31402 genes, 0.4%	1
lipid metabolic process	309 out of 4959 genes, 6.2%	1756 out of 31402 genes, 5.6%	1
gibberellin metabolic process	13 out of 4959 genes, 0.3%	45 out of 31402 genes, 0.1%	1
cellular response to nutrient levels	33 out of 4959 genes, 0.7%	146 out of 31402 genes, 0.5%	1
cellular response to hormone stimulus	108 out of 4959 genes, 2.2%	566 out of 31402 genes, 1.8%	1
cellular response to endogenous stimulus	108 out of 4959 genes, 2.2%	566 out of 31402 genes, 1.8%	1
regulation of photosynthesis, dark reaction	5 out of 4959 genes, 0.1%	11 out of 31402 genes, 0.0%	1
regulation of microtubule polymerization or depolymerization	5 out of 4959 genes, 0.1%	11 out of 31402 genes, 0.0%	1
regulation of microtubule-based process	5 out of 4959 genes, 0.1%	11 out of 31402 genes, 0.0%	1
negative regulation of carbohydrate metabolic process	5 out of 4959 genes, 0.1%	11 out of 31402 genes, 0.0%	1
regulation of microtubule cytoskeleton organization	5 out of 4959 genes, 0.1%	11 out of 31402 genes, 0.0%	1
regulation of reductive pentose-phosphate cycle	5 out of 4959 genes, 0.1%	11 out of 31402 genes, 0.0%	1
negative regulation of reductive pentose-phosphate cycle	5 out of 4959 genes, 0.1%	11 out of 31402 genes, 0.0%	1
cellular response to extracellular stimulus	38 out of 4959 genes, 0.8%	173 out of 31402 genes, 0.6%	1
cellular response to external stimulus	38 out of 4959 genes, 0.8%	173 out of 31402 genes, 0.6%	1
response to oxygen-containing compound	331 out of 4959 genes, 6.7%	1891 out of 31402 genes, 6.0%	1
secondary metabolite biosynthetic process	47 out of 4959 genes, 0.9%	222 out of 31402 genes, 0.7%	1
DNA-dependent DNA replication	25 out of 4959 genes, 0.5%	105 out of 31402 genes, 0.3%	1
glutamyl-tRNA aminoacylation	6 out of 4959 genes, 0.1%	15 out of 31402 genes, 0.0%	1
peptidyl-arginine modification	6 out of 4959 genes, 0.1%	15 out of 31402 genes, 0.0%	1
peptidyl-arginine methylation	6 out of 4959 genes, 0.1%	15 out of 31402 genes, 0.0%	1
histone arginine methylation	6 out of 4959 genes, 0.1%	15 out of 31402 genes, 0.0%	1
pteridine-containing compound metabolic process	23 out of 4959 genes, 0.5%	95 out of 31402 genes, 0.3%	1
seed maturation	22 out of 4959 genes, 0.4%	90 out of 31402 genes, 0.3%	1
isocitrate metabolic process	10 out of 4959 genes, 0.2%	32 out of 31402 genes, 0.1%	1
amino acid transmembrane transport	14 out of 4959 genes, 0.3%	51 out of 31402 genes, 0.2%	1
cuticle development	9 out of 4959 genes, 0.2%	28 out of 31402 genes, 0.1%	1
meiotic spindle organization	2 out of 4959 genes, 0.0%	2 out of 31402 genes, 0.0%	1
spindle assembly involved in male meiosis	2 out of 4959 genes, 0.0%	2 out of 31402 genes, 0.0%	1
establishment or maintenance of cell polarity	2 out of 4959 genes, 0.0%	2 out of 31402 genes, 0.0%	1
anastral spindle assembly involved in male meiosis	2 out of 4959 genes, 0.0%	2 out of 31402 genes, 0.0%	1
DNA methylation on cytosine within a CG sequence	2 out of 4959 genes, 0.0%	2 out of 31402 genes, 0.0%	1
regulation of Rho GTPase activity	2 out of 4959 genes, 0.0%	2 out of 31402 genes, 0.0%	1
positive regulation of Rho GTPase activity	2 out of 4959 genes, 0.0%	2 out of 31402 genes, 0.0%	1
activation of Ras GTPase activity	2 out of 4959 genes, 0.0%	2 out of 31402 genes, 0.0%	1
activation of Rho GTPase activity	2 out of 4959 genes, 0.0%	2 out of 31402 genes, 0.0%	1
regulation of Rho protein signal transduction	2 out of 4959 genes, 0.0%	2 out of 31402 genes, 0.0%	1
negative regulation of Rho protein signal transduction	2 out of 4959 genes, 0.0%	2 out of 31402 genes, 0.0%	1
negative regulation of Ras protein signal transduction	2 out of 4959 genes, 0.0%	2 out of 31402 genes, 0.0%	1
negative regulation of small GTPase mediated signal transduction	2 out of 4959 genes, 0.0%	2 out of 31402 genes, 0.0%	1
anastral spindle assembly	2 out of 4959 genes, 0.0%	2 out of 31402 genes, 0.0%	1
spindle assembly involved in meiosis	2 out of 4959 genes, 0.0%	2 out of 31402 genes, 0.0%	1
response to endogenous stimulus	244 out of 4959 genes, 4.9%	1376 out of 31402 genes, 4.4%	1
cell wall organization or biogenesis	123 out of 4959 genes, 2.5%	659 out of 31402 genes, 2.1%	1
apoptotic process	4 out of 4959 genes, 0.1%	8 out of 31402 genes, 0.0%	1
proline transmembrane transport	4 out of 4959 genes, 0.1%	8 out of 31402 genes, 0.0%	1
protein transport by the Tat complex	4 out of 4959 genes, 0.1%	8 out of 31402 genes, 0.0%	1
cellular amide metabolic process	48 out of 4959 genes, 1.0%	231 out of 31402 genes, 0.7%	1
response to hormone	228 out of 4959 genes, 4.6%	1283 out of 31402 genes, 4.1%	1
polysaccharide catabolic process	22 out of 4959 genes, 0.4%	92 out of 31402 genes, 0.3%	1
response to brassinosteroid	38 out of 4959 genes, 0.8%	177 out of 31402 genes, 0.6%	1
cell wall polysaccharide biosynthetic process	26 out of 4959 genes, 0.5%	113 out of 31402 genes, 0.4%	1
protein secretion	7 out of 4959 genes, 0.1%	20 out of 31402 genes, 0.1%	1
epidermal cell fate specification	7 out of 4959 genes, 0.1%	20 out of 31402 genes, 0.1%	1
response to arsenic-containing substance	17 out of 4959 genes, 0.3%	67 out of 31402 genes, 0.2%	1
DNA-templated transcription, elongation	11 out of 4959 genes, 0.2%	38 out of 31402 genes, 0.1%	1
regulation of chlorophyll metabolic process	5 out of 4959 genes, 0.1%	12 out of 31402 genes, 0.0%	1
regulation of tetrapyrrole metabolic process	5 out of 4959 genes, 0.1%	12 out of 31402 genes, 0.0%	1
response to acid chemical	196 out of 4959 genes, 4.0%	1095 out of 31402 genes, 3.5%	1
glucuronoxylan metabolic process	23 out of 4959 genes, 0.5%	98 out of 31402 genes, 0.3%	1
xylan biosynthetic process	23 out of 4959 genes, 0.5%	98 out of 31402 genes, 0.3%	1
reproduction	77 out of 4959 genes, 1.6%	397 out of 31402 genes, 1.3%	1
tRNA wobble adenosine to inosine editing	3 out of 4959 genes, 0.1%	5 out of 31402 genes, 0.0%	1
peptidyl-histidine phosphorylation	3 out of 4959 genes, 0.1%	5 out of 31402 genes, 0.0%	1
sulfate reduction	3 out of 4959 genes, 0.1%	5 out of 31402 genes, 0.0%	1
response to anoxia	3 out of 4959 genes, 0.1%	5 out of 31402 genes, 0.0%	1
cellular response to anoxia	3 out of 4959 genes, 0.1%	5 out of 31402 genes, 0.0%	1
phytochelatin transport	3 out of 4959 genes, 0.1%	5 out of 31402 genes, 0.0%	1
phytochelatin transmembrane transport	3 out of 4959 genes, 0.1%	5 out of 31402 genes, 0.0%	1
indole-containing compound catabolic process	13 out of 4959 genes, 0.3%	48 out of 31402 genes, 0.2%	1
response to alcohol	117 out of 4959 genes, 2.4%	630 out of 31402 genes, 2.0%	1
cell communication	337 out of 4959 genes, 6.8%	1947 out of 31402 genes, 6.2%	1
amine biosynthetic process	14 out of 4959 genes, 0.3%	53 out of 31402 genes, 0.2%	1
cellular biogenic amine biosynthetic process	14 out of 4959 genes, 0.3%	53 out of 31402 genes, 0.2%	1
tryptophan metabolic process	17 out of 4959 genes, 0.3%	68 out of 31402 genes, 0.2%	1
indolalkylamine metabolic process	17 out of 4959 genes, 0.3%	68 out of 31402 genes, 0.2%	1
transmembrane transport	292 out of 4959 genes, 5.9%	1677 out of 31402 genes, 5.3%	1
regulation of meristem growth	26 out of 4959 genes, 0.5%	115 out of 31402 genes, 0.4%	1
indole-containing compound metabolic process	26 out of 4959 genes, 0.5%	115 out of 31402 genes, 0.4%	1
hemicellulose metabolic process	29 out of 4959 genes, 0.6%	131 out of 31402 genes, 0.4%	1
regulation of transport	29 out of 4959 genes, 0.6%	131 out of 31402 genes, 0.4%	1
root epidermal cell differentiation	55 out of 4959 genes, 1.1%	275 out of 31402 genes, 0.9%	1
UV protection	7 out of 4959 genes, 0.1%	21 out of 31402 genes, 0.1%	1
diterpenoid metabolic process	14 out of 4959 genes, 0.3%	54 out of 31402 genes, 0.2%	1
cell proliferation	29 out of 4959 genes, 0.6%	132 out of 31402 genes, 0.4%	1
organ development	223 out of 4959 genes, 4.5%	1266 out of 31402 genes, 4.0%	1
aminoglycan metabolic process	6 out of 4959 genes, 0.1%	17 out of 31402 genes, 0.1%	1
pollen maturation	6 out of 4959 genes, 0.1%	17 out of 31402 genes, 0.1%	1
cytokinin metabolic process	10 out of 4959 genes, 0.2%	35 out of 31402 genes, 0.1%	1
response to freezing	10 out of 4959 genes, 0.2%	35 out of 31402 genes, 0.1%	1
tRNA wobble base modification	4 out of 4959 genes, 0.1%	9 out of 31402 genes, 0.0%	1
glutaminyl-tRNA aminoacylation	4 out of 4959 genes, 0.1%	9 out of 31402 genes, 0.0%	1
arsenite transport	4 out of 4959 genes, 0.1%	9 out of 31402 genes, 0.0%	1
oxazole or thiazole biosynthetic process	4 out of 4959 genes, 0.1%	9 out of 31402 genes, 0.0%	1
oxazole or thiazole metabolic process	4 out of 4959 genes, 0.1%	9 out of 31402 genes, 0.0%	1
tubulin deacetylation	4 out of 4959 genes, 0.1%	9 out of 31402 genes, 0.0%	1
regulation of stomatal movement	24 out of 4959 genes, 0.5%	106 out of 31402 genes, 0.3%	1
regulation of localization	34 out of 4959 genes, 0.7%	160 out of 31402 genes, 0.5%	1
cell wall macromolecule biosynthetic process	26 out of 4959 genes, 0.5%	117 out of 31402 genes, 0.4%	1
cellular component macromolecule biosynthetic process	26 out of 4959 genes, 0.5%	117 out of 31402 genes, 0.4%	1
D-xylose metabolic process	11 out of 4959 genes, 0.2%	40 out of 31402 genes, 0.1%	1
protein retention in ER lumen	5 out of 4959 genes, 0.1%	13 out of 31402 genes, 0.0%	1
icosanoid metabolic process	5 out of 4959 genes, 0.1%	13 out of 31402 genes, 0.0%	1
leukotriene metabolic process	5 out of 4959 genes, 0.1%	13 out of 31402 genes, 0.0%	1
leukotriene biosynthetic process	5 out of 4959 genes, 0.1%	13 out of 31402 genes, 0.0%	1
maintenance of protein localization in endoplasmic reticulum	5 out of 4959 genes, 0.1%	13 out of 31402 genes, 0.0%	1
icosanoid biosynthetic process	5 out of 4959 genes, 0.1%	13 out of 31402 genes, 0.0%	1
maintenance of protein localization in organelle	5 out of 4959 genes, 0.1%	13 out of 31402 genes, 0.0%	1
fatty acid derivative metabolic process	5 out of 4959 genes, 0.1%	13 out of 31402 genes, 0.0%	1
fatty acid derivative biosynthetic process	5 out of 4959 genes, 0.1%	13 out of 31402 genes, 0.0%	1
regulation of multi-organism process	17 out of 4959 genes, 0.3%	70 out of 31402 genes, 0.2%	1
epidermis development	25 out of 4959 genes, 0.5%	112 out of 31402 genes, 0.4%	1
skin development	25 out of 4959 genes, 0.5%	112 out of 31402 genes, 0.4%	1
epithelium development	25 out of 4959 genes, 0.5%	112 out of 31402 genes, 0.4%	1
galactolipid metabolic process	13 out of 4959 genes, 0.3%	50 out of 31402 genes, 0.2%	1
developmental cell growth	63 out of 4959 genes, 1.3%	324 out of 31402 genes, 1.0%	1
regulation of cell growth	24 out of 4959 genes, 0.5%	107 out of 31402 genes, 0.3%	1
small molecule metabolic process	906 out of 4959 genes, 18.3%	5469 out of 31402 genes, 17.4%	1
regulation of carbohydrate biosynthetic process	9 out of 4959 genes, 0.2%	31 out of 31402 genes, 0.1%	1
small molecule biosynthetic process	250 out of 4959 genes, 5.0%	1435 out of 31402 genes, 4.6%	1
response to molecule of fungal origin	7 out of 4959 genes, 0.1%	22 out of 31402 genes, 0.1%	1
glutamine biosynthetic process	7 out of 4959 genes, 0.1%	22 out of 31402 genes, 0.1%	1
energy coupled proton transport, down electrochemical gradient	30 out of 4959 genes, 0.6%	140 out of 31402 genes, 0.4%	1
ATP synthesis coupled proton transport	30 out of 4959 genes, 0.6%	140 out of 31402 genes, 0.4%	1
regulation of meristem development	32 out of 4959 genes, 0.6%	151 out of 31402 genes, 0.5%	1
tryptophan catabolic process	10 out of 4959 genes, 0.2%	36 out of 31402 genes, 0.1%	1
indolalkylamine catabolic process	10 out of 4959 genes, 0.2%	36 out of 31402 genes, 0.1%	1
auxin biosynthetic process	15 out of 4959 genes, 0.3%	61 out of 31402 genes, 0.2%	1
carboxylic acid metabolic process	474 out of 4959 genes, 9.6%	2805 out of 31402 genes, 8.9%	1
reactive nitrogen species metabolic process	13 out of 4959 genes, 0.3%	51 out of 31402 genes, 0.2%	1
plant-type cell wall organization or biogenesis	75 out of 4959 genes, 1.5%	396 out of 31402 genes, 1.3%	1
tissue development	86 out of 4959 genes, 1.7%	460 out of 31402 genes, 1.5%	1
purine nucleobase metabolic process	8 out of 4959 genes, 0.2%	27 out of 31402 genes, 0.1%	1
positive regulation of flavonoid biosynthetic process	8 out of 4959 genes, 0.2%	27 out of 31402 genes, 0.1%	1
regulation of proteolysis	8 out of 4959 genes, 0.2%	27 out of 31402 genes, 0.1%	1
multicellular organism reproduction	44 out of 4959 genes, 0.9%	219 out of 31402 genes, 0.7%	1
response to organic substance	340 out of 4959 genes, 6.9%	1988 out of 31402 genes, 6.3%	1
potassium ion transport	21 out of 4959 genes, 0.4%	93 out of 31402 genes, 0.3%	1
regulation of chlorophyll catabolic process	3 out of 4959 genes, 0.1%	6 out of 31402 genes, 0.0%	1
xylan catabolic process	3 out of 4959 genes, 0.1%	6 out of 31402 genes, 0.0%	1
regulation of embryo sac egg cell differentiation	3 out of 4959 genes, 0.1%	6 out of 31402 genes, 0.0%	1
regulation of metalloenzyme activity	3 out of 4959 genes, 0.1%	6 out of 31402 genes, 0.0%	1
positive regulation of metalloenzyme activity	3 out of 4959 genes, 0.1%	6 out of 31402 genes, 0.0%	1
cellular response to cold	3 out of 4959 genes, 0.1%	6 out of 31402 genes, 0.0%	1
regulation of tetrapyrrole catabolic process	3 out of 4959 genes, 0.1%	6 out of 31402 genes, 0.0%	1
response to extracellular stimulus	38 out of 4959 genes, 0.8%	186 out of 31402 genes, 0.6%	1
cell maturation	49 out of 4959 genes, 1.0%	248 out of 31402 genes, 0.8%	1
trichoblast maturation	49 out of 4959 genes, 1.0%	248 out of 31402 genes, 0.8%	1
root hair cell differentiation	49 out of 4959 genes, 1.0%	248 out of 31402 genes, 0.8%	1
cellular macromolecular complex assembly	150 out of 4959 genes, 3.0%	840 out of 31402 genes, 2.7%	1
protein complex assembly	151 out of 4959 genes, 3.0%	846 out of 31402 genes, 2.7%	1
protein complex biogenesis	151 out of 4959 genes, 3.0%	846 out of 31402 genes, 2.7%	1
polysaccharide metabolic process	138 out of 4959 genes, 2.8%	769 out of 31402 genes, 2.4%	1
cellular response to iron ion starvation	5 out of 4959 genes, 0.1%	14 out of 31402 genes, 0.0%	1
microsporocyte differentiation	5 out of 4959 genes, 0.1%	14 out of 31402 genes, 0.0%	1
sporocyte differentiation	5 out of 4959 genes, 0.1%	14 out of 31402 genes, 0.0%	1
regulation of auxin polar transport	5 out of 4959 genes, 0.1%	14 out of 31402 genes, 0.0%	1
maintenance of location	19 out of 4959 genes, 0.4%	83 out of 31402 genes, 0.3%	1
response to nutrient levels	33 out of 4959 genes, 0.7%	159 out of 31402 genes, 0.5%	1
indoleacetic acid metabolic process	11 out of 4959 genes, 0.2%	42 out of 31402 genes, 0.1%	1
indoleacetic acid biosynthetic process	11 out of 4959 genes, 0.2%	42 out of 31402 genes, 0.1%	1
aromatic amino acid family catabolic process	12 out of 4959 genes, 0.2%	47 out of 31402 genes, 0.1%	1
galactolipid biosynthetic process	12 out of 4959 genes, 0.2%	47 out of 31402 genes, 0.1%	1
trichoblast differentiation	49 out of 4959 genes, 1.0%	249 out of 31402 genes, 0.8%	1
fruit ripening	4 out of 4959 genes, 0.1%	10 out of 31402 genes, 0.0%	1
regulation of cell morphogenesis involved in differentiation	4 out of 4959 genes, 0.1%	10 out of 31402 genes, 0.0%	1
cell wall assembly	4 out of 4959 genes, 0.1%	10 out of 31402 genes, 0.0%	1
plant-type cell wall assembly	4 out of 4959 genes, 0.1%	10 out of 31402 genes, 0.0%	1
anatomical structure maturation	4 out of 4959 genes, 0.1%	10 out of 31402 genes, 0.0%	1
regulation of pollen tube growth	4 out of 4959 genes, 0.1%	10 out of 31402 genes, 0.0%	1
positive regulation of chromatin modification	4 out of 4959 genes, 0.1%	10 out of 31402 genes, 0.0%	1
cellular response to starvation	26 out of 4959 genes, 0.5%	121 out of 31402 genes, 0.4%	1
cellular lipid metabolic process	237 out of 4959 genes, 4.8%	1368 out of 31402 genes, 4.4%	1
nitrogen compound metabolic process	1152 out of 4959 genes, 23.2%	7029 out of 31402 genes, 22.4%	1
cellular carbohydrate metabolic process	174 out of 4959 genes, 3.5%	988 out of 31402 genes, 3.1%	1
defense response to insect	8 out of 4959 genes, 0.2%	28 out of 31402 genes, 0.1%	1
glycerol-3-phosphate metabolic process	8 out of 4959 genes, 0.2%	28 out of 31402 genes, 0.1%	1
pentacyclic triterpenoid metabolic process	8 out of 4959 genes, 0.2%	28 out of 31402 genes, 0.1%	1
pentacyclic triterpenoid biosynthetic process	8 out of 4959 genes, 0.2%	28 out of 31402 genes, 0.1%	1
unsaturated fatty acid biosynthetic process	15 out of 4959 genes, 0.3%	63 out of 31402 genes, 0.2%	1
negative regulation of cellular protein metabolic process	15 out of 4959 genes, 0.3%	63 out of 31402 genes, 0.2%	1
unsaturated fatty acid metabolic process	15 out of 4959 genes, 0.3%	63 out of 31402 genes, 0.2%	1
negative regulation of protein metabolic process	15 out of 4959 genes, 0.3%	63 out of 31402 genes, 0.2%	1
cell wall thickening	15 out of 4959 genes, 0.3%	63 out of 31402 genes, 0.2%	1
cellular amino acid catabolic process	34 out of 4959 genes, 0.7%	166 out of 31402 genes, 0.5%	1
calcium ion transmembrane transport	14 out of 4959 genes, 0.3%	58 out of 31402 genes, 0.2%	1
organic acid biosynthetic process	204 out of 4959 genes, 4.1%	1171 out of 31402 genes, 3.7%	1
carboxylic acid biosynthetic process	204 out of 4959 genes, 4.1%	1171 out of 31402 genes, 3.7%	1
auxin efflux	6 out of 4959 genes, 0.1%	19 out of 31402 genes, 0.1%	1
triterpenoid metabolic process	11 out of 4959 genes, 0.2%	43 out of 31402 genes, 0.1%	1
triterpenoid biosynthetic process	11 out of 4959 genes, 0.2%	43 out of 31402 genes, 0.1%	1
vasculature development	2 out of 4959 genes, 0.0%	3 out of 31402 genes, 0.0%	1
male meiosis	2 out of 4959 genes, 0.0%	3 out of 31402 genes, 0.0%	1
pollen tube adhesion	2 out of 4959 genes, 0.0%	3 out of 31402 genes, 0.0%	1
induced systemic resistance, ethylene mediated signaling pathway	2 out of 4959 genes, 0.0%	3 out of 31402 genes, 0.0%	1
farnesol metabolic process	2 out of 4959 genes, 0.0%	3 out of 31402 genes, 0.0%	1
cyanide metabolic process	2 out of 4959 genes, 0.0%	3 out of 31402 genes, 0.0%	1
cellulose catabolic process	2 out of 4959 genes, 0.0%	3 out of 31402 genes, 0.0%	1
chromatin remodeling at centromere	2 out of 4959 genes, 0.0%	3 out of 31402 genes, 0.0%	1
regulation of microtubule polymerization	2 out of 4959 genes, 0.0%	3 out of 31402 genes, 0.0%	1
positive regulation of microtubule polymerization	2 out of 4959 genes, 0.0%	3 out of 31402 genes, 0.0%	1
anaphase-promoting complex-dependent proteasomal ubiquitin-dependent protein catabolic process	2 out of 4959 genes, 0.0%	3 out of 31402 genes, 0.0%	1
pericentric heterochromatin assembly	2 out of 4959 genes, 0.0%	3 out of 31402 genes, 0.0%	1
centromere complex assembly	2 out of 4959 genes, 0.0%	3 out of 31402 genes, 0.0%	1
beta-glucan catabolic process	2 out of 4959 genes, 0.0%	3 out of 31402 genes, 0.0%	1
cardiovascular system development	2 out of 4959 genes, 0.0%	3 out of 31402 genes, 0.0%	1
circulatory system development	2 out of 4959 genes, 0.0%	3 out of 31402 genes, 0.0%	1
cellular response to phosphate starvation	17 out of 4959 genes, 0.3%	74 out of 31402 genes, 0.2%	1
toxin metabolic process	29 out of 4959 genes, 0.6%	139 out of 31402 genes, 0.4%	1
phenylpropanoid metabolic process	45 out of 4959 genes, 0.9%	229 out of 31402 genes, 0.7%	1
disaccharide metabolic process	49 out of 4959 genes, 1.0%	252 out of 31402 genes, 0.8%	1
lignin biosynthetic process	16 out of 4959 genes, 0.3%	69 out of 31402 genes, 0.2%	1
aging	30 out of 4959 genes, 0.6%	145 out of 31402 genes, 0.5%	1
cysteine biosynthetic process	30 out of 4959 genes, 0.6%	145 out of 31402 genes, 0.5%	1
macromolecular complex assembly	157 out of 4959 genes, 3.2%	890 out of 31402 genes, 2.8%	1
response to starvation	26 out of 4959 genes, 0.5%	123 out of 31402 genes, 0.4%	1
plant-type cell wall modification	15 out of 4959 genes, 0.3%	64 out of 31402 genes, 0.2%	1
cellular response to organic substance	143 out of 4959 genes, 2.9%	807 out of 31402 genes, 2.6%	1
purine-containing compound salvage	7 out of 4959 genes, 0.1%	24 out of 31402 genes, 0.1%	1
sodium ion transport	14 out of 4959 genes, 0.3%	59 out of 31402 genes, 0.2%	1
developmental growth involved in morphogenesis	91 out of 4959 genes, 1.8%	498 out of 31402 genes, 1.6%	1
regulation of unidimensional cell growth	20 out of 4959 genes, 0.4%	91 out of 31402 genes, 0.3%	1
response to insect	13 out of 4959 genes, 0.3%	54 out of 31402 genes, 0.2%	1
pyrimidine nucleobase metabolic process	8 out of 4959 genes, 0.2%	29 out of 31402 genes, 0.1%	1
signal transduction	294 out of 4959 genes, 5.9%	1724 out of 31402 genes, 5.5%	1
toxin catabolic process	26 out of 4959 genes, 0.5%	124 out of 31402 genes, 0.4%	1
secondary metabolite catabolic process	26 out of 4959 genes, 0.5%	124 out of 31402 genes, 0.4%	1
cellular response to chemical stimulus	167 out of 4959 genes, 3.4%	953 out of 31402 genes, 3.0%	1
cellular response to oxygen-containing compound	105 out of 4959 genes, 2.1%	582 out of 31402 genes, 1.9%	1
nitrate metabolic process	11 out of 4959 genes, 0.2%	44 out of 31402 genes, 0.1%	1
nitrate assimilation	11 out of 4959 genes, 0.2%	44 out of 31402 genes, 0.1%	1
organonitrogen compound metabolic process	668 out of 4959 genes, 13.5%	4031 out of 31402 genes, 12.8%	1
carbohydrate mediated signaling	19 out of 4959 genes, 0.4%	86 out of 31402 genes, 0.3%	1
sugar mediated signaling pathway	19 out of 4959 genes, 0.4%	86 out of 31402 genes, 0.3%	1
cellular response to carbohydrate stimulus	19 out of 4959 genes, 0.4%	86 out of 31402 genes, 0.3%	1
regulation of carbohydrate metabolic process	10 out of 4959 genes, 0.2%	39 out of 31402 genes, 0.1%	1
cellular polysaccharide metabolic process	122 out of 4959 genes, 2.5%	684 out of 31402 genes, 2.2%	1
regulation of cell morphogenesis	21 out of 4959 genes, 0.4%	97 out of 31402 genes, 0.3%	1
oligosaccharide metabolic process	51 out of 4959 genes, 1.0%	266 out of 31402 genes, 0.8%	1
root hair elongation	38 out of 4959 genes, 0.8%	192 out of 31402 genes, 0.6%	1
monocarboxylic acid biosynthetic process	88 out of 4959 genes, 1.8%	483 out of 31402 genes, 1.5%	1
signaling	298 out of 4959 genes, 6.0%	1752 out of 31402 genes, 5.6%	1
single organism signaling	298 out of 4959 genes, 6.0%	1752 out of 31402 genes, 5.6%	1
regulation of cell development	4 out of 4959 genes, 0.1%	11 out of 31402 genes, 0.0%	1
positive regulation of chromosome organization	4 out of 4959 genes, 0.1%	11 out of 31402 genes, 0.0%	1
glutamate metabolic process	14 out of 4959 genes, 0.3%	60 out of 31402 genes, 0.2%	1
callose deposition in cell wall	14 out of 4959 genes, 0.3%	60 out of 31402 genes, 0.2%	1
spermidine metabolic process	6 out of 4959 genes, 0.1%	20 out of 31402 genes, 0.1%	1
floral whorl development	56 out of 4959 genes, 1.1%	296 out of 31402 genes, 0.9%	1
negative regulation of signal transduction	13 out of 4959 genes, 0.3%	55 out of 31402 genes, 0.2%	1
negative regulation of cell communication	13 out of 4959 genes, 0.3%	55 out of 31402 genes, 0.2%	1
negative regulation of signaling	13 out of 4959 genes, 0.3%	55 out of 31402 genes, 0.2%	1
maintenance of chromatin silencing	3 out of 4959 genes, 0.1%	7 out of 31402 genes, 0.0%	1
drought recovery	3 out of 4959 genes, 0.1%	7 out of 31402 genes, 0.0%	1
alkaloid biosynthetic process	3 out of 4959 genes, 0.1%	7 out of 31402 genes, 0.0%	1
regulation of exocytosis	3 out of 4959 genes, 0.1%	7 out of 31402 genes, 0.0%	1
negative regulation of histone modification	3 out of 4959 genes, 0.1%	7 out of 31402 genes, 0.0%	1
regulation of microtubule depolymerization	3 out of 4959 genes, 0.1%	7 out of 31402 genes, 0.0%	1
positive regulation of microtubule depolymerization	3 out of 4959 genes, 0.1%	7 out of 31402 genes, 0.0%	1
transposition	3 out of 4959 genes, 0.1%	7 out of 31402 genes, 0.0%	1
transposition, RNA-mediated	3 out of 4959 genes, 0.1%	7 out of 31402 genes, 0.0%	1
regulation of polysaccharide metabolic process	3 out of 4959 genes, 0.1%	7 out of 31402 genes, 0.0%	1
chlorophyll cycle	3 out of 4959 genes, 0.1%	7 out of 31402 genes, 0.0%	1
regulation of histone acetylation	3 out of 4959 genes, 0.1%	7 out of 31402 genes, 0.0%	1
negative regulation of histone acetylation	3 out of 4959 genes, 0.1%	7 out of 31402 genes, 0.0%	1
positive regulation of histone H3-K9 methylation	3 out of 4959 genes, 0.1%	7 out of 31402 genes, 0.0%	1
regulation of histone H4 acetylation	3 out of 4959 genes, 0.1%	7 out of 31402 genes, 0.0%	1
negative regulation of histone H4 acetylation	3 out of 4959 genes, 0.1%	7 out of 31402 genes, 0.0%	1
positive regulation of protein depolymerization	3 out of 4959 genes, 0.1%	7 out of 31402 genes, 0.0%	1
regulation of protein acetylation	3 out of 4959 genes, 0.1%	7 out of 31402 genes, 0.0%	1
negative regulation of protein acetylation	3 out of 4959 genes, 0.1%	7 out of 31402 genes, 0.0%	1
negative regulation of chromatin modification	3 out of 4959 genes, 0.1%	7 out of 31402 genes, 0.0%	1
regulation of peptidyl-lysine acetylation	3 out of 4959 genes, 0.1%	7 out of 31402 genes, 0.0%	1
negative regulation of peptidyl-lysine acetylation	3 out of 4959 genes, 0.1%	7 out of 31402 genes, 0.0%	1
polysaccharide biosynthetic process	104 out of 4959 genes, 2.1%	579 out of 31402 genes, 1.8%	1
ATP synthesis coupled electron transport	27 out of 4959 genes, 0.5%	131 out of 31402 genes, 0.4%	1
alpha-amino acid catabolic process	32 out of 4959 genes, 0.6%	159 out of 31402 genes, 0.5%	1
cell wall organization	72 out of 4959 genes, 1.5%	390 out of 31402 genes, 1.2%	1
response to radiation	171 out of 4959 genes, 3.4%	982 out of 31402 genes, 3.1%	1
cellular polysaccharide biosynthetic process	101 out of 4959 genes, 2.0%	562 out of 31402 genes, 1.8%	1
arginine biosynthetic process	7 out of 4959 genes, 0.1%	25 out of 31402 genes, 0.1%	1
diterpenoid biosynthetic process	11 out of 4959 genes, 0.2%	45 out of 31402 genes, 0.1%	1
cell death	26 out of 4959 genes, 0.5%	126 out of 31402 genes, 0.4%	1
death	26 out of 4959 genes, 0.5%	126 out of 31402 genes, 0.4%	1
very long-chain fatty acid metabolic process	10 out of 4959 genes, 0.2%	40 out of 31402 genes, 0.1%	1
tryptophan biosynthetic process	8 out of 4959 genes, 0.2%	30 out of 31402 genes, 0.1%	1
transcription initiation from RNA polymerase II promoter	8 out of 4959 genes, 0.2%	30 out of 31402 genes, 0.1%	1
pyrimidine-containing compound salvage	8 out of 4959 genes, 0.2%	30 out of 31402 genes, 0.1%	1
indolalkylamine biosynthetic process	8 out of 4959 genes, 0.2%	30 out of 31402 genes, 0.1%	1
iron ion transport	9 out of 4959 genes, 0.2%	35 out of 31402 genes, 0.1%	1
root hair cell development	38 out of 4959 genes, 0.8%	194 out of 31402 genes, 0.6%	1
positive regulation of phosphorus metabolic process	42 out of 4959 genes, 0.8%	217 out of 31402 genes, 0.7%	1
positive regulation of phosphate metabolic process	42 out of 4959 genes, 0.8%	217 out of 31402 genes, 0.7%	1
developmental growth	94 out of 4959 genes, 1.9%	522 out of 31402 genes, 1.7%	1
carpel development	33 out of 4959 genes, 0.7%	166 out of 31402 genes, 0.5%	1
sulfur compound metabolic process	111 out of 4959 genes, 2.2%	624 out of 31402 genes, 2.0%	1
multicellular organismal reproductive process	37 out of 4959 genes, 0.7%	189 out of 31402 genes, 0.6%	1
negative regulation of ethylene-activated signaling pathway	5 out of 4959 genes, 0.1%	16 out of 31402 genes, 0.1%	1
negative regulation of phosphorelay signal transduction system	5 out of 4959 genes, 0.1%	16 out of 31402 genes, 0.1%	1
cysteine metabolic process	31 out of 4959 genes, 0.6%	155 out of 31402 genes, 0.5%	1
cell tip growth	45 out of 4959 genes, 0.9%	235 out of 31402 genes, 0.7%	1
response to carbohydrate	48 out of 4959 genes, 1.0%	253 out of 31402 genes, 0.8%	1
cell division	70 out of 4959 genes, 1.4%	382 out of 31402 genes, 1.2%	1
response to ionizing radiation	11 out of 4959 genes, 0.2%	46 out of 31402 genes, 0.1%	1
cellular response to acid chemical	63 out of 4959 genes, 1.3%	341 out of 31402 genes, 1.1%	1
amine catabolic process	17 out of 4959 genes, 0.3%	78 out of 31402 genes, 0.2%	1
cellular biogenic amine catabolic process	17 out of 4959 genes, 0.3%	78 out of 31402 genes, 0.2%	1
cellular carbohydrate biosynthetic process	117 out of 4959 genes, 2.4%	662 out of 31402 genes, 2.1%	1
plant-type ovary development	28 out of 4959 genes, 0.6%	139 out of 31402 genes, 0.4%	1
ovule development	28 out of 4959 genes, 0.6%	139 out of 31402 genes, 0.4%	1
amino sugar metabolic process	6 out of 4959 genes, 0.1%	21 out of 31402 genes, 0.1%	1
mitochondrial electron transport, cytochrome c to oxygen	6 out of 4959 genes, 0.1%	21 out of 31402 genes, 0.1%	1
detoxification	6 out of 4959 genes, 0.1%	21 out of 31402 genes, 0.1%	1
regulation of protein depolymerization	6 out of 4959 genes, 0.1%	21 out of 31402 genes, 0.1%	1
ion transmembrane transport	95 out of 4959 genes, 1.9%	531 out of 31402 genes, 1.7%	1
meristem structural organization	26 out of 4959 genes, 0.5%	128 out of 31402 genes, 0.4%	1
regulation of cellular component organization	60 out of 4959 genes, 1.2%	324 out of 31402 genes, 1.0%	1
regulation of developmental process	125 out of 4959 genes, 2.5%	711 out of 31402 genes, 2.3%	1
cell fate specification	9 out of 4959 genes, 0.2%	36 out of 31402 genes, 0.1%	1
pyrimidine nucleoside salvage	7 out of 4959 genes, 0.1%	26 out of 31402 genes, 0.1%	1
UMP salvage	7 out of 4959 genes, 0.1%	26 out of 31402 genes, 0.1%	1
CTP salvage	7 out of 4959 genes, 0.1%	26 out of 31402 genes, 0.1%	1
cellular response to lipid	49 out of 4959 genes, 1.0%	260 out of 31402 genes, 0.8%	1
pyridine-containing compound biosynthetic process	13 out of 4959 genes, 0.3%	57 out of 31402 genes, 0.2%	1
7-methylguanosine mRNA capping	4 out of 4959 genes, 0.1%	12 out of 31402 genes, 0.0%	1
regulation of cellular localization	4 out of 4959 genes, 0.1%	12 out of 31402 genes, 0.0%	1
root system development	98 out of 4959 genes, 2.0%	551 out of 31402 genes, 1.8%	1
root development	98 out of 4959 genes, 2.0%	551 out of 31402 genes, 1.8%	1
lateral root development	17 out of 4959 genes, 0.3%	79 out of 31402 genes, 0.3%	1
regulation of DNA metabolic process	24 out of 4959 genes, 0.5%	118 out of 31402 genes, 0.4%	1
ATP metabolic process	135 out of 4959 genes, 2.7%	775 out of 31402 genes, 2.5%	1
response to sucrose	25 out of 4959 genes, 0.5%	124 out of 31402 genes, 0.4%	1
response to disaccharide	25 out of 4959 genes, 0.5%	124 out of 31402 genes, 0.4%	1
gibberellic acid mediated signaling pathway	10 out of 4959 genes, 0.2%	42 out of 31402 genes, 0.1%	1
gibberellin mediated signaling pathway	10 out of 4959 genes, 0.2%	42 out of 31402 genes, 0.1%	1
cellular response to gibberellin stimulus	10 out of 4959 genes, 0.2%	42 out of 31402 genes, 0.1%	1
regulation of ethylene-activated signaling pathway	5 out of 4959 genes, 0.1%	17 out of 31402 genes, 0.1%	1
para-aminobenzoic acid metabolic process	5 out of 4959 genes, 0.1%	17 out of 31402 genes, 0.1%	1
regulation of phosphorelay signal transduction system	5 out of 4959 genes, 0.1%	17 out of 31402 genes, 0.1%	1
negative regulation of chromosome organization	5 out of 4959 genes, 0.1%	17 out of 31402 genes, 0.1%	1
regulation of cellular catabolic process	21 out of 4959 genes, 0.4%	102 out of 31402 genes, 0.3%	1
cell wall polysaccharide metabolic process	33 out of 4959 genes, 0.7%	170 out of 31402 genes, 0.5%	1
gibberellin biosynthetic process	9 out of 4959 genes, 0.2%	37 out of 31402 genes, 0.1%	1
alkaloid metabolic process	3 out of 4959 genes, 0.1%	8 out of 31402 genes, 0.0%	1
aromatic amino acid transport	3 out of 4959 genes, 0.1%	8 out of 31402 genes, 0.0%	1
aspartate transport	3 out of 4959 genes, 0.1%	8 out of 31402 genes, 0.0%	1
tryptophan transport	3 out of 4959 genes, 0.1%	8 out of 31402 genes, 0.0%	1
monoterpenoid metabolic process	3 out of 4959 genes, 0.1%	8 out of 31402 genes, 0.0%	1
monoterpenoid biosynthetic process	3 out of 4959 genes, 0.1%	8 out of 31402 genes, 0.0%	1
uracil metabolic process	3 out of 4959 genes, 0.1%	8 out of 31402 genes, 0.0%	1
negative regulation of cellular amine metabolic process	3 out of 4959 genes, 0.1%	8 out of 31402 genes, 0.0%	1
negative regulation of cellular amino acid metabolic process	3 out of 4959 genes, 0.1%	8 out of 31402 genes, 0.0%	1
acquisition of desiccation tolerance in seed	3 out of 4959 genes, 0.1%	8 out of 31402 genes, 0.0%	1
regulation of secretion	3 out of 4959 genes, 0.1%	8 out of 31402 genes, 0.0%	1
hydrogen peroxide transmembrane transport	3 out of 4959 genes, 0.1%	8 out of 31402 genes, 0.0%	1
acquisition of desiccation tolerance	3 out of 4959 genes, 0.1%	8 out of 31402 genes, 0.0%	1
regulation of secretion by cell	3 out of 4959 genes, 0.1%	8 out of 31402 genes, 0.0%	1
protein phosphorylation	262 out of 4959 genes, 5.3%	1551 out of 31402 genes, 4.9%	1
response to gibberellin	19 out of 4959 genes, 0.4%	91 out of 31402 genes, 0.3%	1
regulation of organelle organization	38 out of 4959 genes, 0.8%	199 out of 31402 genes, 0.6%	1
post-embryonic root development	17 out of 4959 genes, 0.3%	80 out of 31402 genes, 0.3%	1
spliceosomal tri-snRNP complex assembly	2 out of 4959 genes, 0.0%	4 out of 31402 genes, 0.0%	1
spliceosomal snRNP assembly	2 out of 4959 genes, 0.0%	4 out of 31402 genes, 0.0%	1
dUMP biosynthetic process	2 out of 4959 genes, 0.0%	4 out of 31402 genes, 0.0%	1
DNA replication, synthesis of RNA primer	2 out of 4959 genes, 0.0%	4 out of 31402 genes, 0.0%	1
negative regulation of hydrogen peroxide metabolic process	2 out of 4959 genes, 0.0%	4 out of 31402 genes, 0.0%	1
negative regulation of hydrogen peroxide biosynthetic process	2 out of 4959 genes, 0.0%	4 out of 31402 genes, 0.0%	1
molybdenum incorporation into molybdenum-molybdopterin complex	2 out of 4959 genes, 0.0%	4 out of 31402 genes, 0.0%	1
mitochondria-nucleus signaling pathway	2 out of 4959 genes, 0.0%	4 out of 31402 genes, 0.0%	1
metal incorporation into metallo-molybdopterin complex	2 out of 4959 genes, 0.0%	4 out of 31402 genes, 0.0%	1
dUMP metabolic process	2 out of 4959 genes, 0.0%	4 out of 31402 genes, 0.0%	1
negative regulation of response to water deprivation	2 out of 4959 genes, 0.0%	4 out of 31402 genes, 0.0%	1
cell-cell adhesion	2 out of 4959 genes, 0.0%	4 out of 31402 genes, 0.0%	1
multi organism cell adhesion	2 out of 4959 genes, 0.0%	4 out of 31402 genes, 0.0%	1
negative regulation of reactive oxygen species biosynthetic process	2 out of 4959 genes, 0.0%	4 out of 31402 genes, 0.0%	1
regulation of response to water deprivation	2 out of 4959 genes, 0.0%	4 out of 31402 genes, 0.0%	1
negative regulation of reactive oxygen species metabolic process	2 out of 4959 genes, 0.0%	4 out of 31402 genes, 0.0%	1
meristem development	50 out of 4959 genes, 1.0%	269 out of 31402 genes, 0.9%	1
DNA topological change	6 out of 4959 genes, 0.1%	22 out of 31402 genes, 0.1%	1
regulation of auxin mediated signaling pathway	6 out of 4959 genes, 0.1%	22 out of 31402 genes, 0.1%	1
nitrogen cycle metabolic process	12 out of 4959 genes, 0.2%	53 out of 31402 genes, 0.2%	1
phosphorylated carbohydrate dephosphorylation	7 out of 4959 genes, 0.1%	27 out of 31402 genes, 0.1%	1
inositol phosphate dephosphorylation	7 out of 4959 genes, 0.1%	27 out of 31402 genes, 0.1%	1
defense response by cell wall thickening	7 out of 4959 genes, 0.1%	27 out of 31402 genes, 0.1%	1
defense response by callose deposition in cell wall	7 out of 4959 genes, 0.1%	27 out of 31402 genes, 0.1%	1
inositol phosphate catabolic process	7 out of 4959 genes, 0.1%	27 out of 31402 genes, 0.1%	1
external encapsulating structure organization	73 out of 4959 genes, 1.5%	405 out of 31402 genes, 1.3%	1
fatty acid biosynthetic process	53 out of 4959 genes, 1.1%	287 out of 31402 genes, 0.9%	1
cellular response to stimulus	438 out of 4959 genes, 8.8%	2639 out of 31402 genes, 8.4%	1
unidimensional cell growth	69 out of 4959 genes, 1.4%	382 out of 31402 genes, 1.2%	1
anatomical structure arrangement	26 out of 4959 genes, 0.5%	131 out of 31402 genes, 0.4%	1
regulation of cell cycle phase transition	11 out of 4959 genes, 0.2%	48 out of 31402 genes, 0.2%	1
regulation of mitotic cell cycle phase transition	11 out of 4959 genes, 0.2%	48 out of 31402 genes, 0.2%	1
seed germination	21 out of 4959 genes, 0.4%	103 out of 31402 genes, 0.3%	1
cellular component assembly	178 out of 4959 genes, 3.6%	1041 out of 31402 genes, 3.3%	1
response to decreased oxygen levels	10 out of 4959 genes, 0.2%	43 out of 31402 genes, 0.1%	1
response to oxygen levels	10 out of 4959 genes, 0.2%	43 out of 31402 genes, 0.1%	1
positive regulation of cytoskeleton organization	17 out of 4959 genes, 0.3%	81 out of 31402 genes, 0.3%	1
hydrogen peroxide catabolic process	15 out of 4959 genes, 0.3%	70 out of 31402 genes, 0.2%	1
gynoecium development	34 out of 4959 genes, 0.7%	178 out of 31402 genes, 0.6%	1
regulation of gene expression by genetic imprinting	4 out of 4959 genes, 0.1%	13 out of 31402 genes, 0.0%	1
induced systemic resistance	4 out of 4959 genes, 0.1%	13 out of 31402 genes, 0.0%	1
1-aminocyclopropane-1-carboxylate metabolic process	4 out of 4959 genes, 0.1%	13 out of 31402 genes, 0.0%	1
ammonia assimilation cycle	4 out of 4959 genes, 0.1%	13 out of 31402 genes, 0.0%	1
regulation of mitotic metaphase/anaphase transition	4 out of 4959 genes, 0.1%	13 out of 31402 genes, 0.0%	1
regulation of proteasomal ubiquitin-dependent protein catabolic process	4 out of 4959 genes, 0.1%	13 out of 31402 genes, 0.0%	1
1-aminocyclopropane-1-carboxylate biosynthetic process	4 out of 4959 genes, 0.1%	13 out of 31402 genes, 0.0%	1
histone H3 acetylation	4 out of 4959 genes, 0.1%	13 out of 31402 genes, 0.0%	1
vesicle localization	4 out of 4959 genes, 0.1%	13 out of 31402 genes, 0.0%	1
establishment of vesicle localization	4 out of 4959 genes, 0.1%	13 out of 31402 genes, 0.0%	1
regulation of proteasomal protein catabolic process	4 out of 4959 genes, 0.1%	13 out of 31402 genes, 0.0%	1
genetic imprinting	4 out of 4959 genes, 0.1%	13 out of 31402 genes, 0.0%	1
regulation of metaphase/anaphase transition of cell cycle	4 out of 4959 genes, 0.1%	13 out of 31402 genes, 0.0%	1
regulation of proteolysis involved in cellular protein catabolic process	4 out of 4959 genes, 0.1%	13 out of 31402 genes, 0.0%	1
regulation of cellular protein catabolic process	4 out of 4959 genes, 0.1%	13 out of 31402 genes, 0.0%	1
arginine metabolic process	8 out of 4959 genes, 0.2%	33 out of 31402 genes, 0.1%	1
regulation of flavonoid biosynthetic process	8 out of 4959 genes, 0.2%	33 out of 31402 genes, 0.1%	1
nucleotide salvage	8 out of 4959 genes, 0.2%	33 out of 31402 genes, 0.1%	1
floral organ development	63 out of 4959 genes, 1.3%	349 out of 31402 genes, 1.1%	1
pollen tube growth	28 out of 4959 genes, 0.6%	144 out of 31402 genes, 0.5%	1
response to glucose	19 out of 4959 genes, 0.4%	93 out of 31402 genes, 0.3%	1
ATP biosynthetic process	38 out of 4959 genes, 0.8%	202 out of 31402 genes, 0.6%	1
negative regulation of cellular metabolic process	54 out of 4959 genes, 1.1%	296 out of 31402 genes, 0.9%	1
glutamine family amino acid metabolic process	29 out of 4959 genes, 0.6%	150 out of 31402 genes, 0.5%	1
starch biosynthetic process	29 out of 4959 genes, 0.6%	150 out of 31402 genes, 0.5%	1
pyrimidine ribonucleotide salvage	7 out of 4959 genes, 0.1%	28 out of 31402 genes, 0.1%	1
pyrimidine nucleotide salvage	7 out of 4959 genes, 0.1%	28 out of 31402 genes, 0.1%	1
glycerol ether metabolic process	17 out of 4959 genes, 0.3%	82 out of 31402 genes, 0.3%	1
ether metabolic process	17 out of 4959 genes, 0.3%	82 out of 31402 genes, 0.3%	1
cell differentiation	132 out of 4959 genes, 2.7%	765 out of 31402 genes, 2.4%	1
signal peptide processing	5 out of 4959 genes, 0.1%	18 out of 31402 genes, 0.1%	1
negative regulation of protein processing	6 out of 4959 genes, 0.1%	23 out of 31402 genes, 0.1%	1
pyrimidine nucleobase biosynthetic process	6 out of 4959 genes, 0.1%	23 out of 31402 genes, 0.1%	1
negative regulation of proteolysis	6 out of 4959 genes, 0.1%	23 out of 31402 genes, 0.1%	1
regulation of protein processing	6 out of 4959 genes, 0.1%	23 out of 31402 genes, 0.1%	1
regulation of protein maturation	6 out of 4959 genes, 0.1%	23 out of 31402 genes, 0.1%	1
negative regulation of protein maturation	6 out of 4959 genes, 0.1%	23 out of 31402 genes, 0.1%	1
cell wall modification	42 out of 4959 genes, 0.8%	226 out of 31402 genes, 0.7%	1
calcium ion transport	31 out of 4959 genes, 0.6%	162 out of 31402 genes, 0.5%	1
monovalent inorganic cation transport	95 out of 4959 genes, 1.9%	542 out of 31402 genes, 1.7%	1
response to molecule of bacterial origin	10 out of 4959 genes, 0.2%	44 out of 31402 genes, 0.1%	1
serine family amino acid biosynthetic process	32 out of 4959 genes, 0.6%	168 out of 31402 genes, 0.5%	1
regulation of multicellular organismal process	102 out of 4959 genes, 2.1%	585 out of 31402 genes, 1.9%	1
root morphogenesis	61 out of 4959 genes, 1.2%	339 out of 31402 genes, 1.1%	1
positive regulation of organelle organization	22 out of 4959 genes, 0.4%	111 out of 31402 genes, 0.4%	1
regulation of signal transduction	73 out of 4959 genes, 1.5%	411 out of 31402 genes, 1.3%	1
cellular biogenic amine metabolic process	35 out of 4959 genes, 0.7%	186 out of 31402 genes, 0.6%	1
cellular amine metabolic process	35 out of 4959 genes, 0.7%	186 out of 31402 genes, 0.6%	1
regulation of cell communication	75 out of 4959 genes, 1.5%	423 out of 31402 genes, 1.3%	1
small molecule catabolic process	78 out of 4959 genes, 1.6%	441 out of 31402 genes, 1.4%	1
cysteine biosynthetic process from serine	9 out of 4959 genes, 0.2%	39 out of 31402 genes, 0.1%	1
leaf senescence	9 out of 4959 genes, 0.2%	39 out of 31402 genes, 0.1%	1
mitotic nuclear division	17 out of 4959 genes, 0.3%	83 out of 31402 genes, 0.3%	1
anion transmembrane transport	17 out of 4959 genes, 0.3%	83 out of 31402 genes, 0.3%	1
isopentenyl diphosphate biosynthetic process, methylerythritol 4-phosphate pathway	27 out of 4959 genes, 0.5%	140 out of 31402 genes, 0.4%	1
glyceraldehyde-3-phosphate metabolic process	27 out of 4959 genes, 0.5%	140 out of 31402 genes, 0.4%	1
response to light stimulus	160 out of 4959 genes, 3.2%	939 out of 31402 genes, 3.0%	1
DNA-templated transcription, initiation	15 out of 4959 genes, 0.3%	72 out of 31402 genes, 0.2%	1
ethylene metabolic process	11 out of 4959 genes, 0.2%	50 out of 31402 genes, 0.2%	1
ethylene biosynthetic process	11 out of 4959 genes, 0.2%	50 out of 31402 genes, 0.2%	1
cellular alkene metabolic process	11 out of 4959 genes, 0.2%	50 out of 31402 genes, 0.2%	1
alkene biosynthetic process	11 out of 4959 genes, 0.2%	50 out of 31402 genes, 0.2%	1
olefin metabolic process	11 out of 4959 genes, 0.2%	50 out of 31402 genes, 0.2%	1
olefin biosynthetic process	11 out of 4959 genes, 0.2%	50 out of 31402 genes, 0.2%	1
regulation of signaling	73 out of 4959 genes, 1.5%	412 out of 31402 genes, 1.3%	1
photomorphogenesis	28 out of 4959 genes, 0.6%	146 out of 31402 genes, 0.5%	1
negative regulation of protein modification process	8 out of 4959 genes, 0.2%	34 out of 31402 genes, 0.1%	1
embryonic axis specification	3 out of 4959 genes, 0.1%	9 out of 31402 genes, 0.0%	1
glucan catabolic process	3 out of 4959 genes, 0.1%	9 out of 31402 genes, 0.0%	1
regulation of chlorophyll biosynthetic process	3 out of 4959 genes, 0.1%	9 out of 31402 genes, 0.0%	1
triglyceride catabolic process	3 out of 4959 genes, 0.1%	9 out of 31402 genes, 0.0%	1
positive regulation of histone modification	3 out of 4959 genes, 0.1%	9 out of 31402 genes, 0.0%	1
positive regulation of histone methylation	3 out of 4959 genes, 0.1%	9 out of 31402 genes, 0.0%	1
cellular response to decreased oxygen levels	3 out of 4959 genes, 0.1%	9 out of 31402 genes, 0.0%	1
cellular polysaccharide catabolic process	3 out of 4959 genes, 0.1%	9 out of 31402 genes, 0.0%	1
neutral lipid catabolic process	3 out of 4959 genes, 0.1%	9 out of 31402 genes, 0.0%	1
acylglycerol catabolic process	3 out of 4959 genes, 0.1%	9 out of 31402 genes, 0.0%	1
glycerolipid catabolic process	3 out of 4959 genes, 0.1%	9 out of 31402 genes, 0.0%	1
regulation of histone H3-K9 methylation	3 out of 4959 genes, 0.1%	9 out of 31402 genes, 0.0%	1
cellular response to oxygen levels	3 out of 4959 genes, 0.1%	9 out of 31402 genes, 0.0%	1
regulation of tetrapyrrole biosynthetic process	3 out of 4959 genes, 0.1%	9 out of 31402 genes, 0.0%	1
positive regulation of phosphorylation	35 out of 4959 genes, 0.7%	187 out of 31402 genes, 0.6%	1
negative regulation of metabolic process	84 out of 4959 genes, 1.7%	479 out of 31402 genes, 1.5%	1
seedling development	22 out of 4959 genes, 0.4%	112 out of 31402 genes, 0.4%	1
cation transmembrane transport	80 out of 4959 genes, 1.6%	455 out of 31402 genes, 1.4%	1
regulation of anion transport	7 out of 4959 genes, 0.1%	29 out of 31402 genes, 0.1%	1
enzyme linked receptor protein signaling pathway	10 out of 4959 genes, 0.2%	45 out of 31402 genes, 0.1%	1
pentose metabolic process	20 out of 4959 genes, 0.4%	101 out of 31402 genes, 0.3%	1
regulation of ion transport	17 out of 4959 genes, 0.3%	84 out of 31402 genes, 0.3%	1
positive gravitropism	6 out of 4959 genes, 0.1%	24 out of 31402 genes, 0.1%	1
regulation of mitosis	4 out of 4959 genes, 0.1%	14 out of 31402 genes, 0.0%	1
negative regulation of peptidase activity	4 out of 4959 genes, 0.1%	14 out of 31402 genes, 0.0%	1
regulation of fatty acid metabolic process	4 out of 4959 genes, 0.1%	14 out of 31402 genes, 0.0%	1
regulation of multicellular organism growth	4 out of 4959 genes, 0.1%	14 out of 31402 genes, 0.0%	1
regulation of DNA methylation	4 out of 4959 genes, 0.1%	14 out of 31402 genes, 0.0%	1
regulation of peptidase activity	4 out of 4959 genes, 0.1%	14 out of 31402 genes, 0.0%	1
regulation of chromatin organization	4 out of 4959 genes, 0.1%	14 out of 31402 genes, 0.0%	1
regulation of chromatin modification	4 out of 4959 genes, 0.1%	14 out of 31402 genes, 0.0%	1
thiamine biosynthetic process	5 out of 4959 genes, 0.1%	19 out of 31402 genes, 0.1%	1
thiamine-containing compound biosynthetic process	5 out of 4959 genes, 0.1%	19 out of 31402 genes, 0.1%	1
maltose metabolic process	18 out of 4959 genes, 0.4%	90 out of 31402 genes, 0.3%	1
regulation of catalytic activity	88 out of 4959 genes, 1.8%	505 out of 31402 genes, 1.6%	1
nuclear division	39 out of 4959 genes, 0.8%	212 out of 31402 genes, 0.7%	1
alpha-amino acid biosynthetic process	98 out of 4959 genes, 2.0%	566 out of 31402 genes, 1.8%	1
positive regulation of catalytic activity	48 out of 4959 genes, 1.0%	266 out of 31402 genes, 0.8%	1
secretion	20 out of 4959 genes, 0.4%	102 out of 31402 genes, 0.3%	1
carbohydrate metabolic process	457 out of 4959 genes, 9.2%	2783 out of 31402 genes, 8.9%	1
alcohol catabolic process	8 out of 4959 genes, 0.2%	35 out of 31402 genes, 0.1%	1
polyol catabolic process	8 out of 4959 genes, 0.2%	35 out of 31402 genes, 0.1%	1
alditol phosphate metabolic process	8 out of 4959 genes, 0.2%	35 out of 31402 genes, 0.1%	1
ATP catabolic process	75 out of 4959 genes, 1.5%	428 out of 31402 genes, 1.4%	1
nucleoside monophosphate catabolic process	75 out of 4959 genes, 1.5%	428 out of 31402 genes, 1.4%	1
purine nucleoside monophosphate catabolic process	75 out of 4959 genes, 1.5%	428 out of 31402 genes, 1.4%	1
ribonucleoside monophosphate catabolic process	75 out of 4959 genes, 1.5%	428 out of 31402 genes, 1.4%	1
purine ribonucleoside monophosphate catabolic process	75 out of 4959 genes, 1.5%	428 out of 31402 genes, 1.4%	1
sulfur compound biosynthetic process	75 out of 4959 genes, 1.5%	428 out of 31402 genes, 1.4%	1
cell wall macromolecule metabolic process	39 out of 4959 genes, 0.8%	213 out of 31402 genes, 0.7%	1
phagocytosis	2 out of 4959 genes, 0.0%	5 out of 31402 genes, 0.0%	1
phosphoenolpyruvate-dependent sugar phosphotransferase system	2 out of 4959 genes, 0.0%	5 out of 31402 genes, 0.0%	1
longitudinal axis specification	2 out of 4959 genes, 0.0%	5 out of 31402 genes, 0.0%	1
detoxification of copper ion	2 out of 4959 genes, 0.0%	5 out of 31402 genes, 0.0%	1
miRNA metabolic process	2 out of 4959 genes, 0.0%	5 out of 31402 genes, 0.0%	1
regulation of hydrogen peroxide biosynthetic process	2 out of 4959 genes, 0.0%	5 out of 31402 genes, 0.0%	1
regulation of glucan biosynthetic process	2 out of 4959 genes, 0.0%	5 out of 31402 genes, 0.0%	1
protein-heme linkage	2 out of 4959 genes, 0.0%	5 out of 31402 genes, 0.0%	1
regulation of beta-glucan metabolic process	2 out of 4959 genes, 0.0%	5 out of 31402 genes, 0.0%	1
regulation of beta-glucan biosynthetic process	2 out of 4959 genes, 0.0%	5 out of 31402 genes, 0.0%	1
spermidine catabolic process	2 out of 4959 genes, 0.0%	5 out of 31402 genes, 0.0%	1
pollen sperm cell differentiation	2 out of 4959 genes, 0.0%	5 out of 31402 genes, 0.0%	1
root hair initiation	2 out of 4959 genes, 0.0%	5 out of 31402 genes, 0.0%	1
deoxyhypusine biosynthetic process from spermidine	2 out of 4959 genes, 0.0%	5 out of 31402 genes, 0.0%	1
cellular response to molecule of bacterial origin	2 out of 4959 genes, 0.0%	5 out of 31402 genes, 0.0%	1
stress response to metal ion	2 out of 4959 genes, 0.0%	5 out of 31402 genes, 0.0%	1
regulation of reactive oxygen species biosynthetic process	2 out of 4959 genes, 0.0%	5 out of 31402 genes, 0.0%	1
stress response to copper ion	2 out of 4959 genes, 0.0%	5 out of 31402 genes, 0.0%	1
regulation of cellulose biosynthetic process	2 out of 4959 genes, 0.0%	5 out of 31402 genes, 0.0%	1
starch metabolic process	32 out of 4959 genes, 0.6%	172 out of 31402 genes, 0.5%	1
regulation of DNA replication	15 out of 4959 genes, 0.3%	74 out of 31402 genes, 0.2%	1
regulation of proton transport	7 out of 4959 genes, 0.1%	30 out of 31402 genes, 0.1%	1
regulation of lipid metabolic process	7 out of 4959 genes, 0.1%	30 out of 31402 genes, 0.1%	1
positive regulation of nucleotide catabolic process	7 out of 4959 genes, 0.1%	30 out of 31402 genes, 0.1%	1
positive regulation of purine nucleotide catabolic process	7 out of 4959 genes, 0.1%	30 out of 31402 genes, 0.1%	1
meiotic DNA double-strand break formation	7 out of 4959 genes, 0.1%	30 out of 31402 genes, 0.1%	1
positive regulation of nucleoside metabolic process	7 out of 4959 genes, 0.1%	30 out of 31402 genes, 0.1%	1
positive regulation of nucleotide metabolic process	7 out of 4959 genes, 0.1%	30 out of 31402 genes, 0.1%	1
positive regulation of purine nucleotide metabolic process	7 out of 4959 genes, 0.1%	30 out of 31402 genes, 0.1%	1
DNA recombination	37 out of 4959 genes, 0.7%	202 out of 31402 genes, 0.6%	1
defense response to other organism	130 out of 4959 genes, 2.6%	764 out of 31402 genes, 2.4%	1
phenylpropanoid biosynthetic process	24 out of 4959 genes, 0.5%	126 out of 31402 genes, 0.4%	1
response to abscisic acid	81 out of 4959 genes, 1.6%	466 out of 31402 genes, 1.5%	1
single-organism developmental process	502 out of 4959 genes, 10.1%	3068 out of 31402 genes, 9.8%	1
regulation of cytoskeleton organization	20 out of 4959 genes, 0.4%	103 out of 31402 genes, 0.3%	1
glutamine metabolic process	11 out of 4959 genes, 0.2%	52 out of 31402 genes, 0.2%	1
cell fate commitment	9 out of 4959 genes, 0.2%	41 out of 31402 genes, 0.1%	1
embryo development	103 out of 4959 genes, 2.1%	600 out of 31402 genes, 1.9%	1
trehalose biosynthetic process	14 out of 4959 genes, 0.3%	69 out of 31402 genes, 0.2%	1
cell adhesion	14 out of 4959 genes, 0.3%	69 out of 31402 genes, 0.2%	1
biological adhesion	14 out of 4959 genes, 0.3%	69 out of 31402 genes, 0.2%	1
cell surface receptor signaling pathway	22 out of 4959 genes, 0.4%	115 out of 31402 genes, 0.4%	1
regulation of biological quality	188 out of 4959 genes, 3.8%	1122 out of 31402 genes, 3.6%	1
oxidoreduction coenzyme metabolic process	44 out of 4959 genes, 0.9%	245 out of 31402 genes, 0.8%	1
benzene-containing compound metabolic process	19 out of 4959 genes, 0.4%	98 out of 31402 genes, 0.3%	1
regulation of intracellular signal transduction	48 out of 4959 genes, 1.0%	269 out of 31402 genes, 0.9%	1
nuclear-transcribed mRNA catabolic process, nonsense-mediated decay	5 out of 4959 genes, 0.1%	20 out of 31402 genes, 0.1%	1
polyamine biosynthetic process	5 out of 4959 genes, 0.1%	20 out of 31402 genes, 0.1%	1
negative regulation of abscisic acid-activated signaling pathway	5 out of 4959 genes, 0.1%	20 out of 31402 genes, 0.1%	1
maintenance of protein location in cell	5 out of 4959 genes, 0.1%	20 out of 31402 genes, 0.1%	1
negative regulation of response to alcohol	5 out of 4959 genes, 0.1%	20 out of 31402 genes, 0.1%	1
response to gamma radiation	8 out of 4959 genes, 0.2%	36 out of 31402 genes, 0.1%	1
nucleoside salvage	8 out of 4959 genes, 0.2%	36 out of 31402 genes, 0.1%	1
organic hydroxy compound catabolic process	8 out of 4959 genes, 0.2%	36 out of 31402 genes, 0.1%	1
regulation of transcription from RNA polymerase II promoter	10 out of 4959 genes, 0.2%	47 out of 31402 genes, 0.1%	1
triglyceride metabolic process	10 out of 4959 genes, 0.2%	47 out of 31402 genes, 0.1%	1
regulation of molecular function	92 out of 4959 genes, 1.9%	535 out of 31402 genes, 1.7%	1
queuosine biosynthetic process	3 out of 4959 genes, 0.1%	10 out of 31402 genes, 0.0%	1
acropetal auxin transport	3 out of 4959 genes, 0.1%	10 out of 31402 genes, 0.0%	1
peptidyl-histidine modification	3 out of 4959 genes, 0.1%	10 out of 31402 genes, 0.0%	1
sphingolipid catabolic process	3 out of 4959 genes, 0.1%	10 out of 31402 genes, 0.0%	1
regulation of fatty acid beta-oxidation	3 out of 4959 genes, 0.1%	10 out of 31402 genes, 0.0%	1
regulation of ATPase activity	3 out of 4959 genes, 0.1%	10 out of 31402 genes, 0.0%	1
queuosine metabolic process	3 out of 4959 genes, 0.1%	10 out of 31402 genes, 0.0%	1
regulation of fatty acid oxidation	3 out of 4959 genes, 0.1%	10 out of 31402 genes, 0.0%	1
membrane lipid catabolic process	3 out of 4959 genes, 0.1%	10 out of 31402 genes, 0.0%	1
regulation of lipid catabolic process	3 out of 4959 genes, 0.1%	10 out of 31402 genes, 0.0%	1
regulation of vesicle-mediated transport	3 out of 4959 genes, 0.1%	10 out of 31402 genes, 0.0%	1
cellular response to hydrogen peroxide	3 out of 4959 genes, 0.1%	10 out of 31402 genes, 0.0%	1
regulation of photorespiration	3 out of 4959 genes, 0.1%	10 out of 31402 genes, 0.0%	1
regulation of ATP catabolic process	3 out of 4959 genes, 0.1%	10 out of 31402 genes, 0.0%	1
regulation of ATP metabolic process	3 out of 4959 genes, 0.1%	10 out of 31402 genes, 0.0%	1
cellular aromatic compound metabolic process	1001 out of 4959 genes, 20.2%	6199 out of 31402 genes, 19.7%	1
glycolipid metabolic process	16 out of 4959 genes, 0.3%	81 out of 31402 genes, 0.3%	1
spermidine biosynthetic process	4 out of 4959 genes, 0.1%	15 out of 31402 genes, 0.0%	1
pyrimidine deoxyribonucleotide biosynthetic process	4 out of 4959 genes, 0.1%	15 out of 31402 genes, 0.0%	1
deoxyribonucleotide biosynthetic process	4 out of 4959 genes, 0.1%	15 out of 31402 genes, 0.0%	1
2'-deoxyribonucleotide biosynthetic process	4 out of 4959 genes, 0.1%	15 out of 31402 genes, 0.0%	1
basipetal auxin transport	4 out of 4959 genes, 0.1%	15 out of 31402 genes, 0.0%	1
C4-dicarboxylate transport	4 out of 4959 genes, 0.1%	15 out of 31402 genes, 0.0%	1
acidic amino acid transport	4 out of 4959 genes, 0.1%	15 out of 31402 genes, 0.0%	1
RNA (guanine-N7)-methylation	4 out of 4959 genes, 0.1%	15 out of 31402 genes, 0.0%	1
deoxyribose phosphate biosynthetic process	4 out of 4959 genes, 0.1%	15 out of 31402 genes, 0.0%	1
negative regulation of hydrolase activity	4 out of 4959 genes, 0.1%	15 out of 31402 genes, 0.0%	1
isopentenyl diphosphate biosynthetic process	27 out of 4959 genes, 0.5%	145 out of 31402 genes, 0.5%	1
isopentenyl diphosphate metabolic process	27 out of 4959 genes, 0.5%	145 out of 31402 genes, 0.5%	1
oligosaccharide biosynthetic process	21 out of 4959 genes, 0.4%	110 out of 31402 genes, 0.4%	1
steroid biosynthetic process	28 out of 4959 genes, 0.6%	151 out of 31402 genes, 0.5%	1
tRNA aminoacylation for protein translation	46 out of 4959 genes, 0.9%	258 out of 31402 genes, 0.8%	1
protein complex subunit organization	168 out of 4959 genes, 3.4%	1002 out of 31402 genes, 3.2%	1
trehalose metabolic process	14 out of 4959 genes, 0.3%	70 out of 31402 genes, 0.2%	1
vegetative phase change	7 out of 4959 genes, 0.1%	31 out of 31402 genes, 0.1%	1
positive regulation of hydrolase activity	7 out of 4959 genes, 0.1%	31 out of 31402 genes, 0.1%	1
inositol phosphate metabolic process	9 out of 4959 genes, 0.2%	42 out of 31402 genes, 0.1%	1
water transport	24 out of 4959 genes, 0.5%	128 out of 31402 genes, 0.4%	1
fluid transport	24 out of 4959 genes, 0.5%	128 out of 31402 genes, 0.4%	1
secretion by cell	19 out of 4959 genes, 0.4%	99 out of 31402 genes, 0.3%	1
disaccharide biosynthetic process	19 out of 4959 genes, 0.4%	99 out of 31402 genes, 0.3%	1
positive regulation of molecular function	48 out of 4959 genes, 1.0%	271 out of 31402 genes, 0.9%	1
oxidative phosphorylation	27 out of 4959 genes, 0.5%	146 out of 31402 genes, 0.5%	1
nucleoside monophosphate metabolic process	150 out of 4959 genes, 3.0%	893 out of 31402 genes, 2.8%	1
cellular developmental process	177 out of 4959 genes, 3.6%	1060 out of 31402 genes, 3.4%	1
neutral lipid metabolic process	10 out of 4959 genes, 0.2%	48 out of 31402 genes, 0.2%	1
acylglycerol metabolic process	10 out of 4959 genes, 0.2%	48 out of 31402 genes, 0.2%	1
determination of bilateral symmetry	10 out of 4959 genes, 0.2%	48 out of 31402 genes, 0.2%	1
pollen-pistil interaction	6 out of 4959 genes, 0.1%	26 out of 31402 genes, 0.1%	1
positive regulation of Ras GTPase activity	6 out of 4959 genes, 0.1%	26 out of 31402 genes, 0.1%	1
positive regulation of GTP catabolic process	6 out of 4959 genes, 0.1%	26 out of 31402 genes, 0.1%	1
positive regulation of GTPase activity	6 out of 4959 genes, 0.1%	26 out of 31402 genes, 0.1%	1
sister chromatid cohesion	17 out of 4959 genes, 0.3%	88 out of 31402 genes, 0.3%	1
meristem maintenance	33 out of 4959 genes, 0.7%	182 out of 31402 genes, 0.6%	1
positive regulation of protein modification process	33 out of 4959 genes, 0.7%	182 out of 31402 genes, 0.6%	1
peptidyl-lysine modification to peptidyl-hypusine	8 out of 4959 genes, 0.2%	37 out of 31402 genes, 0.1%	1
developmental process	520 out of 4959 genes, 10.5%	3195 out of 31402 genes, 10.2%	1
sucrose metabolic process	18 out of 4959 genes, 0.4%	94 out of 31402 genes, 0.3%	1
inorganic ion transmembrane transport	77 out of 4959 genes, 1.6%	448 out of 31402 genes, 1.4%	1
sterol biosynthetic process	20 out of 4959 genes, 0.4%	106 out of 31402 genes, 0.3%	1
regulation of abscisic acid-activated signaling pathway	15 out of 4959 genes, 0.3%	77 out of 31402 genes, 0.2%	1
single organism reproductive process	201 out of 4959 genes, 4.1%	1211 out of 31402 genes, 3.9%	1
thiamine metabolic process	5 out of 4959 genes, 0.1%	21 out of 31402 genes, 0.1%	1
thiamine-containing compound metabolic process	5 out of 4959 genes, 0.1%	21 out of 31402 genes, 0.1%	1
regulation of MAPK cascade	33 out of 4959 genes, 0.7%	183 out of 31402 genes, 0.6%	1
cellular response to alcohol	39 out of 4959 genes, 0.8%	219 out of 31402 genes, 0.7%	1
pigmentation	12 out of 4959 genes, 0.2%	60 out of 31402 genes, 0.2%	1
pigment accumulation	12 out of 4959 genes, 0.2%	60 out of 31402 genes, 0.2%	1
pigment accumulation in response to UV light	12 out of 4959 genes, 0.2%	60 out of 31402 genes, 0.2%	1
pigment accumulation in tissues in response to UV light	12 out of 4959 genes, 0.2%	60 out of 31402 genes, 0.2%	1
pigment accumulation in tissues	12 out of 4959 genes, 0.2%	60 out of 31402 genes, 0.2%	1
anthocyanin accumulation in tissues in response to UV light	12 out of 4959 genes, 0.2%	60 out of 31402 genes, 0.2%	1
organic cyclic compound metabolic process	1030 out of 4959 genes, 20.8%	6398 out of 31402 genes, 20.4%	1
single-organism localization	563 out of 4959 genes, 11.4%	3468 out of 31402 genes, 11.0%	1
PSII associated light-harvesting complex II catabolic process	7 out of 4959 genes, 0.1%	32 out of 31402 genes, 0.1%	1
membrane lipid metabolic process	24 out of 4959 genes, 0.5%	130 out of 31402 genes, 0.4%	1
small GTPase mediated signal transduction	59 out of 4959 genes, 1.2%	340 out of 31402 genes, 1.1%	1
cell development	90 out of 4959 genes, 1.8%	529 out of 31402 genes, 1.7%	1
specification of symmetry	10 out of 4959 genes, 0.2%	49 out of 31402 genes, 0.2%	1
response to iron ion	10 out of 4959 genes, 0.2%	49 out of 31402 genes, 0.2%	1
cellular amino acid biosynthetic process	116 out of 4959 genes, 2.3%	689 out of 31402 genes, 2.2%	1
pentose-phosphate shunt, oxidative branch	4 out of 4959 genes, 0.1%	16 out of 31402 genes, 0.1%	1
7-methylguanosine RNA capping	4 out of 4959 genes, 0.1%	16 out of 31402 genes, 0.1%	1
silicate transport	4 out of 4959 genes, 0.1%	16 out of 31402 genes, 0.1%	1
RNA capping	4 out of 4959 genes, 0.1%	16 out of 31402 genes, 0.1%	1
indole glucosinolate metabolic process	4 out of 4959 genes, 0.1%	16 out of 31402 genes, 0.1%	1
negative regulation of cell division	4 out of 4959 genes, 0.1%	16 out of 31402 genes, 0.1%	1
detoxification of arsenic-containing substance	4 out of 4959 genes, 0.1%	16 out of 31402 genes, 0.1%	1
amino acid transport	32 out of 4959 genes, 0.6%	178 out of 31402 genes, 0.6%	1
organ senescence	14 out of 4959 genes, 0.3%	72 out of 31402 genes, 0.2%	1
response to fructose	20 out of 4959 genes, 0.4%	107 out of 31402 genes, 0.3%	1
pyrimidine nucleobase catabolic process	2 out of 4959 genes, 0.0%	6 out of 31402 genes, 0.0%	1
uracil catabolic process	2 out of 4959 genes, 0.0%	6 out of 31402 genes, 0.0%	1
DNA catabolic process	2 out of 4959 genes, 0.0%	6 out of 31402 genes, 0.0%	1
lysyl-tRNA aminoacylation	2 out of 4959 genes, 0.0%	6 out of 31402 genes, 0.0%	1
transmembrane receptor protein serine/threonine kinase signaling pathway	2 out of 4959 genes, 0.0%	6 out of 31402 genes, 0.0%	1
cellulose microfibril organization	2 out of 4959 genes, 0.0%	6 out of 31402 genes, 0.0%	1
nickel cation transport	2 out of 4959 genes, 0.0%	6 out of 31402 genes, 0.0%	1
extracellular matrix organization	2 out of 4959 genes, 0.0%	6 out of 31402 genes, 0.0%	1
regulation of nucleotide biosynthetic process	2 out of 4959 genes, 0.0%	6 out of 31402 genes, 0.0%	1
regulation of polysaccharide biosynthetic process	2 out of 4959 genes, 0.0%	6 out of 31402 genes, 0.0%	1
extracellular structure organization	2 out of 4959 genes, 0.0%	6 out of 31402 genes, 0.0%	1
protein import into chloroplast stroma	2 out of 4959 genes, 0.0%	6 out of 31402 genes, 0.0%	1
protein neddylation	2 out of 4959 genes, 0.0%	6 out of 31402 genes, 0.0%	1
nucleobase catabolic process	2 out of 4959 genes, 0.0%	6 out of 31402 genes, 0.0%	1
regulation of coenzyme metabolic process	2 out of 4959 genes, 0.0%	6 out of 31402 genes, 0.0%	1
regulation of coenzyme A biosynthetic process	2 out of 4959 genes, 0.0%	6 out of 31402 genes, 0.0%	1
regulation of purine nucleotide biosynthetic process	2 out of 4959 genes, 0.0%	6 out of 31402 genes, 0.0%	1
regulation of response to alcohol	15 out of 4959 genes, 0.3%	78 out of 31402 genes, 0.2%	1
ribonucleoside monophosphate metabolic process	147 out of 4959 genes, 3.0%	881 out of 31402 genes, 2.8%	1
virus induced gene silencing	8 out of 4959 genes, 0.2%	38 out of 31402 genes, 0.1%	1
modulation by symbiont of RNA levels in host	8 out of 4959 genes, 0.2%	38 out of 31402 genes, 0.1%	1
modulation of RNA levels in other organism involved in symbiotic interaction	8 out of 4959 genes, 0.2%	38 out of 31402 genes, 0.1%	1
cellular response to virus	8 out of 4959 genes, 0.2%	38 out of 31402 genes, 0.1%	1
one-carbon metabolic process	24 out of 4959 genes, 0.5%	131 out of 31402 genes, 0.4%	1
post-embryonic organ development	75 out of 4959 genes, 1.5%	439 out of 31402 genes, 1.4%	1
cellular glucan metabolic process	92 out of 4959 genes, 1.9%	543 out of 31402 genes, 1.7%	1
glucan metabolic process	92 out of 4959 genes, 1.9%	543 out of 31402 genes, 1.7%	1
sesquiterpenoid metabolic process	3 out of 4959 genes, 0.1%	11 out of 31402 genes, 0.0%	1
detection of gravity	3 out of 4959 genes, 0.1%	11 out of 31402 genes, 0.0%	1
glyoxysome organization	3 out of 4959 genes, 0.1%	11 out of 31402 genes, 0.0%	1
positive regulation of vernalization response	3 out of 4959 genes, 0.1%	11 out of 31402 genes, 0.0%	1
circadian regulation of gene expression	3 out of 4959 genes, 0.1%	11 out of 31402 genes, 0.0%	1
tetrahydrofolate biosynthetic process	3 out of 4959 genes, 0.1%	11 out of 31402 genes, 0.0%	1
microgametogenesis	3 out of 4959 genes, 0.1%	11 out of 31402 genes, 0.0%	1
regulation of hydrolase activity	16 out of 4959 genes, 0.3%	84 out of 31402 genes, 0.3%	1
histone phosphorylation	6 out of 4959 genes, 0.1%	27 out of 31402 genes, 0.1%	1
flower morphogenesis	6 out of 4959 genes, 0.1%	27 out of 31402 genes, 0.1%	1
respiratory electron transport chain	27 out of 4959 genes, 0.5%	149 out of 31402 genes, 0.5%	1
nicotinamide nucleotide metabolic process	39 out of 4959 genes, 0.8%	221 out of 31402 genes, 0.7%	1
brassinosteroid mediated signaling pathway	18 out of 4959 genes, 0.4%	96 out of 31402 genes, 0.3%	1
steroid hormone mediated signaling pathway	18 out of 4959 genes, 0.4%	96 out of 31402 genes, 0.3%	1
response to steroid hormone	18 out of 4959 genes, 0.4%	96 out of 31402 genes, 0.3%	1
cellular response to steroid hormone stimulus	18 out of 4959 genes, 0.4%	96 out of 31402 genes, 0.3%	1
tRNA modification	9 out of 4959 genes, 0.2%	44 out of 31402 genes, 0.1%	1
root hair cell tip growth	9 out of 4959 genes, 0.2%	44 out of 31402 genes, 0.1%	1
response to nitrate	13 out of 4959 genes, 0.3%	67 out of 31402 genes, 0.2%	1
system development	321 out of 4959 genes, 6.5%	1964 out of 31402 genes, 6.3%	1
plant-type cell wall organization	42 out of 4959 genes, 0.8%	240 out of 31402 genes, 0.8%	1
positive regulation of cell communication	42 out of 4959 genes, 0.8%	240 out of 31402 genes, 0.8%	1
organelle fission	42 out of 4959 genes, 0.8%	240 out of 31402 genes, 0.8%	1
inorganic cation transmembrane transport	76 out of 4959 genes, 1.5%	447 out of 31402 genes, 1.4%	1
lignin metabolic process	25 out of 4959 genes, 0.5%	138 out of 31402 genes, 0.4%	1
positive regulation of signal transduction	40 out of 4959 genes, 0.8%	228 out of 31402 genes, 0.7%	1
positive regulation of signaling	40 out of 4959 genes, 0.8%	228 out of 31402 genes, 0.7%	1
organonitrogen compound biosynthetic process	280 out of 4959 genes, 5.6%	1710 out of 31402 genes, 5.4%	1
protein polymerization	39 out of 4959 genes, 0.8%	222 out of 31402 genes, 0.7%	1
response to UV	38 out of 4959 genes, 0.8%	216 out of 31402 genes, 0.7%	1
tricarboxylic acid metabolic process	35 out of 4959 genes, 0.7%	198 out of 31402 genes, 0.6%	1
histone ubiquitination	5 out of 4959 genes, 0.1%	22 out of 31402 genes, 0.1%	1
histone H2B ubiquitination	5 out of 4959 genes, 0.1%	22 out of 31402 genes, 0.1%	1
multicellular organismal development	433 out of 4959 genes, 8.7%	2666 out of 31402 genes, 8.5%	1
phyllome development	108 out of 4959 genes, 2.2%	644 out of 31402 genes, 2.1%	1
hormone transport	16 out of 4959 genes, 0.3%	85 out of 31402 genes, 0.3%	1
membrane lipid biosynthetic process	16 out of 4959 genes, 0.3%	85 out of 31402 genes, 0.3%	1
defense response	163 out of 4959 genes, 3.3%	984 out of 31402 genes, 3.1%	1
response to wounding	49 out of 4959 genes, 1.0%	283 out of 31402 genes, 0.9%	1
pyrimidine nucleoside monophosphate metabolic process	11 out of 4959 genes, 0.2%	56 out of 31402 genes, 0.2%	1
pyrimidine nucleoside monophosphate biosynthetic process	11 out of 4959 genes, 0.2%	56 out of 31402 genes, 0.2%	1
regulation of mitotic cell cycle	17 out of 4959 genes, 0.3%	91 out of 31402 genes, 0.3%	1
liposaccharide metabolic process	17 out of 4959 genes, 0.3%	91 out of 31402 genes, 0.3%	1
cellular response to brassinosteroid stimulus	18 out of 4959 genes, 0.4%	97 out of 31402 genes, 0.3%	1
purine nucleoside monophosphate metabolic process	138 out of 4959 genes, 2.8%	830 out of 31402 genes, 2.6%	1
purine ribonucleoside monophosphate metabolic process	138 out of 4959 genes, 2.8%	830 out of 31402 genes, 2.6%	1
organic acid catabolic process	57 out of 4959 genes, 1.1%	332 out of 31402 genes, 1.1%	1
carboxylic acid catabolic process	57 out of 4959 genes, 1.1%	332 out of 31402 genes, 1.1%	1
multicellular organismal process	472 out of 4959 genes, 9.5%	2912 out of 31402 genes, 9.3%	1
transmembrane receptor protein tyrosine kinase signaling pathway	8 out of 4959 genes, 0.2%	39 out of 31402 genes, 0.1%	1
regulation of cell size	8 out of 4959 genes, 0.2%	39 out of 31402 genes, 0.1%	1
polyamine metabolic process	12 out of 4959 genes, 0.2%	62 out of 31402 genes, 0.2%	1
regulation of seed germination	12 out of 4959 genes, 0.2%	62 out of 31402 genes, 0.2%	1
glucan biosynthetic process	72 out of 4959 genes, 1.5%	424 out of 31402 genes, 1.4%	1
regulation of biological process	786 out of 4959 genes, 15.8%	4883 out of 31402 genes, 15.5%	1
microtubule-based process	86 out of 4959 genes, 1.7%	510 out of 31402 genes, 1.6%	1
regulation of cellular component size	23 out of 4959 genes, 0.5%	127 out of 31402 genes, 0.4%	1
regulation of anatomical structure size	23 out of 4959 genes, 0.5%	127 out of 31402 genes, 0.4%	1
glycolipid biosynthetic process	13 out of 4959 genes, 0.3%	68 out of 31402 genes, 0.2%	1
meiotic cell cycle	31 out of 4959 genes, 0.6%	175 out of 31402 genes, 0.6%	1
steroid metabolic process	30 out of 4959 genes, 0.6%	169 out of 31402 genes, 0.5%	1
cell growth	102 out of 4959 genes, 2.1%	609 out of 31402 genes, 1.9%	1
amino acid activation	47 out of 4959 genes, 0.9%	272 out of 31402 genes, 0.9%	1
tRNA aminoacylation	47 out of 4959 genes, 0.9%	272 out of 31402 genes, 0.9%	1
positive regulation of protein complex assembly	14 out of 4959 genes, 0.3%	74 out of 31402 genes, 0.2%	1
positive regulation of protein polymerization	14 out of 4959 genes, 0.3%	74 out of 31402 genes, 0.2%	1
positive regulation of cellular component biogenesis	14 out of 4959 genes, 0.3%	74 out of 31402 genes, 0.2%	1
cell cycle	101 out of 4959 genes, 2.0%	603 out of 31402 genes, 1.9%	1
sulfur amino acid metabolic process	45 out of 4959 genes, 0.9%	260 out of 31402 genes, 0.8%	1
iron ion homeostasis	6 out of 4959 genes, 0.1%	28 out of 31402 genes, 0.1%	1
regulation of multicellular organismal development	93 out of 4959 genes, 1.9%	554 out of 31402 genes, 1.8%	1
RNA biosynthetic process	86 out of 4959 genes, 1.7%	511 out of 31402 genes, 1.6%	1
regulation of chromosome organization	15 out of 4959 genes, 0.3%	80 out of 31402 genes, 0.3%	1
mitochondrial ATP synthesis coupled electron transport	15 out of 4959 genes, 0.3%	80 out of 31402 genes, 0.3%	1
anatomical structure development	448 out of 4959 genes, 9.0%	2765 out of 31402 genes, 8.8%	1
isoleucyl-tRNA aminoacylation	4 out of 4959 genes, 0.1%	17 out of 31402 genes, 0.1%	1
syncytium formation	4 out of 4959 genes, 0.1%	17 out of 31402 genes, 0.1%	1
protein import into chloroplast thylakoid membrane	4 out of 4959 genes, 0.1%	17 out of 31402 genes, 0.1%	1
histone H3-K9 methylation	16 out of 4959 genes, 0.3%	86 out of 31402 genes, 0.3%	1
histone H3-K9 modification	16 out of 4959 genes, 0.3%	86 out of 31402 genes, 0.3%	1
oxylipin biosynthetic process	10 out of 4959 genes, 0.2%	51 out of 31402 genes, 0.2%	1
hyperosmotic salinity response	18 out of 4959 genes, 0.4%	98 out of 31402 genes, 0.3%	1
regulation of cell differentiation	18 out of 4959 genes, 0.4%	98 out of 31402 genes, 0.3%	1
activation of protein kinase activity	30 out of 4959 genes, 0.6%	170 out of 31402 genes, 0.5%	1
positive regulation of MAPK cascade	30 out of 4959 genes, 0.6%	170 out of 31402 genes, 0.5%	1
positive regulation of intracellular signal transduction	30 out of 4959 genes, 0.6%	170 out of 31402 genes, 0.5%	1
DNA endoreduplication	11 out of 4959 genes, 0.2%	57 out of 31402 genes, 0.2%	1
cell cycle DNA replication	11 out of 4959 genes, 0.2%	57 out of 31402 genes, 0.2%	1
proline transport	7 out of 4959 genes, 0.1%	34 out of 31402 genes, 0.1%	1
positive regulation of cellular catabolic process	7 out of 4959 genes, 0.1%	34 out of 31402 genes, 0.1%	1
regulation of seedling development	12 out of 4959 genes, 0.2%	63 out of 31402 genes, 0.2%	1
pyridine nucleotide metabolic process	39 out of 4959 genes, 0.8%	225 out of 31402 genes, 0.7%	1
histone modification	57 out of 4959 genes, 1.1%	335 out of 31402 genes, 1.1%	1
peptide transport	14 out of 4959 genes, 0.3%	75 out of 31402 genes, 0.2%	1
nitrogen compound transport	84 out of 4959 genes, 1.7%	501 out of 31402 genes, 1.6%	1
single-organism transport	554 out of 4959 genes, 11.2%	3435 out of 31402 genes, 10.9%	1
citrate metabolic process	34 out of 4959 genes, 0.7%	195 out of 31402 genes, 0.6%	1
deoxyribonucleoside monophosphate biosynthetic process	3 out of 4959 genes, 0.1%	12 out of 31402 genes, 0.0%	1
deoxyribonucleoside monophosphate metabolic process	3 out of 4959 genes, 0.1%	12 out of 31402 genes, 0.0%	1
pyrimidine deoxyribonucleoside monophosphate metabolic process	3 out of 4959 genes, 0.1%	12 out of 31402 genes, 0.0%	1
pyrimidine deoxyribonucleoside monophosphate biosynthetic process	3 out of 4959 genes, 0.1%	12 out of 31402 genes, 0.0%	1
regulation of vernalization response	3 out of 4959 genes, 0.1%	12 out of 31402 genes, 0.0%	1
positive regulation of transcription elongation from RNA polymerase II promoter	3 out of 4959 genes, 0.1%	12 out of 31402 genes, 0.0%	1
regulation of transcription elongation from RNA polymerase II promoter	3 out of 4959 genes, 0.1%	12 out of 31402 genes, 0.0%	1
positive regulation of transcription from RNA polymerase II promoter	3 out of 4959 genes, 0.1%	12 out of 31402 genes, 0.0%	1
male gamete generation	3 out of 4959 genes, 0.1%	12 out of 31402 genes, 0.0%	1
cadmium ion transmembrane transport	3 out of 4959 genes, 0.1%	12 out of 31402 genes, 0.0%	1
cellular response to indolebutyric acid stimulus	3 out of 4959 genes, 0.1%	12 out of 31402 genes, 0.0%	1
cellular response to organonitrogen compound	3 out of 4959 genes, 0.1%	12 out of 31402 genes, 0.0%	1
response to red light	15 out of 4959 genes, 0.3%	81 out of 31402 genes, 0.3%	1
vernalization response	5 out of 4959 genes, 0.1%	23 out of 31402 genes, 0.1%	1
glucuronoxylan biosynthetic process	5 out of 4959 genes, 0.1%	23 out of 31402 genes, 0.1%	1
regulation of cellular carbohydrate metabolic process	5 out of 4959 genes, 0.1%	23 out of 31402 genes, 0.1%	1
cellular response to nitrogen levels	5 out of 4959 genes, 0.1%	23 out of 31402 genes, 0.1%	1
spindle assembly	5 out of 4959 genes, 0.1%	23 out of 31402 genes, 0.1%	1
growth	121 out of 4959 genes, 2.4%	730 out of 31402 genes, 2.3%	1
positive regulation of transferase activity	31 out of 4959 genes, 0.6%	177 out of 31402 genes, 0.6%	1
intracellular signal transduction	131 out of 4959 genes, 2.6%	792 out of 31402 genes, 2.5%	1
DNA modification	16 out of 4959 genes, 0.3%	87 out of 31402 genes, 0.3%	1
DNA alkylation	16 out of 4959 genes, 0.3%	87 out of 31402 genes, 0.3%	1
DNA methylation	16 out of 4959 genes, 0.3%	87 out of 31402 genes, 0.3%	1
DNA methylation or demethylation	16 out of 4959 genes, 0.3%	87 out of 31402 genes, 0.3%	1
callose localization	16 out of 4959 genes, 0.3%	87 out of 31402 genes, 0.3%	1
response to biotic stimulus	196 out of 4959 genes, 4.0%	1196 out of 31402 genes, 3.8%	1
positive regulation of protein phosphorylation	30 out of 4959 genes, 0.6%	171 out of 31402 genes, 0.5%	1
positive regulation of kinase activity	30 out of 4959 genes, 0.6%	171 out of 31402 genes, 0.5%	1
positive regulation of protein kinase activity	30 out of 4959 genes, 0.6%	171 out of 31402 genes, 0.5%	1
activation of MAPKK activity	29 out of 4959 genes, 0.6%	165 out of 31402 genes, 0.5%	1
negative regulation of cellular process	80 out of 4959 genes, 1.6%	477 out of 31402 genes, 1.5%	1
hydrogen peroxide metabolic process	18 out of 4959 genes, 0.4%	99 out of 31402 genes, 0.3%	1
hormone biosynthetic process	26 out of 4959 genes, 0.5%	147 out of 31402 genes, 0.5%	1
negative regulation of biosynthetic process	40 out of 4959 genes, 0.8%	232 out of 31402 genes, 0.7%	1
heterocycle metabolic process	955 out of 4959 genes, 19.3%	5961 out of 31402 genes, 19.0%	1
lipoate metabolic process	6 out of 4959 genes, 0.1%	29 out of 31402 genes, 0.1%	1
inositol trisphosphate metabolic process	6 out of 4959 genes, 0.1%	29 out of 31402 genes, 0.1%	1
ornithine metabolic process	2 out of 4959 genes, 0.0%	7 out of 31402 genes, 0.0%	1
glycosylceramide metabolic process	2 out of 4959 genes, 0.0%	7 out of 31402 genes, 0.0%	1
glucosylceramide metabolic process	2 out of 4959 genes, 0.0%	7 out of 31402 genes, 0.0%	1
glucosylceramide catabolic process	2 out of 4959 genes, 0.0%	7 out of 31402 genes, 0.0%	1
glycosphingolipid metabolic process	2 out of 4959 genes, 0.0%	7 out of 31402 genes, 0.0%	1
indole phytoalexin biosynthetic process	2 out of 4959 genes, 0.0%	7 out of 31402 genes, 0.0%	1
cinnamic acid biosynthetic process	2 out of 4959 genes, 0.0%	7 out of 31402 genes, 0.0%	1
cinnamic acid metabolic process	2 out of 4959 genes, 0.0%	7 out of 31402 genes, 0.0%	1
induced systemic resistance, jasmonic acid mediated signaling pathway	2 out of 4959 genes, 0.0%	7 out of 31402 genes, 0.0%	1
negative gravitropism	2 out of 4959 genes, 0.0%	7 out of 31402 genes, 0.0%	1
response to 1-aminocyclopropane-1-carboxylic acid	2 out of 4959 genes, 0.0%	7 out of 31402 genes, 0.0%	1
regulation of abscisic acid biosynthetic process	2 out of 4959 genes, 0.0%	7 out of 31402 genes, 0.0%	1
camalexin biosynthetic process	2 out of 4959 genes, 0.0%	7 out of 31402 genes, 0.0%	1
glycolipid catabolic process	2 out of 4959 genes, 0.0%	7 out of 31402 genes, 0.0%	1
indole phytoalexin metabolic process	2 out of 4959 genes, 0.0%	7 out of 31402 genes, 0.0%	1
glycosylceramide catabolic process	2 out of 4959 genes, 0.0%	7 out of 31402 genes, 0.0%	1
glycosphingolipid catabolic process	2 out of 4959 genes, 0.0%	7 out of 31402 genes, 0.0%	1
ceramide catabolic process	2 out of 4959 genes, 0.0%	7 out of 31402 genes, 0.0%	1
camalexin metabolic process	2 out of 4959 genes, 0.0%	7 out of 31402 genes, 0.0%	1
pyrimidine-containing compound catabolic process	2 out of 4959 genes, 0.0%	7 out of 31402 genes, 0.0%	1
regulation of alcohol biosynthetic process	2 out of 4959 genes, 0.0%	7 out of 31402 genes, 0.0%	1
embryo development ending in seed dormancy	75 out of 4959 genes, 1.5%	448 out of 31402 genes, 1.4%	1
methylation-dependent chromatin silencing	15 out of 4959 genes, 0.3%	82 out of 31402 genes, 0.3%	1
auxin transport	15 out of 4959 genes, 0.3%	82 out of 31402 genes, 0.3%	1
regulation of catabolic process	23 out of 4959 genes, 0.5%	130 out of 31402 genes, 0.4%	1
glutamine family amino acid biosynthetic process	16 out of 4959 genes, 0.3%	88 out of 31402 genes, 0.3%	1
cellular process involved in reproduction in multicellular organism	16 out of 4959 genes, 0.3%	88 out of 31402 genes, 0.3%	1
polysaccharide localization	16 out of 4959 genes, 0.3%	88 out of 31402 genes, 0.3%	1
protein autophosphorylation	17 out of 4959 genes, 0.3%	94 out of 31402 genes, 0.3%	1
sterol metabolic process	20 out of 4959 genes, 0.4%	112 out of 31402 genes, 0.4%	1
regulation of G2/M transition of mitotic cell cycle	7 out of 4959 genes, 0.1%	35 out of 31402 genes, 0.1%	1
pectin catabolic process	7 out of 4959 genes, 0.1%	35 out of 31402 genes, 0.1%	1
regulation of cell cycle G2/M phase transition	7 out of 4959 genes, 0.1%	35 out of 31402 genes, 0.1%	1
transcription, DNA-templated	84 out of 4959 genes, 1.7%	504 out of 31402 genes, 1.6%	1
nucleic acid-templated transcription	84 out of 4959 genes, 1.7%	504 out of 31402 genes, 1.6%	1
regulation of MAP kinase activity	4 out of 4959 genes, 0.1%	18 out of 31402 genes, 0.1%	1
developmental process involved in reproduction	227 out of 4959 genes, 4.6%	1394 out of 31402 genes, 4.4%	1
cellular respiration	63 out of 4959 genes, 1.3%	375 out of 31402 genes, 1.2%	1
regulation of reproductive process	48 out of 4959 genes, 1.0%	283 out of 31402 genes, 0.9%	1
systemic acquired resistance	28 out of 4959 genes, 0.6%	161 out of 31402 genes, 0.5%	1
cellular aldehyde metabolic process	44 out of 4959 genes, 0.9%	259 out of 31402 genes, 0.8%	1
phosphorylation	469 out of 4959 genes, 9.5%	2913 out of 31402 genes, 9.3%	1
biological regulation	850 out of 4959 genes, 17.1%	5310 out of 31402 genes, 16.9%	1
fatty acid metabolic process	89 out of 4959 genes, 1.8%	537 out of 31402 genes, 1.7%	1
ion transport	240 out of 4959 genes, 4.8%	1478 out of 31402 genes, 4.7%	1
regulation of telomere maintenance	5 out of 4959 genes, 0.1%	24 out of 31402 genes, 0.1%	1
regulation of homeostatic process	5 out of 4959 genes, 0.1%	24 out of 31402 genes, 0.1%	1
regulation of nuclear division	5 out of 4959 genes, 0.1%	24 out of 31402 genes, 0.1%	1
aromatic amino acid family metabolic process	33 out of 4959 genes, 0.7%	192 out of 31402 genes, 0.6%	1
organic cyclic compound biosynthetic process	339 out of 4959 genes, 6.8%	2098 out of 31402 genes, 6.7%	1
regulation of protein polymerization	17 out of 4959 genes, 0.3%	95 out of 31402 genes, 0.3%	1
regulation of protein complex assembly	17 out of 4959 genes, 0.3%	95 out of 31402 genes, 0.3%	1
regulation of cellular component biogenesis	17 out of 4959 genes, 0.3%	95 out of 31402 genes, 0.3%	1
response to bacterium	92 out of 4959 genes, 1.9%	556 out of 31402 genes, 1.8%	1
energy coupled proton transmembrane transport, against electrochemical gradient	38 out of 4959 genes, 0.8%	223 out of 31402 genes, 0.7%	1
ATP hydrolysis coupled proton transport	38 out of 4959 genes, 0.8%	223 out of 31402 genes, 0.7%	1
covalent chromatin modification	63 out of 4959 genes, 1.3%	377 out of 31402 genes, 1.2%	1
anatomical structure morphogenesis	194 out of 4959 genes, 3.9%	1192 out of 31402 genes, 3.8%	1
negative regulation of organelle organization	6 out of 4959 genes, 0.1%	30 out of 31402 genes, 0.1%	1
negative regulation of cellular component organization	6 out of 4959 genes, 0.1%	30 out of 31402 genes, 0.1%	1
positive regulation of response to stimulus	55 out of 4959 genes, 1.1%	328 out of 31402 genes, 1.0%	1
pollen tube development	33 out of 4959 genes, 0.7%	193 out of 31402 genes, 0.6%	1
cellular nitrogen compound metabolic process	970 out of 4959 genes, 19.6%	6072 out of 31402 genes, 19.3%	1
valyl-tRNA aminoacylation	3 out of 4959 genes, 0.1%	13 out of 31402 genes, 0.0%	1
ubiquinone metabolic process	3 out of 4959 genes, 0.1%	13 out of 31402 genes, 0.0%	1
ubiquinone biosynthetic process	3 out of 4959 genes, 0.1%	13 out of 31402 genes, 0.0%	1
glutamate receptor signaling pathway	3 out of 4959 genes, 0.1%	13 out of 31402 genes, 0.0%	1
regulation of systemic acquired resistance	3 out of 4959 genes, 0.1%	13 out of 31402 genes, 0.0%	1
regulation of histone modification	3 out of 4959 genes, 0.1%	13 out of 31402 genes, 0.0%	1
regulation of histone methylation	3 out of 4959 genes, 0.1%	13 out of 31402 genes, 0.0%	1
ionotropic glutamate receptor signaling pathway	3 out of 4959 genes, 0.1%	13 out of 31402 genes, 0.0%	1
negative regulation of MAP kinase activity	3 out of 4959 genes, 0.1%	13 out of 31402 genes, 0.0%	1
negative regulation of MAPK cascade	3 out of 4959 genes, 0.1%	13 out of 31402 genes, 0.0%	1
triglyceride biosynthetic process	7 out of 4959 genes, 0.1%	36 out of 31402 genes, 0.1%	1
abscisic acid-activated signaling pathway	21 out of 4959 genes, 0.4%	120 out of 31402 genes, 0.4%	1
fruit development	96 out of 4959 genes, 1.9%	583 out of 31402 genes, 1.9%	1
response to cyclopentenone	9 out of 4959 genes, 0.2%	48 out of 31402 genes, 0.2%	1
response to stress	688 out of 4959 genes, 13.9%	4298 out of 31402 genes, 13.7%	1
transcription from RNA polymerase II promoter	12 out of 4959 genes, 0.2%	66 out of 31402 genes, 0.2%	1
dephosphorylation	42 out of 4959 genes, 0.8%	249 out of 31402 genes, 0.8%	1
signal transduction by phosphorylation	42 out of 4959 genes, 0.8%	249 out of 31402 genes, 0.8%	1
positive regulation of biological process	142 out of 4959 genes, 2.9%	870 out of 31402 genes, 2.8%	1
fat-soluble vitamin metabolic process	4 out of 4959 genes, 0.1%	19 out of 31402 genes, 0.1%	1
lipoate biosynthetic process	4 out of 4959 genes, 0.1%	19 out of 31402 genes, 0.1%	1
pyrimidine deoxyribonucleotide metabolic process	4 out of 4959 genes, 0.1%	19 out of 31402 genes, 0.1%	1
deoxyribonucleotide metabolic process	4 out of 4959 genes, 0.1%	19 out of 31402 genes, 0.1%	1
2'-deoxyribonucleotide metabolic process	4 out of 4959 genes, 0.1%	19 out of 31402 genes, 0.1%	1
embryonic pattern specification	4 out of 4959 genes, 0.1%	19 out of 31402 genes, 0.1%	1
vitamin E biosynthetic process	4 out of 4959 genes, 0.1%	19 out of 31402 genes, 0.1%	1
deoxyribose phosphate metabolic process	4 out of 4959 genes, 0.1%	19 out of 31402 genes, 0.1%	1
regulation of DNA-templated transcription, elongation	4 out of 4959 genes, 0.1%	19 out of 31402 genes, 0.1%	1
vitamin E metabolic process	4 out of 4959 genes, 0.1%	19 out of 31402 genes, 0.1%	1
fat-soluble vitamin biosynthetic process	4 out of 4959 genes, 0.1%	19 out of 31402 genes, 0.1%	1
cellular carbohydrate catabolic process	4 out of 4959 genes, 0.1%	19 out of 31402 genes, 0.1%	1
integument development	4 out of 4959 genes, 0.1%	19 out of 31402 genes, 0.1%	1
cellular modified amino acid metabolic process	43 out of 4959 genes, 0.9%	256 out of 31402 genes, 0.8%	1
meiotic nuclear division	21 out of 4959 genes, 0.4%	121 out of 31402 genes, 0.4%	1
macromolecular complex subunit organization	233 out of 4959 genes, 4.7%	1441 out of 31402 genes, 4.6%	1
response to red or far red light	53 out of 4959 genes, 1.1%	318 out of 31402 genes, 1.0%	1
seed development	91 out of 4959 genes, 1.8%	554 out of 31402 genes, 1.8%	1
inorganic anion transport	28 out of 4959 genes, 0.6%	164 out of 31402 genes, 0.5%	1
cell morphogenesis involved in differentiation	52 out of 4959 genes, 1.0%	312 out of 31402 genes, 1.0%	1
cell recognition	5 out of 4959 genes, 0.1%	25 out of 31402 genes, 0.1%	1
axis specification	5 out of 4959 genes, 0.1%	25 out of 31402 genes, 0.1%	1
cell cycle phase	5 out of 4959 genes, 0.1%	25 out of 31402 genes, 0.1%	1
biological phase	5 out of 4959 genes, 0.1%	25 out of 31402 genes, 0.1%	1
maintenance of protein location	5 out of 4959 genes, 0.1%	25 out of 31402 genes, 0.1%	1
alcohol biosynthetic process	33 out of 4959 genes, 0.7%	195 out of 31402 genes, 0.6%	1
maintenance of location in cell	6 out of 4959 genes, 0.1%	31 out of 31402 genes, 0.1%	1
response to external biotic stimulus	188 out of 4959 genes, 3.8%	1161 out of 31402 genes, 3.7%	1
response to other organism	188 out of 4959 genes, 3.8%	1161 out of 31402 genes, 3.7%	1
response to hexose	24 out of 4959 genes, 0.5%	140 out of 31402 genes, 0.4%	1
pigment biosynthetic process	43 out of 4959 genes, 0.9%	257 out of 31402 genes, 0.8%	1
regulation of nucleotide metabolic process	13 out of 4959 genes, 0.3%	73 out of 31402 genes, 0.2%	1
regulation of nucleoside metabolic process	13 out of 4959 genes, 0.3%	73 out of 31402 genes, 0.2%	1
regulation of purine nucleotide metabolic process	13 out of 4959 genes, 0.3%	73 out of 31402 genes, 0.2%	1
positive regulation of catabolic process	7 out of 4959 genes, 0.1%	37 out of 31402 genes, 0.1%	1
neutral lipid biosynthetic process	7 out of 4959 genes, 0.1%	37 out of 31402 genes, 0.1%	1
acylglycerol biosynthetic process	7 out of 4959 genes, 0.1%	37 out of 31402 genes, 0.1%	1
DNA duplex unwinding	12 out of 4959 genes, 0.2%	67 out of 31402 genes, 0.2%	1
mismatch repair	8 out of 4959 genes, 0.2%	43 out of 31402 genes, 0.1%	1
oxylipin metabolic process	10 out of 4959 genes, 0.2%	55 out of 31402 genes, 0.2%	1
postreplication repair	9 out of 4959 genes, 0.2%	49 out of 31402 genes, 0.2%	1
glutathione biosynthetic process	2 out of 4959 genes, 0.0%	8 out of 31402 genes, 0.0%	1
xenobiotic metabolic process	2 out of 4959 genes, 0.0%	8 out of 31402 genes, 0.0%	1
nitric oxide biosynthetic process	2 out of 4959 genes, 0.0%	8 out of 31402 genes, 0.0%	1
pyrimidine deoxyribonucleoside triphosphate metabolic process	2 out of 4959 genes, 0.0%	8 out of 31402 genes, 0.0%	1
skotomorphogenesis	2 out of 4959 genes, 0.0%	8 out of 31402 genes, 0.0%	1
primary meristem tissue development	2 out of 4959 genes, 0.0%	8 out of 31402 genes, 0.0%	1
nonribosomal peptide biosynthetic process	2 out of 4959 genes, 0.0%	8 out of 31402 genes, 0.0%	1
primary alcohol metabolic process	2 out of 4959 genes, 0.0%	8 out of 31402 genes, 0.0%	1
dUTP metabolic process	2 out of 4959 genes, 0.0%	8 out of 31402 genes, 0.0%	1
nitric oxide metabolic process	2 out of 4959 genes, 0.0%	8 out of 31402 genes, 0.0%	1
response to antibiotic	2 out of 4959 genes, 0.0%	8 out of 31402 genes, 0.0%	1
response to organophosphorus	2 out of 4959 genes, 0.0%	8 out of 31402 genes, 0.0%	1
cellular response to xenobiotic stimulus	2 out of 4959 genes, 0.0%	8 out of 31402 genes, 0.0%	1
cellular response to abscisic acid stimulus	21 out of 4959 genes, 0.4%	122 out of 31402 genes, 0.4%	1
energy derivation by oxidation of organic compounds	65 out of 4959 genes, 1.3%	394 out of 31402 genes, 1.3%	1
nucleotide transport	19 out of 4959 genes, 0.4%	110 out of 31402 genes, 0.4%	1
nucleoside monophosphate biosynthetic process	53 out of 4959 genes, 1.1%	320 out of 31402 genes, 1.0%	1
response to monosaccharide	24 out of 4959 genes, 0.5%	141 out of 31402 genes, 0.4%	1
cellular response to abiotic stimulus	24 out of 4959 genes, 0.5%	141 out of 31402 genes, 0.4%	1
hydrogen ion transmembrane transport	45 out of 4959 genes, 0.9%	271 out of 31402 genes, 0.9%	1
regulation of actin filament depolymerization	3 out of 4959 genes, 0.1%	14 out of 31402 genes, 0.0%	1
cellular response to heat	3 out of 4959 genes, 0.1%	14 out of 31402 genes, 0.0%	1
indole glucosinolate catabolic process	3 out of 4959 genes, 0.1%	14 out of 31402 genes, 0.0%	1
protein unfolding	3 out of 4959 genes, 0.1%	14 out of 31402 genes, 0.0%	1
meristem initiation	12 out of 4959 genes, 0.2%	68 out of 31402 genes, 0.2%	1
DNA geometric change	12 out of 4959 genes, 0.2%	68 out of 31402 genes, 0.2%	1
tricarboxylic acid cycle	32 out of 4959 genes, 0.6%	191 out of 31402 genes, 0.6%	1
chloroplast organization	26 out of 4959 genes, 0.5%	154 out of 31402 genes, 0.5%	1
phosphorelay signal transduction system	19 out of 4959 genes, 0.4%	111 out of 31402 genes, 0.4%	1
chromatin modification	68 out of 4959 genes, 1.4%	415 out of 31402 genes, 1.3%	1
response to light intensity	41 out of 4959 genes, 0.8%	247 out of 31402 genes, 0.8%	1
fructose 6-phosphate metabolic process	4 out of 4959 genes, 0.1%	20 out of 31402 genes, 0.1%	1
auxin homeostasis	4 out of 4959 genes, 0.1%	20 out of 31402 genes, 0.1%	1
plant-type spore development	9 out of 4959 genes, 0.2%	50 out of 31402 genes, 0.2%	1
defense response by callose deposition	9 out of 4959 genes, 0.2%	50 out of 31402 genes, 0.2%	1
regulation of cell cycle process	18 out of 4959 genes, 0.4%	105 out of 31402 genes, 0.3%	1
UMP biosynthetic process	8 out of 4959 genes, 0.2%	44 out of 31402 genes, 0.1%	1
pyrimidine ribonucleoside monophosphate metabolic process	8 out of 4959 genes, 0.2%	44 out of 31402 genes, 0.1%	1
pyrimidine ribonucleoside monophosphate biosynthetic process	8 out of 4959 genes, 0.2%	44 out of 31402 genes, 0.1%	1
UMP metabolic process	8 out of 4959 genes, 0.2%	44 out of 31402 genes, 0.1%	1
negative regulation of protein kinase activity	5 out of 4959 genes, 0.1%	26 out of 31402 genes, 0.1%	1
shikimate metabolic process	5 out of 4959 genes, 0.1%	26 out of 31402 genes, 0.1%	1
negative regulation of kinase activity	5 out of 4959 genes, 0.1%	26 out of 31402 genes, 0.1%	1
negative regulation of transferase activity	5 out of 4959 genes, 0.1%	26 out of 31402 genes, 0.1%	1
negative regulation of protein serine/threonine kinase activity	5 out of 4959 genes, 0.1%	26 out of 31402 genes, 0.1%	1
response to hypoxia	7 out of 4959 genes, 0.1%	38 out of 31402 genes, 0.1%	1
positive regulation of cellular component organization	23 out of 4959 genes, 0.5%	136 out of 31402 genes, 0.4%	1
ribonucleoside triphosphate biosynthetic process	47 out of 4959 genes, 0.9%	285 out of 31402 genes, 0.9%	1
sulfur amino acid biosynthetic process	37 out of 4959 genes, 0.7%	223 out of 31402 genes, 0.7%	1
methylation	155 out of 4959 genes, 3.1%	961 out of 31402 genes, 3.1%	1
proton transport	59 out of 4959 genes, 1.2%	360 out of 31402 genes, 1.1%	1
post-embryonic development	231 out of 4959 genes, 4.7%	1439 out of 31402 genes, 4.6%	1
cell cycle process	72 out of 4959 genes, 1.5%	442 out of 31402 genes, 1.4%	1
MAPK cascade	34 out of 4959 genes, 0.7%	205 out of 31402 genes, 0.7%	1
chromatin silencing	24 out of 4959 genes, 0.5%	143 out of 31402 genes, 0.5%	1
negative regulation of gene expression, epigenetic	24 out of 4959 genes, 0.5%	143 out of 31402 genes, 0.5%	1
hydrogen transport	59 out of 4959 genes, 1.2%	361 out of 31402 genes, 1.1%	1
response to hydrogen peroxide	33 out of 4959 genes, 0.7%	199 out of 31402 genes, 0.6%	1
multi-organism process	253 out of 4959 genes, 5.1%	1579 out of 31402 genes, 5.0%	1
positive regulation of abscisic acid-activated signaling pathway	10 out of 4959 genes, 0.2%	57 out of 31402 genes, 0.2%	1
cellular nitrogen compound biosynthetic process	277 out of 4959 genes, 5.6%	1731 out of 31402 genes, 5.5%	1
reproductive process	239 out of 4959 genes, 4.8%	1492 out of 31402 genes, 4.8%	1
nucleoside triphosphate biosynthetic process	48 out of 4959 genes, 1.0%	293 out of 31402 genes, 0.9%	1
sphingolipid metabolic process	9 out of 4959 genes, 0.2%	51 out of 31402 genes, 0.2%	1
regulation of hydrogen peroxide metabolic process	9 out of 4959 genes, 0.2%	51 out of 31402 genes, 0.2%	1
positive regulation of metabolic process	90 out of 4959 genes, 1.8%	556 out of 31402 genes, 1.8%	1
single-multicellular organism process	442 out of 4959 genes, 8.9%	2772 out of 31402 genes, 8.8%	1
microsporogenesis	8 out of 4959 genes, 0.2%	45 out of 31402 genes, 0.1%	1
neutral amino acid transport	7 out of 4959 genes, 0.1%	39 out of 31402 genes, 0.1%	1
cellular component biogenesis	273 out of 4959 genes, 5.5%	1708 out of 31402 genes, 5.4%	1
cell morphogenesis	94 out of 4959 genes, 1.9%	582 out of 31402 genes, 1.9%	1
flavonoid biosynthetic process	13 out of 4959 genes, 0.3%	76 out of 31402 genes, 0.2%	1
aldehyde catabolic process	13 out of 4959 genes, 0.3%	76 out of 31402 genes, 0.2%	1
detection of biotic stimulus	6 out of 4959 genes, 0.1%	33 out of 31402 genes, 0.1%	1
cellular component morphogenesis	97 out of 4959 genes, 2.0%	601 out of 31402 genes, 1.9%	1
defense response to bacterium	71 out of 4959 genes, 1.4%	438 out of 31402 genes, 1.4%	1
negative regulation of protein phosphorylation	5 out of 4959 genes, 0.1%	27 out of 31402 genes, 0.1%	1
regulation of response to external stimulus	5 out of 4959 genes, 0.1%	27 out of 31402 genes, 0.1%	1
copper ion transmembrane transport	5 out of 4959 genes, 0.1%	27 out of 31402 genes, 0.1%	1
negative regulation of phosphorylation	5 out of 4959 genes, 0.1%	27 out of 31402 genes, 0.1%	1
vesicle docking	5 out of 4959 genes, 0.1%	27 out of 31402 genes, 0.1%	1
meiosis I	12 out of 4959 genes, 0.2%	70 out of 31402 genes, 0.2%	1
acetate metabolic process	2 out of 4959 genes, 0.0%	9 out of 31402 genes, 0.0%	1
seryl-tRNA aminoacylation	2 out of 4959 genes, 0.0%	9 out of 31402 genes, 0.0%	1
mitotic cell cycle checkpoint	2 out of 4959 genes, 0.0%	9 out of 31402 genes, 0.0%	1
mitotic spindle assembly checkpoint	2 out of 4959 genes, 0.0%	9 out of 31402 genes, 0.0%	1
megasporogenesis	2 out of 4959 genes, 0.0%	9 out of 31402 genes, 0.0%	1
photoinhibition	2 out of 4959 genes, 0.0%	9 out of 31402 genes, 0.0%	1
regulation of mitotic sister chromatid separation	2 out of 4959 genes, 0.0%	9 out of 31402 genes, 0.0%	1
acetyl-CoA biosynthetic process from acetate	2 out of 4959 genes, 0.0%	9 out of 31402 genes, 0.0%	1
heterochromatin assembly	2 out of 4959 genes, 0.0%	9 out of 31402 genes, 0.0%	1
spindle checkpoint	2 out of 4959 genes, 0.0%	9 out of 31402 genes, 0.0%	1
negative regulation of proteasomal ubiquitin-dependent protein catabolic process	2 out of 4959 genes, 0.0%	9 out of 31402 genes, 0.0%	1
regulation of sister chromatid segregation	2 out of 4959 genes, 0.0%	9 out of 31402 genes, 0.0%	1
negative regulation of sister chromatid segregation	2 out of 4959 genes, 0.0%	9 out of 31402 genes, 0.0%	1
regulation of mitotic sister chromatid segregation	2 out of 4959 genes, 0.0%	9 out of 31402 genes, 0.0%	1
negative regulation of mitotic sister chromatid segregation	2 out of 4959 genes, 0.0%	9 out of 31402 genes, 0.0%	1
negative regulation of protein catabolic process	2 out of 4959 genes, 0.0%	9 out of 31402 genes, 0.0%	1
transcription factor import into nucleus	2 out of 4959 genes, 0.0%	9 out of 31402 genes, 0.0%	1
negative regulation of photosynthesis, light reaction	2 out of 4959 genes, 0.0%	9 out of 31402 genes, 0.0%	1
negative regulation of mitosis	2 out of 4959 genes, 0.0%	9 out of 31402 genes, 0.0%	1
negative regulation of mitotic metaphase/anaphase transition	2 out of 4959 genes, 0.0%	9 out of 31402 genes, 0.0%	1
negative regulation of mitotic cell cycle	2 out of 4959 genes, 0.0%	9 out of 31402 genes, 0.0%	1
negative regulation of chromosome segregation	2 out of 4959 genes, 0.0%	9 out of 31402 genes, 0.0%	1
heterochromatin organization	2 out of 4959 genes, 0.0%	9 out of 31402 genes, 0.0%	1
spindle assembly checkpoint	2 out of 4959 genes, 0.0%	9 out of 31402 genes, 0.0%	1
mitotic spindle checkpoint	2 out of 4959 genes, 0.0%	9 out of 31402 genes, 0.0%	1
negative regulation of proteasomal protein catabolic process	2 out of 4959 genes, 0.0%	9 out of 31402 genes, 0.0%	1
negative regulation of cell cycle phase transition	2 out of 4959 genes, 0.0%	9 out of 31402 genes, 0.0%	1
negative regulation of mitotic cell cycle phase transition	2 out of 4959 genes, 0.0%	9 out of 31402 genes, 0.0%	1
negative regulation of metaphase/anaphase transition of cell cycle	2 out of 4959 genes, 0.0%	9 out of 31402 genes, 0.0%	1
negative regulation of proteolysis involved in cellular protein catabolic process	2 out of 4959 genes, 0.0%	9 out of 31402 genes, 0.0%	1
negative regulation of cellular protein catabolic process	2 out of 4959 genes, 0.0%	9 out of 31402 genes, 0.0%	1
regulation of stem cell division	2 out of 4959 genes, 0.0%	9 out of 31402 genes, 0.0%	1
negative regulation of mitotic sister chromatid separation	2 out of 4959 genes, 0.0%	9 out of 31402 genes, 0.0%	1
vitamin biosynthetic process	17 out of 4959 genes, 0.3%	101 out of 31402 genes, 0.3%	1
regulation of root development	4 out of 4959 genes, 0.1%	21 out of 31402 genes, 0.1%	1
gametophyte development	65 out of 4959 genes, 1.3%	401 out of 31402 genes, 1.3%	1
toxin biosynthetic process	3 out of 4959 genes, 0.1%	15 out of 31402 genes, 0.0%	1
temperature compensation of the circadian clock	3 out of 4959 genes, 0.1%	15 out of 31402 genes, 0.0%	1
negative regulation of cell cycle process	3 out of 4959 genes, 0.1%	15 out of 31402 genes, 0.0%	1
S-glycoside catabolic process	3 out of 4959 genes, 0.1%	15 out of 31402 genes, 0.0%	1
glycosinolate catabolic process	3 out of 4959 genes, 0.1%	15 out of 31402 genes, 0.0%	1
glucosinolate catabolic process	3 out of 4959 genes, 0.1%	15 out of 31402 genes, 0.0%	1
positive regulation of DNA-templated transcription, elongation	3 out of 4959 genes, 0.1%	15 out of 31402 genes, 0.0%	1
sphingoid metabolic process	3 out of 4959 genes, 0.1%	15 out of 31402 genes, 0.0%	1
sphingoid biosynthetic process	3 out of 4959 genes, 0.1%	15 out of 31402 genes, 0.0%	1
regulation of lipid biosynthetic process	3 out of 4959 genes, 0.1%	15 out of 31402 genes, 0.0%	1
negative regulation of nuclear division	3 out of 4959 genes, 0.1%	15 out of 31402 genes, 0.0%	1
phytoalexin metabolic process	3 out of 4959 genes, 0.1%	15 out of 31402 genes, 0.0%	1
phytoalexin biosynthetic process	3 out of 4959 genes, 0.1%	15 out of 31402 genes, 0.0%	1
cell wall pectin biosynthetic process	3 out of 4959 genes, 0.1%	15 out of 31402 genes, 0.0%	1
cellular response to gravity	3 out of 4959 genes, 0.1%	15 out of 31402 genes, 0.0%	1
regulation of reactive oxygen species metabolic process	11 out of 4959 genes, 0.2%	64 out of 31402 genes, 0.2%	1
vegetative to reproductive phase transition of meristem	33 out of 4959 genes, 0.7%	201 out of 31402 genes, 0.6%	1
ethylene-activated signaling pathway	10 out of 4959 genes, 0.2%	58 out of 31402 genes, 0.2%	1
cotyledon development	10 out of 4959 genes, 0.2%	58 out of 31402 genes, 0.2%	1
positive regulation of response to alcohol	10 out of 4959 genes, 0.2%	58 out of 31402 genes, 0.2%	1
response to blue light	15 out of 4959 genes, 0.3%	89 out of 31402 genes, 0.3%	1
multi-organism reproductive process	62 out of 4959 genes, 1.3%	383 out of 31402 genes, 1.2%	1
ribonucleoside monophosphate biosynthetic process	50 out of 4959 genes, 1.0%	308 out of 31402 genes, 1.0%	1
polyol metabolic process	14 out of 4959 genes, 0.3%	83 out of 31402 genes, 0.3%	1
aerobic respiration	42 out of 4959 genes, 0.8%	258 out of 31402 genes, 0.8%	1
microtubule cytoskeleton organization	30 out of 4959 genes, 0.6%	183 out of 31402 genes, 0.6%	1
reproductive shoot system development	80 out of 4959 genes, 1.6%	497 out of 31402 genes, 1.6%	1
aspartate family amino acid biosynthetic process	33 out of 4959 genes, 0.7%	202 out of 31402 genes, 0.6%	1
nucleic acid metabolic process	505 out of 4959 genes, 10.2%	3179 out of 31402 genes, 10.1%	1
positive regulation of actin filament polymerization	12 out of 4959 genes, 0.2%	71 out of 31402 genes, 0.2%	1
actin nucleation	12 out of 4959 genes, 0.2%	71 out of 31402 genes, 0.2%	1
carbon fixation	7 out of 4959 genes, 0.1%	40 out of 31402 genes, 0.1%	1
microtubule polymerization or depolymerization	7 out of 4959 genes, 0.1%	40 out of 31402 genes, 0.1%	1
microtubule polymerization	7 out of 4959 genes, 0.1%	40 out of 31402 genes, 0.1%	1
regulation of phosphorylation	43 out of 4959 genes, 0.9%	265 out of 31402 genes, 0.8%	1
electron transport chain	57 out of 4959 genes, 1.1%	353 out of 31402 genes, 1.1%	1
pyridine-containing compound metabolic process	39 out of 4959 genes, 0.8%	240 out of 31402 genes, 0.8%	1
transition metal ion transport	20 out of 4959 genes, 0.4%	121 out of 31402 genes, 0.4%	1
flower development	77 out of 4959 genes, 1.6%	479 out of 31402 genes, 1.5%	1
plastid organization	44 out of 4959 genes, 0.9%	272 out of 31402 genes, 0.9%	1
tRNA metabolic process	61 out of 4959 genes, 1.2%	379 out of 31402 genes, 1.2%	1
spindle organization	5 out of 4959 genes, 0.1%	28 out of 31402 genes, 0.1%	1
negative regulation of phosphorus metabolic process	5 out of 4959 genes, 0.1%	28 out of 31402 genes, 0.1%	1
cell wall macromolecule catabolic process	5 out of 4959 genes, 0.1%	28 out of 31402 genes, 0.1%	1
membrane docking	5 out of 4959 genes, 0.1%	28 out of 31402 genes, 0.1%	1
negative regulation of phosphate metabolic process	5 out of 4959 genes, 0.1%	28 out of 31402 genes, 0.1%	1
shoot system development	139 out of 4959 genes, 2.8%	871 out of 31402 genes, 2.8%	1
anatomical structure formation involved in morphogenesis	28 out of 4959 genes, 0.6%	172 out of 31402 genes, 0.5%	1
peptide metabolic process	13 out of 4959 genes, 0.3%	78 out of 31402 genes, 0.2%	1
protein deacetylation	4 out of 4959 genes, 0.1%	22 out of 31402 genes, 0.1%	1
leucine catabolic process	4 out of 4959 genes, 0.1%	22 out of 31402 genes, 0.1%	1
sulfate transport	4 out of 4959 genes, 0.1%	22 out of 31402 genes, 0.1%	1
dorsal/ventral pattern formation	4 out of 4959 genes, 0.1%	22 out of 31402 genes, 0.1%	1
xyloglucan metabolic process	4 out of 4959 genes, 0.1%	22 out of 31402 genes, 0.1%	1
histone deacetylation	4 out of 4959 genes, 0.1%	22 out of 31402 genes, 0.1%	1
protein deacylation	4 out of 4959 genes, 0.1%	22 out of 31402 genes, 0.1%	1
telomere maintenance in response to DNA damage	4 out of 4959 genes, 0.1%	22 out of 31402 genes, 0.1%	1
determination of dorsal/ventral asymmetry	4 out of 4959 genes, 0.1%	22 out of 31402 genes, 0.1%	1
response to nitric oxide	4 out of 4959 genes, 0.1%	22 out of 31402 genes, 0.1%	1
sulfur compound transport	4 out of 4959 genes, 0.1%	22 out of 31402 genes, 0.1%	1
macromolecule deacylation	4 out of 4959 genes, 0.1%	22 out of 31402 genes, 0.1%	1
localization	798 out of 4959 genes, 16.1%	5038 out of 31402 genes, 16.0%	1
protein acetylation	12 out of 4959 genes, 0.2%	72 out of 31402 genes, 0.2%	1
embryo sac egg cell differentiation	12 out of 4959 genes, 0.2%	72 out of 31402 genes, 0.2%	1
salicylic acid biosynthetic process	12 out of 4959 genes, 0.2%	72 out of 31402 genes, 0.2%	1
heme biosynthetic process	8 out of 4959 genes, 0.2%	47 out of 31402 genes, 0.1%	1
regulation of cellular process	657 out of 4959 genes, 13.2%	4147 out of 31402 genes, 13.2%	1
stamen development	19 out of 4959 genes, 0.4%	116 out of 31402 genes, 0.4%	1
androecium development	19 out of 4959 genes, 0.4%	116 out of 31402 genes, 0.4%	1
protein refolding	15 out of 4959 genes, 0.3%	91 out of 31402 genes, 0.3%	1
cellular response to nitrogen starvation	3 out of 4959 genes, 0.1%	16 out of 31402 genes, 0.1%	1
deoxyribonucleoside triphosphate metabolic process	3 out of 4959 genes, 0.1%	16 out of 31402 genes, 0.1%	1
seed coat development	3 out of 4959 genes, 0.1%	16 out of 31402 genes, 0.1%	1
cadmium ion transport	3 out of 4959 genes, 0.1%	16 out of 31402 genes, 0.1%	1
positive regulation of long-day photoperiodism, flowering	3 out of 4959 genes, 0.1%	16 out of 31402 genes, 0.1%	1
cellular potassium ion transport	7 out of 4959 genes, 0.1%	41 out of 31402 genes, 0.1%	1
potassium ion transmembrane transport	7 out of 4959 genes, 0.1%	41 out of 31402 genes, 0.1%	1
reproductive structure development	177 out of 4959 genes, 3.6%	1114 out of 31402 genes, 3.5%	1
reproductive system development	177 out of 4959 genes, 3.6%	1114 out of 31402 genes, 3.5%	1
aromatic compound biosynthetic process	295 out of 4959 genes, 5.9%	1860 out of 31402 genes, 5.9%	1
response to toxic substance	10 out of 4959 genes, 0.2%	60 out of 31402 genes, 0.2%	1
anther development	10 out of 4959 genes, 0.2%	60 out of 31402 genes, 0.2%	1
glycosyl compound biosynthetic process	81 out of 4959 genes, 1.6%	508 out of 31402 genes, 1.6%	1
regulation of response to stimulus	121 out of 4959 genes, 2.4%	761 out of 31402 genes, 2.4%	1
phloem or xylem histogenesis	13 out of 4959 genes, 0.3%	79 out of 31402 genes, 0.3%	1
protein processing	13 out of 4959 genes, 0.3%	79 out of 31402 genes, 0.3%	1
carbohydrate biosynthetic process	158 out of 4959 genes, 3.2%	995 out of 31402 genes, 3.2%	1
regulation of transferase activity	39 out of 4959 genes, 0.8%	243 out of 31402 genes, 0.8%	1
fumarate metabolic process	2 out of 4959 genes, 0.0%	10 out of 31402 genes, 0.0%	1
mRNA polyadenylation	2 out of 4959 genes, 0.0%	10 out of 31402 genes, 0.0%	1
methionyl-tRNA aminoacylation	2 out of 4959 genes, 0.0%	10 out of 31402 genes, 0.0%	1
cellular iron ion homeostasis	2 out of 4959 genes, 0.0%	10 out of 31402 genes, 0.0%	1
chemotaxis	2 out of 4959 genes, 0.0%	10 out of 31402 genes, 0.0%	1
negative regulation of catabolic process	2 out of 4959 genes, 0.0%	10 out of 31402 genes, 0.0%	1
regulation of root meristem growth	2 out of 4959 genes, 0.0%	10 out of 31402 genes, 0.0%	1
pollen tube guidance	2 out of 4959 genes, 0.0%	10 out of 31402 genes, 0.0%	1
homogalacturonan biosynthetic process	2 out of 4959 genes, 0.0%	10 out of 31402 genes, 0.0%	1
homogalacturonan metabolic process	2 out of 4959 genes, 0.0%	10 out of 31402 genes, 0.0%	1
negative regulation of cellular catabolic process	2 out of 4959 genes, 0.0%	10 out of 31402 genes, 0.0%	1
regulation of response to extracellular stimulus	2 out of 4959 genes, 0.0%	10 out of 31402 genes, 0.0%	1
positive regulation of response to extracellular stimulus	2 out of 4959 genes, 0.0%	10 out of 31402 genes, 0.0%	1
regulation of response to nutrient levels	2 out of 4959 genes, 0.0%	10 out of 31402 genes, 0.0%	1
positive regulation of response to nutrient levels	2 out of 4959 genes, 0.0%	10 out of 31402 genes, 0.0%	1
geranyl diphosphate metabolic process	2 out of 4959 genes, 0.0%	10 out of 31402 genes, 0.0%	1
shikimate biosynthetic process	2 out of 4959 genes, 0.0%	10 out of 31402 genes, 0.0%	1
taxis	2 out of 4959 genes, 0.0%	10 out of 31402 genes, 0.0%	1
very long-chain fatty acid biosynthetic process	2 out of 4959 genes, 0.0%	10 out of 31402 genes, 0.0%	1
response to amino acid	2 out of 4959 genes, 0.0%	10 out of 31402 genes, 0.0%	1
phosphatidylinositol-mediated signaling	2 out of 4959 genes, 0.0%	10 out of 31402 genes, 0.0%	1
inositol lipid-mediated signaling	2 out of 4959 genes, 0.0%	10 out of 31402 genes, 0.0%	1
positive chemotaxis	2 out of 4959 genes, 0.0%	10 out of 31402 genes, 0.0%	1
regulation of chromosome segregation	2 out of 4959 genes, 0.0%	10 out of 31402 genes, 0.0%	1
cellular response to biotic stimulus	2 out of 4959 genes, 0.0%	10 out of 31402 genes, 0.0%	1
positive regulation of cellular response to phosphate starvation	2 out of 4959 genes, 0.0%	10 out of 31402 genes, 0.0%	1
response to far red light	16 out of 4959 genes, 0.3%	98 out of 31402 genes, 0.3%	1
vitamin metabolic process	19 out of 4959 genes, 0.4%	117 out of 31402 genes, 0.4%	1
regulation of kinase activity	38 out of 4959 genes, 0.8%	237 out of 31402 genes, 0.8%	1
regulation of protein kinase activity	38 out of 4959 genes, 0.8%	237 out of 31402 genes, 0.8%	1
female gamete generation	12 out of 4959 genes, 0.2%	73 out of 31402 genes, 0.2%	1
organonitrogen compound catabolic process	213 out of 4959 genes, 4.3%	1344 out of 31402 genes, 4.3%	1
regulation of actin polymerization or depolymerization	15 out of 4959 genes, 0.3%	92 out of 31402 genes, 0.3%	1
regulation of actin filament length	15 out of 4959 genes, 0.3%	92 out of 31402 genes, 0.3%	1
regulation of actin filament polymerization	15 out of 4959 genes, 0.3%	92 out of 31402 genes, 0.3%	1
regulation of actin cytoskeleton organization	15 out of 4959 genes, 0.3%	92 out of 31402 genes, 0.3%	1
regulation of actin filament-based process	15 out of 4959 genes, 0.3%	92 out of 31402 genes, 0.3%	1
purine nucleoside triphosphate biosynthetic process	40 out of 4959 genes, 0.8%	250 out of 31402 genes, 0.8%	1
purine ribonucleoside triphosphate biosynthetic process	40 out of 4959 genes, 0.8%	250 out of 31402 genes, 0.8%	1
chromatin remodeling	5 out of 4959 genes, 0.1%	29 out of 31402 genes, 0.1%	1
lateral root formation	5 out of 4959 genes, 0.1%	29 out of 31402 genes, 0.1%	1
negative regulation of cell cycle	5 out of 4959 genes, 0.1%	29 out of 31402 genes, 0.1%	1
alcohol metabolic process	51 out of 4959 genes, 1.0%	320 out of 31402 genes, 1.0%	1
regulation of nucleotide catabolic process	11 out of 4959 genes, 0.2%	67 out of 31402 genes, 0.2%	1
regulation of purine nucleotide catabolic process	11 out of 4959 genes, 0.2%	67 out of 31402 genes, 0.2%	1
nucleotide phosphorylation	14 out of 4959 genes, 0.3%	86 out of 31402 genes, 0.3%	1
Golgi organization	26 out of 4959 genes, 0.5%	162 out of 31402 genes, 0.5%	1
purine nucleoside monophosphate biosynthetic process	41 out of 4959 genes, 0.8%	257 out of 31402 genes, 0.8%	1
purine ribonucleoside monophosphate biosynthetic process	41 out of 4959 genes, 0.8%	257 out of 31402 genes, 0.8%	1
organic hydroxy compound biosynthetic process	58 out of 4959 genes, 1.2%	365 out of 31402 genes, 1.2%	1
phytosteroid metabolic process	13 out of 4959 genes, 0.3%	80 out of 31402 genes, 0.3%	1
brassinosteroid metabolic process	13 out of 4959 genes, 0.3%	80 out of 31402 genes, 0.3%	1
defense response to virus	10 out of 4959 genes, 0.2%	61 out of 31402 genes, 0.2%	1
regulation of translational fidelity	7 out of 4959 genes, 0.1%	42 out of 31402 genes, 0.1%	1
polyamine catabolic process	7 out of 4959 genes, 0.1%	42 out of 31402 genes, 0.1%	1
base-excision repair	4 out of 4959 genes, 0.1%	23 out of 31402 genes, 0.1%	1
purine nucleobase transport	4 out of 4959 genes, 0.1%	23 out of 31402 genes, 0.1%	1
pollen exine formation	4 out of 4959 genes, 0.1%	23 out of 31402 genes, 0.1%	1
regulation of secondary metabolic process	4 out of 4959 genes, 0.1%	23 out of 31402 genes, 0.1%	1
pectin biosynthetic process	4 out of 4959 genes, 0.1%	23 out of 31402 genes, 0.1%	1
recognition of pollen	4 out of 4959 genes, 0.1%	23 out of 31402 genes, 0.1%	1
copper ion export	4 out of 4959 genes, 0.1%	23 out of 31402 genes, 0.1%	1
response to indolebutyric acid	4 out of 4959 genes, 0.1%	23 out of 31402 genes, 0.1%	1
response to cold	98 out of 4959 genes, 2.0%	619 out of 31402 genes, 2.0%	1
salicylic acid metabolic process	12 out of 4959 genes, 0.2%	74 out of 31402 genes, 0.2%	1
multidimensional cell growth	12 out of 4959 genes, 0.2%	74 out of 31402 genes, 0.2%	1
negative regulation of cellular biosynthetic process	35 out of 4959 genes, 0.7%	220 out of 31402 genes, 0.7%	1
regulation of cell division	9 out of 4959 genes, 0.2%	55 out of 31402 genes, 0.2%	1
cellular component organization	514 out of 4959 genes, 10.4%	3256 out of 31402 genes, 10.4%	1
Golgi localization	6 out of 4959 genes, 0.1%	36 out of 31402 genes, 0.1%	1
mitochondrion localization	6 out of 4959 genes, 0.1%	36 out of 31402 genes, 0.1%	1
peroxisome localization	6 out of 4959 genes, 0.1%	36 out of 31402 genes, 0.1%	1
purine nucleotide transport	11 out of 4959 genes, 0.2%	68 out of 31402 genes, 0.2%	1
aspartate family amino acid metabolic process	36 out of 4959 genes, 0.7%	227 out of 31402 genes, 0.7%	1
regulation of response to biotic stimulus	3 out of 4959 genes, 0.1%	17 out of 31402 genes, 0.1%	1
arginyl-tRNA aminoacylation	3 out of 4959 genes, 0.1%	17 out of 31402 genes, 0.1%	1
primary shoot apical meristem specification	3 out of 4959 genes, 0.1%	17 out of 31402 genes, 0.1%	1
sphingolipid biosynthetic process	3 out of 4959 genes, 0.1%	17 out of 31402 genes, 0.1%	1
heterocycle biosynthetic process	277 out of 4959 genes, 5.6%	1756 out of 31402 genes, 5.6%	1
glutathione metabolic process	8 out of 4959 genes, 0.2%	49 out of 31402 genes, 0.2%	1
divalent metal ion transport	38 out of 4959 genes, 0.8%	240 out of 31402 genes, 0.8%	1
divalent inorganic cation transport	38 out of 4959 genes, 0.8%	240 out of 31402 genes, 0.8%	1
pollination	43 out of 4959 genes, 0.9%	272 out of 31402 genes, 0.9%	1
multi-multicellular organism process	43 out of 4959 genes, 0.9%	272 out of 31402 genes, 0.9%	1
embryo sac development	29 out of 4959 genes, 0.6%	183 out of 31402 genes, 0.6%	1
sucrose biosynthetic process	5 out of 4959 genes, 0.1%	30 out of 31402 genes, 0.1%	1
stomatal complex morphogenesis	10 out of 4959 genes, 0.2%	62 out of 31402 genes, 0.2%	1
hyperosmotic response	31 out of 4959 genes, 0.6%	196 out of 31402 genes, 0.6%	1
regulation of plant-type hypersensitive response	20 out of 4959 genes, 0.4%	126 out of 31402 genes, 0.4%	1
negative regulation of flower development	7 out of 4959 genes, 0.1%	43 out of 31402 genes, 0.1%	1
response to UV-B	17 out of 4959 genes, 0.3%	107 out of 31402 genes, 0.3%	1
positive regulation of cellular process	105 out of 4959 genes, 2.1%	667 out of 31402 genes, 2.1%	1
response to fungus	54 out of 4959 genes, 1.1%	343 out of 31402 genes, 1.1%	1
reciprocal meiotic recombination	9 out of 4959 genes, 0.2%	56 out of 31402 genes, 0.2%	1
genetic transfer	9 out of 4959 genes, 0.2%	56 out of 31402 genes, 0.2%	1
DNA mediated transformation	9 out of 4959 genes, 0.2%	56 out of 31402 genes, 0.2%	1
reciprocal DNA recombination	9 out of 4959 genes, 0.2%	56 out of 31402 genes, 0.2%	1
phospholipid biosynthetic process	51 out of 4959 genes, 1.0%	324 out of 31402 genes, 1.0%	1
regulation of phosphate metabolic process	59 out of 4959 genes, 1.2%	375 out of 31402 genes, 1.2%	1
regulation of phosphorus metabolic process	59 out of 4959 genes, 1.2%	375 out of 31402 genes, 1.2%	1
pollen development	37 out of 4959 genes, 0.7%	235 out of 31402 genes, 0.7%	1
auxin polar transport	11 out of 4959 genes, 0.2%	69 out of 31402 genes, 0.2%	1
L-phenylalanine catabolic process	2 out of 4959 genes, 0.0%	11 out of 31402 genes, 0.0%	1
cellularization	2 out of 4959 genes, 0.0%	11 out of 31402 genes, 0.0%	1
gamma-aminobutyric acid metabolic process	2 out of 4959 genes, 0.0%	11 out of 31402 genes, 0.0%	1
embryo sac cellularization	2 out of 4959 genes, 0.0%	11 out of 31402 genes, 0.0%	1
floral organ abscission	2 out of 4959 genes, 0.0%	11 out of 31402 genes, 0.0%	1
lithium ion export	2 out of 4959 genes, 0.0%	11 out of 31402 genes, 0.0%	1
regulation of isoprenoid metabolic process	2 out of 4959 genes, 0.0%	11 out of 31402 genes, 0.0%	1
positive regulation of response to external stimulus	2 out of 4959 genes, 0.0%	11 out of 31402 genes, 0.0%	1
histone H4 acetylation	2 out of 4959 genes, 0.0%	11 out of 31402 genes, 0.0%	1
glycerol-3-phosphate catabolic process	2 out of 4959 genes, 0.0%	11 out of 31402 genes, 0.0%	1
terpene biosynthetic process	2 out of 4959 genes, 0.0%	11 out of 31402 genes, 0.0%	1
regulation of gene silencing	2 out of 4959 genes, 0.0%	11 out of 31402 genes, 0.0%	1
erythrose 4-phosphate/phosphoenolpyruvate family amino acid catabolic process	2 out of 4959 genes, 0.0%	11 out of 31402 genes, 0.0%	1
regulation of post-embryonic root development	2 out of 4959 genes, 0.0%	11 out of 31402 genes, 0.0%	1
branched-chain amino acid catabolic process	4 out of 4959 genes, 0.1%	24 out of 31402 genes, 0.1%	1
cytokinin-activated signaling pathway	4 out of 4959 genes, 0.1%	24 out of 31402 genes, 0.1%	1
nucleobase transport	4 out of 4959 genes, 0.1%	24 out of 31402 genes, 0.1%	1
positive regulation of Rab GTPase activity	4 out of 4959 genes, 0.1%	24 out of 31402 genes, 0.1%	1
RNA polyadenylation	4 out of 4959 genes, 0.1%	24 out of 31402 genes, 0.1%	1
cellular response to cytokinin stimulus	4 out of 4959 genes, 0.1%	24 out of 31402 genes, 0.1%	1
response to cytokinin	13 out of 4959 genes, 0.3%	82 out of 31402 genes, 0.3%	1
water-soluble vitamin biosynthetic process	13 out of 4959 genes, 0.3%	82 out of 31402 genes, 0.3%	1
RNA-dependent DNA replication	6 out of 4959 genes, 0.1%	37 out of 31402 genes, 0.1%	1
leucine metabolic process	6 out of 4959 genes, 0.1%	37 out of 31402 genes, 0.1%	1
nitrate transport	6 out of 4959 genes, 0.1%	37 out of 31402 genes, 0.1%	1
long-chain fatty acid metabolic process	8 out of 4959 genes, 0.2%	50 out of 31402 genes, 0.2%	1
regulation of shoot system development	40 out of 4959 genes, 0.8%	255 out of 31402 genes, 0.8%	1
protein dephosphorylation	27 out of 4959 genes, 0.5%	172 out of 31402 genes, 0.5%	1
immune effector process	17 out of 4959 genes, 0.3%	108 out of 31402 genes, 0.3%	1
cell redox homeostasis	37 out of 4959 genes, 0.7%	236 out of 31402 genes, 0.8%	1
single-organism catabolic process	384 out of 4959 genes, 7.7%	2442 out of 31402 genes, 7.8%	1
response to organic cyclic compound	82 out of 4959 genes, 1.7%	523 out of 31402 genes, 1.7%	1
cytokinesis	34 out of 4959 genes, 0.7%	217 out of 31402 genes, 0.7%	1
coenzyme metabolic process	94 out of 4959 genes, 1.9%	600 out of 31402 genes, 1.9%	1
sexual reproduction	21 out of 4959 genes, 0.4%	134 out of 31402 genes, 0.4%	1
regulation of protein phosphorylation	38 out of 4959 genes, 0.8%	243 out of 31402 genes, 0.8%	1
cation transport	175 out of 4959 genes, 3.5%	1116 out of 31402 genes, 3.6%	1
lipid localization	23 out of 4959 genes, 0.5%	147 out of 31402 genes, 0.5%	1
glycine catabolic process	7 out of 4959 genes, 0.1%	44 out of 31402 genes, 0.1%	1
serine family amino acid catabolic process	7 out of 4959 genes, 0.1%	44 out of 31402 genes, 0.1%	1
double-strand break repair	9 out of 4959 genes, 0.2%	57 out of 31402 genes, 0.2%	1
oligopeptide transport	11 out of 4959 genes, 0.2%	70 out of 31402 genes, 0.2%	1
cellular response to ethylene stimulus	11 out of 4959 genes, 0.2%	70 out of 31402 genes, 0.2%	1
glyoxylate cycle	3 out of 4959 genes, 0.1%	18 out of 31402 genes, 0.1%	1
protoporphyrinogen IX biosynthetic process	3 out of 4959 genes, 0.1%	18 out of 31402 genes, 0.1%	1
extracellular polysaccharide biosynthetic process	3 out of 4959 genes, 0.1%	18 out of 31402 genes, 0.1%	1
extracellular polysaccharide metabolic process	3 out of 4959 genes, 0.1%	18 out of 31402 genes, 0.1%	1
protoporphyrinogen IX metabolic process	3 out of 4959 genes, 0.1%	18 out of 31402 genes, 0.1%	1
determination of dorsal identity	3 out of 4959 genes, 0.1%	18 out of 31402 genes, 0.1%	1
regulation of timing of meristematic phase transition	3 out of 4959 genes, 0.1%	18 out of 31402 genes, 0.1%	1
regulation of timing of transition from vegetative to reproductive phase	3 out of 4959 genes, 0.1%	18 out of 31402 genes, 0.1%	1
cellular response to nitric oxide	3 out of 4959 genes, 0.1%	18 out of 31402 genes, 0.1%	1
cellular response to reactive nitrogen species	3 out of 4959 genes, 0.1%	18 out of 31402 genes, 0.1%	1
transport	761 out of 4959 genes, 15.3%	4839 out of 31402 genes, 15.4%	1
negative regulation of biological process	131 out of 4959 genes, 2.6%	838 out of 31402 genes, 2.7%	1
peptidyl-lysine modification	40 out of 4959 genes, 0.8%	257 out of 31402 genes, 0.8%	1
heme metabolic process	8 out of 4959 genes, 0.2%	51 out of 31402 genes, 0.2%	1
flavone metabolic process	8 out of 4959 genes, 0.2%	51 out of 31402 genes, 0.2%	1
flavone biosynthetic process	8 out of 4959 genes, 0.2%	51 out of 31402 genes, 0.2%	1
flavonol metabolic process	8 out of 4959 genes, 0.2%	51 out of 31402 genes, 0.2%	1
flavonol biosynthetic process	8 out of 4959 genes, 0.2%	51 out of 31402 genes, 0.2%	1
phenol-containing compound biosynthetic process	12 out of 4959 genes, 0.2%	77 out of 31402 genes, 0.2%	1
regulation of innate immune response	30 out of 4959 genes, 0.6%	193 out of 31402 genes, 0.6%	1
regulation of immune response	30 out of 4959 genes, 0.6%	193 out of 31402 genes, 0.6%	1
mitochondrial electron transport, ubiquinol to cytochrome c	4 out of 4959 genes, 0.1%	25 out of 31402 genes, 0.1%	1
positive regulation of cellular protein metabolic process	36 out of 4959 genes, 0.7%	232 out of 31402 genes, 0.7%	1
establishment of localization	767 out of 4959 genes, 15.5%	4882 out of 31402 genes, 15.5%	1
monocarboxylic acid metabolic process	210 out of 4959 genes, 4.2%	1343 out of 31402 genes, 4.3%	1
cellulose biosynthetic process	24 out of 4959 genes, 0.5%	155 out of 31402 genes, 0.5%	1
mitotic cell cycle process	33 out of 4959 genes, 0.7%	213 out of 31402 genes, 0.7%	1
water-soluble vitamin metabolic process	13 out of 4959 genes, 0.3%	84 out of 31402 genes, 0.3%	1
gamete generation	15 out of 4959 genes, 0.3%	97 out of 31402 genes, 0.3%	1
meiotic cell cycle process	15 out of 4959 genes, 0.3%	97 out of 31402 genes, 0.3%	1
modification of morphology or physiology of other organism	9 out of 4959 genes, 0.2%	58 out of 31402 genes, 0.2%	1
modification by symbiont of host morphology or physiology	9 out of 4959 genes, 0.2%	58 out of 31402 genes, 0.2%	1
modification of morphology or physiology of other organism involved in symbiotic interaction	9 out of 4959 genes, 0.2%	58 out of 31402 genes, 0.2%	1
regulation of photosynthesis	7 out of 4959 genes, 0.1%	45 out of 31402 genes, 0.1%	1
negative regulation of reproductive process	7 out of 4959 genes, 0.1%	45 out of 31402 genes, 0.1%	1
regulation of immune system process	30 out of 4959 genes, 0.6%	194 out of 31402 genes, 0.6%	1
heterocycle catabolic process	195 out of 4959 genes, 3.9%	1249 out of 31402 genes, 4.0%	1
negative regulation of response to stimulus	27 out of 4959 genes, 0.5%	175 out of 31402 genes, 0.6%	1
telomere maintenance	5 out of 4959 genes, 0.1%	32 out of 31402 genes, 0.1%	1
synapsis	5 out of 4959 genes, 0.1%	32 out of 31402 genes, 0.1%	1
vesicle organization	5 out of 4959 genes, 0.1%	32 out of 31402 genes, 0.1%	1
telomere organization	5 out of 4959 genes, 0.1%	32 out of 31402 genes, 0.1%	1
embryonic meristem development	5 out of 4959 genes, 0.1%	32 out of 31402 genes, 0.1%	1
anatomical structure homeostasis	5 out of 4959 genes, 0.1%	32 out of 31402 genes, 0.1%	1
de novo' IMP biosynthetic process	2 out of 4959 genes, 0.0%	12 out of 31402 genes, 0.0%	1
zinc ion transport	2 out of 4959 genes, 0.0%	12 out of 31402 genes, 0.0%	1
response to lipid hydroperoxide	2 out of 4959 genes, 0.0%	12 out of 31402 genes, 0.0%	1
plant-type cell wall modification involved in multidimensional cell growth	2 out of 4959 genes, 0.0%	12 out of 31402 genes, 0.0%	1
high-affinity potassium ion import	2 out of 4959 genes, 0.0%	12 out of 31402 genes, 0.0%	1
myo-inositol hexakisphosphate biosynthetic process	2 out of 4959 genes, 0.0%	12 out of 31402 genes, 0.0%	1
response to non-ionic osmotic stress	2 out of 4959 genes, 0.0%	12 out of 31402 genes, 0.0%	1
suberin biosynthetic process	2 out of 4959 genes, 0.0%	12 out of 31402 genes, 0.0%	1
regulation of anion channel activity	2 out of 4959 genes, 0.0%	12 out of 31402 genes, 0.0%	1
regulation of glucosinolate biosynthetic process	2 out of 4959 genes, 0.0%	12 out of 31402 genes, 0.0%	1
pantothenate metabolic process	2 out of 4959 genes, 0.0%	12 out of 31402 genes, 0.0%	1
pantothenate biosynthetic process	2 out of 4959 genes, 0.0%	12 out of 31402 genes, 0.0%	1
polyprenol metabolic process	2 out of 4959 genes, 0.0%	12 out of 31402 genes, 0.0%	1
polyprenol biosynthetic process	2 out of 4959 genes, 0.0%	12 out of 31402 genes, 0.0%	1
dolichol metabolic process	2 out of 4959 genes, 0.0%	12 out of 31402 genes, 0.0%	1
dolichol biosynthetic process	2 out of 4959 genes, 0.0%	12 out of 31402 genes, 0.0%	1
regulation of transmembrane transporter activity	2 out of 4959 genes, 0.0%	12 out of 31402 genes, 0.0%	1
regulation of transporter activity	2 out of 4959 genes, 0.0%	12 out of 31402 genes, 0.0%	1
regulation of ion transmembrane transporter activity	2 out of 4959 genes, 0.0%	12 out of 31402 genes, 0.0%	1
inositol phosphate biosynthetic process	2 out of 4959 genes, 0.0%	12 out of 31402 genes, 0.0%	1
response to hydroperoxide	2 out of 4959 genes, 0.0%	12 out of 31402 genes, 0.0%	1
myo-inositol hexakisphosphate metabolic process	2 out of 4959 genes, 0.0%	12 out of 31402 genes, 0.0%	1
cell wall modification involved in multidimensional cell growth	2 out of 4959 genes, 0.0%	12 out of 31402 genes, 0.0%	1
indolebutyric acid metabolic process	2 out of 4959 genes, 0.0%	12 out of 31402 genes, 0.0%	1
amide transport	16 out of 4959 genes, 0.3%	104 out of 31402 genes, 0.3%	1
internal protein amino acid acetylation	10 out of 4959 genes, 0.2%	65 out of 31402 genes, 0.2%	1
histone acetylation	10 out of 4959 genes, 0.2%	65 out of 31402 genes, 0.2%	1
internal peptidyl-lysine acetylation	10 out of 4959 genes, 0.2%	65 out of 31402 genes, 0.2%	1
peptidyl-lysine acetylation	10 out of 4959 genes, 0.2%	65 out of 31402 genes, 0.2%	1
nucleocytoplasmic transport	24 out of 4959 genes, 0.5%	156 out of 31402 genes, 0.5%	1
nuclear transport	24 out of 4959 genes, 0.5%	156 out of 31402 genes, 0.5%	1
regulation of flower development	37 out of 4959 genes, 0.7%	240 out of 31402 genes, 0.8%	1
endocytosis	6 out of 4959 genes, 0.1%	39 out of 31402 genes, 0.1%	1
microtubule nucleation	6 out of 4959 genes, 0.1%	39 out of 31402 genes, 0.1%	1
protein targeting to chloroplast	6 out of 4959 genes, 0.1%	39 out of 31402 genes, 0.1%	1
establishment of protein localization to chloroplast	6 out of 4959 genes, 0.1%	39 out of 31402 genes, 0.1%	1
protein localization to chloroplast	6 out of 4959 genes, 0.1%	39 out of 31402 genes, 0.1%	1
regulation of programmed cell death	23 out of 4959 genes, 0.5%	150 out of 31402 genes, 0.5%	1
histidine biosynthetic process	3 out of 4959 genes, 0.1%	19 out of 31402 genes, 0.1%	1
chorismate biosynthetic process	3 out of 4959 genes, 0.1%	19 out of 31402 genes, 0.1%	1
regulation of development, heterochronic	3 out of 4959 genes, 0.1%	19 out of 31402 genes, 0.1%	1
regulation of long-day photoperiodism, flowering	3 out of 4959 genes, 0.1%	19 out of 31402 genes, 0.1%	1
regulation of photoperiodism, flowering	3 out of 4959 genes, 0.1%	19 out of 31402 genes, 0.1%	1
nucleobase-containing compound biosynthetic process	203 out of 4959 genes, 4.1%	1303 out of 31402 genes, 4.1%	1
nucleobase-containing compound metabolic process	847 out of 4959 genes, 17.1%	5399 out of 31402 genes, 17.2%	1
meiotic chromosome segregation	9 out of 4959 genes, 0.2%	59 out of 31402 genes, 0.2%	1
aromatic compound catabolic process	204 out of 4959 genes, 4.1%	1310 out of 31402 genes, 4.2%	1
positive regulation of cellular metabolic process	72 out of 4959 genes, 1.5%	466 out of 31402 genes, 1.5%	1
lipid catabolic process	37 out of 4959 genes, 0.7%	241 out of 31402 genes, 0.8%	1
defense response to fungus	37 out of 4959 genes, 0.7%	241 out of 31402 genes, 0.8%	1
cellular nitrogen compound catabolic process	195 out of 4959 genes, 3.9%	1253 out of 31402 genes, 4.0%	1
regulation of cellular response to stress	22 out of 4959 genes, 0.4%	144 out of 31402 genes, 0.5%	1
organic cyclic compound catabolic process	205 out of 4959 genes, 4.1%	1317 out of 31402 genes, 4.2%	1
organ formation	16 out of 4959 genes, 0.3%	105 out of 31402 genes, 0.3%	1
negative regulation of transcription, DNA-templated	32 out of 4959 genes, 0.6%	209 out of 31402 genes, 0.7%	1
negative regulation of RNA metabolic process	32 out of 4959 genes, 0.6%	209 out of 31402 genes, 0.7%	1
negative regulation of RNA biosynthetic process	32 out of 4959 genes, 0.6%	209 out of 31402 genes, 0.7%	1
negative regulation of nucleic acid-templated transcription	32 out of 4959 genes, 0.6%	209 out of 31402 genes, 0.7%	1
pollen wall assembly	4 out of 4959 genes, 0.1%	26 out of 31402 genes, 0.1%	1
cellular component assembly involved in morphogenesis	4 out of 4959 genes, 0.1%	26 out of 31402 genes, 0.1%	1
embryonic morphogenesis	4 out of 4959 genes, 0.1%	26 out of 31402 genes, 0.1%	1
organic acid transport	34 out of 4959 genes, 0.7%	222 out of 31402 genes, 0.7%	1
carboxylic acid transport	34 out of 4959 genes, 0.7%	222 out of 31402 genes, 0.7%	1
stomatal complex development	12 out of 4959 genes, 0.2%	79 out of 31402 genes, 0.3%	1
plant epidermis development	12 out of 4959 genes, 0.2%	79 out of 31402 genes, 0.3%	1
positive regulation of protein metabolic process	36 out of 4959 genes, 0.7%	235 out of 31402 genes, 0.7%	1
nuclear-transcribed mRNA catabolic process	10 out of 4959 genes, 0.2%	66 out of 31402 genes, 0.2%	1
chromatin silencing by small RNA	10 out of 4959 genes, 0.2%	66 out of 31402 genes, 0.2%	1
negative regulation of macromolecule biosynthetic process	33 out of 4959 genes, 0.7%	216 out of 31402 genes, 0.7%	1
cellular metabolic compound salvage	33 out of 4959 genes, 0.7%	216 out of 31402 genes, 0.7%	1
negative regulation of cellular macromolecule biosynthetic process	33 out of 4959 genes, 0.7%	216 out of 31402 genes, 0.7%	1
regulation of cell cycle	39 out of 4959 genes, 0.8%	255 out of 31402 genes, 0.8%	1
post-embryonic root morphogenesis	5 out of 4959 genes, 0.1%	33 out of 31402 genes, 0.1%	1
lateral root morphogenesis	5 out of 4959 genes, 0.1%	33 out of 31402 genes, 0.1%	1
tropism	13 out of 4959 genes, 0.3%	86 out of 31402 genes, 0.3%	1
intracellular protein transmembrane import	13 out of 4959 genes, 0.3%	86 out of 31402 genes, 0.3%	1
ammonium ion metabolic process	13 out of 4959 genes, 0.3%	86 out of 31402 genes, 0.3%	1
organelle organization	309 out of 4959 genes, 6.2%	1983 out of 31402 genes, 6.3%	1
response to ethylene	24 out of 4959 genes, 0.5%	158 out of 31402 genes, 0.5%	1
response to high light intensity	30 out of 4959 genes, 0.6%	197 out of 31402 genes, 0.6%	1
programmed cell death	11 out of 4959 genes, 0.2%	73 out of 31402 genes, 0.2%	1
carbohydrate derivative catabolic process	168 out of 4959 genes, 3.4%	1084 out of 31402 genes, 3.5%	1
regulation of response to stress	46 out of 4959 genes, 0.9%	301 out of 31402 genes, 1.0%	1
negative regulation of nucleobase-containing compound metabolic process	33 out of 4959 genes, 0.7%	217 out of 31402 genes, 0.7%	1
chlorophyll metabolic process	21 out of 4959 genes, 0.4%	139 out of 31402 genes, 0.4%	1
carbohydrate derivative metabolic process	379 out of 4959 genes, 7.6%	2432 out of 31402 genes, 7.7%	1
histone methylation	30 out of 4959 genes, 0.6%	198 out of 31402 genes, 0.6%	1
regulation of protein complex disassembly	7 out of 4959 genes, 0.1%	47 out of 31402 genes, 0.1%	1
flavonoid metabolic process	13 out of 4959 genes, 0.3%	87 out of 31402 genes, 0.3%	1
morphogenesis of a branching structure	2 out of 4959 genes, 0.0%	13 out of 31402 genes, 0.0%	1
riboflavin metabolic process	2 out of 4959 genes, 0.0%	13 out of 31402 genes, 0.0%	1
deoxyribonucleoside diphosphate metabolic process	2 out of 4959 genes, 0.0%	13 out of 31402 genes, 0.0%	1
riboflavin biosynthetic process	2 out of 4959 genes, 0.0%	13 out of 31402 genes, 0.0%	1
photosynthetic electron transport in photosystem I	2 out of 4959 genes, 0.0%	13 out of 31402 genes, 0.0%	1
abscission	2 out of 4959 genes, 0.0%	13 out of 31402 genes, 0.0%	1
secondary shoot formation	2 out of 4959 genes, 0.0%	13 out of 31402 genes, 0.0%	1
vascular transport	2 out of 4959 genes, 0.0%	13 out of 31402 genes, 0.0%	1
phloem transport	2 out of 4959 genes, 0.0%	13 out of 31402 genes, 0.0%	1
shoot axis formation	2 out of 4959 genes, 0.0%	13 out of 31402 genes, 0.0%	1
pollen tube reception	2 out of 4959 genes, 0.0%	13 out of 31402 genes, 0.0%	1
ADP transport	2 out of 4959 genes, 0.0%	13 out of 31402 genes, 0.0%	1
protein-tetrapyrrole linkage	2 out of 4959 genes, 0.0%	13 out of 31402 genes, 0.0%	1
mannose biosynthetic process	2 out of 4959 genes, 0.0%	13 out of 31402 genes, 0.0%	1
glycine decarboxylation via glycine cleavage system	2 out of 4959 genes, 0.0%	13 out of 31402 genes, 0.0%	1
L-ascorbic acid metabolic process	2 out of 4959 genes, 0.0%	13 out of 31402 genes, 0.0%	1
L-ascorbic acid biosynthetic process	2 out of 4959 genes, 0.0%	13 out of 31402 genes, 0.0%	1
regulation of transmembrane transport	2 out of 4959 genes, 0.0%	13 out of 31402 genes, 0.0%	1
regulation of ion transmembrane transport	2 out of 4959 genes, 0.0%	13 out of 31402 genes, 0.0%	1
flavin-containing compound metabolic process	2 out of 4959 genes, 0.0%	13 out of 31402 genes, 0.0%	1
flavin-containing compound biosynthetic process	2 out of 4959 genes, 0.0%	13 out of 31402 genes, 0.0%	1
regulation of sulfur metabolic process	2 out of 4959 genes, 0.0%	13 out of 31402 genes, 0.0%	1
negative regulation of cyclin-dependent protein serine/threonine kinase activity	2 out of 4959 genes, 0.0%	13 out of 31402 genes, 0.0%	1
chiasma assembly	2 out of 4959 genes, 0.0%	13 out of 31402 genes, 0.0%	1
intraspecies interaction between organisms	2 out of 4959 genes, 0.0%	13 out of 31402 genes, 0.0%	1
stomatal closure	2 out of 4959 genes, 0.0%	13 out of 31402 genes, 0.0%	1
mitochondrial electron transport, NADH to ubiquinone	3 out of 4959 genes, 0.1%	20 out of 31402 genes, 0.1%	1
ceramide metabolic process	3 out of 4959 genes, 0.1%	20 out of 31402 genes, 0.1%	1
vesicle docking involved in exocytosis	3 out of 4959 genes, 0.1%	20 out of 31402 genes, 0.1%	1
sulfur compound catabolic process	3 out of 4959 genes, 0.1%	20 out of 31402 genes, 0.1%	1
cellular response to osmotic stress	3 out of 4959 genes, 0.1%	20 out of 31402 genes, 0.1%	1
negative regulation of nitrogen compound metabolic process	33 out of 4959 genes, 0.7%	218 out of 31402 genes, 0.7%	1
glycosyl compound metabolic process	277 out of 4959 genes, 5.6%	1784 out of 31402 genes, 5.7%	1
regulation of Ras GTPase activity	8 out of 4959 genes, 0.2%	54 out of 31402 genes, 0.2%	1
phytosteroid biosynthetic process	11 out of 4959 genes, 0.2%	74 out of 31402 genes, 0.2%	1
brassinosteroid biosynthetic process	11 out of 4959 genes, 0.2%	74 out of 31402 genes, 0.2%	1
mRNA modification	4 out of 4959 genes, 0.1%	27 out of 31402 genes, 0.1%	1
chorismate metabolic process	4 out of 4959 genes, 0.1%	27 out of 31402 genes, 0.1%	1
cofactor metabolic process	116 out of 4959 genes, 2.3%	754 out of 31402 genes, 2.4%	1
anion transport	70 out of 4959 genes, 1.4%	458 out of 31402 genes, 1.5%	1
tetraterpenoid biosynthetic process	14 out of 4959 genes, 0.3%	94 out of 31402 genes, 0.3%	1
carotenoid biosynthetic process	14 out of 4959 genes, 0.3%	94 out of 31402 genes, 0.3%	1
response to external stimulus	232 out of 4959 genes, 4.7%	1498 out of 31402 genes, 4.8%	1
chromosome organization involved in meiosis	5 out of 4959 genes, 0.1%	34 out of 31402 genes, 0.1%	1
metal ion transport	80 out of 4959 genes, 1.6%	523 out of 31402 genes, 1.7%	1
G-protein coupled receptor signaling pathway	9 out of 4959 genes, 0.2%	61 out of 31402 genes, 0.2%	1
positive regulation of multicellular organismal process	9 out of 4959 genes, 0.2%	61 out of 31402 genes, 0.2%	1
phenol-containing compound metabolic process	12 out of 4959 genes, 0.2%	81 out of 31402 genes, 0.3%	1
cellulose metabolic process	29 out of 4959 genes, 0.6%	193 out of 31402 genes, 0.6%	1
pentose-phosphate shunt	27 out of 4959 genes, 0.5%	180 out of 31402 genes, 0.6%	1
NADPH regeneration	27 out of 4959 genes, 0.5%	180 out of 31402 genes, 0.6%	1
regulation of protein catabolic process	6 out of 4959 genes, 0.1%	41 out of 31402 genes, 0.1%	1
response to inorganic substance	307 out of 4959 genes, 6.2%	1979 out of 31402 genes, 6.3%	1
mRNA catabolic process	10 out of 4959 genes, 0.2%	68 out of 31402 genes, 0.2%	1
regulation of circadian rhythm	10 out of 4959 genes, 0.2%	68 out of 31402 genes, 0.2%	1
chlorophyll biosynthetic process	11 out of 4959 genes, 0.2%	75 out of 31402 genes, 0.2%	1
organic hydroxy compound metabolic process	88 out of 4959 genes, 1.8%	577 out of 31402 genes, 1.8%	1
protein targeting to membrane	23 out of 4959 genes, 0.5%	155 out of 31402 genes, 0.5%	1
response to nitrogen compound	57 out of 4959 genes, 1.1%	377 out of 31402 genes, 1.2%	1
cellular lipid catabolic process	28 out of 4959 genes, 0.6%	188 out of 31402 genes, 0.6%	1
intracellular protein transmembrane transport	13 out of 4959 genes, 0.3%	89 out of 31402 genes, 0.3%	1
protein transmembrane transport	13 out of 4959 genes, 0.3%	89 out of 31402 genes, 0.3%	1
nucleoside triphosphate metabolic process	230 out of 4959 genes, 4.6%	1491 out of 31402 genes, 4.7%	1
glycyl-tRNA aminoacylation	4 out of 4959 genes, 0.1%	28 out of 31402 genes, 0.1%	1
quinone metabolic process	4 out of 4959 genes, 0.1%	28 out of 31402 genes, 0.1%	1
quinone biosynthetic process	4 out of 4959 genes, 0.1%	28 out of 31402 genes, 0.1%	1
phosphatidylcholine biosynthetic process	3 out of 4959 genes, 0.1%	21 out of 31402 genes, 0.1%	1
response to xenobiotic stimulus	3 out of 4959 genes, 0.1%	21 out of 31402 genes, 0.1%	1
cell plate formation involved in plant-type cell wall biogenesis	3 out of 4959 genes, 0.1%	21 out of 31402 genes, 0.1%	1
cytochrome complex assembly	3 out of 4959 genes, 0.1%	21 out of 31402 genes, 0.1%	1
glyoxylate metabolic process	3 out of 4959 genes, 0.1%	21 out of 31402 genes, 0.1%	1
anther wall tapetum development	3 out of 4959 genes, 0.1%	21 out of 31402 genes, 0.1%	1
regulation of Ras protein signal transduction	10 out of 4959 genes, 0.2%	69 out of 31402 genes, 0.2%	1
regulation of small GTPase mediated signal transduction	10 out of 4959 genes, 0.2%	69 out of 31402 genes, 0.2%	1
NADP metabolic process	29 out of 4959 genes, 0.6%	195 out of 31402 genes, 0.6%	1
response to organonitrogen compound	29 out of 4959 genes, 0.6%	195 out of 31402 genes, 0.6%	1
stomatal movement	14 out of 4959 genes, 0.3%	96 out of 31402 genes, 0.3%	1
tetraterpenoid metabolic process	14 out of 4959 genes, 0.3%	96 out of 31402 genes, 0.3%	1
carotenoid metabolic process	14 out of 4959 genes, 0.3%	96 out of 31402 genes, 0.3%	1
xylem development	6 out of 4959 genes, 0.1%	42 out of 31402 genes, 0.1%	1
response to karrikin	20 out of 4959 genes, 0.4%	136 out of 31402 genes, 0.4%	1
cell cycle checkpoint	2 out of 4959 genes, 0.0%	14 out of 31402 genes, 0.0%	1
mitochondrial electron transport, succinate to ubiquinone	2 out of 4959 genes, 0.0%	14 out of 31402 genes, 0.0%	1
plant-type primary cell wall biogenesis	2 out of 4959 genes, 0.0%	14 out of 31402 genes, 0.0%	1
dehiscence	2 out of 4959 genes, 0.0%	14 out of 31402 genes, 0.0%	1
adaxial/abaxial axis specification	2 out of 4959 genes, 0.0%	14 out of 31402 genes, 0.0%	1
polarity specification of adaxial/abaxial axis	2 out of 4959 genes, 0.0%	14 out of 31402 genes, 0.0%	1
defense response signaling pathway, resistance gene-independent	2 out of 4959 genes, 0.0%	14 out of 31402 genes, 0.0%	1
disaccharide transport	2 out of 4959 genes, 0.0%	14 out of 31402 genes, 0.0%	1
sucrose transport	2 out of 4959 genes, 0.0%	14 out of 31402 genes, 0.0%	1
oligosaccharide transport	2 out of 4959 genes, 0.0%	14 out of 31402 genes, 0.0%	1
arabinose metabolic process	2 out of 4959 genes, 0.0%	14 out of 31402 genes, 0.0%	1
mRNA 3'-end processing	2 out of 4959 genes, 0.0%	14 out of 31402 genes, 0.0%	1
terpene metabolic process	2 out of 4959 genes, 0.0%	14 out of 31402 genes, 0.0%	1
DNA-dependent DNA replication maintenance of fidelity	2 out of 4959 genes, 0.0%	14 out of 31402 genes, 0.0%	1
photosystem II assembly	7 out of 4959 genes, 0.1%	49 out of 31402 genes, 0.2%	1
carbohydrate derivative biosynthetic process	144 out of 4959 genes, 2.9%	941 out of 31402 genes, 3.0%	1
RNA 3'-end processing	8 out of 4959 genes, 0.2%	56 out of 31402 genes, 0.2%	1
ribonucleoside triphosphate metabolic process	227 out of 4959 genes, 4.6%	1475 out of 31402 genes, 4.7%	1
organophosphate catabolic process	167 out of 4959 genes, 3.4%	1090 out of 31402 genes, 3.5%	1
pyrimidine-containing compound metabolic process	39 out of 4959 genes, 0.8%	262 out of 31402 genes, 0.8%	1
regulation of cell death	23 out of 4959 genes, 0.5%	157 out of 31402 genes, 0.5%	1
positive regulation of nitrogen compound metabolic process	31 out of 4959 genes, 0.6%	210 out of 31402 genes, 0.7%	1
response to chitin	24 out of 4959 genes, 0.5%	164 out of 31402 genes, 0.5%	1
copper ion transport	5 out of 4959 genes, 0.1%	36 out of 31402 genes, 0.1%	1
actin filament-based movement	5 out of 4959 genes, 0.1%	36 out of 31402 genes, 0.1%	1
regulation of protein localization	5 out of 4959 genes, 0.1%	36 out of 31402 genes, 0.1%	1
RNA catabolic process	12 out of 4959 genes, 0.2%	84 out of 31402 genes, 0.3%	1
inflorescence development	4 out of 4959 genes, 0.1%	29 out of 31402 genes, 0.1%	1
ketone biosynthetic process	4 out of 4959 genes, 0.1%	29 out of 31402 genes, 0.1%	1
jasmonic acid mediated signaling pathway	16 out of 4959 genes, 0.3%	111 out of 31402 genes, 0.4%	1
malate metabolic process	7 out of 4959 genes, 0.1%	50 out of 31402 genes, 0.2%	1
vacuole organization	7 out of 4959 genes, 0.1%	50 out of 31402 genes, 0.2%	1
lipid phosphorylation	7 out of 4959 genes, 0.1%	50 out of 31402 genes, 0.2%	1
phosphatidylinositol phosphorylation	7 out of 4959 genes, 0.1%	50 out of 31402 genes, 0.2%	1
protein N-linked glycosylation	8 out of 4959 genes, 0.2%	57 out of 31402 genes, 0.2%	1
production of ta-siRNAs involved in RNA interference	8 out of 4959 genes, 0.2%	57 out of 31402 genes, 0.2%	1
regulation of GTP catabolic process	8 out of 4959 genes, 0.2%	57 out of 31402 genes, 0.2%	1
regulation of GTPase activity	8 out of 4959 genes, 0.2%	57 out of 31402 genes, 0.2%	1
translational termination	3 out of 4959 genes, 0.1%	22 out of 31402 genes, 0.1%	1
Arp2/3 complex-mediated actin nucleation	3 out of 4959 genes, 0.1%	22 out of 31402 genes, 0.1%	1
polyol biosynthetic process	3 out of 4959 genes, 0.1%	22 out of 31402 genes, 0.1%	1
regulation of protein modification process	43 out of 4959 genes, 0.9%	290 out of 31402 genes, 0.9%	1
positive regulation of developmental process	9 out of 4959 genes, 0.2%	64 out of 31402 genes, 0.2%	1
interaction with host	9 out of 4959 genes, 0.2%	64 out of 31402 genes, 0.2%	1
regulation of protein serine/threonine kinase activity	9 out of 4959 genes, 0.2%	64 out of 31402 genes, 0.2%	1
response to gravity	14 out of 4959 genes, 0.3%	98 out of 31402 genes, 0.3%	1
leaf development	59 out of 4959 genes, 1.2%	395 out of 31402 genes, 1.3%	1
pigment metabolic process	46 out of 4959 genes, 0.9%	310 out of 31402 genes, 1.0%	1
methylglyoxal metabolic process	10 out of 4959 genes, 0.2%	71 out of 31402 genes, 0.2%	1
ketone catabolic process	10 out of 4959 genes, 0.2%	71 out of 31402 genes, 0.2%	1
methylglyoxal catabolic process	10 out of 4959 genes, 0.2%	71 out of 31402 genes, 0.2%	1
negative regulation of macromolecule metabolic process	54 out of 4959 genes, 1.1%	363 out of 31402 genes, 1.2%	1
cellular response to jasmonic acid stimulus	16 out of 4959 genes, 0.3%	112 out of 31402 genes, 0.4%	1
protein methylation	31 out of 4959 genes, 0.6%	212 out of 31402 genes, 0.7%	1
protein alkylation	31 out of 4959 genes, 0.6%	212 out of 31402 genes, 0.7%	1
galacturonan metabolic process	12 out of 4959 genes, 0.2%	85 out of 31402 genes, 0.3%	1
pectin metabolic process	12 out of 4959 genes, 0.2%	85 out of 31402 genes, 0.3%	1
leucine biosynthetic process	2 out of 4959 genes, 0.0%	15 out of 31402 genes, 0.0%	1
UDP-rhamnose biosynthetic process	2 out of 4959 genes, 0.0%	15 out of 31402 genes, 0.0%	1
stomatal lineage progression	2 out of 4959 genes, 0.0%	15 out of 31402 genes, 0.0%	1
endocytic recycling	2 out of 4959 genes, 0.0%	15 out of 31402 genes, 0.0%	1
UDP-rhamnose metabolic process	2 out of 4959 genes, 0.0%	15 out of 31402 genes, 0.0%	1
locomotion	2 out of 4959 genes, 0.0%	15 out of 31402 genes, 0.0%	1
petal morphogenesis	2 out of 4959 genes, 0.0%	15 out of 31402 genes, 0.0%	1
petal formation	2 out of 4959 genes, 0.0%	15 out of 31402 genes, 0.0%	1
regulation of secondary metabolite biosynthetic process	2 out of 4959 genes, 0.0%	15 out of 31402 genes, 0.0%	1
beta-glucan biosynthetic process	32 out of 4959 genes, 0.6%	219 out of 31402 genes, 0.7%	1
post-translational protein modification	6 out of 4959 genes, 0.1%	44 out of 31402 genes, 0.1%	1
circadian rhythm	7 out of 4959 genes, 0.1%	51 out of 31402 genes, 0.2%	1
rhythmic process	7 out of 4959 genes, 0.1%	51 out of 31402 genes, 0.2%	1
positive regulation of reproductive process	7 out of 4959 genes, 0.1%	51 out of 31402 genes, 0.2%	1
vacuolar transport	14 out of 4959 genes, 0.3%	99 out of 31402 genes, 0.3%	1
phenylpropanoid catabolic process	8 out of 4959 genes, 0.2%	58 out of 31402 genes, 0.2%	1
lignin catabolic process	8 out of 4959 genes, 0.2%	58 out of 31402 genes, 0.2%	1
positive regulation of post-embryonic development	8 out of 4959 genes, 0.2%	58 out of 31402 genes, 0.2%	1
reactive oxygen species biosynthetic process	5 out of 4959 genes, 0.1%	37 out of 31402 genes, 0.1%	1
phosphate-containing compound metabolic process	847 out of 4959 genes, 17.1%	5450 out of 31402 genes, 17.4%	1
purine nucleoside triphosphate metabolic process	220 out of 4959 genes, 4.4%	1440 out of 31402 genes, 4.6%	1
purine ribonucleoside triphosphate metabolic process	220 out of 4959 genes, 4.4%	1440 out of 31402 genes, 4.6%	1
regulation of post-embryonic development	58 out of 4959 genes, 1.2%	392 out of 31402 genes, 1.2%	1
nucleoside transport	3 out of 4959 genes, 0.1%	23 out of 31402 genes, 0.1%	1
embryonic meristem initiation	3 out of 4959 genes, 0.1%	23 out of 31402 genes, 0.1%	1
regulation of defense response	39 out of 4959 genes, 0.8%	267 out of 31402 genes, 0.9%	1
mitochondrion organization	18 out of 4959 genes, 0.4%	127 out of 31402 genes, 0.4%	1
cellular ketone metabolic process	14 out of 4959 genes, 0.3%	100 out of 31402 genes, 0.3%	1
regulation of gene expression, epigenetic	40 out of 4959 genes, 0.8%	274 out of 31402 genes, 0.9%	1
nucleobase-containing compound transport	26 out of 4959 genes, 0.5%	181 out of 31402 genes, 0.6%	1
activation of innate immune response	6 out of 4959 genes, 0.1%	45 out of 31402 genes, 0.1%	1
activation of immune response	6 out of 4959 genes, 0.1%	45 out of 31402 genes, 0.1%	1
endosomal transport	6 out of 4959 genes, 0.1%	45 out of 31402 genes, 0.1%	1
protein targeting to vacuole	11 out of 4959 genes, 0.2%	80 out of 31402 genes, 0.3%	1
protein localization to vacuole	11 out of 4959 genes, 0.2%	80 out of 31402 genes, 0.3%	1
establishment of protein localization to vacuole	11 out of 4959 genes, 0.2%	80 out of 31402 genes, 0.3%	1
ER to Golgi vesicle-mediated transport	17 out of 4959 genes, 0.3%	121 out of 31402 genes, 0.4%	1
protein glycosylation	28 out of 4959 genes, 0.6%	195 out of 31402 genes, 0.6%	1
glycoprotein metabolic process	28 out of 4959 genes, 0.6%	195 out of 31402 genes, 0.6%	1
glycoprotein biosynthetic process	28 out of 4959 genes, 0.6%	195 out of 31402 genes, 0.6%	1
macromolecule glycosylation	28 out of 4959 genes, 0.6%	195 out of 31402 genes, 0.6%	1
peptidyl-lysine methylation	22 out of 4959 genes, 0.4%	155 out of 31402 genes, 0.5%	1
histone lysine methylation	22 out of 4959 genes, 0.4%	155 out of 31402 genes, 0.5%	1
megagametogenesis	18 out of 4959 genes, 0.4%	128 out of 31402 genes, 0.4%	1
purine nucleotide catabolic process	158 out of 4959 genes, 3.2%	1045 out of 31402 genes, 3.3%	1
nucleoside triphosphate catabolic process	158 out of 4959 genes, 3.2%	1045 out of 31402 genes, 3.3%	1
purine nucleoside triphosphate catabolic process	158 out of 4959 genes, 3.2%	1045 out of 31402 genes, 3.3%	1
purine ribonucleotide catabolic process	158 out of 4959 genes, 3.2%	1045 out of 31402 genes, 3.3%	1
ribonucleoside triphosphate catabolic process	158 out of 4959 genes, 3.2%	1045 out of 31402 genes, 3.3%	1
purine ribonucleoside triphosphate catabolic process	158 out of 4959 genes, 3.2%	1045 out of 31402 genes, 3.3%	1
ribonucleotide catabolic process	158 out of 4959 genes, 3.2%	1045 out of 31402 genes, 3.3%	1
cellular response to stress	130 out of 4959 genes, 2.6%	864 out of 31402 genes, 2.8%	1
maturation of SSU-rRNA from tricistronic rRNA transcript (SSU-rRNA, 5.8S rRNA, LSU-rRNA)	4 out of 4959 genes, 0.1%	31 out of 31402 genes, 0.1%	1
mannose metabolic process	4 out of 4959 genes, 0.1%	31 out of 31402 genes, 0.1%	1
positive regulation of flower development	4 out of 4959 genes, 0.1%	31 out of 31402 genes, 0.1%	1
maturation of SSU-rRNA	4 out of 4959 genes, 0.1%	31 out of 31402 genes, 0.1%	1
positive regulation of protein complex disassembly	4 out of 4959 genes, 0.1%	31 out of 31402 genes, 0.1%	1
pyrimidine-containing compound biosynthetic process	36 out of 4959 genes, 0.7%	249 out of 31402 genes, 0.8%	1
Mo-molybdopterin cofactor biosynthetic process	2 out of 4959 genes, 0.0%	16 out of 31402 genes, 0.1%	1
chloride transport	2 out of 4959 genes, 0.0%	16 out of 31402 genes, 0.1%	1
regulation of pH	2 out of 4959 genes, 0.0%	16 out of 31402 genes, 0.1%	1
plant-type hypersensitive response	2 out of 4959 genes, 0.0%	16 out of 31402 genes, 0.1%	1
molybdopterin cofactor biosynthetic process	2 out of 4959 genes, 0.0%	16 out of 31402 genes, 0.1%	1
sepal morphogenesis	2 out of 4959 genes, 0.0%	16 out of 31402 genes, 0.1%	1
sepal formation	2 out of 4959 genes, 0.0%	16 out of 31402 genes, 0.1%	1
specification of axis polarity	2 out of 4959 genes, 0.0%	16 out of 31402 genes, 0.1%	1
response to transition metal nanoparticle	24 out of 4959 genes, 0.5%	169 out of 31402 genes, 0.5%	1
purine nucleoside catabolic process	158 out of 4959 genes, 3.2%	1047 out of 31402 genes, 3.3%	1
nucleotide catabolic process	158 out of 4959 genes, 3.2%	1047 out of 31402 genes, 3.3%	1
purine ribonucleoside catabolic process	158 out of 4959 genes, 3.2%	1047 out of 31402 genes, 3.3%	1
nucleoside phosphate catabolic process	158 out of 4959 genes, 3.2%	1047 out of 31402 genes, 3.3%	1
innate immune response	51 out of 4959 genes, 1.0%	349 out of 31402 genes, 1.1%	1
coenzyme biosynthetic process	41 out of 4959 genes, 0.8%	283 out of 31402 genes, 0.9%	1
lactate metabolic process	9 out of 4959 genes, 0.2%	67 out of 31402 genes, 0.2%	1
methylglyoxal catabolic process to D-lactate	9 out of 4959 genes, 0.2%	67 out of 31402 genes, 0.2%	1
cellular response to inorganic substance	10 out of 4959 genes, 0.2%	74 out of 31402 genes, 0.2%	1
cellular response to DNA damage stimulus	57 out of 4959 genes, 1.1%	389 out of 31402 genes, 1.2%	1
nucleoside catabolic process	158 out of 4959 genes, 3.2%	1048 out of 31402 genes, 3.3%	1
ribonucleoside catabolic process	158 out of 4959 genes, 3.2%	1048 out of 31402 genes, 3.3%	1
nucleotide biosynthetic process	100 out of 4959 genes, 2.0%	671 out of 31402 genes, 2.1%	1
endomembrane system organization	27 out of 4959 genes, 0.5%	190 out of 31402 genes, 0.6%	1
glycerol metabolic process	3 out of 4959 genes, 0.1%	24 out of 31402 genes, 0.1%	1
membrane budding	3 out of 4959 genes, 0.1%	24 out of 31402 genes, 0.1%	1
vesicle coating	3 out of 4959 genes, 0.1%	24 out of 31402 genes, 0.1%	1
shade avoidance	3 out of 4959 genes, 0.1%	24 out of 31402 genes, 0.1%	1
dicarboxylic acid transport	6 out of 4959 genes, 0.1%	46 out of 31402 genes, 0.1%	1
protein import into peroxisome matrix	6 out of 4959 genes, 0.1%	46 out of 31402 genes, 0.1%	1
beta-glucan metabolic process	37 out of 4959 genes, 0.7%	257 out of 31402 genes, 0.8%	1
gene silencing by RNA	24 out of 4959 genes, 0.5%	170 out of 31402 genes, 0.5%	1
nucleobase-containing compound catabolic process	172 out of 4959 genes, 3.5%	1140 out of 31402 genes, 3.6%	1
macromolecular complex disassembly	5 out of 4959 genes, 0.1%	39 out of 31402 genes, 0.1%	1
protein complex disassembly	5 out of 4959 genes, 0.1%	39 out of 31402 genes, 0.1%	1
cellular protein complex disassembly	5 out of 4959 genes, 0.1%	39 out of 31402 genes, 0.1%	1
lipid oxidation	22 out of 4959 genes, 0.4%	157 out of 31402 genes, 0.5%	1
purine-containing compound catabolic process	158 out of 4959 genes, 3.2%	1050 out of 31402 genes, 3.3%	1
regulation of cellular protein metabolic process	63 out of 4959 genes, 1.3%	430 out of 31402 genes, 1.4%	1
immune response	51 out of 4959 genes, 1.0%	351 out of 31402 genes, 1.1%	1
cellular component organization or biogenesis	584 out of 4959 genes, 11.8%	3792 out of 31402 genes, 12.1%	1
photoperiodism	4 out of 4959 genes, 0.1%	32 out of 31402 genes, 0.1%	1
regulation of Rab GTPase activity	4 out of 4959 genes, 0.1%	32 out of 31402 genes, 0.1%	1
regulation of Rab protein signal transduction	4 out of 4959 genes, 0.1%	32 out of 31402 genes, 0.1%	1
photoperiodism, flowering	4 out of 4959 genes, 0.1%	32 out of 31402 genes, 0.1%	1
floral organ formation	9 out of 4959 genes, 0.2%	68 out of 31402 genes, 0.2%	1
establishment of organelle localization	9 out of 4959 genes, 0.2%	68 out of 31402 genes, 0.2%	1
protein localization to membrane	23 out of 4959 genes, 0.5%	165 out of 31402 genes, 0.5%	1
establishment of protein localization to membrane	23 out of 4959 genes, 0.5%	165 out of 31402 genes, 0.5%	1
glycosyl compound catabolic process	158 out of 4959 genes, 3.2%	1053 out of 31402 genes, 3.4%	1
cellular glucose homeostasis	2 out of 4959 genes, 0.0%	17 out of 31402 genes, 0.1%	1
inositol metabolic process	2 out of 4959 genes, 0.0%	17 out of 31402 genes, 0.1%	1
hexose mediated signaling	2 out of 4959 genes, 0.0%	17 out of 31402 genes, 0.1%	1
coumarin metabolic process	2 out of 4959 genes, 0.0%	17 out of 31402 genes, 0.1%	1
coumarin biosynthetic process	2 out of 4959 genes, 0.0%	17 out of 31402 genes, 0.1%	1
glucose mediated signaling pathway	2 out of 4959 genes, 0.0%	17 out of 31402 genes, 0.1%	1
ATP transport	2 out of 4959 genes, 0.0%	17 out of 31402 genes, 0.1%	1
Mo-molybdopterin cofactor metabolic process	2 out of 4959 genes, 0.0%	17 out of 31402 genes, 0.1%	1
actin filament depolymerization	2 out of 4959 genes, 0.0%	17 out of 31402 genes, 0.1%	1
molybdopterin cofactor metabolic process	2 out of 4959 genes, 0.0%	17 out of 31402 genes, 0.1%	1
regulation of epidermis development	2 out of 4959 genes, 0.0%	17 out of 31402 genes, 0.1%	1
prosthetic group metabolic process	2 out of 4959 genes, 0.0%	17 out of 31402 genes, 0.1%	1
protein depolymerization	2 out of 4959 genes, 0.0%	17 out of 31402 genes, 0.1%	1
cellular response to monosaccharide stimulus	2 out of 4959 genes, 0.0%	17 out of 31402 genes, 0.1%	1
cellular response to hexose stimulus	2 out of 4959 genes, 0.0%	17 out of 31402 genes, 0.1%	1
cellular response to glucose stimulus	2 out of 4959 genes, 0.0%	17 out of 31402 genes, 0.1%	1
amino acid homeostasis	2 out of 4959 genes, 0.0%	17 out of 31402 genes, 0.1%	1
negative regulation of gene expression	48 out of 4959 genes, 1.0%	333 out of 31402 genes, 1.1%	1
phosphorus metabolic process	857 out of 4959 genes, 17.3%	5543 out of 31402 genes, 17.7%	1
single-organism carbohydrate metabolic process	307 out of 4959 genes, 6.2%	2018 out of 31402 genes, 6.4%	1
respiratory burst involved in defense response	5 out of 4959 genes, 0.1%	40 out of 31402 genes, 0.1%	1
cell-cell signaling	5 out of 4959 genes, 0.1%	40 out of 31402 genes, 0.1%	1
respiratory burst	5 out of 4959 genes, 0.1%	40 out of 31402 genes, 0.1%	1
alditol metabolic process	3 out of 4959 genes, 0.1%	25 out of 31402 genes, 0.1%	1
cellular response to iron ion	3 out of 4959 genes, 0.1%	25 out of 31402 genes, 0.1%	1
protein targeting to mitochondrion	14 out of 4959 genes, 0.3%	104 out of 31402 genes, 0.3%	1
protein localization to mitochondrion	14 out of 4959 genes, 0.3%	104 out of 31402 genes, 0.3%	1
establishment of protein localization to mitochondrion	14 out of 4959 genes, 0.3%	104 out of 31402 genes, 0.3%	1
cellular response to nitrogen compound	16 out of 4959 genes, 0.3%	118 out of 31402 genes, 0.4%	1
positive regulation of immune system process	7 out of 4959 genes, 0.1%	55 out of 31402 genes, 0.2%	1
positive regulation of innate immune response	7 out of 4959 genes, 0.1%	55 out of 31402 genes, 0.2%	1
positive regulation of immune response	7 out of 4959 genes, 0.1%	55 out of 31402 genes, 0.2%	1
porphyrin-containing compound metabolic process	27 out of 4959 genes, 0.5%	194 out of 31402 genes, 0.6%	1
organophosphate biosynthetic process	159 out of 4959 genes, 3.2%	1064 out of 31402 genes, 3.4%	1
acetyl-CoA metabolic process	13 out of 4959 genes, 0.3%	98 out of 31402 genes, 0.3%	1
negative regulation of defense response	14 out of 4959 genes, 0.3%	105 out of 31402 genes, 0.3%	1
protein import into nucleus	10 out of 4959 genes, 0.2%	77 out of 31402 genes, 0.2%	1
phosphatidylinositol biosynthetic process	10 out of 4959 genes, 0.2%	77 out of 31402 genes, 0.2%	1
gravitropism	10 out of 4959 genes, 0.2%	77 out of 31402 genes, 0.2%	1
xylem and phloem pattern formation	10 out of 4959 genes, 0.2%	77 out of 31402 genes, 0.2%	1
protein localization to nucleus	10 out of 4959 genes, 0.2%	77 out of 31402 genes, 0.2%	1
protein targeting to nucleus	10 out of 4959 genes, 0.2%	77 out of 31402 genes, 0.2%	1
nuclear import	10 out of 4959 genes, 0.2%	77 out of 31402 genes, 0.2%	1
single-organism nuclear import	10 out of 4959 genes, 0.2%	77 out of 31402 genes, 0.2%	1
porphyrin-containing compound biosynthetic process	17 out of 4959 genes, 0.3%	126 out of 31402 genes, 0.4%	1
nucleoside phosphate biosynthetic process	101 out of 4959 genes, 2.0%	686 out of 31402 genes, 2.2%	1
phospholipid metabolic process	65 out of 4959 genes, 1.3%	449 out of 31402 genes, 1.4%	1
cellular component disassembly	5 out of 4959 genes, 0.1%	41 out of 31402 genes, 0.1%	1
amino acid import	5 out of 4959 genes, 0.1%	41 out of 31402 genes, 0.1%	1
protein localization to endoplasmic reticulum	5 out of 4959 genes, 0.1%	41 out of 31402 genes, 0.1%	1
nucleobase-containing small molecule metabolic process	353 out of 4959 genes, 7.1%	2322 out of 31402 genes, 7.4%	1
endonucleolytic cleavage in ITS1 to separate SSU-rRNA from 5.8S rRNA and LSU-rRNA from tricistronic rRNA transcript (SSU-rRNA, 5.8S rRNA, LSU-rRNA)	2 out of 4959 genes, 0.0%	18 out of 31402 genes, 0.1%	1
maturation of 5.8S rRNA	2 out of 4959 genes, 0.0%	18 out of 31402 genes, 0.1%	1
endonucleolytic cleavage to generate mature 3'-end of SSU-rRNA from (SSU-rRNA, 5.8S rRNA, LSU-rRNA)	2 out of 4959 genes, 0.0%	18 out of 31402 genes, 0.1%	1
maturation of 5.8S rRNA from tricistronic rRNA transcript (SSU-rRNA, 5.8S rRNA, LSU-rRNA)	2 out of 4959 genes, 0.0%	18 out of 31402 genes, 0.1%	1
protein kinase C-activating G-protein coupled receptor signaling pathway	2 out of 4959 genes, 0.0%	18 out of 31402 genes, 0.1%	1
respiratory gaseous exchange	2 out of 4959 genes, 0.0%	18 out of 31402 genes, 0.1%	1
negative regulation of seed germination	2 out of 4959 genes, 0.0%	18 out of 31402 genes, 0.1%	1
CDP-diacylglycerol biosynthetic process	2 out of 4959 genes, 0.0%	18 out of 31402 genes, 0.1%	1
rRNA 3'-end processing	2 out of 4959 genes, 0.0%	18 out of 31402 genes, 0.1%	1
pyridoxal phosphate metabolic process	2 out of 4959 genes, 0.0%	18 out of 31402 genes, 0.1%	1
pyridoxal phosphate biosynthetic process	2 out of 4959 genes, 0.0%	18 out of 31402 genes, 0.1%	1
CDP-diacylglycerol metabolic process	2 out of 4959 genes, 0.0%	18 out of 31402 genes, 0.1%	1
response to copper ion	2 out of 4959 genes, 0.0%	18 out of 31402 genes, 0.1%	1
monovalent inorganic cation homeostasis	3 out of 4959 genes, 0.1%	26 out of 31402 genes, 0.1%	1
stem cell maintenance	7 out of 4959 genes, 0.1%	56 out of 31402 genes, 0.2%	1
negative regulation of cell differentiation	7 out of 4959 genes, 0.1%	56 out of 31402 genes, 0.2%	1
stem cell development	7 out of 4959 genes, 0.1%	56 out of 31402 genes, 0.2%	1
organelle assembly	7 out of 4959 genes, 0.1%	56 out of 31402 genes, 0.2%	1
organelle localization	15 out of 4959 genes, 0.3%	113 out of 31402 genes, 0.4%	1
tRNA processing	13 out of 4959 genes, 0.3%	99 out of 31402 genes, 0.3%	1
symbiosis, encompassing mutualism through parasitism	11 out of 4959 genes, 0.2%	85 out of 31402 genes, 0.3%	1
protein targeting to peroxisome	6 out of 4959 genes, 0.1%	49 out of 31402 genes, 0.2%	1
peroxisomal transport	6 out of 4959 genes, 0.1%	49 out of 31402 genes, 0.2%	1
protein localization to peroxisome	6 out of 4959 genes, 0.1%	49 out of 31402 genes, 0.2%	1
establishment of protein localization to peroxisome	6 out of 4959 genes, 0.1%	49 out of 31402 genes, 0.2%	1
cold acclimation	4 out of 4959 genes, 0.1%	34 out of 31402 genes, 0.1%	1
cellular modified amino acid biosynthetic process	20 out of 4959 genes, 0.4%	148 out of 31402 genes, 0.5%	1
gene silencing	33 out of 4959 genes, 0.7%	237 out of 31402 genes, 0.8%	1
(1->3)-beta-D-glucan metabolic process	8 out of 4959 genes, 0.2%	64 out of 31402 genes, 0.2%	1
(1->3)-beta-D-glucan biosynthetic process	8 out of 4959 genes, 0.2%	64 out of 31402 genes, 0.2%	1
ncRNA metabolic process	87 out of 4959 genes, 1.8%	598 out of 31402 genes, 1.9%	1
mitochondrial transport	18 out of 4959 genes, 0.4%	135 out of 31402 genes, 0.4%	1
aromatic amino acid family biosynthetic process	13 out of 4959 genes, 0.3%	100 out of 31402 genes, 0.3%	1
stem cell differentiation	7 out of 4959 genes, 0.1%	57 out of 31402 genes, 0.2%	1
fatty acid beta-oxidation	20 out of 4959 genes, 0.4%	149 out of 31402 genes, 0.5%	1
defense response, incompatible interaction	38 out of 4959 genes, 0.8%	272 out of 31402 genes, 0.9%	1
glycosylation	30 out of 4959 genes, 0.6%	218 out of 31402 genes, 0.7%	1
mitotic recombination	3 out of 4959 genes, 0.1%	27 out of 31402 genes, 0.1%	1
basic amino acid transport	3 out of 4959 genes, 0.1%	27 out of 31402 genes, 0.1%	1
cellular response to UV-B	3 out of 4959 genes, 0.1%	27 out of 31402 genes, 0.1%	1
folic acid-containing compound biosynthetic process	6 out of 4959 genes, 0.1%	50 out of 31402 genes, 0.2%	1
protein maturation	16 out of 4959 genes, 0.3%	122 out of 31402 genes, 0.4%	1
actin filament organization	15 out of 4959 genes, 0.3%	115 out of 31402 genes, 0.4%	1
response to virus	15 out of 4959 genes, 0.3%	115 out of 31402 genes, 0.4%	1
mRNA export from nucleus	4 out of 4959 genes, 0.1%	35 out of 31402 genes, 0.1%	1
regulation of ARF protein signal transduction	4 out of 4959 genes, 0.1%	35 out of 31402 genes, 0.1%	1
fatty acid oxidation	20 out of 4959 genes, 0.4%	150 out of 31402 genes, 0.5%	1
endonucleolytic cleavage of tricistronic rRNA transcript (SSU-rRNA, 5.8S rRNA, LSU-rRNA)	2 out of 4959 genes, 0.0%	19 out of 31402 genes, 0.1%	1
glycogen metabolic process	2 out of 4959 genes, 0.0%	19 out of 31402 genes, 0.1%	1
glycogen biosynthetic process	2 out of 4959 genes, 0.0%	19 out of 31402 genes, 0.1%	1
D-ribose metabolic process	2 out of 4959 genes, 0.0%	19 out of 31402 genes, 0.1%	1
energy reserve metabolic process	2 out of 4959 genes, 0.0%	19 out of 31402 genes, 0.1%	1
actin polymerization or depolymerization	2 out of 4959 genes, 0.0%	19 out of 31402 genes, 0.1%	1
pyridoxine metabolic process	2 out of 4959 genes, 0.0%	19 out of 31402 genes, 0.1%	1
pyridoxine biosynthetic process	2 out of 4959 genes, 0.0%	19 out of 31402 genes, 0.1%	1
trichome branching	2 out of 4959 genes, 0.0%	19 out of 31402 genes, 0.1%	1
purine ribonucleotide transport	2 out of 4959 genes, 0.0%	19 out of 31402 genes, 0.1%	1
ER-associated ubiquitin-dependent protein catabolic process	2 out of 4959 genes, 0.0%	19 out of 31402 genes, 0.1%	1
glucose homeostasis	2 out of 4959 genes, 0.0%	19 out of 31402 genes, 0.1%	1
peptide biosynthetic process	2 out of 4959 genes, 0.0%	19 out of 31402 genes, 0.1%	1
sepal development	2 out of 4959 genes, 0.0%	19 out of 31402 genes, 0.1%	1
flower calyx development	2 out of 4959 genes, 0.0%	19 out of 31402 genes, 0.1%	1
reactive oxygen species metabolic process	21 out of 4959 genes, 0.4%	157 out of 31402 genes, 0.5%	1
fatty acid catabolic process	22 out of 4959 genes, 0.4%	164 out of 31402 genes, 0.5%	1
purine-containing compound biosynthetic process	67 out of 4959 genes, 1.4%	468 out of 31402 genes, 1.5%	1
protein import	23 out of 4959 genes, 0.5%	171 out of 31402 genes, 0.5%	1
carbohydrate catabolic process	114 out of 4959 genes, 2.3%	779 out of 31402 genes, 2.5%	1
mRNA transport	5 out of 4959 genes, 0.1%	43 out of 31402 genes, 0.1%	1
cellular response to calcium ion	5 out of 4959 genes, 0.1%	43 out of 31402 genes, 0.1%	1
nucleotide metabolic process	325 out of 4959 genes, 6.6%	2154 out of 31402 genes, 6.9%	1
cellular response to organic cyclic compound	43 out of 4959 genes, 0.9%	308 out of 31402 genes, 1.0%	1
positive regulation of nucleobase-containing compound metabolic process	28 out of 4959 genes, 0.6%	206 out of 31402 genes, 0.7%	1
cofactor biosynthetic process	56 out of 4959 genes, 1.1%	396 out of 31402 genes, 1.3%	1
shoot system morphogenesis	41 out of 4959 genes, 0.8%	295 out of 31402 genes, 0.9%	1
monocarboxylic acid catabolic process	23 out of 4959 genes, 0.5%	172 out of 31402 genes, 0.5%	1
purine nucleotide metabolic process	243 out of 4959 genes, 4.9%	1625 out of 31402 genes, 5.2%	1
systemic acquired resistance, salicylic acid mediated signaling pathway	8 out of 4959 genes, 0.2%	66 out of 31402 genes, 0.2%	1
cell plate assembly	3 out of 4959 genes, 0.1%	28 out of 31402 genes, 0.1%	1
response to absence of light	3 out of 4959 genes, 0.1%	28 out of 31402 genes, 0.1%	1
defense response to bacterium, incompatible interaction	3 out of 4959 genes, 0.1%	28 out of 31402 genes, 0.1%	1
cellular response to UV	3 out of 4959 genes, 0.1%	28 out of 31402 genes, 0.1%	1
regulation of dephosphorylation	4 out of 4959 genes, 0.1%	36 out of 31402 genes, 0.1%	1
single-organism organelle organization	135 out of 4959 genes, 2.7%	921 out of 31402 genes, 2.9%	1
positive regulation of defense response	7 out of 4959 genes, 0.1%	59 out of 31402 genes, 0.2%	1
RNA splicing, via transesterification reactions	15 out of 4959 genes, 0.3%	117 out of 31402 genes, 0.4%	1
RNA splicing, via transesterification reactions with bulged adenosine as nucleophile	15 out of 4959 genes, 0.3%	117 out of 31402 genes, 0.4%	1
purine nucleotide biosynthetic process	55 out of 4959 genes, 1.1%	391 out of 31402 genes, 1.2%	1
glucose catabolic process	39 out of 4959 genes, 0.8%	283 out of 31402 genes, 0.9%	1
CTP biosynthetic process	9 out of 4959 genes, 0.2%	74 out of 31402 genes, 0.2%	1
CTP metabolic process	9 out of 4959 genes, 0.2%	74 out of 31402 genes, 0.2%	1
mitotic cell cycle	41 out of 4959 genes, 0.8%	297 out of 31402 genes, 0.9%	1
asparagine biosynthetic process	2 out of 4959 genes, 0.0%	20 out of 31402 genes, 0.1%	1
L-phenylalanine metabolic process	2 out of 4959 genes, 0.0%	20 out of 31402 genes, 0.1%	1
regulation of ARF GTPase activity	2 out of 4959 genes, 0.0%	20 out of 31402 genes, 0.1%	1
carbohydrate homeostasis	2 out of 4959 genes, 0.0%	20 out of 31402 genes, 0.1%	1
ncRNA 3'-end processing	2 out of 4959 genes, 0.0%	20 out of 31402 genes, 0.1%	1
aldehyde biosynthetic process	2 out of 4959 genes, 0.0%	20 out of 31402 genes, 0.1%	1
erythrose 4-phosphate/phosphoenolpyruvate family amino acid metabolic process	2 out of 4959 genes, 0.0%	20 out of 31402 genes, 0.1%	1
response to abiotic stimulus	442 out of 4959 genes, 8.9%	2918 out of 31402 genes, 9.3%	1
pteridine-containing compound biosynthetic process	6 out of 4959 genes, 0.1%	52 out of 31402 genes, 0.2%	1
cytoskeleton-dependent cytokinesis	20 out of 4959 genes, 0.4%	153 out of 31402 genes, 0.5%	1
interspecies interaction between organisms	11 out of 4959 genes, 0.2%	89 out of 31402 genes, 0.3%	1
salicylic acid mediated signaling pathway	15 out of 4959 genes, 0.3%	118 out of 31402 genes, 0.4%	1
response to cadmium ion	177 out of 4959 genes, 3.6%	1200 out of 31402 genes, 3.8%	1
nucleoside phosphate metabolic process	327 out of 4959 genes, 6.6%	2177 out of 31402 genes, 6.9%	1
hexose catabolic process	39 out of 4959 genes, 0.8%	285 out of 31402 genes, 0.9%	1
monosaccharide catabolic process	39 out of 4959 genes, 0.8%	285 out of 31402 genes, 0.9%	1
ribonucleoprotein complex assembly	4 out of 4959 genes, 0.1%	37 out of 31402 genes, 0.1%	1
ribonucleoprotein complex subunit organization	4 out of 4959 genes, 0.1%	37 out of 31402 genes, 0.1%	1
regulation of protein metabolic process	65 out of 4959 genes, 1.3%	461 out of 31402 genes, 1.5%	1
acetyl-CoA biosynthetic process	3 out of 4959 genes, 0.1%	29 out of 31402 genes, 0.1%	1
peptidyl-tyrosine dephosphorylation	3 out of 4959 genes, 0.1%	29 out of 31402 genes, 0.1%	1
hydrogen peroxide biosynthetic process	3 out of 4959 genes, 0.1%	29 out of 31402 genes, 0.1%	1
pyrimidine nucleoside triphosphate metabolic process	11 out of 4959 genes, 0.2%	90 out of 31402 genes, 0.3%	1
plastid membrane organization	16 out of 4959 genes, 0.3%	126 out of 31402 genes, 0.4%	1
thylakoid membrane organization	16 out of 4959 genes, 0.3%	126 out of 31402 genes, 0.4%	1
ribonucleotide biosynthetic process	64 out of 4959 genes, 1.3%	455 out of 31402 genes, 1.4%	1
ribose phosphate biosynthetic process	64 out of 4959 genes, 1.3%	455 out of 31402 genes, 1.4%	1
regulation of translational elongation	8 out of 4959 genes, 0.2%	68 out of 31402 genes, 0.2%	1
cellular response to metal ion	8 out of 4959 genes, 0.2%	68 out of 31402 genes, 0.2%	1
nucleic acid phosphodiester bond hydrolysis	15 out of 4959 genes, 0.3%	119 out of 31402 genes, 0.4%	1
DNA repair	49 out of 4959 genes, 1.0%	354 out of 31402 genes, 1.1%	1
purine ribonucleotide biosynthetic process	45 out of 4959 genes, 0.9%	327 out of 31402 genes, 1.0%	1
immune system process	60 out of 4959 genes, 1.2%	429 out of 31402 genes, 1.4%	1
organophosphate ester transport	22 out of 4959 genes, 0.4%	169 out of 31402 genes, 0.5%	1
tetrapyrrole metabolic process	27 out of 4959 genes, 0.5%	204 out of 31402 genes, 0.6%	1
IMP biosynthetic process	2 out of 4959 genes, 0.0%	21 out of 31402 genes, 0.1%	1
asparagine metabolic process	2 out of 4959 genes, 0.0%	21 out of 31402 genes, 0.1%	1
regulation of photosynthesis, light reaction	2 out of 4959 genes, 0.0%	21 out of 31402 genes, 0.1%	1
vitamin B6 metabolic process	2 out of 4959 genes, 0.0%	21 out of 31402 genes, 0.1%	1
vitamin B6 biosynthetic process	2 out of 4959 genes, 0.0%	21 out of 31402 genes, 0.1%	1
IMP metabolic process	2 out of 4959 genes, 0.0%	21 out of 31402 genes, 0.1%	1
negative regulation of post-embryonic development	9 out of 4959 genes, 0.2%	76 out of 31402 genes, 0.2%	1
[truncated: 353 more rows]
