# Supplementary material for: Comparative Transcriptome Analysis of Waterlogging-Sensitive and Waterlogging-Tolerant Chrysanthemum morifolium Cultivars under Waterlogging Stress and Reoxygenation Conditions
Source: Int J Mol Sci. 2018 May 14;19(5):1455. doi: 10.3390/ijms19051455 (PMC5983694; doi:10.3390/ijms19051455)
Supplement: Supplementary file 1 [file ijms-19-01455-s001.zip › ijms-299114-sup/S11.xls]

## Sheet: C
Gene Ontology term	Cluster frequency	Genome frequency of use	Corrected P-value
integral component of membrane	1421 out of 8989 genes, 15.8%	3271 out of 25119 genes, 13.0%	9.82e-20
intrinsic component of membrane	1463 out of 8989 genes, 16.3%	3379 out of 25119 genes, 13.5%	1e-19
membrane part	1847 out of 8989 genes, 20.5%	4409 out of 25119 genes, 17.6%	7.1e-18
Golgi apparatus part	196 out of 8989 genes, 2.2%	385 out of 25119 genes, 1.5%	3.3e-07
Golgi membrane	84 out of 8989 genes, 0.9%	150 out of 25119 genes, 0.6%	0.00015
trans-Golgi network	84 out of 8989 genes, 0.9%	152 out of 25119 genes, 0.6%	0.00033
protein complex	1313 out of 8989 genes, 14.6%	3337 out of 25119 genes, 13.3%	0.00118
nuclear outer membrane-endoplasmic reticulum membrane network	90 out of 8989 genes, 1.0%	170 out of 25119 genes, 0.7%	0.0016
organelle membrane	705 out of 8989 genes, 7.8%	1726 out of 25119 genes, 6.9%	0.00175
endoplasmic reticulum	327 out of 8989 genes, 3.6%	749 out of 25119 genes, 3.0%	0.00186
endoplasmic reticulum membrane	88 out of 8989 genes, 1.0%	168 out of 25119 genes, 0.7%	0.00358
membrane region	98 out of 8989 genes, 1.1%	191 out of 25119 genes, 0.8%	0.0036
protein phosphatase type 2A complex	31 out of 8989 genes, 0.3%	46 out of 25119 genes, 0.2%	0.00607
transferase complex	225 out of 8989 genes, 2.5%	504 out of 25119 genes, 2.0%	0.01035
bounding membrane of organelle	464 out of 8989 genes, 5.2%	1115 out of 25119 genes, 4.4%	0.01054
Golgi-associated vesicle membrane	45 out of 8989 genes, 0.5%	76 out of 25119 genes, 0.3%	0.0125
mitochondrial proton-transporting ATP synthase complex, coupling factor F(o)	18 out of 8989 genes, 0.2%	23 out of 25119 genes, 0.1%	0.01863
COPI vesicle coat	34 out of 8989 genes, 0.4%	54 out of 25119 genes, 0.2%	0.02058
COPI-coated vesicle	35 out of 8989 genes, 0.4%	57 out of 25119 genes, 0.2%	0.03402
COPI-coated vesicle membrane	35 out of 8989 genes, 0.4%	57 out of 25119 genes, 0.2%	0.03402
prefoldin complex	13 out of 8989 genes, 0.1%	15 out of 25119 genes, 0.1%	0.0349
vacuolar proton-transporting V-type ATPase complex	30 out of 8989 genes, 0.3%	48 out of 25119 genes, 0.2%	0.06992
Casparian strip	13 out of 8989 genes, 0.1%	16 out of 25119 genes, 0.1%	0.12467
endoplasmic reticulum part	93 out of 8989 genes, 1.0%	194 out of 25119 genes, 0.8%	0.15341
plant-type cell wall	124 out of 8989 genes, 1.4%	271 out of 25119 genes, 1.1%	0.2058
endosome	101 out of 8989 genes, 1.1%	215 out of 25119 genes, 0.9%	0.21857
condensin complex	16 out of 8989 genes, 0.2%	22 out of 25119 genes, 0.1%	0.2196
vacuolar proton-transporting V-type ATPase, V0 domain	26 out of 8989 genes, 0.3%	42 out of 25119 genes, 0.2%	0.23807
endomembrane system	859 out of 8989 genes, 9.6%	2204 out of 25119 genes, 8.8%	0.29292
secondary cell wall	13 out of 8989 genes, 0.1%	17 out of 25119 genes, 0.1%	0.35535
external encapsulating structure part	27 out of 8989 genes, 0.3%	45 out of 25119 genes, 0.2%	0.37662
plant-type vacuole	66 out of 8989 genes, 0.7%	134 out of 25119 genes, 0.5%	0.43688
tubulin complex	20 out of 8989 genes, 0.2%	31 out of 25119 genes, 0.1%	0.50162
DNA packaging complex	115 out of 8989 genes, 1.3%	254 out of 25119 genes, 1.0%	0.51954
chromosome	218 out of 8989 genes, 2.4%	515 out of 25119 genes, 2.1%	0.53684
protein serine/threonine phosphatase complex	38 out of 8989 genes, 0.4%	70 out of 25119 genes, 0.3%	0.55652
phosphatase complex	38 out of 8989 genes, 0.4%	70 out of 25119 genes, 0.3%	0.55652
catalytic complex	404 out of 8989 genes, 4.5%	1002 out of 25119 genes, 4.0%	0.63942
clathrin vesicle coat	24 out of 8989 genes, 0.3%	40 out of 25119 genes, 0.2%	0.72831
plasma membrane part	114 out of 8989 genes, 1.3%	254 out of 25119 genes, 1.0%	0.79076
glycerol-3-phosphate dehydrogenase complex	13 out of 8989 genes, 0.1%	18 out of 25119 genes, 0.1%	0.85921
chromosomal part	173 out of 8989 genes, 1.9%	404 out of 25119 genes, 1.6%	0.90975
clathrin-coated vesicle membrane	24 out of 8989 genes, 0.3%	41 out of 25119 genes, 0.2%	1
coated pit	23 out of 8989 genes, 0.3%	39 out of 25119 genes, 0.2%	1
clathrin coat of coated pit	23 out of 8989 genes, 0.3%	39 out of 25119 genes, 0.2%	1
cell wall part	18 out of 8989 genes, 0.2%	29 out of 25119 genes, 0.1%	1
6-phosphofructokinase complex	23 out of 8989 genes, 0.3%	40 out of 25119 genes, 0.2%	1
ubiquitin ligase complex	104 out of 8989 genes, 1.2%	235 out of 25119 genes, 0.9%	1
vesicle coat	61 out of 8989 genes, 0.7%	129 out of 25119 genes, 0.5%	1
membrane	4002 out of 8989 genes, 44.5%	10915 out of 25119 genes, 43.5%	1
central vacuole	5 out of 8989 genes, 0.1%	5 out of 25119 genes, 0.0%	1
coated vesicle membrane	62 out of 8989 genes, 0.7%	133 out of 25119 genes, 0.5%	1
oligosaccharyltransferase complex	10 out of 8989 genes, 0.1%	14 out of 25119 genes, 0.1%	1
ubiquitin conjugating enzyme complex	10 out of 8989 genes, 0.1%	14 out of 25119 genes, 0.1%	1
UBC13-MMS2 complex	10 out of 8989 genes, 0.1%	14 out of 25119 genes, 0.1%	1
chromosome, centromeric region	13 out of 8989 genes, 0.1%	20 out of 25119 genes, 0.1%	1
Golgi-associated vesicle	51 out of 8989 genes, 0.6%	108 out of 25119 genes, 0.4%	1
Elongator holoenzyme complex	6 out of 8989 genes, 0.1%	7 out of 25119 genes, 0.0%	1
serine/threonine protein kinase complex	6 out of 8989 genes, 0.1%	7 out of 25119 genes, 0.0%	1
plastid stroma	306 out of 8989 genes, 3.4%	769 out of 25119 genes, 3.1%	1
plastid nucleoid	16 out of 8989 genes, 0.2%	27 out of 25119 genes, 0.1%	1
chloroplast part	594 out of 8989 genes, 6.6%	1542 out of 25119 genes, 6.1%	1
mitochondrial intermembrane space	20 out of 8989 genes, 0.2%	36 out of 25119 genes, 0.1%	1
organelle envelope lumen	20 out of 8989 genes, 0.2%	36 out of 25119 genes, 0.1%	1
chromosomal region	14 out of 8989 genes, 0.2%	23 out of 25119 genes, 0.1%	1
Cul4-RING E3 ubiquitin ligase complex	30 out of 8989 genes, 0.3%	59 out of 25119 genes, 0.2%	1
PCNA complex	7 out of 8989 genes, 0.1%	9 out of 25119 genes, 0.0%	1
DNA polymerase processivity factor complex	7 out of 8989 genes, 0.1%	9 out of 25119 genes, 0.0%	1
core TFIIH complex	13 out of 8989 genes, 0.1%	21 out of 25119 genes, 0.1%	1
signal recognition particle	13 out of 8989 genes, 0.1%	21 out of 25119 genes, 0.1%	1
site of polarized growth	18 out of 8989 genes, 0.2%	32 out of 25119 genes, 0.1%	1
peroxisome	143 out of 8989 genes, 1.6%	344 out of 25119 genes, 1.4%	1
microbody	143 out of 8989 genes, 1.6%	344 out of 25119 genes, 1.4%	1
citrate lyase complex	9 out of 8989 genes, 0.1%	13 out of 25119 genes, 0.1%	1
plasma membrane of cell tip	9 out of 8989 genes, 0.1%	13 out of 25119 genes, 0.1%	1
chloroplast stroma	295 out of 8989 genes, 3.3%	745 out of 25119 genes, 3.0%	1
protein-DNA complex	104 out of 8989 genes, 1.2%	244 out of 25119 genes, 1.0%	1
mitochondrial part	311 out of 8989 genes, 3.5%	788 out of 25119 genes, 3.1%	1
holo TFIIH complex	4 out of 8989 genes, 0.0%	4 out of 25119 genes, 0.0%	1
carboxy-terminal domain protein kinase complex	4 out of 8989 genes, 0.0%	4 out of 25119 genes, 0.0%	1
HAUS complex	4 out of 8989 genes, 0.0%	4 out of 25119 genes, 0.0%	1
TFIIK complex	4 out of 8989 genes, 0.0%	4 out of 25119 genes, 0.0%	1
coated vesicle	66 out of 8989 genes, 0.7%	148 out of 25119 genes, 0.6%	1
cytoplasmic vesicle membrane	64 out of 8989 genes, 0.7%	143 out of 25119 genes, 0.6%	1
cytoplasmic vesicle part	64 out of 8989 genes, 0.7%	143 out of 25119 genes, 0.6%	1
nucleosome	99 out of 8989 genes, 1.1%	232 out of 25119 genes, 0.9%	1
DNA bending complex	99 out of 8989 genes, 1.1%	232 out of 25119 genes, 0.9%	1
clathrin-coated vesicle	28 out of 8989 genes, 0.3%	56 out of 25119 genes, 0.2%	1
mitochondrial membrane	255 out of 8989 genes, 2.8%	643 out of 25119 genes, 2.6%	1
cis-Golgi network	13 out of 8989 genes, 0.1%	22 out of 25119 genes, 0.1%	1
proton-transporting ATP synthase complex, coupling factor F(o)	21 out of 8989 genes, 0.2%	40 out of 25119 genes, 0.2%	1
intrinsic component of plasma membrane	34 out of 8989 genes, 0.4%	71 out of 25119 genes, 0.3%	1
organelle outer membrane	49 out of 8989 genes, 0.5%	108 out of 25119 genes, 0.4%	1
mitochondrial outer membrane	31 out of 8989 genes, 0.3%	64 out of 25119 genes, 0.3%	1
AP-type membrane coat adaptor complex	39 out of 8989 genes, 0.4%	84 out of 25119 genes, 0.3%	1
envelope	643 out of 8989 genes, 7.2%	1694 out of 25119 genes, 6.7%	1
mRNA cleavage factor complex	7 out of 8989 genes, 0.1%	10 out of 25119 genes, 0.0%	1
AP-2 adaptor complex	7 out of 8989 genes, 0.1%	10 out of 25119 genes, 0.0%	1
clathrin coat of endocytic vesicle	7 out of 8989 genes, 0.1%	10 out of 25119 genes, 0.0%	1
clathrin-coated endocytic vesicle membrane	7 out of 8989 genes, 0.1%	10 out of 25119 genes, 0.0%	1
clathrin-coated endocytic vesicle	7 out of 8989 genes, 0.1%	10 out of 25119 genes, 0.0%	1
Golgi apparatus	480 out of 8989 genes, 5.3%	1253 out of 25119 genes, 5.0%	1
vesicle membrane	64 out of 8989 genes, 0.7%	147 out of 25119 genes, 0.6%	1
cullin-RING ubiquitin ligase complex	73 out of 8989 genes, 0.8%	170 out of 25119 genes, 0.7%	1
integral component of organelle membrane	33 out of 8989 genes, 0.4%	70 out of 25119 genes, 0.3%	1
clathrin adaptor complex	37 out of 8989 genes, 0.4%	80 out of 25119 genes, 0.3%	1
chromatin	122 out of 8989 genes, 1.4%	299 out of 25119 genes, 1.2%	1
organelle envelope	634 out of 8989 genes, 7.1%	1678 out of 25119 genes, 6.7%	1
condensed chromosome	26 out of 8989 genes, 0.3%	54 out of 25119 genes, 0.2%	1
outer membrane	51 out of 8989 genes, 0.6%	116 out of 25119 genes, 0.5%	1
cell cortex	36 out of 8989 genes, 0.4%	79 out of 25119 genes, 0.3%	1
chloroplast envelope	327 out of 8989 genes, 3.6%	848 out of 25119 genes, 3.4%	1
mitochondrial envelope	263 out of 8989 genes, 2.9%	677 out of 25119 genes, 2.7%	1
proteasome core complex, alpha-subunit complex	24 out of 8989 genes, 0.3%	50 out of 25119 genes, 0.2%	1
anchored component of plasma membrane	24 out of 8989 genes, 0.3%	50 out of 25119 genes, 0.2%	1
extrinsic component of mitochondrial inner membrane	8 out of 8989 genes, 0.1%	13 out of 25119 genes, 0.1%	1
histone acetyltransferase complex	7 out of 8989 genes, 0.1%	11 out of 25119 genes, 0.0%	1
endopeptidase Clp complex	7 out of 8989 genes, 0.1%	11 out of 25119 genes, 0.0%	1
chloroplastic endopeptidase Clp complex	7 out of 8989 genes, 0.1%	11 out of 25119 genes, 0.0%	1
protein acetyltransferase complex	7 out of 8989 genes, 0.1%	11 out of 25119 genes, 0.0%	1
acetyltransferase complex	7 out of 8989 genes, 0.1%	11 out of 25119 genes, 0.0%	1
protein kinase complex	7 out of 8989 genes, 0.1%	11 out of 25119 genes, 0.0%	1
signal peptidase complex	4 out of 8989 genes, 0.0%	5 out of 25119 genes, 0.0%	1
light-harvesting complex	4 out of 8989 genes, 0.0%	5 out of 25119 genes, 0.0%	1
chloroplast nucleoid	4 out of 8989 genes, 0.0%	5 out of 25119 genes, 0.0%	1
U4/U6 x U5 tri-snRNP complex	4 out of 8989 genes, 0.0%	5 out of 25119 genes, 0.0%	1
spliceosomal snRNP complex	4 out of 8989 genes, 0.0%	5 out of 25119 genes, 0.0%	1
spliceosomal tri-snRNP complex	4 out of 8989 genes, 0.0%	5 out of 25119 genes, 0.0%	1
intrinsic component of thylakoid membrane	6 out of 8989 genes, 0.1%	9 out of 25119 genes, 0.0%	1
integral component of thylakoid membrane	6 out of 8989 genes, 0.1%	9 out of 25119 genes, 0.0%	1
TAT protein transport complex	6 out of 8989 genes, 0.1%	9 out of 25119 genes, 0.0%	1
nucleoid	20 out of 8989 genes, 0.2%	41 out of 25119 genes, 0.2%	1
plastid inner membrane	20 out of 8989 genes, 0.2%	41 out of 25119 genes, 0.2%	1
chloroplast inner membrane	19 out of 8989 genes, 0.2%	39 out of 25119 genes, 0.2%	1
cell cortex part	32 out of 8989 genes, 0.4%	71 out of 25119 genes, 0.3%	1
clathrin coat of trans-Golgi network vesicle	10 out of 8989 genes, 0.1%	18 out of 25119 genes, 0.1%	1
integral component of endoplasmic reticulum membrane	10 out of 8989 genes, 0.1%	18 out of 25119 genes, 0.1%	1
plastid envelope	336 out of 8989 genes, 3.7%	881 out of 25119 genes, 3.5%	1
outer membrane-bounded periplasmic space	9 out of 8989 genes, 0.1%	16 out of 25119 genes, 0.1%	1
cell envelope	9 out of 8989 genes, 0.1%	16 out of 25119 genes, 0.1%	1
endocytic vesicle membrane	9 out of 8989 genes, 0.1%	16 out of 25119 genes, 0.1%	1
tricarboxylic acid cycle enzyme complex	9 out of 8989 genes, 0.1%	16 out of 25119 genes, 0.1%	1
plant-type vacuole membrane	28 out of 8989 genes, 0.3%	62 out of 25119 genes, 0.2%	1
mitochondrial inner membrane presequence translocase complex	8 out of 8989 genes, 0.1%	14 out of 25119 genes, 0.1%	1
extrinsic component of organelle membrane	8 out of 8989 genes, 0.1%	14 out of 25119 genes, 0.1%	1
organelle inner membrane	227 out of 8989 genes, 2.5%	589 out of 25119 genes, 2.3%	1
endocytic vesicle	11 out of 8989 genes, 0.1%	21 out of 25119 genes, 0.1%	1
mitochondrial membrane part	134 out of 8989 genes, 1.5%	341 out of 25119 genes, 1.4%	1
trans-Golgi network transport vesicle membrane	10 out of 8989 genes, 0.1%	19 out of 25119 genes, 0.1%	1
glyoxysome	6 out of 8989 genes, 0.1%	10 out of 25119 genes, 0.0%	1
H4/H2A histone acetyltransferase complex	6 out of 8989 genes, 0.1%	10 out of 25119 genes, 0.0%	1
H4 histone acetyltransferase complex	6 out of 8989 genes, 0.1%	10 out of 25119 genes, 0.0%	1
transmembrane transporter complex	29 out of 8989 genes, 0.3%	66 out of 25119 genes, 0.3%	1
transporter complex	29 out of 8989 genes, 0.3%	66 out of 25119 genes, 0.3%	1
DNA-directed RNA polymerase complex	38 out of 8989 genes, 0.4%	89 out of 25119 genes, 0.4%	1
nuclear DNA-directed RNA polymerase complex	38 out of 8989 genes, 0.4%	89 out of 25119 genes, 0.4%	1
periplasmic space	9 out of 8989 genes, 0.1%	17 out of 25119 genes, 0.1%	1
cytochrome complex	37 out of 8989 genes, 0.4%	87 out of 25119 genes, 0.3%	1
mitochondrial respiratory chain complex III	28 out of 8989 genes, 0.3%	64 out of 25119 genes, 0.3%	1
respiratory chain complex III	28 out of 8989 genes, 0.3%	64 out of 25119 genes, 0.3%	1
anchored component of membrane	40 out of 8989 genes, 0.4%	95 out of 25119 genes, 0.4%	1
membrane coat	105 out of 8989 genes, 1.2%	267 out of 25119 genes, 1.1%	1
coated membrane	105 out of 8989 genes, 1.2%	267 out of 25119 genes, 1.1%	1
nuclear membrane	4 out of 8989 genes, 0.0%	6 out of 25119 genes, 0.0%	1
integral component of Golgi membrane	13 out of 8989 genes, 0.1%	27 out of 25119 genes, 0.1%	1
intrinsic component of Golgi membrane	13 out of 8989 genes, 0.1%	27 out of 25119 genes, 0.1%	1
transcription export complex	2 out of 8989 genes, 0.0%	2 out of 25119 genes, 0.0%	1
THO complex	2 out of 8989 genes, 0.0%	2 out of 25119 genes, 0.0%	1
THO complex part of transcription export complex	2 out of 8989 genes, 0.0%	2 out of 25119 genes, 0.0%	1
transcription factor TFIIE complex	2 out of 8989 genes, 0.0%	2 out of 25119 genes, 0.0%	1
phycobilisome	2 out of 8989 genes, 0.0%	2 out of 25119 genes, 0.0%	1
ADPG pyrophosphorylase complex	2 out of 8989 genes, 0.0%	2 out of 25119 genes, 0.0%	1
heterotetrameric ADPG pyrophosphorylase complex	2 out of 8989 genes, 0.0%	2 out of 25119 genes, 0.0%	1
SNARE complex	2 out of 8989 genes, 0.0%	2 out of 25119 genes, 0.0%	1
intrinsic component of mitochondrial outer membrane	2 out of 8989 genes, 0.0%	2 out of 25119 genes, 0.0%	1
integral component of mitochondrial outer membrane	2 out of 8989 genes, 0.0%	2 out of 25119 genes, 0.0%	1
integral component of mitochondrial membrane	2 out of 8989 genes, 0.0%	2 out of 25119 genes, 0.0%	1
RNA cap binding complex	2 out of 8989 genes, 0.0%	2 out of 25119 genes, 0.0%	1
intrinsic component of mitochondrial membrane	2 out of 8989 genes, 0.0%	2 out of 25119 genes, 0.0%	1
nucleoplasm	98 out of 8989 genes, 1.1%	249 out of 25119 genes, 1.0%	1
integral component of plasma membrane	10 out of 8989 genes, 0.1%	20 out of 25119 genes, 0.1%	1
mitochondrial matrix	51 out of 8989 genes, 0.6%	125 out of 25119 genes, 0.5%	1
transcription factor complex	12 out of 8989 genes, 0.1%	25 out of 25119 genes, 0.1%	1
nuclear transcription factor complex	12 out of 8989 genes, 0.1%	25 out of 25119 genes, 0.1%	1
RNA polymerase II transcription factor complex	12 out of 8989 genes, 0.1%	25 out of 25119 genes, 0.1%	1
cortical cytoskeleton	14 out of 8989 genes, 0.2%	30 out of 25119 genes, 0.1%	1
DNA-directed RNA polymerase II, holoenzyme	34 out of 8989 genes, 0.4%	81 out of 25119 genes, 0.3%	1
chloroplast membrane	35 out of 8989 genes, 0.4%	84 out of 25119 genes, 0.3%	1
U12-type spliceosomal complex	6 out of 8989 genes, 0.1%	11 out of 25119 genes, 0.0%	1
preprophase band	13 out of 8989 genes, 0.1%	28 out of 25119 genes, 0.1%	1
nucleoplasm part	87 out of 8989 genes, 1.0%	223 out of 25119 genes, 0.9%	1
mitochondrial inner membrane	207 out of 8989 genes, 2.3%	548 out of 25119 genes, 2.2%	1
thylakoid	204 out of 8989 genes, 2.3%	540 out of 25119 genes, 2.1%	1
exocyst	18 out of 8989 genes, 0.2%	41 out of 25119 genes, 0.2%	1
RNA polymerase complex	38 out of 8989 genes, 0.4%	93 out of 25119 genes, 0.4%	1
proteasome complex	102 out of 8989 genes, 1.1%	264 out of 25119 genes, 1.1%	1
plastid membrane	39 out of 8989 genes, 0.4%	96 out of 25119 genes, 0.4%	1
intrinsic component of organelle membrane	37 out of 8989 genes, 0.4%	91 out of 25119 genes, 0.4%	1
cytoplasmic chromosome	7 out of 8989 genes, 0.1%	14 out of 25119 genes, 0.1%	1
plastid chromosome	7 out of 8989 genes, 0.1%	14 out of 25119 genes, 0.1%	1
apical part of cell	13 out of 8989 genes, 0.1%	29 out of 25119 genes, 0.1%	1
origin recognition complex	9 out of 8989 genes, 0.1%	19 out of 25119 genes, 0.1%	1
Cajal body	9 out of 8989 genes, 0.1%	19 out of 25119 genes, 0.1%	1
growing cell tip	11 out of 8989 genes, 0.1%	24 out of 25119 genes, 0.1%	1
cell tip	11 out of 8989 genes, 0.1%	24 out of 25119 genes, 0.1%	1
cell pole	11 out of 8989 genes, 0.1%	24 out of 25119 genes, 0.1%	1
pollen tube tip	11 out of 8989 genes, 0.1%	24 out of 25119 genes, 0.1%	1
clathrin coat	57 out of 8989 genes, 0.6%	145 out of 25119 genes, 0.6%	1
F-actin capping protein complex	4 out of 8989 genes, 0.0%	7 out of 25119 genes, 0.0%	1
chromocenter	4 out of 8989 genes, 0.0%	7 out of 25119 genes, 0.0%	1
mannosyltransferase complex	4 out of 8989 genes, 0.0%	7 out of 25119 genes, 0.0%	1
dolichol-phosphate-mannose synthase complex	4 out of 8989 genes, 0.0%	7 out of 25119 genes, 0.0%	1
NuA4 histone acetyltransferase complex	4 out of 8989 genes, 0.0%	7 out of 25119 genes, 0.0%	1
pollen tube	19 out of 8989 genes, 0.2%	45 out of 25119 genes, 0.2%	1
small nuclear ribonucleoprotein complex	8 out of 8989 genes, 0.1%	17 out of 25119 genes, 0.1%	1
pore complex	49 out of 8989 genes, 0.5%	125 out of 25119 genes, 0.5%	1
eukaryotic translation elongation factor 1 complex	9 out of 8989 genes, 0.1%	20 out of 25119 genes, 0.1%	1
glycine cleavage complex	5 out of 8989 genes, 0.1%	10 out of 25119 genes, 0.0%	1
mitochondrial outer membrane translocase complex	7 out of 8989 genes, 0.1%	15 out of 25119 genes, 0.1%	1
plastid part	612 out of 8989 genes, 6.8%	1677 out of 25119 genes, 6.7%	1
nucleus	2089 out of 8989 genes, 23.2%	5785 out of 25119 genes, 23.0%	1
plastid outer membrane	18 out of 8989 genes, 0.2%	44 out of 25119 genes, 0.2%	1
kinesin complex	2 out of 8989 genes, 0.0%	3 out of 25119 genes, 0.0%	1
cAMP-dependent protein kinase complex	2 out of 8989 genes, 0.0%	3 out of 25119 genes, 0.0%	1
photosystem II reaction center	2 out of 8989 genes, 0.0%	3 out of 25119 genes, 0.0%	1
cytoplasmic side of endosome membrane	2 out of 8989 genes, 0.0%	3 out of 25119 genes, 0.0%	1
Golgi cisterna membrane	2 out of 8989 genes, 0.0%	3 out of 25119 genes, 0.0%	1
transcription factor TFIIA complex	6 out of 8989 genes, 0.1%	13 out of 25119 genes, 0.1%	1
apical plasma membrane	6 out of 8989 genes, 0.1%	13 out of 25119 genes, 0.1%	1
cortical microtubule cytoskeleton	11 out of 8989 genes, 0.1%	26 out of 25119 genes, 0.1%	1
cell projection part	11 out of 8989 genes, 0.1%	26 out of 25119 genes, 0.1%	1
signal recognition particle, endoplasmic reticulum targeting	4 out of 8989 genes, 0.0%	8 out of 25119 genes, 0.0%	1
organelle subcompartment	133 out of 8989 genes, 1.5%	360 out of 25119 genes, 1.4%	1
trans-Golgi network transport vesicle	10 out of 8989 genes, 0.1%	24 out of 25119 genes, 0.1%	1
replisome	5 out of 8989 genes, 0.1%	11 out of 25119 genes, 0.0%	1
DNA polymerase complex	5 out of 8989 genes, 0.1%	11 out of 25119 genes, 0.0%	1
nuclear replisome	5 out of 8989 genes, 0.1%	11 out of 25119 genes, 0.0%	1
delta DNA polymerase complex	5 out of 8989 genes, 0.1%	11 out of 25119 genes, 0.0%	1
cytoplasmic side of membrane	5 out of 8989 genes, 0.1%	11 out of 25119 genes, 0.0%	1
chloroplast thylakoid	130 out of 8989 genes, 1.4%	353 out of 25119 genes, 1.4%	1
plastid thylakoid	130 out of 8989 genes, 1.4%	353 out of 25119 genes, 1.4%	1
Golgi stack	14 out of 8989 genes, 0.2%	35 out of 25119 genes, 0.1%	1
kinetochore	3 out of 8989 genes, 0.0%	6 out of 25119 genes, 0.0%	1
CAAX-protein geranylgeranyltransferase complex	3 out of 8989 genes, 0.0%	6 out of 25119 genes, 0.0%	1
COP9 signalosome	3 out of 8989 genes, 0.0%	6 out of 25119 genes, 0.0%	1
Piccolo NuA4 histone acetyltransferase complex	3 out of 8989 genes, 0.0%	6 out of 25119 genes, 0.0%	1
pyruvate dehydrogenase complex	3 out of 8989 genes, 0.0%	6 out of 25119 genes, 0.0%	1
WASH complex	3 out of 8989 genes, 0.0%	6 out of 25119 genes, 0.0%	1
intracellular membrane-bounded organelle	5079 out of 8989 genes, 56.5%	14157 out of 25119 genes, 56.4%	1
proteasome core complex	41 out of 8989 genes, 0.5%	109 out of 25119 genes, 0.4%	1
DNA-directed RNA polymerase IV complex	12 out of 8989 genes, 0.1%	30 out of 25119 genes, 0.1%	1
vacuolar membrane	223 out of 8989 genes, 2.5%	612 out of 25119 genes, 2.4%	1
mitochondrial respiratory chain complex IV	9 out of 8989 genes, 0.1%	22 out of 25119 genes, 0.1%	1
respiratory chain complex IV	9 out of 8989 genes, 0.1%	22 out of 25119 genes, 0.1%	1
membrane-bounded organelle	5079 out of 8989 genes, 56.5%	14164 out of 25119 genes, 56.4%	1
replication fork	7 out of 8989 genes, 0.1%	17 out of 25119 genes, 0.1%	1
mitochondrion	1028 out of 8989 genes, 11.4%	2856 out of 25119 genes, 11.4%	1
virion	4 out of 8989 genes, 0.0%	9 out of 25119 genes, 0.0%	1
viral envelope	4 out of 8989 genes, 0.0%	9 out of 25119 genes, 0.0%	1
viral membrane	4 out of 8989 genes, 0.0%	9 out of 25119 genes, 0.0%	1
virion part	4 out of 8989 genes, 0.0%	9 out of 25119 genes, 0.0%	1
chloroplast outer membrane	15 out of 8989 genes, 0.2%	39 out of 25119 genes, 0.2%	1
photosynthetic membrane	119 out of 8989 genes, 1.3%	327 out of 25119 genes, 1.3%	1
chloroplast thylakoid membrane	107 out of 8989 genes, 1.2%	294 out of 25119 genes, 1.2%	1
plastid thylakoid membrane	107 out of 8989 genes, 1.2%	294 out of 25119 genes, 1.2%	1
mitochondrial ribosome	5 out of 8989 genes, 0.1%	12 out of 25119 genes, 0.0%	1
nuclear replication fork	5 out of 8989 genes, 0.1%	12 out of 25119 genes, 0.0%	1
photosystem I	9 out of 8989 genes, 0.1%	23 out of 25119 genes, 0.1%	1
thylakoid part	128 out of 8989 genes, 1.4%	353 out of 25119 genes, 1.4%	1
auxin efflux carrier complex	2 out of 8989 genes, 0.0%	4 out of 25119 genes, 0.0%	1
AP-3 adaptor complex	2 out of 8989 genes, 0.0%	4 out of 25119 genes, 0.0%	1
Ku70:Ku80 complex	2 out of 8989 genes, 0.0%	4 out of 25119 genes, 0.0%	1
vacuolar part	223 out of 8989 genes, 2.5%	618 out of 25119 genes, 2.5%	1
thylakoid membrane	115 out of 8989 genes, 1.3%	319 out of 25119 genes, 1.3%	1
extracellular space	3 out of 8989 genes, 0.0%	7 out of 25119 genes, 0.0%	1
protein kinase CK2 complex	3 out of 8989 genes, 0.0%	7 out of 25119 genes, 0.0%	1
Golgi cisterna	3 out of 8989 genes, 0.0%	7 out of 25119 genes, 0.0%	1
plasma membrane region	8 out of 8989 genes, 0.1%	21 out of 25119 genes, 0.1%	1
Golgi transport complex	9 out of 8989 genes, 0.1%	24 out of 25119 genes, 0.1%	1
cell projection	19 out of 8989 genes, 0.2%	52 out of 25119 genes, 0.2%	1
spindle pole	4 out of 8989 genes, 0.0%	10 out of 25119 genes, 0.0%	1
early endosome	4 out of 8989 genes, 0.0%	10 out of 25119 genes, 0.0%	1
cortical microtubule, transverse to long axis	4 out of 8989 genes, 0.0%	10 out of 25119 genes, 0.0%	1
monolayer-surrounded lipid storage body	4 out of 8989 genes, 0.0%	10 out of 25119 genes, 0.0%	1
nuclear pore	40 out of 8989 genes, 0.4%	111 out of 25119 genes, 0.4%	1
phragmoplast	35 out of 8989 genes, 0.4%	97 out of 25119 genes, 0.4%	1
DNA-directed RNA polymerase II, core complex	20 out of 8989 genes, 0.2%	55 out of 25119 genes, 0.2%	1
filiform apparatus	5 out of 8989 genes, 0.1%	13 out of 25119 genes, 0.1%	1
intrinsic component of endoplasmic reticulum membrane	14 out of 8989 genes, 0.2%	39 out of 25119 genes, 0.2%	1
myosin complex	20 out of 8989 genes, 0.2%	56 out of 25119 genes, 0.2%	1
mitochondrial proton-transporting ATP synthase complex	21 out of 8989 genes, 0.2%	59 out of 25119 genes, 0.2%	1
actin cytoskeleton	39 out of 8989 genes, 0.4%	110 out of 25119 genes, 0.4%	1
respiratory chain	121 out of 8989 genes, 1.3%	342 out of 25119 genes, 1.4%	1
spindle	37 out of 8989 genes, 0.4%	105 out of 25119 genes, 0.4%	1
storage vacuole	2 out of 8989 genes, 0.0%	5 out of 25119 genes, 0.0%	1
protein storage vacuole	2 out of 8989 genes, 0.0%	5 out of 25119 genes, 0.0%	1
DNA replication factor C complex	2 out of 8989 genes, 0.0%	5 out of 25119 genes, 0.0%	1
cytoplasmic side of plasma membrane	3 out of 8989 genes, 0.0%	8 out of 25119 genes, 0.0%	1
integral component of peroxisomal membrane	4 out of 8989 genes, 0.0%	11 out of 25119 genes, 0.0%	1
cytoplasmic microtubule	4 out of 8989 genes, 0.0%	11 out of 25119 genes, 0.0%	1
intrinsic component of peroxisomal membrane	4 out of 8989 genes, 0.0%	11 out of 25119 genes, 0.0%	1
cortical microtubule	4 out of 8989 genes, 0.0%	11 out of 25119 genes, 0.0%	1
oxidoreductase complex	115 out of 8989 genes, 1.3%	326 out of 25119 genes, 1.3%	1
organellar ribosome	5 out of 8989 genes, 0.1%	14 out of 25119 genes, 0.1%	1
heterotrimeric G-protein complex	5 out of 8989 genes, 0.1%	14 out of 25119 genes, 0.1%	1
extrinsic component of plasma membrane	5 out of 8989 genes, 0.1%	14 out of 25119 genes, 0.1%	1
extrinsic component of cytoplasmic side of plasma membrane	5 out of 8989 genes, 0.1%	14 out of 25119 genes, 0.1%	1
MCM complex	5 out of 8989 genes, 0.1%	14 out of 25119 genes, 0.1%	1
retromer complex	6 out of 8989 genes, 0.1%	17 out of 25119 genes, 0.1%	1
microtubule associated complex	56 out of 8989 genes, 0.6%	160 out of 25119 genes, 0.6%	1
condensed nuclear chromosome	7 out of 8989 genes, 0.1%	20 out of 25119 genes, 0.1%	1
peroxisomal membrane	9 out of 8989 genes, 0.1%	26 out of 25119 genes, 0.1%	1
microbody membrane	9 out of 8989 genes, 0.1%	26 out of 25119 genes, 0.1%	1
1,3-beta-D-glucan synthase complex	22 out of 8989 genes, 0.2%	64 out of 25119 genes, 0.3%	1
mitochondrial respiratory chain	88 out of 8989 genes, 1.0%	254 out of 25119 genes, 1.0%	1
microbody part	9 out of 8989 genes, 0.1%	27 out of 25119 genes, 0.1%	1
peroxisomal part	9 out of 8989 genes, 0.1%	27 out of 25119 genes, 0.1%	1
eukaryotic translation initiation factor 3 complex	4 out of 8989 genes, 0.0%	12 out of 25119 genes, 0.0%	1
intrinsic component of plastid membrane	4 out of 8989 genes, 0.0%	12 out of 25119 genes, 0.0%	1
integral component of plastid membrane	4 out of 8989 genes, 0.0%	12 out of 25119 genes, 0.0%	1
mitochondrial small ribosomal subunit	3 out of 8989 genes, 0.0%	9 out of 25119 genes, 0.0%	1
nuclear matrix	3 out of 8989 genes, 0.0%	9 out of 25119 genes, 0.0%	1
nuclear periphery	3 out of 8989 genes, 0.0%	9 out of 25119 genes, 0.0%	1
exosome (RNase complex)	2 out of 8989 genes, 0.0%	6 out of 25119 genes, 0.0%	1
chromoplast	2 out of 8989 genes, 0.0%	6 out of 25119 genes, 0.0%	1
basal plasma membrane	2 out of 8989 genes, 0.0%	6 out of 25119 genes, 0.0%	1
basolateral plasma membrane	2 out of 8989 genes, 0.0%	6 out of 25119 genes, 0.0%	1
MutSbeta complex	2 out of 8989 genes, 0.0%	6 out of 25119 genes, 0.0%	1
peribacteroid membrane	2 out of 8989 genes, 0.0%	6 out of 25119 genes, 0.0%	1
basal part of cell	2 out of 8989 genes, 0.0%	6 out of 25119 genes, 0.0%	1
exocytic vesicle	2 out of 8989 genes, 0.0%	6 out of 25119 genes, 0.0%	1
integral component of cytoplasmic side of endoplasmic reticulum membrane	2 out of 8989 genes, 0.0%	6 out of 25119 genes, 0.0%	1
endoplasmic reticulum tubular network	2 out of 8989 genes, 0.0%	6 out of 25119 genes, 0.0%	1
NADH dehydrogenase complex	54 out of 8989 genes, 0.6%	159 out of 25119 genes, 0.6%	1
respiratory chain complex I	54 out of 8989 genes, 0.6%	159 out of 25119 genes, 0.6%	1
Ino80 complex	11 out of 8989 genes, 0.1%	34 out of 25119 genes, 0.1%	1
DNA helicase complex	11 out of 8989 genes, 0.1%	34 out of 25119 genes, 0.1%	1
INO80-type complex	11 out of 8989 genes, 0.1%	34 out of 25119 genes, 0.1%	1
photosystem	21 out of 8989 genes, 0.2%	64 out of 25119 genes, 0.3%	1
side of membrane	5 out of 8989 genes, 0.1%	16 out of 25119 genes, 0.1%	1
nuclear body	23 out of 8989 genes, 0.3%	70 out of 25119 genes, 0.3%	1
lipid particle	4 out of 8989 genes, 0.0%	13 out of 25119 genes, 0.1%	1
proton-transporting ATP synthase complex	41 out of 8989 genes, 0.5%	123 out of 25119 genes, 0.5%	1
chloroplast	1531 out of 8989 genes, 17.0%	4332 out of 25119 genes, 17.2%	1
euchromatin	3 out of 8989 genes, 0.0%	10 out of 25119 genes, 0.0%	1
interchromatin granule	3 out of 8989 genes, 0.0%	10 out of 25119 genes, 0.0%	1
mediator complex	12 out of 8989 genes, 0.1%	38 out of 25119 genes, 0.2%	1
SWI/SNF superfamily-type complex	11 out of 8989 genes, 0.1%	35 out of 25119 genes, 0.1%	1
plastid small ribosomal subunit	2 out of 8989 genes, 0.0%	7 out of 25119 genes, 0.0%	1
autophagic vacuole	2 out of 8989 genes, 0.0%	7 out of 25119 genes, 0.0%	1
plastid ribosome	2 out of 8989 genes, 0.0%	7 out of 25119 genes, 0.0%	1
symbiosome	2 out of 8989 genes, 0.0%	7 out of 25119 genes, 0.0%	1
bacteroid-containing symbiosome	2 out of 8989 genes, 0.0%	7 out of 25119 genes, 0.0%	1
proton-transporting two-sector ATPase complex, proton-transporting domain	52 out of 8989 genes, 0.6%	157 out of 25119 genes, 0.6%	1
late endosome	8 out of 8989 genes, 0.1%	27 out of 25119 genes, 0.1%	1
nuclear envelope	65 out of 8989 genes, 0.7%	197 out of 25119 genes, 0.8%	1
organellar small ribosomal subunit	3 out of 8989 genes, 0.0%	11 out of 25119 genes, 0.0%	1
extracellular matrix	3 out of 8989 genes, 0.0%	11 out of 25119 genes, 0.0%	1
intrinsic component of plastid outer membrane	3 out of 8989 genes, 0.0%	11 out of 25119 genes, 0.0%	1
integral component of plastid outer membrane	3 out of 8989 genes, 0.0%	11 out of 25119 genes, 0.0%	1
intrinsic component of chloroplast outer membrane	3 out of 8989 genes, 0.0%	11 out of 25119 genes, 0.0%	1
integral component of chloroplast outer membrane	3 out of 8989 genes, 0.0%	11 out of 25119 genes, 0.0%	1
spliceosomal complex	14 out of 8989 genes, 0.2%	46 out of 25119 genes, 0.2%	1
phosphopyruvate hydratase complex	12 out of 8989 genes, 0.1%	40 out of 25119 genes, 0.2%	1
plastoglobule	10 out of 8989 genes, 0.1%	34 out of 25119 genes, 0.1%	1
nuclear chromosome	28 out of 8989 genes, 0.3%	89 out of 25119 genes, 0.4%	1
amyloplast	8 out of 8989 genes, 0.1%	28 out of 25119 genes, 0.1%	1
MutSalpha complex	2 out of 8989 genes, 0.0%	8 out of 25119 genes, 0.0%	1
mitochondrial inner membrane peptidase complex	2 out of 8989 genes, 0.0%	8 out of 25119 genes, 0.0%	1
extracellular region part	4 out of 8989 genes, 0.0%	15 out of 25119 genes, 0.1%	1
SCF ubiquitin ligase complex	14 out of 8989 genes, 0.2%	47 out of 25119 genes, 0.2%	1
multivesicular body	7 out of 8989 genes, 0.1%	25 out of 25119 genes, 0.1%	1
nuclear speck	13 out of 8989 genes, 0.1%	44 out of 25119 genes, 0.2%	1
extracellular region	360 out of 8989 genes, 4.0%	1048 out of 25119 genes, 4.2%	1
plasma membrane	1533 out of 8989 genes, 17.1%	4369 out of 25119 genes, 17.4%	1
stromule	17 out of 8989 genes, 0.2%	57 out of 25119 genes, 0.2%	1
mitochondrial respiratory chain complex I	45 out of 8989 genes, 0.5%	142 out of 25119 genes, 0.6%	1
nuclear chromatin	13 out of 8989 genes, 0.1%	45 out of 25119 genes, 0.2%	1
cell plate	13 out of 8989 genes, 0.1%	45 out of 25119 genes, 0.2%	1
nuclear chromosome part	21 out of 8989 genes, 0.2%	70 out of 25119 genes, 0.3%	1
proton-transporting V-type ATPase, V1 domain	12 out of 8989 genes, 0.1%	42 out of 25119 genes, 0.2%	1
proton-transporting V-type ATPase complex	47 out of 8989 genes, 0.5%	149 out of 25119 genes, 0.6%	1
eukaryotic translation initiation factor 2 complex	2 out of 8989 genes, 0.0%	9 out of 25119 genes, 0.0%	1
photosystem II	13 out of 8989 genes, 0.1%	46 out of 25119 genes, 0.2%	1
microtubule cytoskeleton	185 out of 8989 genes, 2.1%	555 out of 25119 genes, 2.2%	1
proton-transporting V-type ATPase, V0 domain	31 out of 8989 genes, 0.3%	103 out of 25119 genes, 0.4%	1
extrinsic component of membrane	15 out of 8989 genes, 0.2%	54 out of 25119 genes, 0.2%	1
thylakoid lumen	12 out of 8989 genes, 0.1%	45 out of 25119 genes, 0.2%	1
cell periphery	1822 out of 8989 genes, 20.3%	5221 out of 25119 genes, 20.8%	1
cytoskeletal part	214 out of 8989 genes, 2.4%	649 out of 25119 genes, 2.6%	1
Arp2/3 protein complex	6 out of 8989 genes, 0.1%	26 out of 25119 genes, 0.1%	1
lateral plasma membrane	2 out of 8989 genes, 0.0%	11 out of 25119 genes, 0.0%	1
microtubule	112 out of 8989 genes, 1.2%	352 out of 25119 genes, 1.4%	1
proton-transporting two-sector ATPase complex	94 out of 8989 genes, 1.0%	301 out of 25119 genes, 1.2%	1
ribonucleoside-diphosphate reductase complex	5 out of 8989 genes, 0.1%	24 out of 25119 genes, 0.1%	1
respiratory chain complex II	3 out of 8989 genes, 0.0%	17 out of 25119 genes, 0.1%	1
succinate dehydrogenase complex	3 out of 8989 genes, 0.0%	17 out of 25119 genes, 0.1%	1
spindle microtubule	2 out of 8989 genes, 0.0%	13 out of 25119 genes, 0.1%	1
endosome membrane	2 out of 8989 genes, 0.0%	13 out of 25119 genes, 0.1%	1
endosomal part	2 out of 8989 genes, 0.0%	13 out of 25119 genes, 0.1%	1
proton-transporting two-sector ATPase complex, catalytic domain	38 out of 8989 genes, 0.4%	135 out of 25119 genes, 0.5%	1
transport vesicle membrane	13 out of 8989 genes, 0.1%	54 out of 25119 genes, 0.2%	1
small-subunit processome	7 out of 8989 genes, 0.1%	33 out of 25119 genes, 0.1%	1
endoplasmic reticulum lumen	5 out of 8989 genes, 0.1%	27 out of 25119 genes, 0.1%	1
nuclear ubiquitin ligase complex	9 out of 8989 genes, 0.1%	42 out of 25119 genes, 0.2%	1
small nucleolar ribonucleoprotein complex	2 out of 8989 genes, 0.0%	15 out of 25119 genes, 0.1%	1
proton-transporting ATP synthase complex, catalytic core F(1)	20 out of 8989 genes, 0.2%	81 out of 25119 genes, 0.3%	1
chloroplast thylakoid lumen	5 out of 8989 genes, 0.1%	28 out of 25119 genes, 0.1%	1
plastid thylakoid lumen	5 out of 8989 genes, 0.1%	28 out of 25119 genes, 0.1%	1
proteasome regulatory particle, base subcomplex	10 out of 8989 genes, 0.1%	47 out of 25119 genes, 0.2%	1
transport vesicle	15 out of 8989 genes, 0.2%	65 out of 25119 genes, 0.3%	1
proteasome regulatory particle	14 out of 8989 genes, 0.2%	62 out of 25119 genes, 0.2%	1
proteasome accessory complex	14 out of 8989 genes, 0.2%	62 out of 25119 genes, 0.2%	1
mitochondrial respiratory chain complex II	2 out of 8989 genes, 0.0%	16 out of 25119 genes, 0.1%	1
succinate dehydrogenase complex (ubiquinone)	2 out of 8989 genes, 0.0%	16 out of 25119 genes, 0.1%	1
fumarate reductase complex	2 out of 8989 genes, 0.0%	16 out of 25119 genes, 0.1%	1
preribosome	7 out of 8989 genes, 0.1%	37 out of 25119 genes, 0.1%	1
anaphase-promoting complex	5 out of 8989 genes, 0.1%	30 out of 25119 genes, 0.1%	1
photosystem II oxygen evolving complex	3 out of 8989 genes, 0.0%	22 out of 25119 genes, 0.1%	1
cytoskeleton	256 out of 8989 genes, 2.8%	812 out of 25119 genes, 3.2%	1
mismatch repair complex	2 out of 8989 genes, 0.0%	18 out of 25119 genes, 0.1%	1
DNA repair complex	2 out of 8989 genes, 0.0%	18 out of 25119 genes, 0.1%	1
apoplast	185 out of 8989 genes, 2.1%	602 out of 25119 genes, 2.4%	1
mitochondrial proton-transporting ATP synthase, catalytic core	3 out of 8989 genes, 0.0%	25 out of 25119 genes, 0.1%	1
proton-transporting ATP synthase, catalytic core	3 out of 8989 genes, 0.0%	25 out of 25119 genes, 0.1%	1
microtubule organizing center	8 out of 8989 genes, 0.1%	48 out of 25119 genes, 0.2%	1
katanin complex	4 out of 8989 genes, 0.0%	32 out of 25119 genes, 0.1%	1
cytoplasmic membrane-bounded vesicle	159 out of 8989 genes, 1.8%	542 out of 25119 genes, 2.2%	1
cytoplasmic vesicle	160 out of 8989 genes, 1.8%	547 out of 25119 genes, 2.2%	1
vesicle	163 out of 8989 genes, 1.8%	563 out of 25119 genes, 2.2%	1
membrane-bounded vesicle	160 out of 8989 genes, 1.8%	554 out of 25119 genes, 2.2%	1
plastid	1727 out of 8989 genes, 19.2%	5140 out of 25119 genes, 20.5%	1
microtubule organizing center part	4 out of 8989 genes, 0.0%	38 out of 25119 genes, 0.2%	1
mitochondrial proton-transporting ATP synthase complex, catalytic core F(1)	3 out of 8989 genes, 0.0%	33 out of 25119 genes, 0.1%	1
vacuole	520 out of 8989 genes, 5.8%	1653 out of 25119 genes, 6.6%	1
ER to Golgi transport vesicle membrane	3 out of 8989 genes, 0.0%	35 out of 25119 genes, 0.1%	1
COPII vesicle coat	3 out of 8989 genes, 0.0%	35 out of 25119 genes, 0.1%	1
ER to Golgi transport vesicle	3 out of 8989 genes, 0.0%	35 out of 25119 genes, 0.1%	1
plasmodesma	252 out of 8989 genes, 2.8%	865 out of 25119 genes, 3.4%	1
symplast	252 out of 8989 genes, 2.8%	865 out of 25119 genes, 3.4%	1
cell-cell junction	252 out of 8989 genes, 2.8%	866 out of 25119 genes, 3.4%	1
cell junction	252 out of 8989 genes, 2.8%	867 out of 25119 genes, 3.5%	1
external encapsulating structure	425 out of 8989 genes, 4.7%	1461 out of 25119 genes, 5.8%	1
cell wall	416 out of 8989 genes, 4.6%	1445 out of 25119 genes, 5.8%	1
non-membrane-bounded organelle	1335 out of 8989 genes, 14.9%	5464 out of 25119 genes, 21.8%	1
intracellular non-membrane-bounded organelle	1335 out of 8989 genes, 14.9%	5464 out of 25119 genes, 21.8%	1
intracellular	6816 out of 8989 genes, 75.8%	19864 out of 25119 genes, 79.1%	1
intracellular part	6626 out of 8989 genes, 73.7%	19279 out of 25119 genes, 76.8%	1
cell	7528 out of 8989 genes, 83.7%	21510 out of 25119 genes, 85.6%	1
cell part	7528 out of 8989 genes, 83.7%	21510 out of 25119 genes, 85.6%	1
intracellular organelle part	2369 out of 8989 genes, 26.4%	7353 out of 25119 genes, 29.3%	1
macromolecular complex	2058 out of 8989 genes, 22.9%	7136 out of 25119 genes, 28.4%	1
organelle part	2369 out of 8989 genes, 26.4%	7361 out of 25119 genes, 29.3%	1
ribosome	659 out of 8989 genes, 7.3%	3472 out of 25119 genes, 13.8%	1
cytosol	914 out of 8989 genes, 10.2%	3726 out of 25119 genes, 14.8%	1
cytoplasm	5057 out of 8989 genes, 56.3%	15397 out of 25119 genes, 61.3%	1
ribonucleoprotein complex	754 out of 8989 genes, 8.4%	3846 out of 25119 genes, 15.3%	1
cytoplasmic part	4336 out of 8989 genes, 48.2%	13332 out of 25119 genes, 53.1%	1
intracellular organelle	5641 out of 8989 genes, 62.8%	16550 out of 25119 genes, 65.9%	1
cytosolic part	351 out of 8989 genes, 3.9%	2085 out of 25119 genes, 8.3%	1
organelle	5643 out of 8989 genes, 62.8%	16561 out of 25119 genes, 65.9%	1
nuclear part	637 out of 8989 genes, 7.1%	2326 out of 25119 genes, 9.3%	1
nucleolus	423 out of 8989 genes, 4.7%	1738 out of 25119 genes, 6.9%	1
membrane-enclosed lumen	599 out of 8989 genes, 6.7%	2168 out of 25119 genes, 8.6%	1
ribosomal subunit	277 out of 8989 genes, 3.1%	1688 out of 25119 genes, 6.7%	1
cytosolic ribosome	313 out of 8989 genes, 3.5%	1991 out of 25119 genes, 7.9%	1
organelle lumen	581 out of 8989 genes, 6.5%	2141 out of 25119 genes, 8.5%	1
intracellular organelle lumen	581 out of 8989 genes, 6.5%	2141 out of 25119 genes, 8.5%	1
nuclear lumen	526 out of 8989 genes, 5.9%	1997 out of 25119 genes, 8.0%	1
large ribosomal subunit	181 out of 8989 genes, 2.0%	910 out of 25119 genes, 3.6%	1
cytosolic large ribosomal subunit	149 out of 8989 genes, 1.7%	765 out of 25119 genes, 3.0%	1
small ribosomal subunit	96 out of 8989 genes, 1.1%	778 out of 25119 genes, 3.1%	1
cytosolic small ribosomal subunit	53 out of 8989 genes, 0.6%	527 out of 25119 genes, 2.1%	1
nucleomorph	3 out of 8989 genes, 0.0%	87 out of 25119 genes, 0.3%	1

## Sheet: F
Gene Ontology term	Cluster frequency	Genome frequency of use	Corrected P-value
transferase activity	3819 out of 13420 genes, 28.5%	8911 out of 35661 genes, 25.0%	1.2e-28
phosphotransferase activity, alcohol group as acceptor	1391 out of 13420 genes, 10.4%	2991 out of 35661 genes, 8.4%	3.9e-22
transferase activity, transferring phosphorus-containing groups	2168 out of 13420 genes, 16.2%	4905 out of 35661 genes, 13.8%	3.24e-21
hydrolase activity, acting on ester bonds	780 out of 13420 genes, 5.8%	1568 out of 35661 genes, 4.4%	1.89e-20
catalytic activity	9403 out of 13420 genes, 70.1%	23911 out of 35661 genes, 67.1%	3e-18
protein serine/threonine kinase activity	784 out of 13420 genes, 5.8%	1606 out of 35661 genes, 4.5%	9.62e-18
kinase activity	1693 out of 13420 genes, 12.6%	3798 out of 35661 genes, 10.7%	1.79e-17
protein kinase activity	1191 out of 13420 genes, 8.9%	2601 out of 35661 genes, 7.3%	9.98e-16
phosphoric ester hydrolase activity	424 out of 13420 genes, 3.2%	818 out of 35661 genes, 2.3%	7.48e-14
calcium ion binding	315 out of 13420 genes, 2.3%	603 out of 35661 genes, 1.7%	2.17e-10
phosphatase activity	312 out of 13420 genes, 2.3%	617 out of 35661 genes, 1.7%	4.5e-08
phosphoprotein phosphatase activity	198 out of 13420 genes, 1.5%	375 out of 35661 genes, 1.1%	2.18e-06
calmodulin-dependent protein kinase activity	114 out of 13420 genes, 0.8%	196 out of 35661 genes, 0.5%	6.34e-06
MAP kinase activity	43 out of 13420 genes, 0.3%	57 out of 35661 genes, 0.2%	1.05e-05
signal transducer activity	236 out of 13420 genes, 1.8%	470 out of 35661 genes, 1.3%	2.37e-05
molecular transducer activity	236 out of 13420 genes, 1.8%	470 out of 35661 genes, 1.3%	2.37e-05
metal ion binding	2278 out of 13420 genes, 17.0%	5574 out of 35661 genes, 15.6%	5.28e-05
cation binding	2298 out of 13420 genes, 17.1%	5631 out of 35661 genes, 15.8%	7.57e-05
signaling receptor activity	76 out of 13420 genes, 0.6%	124 out of 35661 genes, 0.3%	0.00011
receptor activity	78 out of 13420 genes, 0.6%	130 out of 35661 genes, 0.4%	0.00028
receptor signaling protein activity	150 out of 13420 genes, 1.1%	286 out of 35661 genes, 0.8%	0.00034
transmembrane signaling receptor activity	47 out of 13420 genes, 0.4%	70 out of 35661 genes, 0.2%	0.0008
phosphoric diester hydrolase activity	99 out of 13420 genes, 0.7%	179 out of 35661 genes, 0.5%	0.00171
methyltransferase activity	292 out of 13420 genes, 2.2%	627 out of 35661 genes, 1.8%	0.00377
enzyme regulator activity	159 out of 13420 genes, 1.2%	317 out of 35661 genes, 0.9%	0.00521
protein phosphatase type 2A regulator activity	35 out of 13420 genes, 0.3%	50 out of 35661 genes, 0.1%	0.00522
protein phosphatase regulator activity	35 out of 13420 genes, 0.3%	50 out of 35661 genes, 0.1%	0.00522
peroxidase activity	136 out of 13420 genes, 1.0%	265 out of 35661 genes, 0.7%	0.00562
protein serine/threonine phosphatase activity	75 out of 13420 genes, 0.6%	132 out of 35661 genes, 0.4%	0.00879
antioxidant activity	186 out of 13420 genes, 1.4%	382 out of 35661 genes, 1.1%	0.00933
phosphatase regulator activity	35 out of 13420 genes, 0.3%	51 out of 35661 genes, 0.1%	0.01061
ligand-gated ion channel activity	38 out of 13420 genes, 0.3%	57 out of 35661 genes, 0.2%	0.01259
ligand-gated channel activity	38 out of 13420 genes, 0.3%	57 out of 35661 genes, 0.2%	0.01259
receptor signaling protein serine/threonine kinase activity	115 out of 13420 genes, 0.9%	222 out of 35661 genes, 0.6%	0.01747
enzyme binding	79 out of 13420 genes, 0.6%	143 out of 35661 genes, 0.4%	0.02086
carboxylic acid binding	72 out of 13420 genes, 0.5%	128 out of 35661 genes, 0.4%	0.02152
organic acid binding	72 out of 13420 genes, 0.5%	128 out of 35661 genes, 0.4%	0.02152
thiolester hydrolase activity	71 out of 13420 genes, 0.5%	126 out of 35661 genes, 0.4%	0.02268
glutathione transferase activity	23 out of 13420 genes, 0.2%	30 out of 35661 genes, 0.1%	0.02346
oxidoreductase activity, acting on peroxide as acceptor	136 out of 13420 genes, 1.0%	271 out of 35661 genes, 0.8%	0.02453
cyclase activity	20 out of 13420 genes, 0.1%	25 out of 35661 genes, 0.1%	0.02849
glycopeptide alpha-N-acetylgalactosaminidase activity	11 out of 13420 genes, 0.1%	11 out of 35661 genes, 0.0%	0.03247
oxidoreductase activity, acting on a sulfur group of donors	142 out of 13420 genes, 1.1%	287 out of 35661 genes, 0.8%	0.04061
folic acid transporter activity	18 out of 13420 genes, 0.1%	22 out of 35661 genes, 0.1%	0.04364
vitamin transporter activity	18 out of 13420 genes, 0.1%	22 out of 35661 genes, 0.1%	0.04364
nuclease activity	120 out of 13420 genes, 0.9%	237 out of 35661 genes, 0.7%	0.04483
transferase activity, transferring one-carbon groups	305 out of 13420 genes, 2.3%	676 out of 35661 genes, 1.9%	0.05314
ubiquitin-protein transferase activity	131 out of 13420 genes, 1.0%	263 out of 35661 genes, 0.7%	0.05459
hydrolase activity, acting on carbon-nitrogen (but not peptide) bonds	120 out of 13420 genes, 0.9%	238 out of 35661 genes, 0.7%	0.05709
fatty acid synthase activity	45 out of 13420 genes, 0.3%	74 out of 35661 genes, 0.2%	0.06654
dolichyl-diphosphooligosaccharide-protein glycotransferase activity	28 out of 13420 genes, 0.2%	41 out of 35661 genes, 0.1%	0.10114
small conjugating protein transferase activity	131 out of 13420 genes, 1.0%	266 out of 35661 genes, 0.7%	0.10623
oligosaccharyl transferase activity	29 out of 13420 genes, 0.2%	43 out of 35661 genes, 0.1%	0.10712
gated channel activity	62 out of 13420 genes, 0.5%	111 out of 35661 genes, 0.3%	0.10898
alcohol binding	32 out of 13420 genes, 0.2%	49 out of 35661 genes, 0.1%	0.11936
carbohydrate kinase activity	67 out of 13420 genes, 0.5%	123 out of 35661 genes, 0.3%	0.16132
oxidoreductase activity, acting on a sulfur group of donors, disulfide as acceptor	36 out of 13420 genes, 0.3%	58 out of 35661 genes, 0.2%	0.20899
zinc ion binding	697 out of 13420 genes, 5.2%	1664 out of 35661 genes, 4.7%	0.22204
guanosine-3',5'-bis(diphosphate) 3'-diphosphatase activity	9 out of 13420 genes, 0.1%	9 out of 35661 genes, 0.0%	0.22954
diphosphoric monoester hydrolase activity	9 out of 13420 genes, 0.1%	9 out of 35661 genes, 0.0%	0.22954
exonuclease activity	64 out of 13420 genes, 0.5%	118 out of 35661 genes, 0.3%	0.26825
3-oxoacyl-[acyl-carrier-protein] synthase activity	17 out of 13420 genes, 0.1%	22 out of 35661 genes, 0.1%	0.27252
inward rectifier potassium channel activity	23 out of 13420 genes, 0.2%	33 out of 35661 genes, 0.1%	0.28349
cyclic nucleotide binding	24 out of 13420 genes, 0.2%	35 out of 35661 genes, 0.1%	0.30528
O-methyltransferase activity	34 out of 13420 genes, 0.3%	55 out of 35661 genes, 0.2%	0.35611
phosphorelay response regulator activity	29 out of 13420 genes, 0.2%	45 out of 35661 genes, 0.1%	0.36295
dihydrokaempferol 4-reductase activity	19 out of 13420 genes, 0.1%	26 out of 35661 genes, 0.1%	0.39435
3-oxoacyl-[acyl-carrier-protein] reductase (NADPH) activity	22 out of 13420 genes, 0.2%	32 out of 35661 genes, 0.1%	0.53234
carbon-sulfur lyase activity	35 out of 13420 genes, 0.3%	58 out of 35661 genes, 0.2%	0.56429
L-aspartate oxidase activity	8 out of 13420 genes, 0.1%	8 out of 35661 genes, 0.0%	0.61018
aspartate oxidase activity	8 out of 13420 genes, 0.1%	8 out of 35661 genes, 0.0%	0.61018
oxidoreductase activity, acting on NAD(P)H, quinone or similar compound as acceptor	91 out of 13420 genes, 0.7%	182 out of 35661 genes, 0.5%	0.66253
silicate transmembrane transporter activity	13 out of 13420 genes, 0.1%	16 out of 35661 genes, 0.0%	0.71229
protein disulfide isomerase activity	18 out of 13420 genes, 0.1%	25 out of 35661 genes, 0.1%	0.77598
intramolecular oxidoreductase activity, transposing S-S bonds	18 out of 13420 genes, 0.1%	25 out of 35661 genes, 0.1%	0.77598
substrate-specific channel activity	84 out of 13420 genes, 0.6%	167 out of 35661 genes, 0.5%	0.84654
phosphatidylinositol phospholipase C activity	20 out of 13420 genes, 0.1%	29 out of 35661 genes, 0.1%	0.93114
poly(A)-specific ribonuclease activity	14 out of 13420 genes, 0.1%	18 out of 35661 genes, 0.1%	0.94564
voltage-gated cation channel activity	32 out of 13420 genes, 0.2%	53 out of 35661 genes, 0.1%	0.98142
transmembrane receptor protein tyrosine kinase activity	22 out of 13420 genes, 0.2%	33 out of 35661 genes, 0.1%	1
protein disulfide oxidoreductase activity	62 out of 13420 genes, 0.5%	118 out of 35661 genes, 0.3%	1
phospholipase C activity	28 out of 13420 genes, 0.2%	45 out of 35661 genes, 0.1%	1
uridine kinase activity	24 out of 13420 genes, 0.2%	37 out of 35661 genes, 0.1%	1
UDP-galactosyltransferase activity	24 out of 13420 genes, 0.2%	37 out of 35661 genes, 0.1%	1
monosaccharide binding	27 out of 13420 genes, 0.2%	43 out of 35661 genes, 0.1%	1
NADH dehydrogenase activity	79 out of 13420 genes, 0.6%	157 out of 35661 genes, 0.4%	1
transferase activity, transferring alkyl or aryl (other than methyl) groups	89 out of 13420 genes, 0.7%	180 out of 35661 genes, 0.5%	1
oxidoreductase activity, acting on NAD(P)H	178 out of 13420 genes, 1.3%	391 out of 35661 genes, 1.1%	1
lactoylglutathione lyase activity	17 out of 13420 genes, 0.1%	24 out of 35661 genes, 0.1%	1
calcium-dependent phospholipid binding	9 out of 13420 genes, 0.1%	10 out of 35661 genes, 0.0%	1
beta-1,4-mannosyltransferase activity	9 out of 13420 genes, 0.1%	10 out of 35661 genes, 0.0%	1
ethylene binding	9 out of 13420 genes, 0.1%	10 out of 35661 genes, 0.0%	1
mannan synthase activity	9 out of 13420 genes, 0.1%	10 out of 35661 genes, 0.0%	1
alkene binding	9 out of 13420 genes, 0.1%	10 out of 35661 genes, 0.0%	1
galactosyltransferase activity	46 out of 13420 genes, 0.3%	84 out of 35661 genes, 0.2%	1
channel activity	85 out of 13420 genes, 0.6%	172 out of 35661 genes, 0.5%	1
passive transmembrane transporter activity	85 out of 13420 genes, 0.6%	172 out of 35661 genes, 0.5%	1
glucosylceramidase activity	7 out of 13420 genes, 0.1%	7 out of 35661 genes, 0.0%	1
metallochaperone activity	7 out of 13420 genes, 0.1%	7 out of 35661 genes, 0.0%	1
enoyl-[acyl-carrier-protein] reductase activity	7 out of 13420 genes, 0.1%	7 out of 35661 genes, 0.0%	1
L-aspartate:fumarate oxidoreductase activity	7 out of 13420 genes, 0.1%	7 out of 35661 genes, 0.0%	1
phospholipase activity	78 out of 13420 genes, 0.6%	156 out of 35661 genes, 0.4%	1
ubiquitin protein ligase binding	26 out of 13420 genes, 0.2%	42 out of 35661 genes, 0.1%	1
small conjugating protein ligase binding	26 out of 13420 genes, 0.2%	42 out of 35661 genes, 0.1%	1
4-hydroxy-tetrahydrodipicolinate synthase	37 out of 13420 genes, 0.3%	65 out of 35661 genes, 0.2%	1
endonuclease activity	43 out of 13420 genes, 0.3%	78 out of 35661 genes, 0.2%	1
histone acetyltransferase activity	36 out of 13420 genes, 0.3%	63 out of 35661 genes, 0.2%	1
acetyl-CoA:L-lysine N6-acetyltransferase	36 out of 13420 genes, 0.3%	63 out of 35661 genes, 0.2%	1
disulfide oxidoreductase activity	82 out of 13420 genes, 0.6%	166 out of 35661 genes, 0.5%	1
ubiquitin thiolesterase activity	41 out of 13420 genes, 0.3%	74 out of 35661 genes, 0.2%	1
protein tyrosine kinase activity	129 out of 13420 genes, 1.0%	277 out of 35661 genes, 0.8%	1
voltage-gated ion channel activity	46 out of 13420 genes, 0.3%	85 out of 35661 genes, 0.2%	1
voltage-gated channel activity	46 out of 13420 genes, 0.3%	85 out of 35661 genes, 0.2%	1
protein serine/threonine/tyrosine kinase activity	40 out of 13420 genes, 0.3%	72 out of 35661 genes, 0.2%	1
cysteine synthase activity	14 out of 13420 genes, 0.1%	19 out of 35661 genes, 0.1%	1
nucleobase-containing compound kinase activity	76 out of 13420 genes, 0.6%	153 out of 35661 genes, 0.4%	1
tetrapyrrole binding	230 out of 13420 genes, 1.7%	523 out of 35661 genes, 1.5%	1
oxidoreductase activity, acting on paired donors, with incorporation or reduction of molecular oxygen, 2-oxoglutarate as one donor, and incorporation of one atom each of oxygen into both donors	123 out of 13420 genes, 0.9%	264 out of 35661 genes, 0.7%	1
metal ion transmembrane transporter activity	167 out of 13420 genes, 1.2%	370 out of 35661 genes, 1.0%	1
nucleoside kinase activity	28 out of 13420 genes, 0.2%	47 out of 35661 genes, 0.1%	1
heme binding	218 out of 13420 genes, 1.6%	495 out of 35661 genes, 1.4%	1
dioxygenase activity	161 out of 13420 genes, 1.2%	356 out of 35661 genes, 1.0%	1
transmembrane receptor protein kinase activity	26 out of 13420 genes, 0.2%	43 out of 35661 genes, 0.1%	1
ion channel activity	75 out of 13420 genes, 0.6%	152 out of 35661 genes, 0.4%	1
beta-glucosidase activity	40 out of 13420 genes, 0.3%	73 out of 35661 genes, 0.2%	1
inositol hexakisphosphate binding	23 out of 13420 genes, 0.2%	37 out of 35661 genes, 0.1%	1
cofactor transporter activity	23 out of 13420 genes, 0.2%	37 out of 35661 genes, 0.1%	1
L-ascorbic acid binding	22 out of 13420 genes, 0.2%	35 out of 35661 genes, 0.1%	1
S-adenosylmethionine-dependent methyltransferase activity	98 out of 13420 genes, 0.7%	206 out of 35661 genes, 0.6%	1
sphingomyelin phosphodiesterase activity	11 out of 13420 genes, 0.1%	14 out of 35661 genes, 0.0%	1
nucleotide kinase activity	32 out of 13420 genes, 0.2%	56 out of 35661 genes, 0.2%	1
NADH dehydrogenase (ubiquinone) activity	70 out of 13420 genes, 0.5%	141 out of 35661 genes, 0.4%	1
NADH dehydrogenase (quinone) activity	70 out of 13420 genes, 0.5%	141 out of 35661 genes, 0.4%	1
glycerol-3-phosphate dehydrogenase [NAD+] activity	12 out of 13420 genes, 0.1%	16 out of 35661 genes, 0.0%	1
7S RNA binding	12 out of 13420 genes, 0.1%	16 out of 35661 genes, 0.0%	1
voltage-gated potassium channel activity	29 out of 13420 genes, 0.2%	50 out of 35661 genes, 0.1%	1
ubiquitinyl hydrolase activity	41 out of 13420 genes, 0.3%	76 out of 35661 genes, 0.2%	1
dihydroorotase activity	6 out of 13420 genes, 0.0%	6 out of 35661 genes, 0.0%	1
ribonuclease inhibitor activity	6 out of 13420 genes, 0.0%	6 out of 35661 genes, 0.0%	1
1,2-diacylglycerol 3-beta-galactosyltransferase activity	6 out of 13420 genes, 0.0%	6 out of 35661 genes, 0.0%	1
glycerol-3-phosphate dehydrogenase [NAD(P)+] activity	6 out of 13420 genes, 0.0%	6 out of 35661 genes, 0.0%	1
potassium ion transmembrane transporter activity	45 out of 13420 genes, 0.3%	85 out of 35661 genes, 0.2%	1
phosphorelay sensor kinase activity	26 out of 13420 genes, 0.2%	44 out of 35661 genes, 0.1%	1
cation channel activity	33 out of 13420 genes, 0.2%	59 out of 35661 genes, 0.2%	1
signal sequence binding	14 out of 13420 genes, 0.1%	20 out of 35661 genes, 0.1%	1
oxidoreductase activity, acting on paired donors, with incorporation or reduction of molecular oxygen	298 out of 13420 genes, 2.2%	699 out of 35661 genes, 2.0%	1
steroid dehydrogenase activity	15 out of 13420 genes, 0.1%	22 out of 35661 genes, 0.1%	1
3-beta-hydroxy-delta5-steroid dehydrogenase activity	9 out of 13420 genes, 0.1%	11 out of 35661 genes, 0.0%	1
ribose phosphate diphosphokinase activity	9 out of 13420 genes, 0.1%	11 out of 35661 genes, 0.0%	1
polygalacturonate 4-alpha-galacturonosyltransferase activity	9 out of 13420 genes, 0.1%	11 out of 35661 genes, 0.0%	1
Ras GTPase binding	16 out of 13420 genes, 0.1%	24 out of 35661 genes, 0.1%	1
small GTPase binding	16 out of 13420 genes, 0.1%	24 out of 35661 genes, 0.1%	1
electron carrier activity	264 out of 13420 genes, 2.0%	615 out of 35661 genes, 1.7%	1
intracellular cyclic nucleotide activated cation channel activity	17 out of 13420 genes, 0.1%	26 out of 35661 genes, 0.1%	1
cyclic nucleotide-gated ion channel activity	17 out of 13420 genes, 0.1%	26 out of 35661 genes, 0.1%	1
GTPase binding	17 out of 13420 genes, 0.1%	26 out of 35661 genes, 0.1%	1
thioredoxin-disulfide reductase activity	18 out of 13420 genes, 0.1%	28 out of 35661 genes, 0.1%	1
hydrolase activity, acting on carbon-nitrogen (but not peptide) bonds, in cyclic amidines	29 out of 13420 genes, 0.2%	51 out of 35661 genes, 0.1%	1
L-amino-acid oxidase activity	10 out of 13420 genes, 0.1%	13 out of 35661 genes, 0.0%	1
racemase and epimerase activity, acting on carbohydrates and derivatives	42 out of 13420 genes, 0.3%	80 out of 35661 genes, 0.2%	1
transferase activity, transferring glycosyl groups	497 out of 13420 genes, 3.7%	1205 out of 35661 genes, 3.4%	1
transferase activity, transferring acyl groups other than amino-acyl groups	215 out of 13420 genes, 1.6%	496 out of 35661 genes, 1.4%	1
prenyltransferase activity	25 out of 13420 genes, 0.2%	43 out of 35661 genes, 0.1%	1
ion binding	4614 out of 13420 genes, 34.4%	11964 out of 35661 genes, 33.5%	1
ribonuclease III activity	11 out of 13420 genes, 0.1%	15 out of 35661 genes, 0.0%	1
double-stranded RNA-specific ribonuclease activity	11 out of 13420 genes, 0.1%	15 out of 35661 genes, 0.0%	1
glucan endo-1,3-beta-D-glucosidase activity	23 out of 13420 genes, 0.2%	39 out of 35661 genes, 0.1%	1
potassium channel activity	30 out of 13420 genes, 0.2%	54 out of 35661 genes, 0.2%	1
dihydroorotate dehydrogenase activity	7 out of 13420 genes, 0.1%	8 out of 35661 genes, 0.0%	1
dihydroorotate oxidase activity	7 out of 13420 genes, 0.1%	8 out of 35661 genes, 0.0%	1
L-proline transmembrane transporter activity	7 out of 13420 genes, 0.1%	8 out of 35661 genes, 0.0%	1
amino acid binding	43 out of 13420 genes, 0.3%	83 out of 35661 genes, 0.2%	1
GTP-dependent protein binding	12 out of 13420 genes, 0.1%	17 out of 35661 genes, 0.0%	1
SNAP receptor activity	20 out of 13420 genes, 0.1%	33 out of 35661 genes, 0.1%	1
phosphofructokinase activity	28 out of 13420 genes, 0.2%	50 out of 35661 genes, 0.1%	1
ribokinase activity	13 out of 13420 genes, 0.1%	19 out of 35661 genes, 0.1%	1
histone binding	33 out of 13420 genes, 0.2%	61 out of 35661 genes, 0.2%	1
DNA binding	669 out of 13420 genes, 5.0%	1649 out of 35661 genes, 4.6%	1
enzyme inhibitor activity	49 out of 13420 genes, 0.4%	97 out of 35661 genes, 0.3%	1
mannosyltransferase activity	14 out of 13420 genes, 0.1%	21 out of 35661 genes, 0.1%	1
intracellular ligand-gated ion channel activity	17 out of 13420 genes, 0.1%	27 out of 35661 genes, 0.1%	1
extracellular ligand-gated ion channel activity	15 out of 13420 genes, 0.1%	23 out of 35661 genes, 0.1%	1
peptide binding	15 out of 13420 genes, 0.1%	23 out of 35661 genes, 0.1%	1
magnesium ion transmembrane transporter activity	26 out of 13420 genes, 0.2%	46 out of 35661 genes, 0.1%	1
lipase activity	96 out of 13420 genes, 0.7%	208 out of 35661 genes, 0.6%	1
carbohydrate binding	136 out of 13420 genes, 1.0%	305 out of 35661 genes, 0.9%	1
heme oxygenase (decyclizing) activity	5 out of 13420 genes, 0.0%	5 out of 35661 genes, 0.0%	1
abscisic acid binding	5 out of 13420 genes, 0.0%	5 out of 35661 genes, 0.0%	1
CoA pyrophosphatase activity	5 out of 13420 genes, 0.0%	5 out of 35661 genes, 0.0%	1
isoprenoid binding	5 out of 13420 genes, 0.0%	5 out of 35661 genes, 0.0%	1
vitamin binding	43 out of 13420 genes, 0.3%	84 out of 35661 genes, 0.2%	1
fumarate hydratase activity	8 out of 13420 genes, 0.1%	10 out of 35661 genes, 0.0%	1
tocopherol cyclase activity	8 out of 13420 genes, 0.1%	10 out of 35661 genes, 0.0%	1
IAA-Ala conjugate hydrolase activity	8 out of 13420 genes, 0.1%	10 out of 35661 genes, 0.0%	1
sucrose-phosphate phosphatase activity	8 out of 13420 genes, 0.1%	10 out of 35661 genes, 0.0%	1
6-phosphofructokinase activity	23 out of 13420 genes, 0.2%	40 out of 35661 genes, 0.1%	1
ribonuclease activity	38 out of 13420 genes, 0.3%	73 out of 35661 genes, 0.2%	1
oxidoreductase activity	2036 out of 13420 genes, 15.2%	5205 out of 35661 genes, 14.6%	1
transition metal ion binding	1150 out of 13420 genes, 8.6%	2897 out of 35661 genes, 8.1%	1
N-methyltransferase activity	44 out of 13420 genes, 0.3%	87 out of 35661 genes, 0.2%	1
3'-5' exonuclease activity	31 out of 13420 genes, 0.2%	58 out of 35661 genes, 0.2%	1
ferrochelatase activity	10 out of 13420 genes, 0.1%	14 out of 35661 genes, 0.0%	1
adenylate kinase activity	17 out of 13420 genes, 0.1%	28 out of 35661 genes, 0.1%	1
sulfate transmembrane transporter activity	17 out of 13420 genes, 0.1%	28 out of 35661 genes, 0.1%	1
deaminase activity	17 out of 13420 genes, 0.1%	28 out of 35661 genes, 0.1%	1
amide binding	17 out of 13420 genes, 0.1%	28 out of 35661 genes, 0.1%	1
sulfur compound transmembrane transporter activity	17 out of 13420 genes, 0.1%	28 out of 35661 genes, 0.1%	1
oxidoreductase activity, acting on paired donors, with incorporation or reduction of molecular oxygen, reduced flavin or flavoprotein as one donor, and incorporation of one atom of oxygen	16 out of 13420 genes, 0.1%	26 out of 35661 genes, 0.1%	1
aromatase activity	16 out of 13420 genes, 0.1%	26 out of 35661 genes, 0.1%	1
neutral amino acid transmembrane transporter activity	15 out of 13420 genes, 0.1%	24 out of 35661 genes, 0.1%	1
3-dehydroquinate dehydratase activity	12 out of 13420 genes, 0.1%	18 out of 35661 genes, 0.1%	1
shikimate 3-dehydrogenase (NADP+) activity	12 out of 13420 genes, 0.1%	18 out of 35661 genes, 0.1%	1
nucleotidase activity	12 out of 13420 genes, 0.1%	18 out of 35661 genes, 0.1%	1
3'-5'-exoribonuclease activity	14 out of 13420 genes, 0.1%	22 out of 35661 genes, 0.1%	1
NADPH:quinone reductase activity	14 out of 13420 genes, 0.1%	22 out of 35661 genes, 0.1%	1
phosphatidylinositol-4,5-bisphosphate 5-phosphatase activity	13 out of 13420 genes, 0.1%	20 out of 35661 genes, 0.1%	1
glutathione peroxidase activity	13 out of 13420 genes, 0.1%	20 out of 35661 genes, 0.1%	1
phosphatidylinositol bisphosphate phosphatase activity	13 out of 13420 genes, 0.1%	20 out of 35661 genes, 0.1%	1
phosphatidylinositol phosphate 5-phosphatase activity	13 out of 13420 genes, 0.1%	20 out of 35661 genes, 0.1%	1
nucleotidyltransferase activity	214 out of 13420 genes, 1.6%	503 out of 35661 genes, 1.4%	1
alditol:NADP+ 1-oxidoreductase activity	6 out of 13420 genes, 0.0%	7 out of 35661 genes, 0.0%	1
5'-nucleotidase activity	6 out of 13420 genes, 0.0%	7 out of 35661 genes, 0.0%	1
3,4-dihydroxy-2-butanone-4-phosphate synthase activity	6 out of 13420 genes, 0.0%	7 out of 35661 genes, 0.0%	1
NAD+ binding	6 out of 13420 genes, 0.0%	7 out of 35661 genes, 0.0%	1
racemase and epimerase activity	51 out of 13420 genes, 0.4%	105 out of 35661 genes, 0.3%	1
xyloglucan:xyloglucosyl transferase activity	29 out of 13420 genes, 0.2%	55 out of 35661 genes, 0.2%	1
chromatin binding	78 out of 13420 genes, 0.6%	170 out of 35661 genes, 0.5%	1
NAD+ synthase (glutamine-hydrolyzing) activity	7 out of 13420 genes, 0.1%	9 out of 35661 genes, 0.0%	1
prephenate dehydratase activity	7 out of 13420 genes, 0.1%	9 out of 35661 genes, 0.0%	1
serine-tRNA ligase activity	7 out of 13420 genes, 0.1%	9 out of 35661 genes, 0.0%	1
guanine deaminase activity	7 out of 13420 genes, 0.1%	9 out of 35661 genes, 0.0%	1
DNA polymerase processivity factor activity	7 out of 13420 genes, 0.1%	9 out of 35661 genes, 0.0%	1
arogenate dehydratase activity	7 out of 13420 genes, 0.1%	9 out of 35661 genes, 0.0%	1
cytidylyltransferase activity	17 out of 13420 genes, 0.1%	29 out of 35661 genes, 0.1%	1
aldo-keto reductase (NADP) activity	15 out of 13420 genes, 0.1%	25 out of 35661 genes, 0.1%	1
UDP-glycosyltransferase activity	195 out of 13420 genes, 1.5%	460 out of 35661 genes, 1.3%	1
G-protein coupled receptor activity	8 out of 13420 genes, 0.1%	11 out of 35661 genes, 0.0%	1
G-protein coupled GABA receptor activity	8 out of 13420 genes, 0.1%	11 out of 35661 genes, 0.0%	1
GABA receptor activity	8 out of 13420 genes, 0.1%	11 out of 35661 genes, 0.0%	1
beta-tubulin binding	8 out of 13420 genes, 0.1%	11 out of 35661 genes, 0.0%	1
ATPase activator activity	4 out of 13420 genes, 0.0%	4 out of 35661 genes, 0.0%	1
3-hydroxybutyrate dehydrogenase activity	4 out of 13420 genes, 0.0%	4 out of 35661 genes, 0.0%	1
fumarylacetoacetase activity	4 out of 13420 genes, 0.0%	4 out of 35661 genes, 0.0%	1
beta-lactamase activity	4 out of 13420 genes, 0.0%	4 out of 35661 genes, 0.0%	1
hydrolase activity, acting on acid carbon-carbon bonds	4 out of 13420 genes, 0.0%	4 out of 35661 genes, 0.0%	1
hydrolase activity, acting on acid carbon-carbon bonds, in ketonic substances	4 out of 13420 genes, 0.0%	4 out of 35661 genes, 0.0%	1
protein dimerization activity	231 out of 13420 genes, 1.7%	551 out of 35661 genes, 1.5%	1
tetrahydrofolylpolyglutamate synthase activity	9 out of 13420 genes, 0.1%	13 out of 35661 genes, 0.0%	1
ionotropic glutamate receptor activity	9 out of 13420 genes, 0.1%	13 out of 35661 genes, 0.0%	1
excitatory extracellular ligand-gated ion channel activity	9 out of 13420 genes, 0.1%	13 out of 35661 genes, 0.0%	1
extracellular-glutamate-gated ion channel activity	9 out of 13420 genes, 0.1%	13 out of 35661 genes, 0.0%	1
glutamate receptor activity	9 out of 13420 genes, 0.1%	13 out of 35661 genes, 0.0%	1
alcohol dehydrogenase (NADP+) activity	9 out of 13420 genes, 0.1%	13 out of 35661 genes, 0.0%	1
steroid dehydrogenase activity, acting on the CH-OH group of donors, NAD or NADP as acceptor	9 out of 13420 genes, 0.1%	13 out of 35661 genes, 0.0%	1
phosphatidylinositol phosphate 4-phosphatase activity	9 out of 13420 genes, 0.1%	13 out of 35661 genes, 0.0%	1
phosphatidylinositol-4-phosphate phosphatase activity	9 out of 13420 genes, 0.1%	13 out of 35661 genes, 0.0%	1
phosphatidylinositol monophosphate phosphatase activity	9 out of 13420 genes, 0.1%	13 out of 35661 genes, 0.0%	1
hydroxymethylglutaryl-CoA lyase activity	12 out of 13420 genes, 0.1%	19 out of 35661 genes, 0.1%	1
protein histidine kinase activity	29 out of 13420 genes, 0.2%	56 out of 35661 genes, 0.2%	1
phosphotransferase activity, nitrogenous group as acceptor	29 out of 13420 genes, 0.2%	56 out of 35661 genes, 0.2%	1
geranyltranstransferase activity	10 out of 13420 genes, 0.1%	15 out of 35661 genes, 0.0%	1
geranylgeranyl-diphosphate geranylgeranyltransferase activity	10 out of 13420 genes, 0.1%	15 out of 35661 genes, 0.0%	1
glutamate dehydrogenase [NAD(P)+] activity	11 out of 13420 genes, 0.1%	17 out of 35661 genes, 0.0%	1
isoleucine-tRNA ligase activity	11 out of 13420 genes, 0.1%	17 out of 35661 genes, 0.0%	1
UDP-arabinose 4-epimerase activity	11 out of 13420 genes, 0.1%	17 out of 35661 genes, 0.0%	1
aminoacyl-tRNA ligase activity	116 out of 13420 genes, 0.9%	265 out of 35661 genes, 0.7%	1
endonuclease activity, active with either ribo- or deoxyribonucleic acids and producing 5'-phosphomonoesters	19 out of 13420 genes, 0.1%	34 out of 35661 genes, 0.1%	1
transferase activity, transferring hexosyl groups	337 out of 13420 genes, 2.5%	822 out of 35661 genes, 2.3%	1
structural constituent of cell wall	23 out of 13420 genes, 0.2%	43 out of 35661 genes, 0.1%	1
N-acylphosphatidylethanolamine-specific phospholipase D activity	23 out of 13420 genes, 0.2%	43 out of 35661 genes, 0.1%	1
oxidoreductase activity, acting on a sulfur group of donors, NAD(P) as acceptor	43 out of 13420 genes, 0.3%	89 out of 35661 genes, 0.2%	1
N-acetyltransferase activity	59 out of 13420 genes, 0.4%	127 out of 35661 genes, 0.4%	1
hexokinase activity	17 out of 13420 genes, 0.1%	30 out of 35661 genes, 0.1%	1
non-membrane spanning protein tyrosine kinase activity	61 out of 13420 genes, 0.5%	132 out of 35661 genes, 0.4%	1
nucleoside-triphosphatase regulator activity	36 out of 13420 genes, 0.3%	73 out of 35661 genes, 0.2%	1
exoribonuclease activity	16 out of 13420 genes, 0.1%	28 out of 35661 genes, 0.1%	1
exonuclease activity, active with either ribo- or deoxyribonucleic acids and producing 5'-phosphomonoesters	16 out of 13420 genes, 0.1%	28 out of 35661 genes, 0.1%	1
exoribonuclease activity, producing 5'-phosphomonoesters	16 out of 13420 genes, 0.1%	28 out of 35661 genes, 0.1%	1
hydrolase activity, acting on carbon-nitrogen (but not peptide) bonds, in cyclic amides	21 out of 13420 genes, 0.2%	39 out of 35661 genes, 0.1%	1
magnesium ion binding	154 out of 13420 genes, 1.1%	362 out of 35661 genes, 1.0%	1
carboxymethylenebutenolidase activity	5 out of 13420 genes, 0.0%	6 out of 35661 genes, 0.0%	1
naringenin-chalcone synthase activity	5 out of 13420 genes, 0.0%	6 out of 35661 genes, 0.0%	1
homospermidine synthase (spermidine-specific) activity	5 out of 13420 genes, 0.0%	6 out of 35661 genes, 0.0%	1
mannose-1-phosphate guanylyltransferase activity	14 out of 13420 genes, 0.1%	24 out of 35661 genes, 0.1%	1
protein tyrosine/serine/threonine phosphatase activity	14 out of 13420 genes, 0.1%	24 out of 35661 genes, 0.1%	1
kinase binding	27 out of 13420 genes, 0.2%	53 out of 35661 genes, 0.1%	1
hydrolase activity, acting on glycosyl bonds	294 out of 13420 genes, 2.2%	717 out of 35661 genes, 2.0%	1
ARF GTPase activator activity	12 out of 13420 genes, 0.1%	20 out of 35661 genes, 0.1%	1
adenylyltransferase activity	26 out of 13420 genes, 0.2%	51 out of 35661 genes, 0.1%	1
metalloendopeptidase activity	71 out of 13420 genes, 0.5%	158 out of 35661 genes, 0.4%	1
GTP cyclohydrolase II activity	6 out of 13420 genes, 0.0%	8 out of 35661 genes, 0.0%	1
diacylglycerol O-acyltransferase activity	6 out of 13420 genes, 0.0%	8 out of 35661 genes, 0.0%	1
glutamate dehydrogenase (NAD+) activity	6 out of 13420 genes, 0.0%	8 out of 35661 genes, 0.0%	1
outward rectifier potassium channel activity	6 out of 13420 genes, 0.0%	8 out of 35661 genes, 0.0%	1
15-hydroxyprostaglandin dehydrogenase (NAD+) activity	6 out of 13420 genes, 0.0%	8 out of 35661 genes, 0.0%	1
Hsp90 protein binding	6 out of 13420 genes, 0.0%	8 out of 35661 genes, 0.0%	1
secondary active sulfate transmembrane transporter activity	11 out of 13420 genes, 0.1%	18 out of 35661 genes, 0.1%	1
kinase activator activity	11 out of 13420 genes, 0.1%	18 out of 35661 genes, 0.1%	1
galactosylxylosylprotein 3-beta-galactosyltransferase activity	11 out of 13420 genes, 0.1%	18 out of 35661 genes, 0.1%	1
peptidase inhibitor activity	25 out of 13420 genes, 0.2%	49 out of 35661 genes, 0.1%	1
peptidase regulator activity	25 out of 13420 genes, 0.2%	49 out of 35661 genes, 0.1%	1
methionine-tRNA ligase activity	7 out of 13420 genes, 0.1%	10 out of 35661 genes, 0.0%	1
1-aminocyclopropane-1-carboxylate oxidase activity	7 out of 13420 genes, 0.1%	10 out of 35661 genes, 0.0%	1
snRNA binding	7 out of 13420 genes, 0.1%	10 out of 35661 genes, 0.0%	1
DNA N-glycosylase activity	7 out of 13420 genes, 0.1%	10 out of 35661 genes, 0.0%	1
monocarboxylic acid binding	7 out of 13420 genes, 0.1%	10 out of 35661 genes, 0.0%	1
omega-6 fatty acid desaturase activity	7 out of 13420 genes, 0.1%	10 out of 35661 genes, 0.0%	1
aldose 1-epimerase activity	9 out of 13420 genes, 0.1%	14 out of 35661 genes, 0.0%	1
procollagen-proline 4-dioxygenase activity	9 out of 13420 genes, 0.1%	14 out of 35661 genes, 0.0%	1
fructokinase activity	9 out of 13420 genes, 0.1%	14 out of 35661 genes, 0.0%	1
IAA-amino acid conjugate hydrolase activity	9 out of 13420 genes, 0.1%	14 out of 35661 genes, 0.0%	1
porin activity	9 out of 13420 genes, 0.1%	14 out of 35661 genes, 0.0%	1
Rab GTPase binding	9 out of 13420 genes, 0.1%	14 out of 35661 genes, 0.0%	1
procollagen-proline dioxygenase activity	9 out of 13420 genes, 0.1%	14 out of 35661 genes, 0.0%	1
wide pore channel activity	9 out of 13420 genes, 0.1%	14 out of 35661 genes, 0.0%	1
peptidyl-proline dioxygenase activity	9 out of 13420 genes, 0.1%	14 out of 35661 genes, 0.0%	1
peptidyl-proline 4-dioxygenase activity	9 out of 13420 genes, 0.1%	14 out of 35661 genes, 0.0%	1
electron transporter, transferring electrons within CoQH2-cytochrome c reductase complex activity	9 out of 13420 genes, 0.1%	14 out of 35661 genes, 0.0%	1
oxidoreductase activity, acting on the CH-NH2 group of donors, oxygen as acceptor	28 out of 13420 genes, 0.2%	56 out of 35661 genes, 0.2%	1
hydroxyacylglutathione hydrolase activity	8 out of 13420 genes, 0.1%	12 out of 35661 genes, 0.0%	1
endodeoxyribonuclease activity	8 out of 13420 genes, 0.1%	12 out of 35661 genes, 0.0%	1
deoxyribonuclease activity	8 out of 13420 genes, 0.1%	12 out of 35661 genes, 0.0%	1
guanylyltransferase activity	16 out of 13420 genes, 0.1%	29 out of 35661 genes, 0.1%	1
endoribonuclease activity	20 out of 13420 genes, 0.1%	38 out of 35661 genes, 0.1%	1
protein transporter activity	111 out of 13420 genes, 0.8%	258 out of 35661 genes, 0.7%	1
microtubule-severing ATPase activity	56 out of 13420 genes, 0.4%	123 out of 35661 genes, 0.3%	1
mannose-phosphate guanylyltransferase activity	15 out of 13420 genes, 0.1%	27 out of 35661 genes, 0.1%	1
carbon-oxygen lyase activity	173 out of 13420 genes, 1.3%	414 out of 35661 genes, 1.2%	1
transcription factor binding	14 out of 13420 genes, 0.1%	25 out of 35661 genes, 0.1%	1
cyclohydrolase activity	14 out of 13420 genes, 0.1%	25 out of 35661 genes, 0.1%	1
cellulose synthase (UDP-forming) activity	37 out of 13420 genes, 0.3%	78 out of 35661 genes, 0.2%	1
histone methyltransferase activity	22 out of 13420 genes, 0.2%	43 out of 35661 genes, 0.1%	1
myosin heavy chain kinase activity	28 out of 13420 genes, 0.2%	57 out of 35661 genes, 0.2%	1
phosphatidylinositol phosphate phosphatase activity	13 out of 13420 genes, 0.1%	23 out of 35661 genes, 0.1%	1
threonine-type endopeptidase activity	41 out of 13420 genes, 0.3%	88 out of 35661 genes, 0.2%	1
threonine-type peptidase activity	41 out of 13420 genes, 0.3%	88 out of 35661 genes, 0.2%	1
peroxisome targeting sequence binding	3 out of 13420 genes, 0.0%	3 out of 35661 genes, 0.0%	1
beta-ureidopropionase activity	3 out of 13420 genes, 0.0%	3 out of 35661 genes, 0.0%	1
protein C-terminal carboxyl O-methyltransferase activity	3 out of 13420 genes, 0.0%	3 out of 35661 genes, 0.0%	1
bis(5'-nucleosyl)-tetraphosphatase (asymmetrical) activity	3 out of 13420 genes, 0.0%	3 out of 35661 genes, 0.0%	1
protein-arginine deiminase activity	3 out of 13420 genes, 0.0%	3 out of 35661 genes, 0.0%	1
protein C-terminal S-isoprenylcysteine carboxyl O-methyltransferase activity	3 out of 13420 genes, 0.0%	3 out of 35661 genes, 0.0%	1
thymidylate kinase activity	3 out of 13420 genes, 0.0%	3 out of 35661 genes, 0.0%	1
tubulin-tyrosine ligase activity	3 out of 13420 genes, 0.0%	3 out of 35661 genes, 0.0%	1
peroxisome matrix targeting signal-2 binding	3 out of 13420 genes, 0.0%	3 out of 35661 genes, 0.0%	1
voltage-gated calcium channel activity	3 out of 13420 genes, 0.0%	3 out of 35661 genes, 0.0%	1
oxygen transporter activity	3 out of 13420 genes, 0.0%	3 out of 35661 genes, 0.0%	1
bis(5'-nucleosyl)-tetraphosphatase activity	3 out of 13420 genes, 0.0%	3 out of 35661 genes, 0.0%	1
cyanate hydratase activity	3 out of 13420 genes, 0.0%	3 out of 35661 genes, 0.0%	1
hexose phosphate transmembrane transporter activity	3 out of 13420 genes, 0.0%	3 out of 35661 genes, 0.0%	1
glucose-6-phosphate transmembrane transporter activity	3 out of 13420 genes, 0.0%	3 out of 35661 genes, 0.0%	1
maleylacetoacetate isomerase activity	3 out of 13420 genes, 0.0%	3 out of 35661 genes, 0.0%	1
endodeoxyribonuclease activity, producing 5'-phosphomonoesters	3 out of 13420 genes, 0.0%	3 out of 35661 genes, 0.0%	1
benzoate-CoA ligase activity	3 out of 13420 genes, 0.0%	3 out of 35661 genes, 0.0%	1
arabinose-5-phosphate isomerase activity	3 out of 13420 genes, 0.0%	3 out of 35661 genes, 0.0%	1
quercetin 3-O-methyltransferase activity	3 out of 13420 genes, 0.0%	3 out of 35661 genes, 0.0%	1
myricetin 3'-O-methyltransferase activity	3 out of 13420 genes, 0.0%	3 out of 35661 genes, 0.0%	1
bis(5'-adenosyl)-pentaphosphatase activity	3 out of 13420 genes, 0.0%	3 out of 35661 genes, 0.0%	1
agmatine deiminase activity	3 out of 13420 genes, 0.0%	3 out of 35661 genes, 0.0%	1
caffeate O-methyltransferase activity	3 out of 13420 genes, 0.0%	3 out of 35661 genes, 0.0%	1
L-leucine transaminase activity	3 out of 13420 genes, 0.0%	3 out of 35661 genes, 0.0%	1
L-valine transaminase activity	3 out of 13420 genes, 0.0%	3 out of 35661 genes, 0.0%	1
L-isoleucine transaminase activity	3 out of 13420 genes, 0.0%	3 out of 35661 genes, 0.0%	1
NADP+ binding	3 out of 13420 genes, 0.0%	3 out of 35661 genes, 0.0%	1
anthocyanidin 3-O-glucosyltransferase activity	12 out of 13420 genes, 0.1%	21 out of 35661 genes, 0.1%	1
ligase activity, forming carbon-oxygen bonds	116 out of 13420 genes, 0.9%	273 out of 35661 genes, 0.8%	1
ligase activity, forming aminoacyl-tRNA and related compounds	116 out of 13420 genes, 0.9%	273 out of 35661 genes, 0.8%	1
omega peptidase activity	11 out of 13420 genes, 0.1%	19 out of 35661 genes, 0.1%	1
phosphatidylinositol phosphate kinase activity	11 out of 13420 genes, 0.1%	19 out of 35661 genes, 0.1%	1
kinase regulator activity	23 out of 13420 genes, 0.2%	46 out of 35661 genes, 0.1%	1
inorganic anion transmembrane transporter activity	54 out of 13420 genes, 0.4%	120 out of 35661 genes, 0.3%	1
cellulose synthase activity	37 out of 13420 genes, 0.3%	79 out of 35661 genes, 0.2%	1
hydrolase activity, hydrolyzing O-glycosyl compounds	259 out of 13420 genes, 1.9%	637 out of 35661 genes, 1.8%	1
intramolecular oxidoreductase activity	44 out of 13420 genes, 0.3%	96 out of 35661 genes, 0.3%	1
pyruvate decarboxylase activity	10 out of 13420 genes, 0.1%	17 out of 35661 genes, 0.0%	1
L-amino acid transmembrane transporter activity	10 out of 13420 genes, 0.1%	17 out of 35661 genes, 0.0%	1
delta12-fatty acid dehydrogenase activity	10 out of 13420 genes, 0.1%	17 out of 35661 genes, 0.0%	1
putrescine N-methyltransferase activity	10 out of 13420 genes, 0.1%	17 out of 35661 genes, 0.0%	1
N-acyltransferase activity	62 out of 13420 genes, 0.5%	140 out of 35661 genes, 0.4%	1
inositol phosphate phosphatase activity	15 out of 13420 genes, 0.1%	28 out of 35661 genes, 0.1%	1
enzyme activator activity	41 out of 13420 genes, 0.3%	89 out of 35661 genes, 0.2%	1
protein methyltransferase activity	33 out of 13420 genes, 0.2%	70 out of 35661 genes, 0.2%	1
MAP kinase kinase kinase activity	72 out of 13420 genes, 0.5%	165 out of 35661 genes, 0.5%	1
xylulokinase activity	9 out of 13420 genes, 0.1%	15 out of 35661 genes, 0.0%	1
water transmembrane transporter activity	9 out of 13420 genes, 0.1%	15 out of 35661 genes, 0.0%	1
water channel activity	9 out of 13420 genes, 0.1%	15 out of 35661 genes, 0.0%	1
acetyltransferase activity	74 out of 13420 genes, 0.6%	170 out of 35661 genes, 0.5%	1
oxidoreductase activity, acting on the CH-NH2 group of donors	54 out of 13420 genes, 0.4%	121 out of 35661 genes, 0.3%	1
copper ion transmembrane transporter activity	21 out of 13420 genes, 0.2%	42 out of 35661 genes, 0.1%	1
hydrolase activity, acting on carbon-nitrogen (but not peptide) bonds, in linear amides	47 out of 13420 genes, 0.4%	104 out of 35661 genes, 0.3%	1
galactosidase activity	24 out of 13420 genes, 0.2%	49 out of 35661 genes, 0.1%	1
cis-zeatin O-beta-D-glucosyltransferase activity	8 out of 13420 genes, 0.1%	13 out of 35661 genes, 0.0%	1
alkylbase DNA N-glycosylase activity	4 out of 13420 genes, 0.0%	5 out of 35661 genes, 0.0%	1
cystathionine gamma-synthase activity	4 out of 13420 genes, 0.0%	5 out of 35661 genes, 0.0%	1
metallocarboxypeptidase activity	4 out of 13420 genes, 0.0%	5 out of 35661 genes, 0.0%	1
glutamate dehydrogenase (NADP+) activity	4 out of 13420 genes, 0.0%	5 out of 35661 genes, 0.0%	1
phosphoserine phosphatase activity	4 out of 13420 genes, 0.0%	5 out of 35661 genes, 0.0%	1
osmosensor activity	4 out of 13420 genes, 0.0%	5 out of 35661 genes, 0.0%	1
DNA-3-methyladenine glycosylase activity	4 out of 13420 genes, 0.0%	5 out of 35661 genes, 0.0%	1
endoribonuclease activity, producing 3'-phosphomonoesters	4 out of 13420 genes, 0.0%	5 out of 35661 genes, 0.0%	1
endonuclease activity, active with either ribo- or deoxyribonucleic acids and producing 3'-phosphomonoesters	4 out of 13420 genes, 0.0%	5 out of 35661 genes, 0.0%	1
myosin binding	4 out of 13420 genes, 0.0%	5 out of 35661 genes, 0.0%	1
myosin tail binding	4 out of 13420 genes, 0.0%	5 out of 35661 genes, 0.0%	1
myosin heavy chain binding	4 out of 13420 genes, 0.0%	5 out of 35661 genes, 0.0%	1
ribonuclease T2 activity	4 out of 13420 genes, 0.0%	5 out of 35661 genes, 0.0%	1
DNA-3-methylbase glycosylase activity	4 out of 13420 genes, 0.0%	5 out of 35661 genes, 0.0%	1
inositol oxygenase activity	4 out of 13420 genes, 0.0%	5 out of 35661 genes, 0.0%	1
ATPase regulator activity	4 out of 13420 genes, 0.0%	5 out of 35661 genes, 0.0%	1
phytochelatin transporter activity	4 out of 13420 genes, 0.0%	5 out of 35661 genes, 0.0%	1
phytochelatin transmembrane transporter activity	4 out of 13420 genes, 0.0%	5 out of 35661 genes, 0.0%	1
myosin XI tail binding	4 out of 13420 genes, 0.0%	5 out of 35661 genes, 0.0%	1
small GTPase regulator activity	32 out of 13420 genes, 0.2%	68 out of 35661 genes, 0.2%	1
GTPase regulator activity	32 out of 13420 genes, 0.2%	68 out of 35661 genes, 0.2%	1
calmodulin binding	77 out of 13420 genes, 0.6%	178 out of 35661 genes, 0.5%	1
GTP cyclohydrolase activity	7 out of 13420 genes, 0.1%	11 out of 35661 genes, 0.0%	1
cysteine-type endopeptidase inhibitor activity	7 out of 13420 genes, 0.1%	11 out of 35661 genes, 0.0%	1
glutamate synthase (ferredoxin) activity	7 out of 13420 genes, 0.1%	11 out of 35661 genes, 0.0%	1
oxidoreductase activity, acting on the CH-NH2 group of donors, iron-sulfur protein as acceptor	7 out of 13420 genes, 0.1%	11 out of 35661 genes, 0.0%	1
oxidoreductase activity, acting on a sulfur group of donors, oxygen as acceptor	7 out of 13420 genes, 0.1%	11 out of 35661 genes, 0.0%	1
glucosidase activity	57 out of 13420 genes, 0.4%	129 out of 35661 genes, 0.4%	1
phospholipase D activity	23 out of 13420 genes, 0.2%	47 out of 35661 genes, 0.1%	1
methenyltetrahydrofolate cyclohydrolase activity	5 out of 13420 genes, 0.0%	7 out of 35661 genes, 0.0%	1
Rho GDP-dissociation inhibitor activity	5 out of 13420 genes, 0.0%	7 out of 35661 genes, 0.0%	1
calcium-dependent protein serine/threonine kinase activity	5 out of 13420 genes, 0.0%	7 out of 35661 genes, 0.0%	1
calcium-dependent protein kinase activity	5 out of 13420 genes, 0.0%	7 out of 35661 genes, 0.0%	1
thiol oxidase activity	5 out of 13420 genes, 0.0%	7 out of 35661 genes, 0.0%	1
levanase activity	5 out of 13420 genes, 0.0%	7 out of 35661 genes, 0.0%	1
inositol 3-alpha-galactosyltransferase activity	5 out of 13420 genes, 0.0%	7 out of 35661 genes, 0.0%	1
desulfoglucosinolate sulfotransferase activity	5 out of 13420 genes, 0.0%	7 out of 35661 genes, 0.0%	1
inulinase activity	5 out of 13420 genes, 0.0%	7 out of 35661 genes, 0.0%	1
peptide receptor activity	6 out of 13420 genes, 0.0%	9 out of 35661 genes, 0.0%	1
RNA-directed RNA polymerase activity	6 out of 13420 genes, 0.0%	9 out of 35661 genes, 0.0%	1
choline-phosphate cytidylyltransferase activity	6 out of 13420 genes, 0.0%	9 out of 35661 genes, 0.0%	1
chorismate mutase activity	6 out of 13420 genes, 0.0%	9 out of 35661 genes, 0.0%	1
guanylate cyclase activity	6 out of 13420 genes, 0.0%	9 out of 35661 genes, 0.0%	1
xanthine oxidase activity	6 out of 13420 genes, 0.0%	9 out of 35661 genes, 0.0%	1
proton motive force dependent protein transmembrane transporter activity	6 out of 13420 genes, 0.0%	9 out of 35661 genes, 0.0%	1
trans-cinnamate 4-monooxygenase activity	6 out of 13420 genes, 0.0%	9 out of 35661 genes, 0.0%	1
oxidoreductase activity, acting on CH or CH2 groups, oxygen as acceptor	6 out of 13420 genes, 0.0%	9 out of 35661 genes, 0.0%	1
caffeoyl-CoA O-methyltransferase activity	6 out of 13420 genes, 0.0%	9 out of 35661 genes, 0.0%	1
tubulin deacetylase activity	6 out of 13420 genes, 0.0%	9 out of 35661 genes, 0.0%	1
alpha-tubulin binding	6 out of 13420 genes, 0.0%	9 out of 35661 genes, 0.0%	1
protein phosphatase 2A binding	6 out of 13420 genes, 0.0%	9 out of 35661 genes, 0.0%	1
exopeptidase activity	94 out of 13420 genes, 0.7%	221 out of 35661 genes, 0.6%	1
carbon-nitrogen lyase activity	16 out of 13420 genes, 0.1%	31 out of 35661 genes, 0.1%	1
endoribonuclease activity, producing 5'-phosphomonoesters	16 out of 13420 genes, 0.1%	31 out of 35661 genes, 0.1%	1
diphosphotransferase activity	12 out of 13420 genes, 0.1%	22 out of 35661 genes, 0.1%	1
manganese ion binding	37 out of 13420 genes, 0.3%	81 out of 35661 genes, 0.2%	1
monooxygenase activity	171 out of 13420 genes, 1.3%	418 out of 35661 genes, 1.2%	1
diphosphate-fructose-6-phosphate 1-phosphotransferase activity	14 out of 13420 genes, 0.1%	27 out of 35661 genes, 0.1%	1
polynucleotide adenylyltransferase activity	10 out of 13420 genes, 0.1%	18 out of 35661 genes, 0.1%	1
GTPase activator activity	23 out of 13420 genes, 0.2%	48 out of 35661 genes, 0.1%	1
oxidoreductase activity, acting on the CH-OH group of donors, NAD or NADP as acceptor	270 out of 13420 genes, 2.0%	673 out of 35661 genes, 1.9%	1
transcription factor binding transcription factor activity	25 out of 13420 genes, 0.2%	53 out of 35661 genes, 0.1%	1
transcription cofactor activity	25 out of 13420 genes, 0.2%	53 out of 35661 genes, 0.1%	1
carboxypeptidase activity	48 out of 13420 genes, 0.4%	109 out of 35661 genes, 0.3%	1
retinyl-palmitate esterase activity	9 out of 13420 genes, 0.1%	16 out of 35661 genes, 0.0%	1
carbohydrate phosphatase activity	32 out of 13420 genes, 0.2%	70 out of 35661 genes, 0.2%	1
substrate-specific transporter activity	732 out of 13420 genes, 5.5%	1875 out of 35661 genes, 5.3%	1
iron ion binding	221 out of 13420 genes, 1.6%	548 out of 35661 genes, 1.5%	1
RNA methyltransferase activity	27 out of 13420 genes, 0.2%	58 out of 35661 genes, 0.2%	1
aldehyde dehydrogenase [NAD(P)+] activity	8 out of 13420 genes, 0.1%	14 out of 35661 genes, 0.0%	1
peptide-methionine (S)-S-oxide reductase activity	8 out of 13420 genes, 0.1%	14 out of 35661 genes, 0.0%	1
phosphatidylcholine phospholipase C activity	8 out of 13420 genes, 0.1%	14 out of 35661 genes, 0.0%	1
cinnamyl-alcohol dehydrogenase activity	8 out of 13420 genes, 0.1%	14 out of 35661 genes, 0.0%	1
sterol-4-alpha-carboxylate 3-dehydrogenase (decarboxylating) activity	8 out of 13420 genes, 0.1%	14 out of 35661 genes, 0.0%	1
beta-galactosidase activity	21 out of 13420 genes, 0.2%	44 out of 35661 genes, 0.1%	1
copper-exporting ATPase activity	12 out of 13420 genes, 0.1%	23 out of 35661 genes, 0.1%	1
protein binding transcription factor activity	26 out of 13420 genes, 0.2%	56 out of 35661 genes, 0.2%	1
trehalose-phosphatase activity	18 out of 13420 genes, 0.1%	37 out of 35661 genes, 0.1%	1
metallopeptidase activity	103 out of 13420 genes, 0.8%	248 out of 35661 genes, 0.7%	1
protein kinase binding	23 out of 13420 genes, 0.2%	49 out of 35661 genes, 0.1%	1
oxidoreductase activity, acting on single donors with incorporation of molecular oxygen	68 out of 13420 genes, 0.5%	160 out of 35661 genes, 0.4%	1
mRNA (guanine-N7-)-methyltransferase activity	7 out of 13420 genes, 0.1%	12 out of 35661 genes, 0.0%	1
phosphorus-oxygen lyase activity	7 out of 13420 genes, 0.1%	12 out of 35661 genes, 0.0%	1
protein tag	7 out of 13420 genes, 0.1%	12 out of 35661 genes, 0.0%	1
UDP-xylosyltransferase activity	7 out of 13420 genes, 0.1%	12 out of 35661 genes, 0.0%	1
hormone binding	7 out of 13420 genes, 0.1%	12 out of 35661 genes, 0.0%	1
protein tyrosine phosphatase activity	17 out of 13420 genes, 0.1%	35 out of 35661 genes, 0.1%	1
lysine N-methyltransferase activity	14 out of 13420 genes, 0.1%	28 out of 35661 genes, 0.1%	1
protein-lysine N-methyltransferase activity	14 out of 13420 genes, 0.1%	28 out of 35661 genes, 0.1%	1
histone-lysine N-methyltransferase activity	14 out of 13420 genes, 0.1%	28 out of 35661 genes, 0.1%	1
ATP-dependent DNA helicase activity	36 out of 13420 genes, 0.3%	81 out of 35661 genes, 0.2%	1
endopeptidase activity	213 out of 13420 genes, 1.6%	531 out of 35661 genes, 1.5%	1
sulfate adenylyltransferase (ATP) activity	6 out of 13420 genes, 0.0%	10 out of 35661 genes, 0.0%	1
tRNA (guanine-N2-)-methyltransferase activity	6 out of 13420 genes, 0.0%	10 out of 35661 genes, 0.0%	1
rRNA methyltransferase activity	6 out of 13420 genes, 0.0%	10 out of 35661 genes, 0.0%	1
octanoyltransferase activity	6 out of 13420 genes, 0.0%	10 out of 35661 genes, 0.0%	1
lipoyltransferase activity	6 out of 13420 genes, 0.0%	10 out of 35661 genes, 0.0%	1
phosphatase binding	6 out of 13420 genes, 0.0%	10 out of 35661 genes, 0.0%	1
protein phosphatase binding	6 out of 13420 genes, 0.0%	10 out of 35661 genes, 0.0%	1
xyloglucan 6-xylosyltransferase activity	6 out of 13420 genes, 0.0%	10 out of 35661 genes, 0.0%	1
glucuronokinase activity	6 out of 13420 genes, 0.0%	10 out of 35661 genes, 0.0%	1
L-gulonolactone oxidase activity	6 out of 13420 genes, 0.0%	10 out of 35661 genes, 0.0%	1
pyridoxine:NADP 4-dehydrogenase activity	6 out of 13420 genes, 0.0%	10 out of 35661 genes, 0.0%	1
protein transmembrane transporter activity	24 out of 13420 genes, 0.2%	52 out of 35661 genes, 0.1%	1
P-P-bond-hydrolysis-driven protein transmembrane transporter activity	24 out of 13420 genes, 0.2%	52 out of 35661 genes, 0.1%	1
macromolecule transmembrane transporter activity	24 out of 13420 genes, 0.2%	52 out of 35661 genes, 0.1%	1
nucleic acid binding transcription factor activity	131 out of 13420 genes, 1.0%	321 out of 35661 genes, 0.9%	1
retinal dehydrogenase activity	10 out of 13420 genes, 0.1%	19 out of 35661 genes, 0.1%	1
acidic amino acid transmembrane transporter activity	10 out of 13420 genes, 0.1%	19 out of 35661 genes, 0.1%	1
oxidoreductase activity, acting on the CH-NH group of donors, oxygen as acceptor	10 out of 13420 genes, 0.1%	19 out of 35661 genes, 0.1%	1
molybdenum ion binding	10 out of 13420 genes, 0.1%	19 out of 35661 genes, 0.1%	1
polyamine oxidase activity	10 out of 13420 genes, 0.1%	19 out of 35661 genes, 0.1%	1
sequence-specific DNA binding transcription factor activity	130 out of 13420 genes, 1.0%	319 out of 35661 genes, 0.9%	1
lyase activity	388 out of 13420 genes, 2.9%	986 out of 35661 genes, 2.8%	1
RNA polymerase activity	67 out of 13420 genes, 0.5%	159 out of 35661 genes, 0.4%	1
fatty-acyl-CoA binding	5 out of 13420 genes, 0.0%	8 out of 35661 genes, 0.0%	1
C-4 methylsterol oxidase activity	5 out of 13420 genes, 0.0%	8 out of 35661 genes, 0.0%	1
cytochrome-b5 reductase activity, acting on NAD(P)H	5 out of 13420 genes, 0.0%	8 out of 35661 genes, 0.0%	1
dephospho-CoA kinase activity	5 out of 13420 genes, 0.0%	8 out of 35661 genes, 0.0%	1
threonine synthase activity	5 out of 13420 genes, 0.0%	8 out of 35661 genes, 0.0%	1
proline-tRNA ligase activity	5 out of 13420 genes, 0.0%	8 out of 35661 genes, 0.0%	1
isovaleryl-CoA dehydrogenase activity	5 out of 13420 genes, 0.0%	8 out of 35661 genes, 0.0%	1
Ran GTPase binding	5 out of 13420 genes, 0.0%	8 out of 35661 genes, 0.0%	1
tRNA dihydrouridine synthase activity	5 out of 13420 genes, 0.0%	8 out of 35661 genes, 0.0%	1
gibberellin 2-beta-dioxygenase activity	5 out of 13420 genes, 0.0%	8 out of 35661 genes, 0.0%	1
ACP phosphopantetheine attachment site binding involved in fatty acid biosynthetic process	2 out of 13420 genes, 0.0%	2 out of 35661 genes, 0.0%	1
oxidized base lesion DNA N-glycosylase activity	2 out of 13420 genes, 0.0%	2 out of 35661 genes, 0.0%	1
CDP-diacylglycerol-inositol 3-phosphatidyltransferase activity	2 out of 13420 genes, 0.0%	2 out of 35661 genes, 0.0%	1
RNA-3'-phosphate cyclase activity	2 out of 13420 genes, 0.0%	2 out of 35661 genes, 0.0%	1
dCMP deaminase activity	2 out of 13420 genes, 0.0%	2 out of 35661 genes, 0.0%	1
diphthine synthase activity	2 out of 13420 genes, 0.0%	2 out of 35661 genes, 0.0%	1
farnesyl-diphosphate farnesyltransferase activity	2 out of 13420 genes, 0.0%	2 out of 35661 genes, 0.0%	1
hydroxymethylbilane synthase activity	2 out of 13420 genes, 0.0%	2 out of 35661 genes, 0.0%	1
mannosyl-oligosaccharide glucosidase activity	2 out of 13420 genes, 0.0%	2 out of 35661 genes, 0.0%	1
dolichyl-phosphate beta-glucosyltransferase activity	2 out of 13420 genes, 0.0%	2 out of 35661 genes, 0.0%	1
peptide-aspartate beta-dioxygenase activity	2 out of 13420 genes, 0.0%	2 out of 35661 genes, 0.0%	1
phosphoribosylaminoimidazole carboxylase activity	2 out of 13420 genes, 0.0%	2 out of 35661 genes, 0.0%	1
cyclic nucleotide-dependent protein kinase activity	2 out of 13420 genes, 0.0%	2 out of 35661 genes, 0.0%	1
cGMP-dependent protein kinase activity	2 out of 13420 genes, 0.0%	2 out of 35661 genes, 0.0%	1
thiamine diphosphokinase activity	2 out of 13420 genes, 0.0%	2 out of 35661 genes, 0.0%	1
thiosulfate sulfurtransferase activity	2 out of 13420 genes, 0.0%	2 out of 35661 genes, 0.0%	1
protein kinase C binding	2 out of 13420 genes, 0.0%	2 out of 35661 genes, 0.0%	1
hydrogen:glucose symporter activity	2 out of 13420 genes, 0.0%	2 out of 35661 genes, 0.0%	1
high-affinity hydrogen:glucose symporter activity	2 out of 13420 genes, 0.0%	2 out of 35661 genes, 0.0%	1
4-alpha-hydroxytetrahydrobiopterin dehydratase activity	2 out of 13420 genes, 0.0%	2 out of 35661 genes, 0.0%	1
hedgehog receptor activity	2 out of 13420 genes, 0.0%	2 out of 35661 genes, 0.0%	1
steroid hydroxylase activity	2 out of 13420 genes, 0.0%	2 out of 35661 genes, 0.0%	1
oxidized purine nucleobase lesion DNA N-glycosylase activity	2 out of 13420 genes, 0.0%	2 out of 35661 genes, 0.0%	1
3-deoxy-manno-octulosonate cytidylyltransferase activity	2 out of 13420 genes, 0.0%	2 out of 35661 genes, 0.0%	1
ferredoxin-NAD(P) reductase activity	2 out of 13420 genes, 0.0%	2 out of 35661 genes, 0.0%	1
oxalyl-CoA decarboxylase activity	2 out of 13420 genes, 0.0%	2 out of 35661 genes, 0.0%	1
tRNA nucleotidyltransferase activity	2 out of 13420 genes, 0.0%	2 out of 35661 genes, 0.0%	1
hexose:proton symporter activity	2 out of 13420 genes, 0.0%	2 out of 35661 genes, 0.0%	1
sterol delta7 reductase activity	2 out of 13420 genes, 0.0%	2 out of 35661 genes, 0.0%	1
amino-terminal vacuolar sorting propeptide binding	2 out of 13420 genes, 0.0%	2 out of 35661 genes, 0.0%	1
adenylyl-sulfate reductase activity	2 out of 13420 genes, 0.0%	2 out of 35661 genes, 0.0%	1
vacuolar sorting signal binding	2 out of 13420 genes, 0.0%	2 out of 35661 genes, 0.0%	1
acireductone dioxygenase [iron(II)-requiring] activity	2 out of 13420 genes, 0.0%	2 out of 35661 genes, 0.0%	1
5-formyltetrahydrofolate transporter activity	2 out of 13420 genes, 0.0%	2 out of 35661 genes, 0.0%	1
copper chaperone activity	2 out of 13420 genes, 0.0%	2 out of 35661 genes, 0.0%	1
Rho GTPase binding	2 out of 13420 genes, 0.0%	2 out of 35661 genes, 0.0%	1
cytokine binding	2 out of 13420 genes, 0.0%	2 out of 35661 genes, 0.0%	1
endoplasmic reticulum signal peptide binding	2 out of 13420 genes, 0.0%	2 out of 35661 genes, 0.0%	1
phosphopantetheine binding	2 out of 13420 genes, 0.0%	2 out of 35661 genes, 0.0%	1
N-acetylgalactosamine kinase activity	2 out of 13420 genes, 0.0%	2 out of 35661 genes, 0.0%	1
3alpha,7alpha,12alpha-trihydroxy-5beta-cholest-24-enoyl-CoA hydratase activity	2 out of 13420 genes, 0.0%	2 out of 35661 genes, 0.0%	1
5-(carboxyamino)imidazole ribonucleotide mutase activity	2 out of 13420 genes, 0.0%	2 out of 35661 genes, 0.0%	1
ACP phosphopantetheine attachment site binding	2 out of 13420 genes, 0.0%	2 out of 35661 genes, 0.0%	1
lycopene beta cyclase activity	2 out of 13420 genes, 0.0%	2 out of 35661 genes, 0.0%	1
gluconokinase activity	2 out of 13420 genes, 0.0%	2 out of 35661 genes, 0.0%	1
allene-oxide cyclase activity	2 out of 13420 genes, 0.0%	2 out of 35661 genes, 0.0%	1
aldose-6-phosphate reductase (NADPH) activity	2 out of 13420 genes, 0.0%	2 out of 35661 genes, 0.0%	1
aryl-alcohol dehydrogenase (NADP+) activity	2 out of 13420 genes, 0.0%	2 out of 35661 genes, 0.0%	1
delta4-3-oxosteroid 5beta-reductase activity	2 out of 13420 genes, 0.0%	2 out of 35661 genes, 0.0%	1
prosthetic group binding	2 out of 13420 genes, 0.0%	2 out of 35661 genes, 0.0%	1
squalene synthase activity	2 out of 13420 genes, 0.0%	2 out of 35661 genes, 0.0%	1
jasmonoyl-isoleucine-12-hydroxylase activity	2 out of 13420 genes, 0.0%	2 out of 35661 genes, 0.0%	1
5S rDNA binding	2 out of 13420 genes, 0.0%	2 out of 35661 genes, 0.0%	1
oxidoreductase activity, acting on the CH-CH group of donors, NAD or NADP as acceptor	230 out of 13420 genes, 1.7%	577 out of 35661 genes, 1.6%	1
transferase activity, transferring acyl groups	289 out of 13420 genes, 2.2%	730 out of 35661 genes, 2.0%	1
intramolecular oxidoreductase activity, transposing C=C bonds	9 out of 13420 genes, 0.1%	17 out of 35661 genes, 0.0%	1
trans-zeatin O-beta-D-glucosyltransferase activity	9 out of 13420 genes, 0.1%	17 out of 35661 genes, 0.0%	1
beta-amylase activity	15 out of 13420 genes, 0.1%	31 out of 35661 genes, 0.1%	1
rRNA (adenine-N6,N6-)-dimethyltransferase activity	4 out of 13420 genes, 0.0%	6 out of 35661 genes, 0.0%	1
AMP deaminase activity	4 out of 13420 genes, 0.0%	6 out of 35661 genes, 0.0%	1
glycerol kinase activity	4 out of 13420 genes, 0.0%	6 out of 35661 genes, 0.0%	1
serine C-palmitoyltransferase activity	4 out of 13420 genes, 0.0%	6 out of 35661 genes, 0.0%	1
aspartate-tRNA ligase activity	4 out of 13420 genes, 0.0%	6 out of 35661 genes, 0.0%	1
steroid binding	4 out of 13420 genes, 0.0%	6 out of 35661 genes, 0.0%	1
3-hydroxyisobutyrate dehydrogenase activity	4 out of 13420 genes, 0.0%	6 out of 35661 genes, 0.0%	1
UDP-4-keto-6-deoxy-glucose-3,5-epimerase activity	4 out of 13420 genes, 0.0%	6 out of 35661 genes, 0.0%	1
UDP-4-keto-rhamnose-4-keto-reductase activity	4 out of 13420 genes, 0.0%	6 out of 35661 genes, 0.0%	1
palmitoyltransferase activity	4 out of 13420 genes, 0.0%	6 out of 35661 genes, 0.0%	1
rRNA (adenine) methyltransferase activity	4 out of 13420 genes, 0.0%	6 out of 35661 genes, 0.0%	1
C-palmitoyltransferase activity	4 out of 13420 genes, 0.0%	6 out of 35661 genes, 0.0%	1
amidine-lyase activity	4 out of 13420 genes, 0.0%	6 out of 35661 genes, 0.0%	1
sterol binding	4 out of 13420 genes, 0.0%	6 out of 35661 genes, 0.0%	1
adenosine-phosphate deaminase activity	4 out of 13420 genes, 0.0%	6 out of 35661 genes, 0.0%	1
sinapyl alcohol dehydrogenase activity	4 out of 13420 genes, 0.0%	6 out of 35661 genes, 0.0%	1
xenobiotic-transporting ATPase activity	29 out of 13420 genes, 0.2%	65 out of 35661 genes, 0.2%	1
xenobiotic transporter activity	29 out of 13420 genes, 0.2%	65 out of 35661 genes, 0.2%	1
rDNA binding	3 out of 13420 genes, 0.0%	4 out of 35661 genes, 0.0%	1
L-iditol 2-dehydrogenase activity	3 out of 13420 genes, 0.0%	4 out of 35661 genes, 0.0%	1
N6-(1,2-dicarboxyethyl)AMP AMP-lyase (fumarate-forming) activity	3 out of 13420 genes, 0.0%	4 out of 35661 genes, 0.0%	1
alcohol dehydrogenase activity, zinc-dependent	3 out of 13420 genes, 0.0%	4 out of 35661 genes, 0.0%	1
anthranilate phosphoribosyltransferase activity	3 out of 13420 genes, 0.0%	4 out of 35661 genes, 0.0%	1
cyclic-nucleotide phosphodiesterase activity	3 out of 13420 genes, 0.0%	4 out of 35661 genes, 0.0%	1
nicotinate-nucleotide diphosphorylase (carboxylating) activity	3 out of 13420 genes, 0.0%	4 out of 35661 genes, 0.0%	1
nicotinate phosphoribosyltransferase activity	3 out of 13420 genes, 0.0%	4 out of 35661 genes, 0.0%	1
ornithine-oxo-acid transaminase activity	3 out of 13420 genes, 0.0%	4 out of 35661 genes, 0.0%	1
phosphoacetylglucosamine mutase activity	3 out of 13420 genes, 0.0%	4 out of 35661 genes, 0.0%	1
spermidine synthase activity	3 out of 13420 genes, 0.0%	4 out of 35661 genes, 0.0%	1
palmitoyl-CoA hydrolase activity	3 out of 13420 genes, 0.0%	4 out of 35661 genes, 0.0%	1
amine-lyase activity	3 out of 13420 genes, 0.0%	4 out of 35661 genes, 0.0%	1
strictosidine synthase activity	3 out of 13420 genes, 0.0%	4 out of 35661 genes, 0.0%	1
aryl-alcohol dehydrogenase (NAD+) activity	3 out of 13420 genes, 0.0%	4 out of 35661 genes, 0.0%	1
S-formylglutathione hydrolase activity	3 out of 13420 genes, 0.0%	4 out of 35661 genes, 0.0%	1
structural constituent of chromatin	3 out of 13420 genes, 0.0%	4 out of 35661 genes, 0.0%	1
histone kinase activity	3 out of 13420 genes, 0.0%	4 out of 35661 genes, 0.0%	1
histone serine kinase activity	3 out of 13420 genes, 0.0%	4 out of 35661 genes, 0.0%	1
histone kinase activity (H3-S10 specific)	3 out of 13420 genes, 0.0%	4 out of 35661 genes, 0.0%	1
NADH kinase activity	3 out of 13420 genes, 0.0%	4 out of 35661 genes, 0.0%	1
DNA-7-methylguanine glycosylase activity	3 out of 13420 genes, 0.0%	4 out of 35661 genes, 0.0%	1
virion binding	3 out of 13420 genes, 0.0%	4 out of 35661 genes, 0.0%	1
L-3-cyanoalanine synthase activity	3 out of 13420 genes, 0.0%	4 out of 35661 genes, 0.0%	1
polyneuridine-aldehyde esterase activity	3 out of 13420 genes, 0.0%	4 out of 35661 genes, 0.0%	1
hydroxycinnamoyltransferase activity	3 out of 13420 genes, 0.0%	4 out of 35661 genes, 0.0%	1
O-hydroxycinnamoyltransferase activity	3 out of 13420 genes, 0.0%	4 out of 35661 genes, 0.0%	1
raffinose alpha-galactosidase activity	3 out of 13420 genes, 0.0%	4 out of 35661 genes, 0.0%	1
capsanthin synthase activity	3 out of 13420 genes, 0.0%	4 out of 35661 genes, 0.0%	1
capsorubin synthase activity	3 out of 13420 genes, 0.0%	4 out of 35661 genes, 0.0%	1
DNA-7-methyladenine glycosylase activity	3 out of 13420 genes, 0.0%	4 out of 35661 genes, 0.0%	1
DNA-3-methylguanine glycosylase activity	3 out of 13420 genes, 0.0%	4 out of 35661 genes, 0.0%	1
UDP-glucose 4-epimerase activity	17 out of 13420 genes, 0.1%	36 out of 35661 genes, 0.1%	1
GDP-dissociation inhibitor activity	8 out of 13420 genes, 0.1%	15 out of 35661 genes, 0.0%	1
tRNA methyltransferase activity	8 out of 13420 genes, 0.1%	15 out of 35661 genes, 0.0%	1
histone-arginine N-methyltransferase activity	8 out of 13420 genes, 0.1%	15 out of 35661 genes, 0.0%	1
oligosaccharide transmembrane transporter activity	8 out of 13420 genes, 0.1%	15 out of 35661 genes, 0.0%	1
nickel cation binding	8 out of 13420 genes, 0.1%	15 out of 35661 genes, 0.0%	1
1-aminocyclopropane-1-carboxylate synthase activity	8 out of 13420 genes, 0.1%	15 out of 35661 genes, 0.0%	1
TBP-class protein binding	8 out of 13420 genes, 0.1%	15 out of 35661 genes, 0.0%	1
inositol trisphosphate phosphatase activity	8 out of 13420 genes, 0.1%	15 out of 35661 genes, 0.0%	1
substrate-specific transmembrane transporter activity	637 out of 13420 genes, 4.7%	1641 out of 35661 genes, 4.6%	1
DNA-directed DNA polymerase activity	30 out of 13420 genes, 0.2%	68 out of 35661 genes, 0.2%	1
sulfur compound binding	25 out of 13420 genes, 0.2%	56 out of 35661 genes, 0.2%	1
flavin adenine dinucleotide binding	145 out of 13420 genes, 1.1%	361 out of 35661 genes, 1.0%	1
acid phosphatase activity	27 out of 13420 genes, 0.2%	61 out of 35661 genes, 0.2%	1
microtubule motor activity	53 out of 13420 genes, 0.4%	126 out of 35661 genes, 0.4%	1
phosphotransferase activity, phosphate group as acceptor	47 out of 13420 genes, 0.4%	111 out of 35661 genes, 0.3%	1
1-phosphatidylinositol-4-phosphate 5-kinase activity	7 out of 13420 genes, 0.1%	13 out of 35661 genes, 0.0%	1
cyclin-dependent protein serine/threonine kinase regulator activity	7 out of 13420 genes, 0.1%	13 out of 35661 genes, 0.0%	1
ER retention sequence binding	7 out of 13420 genes, 0.1%	13 out of 35661 genes, 0.0%	1
ubiquinol-cytochrome-c reductase activity	20 out of 13420 genes, 0.1%	44 out of 35661 genes, 0.1%	1
oxidoreductase activity, acting on diphenols and related substances as donors, cytochrome as acceptor	20 out of 13420 genes, 0.1%	44 out of 35661 genes, 0.1%	1
methyl salicylate esterase activity	10 out of 13420 genes, 0.1%	20 out of 35661 genes, 0.1%	1
peptide disulfide oxidoreductase activity	15 out of 13420 genes, 0.1%	32 out of 35661 genes, 0.1%	1
glutathione disulfide oxidoreductase activity	15 out of 13420 genes, 0.1%	32 out of 35661 genes, 0.1%	1
DNA helicase activity	42 out of 13420 genes, 0.3%	99 out of 35661 genes, 0.3%	1
ubiquitin-specific protease activity	12 out of 13420 genes, 0.1%	25 out of 35661 genes, 0.1%	1
carboxylic ester hydrolase activity	93 out of 13420 genes, 0.7%	229 out of 35661 genes, 0.6%	1
drug transmembrane transporter activity	53 out of 13420 genes, 0.4%	127 out of 35661 genes, 0.4%	1
drug transporter activity	53 out of 13420 genes, 0.4%	127 out of 35661 genes, 0.4%	1
aminoacyl-tRNA editing activity	19 out of 13420 genes, 0.1%	42 out of 35661 genes, 0.1%	1
linoleate 13S-lipoxygenase activity	19 out of 13420 genes, 0.1%	42 out of 35661 genes, 0.1%	1
flavonol synthase activity	19 out of 13420 genes, 0.1%	42 out of 35661 genes, 0.1%	1
pyridoxal phosphate binding	112 out of 13420 genes, 0.8%	278 out of 35661 genes, 0.8%	1
phosphatidylserine decarboxylase activity	6 out of 13420 genes, 0.0%	11 out of 35661 genes, 0.0%	1
sulfate adenylyltransferase activity	6 out of 13420 genes, 0.0%	11 out of 35661 genes, 0.0%	1
3'(2'),5'-bisphosphate nucleotidase activity	6 out of 13420 genes, 0.0%	11 out of 35661 genes, 0.0%	1
sucrose transmembrane transporter activity	6 out of 13420 genes, 0.0%	11 out of 35661 genes, 0.0%	1
oxidoreductase activity, acting on paired donors, with oxidation of a pair of donors resulting in the reduction of molecular oxygen to two molecules of water	21 out of 13420 genes, 0.2%	47 out of 35661 genes, 0.1%	1
phosphatidate cytidylyltransferase activity	9 out of 13420 genes, 0.1%	18 out of 35661 genes, 0.1%	1
dTDP-4-dehydrorhamnose reductase activity	9 out of 13420 genes, 0.1%	18 out of 35661 genes, 0.1%	1
sodium:proton antiporter activity	9 out of 13420 genes, 0.1%	18 out of 35661 genes, 0.1%	1
phospholipid-translocating ATPase activity	23 out of 13420 genes, 0.2%	52 out of 35661 genes, 0.1%	1
metalloexopeptidase activity	23 out of 13420 genes, 0.2%	52 out of 35661 genes, 0.1%	1
transferase activity, transferring pentosyl groups	37 out of 13420 genes, 0.3%	87 out of 35661 genes, 0.2%	1
xylosyltransferase activity	11 out of 13420 genes, 0.1%	23 out of 35661 genes, 0.1%	1
oxidoreductase activity, acting on the CH-CH group of donors, oxygen as acceptor	20 out of 13420 genes, 0.1%	45 out of 35661 genes, 0.1%	1
oxidoreductase activity, acting on single donors with incorporation of molecular oxygen, incorporation of two atoms of oxygen	51 out of 13420 genes, 0.4%	123 out of 35661 genes, 0.3%	1
inorganic cation transmembrane transporter activity	314 out of 13420 genes, 2.3%	805 out of 35661 genes, 2.3%	1
divalent inorganic cation transmembrane transporter activity	67 out of 13420 genes, 0.5%	164 out of 35661 genes, 0.5%	1
lysozyme activity	5 out of 13420 genes, 0.0%	9 out of 35661 genes, 0.0%	1
DNA-(apurinic or apyrimidinic site) lyase activity	5 out of 13420 genes, 0.0%	9 out of 35661 genes, 0.0%	1
UTP:glucose-1-phosphate uridylyltransferase activity	5 out of 13420 genes, 0.0%	9 out of 35661 genes, 0.0%	1
methylenetetrahydrofolate dehydrogenase (NADP+) activity	5 out of 13420 genes, 0.0%	9 out of 35661 genes, 0.0%	1
protein geranylgeranyltransferase activity	5 out of 13420 genes, 0.0%	9 out of 35661 genes, 0.0%	1
oxidoreductase activity, acting on iron-sulfur proteins as donors, NAD or NADP as acceptor	5 out of 13420 genes, 0.0%	9 out of 35661 genes, 0.0%	1
3'-5' DNA helicase activity	5 out of 13420 genes, 0.0%	9 out of 35661 genes, 0.0%	1
nucleoside triphosphate adenylate kinase activity	5 out of 13420 genes, 0.0%	9 out of 35661 genes, 0.0%	1
enoyl-CoA hydratase activity	13 out of 13420 genes, 0.1%	28 out of 35661 genes, 0.1%	1
glutathione-disulfide reductase activity	13 out of 13420 genes, 0.1%	28 out of 35661 genes, 0.1%	1
UTP-monosaccharide-1-phosphate uridylyltransferase activity	8 out of 13420 genes, 0.1%	16 out of 35661 genes, 0.0%	1
methyl indole-3-acetate esterase activity	8 out of 13420 genes, 0.1%	16 out of 35661 genes, 0.0%	1
methyl jasmonate esterase activity	8 out of 13420 genes, 0.1%	16 out of 35661 genes, 0.0%	1
2-alkenal reductase [NAD(P)] activity	190 out of 13420 genes, 1.4%	482 out of 35661 genes, 1.4%	1
hydro-lyase activity	127 out of 13420 genes, 0.9%	319 out of 35661 genes, 0.9%	1
organic acid transmembrane transporter activity	48 out of 13420 genes, 0.4%	116 out of 35661 genes, 0.3%	1
carboxylic acid transmembrane transporter activity	48 out of 13420 genes, 0.4%	116 out of 35661 genes, 0.3%	1
sugar:proton symporter activity	19 out of 13420 genes, 0.1%	43 out of 35661 genes, 0.1%	1
cation:sugar symporter activity	19 out of 13420 genes, 0.1%	43 out of 35661 genes, 0.1%	1
aspartic-type endopeptidase activity	27 out of 13420 genes, 0.2%	63 out of 35661 genes, 0.2%	1
aspartic-type peptidase activity	27 out of 13420 genes, 0.2%	63 out of 35661 genes, 0.2%	1
protein kinase C activity	10 out of 13420 genes, 0.1%	21 out of 35661 genes, 0.1%	1
monocarboxylic acid transmembrane transporter activity	10 out of 13420 genes, 0.1%	21 out of 35661 genes, 0.1%	1
ion transmembrane transporter activity	529 out of 13420 genes, 3.9%	1371 out of 35661 genes, 3.8%	1
alcohol dehydrogenase (NAD) activity	12 out of 13420 genes, 0.1%	26 out of 35661 genes, 0.1%	1
glutamine-tRNA ligase activity	7 out of 13420 genes, 0.1%	14 out of 35661 genes, 0.0%	1
inorganic anion exchanger activity	7 out of 13420 genes, 0.1%	14 out of 35661 genes, 0.0%	1
C-methyltransferase activity	7 out of 13420 genes, 0.1%	14 out of 35661 genes, 0.0%	1
tRNA (guanine) methyltransferase activity	7 out of 13420 genes, 0.1%	14 out of 35661 genes, 0.0%	1
NAD+ kinase activity	4 out of 13420 genes, 0.0%	7 out of 35661 genes, 0.0%	1
dolichyl-phosphate-mannose-protein mannosyltransferase activity	4 out of 13420 genes, 0.0%	7 out of 35661 genes, 0.0%	1
ribulose-phosphate 3-epimerase activity	4 out of 13420 genes, 0.0%	7 out of 35661 genes, 0.0%	1
alanine-tRNA ligase activity	4 out of 13420 genes, 0.0%	7 out of 35661 genes, 0.0%	1
arsenate reductase (glutaredoxin) activity	4 out of 13420 genes, 0.0%	7 out of 35661 genes, 0.0%	1
dTDP-4-dehydrorhamnose 3,5-epimerase activity	4 out of 13420 genes, 0.0%	7 out of 35661 genes, 0.0%	1
glucose-1-phosphate adenylyltransferase activity	4 out of 13420 genes, 0.0%	7 out of 35661 genes, 0.0%	1
inositol monophosphate 1-phosphatase activity	4 out of 13420 genes, 0.0%	7 out of 35661 genes, 0.0%	1
phosphoglycerate transmembrane transporter activity	4 out of 13420 genes, 0.0%	7 out of 35661 genes, 0.0%	1
arsenate reductase activity	4 out of 13420 genes, 0.0%	7 out of 35661 genes, 0.0%	1
oxidoreductase activity, acting on phosphorus or arsenic in donors	4 out of 13420 genes, 0.0%	7 out of 35661 genes, 0.0%	1
oxidoreductase activity, acting on phosphorus or arsenic in donors, disulfide as acceptor	4 out of 13420 genes, 0.0%	7 out of 35661 genes, 0.0%	1
GTPase activating protein binding	4 out of 13420 genes, 0.0%	7 out of 35661 genes, 0.0%	1
aldonate transmembrane transporter activity	4 out of 13420 genes, 0.0%	7 out of 35661 genes, 0.0%	1
ATP-dependent 3'-5' DNA helicase activity	4 out of 13420 genes, 0.0%	7 out of 35661 genes, 0.0%	1
phenylalanine ammonia-lyase activity	4 out of 13420 genes, 0.0%	7 out of 35661 genes, 0.0%	1
coniferyl-aldehyde dehydrogenase activity	4 out of 13420 genes, 0.0%	7 out of 35661 genes, 0.0%	1
2-methyl-6-phytyl-1,4-benzoquinone methyltransferase activity	4 out of 13420 genes, 0.0%	7 out of 35661 genes, 0.0%	1
inositol monophosphate 3-phosphatase activity	4 out of 13420 genes, 0.0%	7 out of 35661 genes, 0.0%	1
inositol monophosphate 4-phosphatase activity	4 out of 13420 genes, 0.0%	7 out of 35661 genes, 0.0%	1
inositol monophosphate phosphatase activity	4 out of 13420 genes, 0.0%	7 out of 35661 genes, 0.0%	1
triose-phosphate transmembrane transporter activity	4 out of 13420 genes, 0.0%	7 out of 35661 genes, 0.0%	1
DNA-directed RNA polymerase activity	61 out of 13420 genes, 0.5%	150 out of 35661 genes, 0.4%	1
endopeptidase inhibitor activity	14 out of 13420 genes, 0.1%	31 out of 35661 genes, 0.1%	1
endopeptidase regulator activity	14 out of 13420 genes, 0.1%	31 out of 35661 genes, 0.1%	1
carbon-oxygen lyase activity, acting on phosphates	24 out of 13420 genes, 0.2%	56 out of 35661 genes, 0.2%	1
glycine hydroxymethyltransferase activity	18 out of 13420 genes, 0.1%	41 out of 35661 genes, 0.1%	1
isomerase activity	315 out of 13420 genes, 2.3%	812 out of 35661 genes, 2.3%	1
histone deacetylase activity	9 out of 13420 genes, 0.1%	19 out of 35661 genes, 0.1%	1
hydrolase activity, hydrolyzing N-glycosyl compounds	9 out of 13420 genes, 0.1%	19 out of 35661 genes, 0.1%	1
deacetylase activity	9 out of 13420 genes, 0.1%	19 out of 35661 genes, 0.1%	1
protein deacetylase activity	9 out of 13420 genes, 0.1%	19 out of 35661 genes, 0.1%	1
protein heterodimerization activity	118 out of 13420 genes, 0.9%	298 out of 35661 genes, 0.8%	1
heat shock protein binding	31 out of 13420 genes, 0.2%	74 out of 35661 genes, 0.2%	1
protein binding	1035 out of 13420 genes, 7.7%	2708 out of 35661 genes, 7.6%	1
acetyl-CoA C-acyltransferase activity	11 out of 13420 genes, 0.1%	24 out of 35661 genes, 0.1%	1
lactate dehydrogenase activity	11 out of 13420 genes, 0.1%	24 out of 35661 genes, 0.1%	1
phospholipid transporter activity	23 out of 13420 genes, 0.2%	54 out of 35661 genes, 0.2%	1
copper-transporting ATPase activity	13 out of 13420 genes, 0.1%	29 out of 35661 genes, 0.1%	1
quinone binding	36 out of 13420 genes, 0.3%	87 out of 35661 genes, 0.2%	1
long-chain fatty acid-CoA ligase activity	15 out of 13420 genes, 0.1%	34 out of 35661 genes, 0.1%	1
amino acid transmembrane transporter activity	34 out of 13420 genes, 0.3%	82 out of 35661 genes, 0.2%	1
UDP-glucosyltransferase activity	133 out of 13420 genes, 1.0%	338 out of 35661 genes, 0.9%	1
double-stranded RNA binding	6 out of 13420 genes, 0.0%	12 out of 35661 genes, 0.0%	1
nucleotide-sugar transmembrane transporter activity	6 out of 13420 genes, 0.0%	12 out of 35661 genes, 0.0%	1
disaccharide transmembrane transporter activity	6 out of 13420 genes, 0.0%	12 out of 35661 genes, 0.0%	1
oxidoreductase activity, acting on iron-sulfur proteins as donors	6 out of 13420 genes, 0.0%	12 out of 35661 genes, 0.0%	1
glucuronosyl-N-acetylglucosaminyl-proteoglycan 4-alpha-N-acetylglucosaminyltransferase activity	6 out of 13420 genes, 0.0%	12 out of 35661 genes, 0.0%	1
ethanolamine kinase activity	3 out of 13420 genes, 0.0%	5 out of 35661 genes, 0.0%	1
inositol-1,4-bisphosphate 1-phosphatase activity	3 out of 13420 genes, 0.0%	5 out of 35661 genes, 0.0%	1
alpha-galactosidase activity	3 out of 13420 genes, 0.0%	5 out of 35661 genes, 0.0%	1
propionyl-CoA carboxylase activity	3 out of 13420 genes, 0.0%	5 out of 35661 genes, 0.0%	1
CAAX-protein geranylgeranyltransferase activity	3 out of 13420 genes, 0.0%	5 out of 35661 genes, 0.0%	1
thiamine-phosphate diphosphorylase activity	3 out of 13420 genes, 0.0%	5 out of 35661 genes, 0.0%	1
uracil phosphoribosyltransferase activity	3 out of 13420 genes, 0.0%	5 out of 35661 genes, 0.0%	1
calcium channel activity	3 out of 13420 genes, 0.0%	5 out of 35661 genes, 0.0%	1
Mo-molybdopterin cofactor sulfurase activity	3 out of 13420 genes, 0.0%	5 out of 35661 genes, 0.0%	1
5'-3' exonuclease activity	3 out of 13420 genes, 0.0%	5 out of 35661 genes, 0.0%	1
oxaloacetate transmembrane transporter activity	3 out of 13420 genes, 0.0%	5 out of 35661 genes, 0.0%	1
malate transmembrane transporter activity	3 out of 13420 genes, 0.0%	5 out of 35661 genes, 0.0%	1
oxoglutarate:malate antiporter activity	3 out of 13420 genes, 0.0%	5 out of 35661 genes, 0.0%	1
C4-dicarboxylate transmembrane transporter activity	3 out of 13420 genes, 0.0%	5 out of 35661 genes, 0.0%	1
inositol bisphosphate phosphatase activity	3 out of 13420 genes, 0.0%	5 out of 35661 genes, 0.0%	1
intramolecular transferase activity, transferring amino groups	3 out of 13420 genes, 0.0%	5 out of 35661 genes, 0.0%	1
1-deoxy-D-xylulose-5-phosphate reductoisomerase activity	3 out of 13420 genes, 0.0%	5 out of 35661 genes, 0.0%	1
lead ion binding	3 out of 13420 genes, 0.0%	5 out of 35661 genes, 0.0%	1
glucosylglycerol-phosphate synthase activity	3 out of 13420 genes, 0.0%	5 out of 35661 genes, 0.0%	1
deoxyhypusine synthase activity	3 out of 13420 genes, 0.0%	5 out of 35661 genes, 0.0%	1
telomeric DNA binding	3 out of 13420 genes, 0.0%	5 out of 35661 genes, 0.0%	1
glutamate-1-semialdehyde 2,1-aminomutase activity	3 out of 13420 genes, 0.0%	5 out of 35661 genes, 0.0%	1
acyl-[acyl-carrier-protein] desaturase activity	3 out of 13420 genes, 0.0%	5 out of 35661 genes, 0.0%	1
phosphocholine phosphatase activity	3 out of 13420 genes, 0.0%	5 out of 35661 genes, 0.0%	1
phosphoethanolamine phosphatase activity	3 out of 13420 genes, 0.0%	5 out of 35661 genes, 0.0%	1
modified amino acid binding	3 out of 13420 genes, 0.0%	5 out of 35661 genes, 0.0%	1
transmembrane transporter activity	764 out of 13420 genes, 5.7%	1996 out of 35661 genes, 5.6%	1
inorganic diphosphatase activity	28 out of 13420 genes, 0.2%	67 out of 35661 genes, 0.2%	1
lipid transporter activity	28 out of 13420 genes, 0.2%	67 out of 35661 genes, 0.2%	1
phosphoglycolate phosphatase activity	8 out of 13420 genes, 0.1%	17 out of 35661 genes, 0.0%	1
uridylyltransferase activity	8 out of 13420 genes, 0.1%	17 out of 35661 genes, 0.0%	1
O-acetyltransferase activity	10 out of 13420 genes, 0.1%	22 out of 35661 genes, 0.1%	1
C-acyltransferase activity	16 out of 13420 genes, 0.1%	37 out of 35661 genes, 0.1%	1
small conjugating protein-specific protease activity	12 out of 13420 genes, 0.1%	27 out of 35661 genes, 0.1%	1
protein homodimerization activity	38 out of 13420 genes, 0.3%	93 out of 35661 genes, 0.3%	1
alpha,alpha-trehalose-phosphate synthase (UDP-forming) activity	14 out of 13420 genes, 0.1%	32 out of 35661 genes, 0.1%	1
triglyceride lipase activity	14 out of 13420 genes, 0.1%	32 out of 35661 genes, 0.1%	1
anion channel activity	14 out of 13420 genes, 0.1%	32 out of 35661 genes, 0.1%	1
voltage-gated anion channel activity	14 out of 13420 genes, 0.1%	32 out of 35661 genes, 0.1%	1
oxidoreductase activity, acting on single donors with incorporation of molecular oxygen, incorporation of one atom of oxygen (internal monooxygenases or internal mixed function oxidases)	14 out of 13420 genes, 0.1%	32 out of 35661 genes, 0.1%	1
coenzyme binding	403 out of 13420 genes, 3.0%	1048 out of 35661 genes, 2.9%	1
cytoskeletal protein binding	105 out of 13420 genes, 0.8%	267 out of 35661 genes, 0.7%	1
binding	7714 out of 13420 genes, 57.5%	20437 out of 35661 genes, 57.3%	1
transcription coactivator activity	5 out of 13420 genes, 0.0%	10 out of 35661 genes, 0.0%	1
ATP-dependent RNA helicase activity	5 out of 13420 genes, 0.0%	10 out of 35661 genes, 0.0%	1
malate dehydrogenase (decarboxylating) (NAD+) activity	5 out of 13420 genes, 0.0%	10 out of 35661 genes, 0.0%	1
alpha-L-fucosidase activity	5 out of 13420 genes, 0.0%	10 out of 35661 genes, 0.0%	1
protein prenyltransferase activity	5 out of 13420 genes, 0.0%	10 out of 35661 genes, 0.0%	1
bile acid:sodium symporter activity	5 out of 13420 genes, 0.0%	10 out of 35661 genes, 0.0%	1
bile acid transmembrane transporter activity	5 out of 13420 genes, 0.0%	10 out of 35661 genes, 0.0%	1
fucosidase activity	5 out of 13420 genes, 0.0%	10 out of 35661 genes, 0.0%	1
hippurate hydrolase activity	5 out of 13420 genes, 0.0%	10 out of 35661 genes, 0.0%	1
chaperone binding	5 out of 13420 genes, 0.0%	10 out of 35661 genes, 0.0%	1
thiamine pyrophosphate binding	19 out of 13420 genes, 0.1%	45 out of 35661 genes, 0.1%	1
anion transmembrane transporter activity	145 out of 13420 genes, 1.1%	372 out of 35661 genes, 1.0%	1
anion:anion antiporter activity	17 out of 13420 genes, 0.1%	40 out of 35661 genes, 0.1%	1
mRNA binding	15 out of 13420 genes, 0.1%	35 out of 35661 genes, 0.1%	1
fatty acid ligase activity	15 out of 13420 genes, 0.1%	35 out of 35661 genes, 0.1%	1
poly(A) RNA binding	15 out of 13420 genes, 0.1%	35 out of 35661 genes, 0.1%	1
solute:cation symporter activity	26 out of 13420 genes, 0.2%	63 out of 35661 genes, 0.2%	1
RNA cap binding	2 out of 13420 genes, 0.0%	3 out of 35661 genes, 0.0%	1
beta-1,4-mannosylglycoprotein 4-beta-N-acetylglucosaminyltransferase activity	2 out of 13420 genes, 0.0%	3 out of 35661 genes, 0.0%	1
3-isopropylmalate dehydrogenase activity	2 out of 13420 genes, 0.0%	3 out of 35661 genes, 0.0%	1
ATP phosphoribosyltransferase activity	2 out of 13420 genes, 0.0%	3 out of 35661 genes, 0.0%	1
diacylglycerol cholinephosphotransferase activity	2 out of 13420 genes, 0.0%	3 out of 35661 genes, 0.0%	1
oleoyl-[acyl-carrier-protein] hydrolase activity	2 out of 13420 genes, 0.0%	3 out of 35661 genes, 0.0%	1
ornithine carbamoyltransferase activity	2 out of 13420 genes, 0.0%	3 out of 35661 genes, 0.0%	1
cysteine-tRNA ligase activity	2 out of 13420 genes, 0.0%	3 out of 35661 genes, 0.0%	1
urate oxidase activity	2 out of 13420 genes, 0.0%	3 out of 35661 genes, 0.0%	1
sulfite oxidase activity	2 out of 13420 genes, 0.0%	3 out of 35661 genes, 0.0%	1
minus-end-directed microtubule motor activity	2 out of 13420 genes, 0.0%	3 out of 35661 genes, 0.0%	1
3-deoxy-8-phosphooctulonate synthase activity	2 out of 13420 genes, 0.0%	3 out of 35661 genes, 0.0%	1
cyclopropane-fatty-acyl-phospholipid synthase activity	2 out of 13420 genes, 0.0%	3 out of 35661 genes, 0.0%	1
succinate-semialdehyde dehydrogenase [NAD(P)+] activity	2 out of 13420 genes, 0.0%	3 out of 35661 genes, 0.0%	1
xylose isomerase activity	2 out of 13420 genes, 0.0%	3 out of 35661 genes, 0.0%	1
auxin:proton symporter activity	2 out of 13420 genes, 0.0%	3 out of 35661 genes, 0.0%	1
ent-kaurene synthase activity	2 out of 13420 genes, 0.0%	3 out of 35661 genes, 0.0%	1
UTP:arabinose-1-phosphate uridylyltransferase activity	2 out of 13420 genes, 0.0%	3 out of 35661 genes, 0.0%	1
anaphase-promoting complex binding	2 out of 13420 genes, 0.0%	3 out of 35661 genes, 0.0%	1
myristoyl-[acyl-carrier-protein] hydrolase activity	2 out of 13420 genes, 0.0%	3 out of 35661 genes, 0.0%	1
palmitoyl-[acyl-carrier-protein] hydrolase activity	2 out of 13420 genes, 0.0%	3 out of 35661 genes, 0.0%	1
acyl-[acyl-carrier-protein] hydrolase activity	2 out of 13420 genes, 0.0%	3 out of 35661 genes, 0.0%	1
oxidoreductase activity, acting on the CH-CH group of donors, cytochrome as acceptor	2 out of 13420 genes, 0.0%	3 out of 35661 genes, 0.0%	1
galactonolactone dehydrogenase activity	2 out of 13420 genes, 0.0%	3 out of 35661 genes, 0.0%	1
oxidoreductase activity, acting on other nitrogenous compounds as donors, oxygen as acceptor	2 out of 13420 genes, 0.0%	3 out of 35661 genes, 0.0%	1
ligase activity, forming phosphoric ester bonds	2 out of 13420 genes, 0.0%	3 out of 35661 genes, 0.0%	1
methionine gamma-lyase activity	2 out of 13420 genes, 0.0%	3 out of 35661 genes, 0.0%	1
nicotianamine synthase activity	2 out of 13420 genes, 0.0%	3 out of 35661 genes, 0.0%	1
MAP kinase phosphatase activity	2 out of 13420 genes, 0.0%	3 out of 35661 genes, 0.0%	1
ubiquitin-ubiquitin ligase activity	2 out of 13420 genes, 0.0%	3 out of 35661 genes, 0.0%	1
enone reductase activity	2 out of 13420 genes, 0.0%	3 out of 35661 genes, 0.0%	1
chalcone isomerase activity	2 out of 13420 genes, 0.0%	3 out of 35661 genes, 0.0%	1
histone methyltransferase activity (H3-K27 specific)	2 out of 13420 genes, 0.0%	3 out of 35661 genes, 0.0%	1
UTP:xylose-1-phosphate uridylyltransferase activity	2 out of 13420 genes, 0.0%	3 out of 35661 genes, 0.0%	1
glucuronate-1-phosphate uridylyltransferase activity	2 out of 13420 genes, 0.0%	3 out of 35661 genes, 0.0%	1
cholestenol delta-isomerase activity	2 out of 13420 genes, 0.0%	3 out of 35661 genes, 0.0%	1
galacturonate binding	2 out of 13420 genes, 0.0%	3 out of 35661 genes, 0.0%	1
phosphatidylcholine desaturase activity	2 out of 13420 genes, 0.0%	3 out of 35661 genes, 0.0%	1
4-(cytidine 5'-diphospho)-2-C-methyl-D-erythritol kinase activity	2 out of 13420 genes, 0.0%	3 out of 35661 genes, 0.0%	1
delta3,5-delta2,4-dienoyl-CoA isomerase activity	2 out of 13420 genes, 0.0%	3 out of 35661 genes, 0.0%	1
C-19 gibberellin 2-beta-dioxygenase activity	2 out of 13420 genes, 0.0%	3 out of 35661 genes, 0.0%	1
UDP-arabinopyranose mutase activity	2 out of 13420 genes, 0.0%	3 out of 35661 genes, 0.0%	1
ubiquitin protein ligase activity	2 out of 13420 genes, 0.0%	3 out of 35661 genes, 0.0%	1
small conjugating protein ligase activity	2 out of 13420 genes, 0.0%	3 out of 35661 genes, 0.0%	1
proteasome binding	2 out of 13420 genes, 0.0%	3 out of 35661 genes, 0.0%	1
L-gulono-1,4-lactone dehydrogenase activity	2 out of 13420 genes, 0.0%	3 out of 35661 genes, 0.0%	1
serine O-acetyltransferase activity	7 out of 13420 genes, 0.1%	15 out of 35661 genes, 0.0%	1
serine O-acyltransferase activity	7 out of 13420 genes, 0.1%	15 out of 35661 genes, 0.0%	1
protein self-association	7 out of 13420 genes, 0.1%	15 out of 35661 genes, 0.0%	1
sucrose alpha-glucosidase activity	11 out of 13420 genes, 0.1%	25 out of 35661 genes, 0.1%	1
L-ascorbate peroxidase activity	9 out of 13420 genes, 0.1%	20 out of 35661 genes, 0.1%	1
acetylglucosaminyltransferase activity	24 out of 13420 genes, 0.2%	58 out of 35661 genes, 0.2%	1
cofactor binding	550 out of 13420 genes, 4.1%	1439 out of 35661 genes, 4.0%	1
serine-type exopeptidase activity	29 out of 13420 genes, 0.2%	71 out of 35661 genes, 0.2%	1
oxidoreductase activity, acting on CH-OH group of donors	283 out of 13420 genes, 2.1%	736 out of 35661 genes, 2.1%	1
sodium ion transmembrane transporter activity	14 out of 13420 genes, 0.1%	33 out of 35661 genes, 0.1%	1
sugar-phosphatase activity	14 out of 13420 genes, 0.1%	33 out of 35661 genes, 0.1%	1
secondary active transmembrane transporter activity	127 out of 13420 genes, 0.9%	327 out of 35661 genes, 0.9%	1
chlorophyll binding	12 out of 13420 genes, 0.1%	28 out of 35661 genes, 0.1%	1
aspartate carbamoyltransferase activity	4 out of 13420 genes, 0.0%	8 out of 35661 genes, 0.0%	1
dihydrofolate reductase activity	4 out of 13420 genes, 0.0%	8 out of 35661 genes, 0.0%	1
thymidylate synthase activity	4 out of 13420 genes, 0.0%	8 out of 35661 genes, 0.0%	1
ureidoglycolate hydrolase activity	4 out of 13420 genes, 0.0%	8 out of 35661 genes, 0.0%	1
carboxyl-O-methyltransferase activity	4 out of 13420 genes, 0.0%	8 out of 35661 genes, 0.0%	1
UTP:galactose-1-phosphate uridylyltransferase activity	4 out of 13420 genes, 0.0%	8 out of 35661 genes, 0.0%	1
5,10-methylenetetrahydrofolate-dependent methyltransferase activity	4 out of 13420 genes, 0.0%	8 out of 35661 genes, 0.0%	1
alpha-L-arabinofuranosidase activity	4 out of 13420 genes, 0.0%	8 out of 35661 genes, 0.0%	1
oxidoreductase activity, acting on other nitrogenous compounds as donors, with NAD or NADP as acceptor	4 out of 13420 genes, 0.0%	8 out of 35661 genes, 0.0%	1
protein carboxyl O-methyltransferase activity	4 out of 13420 genes, 0.0%	8 out of 35661 genes, 0.0%	1
NADPH binding	4 out of 13420 genes, 0.0%	8 out of 35661 genes, 0.0%	1
glycogen phosphorylase activity	10 out of 13420 genes, 0.1%	23 out of 35661 genes, 0.1%	1
symporter activity	26 out of 13420 genes, 0.2%	64 out of 35661 genes, 0.2%	1
solute:proton symporter activity	19 out of 13420 genes, 0.1%	46 out of 35661 genes, 0.1%	1
oxidoreductase activity, acting on the CH-NH2 group of donors, NAD or NADP as acceptor	19 out of 13420 genes, 0.1%	46 out of 35661 genes, 0.1%	1
diacylglycerol kinase activity	8 out of 13420 genes, 0.1%	18 out of 35661 genes, 0.1%	1
D-lactate dehydrogenase (cytochrome) activity	8 out of 13420 genes, 0.1%	18 out of 35661 genes, 0.1%	1
lysophospholipase activity	8 out of 13420 genes, 0.1%	18 out of 35661 genes, 0.1%	1
S-methyltransferase activity	8 out of 13420 genes, 0.1%	18 out of 35661 genes, 0.1%	1
3-hydroxybutyryl-CoA epimerase activity	8 out of 13420 genes, 0.1%	18 out of 35661 genes, 0.1%	1
alternative oxidase activity	8 out of 13420 genes, 0.1%	18 out of 35661 genes, 0.1%	1
oxidoreductase activity, acting on the CH-OH group of donors, cytochrome as acceptor	8 out of 13420 genes, 0.1%	18 out of 35661 genes, 0.1%	1
luciferin monooxygenase activity	8 out of 13420 genes, 0.1%	18 out of 35661 genes, 0.1%	1
Photinus-luciferin 4-monooxygenase (ATP-hydrolyzing) activity	8 out of 13420 genes, 0.1%	18 out of 35661 genes, 0.1%	1
sterol 24-C-methyltransferase activity	6 out of 13420 genes, 0.0%	13 out of 35661 genes, 0.0%	1
adenine phosphoribosyltransferase activity	6 out of 13420 genes, 0.0%	13 out of 35661 genes, 0.0%	1
mannosyl-oligosaccharide 1,2-alpha-mannosidase activity	6 out of 13420 genes, 0.0%	13 out of 35661 genes, 0.0%	1
carbohydrate derivative transporter activity	29 out of 13420 genes, 0.2%	72 out of 35661 genes, 0.2%	1
cation transmembrane transporter activity	387 out of 13420 genes, 2.9%	1014 out of 35661 genes, 2.8%	1
single-stranded DNA binding	13 out of 13420 genes, 0.1%	31 out of 35661 genes, 0.1%	1
cellulase activity	11 out of 13420 genes, 0.1%	26 out of 35661 genes, 0.1%	1
macromolecular complex binding	142 out of 13420 genes, 1.1%	369 out of 35661 genes, 1.0%	1
transporter activity	988 out of 13420 genes, 7.4%	2606 out of 35661 genes, 7.3%	1
amylase activity	16 out of 13420 genes, 0.1%	39 out of 35661 genes, 0.1%	1
DNA polymerase activity	41 out of 13420 genes, 0.3%	104 out of 35661 genes, 0.3%	1
peptidase activity, acting on L-amino acid peptides	379 out of 13420 genes, 2.8%	995 out of 35661 genes, 2.8%	1
amino acid kinase activity	7 out of 13420 genes, 0.1%	16 out of 35661 genes, 0.0%	1
nutrient reservoir activity	14 out of 13420 genes, 0.1%	34 out of 35661 genes, 0.1%	1
acetate-CoA ligase activity	5 out of 13420 genes, 0.0%	11 out of 35661 genes, 0.0%	1
leucine-tRNA ligase activity	5 out of 13420 genes, 0.0%	11 out of 35661 genes, 0.0%	1
organic acid:sodium symporter activity	5 out of 13420 genes, 0.0%	11 out of 35661 genes, 0.0%	1
glycogenin glucosyltransferase activity	5 out of 13420 genes, 0.0%	11 out of 35661 genes, 0.0%	1
S-adenosylmethionine-homocysteine S-methyltransferase activity	5 out of 13420 genes, 0.0%	11 out of 35661 genes, 0.0%	1
chlorophyllide a oxygenase [overall] activity	5 out of 13420 genes, 0.0%	11 out of 35661 genes, 0.0%	1
CDP-alcohol phosphatidyltransferase activity	5 out of 13420 genes, 0.0%	11 out of 35661 genes, 0.0%	1
3-hydroxyacyl-CoA dehydrogenase activity	12 out of 13420 genes, 0.1%	29 out of 35661 genes, 0.1%	1
2-isopropylmalate synthase activity	3 out of 13420 genes, 0.0%	6 out of 35661 genes, 0.0%	1
3-oxo-5-alpha-steroid 4-dehydrogenase activity	3 out of 13420 genes, 0.0%	6 out of 35661 genes, 0.0%	1
5-methyltetrahydropteroyltriglutamate-homocysteine S-methyltransferase activity	3 out of 13420 genes, 0.0%	6 out of 35661 genes, 0.0%	1
NAD+ ADP-ribosyltransferase activity	3 out of 13420 genes, 0.0%	6 out of 35661 genes, 0.0%	1
cystathionine beta-lyase activity	3 out of 13420 genes, 0.0%	6 out of 35661 genes, 0.0%	1
cystathionine gamma-lyase activity	3 out of 13420 genes, 0.0%	6 out of 35661 genes, 0.0%	1
fructose-2,6-bisphosphate 2-phosphatase activity	3 out of 13420 genes, 0.0%	6 out of 35661 genes, 0.0%	1
glutamate 5-kinase activity	3 out of 13420 genes, 0.0%	6 out of 35661 genes, 0.0%	1
glutamate-5-semialdehyde dehydrogenase activity	3 out of 13420 genes, 0.0%	6 out of 35661 genes, 0.0%	1
hydroxymethylglutaryl-CoA synthase activity	3 out of 13420 genes, 0.0%	6 out of 35661 genes, 0.0%	1
1-phosphatidylinositol 4-kinase activity	3 out of 13420 genes, 0.0%	6 out of 35661 genes, 0.0%	1
isopentenyl-diphosphate delta-isomerase activity	3 out of 13420 genes, 0.0%	6 out of 35661 genes, 0.0%	1
L-lactate dehydrogenase activity	3 out of 13420 genes, 0.0%	6 out of 35661 genes, 0.0%	1
pantetheine-phosphate adenylyltransferase activity	3 out of 13420 genes, 0.0%	6 out of 35661 genes, 0.0%	1
tryptophan-tRNA ligase activity	3 out of 13420 genes, 0.0%	6 out of 35661 genes, 0.0%	1
mannose-1-phosphate guanylyltransferase (GDP) activity	3 out of 13420 genes, 0.0%	6 out of 35661 genes, 0.0%	1
monodehydroascorbate reductase (NADH) activity	3 out of 13420 genes, 0.0%	6 out of 35661 genes, 0.0%	1
hexitol dehydrogenase activity	3 out of 13420 genes, 0.0%	6 out of 35661 genes, 0.0%	1
steroid dehydrogenase activity, acting on the CH-CH group of donors	3 out of 13420 genes, 0.0%	6 out of 35661 genes, 0.0%	1
5-methyltetrahydropteroyltri-L-glutamate-dependent methyltransferase activity	3 out of 13420 genes, 0.0%	6 out of 35661 genes, 0.0%	1
L-cystine L-cysteine-lyase (deaminating)	3 out of 13420 genes, 0.0%	6 out of 35661 genes, 0.0%	1
mannitol dehydrogenase activity	3 out of 13420 genes, 0.0%	6 out of 35661 genes, 0.0%	1
S-methyl-5-thioribose kinase activity	3 out of 13420 genes, 0.0%	6 out of 35661 genes, 0.0%	1
(R)-2-hydroxyglutarate dehydrogenase activity	3 out of 13420 genes, 0.0%	6 out of 35661 genes, 0.0%	1
L-cysteine desulfhydrase activity	3 out of 13420 genes, 0.0%	6 out of 35661 genes, 0.0%	1
UDP-N-acetylmuramate dehydrogenase activity	30 out of 13420 genes, 0.2%	76 out of 35661 genes, 0.2%	1
ligase activity, forming carbon-sulfur bonds	46 out of 13420 genes, 0.3%	118 out of 35661 genes, 0.3%	1
squalene monooxygenase activity	10 out of 13420 genes, 0.1%	24 out of 35661 genes, 0.1%	1
beta-fructofuranosidase activity	15 out of 13420 genes, 0.1%	37 out of 35661 genes, 0.1%	1
DNA-dependent ATPase activity	57 out of 13420 genes, 0.4%	147 out of 35661 genes, 0.4%	1
serine-type carboxypeptidase activity	23 out of 13420 genes, 0.2%	58 out of 35661 genes, 0.2%	1
nucleobase-containing compound transmembrane transporter activity	31 out of 13420 genes, 0.2%	79 out of 35661 genes, 0.2%	1
pectinesterase activity	18 out of 13420 genes, 0.1%	45 out of 35661 genes, 0.1%	1
acyl-CoA oxidase activity	8 out of 13420 genes, 0.1%	19 out of 35661 genes, 0.1%	1
malic enzyme activity	8 out of 13420 genes, 0.1%	19 out of 35661 genes, 0.1%	1
cyclin-dependent protein serine/threonine kinase activity	8 out of 13420 genes, 0.1%	19 out of 35661 genes, 0.1%	1
small protein activating enzyme activity	8 out of 13420 genes, 0.1%	19 out of 35661 genes, 0.1%	1
racemase and epimerase activity, acting on hydroxy acids and derivatives	8 out of 13420 genes, 0.1%	19 out of 35661 genes, 0.1%	1
cyclin-dependent protein kinase activity	8 out of 13420 genes, 0.1%	19 out of 35661 genes, 0.1%	1
serine-type endopeptidase activity	64 out of 13420 genes, 0.5%	166 out of 35661 genes, 0.5%	1
superoxide dismutase activity	16 out of 13420 genes, 0.1%	40 out of 35661 genes, 0.1%	1
oxidoreductase activity, acting on superoxide radicals as acceptor	16 out of 13420 genes, 0.1%	40 out of 35661 genes, 0.1%	1
L-malate dehydrogenase activity	11 out of 13420 genes, 0.1%	27 out of 35661 genes, 0.1%	1
D-arabinono-1,4-lactone oxidase activity	6 out of 13420 genes, 0.0%	14 out of 35661 genes, 0.0%	1
methylcrotonoyl-CoA carboxylase activity	6 out of 13420 genes, 0.0%	14 out of 35661 genes, 0.0%	1
phosphoglucomutase activity	6 out of 13420 genes, 0.0%	14 out of 35661 genes, 0.0%	1
mannosyl-oligosaccharide mannosidase activity	6 out of 13420 genes, 0.0%	14 out of 35661 genes, 0.0%	1
oxidoreductase activity, acting on other nitrogenous compounds as donors	6 out of 13420 genes, 0.0%	14 out of 35661 genes, 0.0%	1
sugar transmembrane transporter activity	27 out of 13420 genes, 0.2%	69 out of 35661 genes, 0.2%	1
motor activity	74 out of 13420 genes, 0.6%	193 out of 35661 genes, 0.5%	1
arginine N-methyltransferase activity	9 out of 13420 genes, 0.1%	22 out of 35661 genes, 0.1%	1
protein-arginine N-methyltransferase activity	9 out of 13420 genes, 0.1%	22 out of 35661 genes, 0.1%	1
oxygen binding	9 out of 13420 genes, 0.1%	22 out of 35661 genes, 0.1%	1
sequence-specific DNA binding	81 out of 13420 genes, 0.6%	212 out of 35661 genes, 0.6%	1
pantothenate kinase activity	4 out of 13420 genes, 0.0%	9 out of 35661 genes, 0.0%	1
transmembrane receptor protein serine/threonine kinase activity	4 out of 13420 genes, 0.0%	9 out of 35661 genes, 0.0%	1
xylan 1,4-beta-xylosidase activity	4 out of 13420 genes, 0.0%	9 out of 35661 genes, 0.0%	1
AMP binding	4 out of 13420 genes, 0.0%	9 out of 35661 genes, 0.0%	1
glutathione gamma-glutamylcysteinyltransferase activity	4 out of 13420 genes, 0.0%	9 out of 35661 genes, 0.0%	1
Atg8 activating enzyme activity	4 out of 13420 genes, 0.0%	9 out of 35661 genes, 0.0%	1
protein xylosyltransferase activity	4 out of 13420 genes, 0.0%	9 out of 35661 genes, 0.0%	1
galacturan 1,4-alpha-galacturonidase activity	4 out of 13420 genes, 0.0%	9 out of 35661 genes, 0.0%	1
xylanase activity	4 out of 13420 genes, 0.0%	9 out of 35661 genes, 0.0%	1
inorganic phosphate transmembrane transporter activity	12 out of 13420 genes, 0.1%	30 out of 35661 genes, 0.1%	1
protein kinase regulator activity	12 out of 13420 genes, 0.1%	30 out of 35661 genes, 0.1%	1
CoA carboxylase activity	15 out of 13420 genes, 0.1%	38 out of 35661 genes, 0.1%	1
chitinase activity	7 out of 13420 genes, 0.1%	17 out of 35661 genes, 0.0%	1
mRNA methyltransferase activity	7 out of 13420 genes, 0.1%	17 out of 35661 genes, 0.0%	1
CoA hydrolase activity	7 out of 13420 genes, 0.1%	17 out of 35661 genes, 0.0%	1
carbohydrate transmembrane transporter activity	35 out of 13420 genes, 0.3%	91 out of 35661 genes, 0.3%	1
carbohydrate transporter activity	35 out of 13420 genes, 0.3%	91 out of 35661 genes, 0.3%	1
actin binding	52 out of 13420 genes, 0.4%	136 out of 35661 genes, 0.4%	1
monovalent cation:proton antiporter activity	13 out of 13420 genes, 0.1%	33 out of 35661 genes, 0.1%	1
AT DNA binding	2 out of 13420 genes, 0.0%	4 out of 35661 genes, 0.0%	1
DNA primase activity	2 out of 13420 genes, 0.0%	4 out of 35661 genes, 0.0%	1
chorismate synthase activity	2 out of 13420 genes, 0.0%	4 out of 35661 genes, 0.0%	1
farnesyltranstransferase activity	2 out of 13420 genes, 0.0%	4 out of 35661 genes, 0.0%	1
methylglutaconyl-CoA hydratase activity	2 out of 13420 genes, 0.0%	4 out of 35661 genes, 0.0%	1
phosphoribosyl-AMP cyclohydrolase activity	2 out of 13420 genes, 0.0%	4 out of 35661 genes, 0.0%	1
phosphoribosyl-ATP diphosphatase activity	2 out of 13420 genes, 0.0%	4 out of 35661 genes, 0.0%	1
Rab geranylgeranyltransferase activity	2 out of 13420 genes, 0.0%	4 out of 35661 genes, 0.0%	1
shikimate kinase activity	2 out of 13420 genes, 0.0%	4 out of 35661 genes, 0.0%	1
signal recognition particle binding	2 out of 13420 genes, 0.0%	4 out of 35661 genes, 0.0%	1
Rho GTPase activator activity	2 out of 13420 genes, 0.0%	4 out of 35661 genes, 0.0%	1
fucosyltransferase activity	2 out of 13420 genes, 0.0%	4 out of 35661 genes, 0.0%	1
selenium binding	2 out of 13420 genes, 0.0%	4 out of 35661 genes, 0.0%	1
alanine-glyoxylate transaminase activity	2 out of 13420 genes, 0.0%	4 out of 35661 genes, 0.0%	1
palmitoyl-(protein) hydrolase activity	2 out of 13420 genes, 0.0%	4 out of 35661 genes, 0.0%	1
procollagen-lysine 5-dioxygenase activity	2 out of 13420 genes, 0.0%	4 out of 35661 genes, 0.0%	1
xanthoxin dehydrogenase activity	2 out of 13420 genes, 0.0%	4 out of 35661 genes, 0.0%	1
acetyl CoA:(Z)-3-hexen-1-ol acetyltransferase activity	2 out of 13420 genes, 0.0%	4 out of 35661 genes, 0.0%	1
iron chelate transmembrane transporter activity	2 out of 13420 genes, 0.0%	4 out of 35661 genes, 0.0%	1
4-coumarate-CoA ligase activity	2 out of 13420 genes, 0.0%	4 out of 35661 genes, 0.0%	1
oxidoreductase activity, acting on a sulfur group of donors, quinone or similar compound as acceptor	2 out of 13420 genes, 0.0%	4 out of 35661 genes, 0.0%	1
nucleosome binding	2 out of 13420 genes, 0.0%	4 out of 35661 genes, 0.0%	1
omega-3 fatty acid desaturase activity	2 out of 13420 genes, 0.0%	4 out of 35661 genes, 0.0%	1
glutathione dehydrogenase (ascorbate) activity	2 out of 13420 genes, 0.0%	4 out of 35661 genes, 0.0%	1
2'-hydroxyisoflavone reductase activity	2 out of 13420 genes, 0.0%	4 out of 35661 genes, 0.0%	1
3-dehydrosphinganine reductase activity	2 out of 13420 genes, 0.0%	4 out of 35661 genes, 0.0%	1
GDP-mannose 3,5-epimerase activity	2 out of 13420 genes, 0.0%	4 out of 35661 genes, 0.0%	1
progesterone 5-alpha-reductase activity	2 out of 13420 genes, 0.0%	4 out of 35661 genes, 0.0%	1
secologanin synthase activity	2 out of 13420 genes, 0.0%	4 out of 35661 genes, 0.0%	1
iron-nicotianamine transmembrane transporter activity	2 out of 13420 genes, 0.0%	4 out of 35661 genes, 0.0%	1
peptidyl-lysine 5-dioxygenase activity	2 out of 13420 genes, 0.0%	4 out of 35661 genes, 0.0%	1
palmitoyl hydrolase activity	2 out of 13420 genes, 0.0%	4 out of 35661 genes, 0.0%	1
oxo-acid-lyase activity	16 out of 13420 genes, 0.1%	41 out of 35661 genes, 0.1%	1
oxidoreductase activity, acting on paired donors, with incorporation or reduction of molecular oxygen, NAD(P)H as one donor, and incorporation of one atom of oxygen	54 out of 13420 genes, 0.4%	142 out of 35661 genes, 0.4%	1
RNA-dependent ATPase activity	5 out of 13420 genes, 0.0%	12 out of 35661 genes, 0.0%	1
anion:cation symporter activity	5 out of 13420 genes, 0.0%	12 out of 35661 genes, 0.0%	1
solute:sodium symporter activity	5 out of 13420 genes, 0.0%	12 out of 35661 genes, 0.0%	1
ether hydrolase activity	5 out of 13420 genes, 0.0%	12 out of 35661 genes, 0.0%	1
protein histidine kinase binding	5 out of 13420 genes, 0.0%	12 out of 35661 genes, 0.0%	1
oxidoreductase activity, acting on X-H and Y-H to form an X-Y bond	5 out of 13420 genes, 0.0%	12 out of 35661 genes, 0.0%	1
oxidoreductase activity, acting on X-H and Y-H to form an X-Y bond, with oxygen as acceptor	5 out of 13420 genes, 0.0%	12 out of 35661 genes, 0.0%	1
acyl-CoA hydrolase activity	5 out of 13420 genes, 0.0%	12 out of 35661 genes, 0.0%	1
reticuline oxidase activity	5 out of 13420 genes, 0.0%	12 out of 35661 genes, 0.0%	1
hydrolase activity, acting on carbon-nitrogen (but not peptide) bonds, in linear amidines	8 out of 13420 genes, 0.1%	20 out of 35661 genes, 0.1%	1
methylated histone binding	8 out of 13420 genes, 0.1%	20 out of 35661 genes, 0.1%	1
S-(hydroxymethyl)glutathione dehydrogenase activity	8 out of 13420 genes, 0.1%	20 out of 35661 genes, 0.1%	1
Ras GTPase activator activity	11 out of 13420 genes, 0.1%	28 out of 35661 genes, 0.1%	1
O-acyltransferase activity	35 out of 13420 genes, 0.3%	92 out of 35661 genes, 0.3%	1
oxidoreductase activity, acting on the CH-CH group of donors	277 out of 13420 genes, 2.1%	736 out of 35661 genes, 2.1%	1
hydrolase activity	2885 out of 13420 genes, 21.5%	7669 out of 35661 genes, 21.5%	1
cytochrome-c oxidase activity	21 out of 13420 genes, 0.2%	55 out of 35661 genes, 0.2%	1
oxidoreductase activity, acting on a heme group of donors	21 out of 13420 genes, 0.2%	55 out of 35661 genes, 0.2%	1
oxidoreductase activity, acting on a heme group of donors, oxygen as acceptor	21 out of 13420 genes, 0.2%	55 out of 35661 genes, 0.2%	1
calcium ion transmembrane transporter activity	36 out of 13420 genes, 0.3%	95 out of 35661 genes, 0.3%	1
DNA topoisomerase type II (ATP-hydrolyzing) activity	9 out of 13420 genes, 0.1%	23 out of 35661 genes, 0.1%	1
L-aspartate:2-oxoglutarate aminotransferase activity	9 out of 13420 genes, 0.1%	23 out of 35661 genes, 0.1%	1
DNA topoisomerase II activity	9 out of 13420 genes, 0.1%	23 out of 35661 genes, 0.1%	1
aminoacyl-tRNA hydrolase activity	6 out of 13420 genes, 0.0%	15 out of 35661 genes, 0.0%	1
isocitrate dehydrogenase (NAD+) activity	6 out of 13420 genes, 0.0%	15 out of 35661 genes, 0.0%	1
receptor serine/threonine kinase binding	6 out of 13420 genes, 0.0%	15 out of 35661 genes, 0.0%	1
serine-type peptidase activity	126 out of 13420 genes, 0.9%	335 out of 35661 genes, 0.9%	1
serine hydrolase activity	126 out of 13420 genes, 0.9%	335 out of 35661 genes, 0.9%	1
oxidoreductase activity, acting on diphenols and related substances as donors	73 out of 13420 genes, 0.5%	194 out of 35661 genes, 0.5%	1
DNA topoisomerase type I activity	3 out of 13420 genes, 0.0%	7 out of 35661 genes, 0.0%	1
ferredoxin-NADP+ reductase activity	3 out of 13420 genes, 0.0%	7 out of 35661 genes, 0.0%	1
glutamine-fructose-6-phosphate transaminase (isomerizing) activity	3 out of 13420 genes, 0.0%	7 out of 35661 genes, 0.0%	1
RNA-DNA hybrid ribonuclease activity	3 out of 13420 genes, 0.0%	7 out of 35661 genes, 0.0%	1
lysine-tRNA ligase activity	3 out of 13420 genes, 0.0%	7 out of 35661 genes, 0.0%	1
L-glutamate transmembrane transporter activity	3 out of 13420 genes, 0.0%	7 out of 35661 genes, 0.0%	1
glucose transmembrane transporter activity	3 out of 13420 genes, 0.0%	7 out of 35661 genes, 0.0%	1
methyl-CpG binding	3 out of 13420 genes, 0.0%	7 out of 35661 genes, 0.0%	1
phosphate ion transmembrane-transporting ATPase activity	3 out of 13420 genes, 0.0%	7 out of 35661 genes, 0.0%	1
isoamylase activity	3 out of 13420 genes, 0.0%	7 out of 35661 genes, 0.0%	1
molybdopterin cofactor binding	3 out of 13420 genes, 0.0%	7 out of 35661 genes, 0.0%	1
UDP-glucuronate 4-epimerase activity	3 out of 13420 genes, 0.0%	7 out of 35661 genes, 0.0%	1
inositol trisphosphate kinase activity	3 out of 13420 genes, 0.0%	7 out of 35661 genes, 0.0%	1
L-glutamine aminotransferase activity	3 out of 13420 genes, 0.0%	7 out of 35661 genes, 0.0%	1
3R-hydroxyacyl-CoA dehydratase activity	3 out of 13420 genes, 0.0%	7 out of 35661 genes, 0.0%	1
terpene synthase activity	16 out of 13420 genes, 0.1%	42 out of 35661 genes, 0.1%	1
organic anion transmembrane transporter activity	62 out of 13420 genes, 0.5%	165 out of 35661 genes, 0.5%	1
dihydrolipoyl dehydrogenase activity	10 out of 13420 genes, 0.1%	26 out of 35661 genes, 0.1%	1
small molecule binding	3664 out of 13420 genes, 27.3%	9747 out of 35661 genes, 27.3%	1
receptor binding	7 out of 13420 genes, 0.1%	18 out of 35661 genes, 0.1%	1
amide transmembrane transporter activity	7 out of 13420 genes, 0.1%	18 out of 35661 genes, 0.1%	1
tubulin binding	45 out of 13420 genes, 0.3%	120 out of 35661 genes, 0.3%	1
cation:cation antiporter activity	17 out of 13420 genes, 0.1%	45 out of 35661 genes, 0.1%	1
monovalent inorganic cation transmembrane transporter activity	209 out of 13420 genes, 1.6%	558 out of 35661 genes, 1.6%	1
primary amine oxidase activity	11 out of 13420 genes, 0.1%	29 out of 35661 genes, 0.1%	1
1-deoxy-D-xylulose-5-phosphate synthase activity	11 out of 13420 genes, 0.1%	29 out of 35661 genes, 0.1%	1
acylglycerol O-acyltransferase activity	11 out of 13420 genes, 0.1%	29 out of 35661 genes, 0.1%	1
L-phenylalanine aminotransferase activity	11 out of 13420 genes, 0.1%	29 out of 35661 genes, 0.1%	1
L-phenylalanine:2-oxoglutarate aminotransferase activity	11 out of 13420 genes, 0.1%	29 out of 35661 genes, 0.1%	1
glucokinase activity	4 out of 13420 genes, 0.0%	10 out of 35661 genes, 0.0%	1
leukotriene-A4 hydrolase activity	4 out of 13420 genes, 0.0%	10 out of 35661 genes, 0.0%	1
o-succinylbenzoate-CoA ligase activity	4 out of 13420 genes, 0.0%	10 out of 35661 genes, 0.0%	1
[ribulose-bisphosphate carboxylase]-lysine N-methyltransferase activity	4 out of 13420 genes, 0.0%	10 out of 35661 genes, 0.0%	1
glucosyltransferase activity	142 out of 13420 genes, 1.1%	380 out of 35661 genes, 1.1%	1
aspartyl esterase activity	15 out of 13420 genes, 0.1%	40 out of 35661 genes, 0.1%	1
acid-amino acid ligase activity	41 out of 13420 genes, 0.3%	110 out of 35661 genes, 0.3%	1
ATP binding	1924 out of 13420 genes, 14.3%	5126 out of 35661 genes, 14.4%	1
transition metal ion transmembrane transporter activity	35 out of 13420 genes, 0.3%	94 out of 35661 genes, 0.3%	1
carbonate dehydratase activity	5 out of 13420 genes, 0.0%	13 out of 35661 genes, 0.0%	1
L,L-diaminopimelate aminotransferase activity	5 out of 13420 genes, 0.0%	13 out of 35661 genes, 0.0%	1
heme transporter activity	5 out of 13420 genes, 0.0%	13 out of 35661 genes, 0.0%	1
phosphogluconate dehydrogenase (decarboxylating) activity	9 out of 13420 genes, 0.1%	24 out of 35661 genes, 0.1%	1
Rab GTPase activator activity	9 out of 13420 genes, 0.1%	24 out of 35661 genes, 0.1%	1
DNA topoisomerase activity	13 out of 13420 genes, 0.1%	35 out of 35661 genes, 0.1%	1
antiporter activity	69 out of 13420 genes, 0.5%	186 out of 35661 genes, 0.5%	1
calcium-transporting ATPase activity	31 out of 13420 genes, 0.2%	84 out of 35661 genes, 0.2%	1
carboxyl- or carbamoyltransferase activity	6 out of 13420 genes, 0.0%	16 out of 35661 genes, 0.0%	1
nucleotide transmembrane transporter activity	22 out of 13420 genes, 0.2%	60 out of 35661 genes, 0.2%	1
phosphotransferase activity, for other substituted phosphate groups	11 out of 13420 genes, 0.1%	30 out of 35661 genes, 0.1%	1
oxidoreductase activity, acting on NAD(P)H, oxygen as acceptor	15 out of 13420 genes, 0.1%	41 out of 35661 genes, 0.1%	1
serine-type endopeptidase inhibitor activity	7 out of 13420 genes, 0.1%	19 out of 35661 genes, 0.1%	1
arsenite secondary active transmembrane transporter activity	7 out of 13420 genes, 0.1%	19 out of 35661 genes, 0.1%	1
arsenite-transmembrane transporting ATPase activity	7 out of 13420 genes, 0.1%	19 out of 35661 genes, 0.1%	1
flavonoid 3',5'-hydroxylase activity	7 out of 13420 genes, 0.1%	19 out of 35661 genes, 0.1%	1
UDP-glucuronate decarboxylase activity	7 out of 13420 genes, 0.1%	19 out of 35661 genes, 0.1%	1
lipid binding	73 out of 13420 genes, 0.5%	198 out of 35661 genes, 0.6%	1
nucleoside transmembrane transporter activity	19 out of 13420 genes, 0.1%	52 out of 35661 genes, 0.1%	1
CoA-ligase activity	23 out of 13420 genes, 0.2%	63 out of 35661 genes, 0.2%	1
acid-thiol ligase activity	23 out of 13420 genes, 0.2%	63 out of 35661 genes, 0.2%	1
(1->3)-beta-D-glucan binding	2 out of 13420 genes, 0.0%	5 out of 35661 genes, 0.0%	1
3-hydroxyisobutyryl-CoA hydrolase activity	2 out of 13420 genes, 0.0%	5 out of 35661 genes, 0.0%	1
6-phosphofructo-2-kinase activity	2 out of 13420 genes, 0.0%	5 out of 35661 genes, 0.0%	1
NAD(P)H dehydrogenase (quinone) activity	2 out of 13420 genes, 0.0%	5 out of 35661 genes, 0.0%	1
anthranilate synthase activity	2 out of 13420 genes, 0.0%	5 out of 35661 genes, 0.0%	1
dihydropyrimidinase activity	2 out of 13420 genes, 0.0%	5 out of 35661 genes, 0.0%	1
dodecenoyl-CoA delta-isomerase activity	2 out of 13420 genes, 0.0%	5 out of 35661 genes, 0.0%	1
threonine-tRNA ligase activity	2 out of 13420 genes, 0.0%	5 out of 35661 genes, 0.0%	1
phosphatidate phosphatase activity	2 out of 13420 genes, 0.0%	5 out of 35661 genes, 0.0%	1
exoribonuclease II activity	2 out of 13420 genes, 0.0%	5 out of 35661 genes, 0.0%	1
double-stranded methylated DNA binding	2 out of 13420 genes, 0.0%	5 out of 35661 genes, 0.0%	1
trans-2-enoyl-CoA reductase (NADPH) activity	2 out of 13420 genes, 0.0%	5 out of 35661 genes, 0.0%	1
naringenin 3-dioxygenase activity	2 out of 13420 genes, 0.0%	5 out of 35661 genes, 0.0%	1
ribose-5-phosphate adenylyltransferase activity	2 out of 13420 genes, 0.0%	5 out of 35661 genes, 0.0%	1
GDP-L-fucose synthase activity	2 out of 13420 genes, 0.0%	5 out of 35661 genes, 0.0%	1
very-long-chain-(S)-2-hydroxy-acid oxidase activity	2 out of 13420 genes, 0.0%	5 out of 35661 genes, 0.0%	1
long-chain-(S)-2-hydroxy-long-chain-acid oxidase activity	2 out of 13420 genes, 0.0%	5 out of 35661 genes, 0.0%	1
medium-chain-(S)-2-hydroxy-acid oxidase activity	2 out of 13420 genes, 0.0%	5 out of 35661 genes, 0.0%	1
phosphorylase activity	12 out of 13420 genes, 0.1%	33 out of 35661 genes, 0.1%	1
RNA helicase activity	8 out of 13420 genes, 0.1%	22 out of 35661 genes, 0.1%	1
N,N-dimethylaniline monooxygenase activity	8 out of 13420 genes, 0.1%	22 out of 35661 genes, 0.1%	1
transcription regulatory region sequence-specific DNA binding	3 out of 13420 genes, 0.0%	8 out of 35661 genes, 0.0%	1
aspartate kinase activity	3 out of 13420 genes, 0.0%	8 out of 35661 genes, 0.0%	1
ferroxidase activity	3 out of 13420 genes, 0.0%	8 out of 35661 genes, 0.0%	1
Rab GDP-dissociation inhibitor activity	3 out of 13420 genes, 0.0%	8 out of 35661 genes, 0.0%	1
ferric iron binding	3 out of 13420 genes, 0.0%	8 out of 35661 genes, 0.0%	1
sialyltransferase activity	3 out of 13420 genes, 0.0%	8 out of 35661 genes, 0.0%	1
zeaxanthin epoxidase [overall] activity	3 out of 13420 genes, 0.0%	8 out of 35661 genes, 0.0%	1
UDP-L-rhamnose synthase activity	3 out of 13420 genes, 0.0%	8 out of 35661 genes, 0.0%	1
hexose transmembrane transporter activity	3 out of 13420 genes, 0.0%	8 out of 35661 genes, 0.0%	1
oxidoreductase activity, oxidizing metal ions, oxygen as acceptor	3 out of 13420 genes, 0.0%	8 out of 35661 genes, 0.0%	1
GDP binding	3 out of 13420 genes, 0.0%	8 out of 35661 genes, 0.0%	1
histone deacetylase activity (H3-K14 specific)	3 out of 13420 genes, 0.0%	8 out of 35661 genes, 0.0%	1
NAD-dependent histone deacetylase activity (H3-K14 specific)	3 out of 13420 genes, 0.0%	8 out of 35661 genes, 0.0%	1
histone deacetylase activity (H3-K9 specific)	3 out of 13420 genes, 0.0%	8 out of 35661 genes, 0.0%	1
histone deacetylase activity (H4-K16 specific)	3 out of 13420 genes, 0.0%	8 out of 35661 genes, 0.0%	1
4-hydroxy-3-methylbut-2-en-1-yl diphosphate synthase activity	3 out of 13420 genes, 0.0%	8 out of 35661 genes, 0.0%	1
NAD-dependent histone deacetylase activity (H3-K9 specific)	3 out of 13420 genes, 0.0%	8 out of 35661 genes, 0.0%	1
NAD-dependent histone deacetylase activity (H4-K16 specific)	3 out of 13420 genes, 0.0%	8 out of 35661 genes, 0.0%	1
tropine dehydrogenase activity	3 out of 13420 genes, 0.0%	8 out of 35661 genes, 0.0%	1
zeaxanthin epoxidase activity	3 out of 13420 genes, 0.0%	8 out of 35661 genes, 0.0%	1
antheraxanthin epoxidase activity	3 out of 13420 genes, 0.0%	8 out of 35661 genes, 0.0%	1
NAD-dependent histone deacetylase activity (H3-K18 specific)	3 out of 13420 genes, 0.0%	8 out of 35661 genes, 0.0%	1
identical protein binding	86 out of 13420 genes, 0.6%	234 out of 35661 genes, 0.7%	1
manganese ion transmembrane transporter activity	4 out of 13420 genes, 0.0%	11 out of 35661 genes, 0.0%	1
lithium:proton antiporter activity	4 out of 13420 genes, 0.0%	11 out of 35661 genes, 0.0%	1
basic amino acid transmembrane transporter activity	4 out of 13420 genes, 0.0%	11 out of 35661 genes, 0.0%	1
polyamine transmembrane transporter activity	4 out of 13420 genes, 0.0%	11 out of 35661 genes, 0.0%	1
polyamine-transporting ATPase activity	4 out of 13420 genes, 0.0%	11 out of 35661 genes, 0.0%	1
phosphatidylinositol kinase activity	4 out of 13420 genes, 0.0%	11 out of 35661 genes, 0.0%	1
adenyl ribonucleotide binding	1931 out of 13420 genes, 14.4%	5163 out of 35661 genes, 14.5%	1
ATP citrate synthase activity	10 out of 13420 genes, 0.1%	28 out of 35661 genes, 0.1%	1
adenyl nucleotide binding	1931 out of 13420 genes, 14.4%	5164 out of 35661 genes, 14.5%	1
2-acylglycerol O-acyltransferase activity	5 out of 13420 genes, 0.0%	14 out of 35661 genes, 0.0%	1
indole-3-acetic acid amido synthetase activity	5 out of 13420 genes, 0.0%	14 out of 35661 genes, 0.0%	1
peptide deformylase activity	5 out of 13420 genes, 0.0%	14 out of 35661 genes, 0.0%	1
aminopeptidase activity	27 out of 13420 genes, 0.2%	75 out of 35661 genes, 0.2%	1
potassium ion binding	15 out of 13420 genes, 0.1%	42 out of 35661 genes, 0.1%	1
alkali metal ion binding	15 out of 13420 genes, 0.1%	42 out of 35661 genes, 0.1%	1
arginine-tRNA ligase activity	6 out of 13420 genes, 0.0%	17 out of 35661 genes, 0.0%	1
heme-copper terminal oxidase activity	21 out of 13420 genes, 0.2%	59 out of 35661 genes, 0.2%	1
acetyl-CoA carboxylase activity	7 out of 13420 genes, 0.1%	20 out of 35661 genes, 0.1%	1
oxidoreductase activity, acting on the CH-CH group of donors, quinone or related compound as acceptor	7 out of 13420 genes, 0.1%	20 out of 35661 genes, 0.1%	1
starch binding	7 out of 13420 genes, 0.1%	20 out of 35661 genes, 0.1%	1
oxidoreductase activity, acting on diphenols and related substances as donors, oxygen as acceptor	52 out of 13420 genes, 0.4%	144 out of 35661 genes, 0.4%	1
arsenite transmembrane transporter activity	8 out of 13420 genes, 0.1%	23 out of 35661 genes, 0.1%	1
sucrose synthase activity	9 out of 13420 genes, 0.1%	26 out of 35661 genes, 0.1%	1
proton-transporting ATPase activity, rotational mechanism	28 out of 13420 genes, 0.2%	79 out of 35661 genes, 0.2%	1
pyruvate kinase activity	15 out of 13420 genes, 0.1%	43 out of 35661 genes, 0.1%	1
malate dehydrogenase activity	20 out of 13420 genes, 0.1%	57 out of 35661 genes, 0.2%	1
transaminase activity	56 out of 13420 genes, 0.4%	156 out of 35661 genes, 0.4%	1
transferase activity, transferring nitrogenous groups	56 out of 13420 genes, 0.4%	156 out of 35661 genes, 0.4%	1
L-ascorbate oxidase activity	21 out of 13420 genes, 0.2%	60 out of 35661 genes, 0.2%	1
phospholipid binding	54 out of 13420 genes, 0.4%	151 out of 35661 genes, 0.4%	1
isocitrate dehydrogenase activity	12 out of 13420 genes, 0.1%	35 out of 35661 genes, 0.1%	1
NAD binding	78 out of 13420 genes, 0.6%	217 out of 35661 genes, 0.6%	1
transketolase activity	4 out of 13420 genes, 0.0%	12 out of 35661 genes, 0.0%	1
gibberellin 3-beta-dioxygenase activity	4 out of 13420 genes, 0.0%	12 out of 35661 genes, 0.0%	1
adenosine kinase activity	3 out of 13420 genes, 0.0%	9 out of 35661 genes, 0.0%	1
phosphoglycerate dehydrogenase activity	3 out of 13420 genes, 0.0%	9 out of 35661 genes, 0.0%	1
phosphate ion transmembrane transporter activity	3 out of 13420 genes, 0.0%	9 out of 35661 genes, 0.0%	1
alkane 1-monooxygenase activity	3 out of 13420 genes, 0.0%	9 out of 35661 genes, 0.0%	1
transcription regulatory region DNA binding	3 out of 13420 genes, 0.0%	9 out of 35661 genes, 0.0%	1
metal ion:proton antiporter activity	3 out of 13420 genes, 0.0%	9 out of 35661 genes, 0.0%	1
nucleotide diphosphatase activity	5 out of 13420 genes, 0.0%	15 out of 35661 genes, 0.0%	1
dihydrolipoyllysine-residue acetyltransferase activity	5 out of 13420 genes, 0.0%	15 out of 35661 genes, 0.0%	1
Ras guanyl-nucleotide exchange factor activity	5 out of 13420 genes, 0.0%	15 out of 35661 genes, 0.0%	1
Rho guanyl-nucleotide exchange factor activity	5 out of 13420 genes, 0.0%	15 out of 35661 genes, 0.0%	1
S-acetyltransferase activity	5 out of 13420 genes, 0.0%	15 out of 35661 genes, 0.0%	1
dihydrolipoamide S-acyltransferase activity	5 out of 13420 genes, 0.0%	15 out of 35661 genes, 0.0%	1
tryptophan synthase activity	6 out of 13420 genes, 0.0%	18 out of 35661 genes, 0.1%	1
sulfotransferase activity	6 out of 13420 genes, 0.0%	18 out of 35661 genes, 0.1%	1
ammonia-lyase activity	6 out of 13420 genes, 0.0%	18 out of 35661 genes, 0.1%	1
3-phosphoshikimate 1-carboxyvinyltransferase activity	2 out of 13420 genes, 0.0%	6 out of 35661 genes, 0.0%	1
phosphoribosylformylglycinamidine cyclo-ligase activity	2 out of 13420 genes, 0.0%	6 out of 35661 genes, 0.0%	1
UDP-glucose:hexose-1-phosphate uridylyltransferase activity	2 out of 13420 genes, 0.0%	6 out of 35661 genes, 0.0%	1
methylthioadenosine nucleosidase activity	2 out of 13420 genes, 0.0%	6 out of 35661 genes, 0.0%	1
urease activity	2 out of 13420 genes, 0.0%	6 out of 35661 genes, 0.0%	1
digalactosyldiacylglycerol synthase activity	2 out of 13420 genes, 0.0%	6 out of 35661 genes, 0.0%	1
sedoheptulose-bisphosphatase activity	2 out of 13420 genes, 0.0%	6 out of 35661 genes, 0.0%	1
UDP-glucose 4,6-dehydratase activity	2 out of 13420 genes, 0.0%	6 out of 35661 genes, 0.0%	1
ATPase binding	2 out of 13420 genes, 0.0%	6 out of 35661 genes, 0.0%	1
3 iron, 4 sulfur cluster binding	2 out of 13420 genes, 0.0%	6 out of 35661 genes, 0.0%	1
fatty-acyl-CoA reductase (alcohol-forming) activity	2 out of 13420 genes, 0.0%	6 out of 35661 genes, 0.0%	1
phosphoglycerate mutase activity	7 out of 13420 genes, 0.1%	21 out of 35661 genes, 0.1%	1
ATP:ADP antiporter activity	7 out of 13420 genes, 0.1%	21 out of 35661 genes, 0.1%	1
oxidoreductase activity, acting on NAD(P)H, heme protein as acceptor	7 out of 13420 genes, 0.1%	21 out of 35661 genes, 0.1%	1
G-protein beta/gamma-subunit complex binding	7 out of 13420 genes, 0.1%	21 out of 35661 genes, 0.1%	1
anion binding	2685 out of 13420 genes, 20.0%	7195 out of 35661 genes, 20.2%	1
ligase activity, forming carbon-carbon bonds	15 out of 13420 genes, 0.1%	44 out of 35661 genes, 0.1%	1
citrate (Si)-synthase activity	8 out of 13420 genes, 0.1%	24 out of 35661 genes, 0.1%	1
dicarboxylic acid transmembrane transporter activity	8 out of 13420 genes, 0.1%	24 out of 35661 genes, 0.1%	1
citrate synthase activity	8 out of 13420 genes, 0.1%	24 out of 35661 genes, 0.1%	1
1,3-beta-D-glucan synthase activity	22 out of 13420 genes, 0.2%	64 out of 35661 genes, 0.2%	1
poly-pyrimidine tract binding	17 out of 13420 genes, 0.1%	50 out of 35661 genes, 0.1%	1
poly(U) RNA binding	17 out of 13420 genes, 0.1%	50 out of 35661 genes, 0.1%	1
polygalacturonase activity	11 out of 13420 genes, 0.1%	33 out of 35661 genes, 0.1%	1
5'-3' DNA helicase activity	11 out of 13420 genes, 0.1%	33 out of 35661 genes, 0.1%	1
ATP-dependent 5'-3' DNA helicase activity	11 out of 13420 genes, 0.1%	33 out of 35661 genes, 0.1%	1
peroxiredoxin activity	11 out of 13420 genes, 0.1%	33 out of 35661 genes, 0.1%	1
protochlorophyllide reductase activity	12 out of 13420 genes, 0.1%	36 out of 35661 genes, 0.1%	1
oxidoreductase activity, acting on the CH-NH group of donors	27 out of 13420 genes, 0.2%	79 out of 35661 genes, 0.2%	1
5S rRNA binding	5 out of 13420 genes, 0.0%	16 out of 35661 genes, 0.0%	1
protein complex binding	57 out of 13420 genes, 0.4%	163 out of 35661 genes, 0.5%	1
glutamate synthase activity	9 out of 13420 genes, 0.1%	28 out of 35661 genes, 0.1%	1
alpha-mannosidase activity	10 out of 13420 genes, 0.1%	31 out of 35661 genes, 0.1%	1
ADP transmembrane transporter activity	11 out of 13420 genes, 0.1%	34 out of 35661 genes, 0.1%	1
mannosidase activity	11 out of 13420 genes, 0.1%	34 out of 35661 genes, 0.1%	1
regulatory region DNA binding	3 out of 13420 genes, 0.0%	10 out of 35661 genes, 0.0%	1
regulatory region nucleic acid binding	3 out of 13420 genes, 0.0%	10 out of 35661 genes, 0.0%	1
glycogen debranching enzyme activity	3 out of 13420 genes, 0.0%	10 out of 35661 genes, 0.0%	1
homoserine dehydrogenase activity	3 out of 13420 genes, 0.0%	10 out of 35661 genes, 0.0%	1
phospholipase A2 activity	3 out of 13420 genes, 0.0%	10 out of 35661 genes, 0.0%	1
queuine tRNA-ribosyltransferase activity	3 out of 13420 genes, 0.0%	10 out of 35661 genes, 0.0%	1
ferric iron transmembrane transporter activity	3 out of 13420 genes, 0.0%	10 out of 35661 genes, 0.0%	1
ferric-transporting ATPase activity	3 out of 13420 genes, 0.0%	10 out of 35661 genes, 0.0%	1
oxidoreductase activity, acting on paired donors, with incorporation or reduction of molecular oxygen, reduced iron-sulfur protein as one donor, and incorporation of one atom of oxygen	3 out of 13420 genes, 0.0%	10 out of 35661 genes, 0.0%	1
oxidoreductase activity, oxidizing metal ions	3 out of 13420 genes, 0.0%	10 out of 35661 genes, 0.0%	1
NAD-dependent histone deacetylase activity	3 out of 13420 genes, 0.0%	10 out of 35661 genes, 0.0%	1
snoRNA binding	3 out of 13420 genes, 0.0%	10 out of 35661 genes, 0.0%	1
small conjugating protein binding	3 out of 13420 genes, 0.0%	10 out of 35661 genes, 0.0%	1
NAD-dependent protein deacetylase activity	3 out of 13420 genes, 0.0%	10 out of 35661 genes, 0.0%	1
ubiquitin binding	3 out of 13420 genes, 0.0%	10 out of 35661 genes, 0.0%	1
borate transmembrane transporter activity	3 out of 13420 genes, 0.0%	10 out of 35661 genes, 0.0%	1
phosphoglucan, water dikinase activity	3 out of 13420 genes, 0.0%	10 out of 35661 genes, 0.0%	1
trivalent inorganic cation transmembrane transporter activity	3 out of 13420 genes, 0.0%	10 out of 35661 genes, 0.0%	1
phosphoethanolamine N-methyltransferase activity	2 out of 13420 genes, 0.0%	7 out of 35661 genes, 0.0%	1
DNA (cytosine-5-)-methyltransferase activity	2 out of 13420 genes, 0.0%	7 out of 35661 genes, 0.0%	1
adenosine deaminase activity	2 out of 13420 genes, 0.0%	7 out of 35661 genes, 0.0%	1
adenosylmethionine decarboxylase activity	2 out of 13420 genes, 0.0%	7 out of 35661 genes, 0.0%	1
cAMP-dependent protein kinase regulator activity	2 out of 13420 genes, 0.0%	7 out of 35661 genes, 0.0%	1
DNA-methyltransferase activity	2 out of 13420 genes, 0.0%	7 out of 35661 genes, 0.0%	1
auxin binding	2 out of 13420 genes, 0.0%	7 out of 35661 genes, 0.0%	1
urea transmembrane transporter activity	2 out of 13420 genes, 0.0%	7 out of 35661 genes, 0.0%	1
nucleobase transmembrane transporter activity	2 out of 13420 genes, 0.0%	7 out of 35661 genes, 0.0%	1
calcium:cation antiporter activity	2 out of 13420 genes, 0.0%	7 out of 35661 genes, 0.0%	1
calcium:proton antiporter activity	2 out of 13420 genes, 0.0%	7 out of 35661 genes, 0.0%	1
carotenoid isomerase activity	2 out of 13420 genes, 0.0%	7 out of 35661 genes, 0.0%	1
anthranilate N-benzoyltransferase activity	2 out of 13420 genes, 0.0%	7 out of 35661 genes, 0.0%	1
strictosidine beta-glucosidase activity	2 out of 13420 genes, 0.0%	7 out of 35661 genes, 0.0%	1
phosphatidic acid binding	2 out of 13420 genes, 0.0%	7 out of 35661 genes, 0.0%	1
microtubule binding	36 out of 13420 genes, 0.3%	106 out of 35661 genes, 0.3%	1
nucleotide binding	3542 out of 13420 genes, 26.4%	9506 out of 35661 genes, 26.7%	1
nucleoside phosphate binding	3542 out of 13420 genes, 26.4%	9506 out of 35661 genes, 26.7%	1
actin filament binding	8 out of 13420 genes, 0.1%	26 out of 35661 genes, 0.1%	1
oxidoreductase activity, acting on the CH-OH group of donors, oxygen as acceptor	9 out of 13420 genes, 0.1%	29 out of 35661 genes, 0.1%	1
peptide transporter activity	7 out of 13420 genes, 0.1%	23 out of 35661 genes, 0.1%	1
S-acyltransferase activity	7 out of 13420 genes, 0.1%	23 out of 35661 genes, 0.1%	1
isocitrate dehydrogenase (NADP+) activity	6 out of 13420 genes, 0.0%	20 out of 35661 genes, 0.1%	1
biotin carboxylase activity	12 out of 13420 genes, 0.1%	38 out of 35661 genes, 0.1%	1
ATP transmembrane transporter activity	12 out of 13420 genes, 0.1%	38 out of 35661 genes, 0.1%	1
oxidoreductase activity, acting on the CH-NH group of donors, NAD or NADP as acceptor	12 out of 13420 genes, 0.1%	38 out of 35661 genes, 0.1%	1
methylmalonate-semialdehyde dehydrogenase (acylating) activity	5 out of 13420 genes, 0.0%	17 out of 35661 genes, 0.0%	1
organic hydroxy compound transmembrane transporter activity	5 out of 13420 genes, 0.0%	17 out of 35661 genes, 0.0%	1
oxoglutarate dehydrogenase (succinyl-transferring) activity	4 out of 13420 genes, 0.0%	14 out of 35661 genes, 0.0%	1
phosphomannomutase activity	4 out of 13420 genes, 0.0%	14 out of 35661 genes, 0.0%	1
phosphatidylinositol-4,5-bisphosphate binding	4 out of 13420 genes, 0.0%	14 out of 35661 genes, 0.0%	1
ammonium transmembrane transporter activity	4 out of 13420 genes, 0.0%	14 out of 35661 genes, 0.0%	1
ATPase activity, coupled to transmembrane movement of ions, phosphorylative mechanism	50 out of 13420 genes, 0.4%	147 out of 35661 genes, 0.4%	1
intramolecular transferase activity, phosphotransferases	21 out of 13420 genes, 0.2%	65 out of 35661 genes, 0.2%	1
galactokinase activity	3 out of 13420 genes, 0.0%	11 out of 35661 genes, 0.0%	1
glycerol-3-phosphate O-acyltransferase activity	3 out of 13420 genes, 0.0%	11 out of 35661 genes, 0.0%	1
succinate-CoA ligase (GDP-forming) activity	3 out of 13420 genes, 0.0%	11 out of 35661 genes, 0.0%	1
carbon-oxygen lyase activity, acting on polysaccharides	3 out of 13420 genes, 0.0%	11 out of 35661 genes, 0.0%	1
pectate lyase activity	3 out of 13420 genes, 0.0%	11 out of 35661 genes, 0.0%	1
galactinol-raffinose galactosyltransferase activity	3 out of 13420 genes, 0.0%	11 out of 35661 genes, 0.0%	1
RNA-directed DNA polymerase activity	11 out of 13420 genes, 0.1%	36 out of 35661 genes, 0.1%	1
phosphoenolpyruvate carboxylase activity	9 out of 13420 genes, 0.1%	30 out of 35661 genes, 0.1%	1
peptidase activity	447 out of 13420 genes, 3.3%	1234 out of 35661 genes, 3.5%	1
oxidoreductase activity, acting on CH or CH2 groups	16 out of 13420 genes, 0.1%	51 out of 35661 genes, 0.1%	1
RNA polymerase II transcription factor binding transcription factor activity	7 out of 13420 genes, 0.1%	24 out of 35661 genes, 0.1%	1
RNA polymerase II transcription cofactor activity	7 out of 13420 genes, 0.1%	24 out of 35661 genes, 0.1%	1
hydrogen-exporting ATPase activity	34 out of 13420 genes, 0.3%	103 out of 35661 genes, 0.3%	1
cysteine-type peptidase activity	55 out of 13420 genes, 0.4%	163 out of 35661 genes, 0.5%	1
N2-acetyl-L-ornithine:2-oxoglutarate 5-aminotransferase activity	2 out of 13420 genes, 0.0%	8 out of 35661 genes, 0.0%	1
formate-tetrahydrofolate ligase activity	2 out of 13420 genes, 0.0%	8 out of 35661 genes, 0.0%	1
beta-N-acetylhexosaminidase activity	2 out of 13420 genes, 0.0%	8 out of 35661 genes, 0.0%	1
asparagine-tRNA ligase activity	2 out of 13420 genes, 0.0%	8 out of 35661 genes, 0.0%	1
GDP-mannose 4,6-dehydratase activity	2 out of 13420 genes, 0.0%	8 out of 35661 genes, 0.0%	1
purine nucleosidase activity	2 out of 13420 genes, 0.0%	8 out of 35661 genes, 0.0%	1
glycerate kinase activity	2 out of 13420 genes, 0.0%	8 out of 35661 genes, 0.0%	1
fatty acid elongase activity	2 out of 13420 genes, 0.0%	8 out of 35661 genes, 0.0%	1
3-hydroxyacyl-CoA dehydratase activity	2 out of 13420 genes, 0.0%	8 out of 35661 genes, 0.0%	1
transferase activity, transferring amino-acyl groups	5 out of 13420 genes, 0.0%	18 out of 35661 genes, 0.1%	1
solute:proton antiporter activity	23 out of 13420 genes, 0.2%	72 out of 35661 genes, 0.2%	1
FMN binding	32 out of 13420 genes, 0.2%	98 out of 35661 genes, 0.3%	1
solute:cation antiporter activity	24 out of 13420 genes, 0.2%	75 out of 35661 genes, 0.2%	1
intramolecular transferase activity	57 out of 13420 genes, 0.4%	169 out of 35661 genes, 0.5%	1
phenylalanine-tRNA ligase activity	4 out of 13420 genes, 0.0%	15 out of 35661 genes, 0.0%	1
oxidoreductase activity, acting on CH or CH2 groups, with an iron-sulfur protein as acceptor	4 out of 13420 genes, 0.0%	15 out of 35661 genes, 0.0%	1
purine nucleoside transmembrane transporter activity	13 out of 13420 genes, 0.1%	43 out of 35661 genes, 0.1%	1
adenine nucleotide transmembrane transporter activity	12 out of 13420 genes, 0.1%	40 out of 35661 genes, 0.1%	1
phosphopyruvate hydratase activity	12 out of 13420 genes, 0.1%	40 out of 35661 genes, 0.1%	1
purine ribonucleotide transmembrane transporter activity	12 out of 13420 genes, 0.1%	40 out of 35661 genes, 0.1%	1
purine nucleotide transmembrane transporter activity	12 out of 13420 genes, 0.1%	40 out of 35661 genes, 0.1%	1
alpha-glucosidase activity	16 out of 13420 genes, 0.1%	52 out of 35661 genes, 0.1%	1
protein domain specific binding	18 out of 13420 genes, 0.1%	58 out of 35661 genes, 0.2%	1
NAD(P)H oxidase activity	9 out of 13420 genes, 0.1%	31 out of 35661 genes, 0.1%	1
cadmium ion transmembrane transporter activity	3 out of 13420 genes, 0.0%	12 out of 35661 genes, 0.0%	1
phospholipase activator activity	3 out of 13420 genes, 0.0%	12 out of 35661 genes, 0.0%	1
lipase activator activity	3 out of 13420 genes, 0.0%	12 out of 35661 genes, 0.0%	1
hydrogen-translocating pyrophosphatase activity	15 out of 13420 genes, 0.1%	50 out of 35661 genes, 0.1%	1
macrolide binding	5 out of 13420 genes, 0.0%	19 out of 35661 genes, 0.1%	1
FK506 binding	5 out of 13420 genes, 0.0%	19 out of 35661 genes, 0.1%	1
acetolactate synthase activity	4 out of 13420 genes, 0.0%	16 out of 35661 genes, 0.0%	1
phosphotransferase activity, paired acceptors	4 out of 13420 genes, 0.0%	16 out of 35661 genes, 0.0%	1
peptide-methionine (R)-S-oxide reductase activity	4 out of 13420 genes, 0.0%	16 out of 35661 genes, 0.0%	1
galactolipase activity	4 out of 13420 genes, 0.0%	16 out of 35661 genes, 0.0%	1
fructan beta-fructosidase activity	4 out of 13420 genes, 0.0%	16 out of 35661 genes, 0.0%	1
asparaginase activity	2 out of 13420 genes, 0.0%	9 out of 35661 genes, 0.0%	1
glycylpeptide N-tetradecanoyltransferase activity	2 out of 13420 genes, 0.0%	9 out of 35661 genes, 0.0%	1
L-tyrosine:2-oxoglutarate aminotransferase activity	2 out of 13420 genes, 0.0%	9 out of 35661 genes, 0.0%	1
heme-transporting ATPase activity	2 out of 13420 genes, 0.0%	9 out of 35661 genes, 0.0%	1
lipoate-protein ligase activity	2 out of 13420 genes, 0.0%	9 out of 35661 genes, 0.0%	1
lipoate synthase activity	2 out of 13420 genes, 0.0%	9 out of 35661 genes, 0.0%	1
myristoyltransferase activity	2 out of 13420 genes, 0.0%	9 out of 35661 genes, 0.0%	1
L-tyrosine aminotransferase activity	2 out of 13420 genes, 0.0%	9 out of 35661 genes, 0.0%	1
glutamate-ammonia ligase activity	7 out of 13420 genes, 0.1%	26 out of 35661 genes, 0.1%	1
ammonia ligase activity	7 out of 13420 genes, 0.1%	26 out of 35661 genes, 0.1%	1
intramolecular lyase activity	7 out of 13420 genes, 0.1%	26 out of 35661 genes, 0.1%	1
acid-ammonia (or amide) ligase activity	7 out of 13420 genes, 0.1%	26 out of 35661 genes, 0.1%	1
single-stranded RNA binding	17 out of 13420 genes, 0.1%	57 out of 35661 genes, 0.2%	1
transferase activity, transferring aldehyde or ketonic groups	19 out of 13420 genes, 0.1%	63 out of 35661 genes, 0.2%	1
acyl-CoA dehydrogenase activity	15 out of 13420 genes, 0.1%	51 out of 35661 genes, 0.1%	1
hydroxymethyl-, formyl- and related transferase activity	21 out of 13420 genes, 0.2%	69 out of 35661 genes, 0.2%	1
translation initiation factor activity	94 out of 13420 genes, 0.7%	278 out of 35661 genes, 0.8%	1
organic cation transmembrane transporter activity	5 out of 13420 genes, 0.0%	20 out of 35661 genes, 0.1%	1
hydrogen ion transmembrane transporter activity	155 out of 13420 genes, 1.2%	450 out of 35661 genes, 1.3%	1
hydroquinone:oxygen oxidoreductase activity	17 out of 13420 genes, 0.1%	58 out of 35661 genes, 0.2%	1
tRNA binding	7 out of 13420 genes, 0.1%	27 out of 35661 genes, 0.1%	1
aconitate hydratase activity	7 out of 13420 genes, 0.1%	27 out of 35661 genes, 0.1%	1
DNA photolyase activity	4 out of 13420 genes, 0.0%	17 out of 35661 genes, 0.0%	1
cytokinin dehydrogenase activity	4 out of 13420 genes, 0.0%	17 out of 35661 genes, 0.0%	1
maltose alpha-glucosidase activity	4 out of 13420 genes, 0.0%	17 out of 35661 genes, 0.0%	1
phosphatidylinositol bisphosphate binding	4 out of 13420 genes, 0.0%	17 out of 35661 genes, 0.0%	1
NADP binding	64 out of 13420 genes, 0.5%	196 out of 35661 genes, 0.5%	1
pseudouridine synthase activity	10 out of 13420 genes, 0.1%	37 out of 35661 genes, 0.1%	1
NAD+ diphosphatase activity	2 out of 13420 genes, 0.0%	10 out of 35661 genes, 0.0%	1
CTP synthase activity	2 out of 13420 genes, 0.0%	10 out of 35661 genes, 0.0%	1
inositol-3-phosphate synthase activity	2 out of 13420 genes, 0.0%	10 out of 35661 genes, 0.0%	1
L-threonine ammonia-lyase activity	2 out of 13420 genes, 0.0%	10 out of 35661 genes, 0.0%	1
zinc ion transmembrane transporter activity	2 out of 13420 genes, 0.0%	10 out of 35661 genes, 0.0%	1
hexosaminidase activity	2 out of 13420 genes, 0.0%	10 out of 35661 genes, 0.0%	1
desacetoxyvindoline 4-hydroxylase activity	2 out of 13420 genes, 0.0%	10 out of 35661 genes, 0.0%	1
fructose-bisphosphate aldolase activity	9 out of 13420 genes, 0.1%	34 out of 35661 genes, 0.1%	1
carbon-nitrogen ligase activity, with glutamine as amido-N-donor	16 out of 13420 genes, 0.1%	56 out of 35661 genes, 0.2%	1
translation release factor activity, codon specific	5 out of 13420 genes, 0.0%	21 out of 35661 genes, 0.1%	1
succinate-CoA ligase activity	8 out of 13420 genes, 0.1%	31 out of 35661 genes, 0.1%	1
nucleoside diphosphate kinase activity	14 out of 13420 genes, 0.1%	50 out of 35661 genes, 0.1%	1
amidase activity	3 out of 13420 genes, 0.0%	14 out of 35661 genes, 0.0%	1
branched-chain-amino-acid transaminase activity	3 out of 13420 genes, 0.0%	14 out of 35661 genes, 0.0%	1
iron ion transmembrane transporter activity	3 out of 13420 genes, 0.0%	14 out of 35661 genes, 0.0%	1
oligopeptide transporter activity	3 out of 13420 genes, 0.0%	14 out of 35661 genes, 0.0%	1
cyclo-ligase activity	3 out of 13420 genes, 0.0%	14 out of 35661 genes, 0.0%	1
4 iron, 4 sulfur cluster binding	40 out of 13420 genes, 0.3%	128 out of 35661 genes, 0.4%	1
glycine-tRNA ligase activity	7 out of 13420 genes, 0.1%	28 out of 35661 genes, 0.1%	1
hydrogen-exporting ATPase activity, phosphorylative mechanism	6 out of 13420 genes, 0.0%	25 out of 35661 genes, 0.1%	1
transferase activity, transferring acyl groups, acyl groups converted into alkyl on transfer	27 out of 13420 genes, 0.2%	91 out of 35661 genes, 0.3%	1
3-deoxy-7-phosphoheptulonate synthase activity	2 out of 13420 genes, 0.0%	11 out of 35661 genes, 0.0%	1
(S)-2-hydroxy-acid oxidase activity	2 out of 13420 genes, 0.0%	11 out of 35661 genes, 0.0%	1
ribose-5-phosphate isomerase activity	2 out of 13420 genes, 0.0%	11 out of 35661 genes, 0.0%	1
glutamate-tRNA ligase activity	2 out of 13420 genes, 0.0%	11 out of 35661 genes, 0.0%	1
glutamyl-tRNA reductase activity	2 out of 13420 genes, 0.0%	11 out of 35661 genes, 0.0%	1
glutamate synthase (NADH) activity	2 out of 13420 genes, 0.0%	11 out of 35661 genes, 0.0%	1
radical SAM enzyme activity	2 out of 13420 genes, 0.0%	11 out of 35661 genes, 0.0%	1
active transmembrane transporter activity	366 out of 13420 genes, 2.7%	1042 out of 35661 genes, 2.9%	1
voltage-gated chloride channel activity	3 out of 13420 genes, 0.0%	15 out of 35661 genes, 0.0%	1
chloride channel activity	3 out of 13420 genes, 0.0%	15 out of 35661 genes, 0.0%	1
glycerophosphodiester phosphodiesterase activity	3 out of 13420 genes, 0.0%	15 out of 35661 genes, 0.0%	1
chloride transmembrane transporter activity	3 out of 13420 genes, 0.0%	15 out of 35661 genes, 0.0%	1
monosaccharide transmembrane transporter activity	3 out of 13420 genes, 0.0%	15 out of 35661 genes, 0.0%	1
sucrose-phosphate synthase activity	3 out of 13420 genes, 0.0%	15 out of 35661 genes, 0.0%	1
cobalt ion binding	50 out of 13420 genes, 0.4%	160 out of 35661 genes, 0.4%	1
structure-specific DNA binding	26 out of 13420 genes, 0.2%	89 out of 35661 genes, 0.2%	1
aldehyde dehydrogenase (NAD) activity	4 out of 13420 genes, 0.0%	19 out of 35661 genes, 0.1%	1
tau-protein kinase activity	4 out of 13420 genes, 0.0%	19 out of 35661 genes, 0.1%	1
ligase activity	332 out of 13420 genes, 2.5%	952 out of 35661 genes, 2.7%	1
organophosphate ester transmembrane transporter activity	39 out of 13420 genes, 0.3%	129 out of 35661 genes, 0.4%	1
succinate-CoA ligase (ADP-forming) activity	5 out of 13420 genes, 0.0%	23 out of 35661 genes, 0.1%	1
phosphatidylinositol phosphate binding	5 out of 13420 genes, 0.0%	23 out of 35661 genes, 0.1%	1
methionine adenosyltransferase activity	10 out of 13420 genes, 0.1%	40 out of 35661 genes, 0.1%	1
damaged DNA binding	14 out of 13420 genes, 0.1%	53 out of 35661 genes, 0.1%	1
phosphate transmembrane transporter activity	48 out of 13420 genes, 0.4%	156 out of 35661 genes, 0.4%	1
carboxy-lyase activity	49 out of 13420 genes, 0.4%	159 out of 35661 genes, 0.4%	1
organic cyclic compound binding	5217 out of 13420 genes, 38.9%	14087 out of 35661 genes, 39.5%	1
heterocyclic compound binding	5213 out of 13420 genes, 38.8%	14077 out of 35661 genes, 39.5%	1
NADPH-hemoprotein reductase activity	2 out of 13420 genes, 0.0%	12 out of 35661 genes, 0.0%	1
photoreceptor activity	2 out of 13420 genes, 0.0%	12 out of 35661 genes, 0.0%	1
ATP-dependent helicase activity	150 out of 13420 genes, 1.1%	449 out of 35661 genes, 1.3%	1
purine NTP-dependent helicase activity	150 out of 13420 genes, 1.1%	449 out of 35661 genes, 1.3%	1
intramolecular oxidoreductase activity, interconverting aldoses and ketoses	11 out of 13420 genes, 0.1%	44 out of 35661 genes, 0.1%	1
UDP-glucose 6-dehydrogenase activity	4 out of 13420 genes, 0.0%	20 out of 35661 genes, 0.1%	1
asparagine synthase (glutamine-hydrolyzing) activity	4 out of 13420 genes, 0.0%	20 out of 35661 genes, 0.1%	1
isocitrate hydro-lyase (cis-aconitate-forming) activity	4 out of 13420 genes, 0.0%	20 out of 35661 genes, 0.1%	1
copper ion binding	212 out of 13420 genes, 1.6%	624 out of 35661 genes, 1.7%	1
pattern binding	14 out of 13420 genes, 0.1%	54 out of 35661 genes, 0.2%	1
polysaccharide binding	14 out of 13420 genes, 0.1%	54 out of 35661 genes, 0.2%	1
RNA polymerase II carboxy-terminal domain kinase activity	7 out of 13420 genes, 0.1%	31 out of 35661 genes, 0.1%	1
ribonucleoside-diphosphate reductase activity, thioredoxin disulfide as acceptor	5 out of 13420 genes, 0.0%	24 out of 35661 genes, 0.1%	1
oxidoreductase activity, acting on CH or CH2 groups, disulfide as acceptor	5 out of 13420 genes, 0.0%	24 out of 35661 genes, 0.1%	1
sulfurtransferase activity	5 out of 13420 genes, 0.0%	24 out of 35661 genes, 0.1%	1
glucose-6-phosphate dehydrogenase activity	3 out of 13420 genes, 0.0%	17 out of 35661 genes, 0.0%	1
hydroxymethylglutaryl-CoA reductase (NADPH) activity	2 out of 13420 genes, 0.0%	13 out of 35661 genes, 0.0%	1
valine-tRNA ligase activity	2 out of 13420 genes, 0.0%	13 out of 35661 genes, 0.0%	1
auxin transmembrane transporter activity	4 out of 13420 genes, 0.0%	21 out of 35661 genes, 0.1%	1
purine ribonucleoside triphosphate binding	2236 out of 13420 genes, 16.7%	6132 out of 35661 genes, 17.2%	1
ATP-dependent peptidase activity	9 out of 13420 genes, 0.1%	39 out of 35661 genes, 0.1%	1
drug binding	5 out of 13420 genes, 0.0%	25 out of 35661 genes, 0.1%	1
primary active transmembrane transporter activity	251 out of 13420 genes, 1.9%	740 out of 35661 genes, 2.1%	1
phosphatidylinositol binding	15 out of 13420 genes, 0.1%	60 out of 35661 genes, 0.2%	1
starch synthase activity	9 out of 13420 genes, 0.1%	40 out of 35661 genes, 0.1%	1
ribonucleoprotein complex binding	9 out of 13420 genes, 0.1%	40 out of 35661 genes, 0.1%	1
carbon-carbon lyase activity	87 out of 13420 genes, 0.6%	277 out of 35661 genes, 0.8%	1
glucose-6-phosphate isomerase activity	2 out of 13420 genes, 0.0%	14 out of 35661 genes, 0.0%	1
phosphoenolpyruvate carboxykinase (ATP) activity	2 out of 13420 genes, 0.0%	14 out of 35661 genes, 0.0%	1
fructose 1,6-bisphosphate 1-phosphatase activity	2 out of 13420 genes, 0.0%	14 out of 35661 genes, 0.0%	1
P-P-bond-hydrolysis-driven transmembrane transporter activity	248 out of 13420 genes, 1.8%	735 out of 35661 genes, 2.1%	1
cis-trans isomerase activity	53 out of 13420 genes, 0.4%	178 out of 35661 genes, 0.5%	1
2 iron, 2 sulfur cluster binding	20 out of 13420 genes, 0.1%	77 out of 35661 genes, 0.2%	1
purine nucleoside binding	2243 out of 13420 genes, 16.7%	6169 out of 35661 genes, 17.3%	1
purine ribonucleoside binding	2243 out of 13420 genes, 16.7%	6169 out of 35661 genes, 17.3%	1
purine ribonucleotide binding	2243 out of 13420 genes, 16.7%	6169 out of 35661 genes, 17.3%	1
ribonucleoside binding	2259 out of 13420 genes, 16.8%	6215 out of 35661 genes, 17.4%	1
transferase activity, transferring sulfur-containing groups	11 out of 13420 genes, 0.1%	48 out of 35661 genes, 0.1%	1
nucleoside binding	2259 out of 13420 genes, 16.8%	6217 out of 35661 genes, 17.4%	1
oxidosqualene cyclase activity	3 out of 13420 genes, 0.0%	19 out of 35661 genes, 0.1%	1
acetyl-CoA:L-glutamate N-acetyltransferase activity	2 out of 13420 genes, 0.0%	15 out of 35661 genes, 0.0%	1
glutamate synthase activity, NAD(P)H as acceptor	2 out of 13420 genes, 0.0%	15 out of 35661 genes, 0.0%	1
purine nucleotide binding	2246 out of 13420 genes, 16.7%	6188 out of 35661 genes, 17.4%	1
ribonucleotide binding	2275 out of 13420 genes, 17.0%	6268 out of 35661 genes, 17.6%	1
anion transmembrane-transporting ATPase activity	24 out of 13420 genes, 0.2%	92 out of 35661 genes, 0.3%	1
ATPase activity, coupled to transmembrane movement of substances	209 out of 13420 genes, 1.6%	633 out of 35661 genes, 1.8%	1
aldehyde-lyase activity	12 out of 13420 genes, 0.1%	53 out of 35661 genes, 0.1%	1
phosphotransferase activity, carboxyl group as acceptor	7 out of 13420 genes, 0.1%	36 out of 35661 genes, 0.1%	1
ribosome binding	7 out of 13420 genes, 0.1%	36 out of 35661 genes, 0.1%	1
carbohydrate derivative binding	2291 out of 13420 genes, 17.1%	6322 out of 35661 genes, 17.7%	1
ATPase activity, coupled to movement of substances	212 out of 13420 genes, 1.6%	644 out of 35661 genes, 1.8%	1
peptidyl-prolyl cis-trans isomerase activity	48 out of 13420 genes, 0.4%	168 out of 35661 genes, 0.5%	1
efflux transmembrane transporter activity	3 out of 13420 genes, 0.0%	21 out of 35661 genes, 0.1%	1
hydrolase activity, acting on ether bonds	6 out of 13420 genes, 0.0%	33 out of 35661 genes, 0.1%	1
hydrolase activity, acting on acid anhydrides, catalyzing transmembrane movement of substances	217 out of 13420 genes, 1.6%	662 out of 35661 genes, 1.9%	1
cation-transporting ATPase activity	122 out of 13420 genes, 0.9%	390 out of 35661 genes, 1.1%	1
cysteine-type endopeptidase activity	6 out of 13420 genes, 0.0%	34 out of 35661 genes, 0.1%	1
1-phosphatidylinositol binding	3 out of 13420 genes, 0.0%	22 out of 35661 genes, 0.1%	1
helicase activity	233 out of 13420 genes, 1.7%	711 out of 35661 genes, 2.0%	1
phosphoenolpyruvate carboxykinase activity	11 out of 13420 genes, 0.1%	53 out of 35661 genes, 0.1%	1
auxin efflux transmembrane transporter activity	2 out of 13420 genes, 0.0%	18 out of 35661 genes, 0.1%	1
translation release factor activity	5 out of 13420 genes, 0.0%	31 out of 35661 genes, 0.1%	1
translation termination factor activity	5 out of 13420 genes, 0.0%	31 out of 35661 genes, 0.1%	1
guanyl-nucleotide exchange factor activity	6 out of 13420 genes, 0.0%	35 out of 35661 genes, 0.1%	1
clathrin binding	6 out of 13420 genes, 0.0%	35 out of 35661 genes, 0.1%	1
ATPase activity, coupled to transmembrane movement of ions, rotational mechanism	30 out of 13420 genes, 0.2%	117 out of 35661 genes, 0.3%	1
ligase activity, forming carbon-nitrogen bonds	87 out of 13420 genes, 0.6%	292 out of 35661 genes, 0.8%	1
organic phosphonate transmembrane-transporting ATPase activity	13 out of 13420 genes, 0.1%	62 out of 35661 genes, 0.2%	1
organic phosphonate transmembrane transporter activity	13 out of 13420 genes, 0.1%	62 out of 35661 genes, 0.2%	1
ATPase activity, coupled	444 out of 13420 genes, 3.3%	1315 out of 35661 genes, 3.7%	1
proton-transporting ATP synthase activity, rotational mechanism	20 out of 13420 genes, 0.1%	87 out of 35661 genes, 0.2%	1
iron-sulfur cluster binding	91 out of 13420 genes, 0.7%	314 out of 35661 genes, 0.9%	1
metal cluster binding	91 out of 13420 genes, 0.7%	314 out of 35661 genes, 0.9%	1
glyceraldehyde-3-phosphate dehydrogenase (NAD+) (phosphorylating) activity	3 out of 13420 genes, 0.0%	27 out of 35661 genes, 0.1%	1
double-stranded DNA binding	13 out of 13420 genes, 0.1%	67 out of 35661 genes, 0.2%	1
oxidoreductase activity, acting on the aldehyde or oxo group of donors, disulfide as acceptor	9 out of 13420 genes, 0.1%	54 out of 35661 genes, 0.2%	1
rRNA binding	69 out of 13420 genes, 0.5%	253 out of 35661 genes, 0.7%	1
succinate dehydrogenase activity	2 out of 13420 genes, 0.0%	24 out of 35661 genes, 0.1%	1
pyruvate dehydrogenase activity	3 out of 13420 genes, 0.0%	30 out of 35661 genes, 0.1%	1
pyruvate dehydrogenase (acetyl-transferring) activity	3 out of 13420 genes, 0.0%	30 out of 35661 genes, 0.1%	1
ADP binding	2 out of 13420 genes, 0.0%	25 out of 35661 genes, 0.1%	1
ATPase activity, coupled to transmembrane movement of ions	138 out of 13420 genes, 1.0%	466 out of 35661 genes, 1.3%	1
mismatched DNA binding	5 out of 13420 genes, 0.0%	43 out of 35661 genes, 0.1%	1
structural constituent of cytoskeleton	45 out of 13420 genes, 0.3%	189 out of 35661 genes, 0.5%	1
GTP binding	318 out of 13420 genes, 2.4%	1018 out of 35661 genes, 2.9%	1
guanyl ribonucleotide binding	318 out of 13420 genes, 2.4%	1018 out of 35661 genes, 2.9%	1
guanyl nucleotide binding	320 out of 13420 genes, 2.4%	1026 out of 35661 genes, 2.9%	1
ATPase activity	494 out of 13420 genes, 3.7%	1527 out of 35661 genes, 4.3%	1
unfolded protein binding	97 out of 13420 genes, 0.7%	371 out of 35661 genes, 1.0%	1
oxidoreductase activity, acting on the aldehyde or oxo group of donors, NAD or NADP as acceptor	47 out of 13420 genes, 0.4%	210 out of 35661 genes, 0.6%	1
nucleic acid binding	1606 out of 13420 genes, 12.0%	4726 out of 35661 genes, 13.3%	1
oxidoreductase activity, acting on the aldehyde or oxo group of donors	56 out of 13420 genes, 0.4%	266 out of 35661 genes, 0.7%	1
RNA binding	564 out of 13420 genes, 4.2%	2048 out of 35661 genes, 5.7%	1
translation factor activity, nucleic acid binding	153 out of 13420 genes, 1.1%	589 out of 35661 genes, 1.7%	1
structural constituent of ribosome	529 out of 13420 genes, 3.9%	2667 out of 35661 genes, 7.5%	1
pyrophosphatase activity	972 out of 13420 genes, 7.2%	3067 out of 35661 genes, 8.6%	1
nucleoside-triphosphatase activity	917 out of 13420 genes, 6.8%	2929 out of 35661 genes, 8.2%	1
structural molecule activity	668 out of 13420 genes, 5.0%	3030 out of 35661 genes, 8.5%	1
hydrolase activity, acting on acid anhydrides, in phosphorus-containing anhydrides	978 out of 13420 genes, 7.3%	3089 out of 35661 genes, 8.7%	1
translation elongation factor activity	62 out of 13420 genes, 0.5%	302 out of 35661 genes, 0.8%	1
GTPase activity	164 out of 13420 genes, 1.2%	637 out of 35661 genes, 1.8%	1
hydrolase activity, acting on acid anhydrides	991 out of 13420 genes, 7.4%	3129 out of 35661 genes, 8.8%	1

## Sheet: P
Gene Ontology term	Cluster frequency	Genome frequency of use	Corrected P-value
cellular protein modification process	1404 out of 11926 genes, 11.8%	3092 out of 31402 genes, 9.8%	1.11e-15
protein modification process	1404 out of 11926 genes, 11.8%	3092 out of 31402 genes, 9.8%	1.11e-15
phosphorylation	1330 out of 11926 genes, 11.2%	2913 out of 31402 genes, 9.3%	1.13e-15
protein phosphorylation	734 out of 11926 genes, 6.2%	1551 out of 31402 genes, 4.9%	2.62e-11
macromolecule modification	1510 out of 11926 genes, 12.7%	3528 out of 31402 genes, 11.2%	7.73e-07
regulation of cellular process	1755 out of 11926 genes, 14.7%	4147 out of 31402 genes, 13.2%	1.24e-06
signal transduction by phosphorylation	142 out of 11926 genes, 1.2%	249 out of 31402 genes, 0.8%	2.18e-06
single-organism process	6701 out of 11926 genes, 56.2%	16987 out of 31402 genes, 54.1%	8.66e-06
cell redox homeostasis	134 out of 11926 genes, 1.1%	236 out of 31402 genes, 0.8%	9.49e-06
dephosphorylation	140 out of 11926 genes, 1.2%	249 out of 31402 genes, 0.8%	1.03e-05
MAPK cascade	116 out of 11926 genes, 1.0%	205 out of 31402 genes, 0.7%	0.00013
single-organism cellular process	4820 out of 11926 genes, 40.4%	12119 out of 31402 genes, 38.6%	0.00032
ceramide metabolic process	19 out of 11926 genes, 0.2%	20 out of 31402 genes, 0.1%	0.00037
signal transduction	756 out of 11926 genes, 6.3%	1724 out of 31402 genes, 5.5%	0.00047
regulation of biological process	2014 out of 11926 genes, 16.9%	4883 out of 31402 genes, 15.5%	0.00053
signaling	764 out of 11926 genes, 6.4%	1752 out of 31402 genes, 5.6%	0.00115
single organism signaling	764 out of 11926 genes, 6.4%	1752 out of 31402 genes, 5.6%	0.00115
intracellular signal transduction	367 out of 11926 genes, 3.1%	792 out of 31402 genes, 2.5%	0.00204
cell communication	839 out of 11926 genes, 7.0%	1947 out of 31402 genes, 6.2%	0.003
protein dephosphorylation	95 out of 11926 genes, 0.8%	172 out of 31402 genes, 0.5%	0.00893
biological regulation	2162 out of 11926 genes, 18.1%	5310 out of 31402 genes, 16.9%	0.01077
lipid metabolic process	752 out of 11926 genes, 6.3%	1756 out of 31402 genes, 5.6%	0.03014
UMP biosynthetic process	31 out of 11926 genes, 0.3%	44 out of 31402 genes, 0.1%	0.03589
pyrimidine ribonucleoside monophosphate metabolic process	31 out of 11926 genes, 0.3%	44 out of 31402 genes, 0.1%	0.03589
pyrimidine ribonucleoside monophosphate biosynthetic process	31 out of 11926 genes, 0.3%	44 out of 31402 genes, 0.1%	0.03589
nitrate metabolic process	31 out of 11926 genes, 0.3%	44 out of 31402 genes, 0.1%	0.03589
nitrate assimilation	31 out of 11926 genes, 0.3%	44 out of 31402 genes, 0.1%	0.03589
UMP metabolic process	31 out of 11926 genes, 0.3%	44 out of 31402 genes, 0.1%	0.03589
cellular response to stimulus	1103 out of 11926 genes, 9.2%	2639 out of 31402 genes, 8.4%	0.04172
NAD biosynthetic process	19 out of 11926 genes, 0.2%	23 out of 31402 genes, 0.1%	0.04337
pectin biosynthetic process	19 out of 11926 genes, 0.2%	23 out of 31402 genes, 0.1%	0.04337
organic substance transport	827 out of 11926 genes, 6.9%	1948 out of 31402 genes, 6.2%	0.04693
response to hormone	559 out of 11926 genes, 4.7%	1283 out of 31402 genes, 4.1%	0.04696
nicotinamide nucleotide biosynthetic process	23 out of 11926 genes, 0.2%	30 out of 31402 genes, 0.1%	0.05264
NAD metabolic process	23 out of 11926 genes, 0.2%	30 out of 31402 genes, 0.1%	0.05264
glycerol ether metabolic process	50 out of 11926 genes, 0.4%	82 out of 31402 genes, 0.3%	0.05777
ether metabolic process	50 out of 11926 genes, 0.4%	82 out of 31402 genes, 0.3%	0.05777
vesicle-mediated transport	347 out of 11926 genes, 2.9%	770 out of 31402 genes, 2.5%	0.0807
folic acid transport	18 out of 11926 genes, 0.2%	22 out of 31402 genes, 0.1%	0.09507
vitamin transport	18 out of 11926 genes, 0.2%	22 out of 31402 genes, 0.1%	0.09507
modified amino acid transport	18 out of 11926 genes, 0.2%	22 out of 31402 genes, 0.1%	0.09507
phosphate-containing compound metabolic process	2200 out of 11926 genes, 18.4%	5450 out of 31402 genes, 17.4%	0.10298
phosphorus metabolic process	2236 out of 11926 genes, 18.7%	5543 out of 31402 genes, 17.7%	0.10539
establishment of protein localization	564 out of 11926 genes, 4.7%	1304 out of 31402 genes, 4.2%	0.11167
response to endogenous stimulus	593 out of 11926 genes, 5.0%	1376 out of 31402 genes, 4.4%	0.11449
hormone-mediated signaling pathway	249 out of 11926 genes, 2.1%	538 out of 31402 genes, 1.7%	0.12831
protein transport	562 out of 11926 genes, 4.7%	1302 out of 31402 genes, 4.1%	0.14833
cofactor transport	21 out of 11926 genes, 0.2%	28 out of 31402 genes, 0.1%	0.21655
protein localization	571 out of 11926 genes, 4.8%	1330 out of 31402 genes, 4.2%	0.25301
reactive nitrogen species metabolic process	33 out of 11926 genes, 0.3%	51 out of 31402 genes, 0.2%	0.28234
nitrogen cycle metabolic process	34 out of 11926 genes, 0.3%	53 out of 31402 genes, 0.2%	0.28695
pyridine nucleotide biosynthetic process	24 out of 11926 genes, 0.2%	34 out of 31402 genes, 0.1%	0.33283
protein acetylation	43 out of 11926 genes, 0.4%	72 out of 31402 genes, 0.2%	0.42449
cellular response to hormone stimulus	257 out of 11926 genes, 2.2%	566 out of 31402 genes, 1.8%	0.46166
cellular response to endogenous stimulus	257 out of 11926 genes, 2.2%	566 out of 31402 genes, 1.8%	0.46166
pyrimidine nucleoside monophosphate metabolic process	35 out of 11926 genes, 0.3%	56 out of 31402 genes, 0.2%	0.49147
pyrimidine nucleoside monophosphate biosynthetic process	35 out of 11926 genes, 0.3%	56 out of 31402 genes, 0.2%	0.49147
response to lipid	316 out of 11926 genes, 2.6%	711 out of 31402 genes, 2.3%	0.60706
RNA biosynthetic process	233 out of 11926 genes, 2.0%	511 out of 31402 genes, 1.6%	0.67127
single-organism metabolic process	4427 out of 11926 genes, 37.1%	11276 out of 31402 genes, 35.9%	0.69604
internal protein amino acid acetylation	39 out of 11926 genes, 0.3%	65 out of 31402 genes, 0.2%	0.74234
histone acetylation	39 out of 11926 genes, 0.3%	65 out of 31402 genes, 0.2%	0.74234
internal peptidyl-lysine acetylation	39 out of 11926 genes, 0.3%	65 out of 31402 genes, 0.2%	0.74234
peptidyl-lysine acetylation	39 out of 11926 genes, 0.3%	65 out of 31402 genes, 0.2%	0.74234
cellular lipid metabolic process	581 out of 11926 genes, 4.9%	1368 out of 31402 genes, 4.4%	0.79834
response to desiccation	37 out of 11926 genes, 0.3%	62 out of 31402 genes, 0.2%	1
primary meristem tissue development	8 out of 11926 genes, 0.1%	8 out of 31402 genes, 0.0%	1
transcription, DNA-templated	228 out of 11926 genes, 1.9%	504 out of 31402 genes, 1.6%	1
nucleic acid-templated transcription	228 out of 11926 genes, 1.9%	504 out of 31402 genes, 1.6%	1
response to water	198 out of 11926 genes, 1.7%	432 out of 31402 genes, 1.4%	1
dicarboxylic acid transport	29 out of 11926 genes, 0.2%	46 out of 31402 genes, 0.1%	1
mitotic sister chromatid segregation	17 out of 11926 genes, 0.1%	23 out of 31402 genes, 0.1%	1
mitotic chromosome condensation	17 out of 11926 genes, 0.1%	23 out of 31402 genes, 0.1%	1
silicate transport	13 out of 11926 genes, 0.1%	16 out of 31402 genes, 0.1%	1
cellular response to lipid	125 out of 11926 genes, 1.0%	260 out of 31402 genes, 0.8%	1
response to nitrate	39 out of 11926 genes, 0.3%	67 out of 31402 genes, 0.2%	1
DNA packaging	140 out of 11926 genes, 1.2%	296 out of 31402 genes, 0.9%	1
phosphorylated carbohydrate dephosphorylation	19 out of 11926 genes, 0.2%	27 out of 31402 genes, 0.1%	1
inositol phosphate dephosphorylation	19 out of 11926 genes, 0.2%	27 out of 31402 genes, 0.1%	1
inositol phosphate catabolic process	19 out of 11926 genes, 0.2%	27 out of 31402 genes, 0.1%	1
response to water deprivation	192 out of 11926 genes, 1.6%	421 out of 31402 genes, 1.3%	1
regulation of systemic acquired resistance	11 out of 11926 genes, 0.1%	13 out of 31402 genes, 0.0%	1
alcohol catabolic process	23 out of 11926 genes, 0.2%	35 out of 31402 genes, 0.1%	1
polyol catabolic process	23 out of 11926 genes, 0.2%	35 out of 31402 genes, 0.1%	1
protein modification by small protein conjugation	163 out of 11926 genes, 1.4%	352 out of 31402 genes, 1.1%	1
response to oxygen-containing compound	783 out of 11926 genes, 6.6%	1891 out of 31402 genes, 6.0%	1
polyamine metabolic process	36 out of 11926 genes, 0.3%	62 out of 31402 genes, 0.2%	1
homogalacturonan biosynthetic process	9 out of 11926 genes, 0.1%	10 out of 31402 genes, 0.0%	1
homogalacturonan metabolic process	9 out of 11926 genes, 0.1%	10 out of 31402 genes, 0.0%	1
viral life cycle	9 out of 11926 genes, 0.1%	10 out of 31402 genes, 0.0%	1
viral genome replication	9 out of 11926 genes, 0.1%	10 out of 31402 genes, 0.0%	1
viral replication complex formation and maintenance	9 out of 11926 genes, 0.1%	10 out of 31402 genes, 0.0%	1
response to acid chemical	465 out of 11926 genes, 3.9%	1095 out of 31402 genes, 3.5%	1
cellular localization	654 out of 11926 genes, 5.5%	1569 out of 31402 genes, 5.0%	1
glycosylceramide metabolic process	7 out of 11926 genes, 0.1%	7 out of 31402 genes, 0.0%	1
glucosylceramide metabolic process	7 out of 11926 genes, 0.1%	7 out of 31402 genes, 0.0%	1
glucosylceramide catabolic process	7 out of 11926 genes, 0.1%	7 out of 31402 genes, 0.0%	1
glycosphingolipid metabolic process	7 out of 11926 genes, 0.1%	7 out of 31402 genes, 0.0%	1
procambium histogenesis	7 out of 11926 genes, 0.1%	7 out of 31402 genes, 0.0%	1
glycolipid catabolic process	7 out of 11926 genes, 0.1%	7 out of 31402 genes, 0.0%	1
glycosylceramide catabolic process	7 out of 11926 genes, 0.1%	7 out of 31402 genes, 0.0%	1
glycosphingolipid catabolic process	7 out of 11926 genes, 0.1%	7 out of 31402 genes, 0.0%	1
ceramide catabolic process	7 out of 11926 genes, 0.1%	7 out of 31402 genes, 0.0%	1
diterpenoid metabolic process	32 out of 11926 genes, 0.3%	54 out of 31402 genes, 0.2%	1
macromolecule localization	653 out of 11926 genes, 5.5%	1568 out of 31402 genes, 5.0%	1
lipid biosynthetic process	453 out of 11926 genes, 3.8%	1067 out of 31402 genes, 3.4%	1
response to cytokinin	45 out of 11926 genes, 0.4%	82 out of 31402 genes, 0.3%	1
protein glycosylation	95 out of 11926 genes, 0.8%	195 out of 31402 genes, 0.6%	1
glycoprotein metabolic process	95 out of 11926 genes, 0.8%	195 out of 31402 genes, 0.6%	1
glycoprotein biosynthetic process	95 out of 11926 genes, 0.8%	195 out of 31402 genes, 0.6%	1
macromolecule glycosylation	95 out of 11926 genes, 0.8%	195 out of 31402 genes, 0.6%	1
chromosome condensation	21 out of 11926 genes, 0.2%	32 out of 31402 genes, 0.1%	1
polyamine catabolic process	26 out of 11926 genes, 0.2%	42 out of 31402 genes, 0.1%	1
intracellular transport	546 out of 11926 genes, 4.6%	1301 out of 31402 genes, 4.1%	1
regulation of ethylene-activated signaling pathway	13 out of 11926 genes, 0.1%	17 out of 31402 genes, 0.1%	1
regulation of phosphorelay signal transduction system	13 out of 11926 genes, 0.1%	17 out of 31402 genes, 0.1%	1
organic hydroxy compound catabolic process	23 out of 11926 genes, 0.2%	36 out of 31402 genes, 0.1%	1
regulation of cellular catabolic process	54 out of 11926 genes, 0.5%	102 out of 31402 genes, 0.3%	1
establishment of localization in cell	603 out of 11926 genes, 5.1%	1445 out of 31402 genes, 4.6%	1
anion transport	205 out of 11926 genes, 1.7%	458 out of 31402 genes, 1.5%	1
ubiquitin-dependent protein catabolic process	257 out of 11926 genes, 2.2%	585 out of 31402 genes, 1.9%	1
modification-dependent protein catabolic process	257 out of 11926 genes, 2.2%	585 out of 31402 genes, 1.9%	1
modification-dependent macromolecule catabolic process	257 out of 11926 genes, 2.2%	585 out of 31402 genes, 1.9%	1
protein modification by small protein conjugation or removal	199 out of 11926 genes, 1.7%	444 out of 31402 genes, 1.4%	1
detection of calcium ion	10 out of 11926 genes, 0.1%	12 out of 31402 genes, 0.0%	1
regulation of response to stimulus	328 out of 11926 genes, 2.8%	761 out of 31402 genes, 2.4%	1
response to transition metal nanoparticle	83 out of 11926 genes, 0.7%	169 out of 31402 genes, 0.5%	1
glycosylation	104 out of 11926 genes, 0.9%	218 out of 31402 genes, 0.7%	1
pyrimidine nucleobase biosynthetic process	16 out of 11926 genes, 0.1%	23 out of 31402 genes, 0.1%	1
transport	1927 out of 11926 genes, 16.2%	4839 out of 31402 genes, 15.4%	1
cotranslational protein targeting to membrane	17 out of 11926 genes, 0.1%	25 out of 31402 genes, 0.1%	1
SRP-dependent cotranslational protein targeting to membrane	17 out of 11926 genes, 0.1%	25 out of 31402 genes, 0.1%	1
establishment of localization	1943 out of 11926 genes, 16.3%	4882 out of 31402 genes, 15.5%	1
regulation of photomorphogenesis	25 out of 11926 genes, 0.2%	41 out of 31402 genes, 0.1%	1
protein localization to endoplasmic reticulum	25 out of 11926 genes, 0.2%	41 out of 31402 genes, 0.1%	1
regulation of response to red or far red light	25 out of 11926 genes, 0.2%	41 out of 31402 genes, 0.1%	1
mRNA 3'-end processing	11 out of 11926 genes, 0.1%	14 out of 31402 genes, 0.0%	1
response to alcohol	274 out of 11926 genes, 2.3%	630 out of 31402 genes, 2.0%	1
pyrimidine nucleobase metabolic process	19 out of 11926 genes, 0.2%	29 out of 31402 genes, 0.1%	1
positive regulation of post-embryonic development	33 out of 11926 genes, 0.3%	58 out of 31402 genes, 0.2%	1
potassium ion transport	49 out of 11926 genes, 0.4%	93 out of 31402 genes, 0.3%	1
negative regulation of ethylene-activated signaling pathway	12 out of 11926 genes, 0.1%	16 out of 31402 genes, 0.1%	1
negative regulation of phosphorelay signal transduction system	12 out of 11926 genes, 0.1%	16 out of 31402 genes, 0.1%	1
cellular macromolecule localization	440 out of 11926 genes, 3.7%	1046 out of 31402 genes, 3.3%	1
cellular protein localization	421 out of 11926 genes, 3.5%	999 out of 31402 genes, 3.2%	1
intracellular protein transport	410 out of 11926 genes, 3.4%	972 out of 31402 genes, 3.1%	1
positive regulation of multicellular organismal process	34 out of 11926 genes, 0.3%	61 out of 31402 genes, 0.2%	1
fructose 6-phosphate metabolic process	14 out of 11926 genes, 0.1%	20 out of 31402 genes, 0.1%	1
cellular response to alcohol	103 out of 11926 genes, 0.9%	219 out of 31402 genes, 0.7%	1
plant-type cell wall biogenesis	100 out of 11926 genes, 0.8%	212 out of 31402 genes, 0.7%	1
glycerol-3-phosphate catabolic process	9 out of 11926 genes, 0.1%	11 out of 31402 genes, 0.0%	1
response to brassinosteroid	85 out of 11926 genes, 0.7%	177 out of 31402 genes, 0.6%	1
disaccharide biosynthetic process	51 out of 11926 genes, 0.4%	99 out of 31402 genes, 0.3%	1
sister chromatid segregation	17 out of 11926 genes, 0.1%	26 out of 31402 genes, 0.1%	1
protein targeting to ER	18 out of 11926 genes, 0.2%	28 out of 31402 genes, 0.1%	1
establishment of protein localization to endoplasmic reticulum	18 out of 11926 genes, 0.2%	28 out of 31402 genes, 0.1%	1
ATP synthesis coupled electron transport	65 out of 11926 genes, 0.5%	131 out of 31402 genes, 0.4%	1
protein ubiquitination	144 out of 11926 genes, 1.2%	318 out of 31402 genes, 1.0%	1
DNA conformation change	172 out of 11926 genes, 1.4%	386 out of 31402 genes, 1.2%	1
positive regulation of reproductive process	29 out of 11926 genes, 0.2%	51 out of 31402 genes, 0.2%	1
positive regulation of developmental process	35 out of 11926 genes, 0.3%	64 out of 31402 genes, 0.2%	1
inorganic anion transport	79 out of 11926 genes, 0.7%	164 out of 31402 genes, 0.5%	1
negative regulation of photomorphogenesis	10 out of 11926 genes, 0.1%	13 out of 31402 genes, 0.0%	1
gibberellin metabolic process	26 out of 11926 genes, 0.2%	45 out of 31402 genes, 0.1%	1
diterpenoid biosynthetic process	26 out of 11926 genes, 0.2%	45 out of 31402 genes, 0.1%	1
oxidation-reduction process	1596 out of 11926 genes, 13.4%	4009 out of 31402 genes, 12.8%	1
ethylene-activated signaling pathway	32 out of 11926 genes, 0.3%	58 out of 31402 genes, 0.2%	1
cell wall pectin biosynthetic process	11 out of 11926 genes, 0.1%	15 out of 31402 genes, 0.0%	1
regulation of cellular metabolic process	735 out of 11926 genes, 6.2%	1801 out of 31402 genes, 5.7%	1
positive regulation of phosphorus metabolic process	101 out of 11926 genes, 0.8%	217 out of 31402 genes, 0.7%	1
positive regulation of phosphate metabolic process	101 out of 11926 genes, 0.8%	217 out of 31402 genes, 0.7%	1
apoptotic process	7 out of 11926 genes, 0.1%	8 out of 31402 genes, 0.0%	1
proline transmembrane transport	7 out of 11926 genes, 0.1%	8 out of 31402 genes, 0.0%	1
positive regulation of cell size	7 out of 11926 genes, 0.1%	8 out of 31402 genes, 0.0%	1
transmembrane transport	686 out of 11926 genes, 5.8%	1677 out of 31402 genes, 5.3%	1
lysine metabolic process	45 out of 11926 genes, 0.4%	87 out of 31402 genes, 0.3%	1
lysine biosynthetic process	45 out of 11926 genes, 0.4%	87 out of 31402 genes, 0.3%	1
lysine biosynthetic process via diaminopimelate	45 out of 11926 genes, 0.4%	87 out of 31402 genes, 0.3%	1
diaminopimelate metabolic process	45 out of 11926 genes, 0.4%	87 out of 31402 genes, 0.3%	1
cellular homeostasis	161 out of 11926 genes, 1.3%	362 out of 31402 genes, 1.2%	1
gibberellin biosynthetic process	22 out of 11926 genes, 0.2%	37 out of 31402 genes, 0.1%	1
protein import into chloroplast thylakoid membrane	12 out of 11926 genes, 0.1%	17 out of 31402 genes, 0.1%	1
nucleosome assembly	117 out of 11926 genes, 1.0%	256 out of 31402 genes, 0.8%	1
nucleosome organization	117 out of 11926 genes, 1.0%	256 out of 31402 genes, 0.8%	1
nucleotide salvage	20 out of 11926 genes, 0.2%	33 out of 31402 genes, 0.1%	1
D-ribose metabolic process	13 out of 11926 genes, 0.1%	19 out of 31402 genes, 0.1%	1
IMP biosynthetic process	14 out of 11926 genes, 0.1%	21 out of 31402 genes, 0.1%	1
IMP metabolic process	14 out of 11926 genes, 0.1%	21 out of 31402 genes, 0.1%	1
lateral root formation	18 out of 11926 genes, 0.2%	29 out of 31402 genes, 0.1%	1
viral process	18 out of 11926 genes, 0.2%	29 out of 31402 genes, 0.1%	1
inositol trisphosphate metabolic process	18 out of 11926 genes, 0.2%	29 out of 31402 genes, 0.1%	1
protein-DNA complex assembly	118 out of 11926 genes, 1.0%	259 out of 31402 genes, 0.8%	1
protein-DNA complex subunit organization	118 out of 11926 genes, 1.0%	259 out of 31402 genes, 0.8%	1
mitochondrial electron transport, ubiquinol to cytochrome c	16 out of 11926 genes, 0.1%	25 out of 31402 genes, 0.1%	1
glycolipid metabolic process	42 out of 11926 genes, 0.4%	81 out of 31402 genes, 0.3%	1
phagocytosis	5 out of 11926 genes, 0.0%	5 out of 31402 genes, 0.0%	1
sulfate reduction	5 out of 11926 genes, 0.0%	5 out of 31402 genes, 0.0%	1
abscisic acid-activated signaling pathway	59 out of 11926 genes, 0.5%	120 out of 31402 genes, 0.4%	1
magnesium ion transport	26 out of 11926 genes, 0.2%	46 out of 31402 genes, 0.1%	1
phosphorelay signal transduction system	55 out of 11926 genes, 0.5%	111 out of 31402 genes, 0.4%	1
regulation of cell communication	185 out of 11926 genes, 1.6%	423 out of 31402 genes, 1.3%	1
fumarate metabolic process	8 out of 11926 genes, 0.1%	10 out of 31402 genes, 0.0%	1
retrograde vesicle-mediated transport, Golgi to ER	8 out of 11926 genes, 0.1%	10 out of 31402 genes, 0.0%	1
regulation of signal transduction	180 out of 11926 genes, 1.5%	411 out of 31402 genes, 1.3%	1
regulation of phosphorylation	120 out of 11926 genes, 1.0%	265 out of 31402 genes, 0.8%	1
localization	1989 out of 11926 genes, 16.7%	5038 out of 31402 genes, 16.0%	1
single-organism membrane organization	129 out of 11926 genes, 1.1%	287 out of 31402 genes, 0.9%	1
chromatin assembly	119 out of 11926 genes, 1.0%	263 out of 31402 genes, 0.8%	1
regulation of catabolic process	63 out of 11926 genes, 0.5%	130 out of 31402 genes, 0.4%	1
regulation of phosphate metabolic process	165 out of 11926 genes, 1.4%	375 out of 31402 genes, 1.2%	1
regulation of phosphorus metabolic process	165 out of 11926 genes, 1.4%	375 out of 31402 genes, 1.2%	1
cellular response to organic substance	339 out of 11926 genes, 2.8%	807 out of 31402 genes, 2.6%	1
response to gibberellin	46 out of 11926 genes, 0.4%	91 out of 31402 genes, 0.3%	1
liposaccharide metabolic process	46 out of 11926 genes, 0.4%	91 out of 31402 genes, 0.3%	1
regulation of signaling	180 out of 11926 genes, 1.5%	412 out of 31402 genes, 1.3%	1
triglyceride biosynthetic process	21 out of 11926 genes, 0.2%	36 out of 31402 genes, 0.1%	1
protein localization to organelle	165 out of 11926 genes, 1.4%	376 out of 31402 genes, 1.2%	1
aspartate family amino acid biosynthetic process	93 out of 11926 genes, 0.8%	202 out of 31402 genes, 0.6%	1
cellular response to oxygen-containing compound	248 out of 11926 genes, 2.1%	582 out of 31402 genes, 1.9%	1
arabinose metabolic process	10 out of 11926 genes, 0.1%	14 out of 31402 genes, 0.0%	1
sucrose biosynthetic process	18 out of 11926 genes, 0.2%	30 out of 31402 genes, 0.1%	1
leaf vascular tissue pattern formation	18 out of 11926 genes, 0.2%	30 out of 31402 genes, 0.1%	1
response to zinc ion	50 out of 11926 genes, 0.4%	101 out of 31402 genes, 0.3%	1
cellular response to abscisic acid stimulus	59 out of 11926 genes, 0.5%	122 out of 31402 genes, 0.4%	1
glycerol-3-phosphate metabolic process	17 out of 11926 genes, 0.1%	28 out of 31402 genes, 0.1%	1
chromatin assembly or disassembly	128 out of 11926 genes, 1.1%	287 out of 31402 genes, 0.9%	1
fatty acid biosynthetic process	128 out of 11926 genes, 1.1%	287 out of 31402 genes, 0.9%	1
cortical cytoskeleton organization	16 out of 11926 genes, 0.1%	26 out of 31402 genes, 0.1%	1
cytoplasmic microtubule organization	16 out of 11926 genes, 0.1%	26 out of 31402 genes, 0.1%	1
pyrimidine nucleoside salvage	16 out of 11926 genes, 0.1%	26 out of 31402 genes, 0.1%	1
cortical microtubule organization	16 out of 11926 genes, 0.1%	26 out of 31402 genes, 0.1%	1
UMP salvage	16 out of 11926 genes, 0.1%	26 out of 31402 genes, 0.1%	1
CTP salvage	16 out of 11926 genes, 0.1%	26 out of 31402 genes, 0.1%	1
embryonic morphogenesis	16 out of 11926 genes, 0.1%	26 out of 31402 genes, 0.1%	1
monovalent inorganic cation homeostasis	16 out of 11926 genes, 0.1%	26 out of 31402 genes, 0.1%	1
regulation of stomatal movement	52 out of 11926 genes, 0.4%	106 out of 31402 genes, 0.3%	1
sulfate transport	14 out of 11926 genes, 0.1%	22 out of 31402 genes, 0.1%	1
sulfur compound transport	14 out of 11926 genes, 0.1%	22 out of 31402 genes, 0.1%	1
establishment of protein localization to organelle	158 out of 11926 genes, 1.3%	361 out of 31402 genes, 1.1%	1
nucleobase biosynthetic process	23 out of 11926 genes, 0.2%	41 out of 31402 genes, 0.1%	1
cellular potassium ion transport	23 out of 11926 genes, 0.2%	41 out of 31402 genes, 0.1%	1
potassium ion transmembrane transport	23 out of 11926 genes, 0.2%	41 out of 31402 genes, 0.1%	1
L-serine metabolic process	47 out of 11926 genes, 0.4%	95 out of 31402 genes, 0.3%	1
membrane lipid metabolic process	62 out of 11926 genes, 0.5%	130 out of 31402 genes, 0.4%	1
positive regulation of phosphorylation	86 out of 11926 genes, 0.7%	187 out of 31402 genes, 0.6%	1
ammonium ion metabolic process	43 out of 11926 genes, 0.4%	86 out of 31402 genes, 0.3%	1
positive regulation of catabolic process	21 out of 11926 genes, 0.2%	37 out of 31402 genes, 0.1%	1
neutral lipid biosynthetic process	21 out of 11926 genes, 0.2%	37 out of 31402 genes, 0.1%	1
acylglycerol biosynthetic process	21 out of 11926 genes, 0.2%	37 out of 31402 genes, 0.1%	1
glycolipid biosynthetic process	35 out of 11926 genes, 0.3%	68 out of 31402 genes, 0.2%	1
regulation of hydrolase activity	42 out of 11926 genes, 0.4%	84 out of 31402 genes, 0.3%	1
plastid membrane organization	60 out of 11926 genes, 0.5%	126 out of 31402 genes, 0.4%	1
thylakoid membrane organization	60 out of 11926 genes, 0.5%	126 out of 31402 genes, 0.4%	1
response to organic substance	800 out of 11926 genes, 6.7%	1988 out of 31402 genes, 6.3%	1
phosphatidylcholine metabolic process	30 out of 11926 genes, 0.3%	57 out of 31402 genes, 0.2%	1
cellular response to acid chemical	149 out of 11926 genes, 1.2%	341 out of 31402 genes, 1.1%	1
post-embryonic root morphogenesis	19 out of 11926 genes, 0.2%	33 out of 31402 genes, 0.1%	1
lateral root morphogenesis	19 out of 11926 genes, 0.2%	33 out of 31402 genes, 0.1%	1
regulation of nucleotide metabolic process	37 out of 11926 genes, 0.3%	73 out of 31402 genes, 0.2%	1
regulation of nucleoside metabolic process	37 out of 11926 genes, 0.3%	73 out of 31402 genes, 0.2%	1
regulation of purine nucleotide metabolic process	37 out of 11926 genes, 0.3%	73 out of 31402 genes, 0.2%	1
positive regulation of flower development	18 out of 11926 genes, 0.2%	31 out of 31402 genes, 0.1%	1
negative regulation of intracellular signal transduction	18 out of 11926 genes, 0.2%	31 out of 31402 genes, 0.1%	1
seryl-tRNA aminoacylation	7 out of 11926 genes, 0.1%	9 out of 31402 genes, 0.0%	1
L-phenylalanine biosynthetic process	7 out of 11926 genes, 0.1%	9 out of 31402 genes, 0.0%	1
oxazole or thiazole biosynthetic process	7 out of 11926 genes, 0.1%	9 out of 31402 genes, 0.0%	1
oxazole or thiazole metabolic process	7 out of 11926 genes, 0.1%	9 out of 31402 genes, 0.0%	1
erythrose 4-phosphate/phosphoenolpyruvate family amino acid biosynthetic process	7 out of 11926 genes, 0.1%	9 out of 31402 genes, 0.0%	1
regulation of stem cell division	7 out of 11926 genes, 0.1%	9 out of 31402 genes, 0.0%	1
cellular biogenic amine metabolic process	85 out of 11926 genes, 0.7%	186 out of 31402 genes, 0.6%	1
cellular amine metabolic process	85 out of 11926 genes, 0.7%	186 out of 31402 genes, 0.6%	1
response to auxin	131 out of 11926 genes, 1.1%	298 out of 31402 genes, 0.9%	1
isoprenoid metabolic process	191 out of 11926 genes, 1.6%	446 out of 31402 genes, 1.4%	1
cell wall biogenesis	117 out of 11926 genes, 1.0%	264 out of 31402 genes, 0.8%	1
regulation of response to external stimulus	16 out of 11926 genes, 0.1%	27 out of 31402 genes, 0.1%	1
regulation of intracellular signal transduction	119 out of 11926 genes, 1.0%	269 out of 31402 genes, 0.9%	1
protein targeting to Golgi	4 out of 11926 genes, 0.0%	4 out of 31402 genes, 0.0%	1
spliceosomal tri-snRNP complex assembly	4 out of 11926 genes, 0.0%	4 out of 31402 genes, 0.0%	1
nuclear-transcribed mRNA catabolic process, deadenylation-dependent decay	4 out of 11926 genes, 0.0%	4 out of 31402 genes, 0.0%	1
nuclear-transcribed mRNA poly(A) tail shortening	4 out of 11926 genes, 0.0%	4 out of 31402 genes, 0.0%	1
retrograde transport, vesicle recycling within Golgi	4 out of 11926 genes, 0.0%	4 out of 31402 genes, 0.0%	1
spliceosomal snRNP assembly	4 out of 11926 genes, 0.0%	4 out of 31402 genes, 0.0%	1
heme oxidation	4 out of 11926 genes, 0.0%	4 out of 31402 genes, 0.0%	1
cellular sodium ion homeostasis	4 out of 11926 genes, 0.0%	4 out of 31402 genes, 0.0%	1
positive regulation of autophagy	4 out of 11926 genes, 0.0%	4 out of 31402 genes, 0.0%	1
negative regulation of hydrogen peroxide metabolic process	4 out of 11926 genes, 0.0%	4 out of 31402 genes, 0.0%	1
negative regulation of hydrogen peroxide biosynthetic process	4 out of 11926 genes, 0.0%	4 out of 31402 genes, 0.0%	1
positive regulation of ATPase activity	4 out of 11926 genes, 0.0%	4 out of 31402 genes, 0.0%	1
regulation of fatty acid biosynthetic process	4 out of 11926 genes, 0.0%	4 out of 31402 genes, 0.0%	1
vacuolar sequestering of sodium ion	4 out of 11926 genes, 0.0%	4 out of 31402 genes, 0.0%	1
sodium ion homeostasis	4 out of 11926 genes, 0.0%	4 out of 31402 genes, 0.0%	1
establishment of protein localization to Golgi	4 out of 11926 genes, 0.0%	4 out of 31402 genes, 0.0%	1
regulation of jasmonic acid metabolic process	4 out of 11926 genes, 0.0%	4 out of 31402 genes, 0.0%	1
regulation of jasmonic acid biosynthetic process	4 out of 11926 genes, 0.0%	4 out of 31402 genes, 0.0%	1
positive regulation of ATP catabolic process	4 out of 11926 genes, 0.0%	4 out of 31402 genes, 0.0%	1
negative regulation of reactive oxygen species biosynthetic process	4 out of 11926 genes, 0.0%	4 out of 31402 genes, 0.0%	1
positive regulation of ATP metabolic process	4 out of 11926 genes, 0.0%	4 out of 31402 genes, 0.0%	1
negative regulation of reactive oxygen species metabolic process	4 out of 11926 genes, 0.0%	4 out of 31402 genes, 0.0%	1
positive regulation of cell communication	107 out of 11926 genes, 0.9%	240 out of 31402 genes, 0.8%	1
CDP-choline pathway	8 out of 11926 genes, 0.1%	11 out of 31402 genes, 0.0%	1
cotyledon vascular tissue pattern formation	8 out of 11926 genes, 0.1%	11 out of 31402 genes, 0.0%	1
heme metabolic process	27 out of 11926 genes, 0.2%	51 out of 31402 genes, 0.2%	1
positive regulation of signal transduction	102 out of 11926 genes, 0.9%	228 out of 31402 genes, 0.7%	1
positive regulation of signaling	102 out of 11926 genes, 0.9%	228 out of 31402 genes, 0.7%	1
cell proliferation	62 out of 11926 genes, 0.5%	132 out of 31402 genes, 0.4%	1
base-excision repair	14 out of 11926 genes, 0.1%	23 out of 31402 genes, 0.1%	1
coenzyme A biosynthetic process	14 out of 11926 genes, 0.1%	23 out of 31402 genes, 0.1%	1
nucleoside bisphosphate biosynthetic process	14 out of 11926 genes, 0.1%	23 out of 31402 genes, 0.1%	1
ribonucleoside bisphosphate biosynthetic process	14 out of 11926 genes, 0.1%	23 out of 31402 genes, 0.1%	1
purine nucleoside bisphosphate biosynthetic process	14 out of 11926 genes, 0.1%	23 out of 31402 genes, 0.1%	1
proteolysis	597 out of 11926 genes, 5.0%	1474 out of 31402 genes, 4.7%	1
lactate metabolic process	34 out of 11926 genes, 0.3%	67 out of 31402 genes, 0.2%	1
methylglyoxal catabolic process to D-lactate	34 out of 11926 genes, 0.3%	67 out of 31402 genes, 0.2%	1
regulation of nucleotide catabolic process	34 out of 11926 genes, 0.3%	67 out of 31402 genes, 0.2%	1
regulation of purine nucleotide catabolic process	34 out of 11926 genes, 0.3%	67 out of 31402 genes, 0.2%	1
glutamate receptor signaling pathway	9 out of 11926 genes, 0.1%	13 out of 31402 genes, 0.0%	1
ionotropic glutamate receptor signaling pathway	9 out of 11926 genes, 0.1%	13 out of 31402 genes, 0.0%	1
histone H3 acetylation	9 out of 11926 genes, 0.1%	13 out of 31402 genes, 0.0%	1
tetrahydrofolylpolyglutamate metabolic process	9 out of 11926 genes, 0.1%	13 out of 31402 genes, 0.0%	1
tetrahydrofolylpolyglutamate biosynthetic process	9 out of 11926 genes, 0.1%	13 out of 31402 genes, 0.0%	1
response to iron ion	26 out of 11926 genes, 0.2%	49 out of 31402 genes, 0.2%	1
ethanolamine-containing compound metabolic process	30 out of 11926 genes, 0.3%	58 out of 31402 genes, 0.2%	1
regulation of response to biotic stimulus	11 out of 11926 genes, 0.1%	17 out of 31402 genes, 0.1%	1
isoleucyl-tRNA aminoacylation	11 out of 11926 genes, 0.1%	17 out of 31402 genes, 0.1%	1
terpenoid metabolic process	123 out of 11926 genes, 1.0%	280 out of 31402 genes, 0.9%	1
tRNA aminoacylation for protein translation	114 out of 11926 genes, 1.0%	258 out of 31402 genes, 0.8%	1
protein deneddylation	40 out of 11926 genes, 0.3%	81 out of 31402 genes, 0.3%	1
cullin deneddylation	40 out of 11926 genes, 0.3%	81 out of 31402 genes, 0.3%	1
single-organism localization	1371 out of 11926 genes, 11.5%	3468 out of 31402 genes, 11.0%	1
cell fate specification	20 out of 11926 genes, 0.2%	36 out of 31402 genes, 0.1%	1
nucleobase metabolic process	29 out of 11926 genes, 0.2%	56 out of 31402 genes, 0.2%	1
response to wounding	124 out of 11926 genes, 1.0%	283 out of 31402 genes, 0.9%	1
red or far-red light signaling pathway	19 out of 11926 genes, 0.2%	34 out of 31402 genes, 0.1%	1
positive regulation of cellular catabolic process	19 out of 11926 genes, 0.2%	34 out of 31402 genes, 0.1%	1
cellular response to red or far red light	19 out of 11926 genes, 0.2%	34 out of 31402 genes, 0.1%	1
nucleotide phosphorylation	42 out of 11926 genes, 0.4%	86 out of 31402 genes, 0.3%	1
cellular ketone metabolic process	48 out of 11926 genes, 0.4%	100 out of 31402 genes, 0.3%	1
cellular response to ethylene stimulus	35 out of 11926 genes, 0.3%	70 out of 31402 genes, 0.2%	1
protein acylation	69 out of 11926 genes, 0.6%	150 out of 31402 genes, 0.5%	1
positive regulation of response to stimulus	142 out of 11926 genes, 1.2%	328 out of 31402 genes, 1.0%	1
oligosaccharide biosynthetic process	52 out of 11926 genes, 0.4%	110 out of 31402 genes, 0.4%	1
pyrimidine-containing compound salvage	17 out of 11926 genes, 0.1%	30 out of 31402 genes, 0.1%	1
stomatal movement	46 out of 11926 genes, 0.4%	96 out of 31402 genes, 0.3%	1
cell fate commitment	22 out of 11926 genes, 0.2%	41 out of 31402 genes, 0.1%	1
pyrimidine ribonucleotide salvage	16 out of 11926 genes, 0.1%	28 out of 31402 genes, 0.1%	1
pyrimidine nucleotide salvage	16 out of 11926 genes, 0.1%	28 out of 31402 genes, 0.1%	1
pentose metabolic process	48 out of 11926 genes, 0.4%	101 out of 31402 genes, 0.3%	1
cysteine biosynthetic process from serine	21 out of 11926 genes, 0.2%	39 out of 31402 genes, 0.1%	1
response to UV-C	5 out of 11926 genes, 0.0%	6 out of 31402 genes, 0.0%	1
regulation of embryonic development	5 out of 11926 genes, 0.0%	6 out of 31402 genes, 0.0%	1
regulation of metalloenzyme activity	5 out of 11926 genes, 0.0%	6 out of 31402 genes, 0.0%	1
positive regulation of metalloenzyme activity	5 out of 11926 genes, 0.0%	6 out of 31402 genes, 0.0%	1
respiratory electron transport chain	68 out of 11926 genes, 0.6%	149 out of 31402 genes, 0.5%	1
galacturonan metabolic process	41 out of 11926 genes, 0.3%	85 out of 31402 genes, 0.3%	1
pectin metabolic process	41 out of 11926 genes, 0.3%	85 out of 31402 genes, 0.3%	1
RNA polyadenylation	14 out of 11926 genes, 0.1%	24 out of 31402 genes, 0.1%	1
single-organism transport	1354 out of 11926 genes, 11.4%	3435 out of 31402 genes, 10.9%	1
negative regulation of signal transduction	28 out of 11926 genes, 0.2%	55 out of 31402 genes, 0.2%	1
negative regulation of cell communication	28 out of 11926 genes, 0.2%	55 out of 31402 genes, 0.2%	1
negative regulation of signaling	28 out of 11926 genes, 0.2%	55 out of 31402 genes, 0.2%	1
cellular response to chemical stimulus	389 out of 11926 genes, 3.3%	953 out of 31402 genes, 3.0%	1
homeostatic process	205 out of 11926 genes, 1.7%	488 out of 31402 genes, 1.6%	1
alditol phosphate metabolic process	19 out of 11926 genes, 0.2%	35 out of 31402 genes, 0.1%	1
aldehyde catabolic process	37 out of 11926 genes, 0.3%	76 out of 31402 genes, 0.2%	1
mitochondrial electron transport, NADH to ubiquinone	12 out of 11926 genes, 0.1%	20 out of 31402 genes, 0.1%	1
L-phenylalanine metabolic process	12 out of 11926 genes, 0.1%	20 out of 31402 genes, 0.1%	1
regulation of ARF GTPase activity	12 out of 11926 genes, 0.1%	20 out of 31402 genes, 0.1%	1
erythrose 4-phosphate/phosphoenolpyruvate family amino acid metabolic process	12 out of 11926 genes, 0.1%	20 out of 31402 genes, 0.1%	1
response to abscisic acid	196 out of 11926 genes, 1.6%	466 out of 31402 genes, 1.5%	1
dicarboxylic acid metabolic process	105 out of 11926 genes, 0.9%	240 out of 31402 genes, 0.8%	1
plastid organization	118 out of 11926 genes, 1.0%	272 out of 31402 genes, 0.9%	1
glutathione biosynthetic process	6 out of 11926 genes, 0.1%	8 out of 31402 genes, 0.0%	1
inflammatory response	6 out of 11926 genes, 0.1%	8 out of 31402 genes, 0.0%	1
nonribosomal peptide biosynthetic process	6 out of 11926 genes, 0.1%	8 out of 31402 genes, 0.0%	1
protein transport by the Tat complex	6 out of 11926 genes, 0.1%	8 out of 31402 genes, 0.0%	1
DNA repair	151 out of 11926 genes, 1.3%	354 out of 31402 genes, 1.1%	1
mitochondrial transmembrane transport	11 out of 11926 genes, 0.1%	18 out of 31402 genes, 0.1%	1
protein deubiquitination	26 out of 11926 genes, 0.2%	51 out of 31402 genes, 0.2%	1
gibberellic acid mediated signaling pathway	22 out of 11926 genes, 0.2%	42 out of 31402 genes, 0.1%	1
gibberellin mediated signaling pathway	22 out of 11926 genes, 0.2%	42 out of 31402 genes, 0.1%	1
inositol phosphate metabolic process	22 out of 11926 genes, 0.2%	42 out of 31402 genes, 0.1%	1
cellular response to gibberellin stimulus	22 out of 11926 genes, 0.2%	42 out of 31402 genes, 0.1%	1
mRNA polyadenylation	7 out of 11926 genes, 0.1%	10 out of 31402 genes, 0.0%	1
methionyl-tRNA aminoacylation	7 out of 11926 genes, 0.1%	10 out of 31402 genes, 0.0%	1
fruit ripening	7 out of 11926 genes, 0.1%	10 out of 31402 genes, 0.0%	1
sphingolipid catabolic process	7 out of 11926 genes, 0.1%	10 out of 31402 genes, 0.0%	1
geranyl diphosphate metabolic process	7 out of 11926 genes, 0.1%	10 out of 31402 genes, 0.0%	1
membrane lipid catabolic process	7 out of 11926 genes, 0.1%	10 out of 31402 genes, 0.0%	1
cellular response to hydrogen peroxide	7 out of 11926 genes, 0.1%	10 out of 31402 genes, 0.0%	1
anatomical structure maturation	7 out of 11926 genes, 0.1%	10 out of 31402 genes, 0.0%	1
cellular response to heat	9 out of 11926 genes, 0.1%	14 out of 31402 genes, 0.0%	1
cotyledon morphogenesis	9 out of 11926 genes, 0.1%	14 out of 31402 genes, 0.0%	1
intracellular protein transmembrane import	41 out of 11926 genes, 0.3%	86 out of 31402 genes, 0.3%	1
plant-type cell wall modification involved in multidimensional cell growth	8 out of 11926 genes, 0.1%	12 out of 31402 genes, 0.0%	1
cell wall modification involved in multidimensional cell growth	8 out of 11926 genes, 0.1%	12 out of 31402 genes, 0.0%	1
regulation of abscisic acid-activated signaling pathway	37 out of 11926 genes, 0.3%	77 out of 31402 genes, 0.2%	1
hydrogen peroxide catabolic process	34 out of 11926 genes, 0.3%	70 out of 31402 genes, 0.2%	1
galactolipid biosynthetic process	24 out of 11926 genes, 0.2%	47 out of 31402 genes, 0.1%	1
organic acid transport	97 out of 11926 genes, 0.8%	222 out of 31402 genes, 0.7%	1
carboxylic acid transport	97 out of 11926 genes, 0.8%	222 out of 31402 genes, 0.7%	1
response to superoxide	20 out of 11926 genes, 0.2%	38 out of 31402 genes, 0.1%	1
response to oxygen radical	20 out of 11926 genes, 0.2%	38 out of 31402 genes, 0.1%	1
intracellular protein transmembrane transport	42 out of 11926 genes, 0.4%	89 out of 31402 genes, 0.3%	1
protein transmembrane transport	42 out of 11926 genes, 0.4%	89 out of 31402 genes, 0.3%	1
membrane organization	132 out of 11926 genes, 1.1%	309 out of 31402 genes, 1.0%	1
galactose metabolic process	30 out of 11926 genes, 0.3%	61 out of 31402 genes, 0.2%	1
cell wall polysaccharide biosynthetic process	52 out of 11926 genes, 0.4%	113 out of 31402 genes, 0.4%	1
cellular response to DNA damage stimulus	164 out of 11926 genes, 1.4%	389 out of 31402 genes, 1.2%	1
tRNA metabolic process	160 out of 11926 genes, 1.3%	379 out of 31402 genes, 1.2%	1
tetraterpenoid biosynthetic process	44 out of 11926 genes, 0.4%	94 out of 31402 genes, 0.3%	1
carotenoid biosynthetic process	44 out of 11926 genes, 0.4%	94 out of 31402 genes, 0.3%	1
regulation of primary metabolic process	691 out of 11926 genes, 5.8%	1733 out of 31402 genes, 5.5%	1
phototransduction	14 out of 11926 genes, 0.1%	25 out of 31402 genes, 0.1%	1
red, far-red light phototransduction	14 out of 11926 genes, 0.1%	25 out of 31402 genes, 0.1%	1
cell cycle phase	14 out of 11926 genes, 0.1%	25 out of 31402 genes, 0.1%	1
biological phase	14 out of 11926 genes, 0.1%	25 out of 31402 genes, 0.1%	1
mitochondrial ATP synthesis coupled electron transport	38 out of 11926 genes, 0.3%	80 out of 31402 genes, 0.3%	1
regulation of protein phosphorylation	105 out of 11926 genes, 0.9%	243 out of 31402 genes, 0.8%	1
regulation of transferase activity	105 out of 11926 genes, 0.9%	243 out of 31402 genes, 0.8%	1
proteolysis involved in cellular protein catabolic process	305 out of 11926 genes, 2.6%	746 out of 31402 genes, 2.4%	1
ribosomal large subunit assembly	3 out of 11926 genes, 0.0%	3 out of 31402 genes, 0.0%	1
vasculature development	3 out of 11926 genes, 0.0%	3 out of 31402 genes, 0.0%	1
dTDP biosynthetic process	3 out of 11926 genes, 0.0%	3 out of 31402 genes, 0.0%	1
C-terminal protein methylation	3 out of 11926 genes, 0.0%	3 out of 31402 genes, 0.0%	1
nucleoside diphosphate biosynthetic process	3 out of 11926 genes, 0.0%	3 out of 31402 genes, 0.0%	1
pyrimidine nucleoside diphosphate metabolic process	3 out of 11926 genes, 0.0%	3 out of 31402 genes, 0.0%	1
pyrimidine nucleoside diphosphate biosynthetic process	3 out of 11926 genes, 0.0%	3 out of 31402 genes, 0.0%	1
deoxyribonucleoside diphosphate biosynthetic process	3 out of 11926 genes, 0.0%	3 out of 31402 genes, 0.0%	1
pyrimidine deoxyribonucleoside diphosphate metabolic process	3 out of 11926 genes, 0.0%	3 out of 31402 genes, 0.0%	1
pyrimidine deoxyribonucleoside diphosphate biosynthetic process	3 out of 11926 genes, 0.0%	3 out of 31402 genes, 0.0%	1
cyanate metabolic process	3 out of 11926 genes, 0.0%	3 out of 31402 genes, 0.0%	1
fruit dehiscence	3 out of 11926 genes, 0.0%	3 out of 31402 genes, 0.0%	1
phosphoenolpyruvate transport	3 out of 11926 genes, 0.0%	3 out of 31402 genes, 0.0%	1
glucose-6-phosphate transport	3 out of 11926 genes, 0.0%	3 out of 31402 genes, 0.0%	1
C-terminal protein amino acid modification	3 out of 11926 genes, 0.0%	3 out of 31402 genes, 0.0%	1
inositol catabolic process	3 out of 11926 genes, 0.0%	3 out of 31402 genes, 0.0%	1
regulation of microtubule polymerization	3 out of 11926 genes, 0.0%	3 out of 31402 genes, 0.0%	1
positive regulation of microtubule polymerization	3 out of 11926 genes, 0.0%	3 out of 31402 genes, 0.0%	1
intracellular lipid transport	3 out of 11926 genes, 0.0%	3 out of 31402 genes, 0.0%	1
dTDP metabolic process	3 out of 11926 genes, 0.0%	3 out of 31402 genes, 0.0%	1
L-arabinose metabolic process	3 out of 11926 genes, 0.0%	3 out of 31402 genes, 0.0%	1
stigma development	3 out of 11926 genes, 0.0%	3 out of 31402 genes, 0.0%	1
positive regulation of cell division	3 out of 11926 genes, 0.0%	3 out of 31402 genes, 0.0%	1
cardiovascular system development	3 out of 11926 genes, 0.0%	3 out of 31402 genes, 0.0%	1
circulatory system development	3 out of 11926 genes, 0.0%	3 out of 31402 genes, 0.0%	1
regulation of response to alcohol	37 out of 11926 genes, 0.3%	78 out of 31402 genes, 0.2%	1
single-organism cellular localization	202 out of 11926 genes, 1.7%	486 out of 31402 genes, 1.5%	1
auxin-activated signaling pathway	62 out of 11926 genes, 0.5%	138 out of 31402 genes, 0.4%	1
positive regulation of transferase activity	78 out of 11926 genes, 0.7%	177 out of 31402 genes, 0.6%	1
methylglyoxal metabolic process	34 out of 11926 genes, 0.3%	71 out of 31402 genes, 0.2%	1
ketone catabolic process	34 out of 11926 genes, 0.3%	71 out of 31402 genes, 0.2%	1
methylglyoxal catabolic process	34 out of 11926 genes, 0.3%	71 out of 31402 genes, 0.2%	1
response to fungus	145 out of 11926 genes, 1.2%	343 out of 31402 genes, 1.1%	1
regulation of GTP catabolic process	28 out of 11926 genes, 0.2%	57 out of 31402 genes, 0.2%	1
regulation of GTPase activity	28 out of 11926 genes, 0.2%	57 out of 31402 genes, 0.2%	1
regulation of nitrogen compound metabolic process	503 out of 11926 genes, 4.2%	1253 out of 31402 genes, 4.0%	1
protein localization to membrane	73 out of 11926 genes, 0.6%	165 out of 31402 genes, 0.5%	1
establishment of protein localization to membrane	73 out of 11926 genes, 0.6%	165 out of 31402 genes, 0.5%	1
photoperiodism	17 out of 11926 genes, 0.1%	32 out of 31402 genes, 0.1%	1
photoperiodism, flowering	17 out of 11926 genes, 0.1%	32 out of 31402 genes, 0.1%	1
mRNA processing	99 out of 11926 genes, 0.8%	229 out of 31402 genes, 0.7%	1
thiamine metabolic process	12 out of 11926 genes, 0.1%	21 out of 31402 genes, 0.1%	1
thiamine-containing compound metabolic process	12 out of 11926 genes, 0.1%	21 out of 31402 genes, 0.1%	1
activation of protein kinase activity	75 out of 11926 genes, 0.6%	170 out of 31402 genes, 0.5%	1
positive regulation of MAPK cascade	75 out of 11926 genes, 0.6%	170 out of 31402 genes, 0.5%	1
positive regulation of intracellular signal transduction	75 out of 11926 genes, 0.6%	170 out of 31402 genes, 0.5%	1
pteridine-containing compound metabolic process	44 out of 11926 genes, 0.4%	95 out of 31402 genes, 0.3%	1
trehalose biosynthetic process	33 out of 11926 genes, 0.3%	69 out of 31402 genes, 0.2%	1
organic anion transport	125 out of 11926 genes, 1.0%	294 out of 31402 genes, 0.9%	1
chromatin organization	284 out of 11926 genes, 2.4%	695 out of 31402 genes, 2.2%	1
oxidative phosphorylation	65 out of 11926 genes, 0.5%	146 out of 31402 genes, 0.5%	1
regulation of kinase activity	102 out of 11926 genes, 0.9%	237 out of 31402 genes, 0.8%	1
regulation of protein kinase activity	102 out of 11926 genes, 0.9%	237 out of 31402 genes, 0.8%	1
trichome branching	11 out of 11926 genes, 0.1%	19 out of 31402 genes, 0.1%	1
neutral amino acid transport	20 out of 11926 genes, 0.2%	39 out of 31402 genes, 0.1%	1
cell wall macromolecule biosynthetic process	53 out of 11926 genes, 0.4%	117 out of 31402 genes, 0.4%	1
cellular component macromolecule biosynthetic process	53 out of 11926 genes, 0.4%	117 out of 31402 genes, 0.4%	1
organ formation	48 out of 11926 genes, 0.4%	105 out of 31402 genes, 0.3%	1
amino acid activation	116 out of 11926 genes, 1.0%	272 out of 31402 genes, 0.9%	1
tRNA aminoacylation	116 out of 11926 genes, 1.0%	272 out of 31402 genes, 0.9%	1
microtubule cytoskeleton organization	80 out of 11926 genes, 0.7%	183 out of 31402 genes, 0.6%	1
hyperosmotic salinity response	45 out of 11926 genes, 0.4%	98 out of 31402 genes, 0.3%	1
regulation of epidermis development	10 out of 11926 genes, 0.1%	17 out of 31402 genes, 0.1%	1
positive regulation of protein phosphorylation	75 out of 11926 genes, 0.6%	171 out of 31402 genes, 0.5%	1
protein import	75 out of 11926 genes, 0.6%	171 out of 31402 genes, 0.5%	1
positive regulation of kinase activity	75 out of 11926 genes, 0.6%	171 out of 31402 genes, 0.5%	1
positive regulation of protein kinase activity	75 out of 11926 genes, 0.6%	171 out of 31402 genes, 0.5%	1
post-embryonic morphogenesis	92 out of 11926 genes, 0.8%	213 out of 31402 genes, 0.7%	1
isoprenoid biosynthetic process	176 out of 11926 genes, 1.5%	423 out of 31402 genes, 1.3%	1
de novo' pyrimidine nucleobase biosynthetic process	9 out of 11926 genes, 0.1%	15 out of 31402 genes, 0.0%	1
acidic amino acid transport	9 out of 11926 genes, 0.1%	15 out of 31402 genes, 0.0%	1
endocytic recycling	9 out of 11926 genes, 0.1%	15 out of 31402 genes, 0.0%	1
brassinosteroid mediated signaling pathway	44 out of 11926 genes, 0.4%	96 out of 31402 genes, 0.3%	1
tetraterpenoid metabolic process	44 out of 11926 genes, 0.4%	96 out of 31402 genes, 0.3%	1
carotenoid metabolic process	44 out of 11926 genes, 0.4%	96 out of 31402 genes, 0.3%	1
steroid hormone mediated signaling pathway	44 out of 11926 genes, 0.4%	96 out of 31402 genes, 0.3%	1
response to steroid hormone	44 out of 11926 genes, 0.4%	96 out of 31402 genes, 0.3%	1
cellular response to steroid hormone stimulus	44 out of 11926 genes, 0.4%	96 out of 31402 genes, 0.3%	1
chromosome organization	329 out of 11926 genes, 2.8%	812 out of 31402 genes, 2.6%	1
vesicle fusion	4 out of 11926 genes, 0.0%	5 out of 31402 genes, 0.0%	1
regulation of autophagy	4 out of 11926 genes, 0.0%	5 out of 31402 genes, 0.0%	1
regulation of hydrogen peroxide biosynthetic process	4 out of 11926 genes, 0.0%	5 out of 31402 genes, 0.0%	1
hexose phosphate transport	4 out of 11926 genes, 0.0%	5 out of 31402 genes, 0.0%	1
peptidyl-serine phosphorylation	4 out of 11926 genes, 0.0%	5 out of 31402 genes, 0.0%	1
peptidyl-serine modification	4 out of 11926 genes, 0.0%	5 out of 31402 genes, 0.0%	1
pyridine nucleotide salvage	4 out of 11926 genes, 0.0%	5 out of 31402 genes, 0.0%	1
response to anoxia	4 out of 11926 genes, 0.0%	5 out of 31402 genes, 0.0%	1
protein localization to Golgi apparatus	4 out of 11926 genes, 0.0%	5 out of 31402 genes, 0.0%	1
proton-transporting ATP synthase complex assembly	4 out of 11926 genes, 0.0%	5 out of 31402 genes, 0.0%	1
single-organism membrane fusion	4 out of 11926 genes, 0.0%	5 out of 31402 genes, 0.0%	1
vesicle fusion with Golgi apparatus	4 out of 11926 genes, 0.0%	5 out of 31402 genes, 0.0%	1
membrane fusion	4 out of 11926 genes, 0.0%	5 out of 31402 genes, 0.0%	1
proton-transporting ATP synthase complex biogenesis	4 out of 11926 genes, 0.0%	5 out of 31402 genes, 0.0%	1
cellular response to molecule of bacterial origin	4 out of 11926 genes, 0.0%	5 out of 31402 genes, 0.0%	1
cellular response to anoxia	4 out of 11926 genes, 0.0%	5 out of 31402 genes, 0.0%	1
phytochelatin transport	4 out of 11926 genes, 0.0%	5 out of 31402 genes, 0.0%	1
phytochelatin transmembrane transport	4 out of 11926 genes, 0.0%	5 out of 31402 genes, 0.0%	1
regulation of reactive oxygen species biosynthetic process	4 out of 11926 genes, 0.0%	5 out of 31402 genes, 0.0%	1
intra-Golgi vesicle-mediated transport	18 out of 11926 genes, 0.2%	35 out of 31402 genes, 0.1%	1
detection of chemical stimulus	14 out of 11926 genes, 0.1%	26 out of 31402 genes, 0.1%	1
sulfate assimilation	8 out of 11926 genes, 0.1%	13 out of 31402 genes, 0.0%	1
ubiquinone metabolic process	8 out of 11926 genes, 0.1%	13 out of 31402 genes, 0.0%	1
ubiquinone biosynthetic process	8 out of 11926 genes, 0.1%	13 out of 31402 genes, 0.0%	1
endosperm development	8 out of 11926 genes, 0.1%	13 out of 31402 genes, 0.0%	1
trehalose metabolic process	33 out of 11926 genes, 0.3%	70 out of 31402 genes, 0.2%	1
nucleotide-excision repair	27 out of 11926 genes, 0.2%	56 out of 31402 genes, 0.2%	1
postreplication repair	24 out of 11926 genes, 0.2%	49 out of 31402 genes, 0.2%	1
positive regulation of protein modification process	79 out of 11926 genes, 0.7%	182 out of 31402 genes, 0.6%	1
root morphogenesis	142 out of 11926 genes, 1.2%	339 out of 31402 genes, 1.1%	1
pentose biosynthetic process	7 out of 11926 genes, 0.1%	11 out of 31402 genes, 0.0%	1
arabinose biosynthetic process	7 out of 11926 genes, 0.1%	11 out of 31402 genes, 0.0%	1
regulation of epithelial cell differentiation	7 out of 11926 genes, 0.1%	11 out of 31402 genes, 0.0%	1
histone H4 acetylation	7 out of 11926 genes, 0.1%	11 out of 31402 genes, 0.0%	1
regulation of epidermal cell differentiation	7 out of 11926 genes, 0.1%	11 out of 31402 genes, 0.0%	1
regulation of post-embryonic root development	7 out of 11926 genes, 0.1%	11 out of 31402 genes, 0.0%	1
cellulose biosynthetic process	68 out of 11926 genes, 0.6%	155 out of 31402 genes, 0.5%	1
cellular response to auxin stimulus	68 out of 11926 genes, 0.6%	155 out of 31402 genes, 0.5%	1
mitotic G2 phase	5 out of 11926 genes, 0.0%	7 out of 31402 genes, 0.0%	1
thioredoxin biosynthetic process	5 out of 11926 genes, 0.0%	7 out of 31402 genes, 0.0%	1
G2 phase	5 out of 11926 genes, 0.0%	7 out of 31402 genes, 0.0%	1
regulation of seed development	5 out of 11926 genes, 0.0%	7 out of 31402 genes, 0.0%	1
regulation of seed maturation	5 out of 11926 genes, 0.0%	7 out of 31402 genes, 0.0%	1
succinyl-CoA metabolic process	6 out of 11926 genes, 0.1%	9 out of 31402 genes, 0.0%	1
hypotonic response	6 out of 11926 genes, 0.1%	9 out of 31402 genes, 0.0%	1
hypotonic salinity response	6 out of 11926 genes, 0.1%	9 out of 31402 genes, 0.0%	1
tubulin deacetylation	6 out of 11926 genes, 0.1%	9 out of 31402 genes, 0.0%	1
activation of MAPKK activity	72 out of 11926 genes, 0.6%	165 out of 31402 genes, 0.5%	1
cytokinin-activated signaling pathway	13 out of 11926 genes, 0.1%	24 out of 31402 genes, 0.1%	1
cellular response to cytokinin stimulus	13 out of 11926 genes, 0.1%	24 out of 31402 genes, 0.1%	1
cell wall polysaccharide metabolic process	74 out of 11926 genes, 0.6%	170 out of 31402 genes, 0.5%	1
protein targeting	204 out of 11926 genes, 1.7%	496 out of 31402 genes, 1.6%	1
terpenoid biosynthetic process	109 out of 11926 genes, 0.9%	257 out of 31402 genes, 0.8%	1
respiratory burst involved in defense response	20 out of 11926 genes, 0.2%	40 out of 31402 genes, 0.1%	1
cellular response to water deprivation	20 out of 11926 genes, 0.2%	40 out of 31402 genes, 0.1%	1
D-xylose metabolic process	20 out of 11926 genes, 0.2%	40 out of 31402 genes, 0.1%	1
respiratory burst	20 out of 11926 genes, 0.2%	40 out of 31402 genes, 0.1%	1
cellular response to water stimulus	20 out of 11926 genes, 0.2%	40 out of 31402 genes, 0.1%	1
regulation of Ras GTPase activity	26 out of 11926 genes, 0.2%	54 out of 31402 genes, 0.2%	1
triglyceride metabolic process	23 out of 11926 genes, 0.2%	47 out of 31402 genes, 0.1%	1
heme biosynthetic process	23 out of 11926 genes, 0.2%	47 out of 31402 genes, 0.1%	1
cellular response to brassinosteroid stimulus	44 out of 11926 genes, 0.4%	97 out of 31402 genes, 0.3%	1
symbiosis, encompassing mutualism through parasitism	39 out of 11926 genes, 0.3%	85 out of 31402 genes, 0.3%	1
membrane lipid biosynthetic process	39 out of 11926 genes, 0.3%	85 out of 31402 genes, 0.3%	1
carbohydrate transport	62 out of 11926 genes, 0.5%	141 out of 31402 genes, 0.4%	1
auxin metabolic process	53 out of 11926 genes, 0.4%	119 out of 31402 genes, 0.4%	1
second-messenger-mediated signaling	31 out of 11926 genes, 0.3%	66 out of 31402 genes, 0.2%	1
removal of superoxide radicals	16 out of 11926 genes, 0.1%	31 out of 31402 genes, 0.1%	1
cellular response to oxygen radical	16 out of 11926 genes, 0.1%	31 out of 31402 genes, 0.1%	1
cellular response to superoxide	16 out of 11926 genes, 0.1%	31 out of 31402 genes, 0.1%	1
regulation of MAPK cascade	79 out of 11926 genes, 0.7%	183 out of 31402 genes, 0.6%	1
DNA-templated transcription, elongation	19 out of 11926 genes, 0.2%	38 out of 31402 genes, 0.1%	1
photosynthetic electron transport chain	19 out of 11926 genes, 0.2%	38 out of 31402 genes, 0.1%	1
regulation of nucleobase-containing compound metabolic process	491 out of 11926 genes, 4.1%	1232 out of 31402 genes, 3.9%	1
pteridine-containing compound biosynthetic process	25 out of 11926 genes, 0.2%	52 out of 31402 genes, 0.2%	1
epidermal cell fate specification	11 out of 11926 genes, 0.1%	20 out of 31402 genes, 0.1%	1
protein N-linked glycosylation	27 out of 11926 genes, 0.2%	57 out of 31402 genes, 0.2%	1
positive regulation of abscisic acid-activated signaling pathway	27 out of 11926 genes, 0.2%	57 out of 31402 genes, 0.2%	1
folic acid-containing compound metabolic process	42 out of 11926 genes, 0.4%	93 out of 31402 genes, 0.3%	1
galactolipid metabolic process	24 out of 11926 genes, 0.2%	50 out of 31402 genes, 0.2%	1
nucleoside salvage	18 out of 11926 genes, 0.2%	36 out of 31402 genes, 0.1%	1
response to decreased oxygen levels	21 out of 11926 genes, 0.2%	43 out of 31402 genes, 0.1%	1
response to oxygen levels	21 out of 11926 genes, 0.2%	43 out of 31402 genes, 0.1%	1
cellular carbohydrate biosynthetic process	268 out of 11926 genes, 2.2%	662 out of 31402 genes, 2.1%	1
interphase	10 out of 11926 genes, 0.1%	18 out of 31402 genes, 0.1%	1
mitotic interphase	10 out of 11926 genes, 0.1%	18 out of 31402 genes, 0.1%	1
regulation of proteolysis	14 out of 11926 genes, 0.1%	27 out of 31402 genes, 0.1%	1
regulation of cell division	26 out of 11926 genes, 0.2%	55 out of 31402 genes, 0.2%	1
single-organism biosynthetic process	1514 out of 11926 genes, 12.7%	3890 out of 31402 genes, 12.4%	1
pigment biosynthetic process	108 out of 11926 genes, 0.9%	257 out of 31402 genes, 0.8%	1
cellular protein catabolic process	313 out of 11926 genes, 2.6%	778 out of 31402 genes, 2.5%	1
aspartate family amino acid metabolic process	96 out of 11926 genes, 0.8%	227 out of 31402 genes, 0.7%	1
neutral lipid metabolic process	23 out of 11926 genes, 0.2%	48 out of 31402 genes, 0.2%	1
acylglycerol metabolic process	23 out of 11926 genes, 0.2%	48 out of 31402 genes, 0.2%	1
regulation of cell cycle phase transition	23 out of 11926 genes, 0.2%	48 out of 31402 genes, 0.2%	1
regulation of mitotic cell cycle phase transition	23 out of 11926 genes, 0.2%	48 out of 31402 genes, 0.2%	1
pigment metabolic process	129 out of 11926 genes, 1.1%	310 out of 31402 genes, 1.0%	1
proline transport	17 out of 11926 genes, 0.1%	34 out of 31402 genes, 0.1%	1
protein modification by small protein removal	56 out of 11926 genes, 0.5%	128 out of 31402 genes, 0.4%	1
negative regulation of response to stimulus	75 out of 11926 genes, 0.6%	175 out of 31402 genes, 0.6%	1
embryo sac egg cell differentiation	33 out of 11926 genes, 0.3%	72 out of 31402 genes, 0.2%	1
lipid transport	47 out of 11926 genes, 0.4%	106 out of 31402 genes, 0.3%	1
GPI anchor biosynthetic process	9 out of 11926 genes, 0.1%	16 out of 31402 genes, 0.1%	1
Mo-molybdopterin cofactor biosynthetic process	9 out of 11926 genes, 0.1%	16 out of 31402 genes, 0.1%	1
molybdopterin cofactor biosynthetic process	9 out of 11926 genes, 0.1%	16 out of 31402 genes, 0.1%	1
response to chemical	1455 out of 11926 genes, 12.2%	3739 out of 31402 genes, 11.9%	1
response to ethylene	68 out of 11926 genes, 0.6%	158 out of 31402 genes, 0.5%	1
Golgi vesicle transport	133 out of 11926 genes, 1.1%	321 out of 31402 genes, 1.0%	1
glycerolipid metabolic process	129 out of 11926 genes, 1.1%	311 out of 31402 genes, 1.0%	1
endocytosis	19 out of 11926 genes, 0.2%	39 out of 31402 genes, 0.1%	1
protein targeting to chloroplast	19 out of 11926 genes, 0.2%	39 out of 31402 genes, 0.1%	1
establishment of protein localization to chloroplast	19 out of 11926 genes, 0.2%	39 out of 31402 genes, 0.1%	1
protein localization to chloroplast	19 out of 11926 genes, 0.2%	39 out of 31402 genes, 0.1%	1
organic acid biosynthetic process	465 out of 11926 genes, 3.9%	1171 out of 31402 genes, 3.7%	1
carboxylic acid biosynthetic process	465 out of 11926 genes, 3.9%	1171 out of 31402 genes, 3.7%	1
amide transport	46 out of 11926 genes, 0.4%	104 out of 31402 genes, 0.3%	1
regulation of multi-organism process	32 out of 11926 genes, 0.3%	70 out of 31402 genes, 0.2%	1
calcium ion transmembrane transport	27 out of 11926 genes, 0.2%	58 out of 31402 genes, 0.2%	1
positive regulation of response to alcohol	27 out of 11926 genes, 0.2%	58 out of 31402 genes, 0.2%	1
response to nitrogen compound	155 out of 11926 genes, 1.3%	377 out of 31402 genes, 1.2%	1
protein catabolic process	346 out of 11926 genes, 2.9%	865 out of 31402 genes, 2.8%	1
organic cyclic compound biosynthetic process	823 out of 11926 genes, 6.9%	2098 out of 31402 genes, 6.7%	1
regulation of mitosis	8 out of 11926 genes, 0.1%	14 out of 31402 genes, 0.0%	1
regulation of fatty acid metabolic process	8 out of 11926 genes, 0.1%	14 out of 31402 genes, 0.0%	1
lipid catabolic process	101 out of 11926 genes, 0.8%	241 out of 31402 genes, 0.8%	1
defense response to fungus	101 out of 11926 genes, 0.8%	241 out of 31402 genes, 0.8%	1
sphingolipid metabolic process	24 out of 11926 genes, 0.2%	51 out of 31402 genes, 0.2%	1
flavone metabolic process	24 out of 11926 genes, 0.2%	51 out of 31402 genes, 0.2%	1
flavone biosynthetic process	24 out of 11926 genes, 0.2%	51 out of 31402 genes, 0.2%	1
flavonol metabolic process	24 out of 11926 genes, 0.2%	51 out of 31402 genes, 0.2%	1
flavonol biosynthetic process	24 out of 11926 genes, 0.2%	51 out of 31402 genes, 0.2%	1
negative regulation of protein processing	12 out of 11926 genes, 0.1%	23 out of 31402 genes, 0.1%	1
negative regulation of proteolysis	12 out of 11926 genes, 0.1%	23 out of 31402 genes, 0.1%	1
copper ion export	12 out of 11926 genes, 0.1%	23 out of 31402 genes, 0.1%	1
regulation of protein processing	12 out of 11926 genes, 0.1%	23 out of 31402 genes, 0.1%	1
regulation of protein maturation	12 out of 11926 genes, 0.1%	23 out of 31402 genes, 0.1%	1
negative regulation of protein maturation	12 out of 11926 genes, 0.1%	23 out of 31402 genes, 0.1%	1
root hair cell tip growth	21 out of 11926 genes, 0.2%	44 out of 31402 genes, 0.1%	1
metal ion transport	212 out of 11926 genes, 1.8%	523 out of 31402 genes, 1.7%	1
microtubule-based movement	64 out of 11926 genes, 0.5%	149 out of 31402 genes, 0.5%	1
transcription initiation from RNA polymerase II promoter	15 out of 11926 genes, 0.1%	30 out of 31402 genes, 0.1%	1
positive regulation of nucleotide catabolic process	15 out of 11926 genes, 0.1%	30 out of 31402 genes, 0.1%	1
positive regulation of purine nucleotide catabolic process	15 out of 11926 genes, 0.1%	30 out of 31402 genes, 0.1%	1
positive regulation of nucleoside metabolic process	15 out of 11926 genes, 0.1%	30 out of 31402 genes, 0.1%	1
positive regulation of nucleotide metabolic process	15 out of 11926 genes, 0.1%	30 out of 31402 genes, 0.1%	1
positive regulation of purine nucleotide metabolic process	15 out of 11926 genes, 0.1%	30 out of 31402 genes, 0.1%	1
nucleotide-sugar biosynthetic process	18 out of 11926 genes, 0.2%	37 out of 31402 genes, 0.1%	1
exocytosis	26 out of 11926 genes, 0.2%	56 out of 31402 genes, 0.2%	1
de novo' IMP biosynthetic process	7 out of 11926 genes, 0.1%	12 out of 31402 genes, 0.0%	1
7-methylguanosine mRNA capping	7 out of 11926 genes, 0.1%	12 out of 31402 genes, 0.0%	1
female gamete generation	33 out of 11926 genes, 0.3%	73 out of 31402 genes, 0.2%	1
G-protein coupled receptor signaling pathway	28 out of 11926 genes, 0.2%	61 out of 31402 genes, 0.2%	1
nitrogen compound transport	203 out of 11926 genes, 1.7%	501 out of 31402 genes, 1.6%	1
UV protection	11 out of 11926 genes, 0.1%	21 out of 31402 genes, 0.1%	1
fatty acid metabolic process	217 out of 11926 genes, 1.8%	537 out of 31402 genes, 1.7%	1
transcription from RNA polymerase II promoter	30 out of 11926 genes, 0.3%	66 out of 31402 genes, 0.2%	1
cellular process involved in reproduction in multicellular organism	39 out of 11926 genes, 0.3%	88 out of 31402 genes, 0.3%	1
mRNA export from nucleus	17 out of 11926 genes, 0.1%	35 out of 31402 genes, 0.1%	1
plant-type secondary cell wall biogenesis	32 out of 11926 genes, 0.3%	71 out of 31402 genes, 0.2%	1
nucleolus organization	6 out of 11926 genes, 0.1%	10 out of 31402 genes, 0.0%	1
photosynthetic electron transport in photosystem II	6 out of 11926 genes, 0.1%	10 out of 31402 genes, 0.0%	1
peptidyl-histidine modification	6 out of 11926 genes, 0.1%	10 out of 31402 genes, 0.0%	1
protein import into mitochondrial matrix	6 out of 11926 genes, 0.1%	10 out of 31402 genes, 0.0%	1
regulation of ATPase activity	6 out of 11926 genes, 0.1%	10 out of 31402 genes, 0.0%	1
regulation of ATP catabolic process	6 out of 11926 genes, 0.1%	10 out of 31402 genes, 0.0%	1
regulation of ATP metabolic process	6 out of 11926 genes, 0.1%	10 out of 31402 genes, 0.0%	1
protein targeting to membrane	66 out of 11926 genes, 0.6%	155 out of 31402 genes, 0.5%	1
cellular carbohydrate metabolic process	392 out of 11926 genes, 3.3%	988 out of 31402 genes, 3.1%	1
plant-type cell wall modification	29 out of 11926 genes, 0.2%	64 out of 31402 genes, 0.2%	1
thiamine biosynthetic process	10 out of 11926 genes, 0.1%	19 out of 31402 genes, 0.1%	1
intercellular transport	10 out of 11926 genes, 0.1%	19 out of 31402 genes, 0.1%	1
thiamine-containing compound biosynthetic process	10 out of 11926 genes, 0.1%	19 out of 31402 genes, 0.1%	1
peptide biosynthetic process	10 out of 11926 genes, 0.1%	19 out of 31402 genes, 0.1%	1
cell wall pectin metabolic process	19 out of 11926 genes, 0.2%	40 out of 31402 genes, 0.1%	1
protein sumoylation	16 out of 11926 genes, 0.1%	33 out of 31402 genes, 0.1%	1
tRNA dihydrouridine synthesis	5 out of 11926 genes, 0.0%	8 out of 31402 genes, 0.0%	1
prolyl-tRNA aminoacylation	5 out of 11926 genes, 0.0%	8 out of 31402 genes, 0.0%	1
protein prenylation	5 out of 11926 genes, 0.0%	8 out of 31402 genes, 0.0%	1
protein geranylgeranylation	5 out of 11926 genes, 0.0%	8 out of 31402 genes, 0.0%	1
specification of floral organ number	5 out of 11926 genes, 0.0%	8 out of 31402 genes, 0.0%	1
cellular heat acclimation	5 out of 11926 genes, 0.0%	8 out of 31402 genes, 0.0%	1
hydrogen peroxide transmembrane transport	5 out of 11926 genes, 0.0%	8 out of 31402 genes, 0.0%	1
establishment of protein localization to mitochondrial membrane	5 out of 11926 genes, 0.0%	8 out of 31402 genes, 0.0%	1
prenylation	5 out of 11926 genes, 0.0%	8 out of 31402 genes, 0.0%	1
plasma membrane repair	2 out of 11926 genes, 0.0%	2 out of 31402 genes, 0.0%	1
production of molecular mediator involved in inflammatory response	2 out of 11926 genes, 0.0%	2 out of 31402 genes, 0.0%	1
arachidonic acid metabolite production involved in inflammatory response	2 out of 11926 genes, 0.0%	2 out of 31402 genes, 0.0%	1
leukotriene production involved in inflammatory response	2 out of 11926 genes, 0.0%	2 out of 31402 genes, 0.0%	1
tetrahydrobiopterin biosynthetic process	2 out of 11926 genes, 0.0%	2 out of 31402 genes, 0.0%	1
tubulin complex assembly	2 out of 11926 genes, 0.0%	2 out of 31402 genes, 0.0%	1
thiamine diphosphate biosynthetic process	2 out of 11926 genes, 0.0%	2 out of 31402 genes, 0.0%	1
response to pH	2 out of 11926 genes, 0.0%	2 out of 31402 genes, 0.0%	1
GDP-mannose biosynthetic process	2 out of 11926 genes, 0.0%	2 out of 31402 genes, 0.0%	1
response to herbicide	2 out of 11926 genes, 0.0%	2 out of 31402 genes, 0.0%	1
regulation of floral meristem growth	2 out of 11926 genes, 0.0%	2 out of 31402 genes, 0.0%	1
regulation of inflorescence meristem growth	2 out of 11926 genes, 0.0%	2 out of 31402 genes, 0.0%	1
potassium ion import	2 out of 11926 genes, 0.0%	2 out of 31402 genes, 0.0%	1
5-formyltetrahydrofolate transport	2 out of 11926 genes, 0.0%	2 out of 31402 genes, 0.0%	1
sterol transport	2 out of 11926 genes, 0.0%	2 out of 31402 genes, 0.0%	1
diadenosine polyphosphate metabolic process	2 out of 11926 genes, 0.0%	2 out of 31402 genes, 0.0%	1
diadenosine polyphosphate catabolic process	2 out of 11926 genes, 0.0%	2 out of 31402 genes, 0.0%	1
diadenosine tetraphosphate metabolic process	2 out of 11926 genes, 0.0%	2 out of 31402 genes, 0.0%	1
diadenosine tetraphosphate catabolic process	2 out of 11926 genes, 0.0%	2 out of 31402 genes, 0.0%	1
carotene biosynthetic process	2 out of 11926 genes, 0.0%	2 out of 31402 genes, 0.0%	1
peptidyl-pyrromethane cofactor linkage	2 out of 11926 genes, 0.0%	2 out of 31402 genes, 0.0%	1
peptidyl-cysteine modification	2 out of 11926 genes, 0.0%	2 out of 31402 genes, 0.0%	1
cholesterol transport	2 out of 11926 genes, 0.0%	2 out of 31402 genes, 0.0%	1
microtubule organizing center organization	2 out of 11926 genes, 0.0%	2 out of 31402 genes, 0.0%	1
primary miRNA processing	2 out of 11926 genes, 0.0%	2 out of 31402 genes, 0.0%	1
regulation of Rho GTPase activity	2 out of 11926 genes, 0.0%	2 out of 31402 genes, 0.0%	1
positive regulation of Rho GTPase activity	2 out of 11926 genes, 0.0%	2 out of 31402 genes, 0.0%	1
activation of Ras GTPase activity	2 out of 11926 genes, 0.0%	2 out of 31402 genes, 0.0%	1
activation of Rho GTPase activity	2 out of 11926 genes, 0.0%	2 out of 31402 genes, 0.0%	1
CMP-keto-3-deoxy-D-manno-octulosonic acid metabolic process	2 out of 11926 genes, 0.0%	2 out of 31402 genes, 0.0%	1
CMP-keto-3-deoxy-D-manno-octulosonic acid biosynthetic process	2 out of 11926 genes, 0.0%	2 out of 31402 genes, 0.0%	1
regulation of Rho protein signal transduction	2 out of 11926 genes, 0.0%	2 out of 31402 genes, 0.0%	1
negative regulation of Rho protein signal transduction	2 out of 11926 genes, 0.0%	2 out of 31402 genes, 0.0%	1
wound healing	2 out of 11926 genes, 0.0%	2 out of 31402 genes, 0.0%	1
de novo' GDP-L-fucose biosynthetic process	2 out of 11926 genes, 0.0%	2 out of 31402 genes, 0.0%	1
thiamine diphosphate metabolic process	2 out of 11926 genes, 0.0%	2 out of 31402 genes, 0.0%	1
mRNA cis splicing, via spliceosome	2 out of 11926 genes, 0.0%	2 out of 31402 genes, 0.0%	1
negative regulation of translational elongation	2 out of 11926 genes, 0.0%	2 out of 31402 genes, 0.0%	1
tetrahydrobiopterin metabolic process	2 out of 11926 genes, 0.0%	2 out of 31402 genes, 0.0%	1
negative regulation of Ras protein signal transduction	2 out of 11926 genes, 0.0%	2 out of 31402 genes, 0.0%	1
negative regulation of small GTPase mediated signal transduction	2 out of 11926 genes, 0.0%	2 out of 31402 genes, 0.0%	1
protein insertion into membrane	2 out of 11926 genes, 0.0%	2 out of 31402 genes, 0.0%	1
centrosome organization	2 out of 11926 genes, 0.0%	2 out of 31402 genes, 0.0%	1
anaphase	2 out of 11926 genes, 0.0%	2 out of 31402 genes, 0.0%	1
positive regulation of posttranscriptional gene silencing	2 out of 11926 genes, 0.0%	2 out of 31402 genes, 0.0%	1
tubulin complex biogenesis	2 out of 11926 genes, 0.0%	2 out of 31402 genes, 0.0%	1
regulation of plant-type cell wall organization or biogenesis	2 out of 11926 genes, 0.0%	2 out of 31402 genes, 0.0%	1
RNA-directed DNA methylation	2 out of 11926 genes, 0.0%	2 out of 31402 genes, 0.0%	1
regulation of cell wall organization or biogenesis	2 out of 11926 genes, 0.0%	2 out of 31402 genes, 0.0%	1
regulation of jasmonic acid mediated signaling pathway	2 out of 11926 genes, 0.0%	2 out of 31402 genes, 0.0%	1
malonyl-CoA metabolic process	2 out of 11926 genes, 0.0%	2 out of 31402 genes, 0.0%	1
malonyl-CoA biosynthetic process	2 out of 11926 genes, 0.0%	2 out of 31402 genes, 0.0%	1
small GTPase mediated signal transduction	139 out of 11926 genes, 1.2%	340 out of 31402 genes, 1.1%	1
pyridine-containing compound biosynthetic process	26 out of 11926 genes, 0.2%	57 out of 31402 genes, 0.2%	1
histone modification	137 out of 11926 genes, 1.1%	335 out of 31402 genes, 1.1%	1
microsporogenesis	21 out of 11926 genes, 0.2%	45 out of 31402 genes, 0.1%	1
single-organism intracellular transport	329 out of 11926 genes, 2.8%	827 out of 31402 genes, 2.6%	1
methionine biosynthetic process	35 out of 11926 genes, 0.3%	79 out of 31402 genes, 0.3%	1
lateral root development	35 out of 11926 genes, 0.3%	79 out of 31402 genes, 0.3%	1
electron transport chain	144 out of 11926 genes, 1.2%	353 out of 31402 genes, 1.1%	1
hemicellulose metabolic process	56 out of 11926 genes, 0.5%	131 out of 31402 genes, 0.4%	1
response to karrikin	58 out of 11926 genes, 0.5%	136 out of 31402 genes, 0.4%	1
nucleobase-containing compound biosynthetic process	513 out of 11926 genes, 4.3%	1303 out of 31402 genes, 4.1%	1
interspecies interaction between organisms	39 out of 11926 genes, 0.3%	89 out of 31402 genes, 0.3%	1
endosome organization	4 out of 11926 genes, 0.0%	6 out of 31402 genes, 0.0%	1
transmembrane receptor protein serine/threonine kinase signaling pathway	4 out of 11926 genes, 0.0%	6 out of 31402 genes, 0.0%	1
plasmodesma organization	4 out of 11926 genes, 0.0%	6 out of 31402 genes, 0.0%	1
positive regulation of seed germination	4 out of 11926 genes, 0.0%	6 out of 31402 genes, 0.0%	1
response to aluminum ion	4 out of 11926 genes, 0.0%	6 out of 31402 genes, 0.0%	1
regulation of chlorophyll catabolic process	4 out of 11926 genes, 0.0%	6 out of 31402 genes, 0.0%	1
response to lead ion	4 out of 11926 genes, 0.0%	6 out of 31402 genes, 0.0%	1
negative regulation of translation	4 out of 11926 genes, 0.0%	6 out of 31402 genes, 0.0%	1
protein hydroxylation	4 out of 11926 genes, 0.0%	6 out of 31402 genes, 0.0%	1
peptidyl-proline hydroxylation to 4-hydroxy-L-proline	4 out of 11926 genes, 0.0%	6 out of 31402 genes, 0.0%	1
4-hydroxyproline metabolic process	4 out of 11926 genes, 0.0%	6 out of 31402 genes, 0.0%	1
peptidyl-proline hydroxylation	4 out of 11926 genes, 0.0%	6 out of 31402 genes, 0.0%	1
cell junction organization	4 out of 11926 genes, 0.0%	6 out of 31402 genes, 0.0%	1
protein neddylation	4 out of 11926 genes, 0.0%	6 out of 31402 genes, 0.0%	1
cell-cell junction organization	4 out of 11926 genes, 0.0%	6 out of 31402 genes, 0.0%	1
regulation of response to osmotic stress	4 out of 11926 genes, 0.0%	6 out of 31402 genes, 0.0%	1
modulation by symbiont of host defense response	4 out of 11926 genes, 0.0%	6 out of 31402 genes, 0.0%	1
pathogen-associated molecular pattern dependent induction by symbiont of host innate immune response	4 out of 11926 genes, 0.0%	6 out of 31402 genes, 0.0%	1
positive regulation by symbiont of host innate immune response	4 out of 11926 genes, 0.0%	6 out of 31402 genes, 0.0%	1
modulation by symbiont of host innate immune response	4 out of 11926 genes, 0.0%	6 out of 31402 genes, 0.0%	1
pathogen-associated molecular pattern dependent modulation by symbiont of host innate immune response	4 out of 11926 genes, 0.0%	6 out of 31402 genes, 0.0%	1
response to defenses of other organism involved in symbiotic interaction	4 out of 11926 genes, 0.0%	6 out of 31402 genes, 0.0%	1
response to host defenses	4 out of 11926 genes, 0.0%	6 out of 31402 genes, 0.0%	1
modulation by organism of defense response of other organism involved in symbiotic interaction	4 out of 11926 genes, 0.0%	6 out of 31402 genes, 0.0%	1
pathogen-associated molecular pattern dependent induction by organism of innate immune response of other organism involved in symbiotic interaction	4 out of 11926 genes, 0.0%	6 out of 31402 genes, 0.0%	1
positive regulation by organism of innate immune response in other organism involved in symbiotic interaction	4 out of 11926 genes, 0.0%	6 out of 31402 genes, 0.0%	1
modulation by organism of innate immune response in other organism involved in symbiotic interaction	4 out of 11926 genes, 0.0%	6 out of 31402 genes, 0.0%	1
pathogen-associated molecular pattern dependent modulation by organism of innate immune response in other organism involved in symbiotic interaction	4 out of 11926 genes, 0.0%	6 out of 31402 genes, 0.0%	1
positive regulation by symbiont of host defense response	4 out of 11926 genes, 0.0%	6 out of 31402 genes, 0.0%	1
positive regulation by organism of defense response of other organism involved in symbiotic interaction	4 out of 11926 genes, 0.0%	6 out of 31402 genes, 0.0%	1
modulation by organism of immune response of other organism involved in symbiotic interaction	4 out of 11926 genes, 0.0%	6 out of 31402 genes, 0.0%	1
modulation by symbiont of host immune response	4 out of 11926 genes, 0.0%	6 out of 31402 genes, 0.0%	1
positive regulation by organism of immune response of other organism involved in symbiotic interaction	4 out of 11926 genes, 0.0%	6 out of 31402 genes, 0.0%	1
positive regulation by symbiont of host immune response	4 out of 11926 genes, 0.0%	6 out of 31402 genes, 0.0%	1
response to immune response of other organism involved in symbiotic interaction	4 out of 11926 genes, 0.0%	6 out of 31402 genes, 0.0%	1
response to host immune response	4 out of 11926 genes, 0.0%	6 out of 31402 genes, 0.0%	1
cellular response to cold	4 out of 11926 genes, 0.0%	6 out of 31402 genes, 0.0%	1
response to host	4 out of 11926 genes, 0.0%	6 out of 31402 genes, 0.0%	1
regulation of tetrapyrrole catabolic process	4 out of 11926 genes, 0.0%	6 out of 31402 genes, 0.0%	1
folic acid-containing compound biosynthetic process	23 out of 11926 genes, 0.2%	50 out of 31402 genes, 0.2%	1
lipid phosphorylation	23 out of 11926 genes, 0.2%	50 out of 31402 genes, 0.2%	1
phosphatidylinositol phosphorylation	23 out of 11926 genes, 0.2%	50 out of 31402 genes, 0.2%	1
plant-type spore development	23 out of 11926 genes, 0.2%	50 out of 31402 genes, 0.2%	1
sucrose metabolic process	41 out of 11926 genes, 0.3%	94 out of 31402 genes, 0.3%	1
Mo-molybdopterin cofactor metabolic process	9 out of 11926 genes, 0.1%	17 out of 31402 genes, 0.1%	1
actin filament depolymerization	9 out of 11926 genes, 0.1%	17 out of 31402 genes, 0.1%	1
molybdopterin cofactor metabolic process	9 out of 11926 genes, 0.1%	17 out of 31402 genes, 0.1%	1
para-aminobenzoic acid metabolic process	9 out of 11926 genes, 0.1%	17 out of 31402 genes, 0.1%	1
prosthetic group metabolic process	9 out of 11926 genes, 0.1%	17 out of 31402 genes, 0.1%	1
protein depolymerization	9 out of 11926 genes, 0.1%	17 out of 31402 genes, 0.1%	1
negative regulation of chromosome organization	9 out of 11926 genes, 0.1%	17 out of 31402 genes, 0.1%	1
regulation of protein modification process	119 out of 11926 genes, 1.0%	290 out of 31402 genes, 0.9%	1
protein targeting to mitochondrion	45 out of 11926 genes, 0.4%	104 out of 31402 genes, 0.3%	1
protein localization to mitochondrion	45 out of 11926 genes, 0.4%	104 out of 31402 genes, 0.3%	1
establishment of protein localization to mitochondrion	45 out of 11926 genes, 0.4%	104 out of 31402 genes, 0.3%	1
root hair cell development	81 out of 11926 genes, 0.7%	194 out of 31402 genes, 0.6%	1
DNA-templated transcription, initiation	32 out of 11926 genes, 0.3%	72 out of 31402 genes, 0.2%	1
positive regulation of hydrolase activity	15 out of 11926 genes, 0.1%	31 out of 31402 genes, 0.1%	1
aspartyl-tRNA aminoacylation	3 out of 11926 genes, 0.0%	4 out of 31402 genes, 0.0%	1
respiratory chain complex IV assembly	3 out of 11926 genes, 0.0%	4 out of 31402 genes, 0.0%	1
fruit ripening, climacteric	3 out of 11926 genes, 0.0%	4 out of 31402 genes, 0.0%	1
response to carbon dioxide	3 out of 11926 genes, 0.0%	4 out of 31402 genes, 0.0%	1
embryonic root morphogenesis	3 out of 11926 genes, 0.0%	4 out of 31402 genes, 0.0%	1
COP9 signalosome assembly	3 out of 11926 genes, 0.0%	4 out of 31402 genes, 0.0%	1
hydrogen peroxide-mediated programmed cell death	3 out of 11926 genes, 0.0%	4 out of 31402 genes, 0.0%	1
gas transport	3 out of 11926 genes, 0.0%	4 out of 31402 genes, 0.0%	1
oxygen transport	3 out of 11926 genes, 0.0%	4 out of 31402 genes, 0.0%	1
heme transport	3 out of 11926 genes, 0.0%	4 out of 31402 genes, 0.0%	1
nicotinate nucleotide biosynthetic process	3 out of 11926 genes, 0.0%	4 out of 31402 genes, 0.0%	1
nicotinate nucleotide salvage	3 out of 11926 genes, 0.0%	4 out of 31402 genes, 0.0%	1
ncRNA catabolic process	3 out of 11926 genes, 0.0%	4 out of 31402 genes, 0.0%	1
histone-serine phosphorylation	3 out of 11926 genes, 0.0%	4 out of 31402 genes, 0.0%	1
cell death in response to hydrogen peroxide	3 out of 11926 genes, 0.0%	4 out of 31402 genes, 0.0%	1
histone H3-S10 phosphorylation	3 out of 11926 genes, 0.0%	4 out of 31402 genes, 0.0%	1
formaldehyde catabolic process	3 out of 11926 genes, 0.0%	4 out of 31402 genes, 0.0%	1
nicotinate nucleotide metabolic process	3 out of 11926 genes, 0.0%	4 out of 31402 genes, 0.0%	1
iron coordination entity transport	3 out of 11926 genes, 0.0%	4 out of 31402 genes, 0.0%	1
positive regulation of seed maturation	3 out of 11926 genes, 0.0%	4 out of 31402 genes, 0.0%	1
root epidermal cell differentiation	113 out of 11926 genes, 0.9%	275 out of 31402 genes, 0.9%	1
nucleobase transport	12 out of 11926 genes, 0.1%	24 out of 31402 genes, 0.1%	1
sexual reproduction	57 out of 11926 genes, 0.5%	134 out of 31402 genes, 0.4%	1
porphyrin-containing compound catabolic process	20 out of 11926 genes, 0.2%	43 out of 31402 genes, 0.1%	1
tetrapyrrole catabolic process	20 out of 11926 genes, 0.2%	43 out of 31402 genes, 0.1%	1
cofactor catabolic process	20 out of 11926 genes, 0.2%	43 out of 31402 genes, 0.1%	1
root system development	221 out of 11926 genes, 1.9%	551 out of 31402 genes, 1.8%	1
root development	221 out of 11926 genes, 1.9%	551 out of 31402 genes, 1.8%	1
floral organ morphogenesis	36 out of 11926 genes, 0.3%	82 out of 31402 genes, 0.3%	1
post-embryonic organ morphogenesis	36 out of 11926 genes, 0.3%	82 out of 31402 genes, 0.3%	1
amine metabolic process	101 out of 11926 genes, 0.8%	245 out of 31402 genes, 0.8%	1
regulation of cellular biosynthetic process	508 out of 11926 genes, 4.3%	1292 out of 31402 genes, 4.1%	1
root hair elongation	80 out of 11926 genes, 0.7%	192 out of 31402 genes, 0.6%	1
gamete generation	42 out of 11926 genes, 0.4%	97 out of 31402 genes, 0.3%	1
anatomical structure formation involved in morphogenesis	72 out of 11926 genes, 0.6%	172 out of 31402 genes, 0.5%	1
response to fructose	46 out of 11926 genes, 0.4%	107 out of 31402 genes, 0.3%	1
L-serine biosynthetic process	8 out of 11926 genes, 0.1%	15 out of 31402 genes, 0.0%	1
toxin biosynthetic process	8 out of 11926 genes, 0.1%	15 out of 31402 genes, 0.0%	1
maintenance of inflorescence meristem identity	8 out of 11926 genes, 0.1%	15 out of 31402 genes, 0.0%	1
nucleotide-sugar transport	8 out of 11926 genes, 0.1%	15 out of 31402 genes, 0.0%	1
peptidyl-arginine modification	8 out of 11926 genes, 0.1%	15 out of 31402 genes, 0.0%	1
peptidyl-arginine methylation	8 out of 11926 genes, 0.1%	15 out of 31402 genes, 0.0%	1
histone arginine methylation	8 out of 11926 genes, 0.1%	15 out of 31402 genes, 0.0%	1
RNA (guanine-N7)-methylation	8 out of 11926 genes, 0.1%	15 out of 31402 genes, 0.0%	1
regulation of lipid biosynthetic process	8 out of 11926 genes, 0.1%	15 out of 31402 genes, 0.0%	1
phytoalexin metabolic process	8 out of 11926 genes, 0.1%	15 out of 31402 genes, 0.0%	1
phytoalexin biosynthetic process	8 out of 11926 genes, 0.1%	15 out of 31402 genes, 0.0%	1
peptidyl-tyrosine dephosphorylation	14 out of 11926 genes, 0.1%	29 out of 31402 genes, 0.1%	1
ketone biosynthetic process	14 out of 11926 genes, 0.1%	29 out of 31402 genes, 0.1%	1
regulation of anion transport	14 out of 11926 genes, 0.1%	29 out of 31402 genes, 0.1%	1
post-embryonic root development	35 out of 11926 genes, 0.3%	80 out of 31402 genes, 0.3%	1
response to molecule of fungal origin	11 out of 11926 genes, 0.1%	22 out of 31402 genes, 0.1%	1
histone ubiquitination	11 out of 11926 genes, 0.1%	22 out of 31402 genes, 0.1%	1
histone H2B ubiquitination	11 out of 11926 genes, 0.1%	22 out of 31402 genes, 0.1%	1
calcium-mediated signaling	26 out of 11926 genes, 0.2%	58 out of 31402 genes, 0.2%	1
negative regulation of cellular protein metabolic process	28 out of 11926 genes, 0.2%	63 out of 31402 genes, 0.2%	1
negative regulation of protein metabolic process	28 out of 11926 genes, 0.2%	63 out of 31402 genes, 0.2%	1
cell surface receptor signaling pathway	49 out of 11926 genes, 0.4%	115 out of 31402 genes, 0.4%	1
alpha-amino acid biosynthetic process	226 out of 11926 genes, 1.9%	566 out of 31402 genes, 1.8%	1
amine catabolic process	34 out of 11926 genes, 0.3%	78 out of 31402 genes, 0.2%	1
cellular biogenic amine catabolic process	34 out of 11926 genes, 0.3%	78 out of 31402 genes, 0.2%	1
mitotic nuclear division	36 out of 11926 genes, 0.3%	83 out of 31402 genes, 0.3%	1
regulation of catalytic activity	202 out of 11926 genes, 1.7%	505 out of 31402 genes, 1.6%	1
response to organic cyclic compound	209 out of 11926 genes, 1.8%	523 out of 31402 genes, 1.7%	1
protein retention in ER lumen	7 out of 11926 genes, 0.1%	13 out of 31402 genes, 0.0%	1
aromatic amino acid family biosynthetic process, prephenate pathway	7 out of 11926 genes, 0.1%	13 out of 31402 genes, 0.0%	1
xyloglucan biosynthetic process	7 out of 11926 genes, 0.1%	13 out of 31402 genes, 0.0%	1
plasmodesmata-mediated intercellular transport	7 out of 11926 genes, 0.1%	13 out of 31402 genes, 0.0%	1
1-aminocyclopropane-1-carboxylate metabolic process	7 out of 11926 genes, 0.1%	13 out of 31402 genes, 0.0%	1
regulation of mitotic metaphase/anaphase transition	7 out of 11926 genes, 0.1%	13 out of 31402 genes, 0.0%	1
regulation of proteasomal ubiquitin-dependent protein catabolic process	7 out of 11926 genes, 0.1%	13 out of 31402 genes, 0.0%	1
maintenance of protein localization in endoplasmic reticulum	7 out of 11926 genes, 0.1%	13 out of 31402 genes, 0.0%	1
1-aminocyclopropane-1-carboxylate biosynthetic process	7 out of 11926 genes, 0.1%	13 out of 31402 genes, 0.0%	1
specification of organ number	7 out of 11926 genes, 0.1%	13 out of 31402 genes, 0.0%	1
regulation of proteasomal protein catabolic process	7 out of 11926 genes, 0.1%	13 out of 31402 genes, 0.0%	1
maintenance of protein localization in organelle	7 out of 11926 genes, 0.1%	13 out of 31402 genes, 0.0%	1
regulation of metaphase/anaphase transition of cell cycle	7 out of 11926 genes, 0.1%	13 out of 31402 genes, 0.0%	1
regulation of proteolysis involved in cellular protein catabolic process	7 out of 11926 genes, 0.1%	13 out of 31402 genes, 0.0%	1
regulation of cellular protein catabolic process	7 out of 11926 genes, 0.1%	13 out of 31402 genes, 0.0%	1
pyrimidine ribonucleoside biosynthetic process	46 out of 11926 genes, 0.4%	108 out of 31402 genes, 0.3%	1
pyrimidine nucleoside biosynthetic process	46 out of 11926 genes, 0.4%	108 out of 31402 genes, 0.3%	1
beta-glucan biosynthetic process	90 out of 11926 genes, 0.8%	219 out of 31402 genes, 0.7%	1
polyamine biosynthetic process	10 out of 11926 genes, 0.1%	20 out of 31402 genes, 0.1%	1
negative regulation of abscisic acid-activated signaling pathway	10 out of 11926 genes, 0.1%	20 out of 31402 genes, 0.1%	1
negative regulation of response to alcohol	10 out of 11926 genes, 0.1%	20 out of 31402 genes, 0.1%	1
cellular response to stress	341 out of 11926 genes, 2.9%	864 out of 31402 genes, 2.8%	1
regulation of macromolecule biosynthetic process	487 out of 11926 genes, 4.1%	1243 out of 31402 genes, 4.0%	1
regulation of RNA metabolic process	428 out of 11926 genes, 3.6%	1090 out of 31402 genes, 3.5%	1
secondary metabolite biosynthetic process	91 out of 11926 genes, 0.8%	222 out of 31402 genes, 0.7%	1
epidermal cell differentiation	15 out of 11926 genes, 0.1%	32 out of 31402 genes, 0.1%	1
epithelial cell differentiation	15 out of 11926 genes, 0.1%	32 out of 31402 genes, 0.1%	1
pyrimidine nucleoside metabolic process	47 out of 11926 genes, 0.4%	111 out of 31402 genes, 0.4%	1
pyrimidine ribonucleoside metabolic process	47 out of 11926 genes, 0.4%	111 out of 31402 genes, 0.4%	1
organophosphate ester transport	70 out of 11926 genes, 0.6%	169 out of 31402 genes, 0.5%	1
aromatic compound biosynthetic process	724 out of 11926 genes, 6.1%	1860 out of 31402 genes, 5.9%	1
regulation of molecular function	213 out of 11926 genes, 1.8%	535 out of 31402 genes, 1.7%	1
regulation of cellular ketone metabolic process	17 out of 11926 genes, 0.1%	37 out of 31402 genes, 0.1%	1
nitrate transport	17 out of 11926 genes, 0.1%	37 out of 31402 genes, 0.1%	1
cellular response to iron ion	12 out of 11926 genes, 0.1%	25 out of 31402 genes, 0.1%	1
cellularization	6 out of 11926 genes, 0.1%	11 out of 31402 genes, 0.0%	1
SOS response	6 out of 11926 genes, 0.1%	11 out of 31402 genes, 0.0%	1
gamma-aminobutyric acid metabolic process	6 out of 11926 genes, 0.1%	11 out of 31402 genes, 0.0%	1
embryo sac cellularization	6 out of 11926 genes, 0.1%	11 out of 31402 genes, 0.0%	1
glyoxysome organization	6 out of 11926 genes, 0.1%	11 out of 31402 genes, 0.0%	1
floral organ abscission	6 out of 11926 genes, 0.1%	11 out of 31402 genes, 0.0%	1
positive regulation of response to external stimulus	6 out of 11926 genes, 0.1%	11 out of 31402 genes, 0.0%	1
terpene biosynthetic process	6 out of 11926 genes, 0.1%	11 out of 31402 genes, 0.0%	1
regulation of cellular macromolecule biosynthetic process	486 out of 11926 genes, 4.1%	1242 out of 31402 genes, 4.0%	1
regulation of DNA replication	32 out of 11926 genes, 0.3%	74 out of 31402 genes, 0.2%	1
regulation of translational fidelity	19 out of 11926 genes, 0.2%	42 out of 31402 genes, 0.1%	1
tetrahydrofolate interconversion	19 out of 11926 genes, 0.2%	42 out of 31402 genes, 0.1%	1
signal peptide processing	9 out of 11926 genes, 0.1%	18 out of 31402 genes, 0.1%	1
CDP-diacylglycerol biosynthetic process	9 out of 11926 genes, 0.1%	18 out of 31402 genes, 0.1%	1
extracellular polysaccharide biosynthetic process	9 out of 11926 genes, 0.1%	18 out of 31402 genes, 0.1%	1
CDP-diacylglycerol metabolic process	9 out of 11926 genes, 0.1%	18 out of 31402 genes, 0.1%	1
extracellular polysaccharide metabolic process	9 out of 11926 genes, 0.1%	18 out of 31402 genes, 0.1%	1
regulation of timing of meristematic phase transition	9 out of 11926 genes, 0.1%	18 out of 31402 genes, 0.1%	1
regulation of timing of transition from vegetative to reproductive phase	9 out of 11926 genes, 0.1%	18 out of 31402 genes, 0.1%	1
regulation of biosynthetic process	520 out of 11926 genes, 4.4%	1331 out of 31402 genes, 4.2%	1
lipid localization	61 out of 11926 genes, 0.5%	147 out of 31402 genes, 0.5%	1
detection of light stimulus	14 out of 11926 genes, 0.1%	30 out of 31402 genes, 0.1%	1
phospholipid transport	23 out of 11926 genes, 0.2%	52 out of 31402 genes, 0.2%	1
mitochondrion organization	53 out of 11926 genes, 0.4%	127 out of 31402 genes, 0.4%	1
production of ta-siRNAs involved in RNA interference	25 out of 11926 genes, 0.2%	57 out of 31402 genes, 0.2%	1
acyl-CoA metabolic process	49 out of 11926 genes, 0.4%	117 out of 31402 genes, 0.4%	1
thioester metabolic process	49 out of 11926 genes, 0.4%	117 out of 31402 genes, 0.4%	1
xylan metabolic process	47 out of 11926 genes, 0.4%	112 out of 31402 genes, 0.4%	1
cellulose metabolic process	79 out of 11926 genes, 0.7%	193 out of 31402 genes, 0.6%	1
regulation of G2/M transition of mitotic cell cycle	16 out of 11926 genes, 0.1%	35 out of 31402 genes, 0.1%	1
regulation of cell cycle G2/M phase transition	16 out of 11926 genes, 0.1%	35 out of 31402 genes, 0.1%	1
secretion	43 out of 11926 genes, 0.4%	102 out of 31402 genes, 0.3%	1
RNA splicing, via endonucleolytic cleavage and ligation	33 out of 11926 genes, 0.3%	77 out of 31402 genes, 0.2%	1
protein import into nucleus	33 out of 11926 genes, 0.3%	77 out of 31402 genes, 0.2%	1
protein localization to nucleus	33 out of 11926 genes, 0.3%	77 out of 31402 genes, 0.2%	1
protein targeting to nucleus	33 out of 11926 genes, 0.3%	77 out of 31402 genes, 0.2%	1
nuclear import	33 out of 11926 genes, 0.3%	77 out of 31402 genes, 0.2%	1
single-organism nuclear import	33 out of 11926 genes, 0.3%	77 out of 31402 genes, 0.2%	1
macromolecule catabolic process	415 out of 11926 genes, 3.5%	1060 out of 31402 genes, 3.4%	1
purine nucleobase transport	11 out of 11926 genes, 0.1%	23 out of 31402 genes, 0.1%	1
glucuronoxylan biosynthetic process	11 out of 11926 genes, 0.1%	23 out of 31402 genes, 0.1%	1
monocarboxylic acid biosynthetic process	192 out of 11926 genes, 1.6%	483 out of 31402 genes, 1.5%	1
peptidyl-lysine modification	104 out of 11926 genes, 0.9%	257 out of 31402 genes, 0.8%	1
cellular macromolecule catabolic process	342 out of 11926 genes, 2.9%	871 out of 31402 genes, 2.8%	1
phenylpropanoid metabolic process	93 out of 11926 genes, 0.8%	229 out of 31402 genes, 0.7%	1
mitochondrial transport	56 out of 11926 genes, 0.5%	135 out of 31402 genes, 0.4%	1
glutaminyl-tRNA aminoacylation	5 out of 11926 genes, 0.0%	9 out of 31402 genes, 0.0%	1
mitochondrial membrane organization	5 out of 11926 genes, 0.0%	9 out of 31402 genes, 0.0%	1
mitotic cell cycle checkpoint	5 out of 11926 genes, 0.0%	9 out of 31402 genes, 0.0%	1
mitotic spindle assembly checkpoint	5 out of 11926 genes, 0.0%	9 out of 31402 genes, 0.0%	1
putrescine metabolic process	5 out of 11926 genes, 0.0%	9 out of 31402 genes, 0.0%	1
putrescine biosynthetic process	5 out of 11926 genes, 0.0%	9 out of 31402 genes, 0.0%	1
phototropism	5 out of 11926 genes, 0.0%	9 out of 31402 genes, 0.0%	1
maintenance of floral meristem identity	5 out of 11926 genes, 0.0%	9 out of 31402 genes, 0.0%	1
regulation of mitotic sister chromatid separation	5 out of 11926 genes, 0.0%	9 out of 31402 genes, 0.0%	1
arsenite transport	5 out of 11926 genes, 0.0%	9 out of 31402 genes, 0.0%	1
cellular monovalent inorganic cation homeostasis	5 out of 11926 genes, 0.0%	9 out of 31402 genes, 0.0%	1
spindle checkpoint	5 out of 11926 genes, 0.0%	9 out of 31402 genes, 0.0%	1
negative regulation of proteasomal ubiquitin-dependent protein catabolic process	5 out of 11926 genes, 0.0%	9 out of 31402 genes, 0.0%	1
regulation of sister chromatid segregation	5 out of 11926 genes, 0.0%	9 out of 31402 genes, 0.0%	1
negative regulation of sister chromatid segregation	5 out of 11926 genes, 0.0%	9 out of 31402 genes, 0.0%	1
regulation of mitotic sister chromatid segregation	5 out of 11926 genes, 0.0%	9 out of 31402 genes, 0.0%	1
negative regulation of mitotic sister chromatid segregation	5 out of 11926 genes, 0.0%	9 out of 31402 genes, 0.0%	1
cellular response to decreased oxygen levels	5 out of 11926 genes, 0.0%	9 out of 31402 genes, 0.0%	1
negative regulation of protein catabolic process	5 out of 11926 genes, 0.0%	9 out of 31402 genes, 0.0%	1
negative regulation of mitosis	5 out of 11926 genes, 0.0%	9 out of 31402 genes, 0.0%	1
negative regulation of mitotic metaphase/anaphase transition	5 out of 11926 genes, 0.0%	9 out of 31402 genes, 0.0%	1
negative regulation of mitotic cell cycle	5 out of 11926 genes, 0.0%	9 out of 31402 genes, 0.0%	1
negative regulation of chromosome segregation	5 out of 11926 genes, 0.0%	9 out of 31402 genes, 0.0%	1
spindle assembly checkpoint	5 out of 11926 genes, 0.0%	9 out of 31402 genes, 0.0%	1
mitotic spindle checkpoint	5 out of 11926 genes, 0.0%	9 out of 31402 genes, 0.0%	1
cellular response to oxygen levels	5 out of 11926 genes, 0.0%	9 out of 31402 genes, 0.0%	1
negative regulation of proteasomal protein catabolic process	5 out of 11926 genes, 0.0%	9 out of 31402 genes, 0.0%	1
negative regulation of cell cycle phase transition	5 out of 11926 genes, 0.0%	9 out of 31402 genes, 0.0%	1
negative regulation of mitotic cell cycle phase transition	5 out of 11926 genes, 0.0%	9 out of 31402 genes, 0.0%	1
negative regulation of metaphase/anaphase transition of cell cycle	5 out of 11926 genes, 0.0%	9 out of 31402 genes, 0.0%	1
negative regulation of proteolysis involved in cellular protein catabolic process	5 out of 11926 genes, 0.0%	9 out of 31402 genes, 0.0%	1
negative regulation of cellular protein catabolic process	5 out of 11926 genes, 0.0%	9 out of 31402 genes, 0.0%	1
negative regulation of mitotic sister chromatid separation	5 out of 11926 genes, 0.0%	9 out of 31402 genes, 0.0%	1
endosomal transport	20 out of 11926 genes, 0.2%	45 out of 31402 genes, 0.1%	1
coenzyme biosynthetic process	114 out of 11926 genes, 1.0%	283 out of 31402 genes, 0.9%	1
regulation of pH	8 out of 11926 genes, 0.1%	16 out of 31402 genes, 0.1%	1
7-methylguanosine RNA capping	8 out of 11926 genes, 0.1%	16 out of 31402 genes, 0.1%	1
RNA capping	8 out of 11926 genes, 0.1%	16 out of 31402 genes, 0.1%	1
positive regulation of long-day photoperiodism, flowering	8 out of 11926 genes, 0.1%	16 out of 31402 genes, 0.1%	1
negative regulation of cell division	8 out of 11926 genes, 0.1%	16 out of 31402 genes, 0.1%	1
quinone metabolic process	13 out of 11926 genes, 0.1%	28 out of 31402 genes, 0.1%	1
quinone biosynthetic process	13 out of 11926 genes, 0.1%	28 out of 31402 genes, 0.1%	1
superoxide metabolic process	24 out of 11926 genes, 0.2%	55 out of 31402 genes, 0.2%	1
polysaccharide metabolic process	302 out of 11926 genes, 2.5%	769 out of 31402 genes, 2.4%	1
response to hypoxia	17 out of 11926 genes, 0.1%	38 out of 31402 genes, 0.1%	1
immune effector process	45 out of 11926 genes, 0.4%	108 out of 31402 genes, 0.3%	1
phosphatidylcholine biosynthetic process	10 out of 11926 genes, 0.1%	21 out of 31402 genes, 0.1%	1
response to xenobiotic stimulus	10 out of 11926 genes, 0.1%	21 out of 31402 genes, 0.1%	1
regulation of root development	10 out of 11926 genes, 0.1%	21 out of 31402 genes, 0.1%	1
glycerophospholipid metabolic process	105 out of 11926 genes, 0.9%	261 out of 31402 genes, 0.8%	1
mRNA transport	19 out of 11926 genes, 0.2%	43 out of 31402 genes, 0.1%	1
glucuronoxylan metabolic process	41 out of 11926 genes, 0.3%	98 out of 31402 genes, 0.3%	1
xylan biosynthetic process	41 out of 11926 genes, 0.3%	98 out of 31402 genes, 0.3%	1
regulation of cell differentiation	41 out of 11926 genes, 0.3%	98 out of 31402 genes, 0.3%	1
phospholipid metabolic process	178 out of 11926 genes, 1.5%	449 out of 31402 genes, 1.4%	1
response to cyclopentenone	21 out of 11926 genes, 0.2%	48 out of 31402 genes, 0.2%	1
iron-sulfur cluster assembly	35 out of 11926 genes, 0.3%	83 out of 31402 genes, 0.3%	1
metallo-sulfur cluster assembly	35 out of 11926 genes, 0.3%	83 out of 31402 genes, 0.3%	1
amine biosynthetic process	23 out of 11926 genes, 0.2%	53 out of 31402 genes, 0.2%	1
cellular biogenic amine biosynthetic process	23 out of 11926 genes, 0.2%	53 out of 31402 genes, 0.2%	1
peptide metabolic process	33 out of 11926 genes, 0.3%	78 out of 31402 genes, 0.2%	1
cotyledon development	25 out of 11926 genes, 0.2%	58 out of 31402 genes, 0.2%	1
phenylpropanoid biosynthetic process	52 out of 11926 genes, 0.4%	126 out of 31402 genes, 0.4%	1
M phase	4 out of 11926 genes, 0.0%	7 out of 31402 genes, 0.0%	1
alanyl-tRNA aminoacylation	4 out of 11926 genes, 0.0%	7 out of 31402 genes, 0.0%	1
ornithine metabolic process	4 out of 11926 genes, 0.0%	7 out of 31402 genes, 0.0%	1
NADP biosynthetic process	4 out of 11926 genes, 0.0%	7 out of 31402 genes, 0.0%	1
indole phytoalexin biosynthetic process	4 out of 11926 genes, 0.0%	7 out of 31402 genes, 0.0%	1
cinnamic acid biosynthetic process	4 out of 11926 genes, 0.0%	7 out of 31402 genes, 0.0%	1
cinnamic acid metabolic process	4 out of 11926 genes, 0.0%	7 out of 31402 genes, 0.0%	1
negative gravitropism	4 out of 11926 genes, 0.0%	7 out of 31402 genes, 0.0%	1
regulation of abscisic acid biosynthetic process	4 out of 11926 genes, 0.0%	7 out of 31402 genes, 0.0%	1
camalexin biosynthetic process	4 out of 11926 genes, 0.0%	7 out of 31402 genes, 0.0%	1
response to microbial phytotoxin	4 out of 11926 genes, 0.0%	7 out of 31402 genes, 0.0%	1
phosphoglycerate transport	4 out of 11926 genes, 0.0%	7 out of 31402 genes, 0.0%	1
triose phosphate transport	4 out of 11926 genes, 0.0%	7 out of 31402 genes, 0.0%	1
regulation of exocytosis	4 out of 11926 genes, 0.0%	7 out of 31402 genes, 0.0%	1
dTDP-rhamnose biosynthetic process	4 out of 11926 genes, 0.0%	7 out of 31402 genes, 0.0%	1
regulation of polysaccharide metabolic process	4 out of 11926 genes, 0.0%	7 out of 31402 genes, 0.0%	1
triose phosphate transmembrane transport	4 out of 11926 genes, 0.0%	7 out of 31402 genes, 0.0%	1
GDP-L-fucose biosynthetic process	4 out of 11926 genes, 0.0%	7 out of 31402 genes, 0.0%	1
aldonate transport	4 out of 11926 genes, 0.0%	7 out of 31402 genes, 0.0%	1
negative regulation of sequence-specific DNA binding transcription factor activity	4 out of 11926 genes, 0.0%	7 out of 31402 genes, 0.0%	1
indole phytoalexin metabolic process	4 out of 11926 genes, 0.0%	7 out of 31402 genes, 0.0%	1
GDP-L-fucose metabolic process	4 out of 11926 genes, 0.0%	7 out of 31402 genes, 0.0%	1
dTDP-rhamnose metabolic process	4 out of 11926 genes, 0.0%	7 out of 31402 genes, 0.0%	1
camalexin metabolic process	4 out of 11926 genes, 0.0%	7 out of 31402 genes, 0.0%	1
regulation of alcohol biosynthetic process	4 out of 11926 genes, 0.0%	7 out of 31402 genes, 0.0%	1
sulfur amino acid biosynthetic process	90 out of 11926 genes, 0.8%	223 out of 31402 genes, 0.7%	1
shikimate metabolic process	12 out of 11926 genes, 0.1%	26 out of 31402 genes, 0.1%	1
specification of organ identity	7 out of 11926 genes, 0.1%	14 out of 31402 genes, 0.0%	1
specification of floral organ identity	7 out of 11926 genes, 0.1%	14 out of 31402 genes, 0.0%	1
negative regulation of peptidase activity	7 out of 11926 genes, 0.1%	14 out of 31402 genes, 0.0%	1
regulation of peptidase activity	7 out of 11926 genes, 0.1%	14 out of 31402 genes, 0.0%	1
negative regulation of molecular function	57 out of 11926 genes, 0.5%	139 out of 31402 genes, 0.4%	1
regulation of transcription, DNA-templated	422 out of 11926 genes, 3.5%	1083 out of 31402 genes, 3.4%	1
regulation of nucleic acid-templated transcription	422 out of 11926 genes, 3.5%	1083 out of 31402 genes, 3.4%	1
regulation of RNA biosynthetic process	422 out of 11926 genes, 3.5%	1083 out of 31402 genes, 3.4%	1
chromosome segregation	53 out of 11926 genes, 0.4%	129 out of 31402 genes, 0.4%	1
heterocycle biosynthetic process	680 out of 11926 genes, 5.7%	1756 out of 31402 genes, 5.6%	1
cofactor biosynthetic process	157 out of 11926 genes, 1.3%	396 out of 31402 genes, 1.3%	1
multi-organism cellular process	36 out of 11926 genes, 0.3%	86 out of 31402 genes, 0.3%	1
copper ion transport	16 out of 11926 genes, 0.1%	36 out of 31402 genes, 0.1%	1
coenzyme A metabolic process	16 out of 11926 genes, 0.1%	36 out of 31402 genes, 0.1%	1
developmental maturation	110 out of 11926 genes, 0.9%	275 out of 31402 genes, 0.9%	1
sulfur compound metabolic process	245 out of 11926 genes, 2.1%	624 out of 31402 genes, 2.0%	1
regulation of cyclin-dependent protein serine/threonine kinase activity	20 out of 11926 genes, 0.2%	46 out of 31402 genes, 0.1%	1
regulation of cellular protein metabolic process	170 out of 11926 genes, 1.4%	430 out of 31402 genes, 1.4%	1
RNA 3'-end processing	24 out of 11926 genes, 0.2%	56 out of 31402 genes, 0.2%	1
tetrahydrofolate metabolic process	24 out of 11926 genes, 0.2%	56 out of 31402 genes, 0.2%	1
GPI anchor metabolic process	9 out of 11926 genes, 0.1%	19 out of 31402 genes, 0.1%	1
actin polymerization or depolymerization	9 out of 11926 genes, 0.1%	19 out of 31402 genes, 0.1%	1
regulation of development, heterochronic	9 out of 11926 genes, 0.1%	19 out of 31402 genes, 0.1%	1
regulation of long-day photoperiodism, flowering	9 out of 11926 genes, 0.1%	19 out of 31402 genes, 0.1%	1
regulation of photoperiodism, flowering	9 out of 11926 genes, 0.1%	19 out of 31402 genes, 0.1%	1
cellular polysaccharide metabolic process	268 out of 11926 genes, 2.2%	684 out of 31402 genes, 2.2%	1
secretion by cell	41 out of 11926 genes, 0.3%	99 out of 31402 genes, 0.3%	1
serine family amino acid biosynthetic process	68 out of 11926 genes, 0.6%	168 out of 31402 genes, 0.5%	1
regulation of ion transport	35 out of 11926 genes, 0.3%	84 out of 31402 genes, 0.3%	1
small molecule biosynthetic process	556 out of 11926 genes, 4.7%	1435 out of 31402 genes, 4.6%	1
multidimensional cell growth	31 out of 11926 genes, 0.3%	74 out of 31402 genes, 0.2%	1
DNA strand elongation involved in DNA replication	6 out of 11926 genes, 0.1%	12 out of 31402 genes, 0.0%	1
lagging strand elongation	6 out of 11926 genes, 0.1%	12 out of 31402 genes, 0.0%	1
regulation of transcription from RNA polymerase III promoter	6 out of 11926 genes, 0.1%	12 out of 31402 genes, 0.0%	1
regulation of vernalization response	6 out of 11926 genes, 0.1%	12 out of 31402 genes, 0.0%	1
negative regulation of transcription from RNA polymerase III promoter	6 out of 11926 genes, 0.1%	12 out of 31402 genes, 0.0%	1
DNA strand elongation	6 out of 11926 genes, 0.1%	12 out of 31402 genes, 0.0%	1
DNA replication, Okazaki fragment processing	6 out of 11926 genes, 0.1%	12 out of 31402 genes, 0.0%	1
DNA replication, removal of RNA primer	6 out of 11926 genes, 0.1%	12 out of 31402 genes, 0.0%	1
regulation of sequence-specific DNA binding transcription factor activity	6 out of 11926 genes, 0.1%	12 out of 31402 genes, 0.0%	1
regulation of cellular localization	6 out of 11926 genes, 0.1%	12 out of 31402 genes, 0.0%	1
activation of MAPK activity involved in osmosensory signaling pathway	3 out of 11926 genes, 0.0%	5 out of 31402 genes, 0.0%	1
activation of MAPK activity	3 out of 11926 genes, 0.0%	5 out of 31402 genes, 0.0%	1
outer mitochondrial membrane organization	3 out of 11926 genes, 0.0%	5 out of 31402 genes, 0.0%	1
photosynthetic acclimation	3 out of 11926 genes, 0.0%	5 out of 31402 genes, 0.0%	1
negative regulation of gibberellic acid mediated signaling pathway	3 out of 11926 genes, 0.0%	5 out of 31402 genes, 0.0%	1
meristem determinacy	3 out of 11926 genes, 0.0%	5 out of 31402 genes, 0.0%	1
leaf formation	3 out of 11926 genes, 0.0%	5 out of 31402 genes, 0.0%	1
floral meristem determinacy	3 out of 11926 genes, 0.0%	5 out of 31402 genes, 0.0%	1
regulation of glucan biosynthetic process	3 out of 11926 genes, 0.0%	5 out of 31402 genes, 0.0%	1
oxaloacetate transport	3 out of 11926 genes, 0.0%	5 out of 31402 genes, 0.0%	1
peptidyl-diphthamide metabolic process	3 out of 11926 genes, 0.0%	5 out of 31402 genes, 0.0%	1
peptidyl-diphthamide biosynthetic process from peptidyl-histidine	3 out of 11926 genes, 0.0%	5 out of 31402 genes, 0.0%	1
peptidyl-histidine phosphorylation	3 out of 11926 genes, 0.0%	5 out of 31402 genes, 0.0%	1
regulation of beta-glucan metabolic process	3 out of 11926 genes, 0.0%	5 out of 31402 genes, 0.0%	1
regulation of beta-glucan biosynthetic process	3 out of 11926 genes, 0.0%	5 out of 31402 genes, 0.0%	1
positive regulation of MAP kinase activity	3 out of 11926 genes, 0.0%	5 out of 31402 genes, 0.0%	1
movement in host	3 out of 11926 genes, 0.0%	5 out of 31402 genes, 0.0%	1
protein import into mitochondrial outer membrane	3 out of 11926 genes, 0.0%	5 out of 31402 genes, 0.0%	1
spermidine catabolic process	3 out of 11926 genes, 0.0%	5 out of 31402 genes, 0.0%	1
UDP-glucuronate metabolic process	3 out of 11926 genes, 0.0%	5 out of 31402 genes, 0.0%	1
transport of virus in multicellular host	3 out of 11926 genes, 0.0%	5 out of 31402 genes, 0.0%	1
transport of virus in host, cell to cell	3 out of 11926 genes, 0.0%	5 out of 31402 genes, 0.0%	1
transport of virus	3 out of 11926 genes, 0.0%	5 out of 31402 genes, 0.0%	1
deoxyhypusine biosynthetic process from spermidine	3 out of 11926 genes, 0.0%	5 out of 31402 genes, 0.0%	1
movement in other organism involved in symbiotic interaction	3 out of 11926 genes, 0.0%	5 out of 31402 genes, 0.0%	1
movement in host environment	3 out of 11926 genes, 0.0%	5 out of 31402 genes, 0.0%	1
movement in environment of other organism involved in symbiotic interaction	3 out of 11926 genes, 0.0%	5 out of 31402 genes, 0.0%	1
malate transmembrane transport	3 out of 11926 genes, 0.0%	5 out of 31402 genes, 0.0%	1
positive regulation of protein serine/threonine kinase activity	3 out of 11926 genes, 0.0%	5 out of 31402 genes, 0.0%	1
priming of cellular response to stress	3 out of 11926 genes, 0.0%	5 out of 31402 genes, 0.0%	1
multi-organism intercellular transport	3 out of 11926 genes, 0.0%	5 out of 31402 genes, 0.0%	1
regulation of stomatal complex patterning	3 out of 11926 genes, 0.0%	5 out of 31402 genes, 0.0%	1
regulation of cellulose biosynthetic process	3 out of 11926 genes, 0.0%	5 out of 31402 genes, 0.0%	1
regulation of protein serine/threonine kinase activity	27 out of 11926 genes, 0.2%	64 out of 31402 genes, 0.2%	1
sodium ion transport	25 out of 11926 genes, 0.2%	59 out of 31402 genes, 0.2%	1
microtubule nucleation	17 out of 11926 genes, 0.1%	39 out of 31402 genes, 0.1%	1
maintenance of meristem identity	21 out of 11926 genes, 0.2%	49 out of 31402 genes, 0.2%	1
cellular modified amino acid biosynthetic process	60 out of 11926 genes, 0.5%	148 out of 31402 genes, 0.5%	1
polysaccharide catabolic process	38 out of 11926 genes, 0.3%	92 out of 31402 genes, 0.3%	1
cellular modified amino acid metabolic process	102 out of 11926 genes, 0.9%	256 out of 31402 genes, 0.8%	1
glycerolipid biosynthetic process	79 out of 11926 genes, 0.7%	197 out of 31402 genes, 0.6%	1
secondary metabolic process	192 out of 11926 genes, 1.6%	489 out of 31402 genes, 1.6%	1
organelle organization	765 out of 11926 genes, 6.4%	1983 out of 31402 genes, 6.3%	1
ribonucleoside monophosphate biosynthetic process	122 out of 11926 genes, 1.0%	308 out of 31402 genes, 1.0%	1
detection of stimulus	43 out of 11926 genes, 0.4%	105 out of 31402 genes, 0.3%	1
organ senescence	30 out of 11926 genes, 0.3%	72 out of 31402 genes, 0.2%	1
cellular nitrogen compound biosynthetic process	668 out of 11926 genes, 5.6%	1731 out of 31402 genes, 5.5%	1
xyloglucan metabolic process	10 out of 11926 genes, 0.1%	22 out of 31402 genes, 0.1%	1
peroxisome organization	37 out of 11926 genes, 0.3%	90 out of 31402 genes, 0.3%	1
lithium ion transport	12 out of 11926 genes, 0.1%	27 out of 31402 genes, 0.1%	1
protein-chromophore linkage	12 out of 11926 genes, 0.1%	27 out of 31402 genes, 0.1%	1
copper ion transmembrane transport	12 out of 11926 genes, 0.1%	27 out of 31402 genes, 0.1%	1
regulation of response to stress	119 out of 11926 genes, 1.0%	301 out of 31402 genes, 1.0%	1
peptidyl-lysine modification to peptidyl-hypusine	16 out of 11926 genes, 0.1%	37 out of 31402 genes, 0.1%	1
cellular component movement	74 out of 11926 genes, 0.6%	185 out of 31402 genes, 0.6%	1
regulation of post-embryonic development	154 out of 11926 genes, 1.3%	392 out of 31402 genes, 1.2%	1
benzene-containing compound metabolic process	40 out of 11926 genes, 0.3%	98 out of 31402 genes, 0.3%	1
toxin metabolic process	56 out of 11926 genes, 0.5%	139 out of 31402 genes, 0.4%	1
negative regulation of catabolic process	5 out of 11926 genes, 0.0%	10 out of 31402 genes, 0.0%	1
negative regulation of cellular catabolic process	5 out of 11926 genes, 0.0%	10 out of 31402 genes, 0.0%	1
regulation of response to extracellular stimulus	5 out of 11926 genes, 0.0%	10 out of 31402 genes, 0.0%	1
positive regulation of response to extracellular stimulus	5 out of 11926 genes, 0.0%	10 out of 31402 genes, 0.0%	1
regulation of response to nutrient levels	5 out of 11926 genes, 0.0%	10 out of 31402 genes, 0.0%	1
positive regulation of response to nutrient levels	5 out of 11926 genes, 0.0%	10 out of 31402 genes, 0.0%	1
regulation of chromosome segregation	5 out of 11926 genes, 0.0%	10 out of 31402 genes, 0.0%	1
cell wall assembly	5 out of 11926 genes, 0.0%	10 out of 31402 genes, 0.0%	1
cellular response to biotic stimulus	5 out of 11926 genes, 0.0%	10 out of 31402 genes, 0.0%	1
plant-type cell wall assembly	5 out of 11926 genes, 0.0%	10 out of 31402 genes, 0.0%	1
positive regulation of cellular response to phosphate starvation	5 out of 11926 genes, 0.0%	10 out of 31402 genes, 0.0%	1
RNA processing	323 out of 11926 genes, 2.7%	832 out of 31402 genes, 2.6%	1
nucleoside monophosphate biosynthetic process	126 out of 11926 genes, 1.1%	320 out of 31402 genes, 1.0%	1
microtubule bundle formation	2 out of 11926 genes, 0.0%	3 out of 31402 genes, 0.0%	1
L-fucose biosynthetic process	2 out of 11926 genes, 0.0%	3 out of 31402 genes, 0.0%	1
UDP-glucose metabolic process	2 out of 11926 genes, 0.0%	3 out of 31402 genes, 0.0%	1
cysteinyl-tRNA aminoacylation	2 out of 11926 genes, 0.0%	3 out of 31402 genes, 0.0%	1
negative regulation of cell proliferation	2 out of 11926 genes, 0.0%	3 out of 31402 genes, 0.0%	1
isoprenoid catabolic process	2 out of 11926 genes, 0.0%	3 out of 31402 genes, 0.0%	1
response to humidity	2 out of 11926 genes, 0.0%	3 out of 31402 genes, 0.0%	1
detection of ethylene stimulus	2 out of 11926 genes, 0.0%	3 out of 31402 genes, 0.0%	1
pollen tube adhesion	2 out of 11926 genes, 0.0%	3 out of 31402 genes, 0.0%	1
induced systemic resistance, ethylene mediated signaling pathway	2 out of 11926 genes, 0.0%	3 out of 31402 genes, 0.0%	1
phytochromobilin biosynthetic process	2 out of 11926 genes, 0.0%	3 out of 31402 genes, 0.0%	1
SCF complex assembly	2 out of 11926 genes, 0.0%	3 out of 31402 genes, 0.0%	1
inflorescence meristem growth	2 out of 11926 genes, 0.0%	3 out of 31402 genes, 0.0%	1
response to sulfur dioxide	2 out of 11926 genes, 0.0%	3 out of 31402 genes, 0.0%	1
production of lsiRNA involved in RNA interference	2 out of 11926 genes, 0.0%	3 out of 31402 genes, 0.0%	1
lead ion transport	2 out of 11926 genes, 0.0%	3 out of 31402 genes, 0.0%	1
L-glutamate transport	2 out of 11926 genes, 0.0%	3 out of 31402 genes, 0.0%	1
rRNA catabolic process	2 out of 11926 genes, 0.0%	3 out of 31402 genes, 0.0%	1
diterpenoid catabolic process	2 out of 11926 genes, 0.0%	3 out of 31402 genes, 0.0%	1
terpenoid catabolic process	2 out of 11926 genes, 0.0%	3 out of 31402 genes, 0.0%	1
xanthophyll biosynthetic process	2 out of 11926 genes, 0.0%	3 out of 31402 genes, 0.0%	1
keto-3-deoxy-D-manno-octulosonic acid biosynthetic process	2 out of 11926 genes, 0.0%	3 out of 31402 genes, 0.0%	1
urate catabolic process	2 out of 11926 genes, 0.0%	3 out of 31402 genes, 0.0%	1
aerobic electron transport chain	2 out of 11926 genes, 0.0%	3 out of 31402 genes, 0.0%	1
cellulose catabolic process	2 out of 11926 genes, 0.0%	3 out of 31402 genes, 0.0%	1
nicotianamine metabolic process	2 out of 11926 genes, 0.0%	3 out of 31402 genes, 0.0%	1
nicotianamine biosynthetic process	2 out of 11926 genes, 0.0%	3 out of 31402 genes, 0.0%	1
anaphase-promoting complex-dependent proteasomal ubiquitin-dependent protein catabolic process	2 out of 11926 genes, 0.0%	3 out of 31402 genes, 0.0%	1
mitochondrial proton-transporting ATP synthase complex assembly	2 out of 11926 genes, 0.0%	3 out of 31402 genes, 0.0%	1
fatty-acyl-CoA metabolic process	2 out of 11926 genes, 0.0%	3 out of 31402 genes, 0.0%	1
fucosylation	2 out of 11926 genes, 0.0%	3 out of 31402 genes, 0.0%	1
L-fucose metabolic process	2 out of 11926 genes, 0.0%	3 out of 31402 genes, 0.0%	1
regulation of symbiosis, encompassing mutualism through parasitism	2 out of 11926 genes, 0.0%	3 out of 31402 genes, 0.0%	1
early endosome to late endosome transport	2 out of 11926 genes, 0.0%	3 out of 31402 genes, 0.0%	1
protein import into mitochondrial inner membrane	2 out of 11926 genes, 0.0%	3 out of 31402 genes, 0.0%	1
gibberellin catabolic process	2 out of 11926 genes, 0.0%	3 out of 31402 genes, 0.0%	1
positive regulation of protein catabolic process	2 out of 11926 genes, 0.0%	3 out of 31402 genes, 0.0%	1
keto-3-deoxy-D-manno-octulosonic acid metabolic process	2 out of 11926 genes, 0.0%	3 out of 31402 genes, 0.0%	1
urate metabolic process	2 out of 11926 genes, 0.0%	3 out of 31402 genes, 0.0%	1
fatty-acyl-CoA biosynthetic process	2 out of 11926 genes, 0.0%	3 out of 31402 genes, 0.0%	1
positive regulation of developmental growth	2 out of 11926 genes, 0.0%	3 out of 31402 genes, 0.0%	1
phytochromobilin metabolic process	2 out of 11926 genes, 0.0%	3 out of 31402 genes, 0.0%	1
anisotropic cell growth	2 out of 11926 genes, 0.0%	3 out of 31402 genes, 0.0%	1
beta-glucan catabolic process	2 out of 11926 genes, 0.0%	3 out of 31402 genes, 0.0%	1
UDP-D-galactose metabolic process	2 out of 11926 genes, 0.0%	3 out of 31402 genes, 0.0%	1
histone H3-K27 methylation	2 out of 11926 genes, 0.0%	3 out of 31402 genes, 0.0%	1
nectar secretion	2 out of 11926 genes, 0.0%	3 out of 31402 genes, 0.0%	1
tricarboxylic acid biosynthetic process	2 out of 11926 genes, 0.0%	3 out of 31402 genes, 0.0%	1
regulation of fertilization	2 out of 11926 genes, 0.0%	3 out of 31402 genes, 0.0%	1
regulation of double fertilization forming a zygote and endosperm	2 out of 11926 genes, 0.0%	3 out of 31402 genes, 0.0%	1
zygote elongation	2 out of 11926 genes, 0.0%	3 out of 31402 genes, 0.0%	1
regulation of protein localization to cell surface	2 out of 11926 genes, 0.0%	3 out of 31402 genes, 0.0%	1
hyperosmotic response	78 out of 11926 genes, 0.7%	196 out of 31402 genes, 0.6%	1
gynoecium development	71 out of 11926 genes, 0.6%	178 out of 31402 genes, 0.6%	1
regulation of metabolic process	839 out of 11926 genes, 7.0%	2182 out of 31402 genes, 6.9%	1
malate metabolic process	21 out of 11926 genes, 0.2%	50 out of 31402 genes, 0.2%	1
positive regulation of catalytic activity	105 out of 11926 genes, 0.9%	266 out of 31402 genes, 0.8%	1
pyrimidine deoxyribonucleotide biosynthetic process	7 out of 11926 genes, 0.1%	15 out of 31402 genes, 0.0%	1
deoxyribonucleotide biosynthetic process	7 out of 11926 genes, 0.1%	15 out of 31402 genes, 0.0%	1
2'-deoxyribonucleotide biosynthetic process	7 out of 11926 genes, 0.1%	15 out of 31402 genes, 0.0%	1
wax biosynthetic process	7 out of 11926 genes, 0.1%	15 out of 31402 genes, 0.0%	1
UDP-rhamnose biosynthetic process	7 out of 11926 genes, 0.1%	15 out of 31402 genes, 0.0%	1
temperature compensation of the circadian clock	7 out of 11926 genes, 0.1%	15 out of 31402 genes, 0.0%	1
negative regulation of cell cycle process	7 out of 11926 genes, 0.1%	15 out of 31402 genes, 0.0%	1
C4-dicarboxylate transport	7 out of 11926 genes, 0.1%	15 out of 31402 genes, 0.0%	1
UDP-rhamnose metabolic process	7 out of 11926 genes, 0.1%	15 out of 31402 genes, 0.0%	1
plastid fission	7 out of 11926 genes, 0.1%	15 out of 31402 genes, 0.0%	1
deoxyribose phosphate biosynthetic process	7 out of 11926 genes, 0.1%	15 out of 31402 genes, 0.0%	1
negative regulation of hydrolase activity	7 out of 11926 genes, 0.1%	15 out of 31402 genes, 0.0%	1
negative regulation of nuclear division	7 out of 11926 genes, 0.1%	15 out of 31402 genes, 0.0%	1
nucleoside bisphosphate metabolic process	19 out of 11926 genes, 0.2%	45 out of 31402 genes, 0.1%	1
ribonucleoside bisphosphate metabolic process	19 out of 11926 genes, 0.2%	45 out of 31402 genes, 0.1%	1
purine nucleoside bisphosphate metabolic process	19 out of 11926 genes, 0.2%	45 out of 31402 genes, 0.1%	1
response to oxidative stress	283 out of 11926 genes, 2.4%	729 out of 31402 genes, 2.3%	1
microtubule polymerization or depolymerization	17 out of 11926 genes, 0.1%	40 out of 31402 genes, 0.1%	1
microtubule polymerization	17 out of 11926 genes, 0.1%	40 out of 31402 genes, 0.1%	1
spermidine metabolic process	9 out of 11926 genes, 0.1%	20 out of 31402 genes, 0.1%	1
floral organ formation	28 out of 11926 genes, 0.2%	68 out of 31402 genes, 0.2%	1
multi-organism process	608 out of 11926 genes, 5.1%	1579 out of 31402 genes, 5.0%	1
vacuolar transport	40 out of 11926 genes, 0.3%	99 out of 31402 genes, 0.3%	1
hydrogen peroxide metabolic process	40 out of 11926 genes, 0.3%	99 out of 31402 genes, 0.3%	1
carpel development	66 out of 11926 genes, 0.6%	166 out of 31402 genes, 0.5%	1
flavonoid biosynthetic process	31 out of 11926 genes, 0.3%	76 out of 31402 genes, 0.2%	1
negative regulation of catalytic activity	52 out of 11926 genes, 0.4%	130 out of 31402 genes, 0.4%	1
pyrimidine-containing compound biosynthetic process	98 out of 11926 genes, 0.8%	249 out of 31402 genes, 0.8%	1
pyrimidine-containing compound metabolic process	103 out of 11926 genes, 0.9%	262 out of 31402 genes, 0.8%	1
beta-glucan metabolic process	101 out of 11926 genes, 0.8%	257 out of 31402 genes, 0.8%	1
disaccharide metabolic process	99 out of 11926 genes, 0.8%	252 out of 31402 genes, 0.8%	1
regulation of meristem structural organization	16 out of 11926 genes, 0.1%	38 out of 31402 genes, 0.1%	1
cellular response to oxidative stress	25 out of 11926 genes, 0.2%	61 out of 31402 genes, 0.2%	1
cellular response to reactive oxygen species	25 out of 11926 genes, 0.2%	61 out of 31402 genes, 0.2%	1
dTMP biosynthetic process	4 out of 11926 genes, 0.0%	8 out of 31402 genes, 0.0%	1
glycine biosynthetic process	4 out of 11926 genes, 0.0%	8 out of 31402 genes, 0.0%	1
skotomorphogenesis	4 out of 11926 genes, 0.0%	8 out of 31402 genes, 0.0%	1
suspensor development	4 out of 11926 genes, 0.0%	8 out of 31402 genes, 0.0%	1
aromatic amino acid transport	4 out of 11926 genes, 0.0%	8 out of 31402 genes, 0.0%	1
aspartate transport	4 out of 11926 genes, 0.0%	8 out of 31402 genes, 0.0%	1
tryptophan transport	4 out of 11926 genes, 0.0%	8 out of 31402 genes, 0.0%	1
photosynthesis, dark reaction	4 out of 11926 genes, 0.0%	8 out of 31402 genes, 0.0%	1
uracil metabolic process	4 out of 11926 genes, 0.0%	8 out of 31402 genes, 0.0%	1
dTMP metabolic process	4 out of 11926 genes, 0.0%	8 out of 31402 genes, 0.0%	1
phytochelatin metabolic process	4 out of 11926 genes, 0.0%	8 out of 31402 genes, 0.0%	1
phytochelatin biosynthetic process	4 out of 11926 genes, 0.0%	8 out of 31402 genes, 0.0%	1
regulation of secretion	4 out of 11926 genes, 0.0%	8 out of 31402 genes, 0.0%	1
diterpene phytoalexin metabolic process	4 out of 11926 genes, 0.0%	8 out of 31402 genes, 0.0%	1
diterpene phytoalexin biosynthetic process	4 out of 11926 genes, 0.0%	8 out of 31402 genes, 0.0%	1
diterpene phytoalexin precursor biosynthetic process pathway	4 out of 11926 genes, 0.0%	8 out of 31402 genes, 0.0%	1
regulation of secretion by cell	4 out of 11926 genes, 0.0%	8 out of 31402 genes, 0.0%	1
cellular polysaccharide biosynthetic process	218 out of 11926 genes, 1.8%	562 out of 31402 genes, 1.8%	1
organic acid metabolic process	1108 out of 11926 genes, 9.3%	2893 out of 31402 genes, 9.2%	1
carbohydrate derivative biosynthetic process	363 out of 11926 genes, 3.0%	941 out of 31402 genes, 3.0%	1
megagametogenesis	51 out of 11926 genes, 0.4%	128 out of 31402 genes, 0.4%	1
autophagy	23 out of 11926 genes, 0.2%	56 out of 31402 genes, 0.2%	1
stem cell maintenance	23 out of 11926 genes, 0.2%	56 out of 31402 genes, 0.2%	1
negative regulation of cell differentiation	23 out of 11926 genes, 0.2%	56 out of 31402 genes, 0.2%	1
stem cell development	23 out of 11926 genes, 0.2%	56 out of 31402 genes, 0.2%	1
DNA replication	125 out of 11926 genes, 1.0%	320 out of 31402 genes, 1.0%	1
spindle assembly	10 out of 11926 genes, 0.1%	23 out of 31402 genes, 0.1%	1
response to indolebutyric acid	10 out of 11926 genes, 0.1%	23 out of 31402 genes, 0.1%	1
CTP biosynthetic process	30 out of 11926 genes, 0.3%	74 out of 31402 genes, 0.2%	1
CTP metabolic process	30 out of 11926 genes, 0.3%	74 out of 31402 genes, 0.2%	1
morphogenesis of a branching structure	6 out of 11926 genes, 0.1%	13 out of 31402 genes, 0.0%	1
fucose metabolic process	6 out of 11926 genes, 0.1%	13 out of 31402 genes, 0.0%	1
adenine salvage	6 out of 11926 genes, 0.1%	13 out of 31402 genes, 0.0%	1
icosanoid metabolic process	6 out of 11926 genes, 0.1%	13 out of 31402 genes, 0.0%	1
leukotriene metabolic process	6 out of 11926 genes, 0.1%	13 out of 31402 genes, 0.0%	1
riboflavin metabolic process	6 out of 11926 genes, 0.1%	13 out of 31402 genes, 0.0%	1
riboflavin biosynthetic process	6 out of 11926 genes, 0.1%	13 out of 31402 genes, 0.0%	1
photosynthetic electron transport in photosystem I	6 out of 11926 genes, 0.1%	13 out of 31402 genes, 0.0%	1
abscission	6 out of 11926 genes, 0.1%	13 out of 31402 genes, 0.0%	1
chloroplast fission	6 out of 11926 genes, 0.1%	13 out of 31402 genes, 0.0%	1
secondary shoot formation	6 out of 11926 genes, 0.1%	13 out of 31402 genes, 0.0%	1
shoot axis formation	6 out of 11926 genes, 0.1%	13 out of 31402 genes, 0.0%	1
leukotriene biosynthetic process	6 out of 11926 genes, 0.1%	13 out of 31402 genes, 0.0%	1
glycine decarboxylation via glycine cleavage system	6 out of 11926 genes, 0.1%	13 out of 31402 genes, 0.0%	1
regulation of histone modification	6 out of 11926 genes, 0.1%	13 out of 31402 genes, 0.0%	1
regulation of histone methylation	6 out of 11926 genes, 0.1%	13 out of 31402 genes, 0.0%	1
fucose biosynthetic process	6 out of 11926 genes, 0.1%	13 out of 31402 genes, 0.0%	1
flavin-containing compound metabolic process	6 out of 11926 genes, 0.1%	13 out of 31402 genes, 0.0%	1
flavin-containing compound biosynthetic process	6 out of 11926 genes, 0.1%	13 out of 31402 genes, 0.0%	1
purine nucleobase salvage	6 out of 11926 genes, 0.1%	13 out of 31402 genes, 0.0%	1
adenine metabolic process	6 out of 11926 genes, 0.1%	13 out of 31402 genes, 0.0%	1
adenine biosynthetic process	6 out of 11926 genes, 0.1%	13 out of 31402 genes, 0.0%	1
icosanoid biosynthetic process	6 out of 11926 genes, 0.1%	13 out of 31402 genes, 0.0%	1
vesicle localization	6 out of 11926 genes, 0.1%	13 out of 31402 genes, 0.0%	1
establishment of vesicle localization	6 out of 11926 genes, 0.1%	13 out of 31402 genes, 0.0%	1
fatty acid derivative metabolic process	6 out of 11926 genes, 0.1%	13 out of 31402 genes, 0.0%	1
fatty acid derivative biosynthetic process	6 out of 11926 genes, 0.1%	13 out of 31402 genes, 0.0%	1
protein kinase C-activating G-protein coupled receptor signaling pathway	8 out of 11926 genes, 0.1%	18 out of 31402 genes, 0.1%	1
respiratory gaseous exchange	8 out of 11926 genes, 0.1%	18 out of 31402 genes, 0.1%	1
regulation of cofactor metabolic process	8 out of 11926 genes, 0.1%	18 out of 31402 genes, 0.1%	1
regulation of protein metabolic process	179 out of 11926 genes, 1.5%	461 out of 31402 genes, 1.5%	1
lignin biosynthetic process	28 out of 11926 genes, 0.2%	69 out of 31402 genes, 0.2%	1
carbohydrate derivative transport	19 out of 11926 genes, 0.2%	46 out of 31402 genes, 0.1%	1
response to red or far red light	124 out of 11926 genes, 1.0%	318 out of 31402 genes, 1.0%	1
divalent metal ion transport	94 out of 11926 genes, 0.8%	240 out of 31402 genes, 0.8%	1
divalent inorganic cation transport	94 out of 11926 genes, 0.8%	240 out of 31402 genes, 0.8%	1
interaction with host	26 out of 11926 genes, 0.2%	64 out of 31402 genes, 0.2%	1
regulation of reactive oxygen species metabolic process	26 out of 11926 genes, 0.2%	64 out of 31402 genes, 0.2%	1
carbohydrate metabolic process	1065 out of 11926 genes, 8.9%	2783 out of 31402 genes, 8.9%	1
amino acid import	17 out of 11926 genes, 0.1%	41 out of 31402 genes, 0.1%	1
plant-type ovary development	55 out of 11926 genes, 0.5%	139 out of 31402 genes, 0.4%	1
ovule development	55 out of 11926 genes, 0.5%	139 out of 31402 genes, 0.4%	1
amino acid transport	70 out of 11926 genes, 0.6%	178 out of 31402 genes, 0.6%	1
Golgi localization	15 out of 11926 genes, 0.1%	36 out of 31402 genes, 0.1%	1
mitochondrion localization	15 out of 11926 genes, 0.1%	36 out of 31402 genes, 0.1%	1
peroxisome localization	15 out of 11926 genes, 0.1%	36 out of 31402 genes, 0.1%	1
organic hydroxy compound metabolic process	223 out of 11926 genes, 1.9%	577 out of 31402 genes, 1.8%	1
regulation of biological quality	431 out of 11926 genes, 3.6%	1122 out of 31402 genes, 3.6%	1
glutathione metabolic process	20 out of 11926 genes, 0.2%	49 out of 31402 genes, 0.2%	1
response to sucrose	49 out of 11926 genes, 0.4%	124 out of 31402 genes, 0.4%	1
response to disaccharide	49 out of 11926 genes, 0.4%	124 out of 31402 genes, 0.4%	1
positive regulation of Ras GTPase activity	11 out of 11926 genes, 0.1%	26 out of 31402 genes, 0.1%	1
positive regulation of GTP catabolic process	11 out of 11926 genes, 0.1%	26 out of 31402 genes, 0.1%	1
positive regulation of GTPase activity	11 out of 11926 genes, 0.1%	26 out of 31402 genes, 0.1%	1
protein targeting to vacuole	32 out of 11926 genes, 0.3%	80 out of 31402 genes, 0.3%	1
protein localization to vacuole	32 out of 11926 genes, 0.3%	80 out of 31402 genes, 0.3%	1
establishment of protein localization to vacuole	32 out of 11926 genes, 0.3%	80 out of 31402 genes, 0.3%	1
negative regulation of developmental process	54 out of 11926 genes, 0.5%	137 out of 31402 genes, 0.4%	1
methionine metabolic process	37 out of 11926 genes, 0.3%	93 out of 31402 genes, 0.3%	1
response to molecule of bacterial origin	18 out of 11926 genes, 0.2%	44 out of 31402 genes, 0.1%	1
mitochondrial electron transport, cytochrome c to oxygen	9 out of 11926 genes, 0.1%	21 out of 31402 genes, 0.1%	1
oxoacid metabolic process	1103 out of 11926 genes, 9.2%	2887 out of 31402 genes, 9.2%	1
stem cell differentiation	23 out of 11926 genes, 0.2%	57 out of 31402 genes, 0.2%	1
DNA replication initiation	16 out of 11926 genes, 0.1%	39 out of 31402 genes, 0.1%	1
chlorophyll catabolic process	16 out of 11926 genes, 0.1%	39 out of 31402 genes, 0.1%	1
pigment catabolic process	16 out of 11926 genes, 0.1%	39 out of 31402 genes, 0.1%	1
response to hexose	55 out of 11926 genes, 0.5%	140 out of 31402 genes, 0.4%	1
valine metabolic process	7 out of 11926 genes, 0.1%	16 out of 31402 genes, 0.1%	1
mitotic S phase	5 out of 11926 genes, 0.0%	11 out of 31402 genes, 0.0%	1
rRNA modification	5 out of 11926 genes, 0.0%	11 out of 31402 genes, 0.0%	1
base-excision repair, gap-filling	5 out of 11926 genes, 0.0%	11 out of 31402 genes, 0.0%	1
nucleotide-excision repair, DNA gap filling	5 out of 11926 genes, 0.0%	11 out of 31402 genes, 0.0%	1
leucyl-tRNA aminoacylation	5 out of 11926 genes, 0.0%	11 out of 31402 genes, 0.0%	1
L-phenylalanine catabolic process	5 out of 11926 genes, 0.0%	11 out of 31402 genes, 0.0%	1
threonine biosynthetic process	5 out of 11926 genes, 0.0%	11 out of 31402 genes, 0.0%	1
regulation of photosynthesis, dark reaction	5 out of 11926 genes, 0.0%	11 out of 31402 genes, 0.0%	1
positive regulation of vernalization response	5 out of 11926 genes, 0.0%	11 out of 31402 genes, 0.0%	1
regulation of microtubule polymerization or depolymerization	5 out of 11926 genes, 0.0%	11 out of 31402 genes, 0.0%	1
regulation of microtubule-based process	5 out of 11926 genes, 0.0%	11 out of 31402 genes, 0.0%	1
circadian regulation of gene expression	5 out of 11926 genes, 0.0%	11 out of 31402 genes, 0.0%	1
DNA replication proofreading	5 out of 11926 genes, 0.0%	11 out of 31402 genes, 0.0%	1
negative regulation of carbohydrate metabolic process	5 out of 11926 genes, 0.0%	11 out of 31402 genes, 0.0%	1
tetrahydrofolate biosynthetic process	5 out of 11926 genes, 0.0%	11 out of 31402 genes, 0.0%	1
S phase	5 out of 11926 genes, 0.0%	11 out of 31402 genes, 0.0%	1
regulation of microtubule cytoskeleton organization	5 out of 11926 genes, 0.0%	11 out of 31402 genes, 0.0%	1
regulation of reductive pentose-phosphate cycle	5 out of 11926 genes, 0.0%	11 out of 31402 genes, 0.0%	1
negative regulation of reductive pentose-phosphate cycle	5 out of 11926 genes, 0.0%	11 out of 31402 genes, 0.0%	1
erythrose 4-phosphate/phosphoenolpyruvate family amino acid catabolic process	5 out of 11926 genes, 0.0%	11 out of 31402 genes, 0.0%	1
response to organonitrogen compound	76 out of 11926 genes, 0.6%	195 out of 31402 genes, 0.6%	1
barrier septum assembly	3 out of 11926 genes, 0.0%	6 out of 31402 genes, 0.0%	1
fructose metabolic process	3 out of 11926 genes, 0.0%	6 out of 31402 genes, 0.0%	1
fructose 2,6-bisphosphate metabolic process	3 out of 11926 genes, 0.0%	6 out of 31402 genes, 0.0%	1
pyrimidine nucleobase catabolic process	3 out of 11926 genes, 0.0%	6 out of 31402 genes, 0.0%	1
uracil catabolic process	3 out of 11926 genes, 0.0%	6 out of 31402 genes, 0.0%	1
DNA catabolic process	3 out of 11926 genes, 0.0%	6 out of 31402 genes, 0.0%	1
lysyl-tRNA aminoacylation	3 out of 11926 genes, 0.0%	6 out of 31402 genes, 0.0%	1
tryptophanyl-tRNA aminoacylation	3 out of 11926 genes, 0.0%	6 out of 31402 genes, 0.0%	1
regulation of gibberellic acid mediated signaling pathway	3 out of 11926 genes, 0.0%	6 out of 31402 genes, 0.0%	1
leaf shaping	3 out of 11926 genes, 0.0%	6 out of 31402 genes, 0.0%	1
arginine transport	3 out of 11926 genes, 0.0%	6 out of 31402 genes, 0.0%	1
regulation of nucleotide biosynthetic process	3 out of 11926 genes, 0.0%	6 out of 31402 genes, 0.0%	1
regulation of polysaccharide biosynthetic process	3 out of 11926 genes, 0.0%	6 out of 31402 genes, 0.0%	1
fatty acid beta-oxidation, unsaturated, even number	3 out of 11926 genes, 0.0%	6 out of 31402 genes, 0.0%	1
response to cation stress	3 out of 11926 genes, 0.0%	6 out of 31402 genes, 0.0%	1
multi-organism transport	3 out of 11926 genes, 0.0%	6 out of 31402 genes, 0.0%	1
xylan catabolic process	3 out of 11926 genes, 0.0%	6 out of 31402 genes, 0.0%	1
nucleobase catabolic process	3 out of 11926 genes, 0.0%	6 out of 31402 genes, 0.0%	1
regulation of organ growth	3 out of 11926 genes, 0.0%	6 out of 31402 genes, 0.0%	1
actin filament severing	3 out of 11926 genes, 0.0%	6 out of 31402 genes, 0.0%	1
glucose 6-phosphate metabolic process	3 out of 11926 genes, 0.0%	6 out of 31402 genes, 0.0%	1
regulation of coenzyme metabolic process	3 out of 11926 genes, 0.0%	6 out of 31402 genes, 0.0%	1
de novo' L-methionine biosynthetic process	3 out of 11926 genes, 0.0%	6 out of 31402 genes, 0.0%	1
CAAX-box protein processing	3 out of 11926 genes, 0.0%	6 out of 31402 genes, 0.0%	1
regulation of coenzyme A biosynthetic process	3 out of 11926 genes, 0.0%	6 out of 31402 genes, 0.0%	1
positive regulation of glycine hydroxymethyltransferase activity	3 out of 11926 genes, 0.0%	6 out of 31402 genes, 0.0%	1
cell septum assembly	3 out of 11926 genes, 0.0%	6 out of 31402 genes, 0.0%	1
regulation of purine nucleotide biosynthetic process	3 out of 11926 genes, 0.0%	6 out of 31402 genes, 0.0%	1
multi-organism localization	3 out of 11926 genes, 0.0%	6 out of 31402 genes, 0.0%	1
regulation of stomatal complex development	3 out of 11926 genes, 0.0%	6 out of 31402 genes, 0.0%	1
positive regulation of molecular function	105 out of 11926 genes, 0.9%	271 out of 31402 genes, 0.9%	1
negative regulation of cell cycle	12 out of 11926 genes, 0.1%	29 out of 31402 genes, 0.1%	1
callose deposition in cell wall	24 out of 11926 genes, 0.2%	60 out of 31402 genes, 0.2%	1
tRNA processing	39 out of 11926 genes, 0.3%	99 out of 31402 genes, 0.3%	1
lipid modification	90 out of 11926 genes, 0.8%	232 out of 31402 genes, 0.7%	1
organelle fission	93 out of 11926 genes, 0.8%	240 out of 31402 genes, 0.8%	1
cellular response to organic cyclic compound	119 out of 11926 genes, 1.0%	308 out of 31402 genes, 1.0%	1
regulation of translational elongation	27 out of 11926 genes, 0.2%	68 out of 31402 genes, 0.2%	1
regulation of circadian rhythm	27 out of 11926 genes, 0.2%	68 out of 31402 genes, 0.2%	1
regulation of nuclear division	10 out of 11926 genes, 0.1%	24 out of 31402 genes, 0.1%	1
cell maturation	96 out of 11926 genes, 0.8%	248 out of 31402 genes, 0.8%	1
trichoblast maturation	96 out of 11926 genes, 0.8%	248 out of 31402 genes, 0.8%	1
root hair cell differentiation	96 out of 11926 genes, 0.8%	248 out of 31402 genes, 0.8%	1
response to monosaccharide	55 out of 11926 genes, 0.5%	141 out of 31402 genes, 0.4%	1
cellular response to abiotic stimulus	55 out of 11926 genes, 0.5%	141 out of 31402 genes, 0.4%	1
hormone metabolic process	89 out of 11926 genes, 0.7%	230 out of 31402 genes, 0.7%	1
ethylene metabolic process	20 out of 11926 genes, 0.2%	50 out of 31402 genes, 0.2%	1
ethylene biosynthetic process	20 out of 11926 genes, 0.2%	50 out of 31402 genes, 0.2%	1
cellular alkene metabolic process	20 out of 11926 genes, 0.2%	50 out of 31402 genes, 0.2%	1
alkene biosynthetic process	20 out of 11926 genes, 0.2%	50 out of 31402 genes, 0.2%	1
olefin metabolic process	20 out of 11926 genes, 0.2%	50 out of 31402 genes, 0.2%	1
olefin biosynthetic process	20 out of 11926 genes, 0.2%	50 out of 31402 genes, 0.2%	1
cell wall thickening	25 out of 11926 genes, 0.2%	63 out of 31402 genes, 0.2%	1
regulation of seedling development	25 out of 11926 genes, 0.2%	63 out of 31402 genes, 0.2%	1
lipoate biosynthetic process	8 out of 11926 genes, 0.1%	19 out of 31402 genes, 0.1%	1
pyrimidine deoxyribonucleotide metabolic process	8 out of 11926 genes, 0.1%	19 out of 31402 genes, 0.1%	1
deoxyribonucleotide metabolic process	8 out of 11926 genes, 0.1%	19 out of 31402 genes, 0.1%	1
2'-deoxyribonucleotide metabolic process	8 out of 11926 genes, 0.1%	19 out of 31402 genes, 0.1%	1
deoxyribose phosphate metabolic process	8 out of 11926 genes, 0.1%	19 out of 31402 genes, 0.1%	1
cellular carbohydrate catabolic process	8 out of 11926 genes, 0.1%	19 out of 31402 genes, 0.1%	1
nucleotide transport	43 out of 11926 genes, 0.4%	110 out of 31402 genes, 0.4%	1
polysaccharide biosynthetic process	222 out of 11926 genes, 1.9%	579 out of 31402 genes, 1.8%	1
modification of morphology or physiology of other organism	23 out of 11926 genes, 0.2%	58 out of 31402 genes, 0.2%	1
modification by symbiont of host morphology or physiology	23 out of 11926 genes, 0.2%	58 out of 31402 genes, 0.2%	1
modification of morphology or physiology of other organism involved in symbiotic interaction	23 out of 11926 genes, 0.2%	58 out of 31402 genes, 0.2%	1
regulation of cell cycle process	41 out of 11926 genes, 0.3%	105 out of 31402 genes, 0.3%	1
cellular response to extracellular stimulus	67 out of 11926 genes, 0.6%	173 out of 31402 genes, 0.6%	1
cellular response to external stimulus	67 out of 11926 genes, 0.6%	173 out of 31402 genes, 0.6%	1
trichoblast differentiation	96 out of 11926 genes, 0.8%	249 out of 31402 genes, 0.8%	1
cell cycle checkpoint	6 out of 11926 genes, 0.1%	14 out of 31402 genes, 0.0%	1
histidine catabolic process	6 out of 11926 genes, 0.1%	14 out of 31402 genes, 0.0%	1
plant-type primary cell wall biogenesis	6 out of 11926 genes, 0.1%	14 out of 31402 genes, 0.0%	1
dehiscence	6 out of 11926 genes, 0.1%	14 out of 31402 genes, 0.0%	1
cellular response to iron ion starvation	6 out of 11926 genes, 0.1%	14 out of 31402 genes, 0.0%	1
microsporocyte differentiation	6 out of 11926 genes, 0.1%	14 out of 31402 genes, 0.0%	1
disaccharide transport	6 out of 11926 genes, 0.1%	14 out of 31402 genes, 0.0%	1
sucrose transport	6 out of 11926 genes, 0.1%	14 out of 31402 genes, 0.0%	1
oligosaccharide transport	6 out of 11926 genes, 0.1%	14 out of 31402 genes, 0.0%	1
modulation by virus of host morphology or physiology	6 out of 11926 genes, 0.1%	14 out of 31402 genes, 0.0%	1
histidine catabolic process to glutamate and formamide	6 out of 11926 genes, 0.1%	14 out of 31402 genes, 0.0%	1
terpene metabolic process	6 out of 11926 genes, 0.1%	14 out of 31402 genes, 0.0%	1
formamide metabolic process	6 out of 11926 genes, 0.1%	14 out of 31402 genes, 0.0%	1
DNA-dependent DNA replication maintenance of fidelity	6 out of 11926 genes, 0.1%	14 out of 31402 genes, 0.0%	1
sporocyte differentiation	6 out of 11926 genes, 0.1%	14 out of 31402 genes, 0.0%	1
imidazole-containing compound catabolic process	6 out of 11926 genes, 0.1%	14 out of 31402 genes, 0.0%	1
regulation of stomatal closure	6 out of 11926 genes, 0.1%	14 out of 31402 genes, 0.0%	1
regulation of chromatin organization	6 out of 11926 genes, 0.1%	14 out of 31402 genes, 0.0%	1
regulation of chromatin modification	6 out of 11926 genes, 0.1%	14 out of 31402 genes, 0.0%	1
systemic acquired resistance, salicylic acid mediated signaling pathway	26 out of 11926 genes, 0.2%	66 out of 31402 genes, 0.2%	1
plant-type cell wall organization or biogenesis	152 out of 11926 genes, 1.3%	396 out of 31402 genes, 1.3%	1
aromatic amino acid family biosynthetic process	39 out of 11926 genes, 0.3%	100 out of 31402 genes, 0.3%	1
multi-organism reproductive process	147 out of 11926 genes, 1.2%	383 out of 31402 genes, 1.2%	1
multicellular organismal reproductive process	73 out of 11926 genes, 0.6%	189 out of 31402 genes, 0.6%	1
basic amino acid transport	11 out of 11926 genes, 0.1%	27 out of 31402 genes, 0.1%	1
chorismate metabolic process	11 out of 11926 genes, 0.1%	27 out of 31402 genes, 0.1%	1
cellular amide metabolic process	89 out of 11926 genes, 0.7%	231 out of 31402 genes, 0.7%	1
cellular response to phosphate starvation	29 out of 11926 genes, 0.2%	74 out of 31402 genes, 0.2%	1
cell wall macromolecule metabolic process	82 out of 11926 genes, 0.7%	213 out of 31402 genes, 0.7%	1
seed germination	40 out of 11926 genes, 0.3%	103 out of 31402 genes, 0.3%	1
acetate metabolic process	4 out of 11926 genes, 0.0%	9 out of 31402 genes, 0.0%	1
glucan catabolic process	4 out of 11926 genes, 0.0%	9 out of 31402 genes, 0.0%	1
plastoquinone biosynthetic process	4 out of 11926 genes, 0.0%	9 out of 31402 genes, 0.0%	1
acetyl-CoA biosynthetic process from acetate	4 out of 11926 genes, 0.0%	9 out of 31402 genes, 0.0%	1
apocarotenoid metabolic process	4 out of 11926 genes, 0.0%	9 out of 31402 genes, 0.0%	1
apocarotenoid biosynthetic process	4 out of 11926 genes, 0.0%	9 out of 31402 genes, 0.0%	1
cellular polysaccharide catabolic process	4 out of 11926 genes, 0.0%	9 out of 31402 genes, 0.0%	1
regulation of histone H3-K9 methylation	4 out of 11926 genes, 0.0%	9 out of 31402 genes, 0.0%	1
potassium ion homeostasis	4 out of 11926 genes, 0.0%	9 out of 31402 genes, 0.0%	1
regulation of Ras protein signal transduction	27 out of 11926 genes, 0.2%	69 out of 31402 genes, 0.2%	1
regulation of small GTPase mediated signal transduction	27 out of 11926 genes, 0.2%	69 out of 31402 genes, 0.2%	1
toxin catabolic process	48 out of 11926 genes, 0.4%	124 out of 31402 genes, 0.4%	1
secondary metabolite catabolic process	48 out of 11926 genes, 0.4%	124 out of 31402 genes, 0.4%	1
DNA topological change	9 out of 11926 genes, 0.1%	22 out of 31402 genes, 0.1%	1
protein deacetylation	9 out of 11926 genes, 0.1%	22 out of 31402 genes, 0.1%	1
glutamate biosynthetic process	9 out of 11926 genes, 0.1%	22 out of 31402 genes, 0.1%	1
dorsal/ventral pattern formation	9 out of 11926 genes, 0.1%	22 out of 31402 genes, 0.1%	1
histone deacetylation	9 out of 11926 genes, 0.1%	22 out of 31402 genes, 0.1%	1
protein deacylation	9 out of 11926 genes, 0.1%	22 out of 31402 genes, 0.1%	1
determination of dorsal/ventral asymmetry	9 out of 11926 genes, 0.1%	22 out of 31402 genes, 0.1%	1
macromolecule deacylation	9 out of 11926 genes, 0.1%	22 out of 31402 genes, 0.1%	1
aging	56 out of 11926 genes, 0.5%	145 out of 31402 genes, 0.5%	1
cysteine biosynthetic process	56 out of 11926 genes, 0.5%	145 out of 31402 genes, 0.5%	1
response to stimulus	2911 out of 11926 genes, 24.4%	7656 out of 31402 genes, 24.4%	1
negative regulation of flower development	17 out of 11926 genes, 0.1%	43 out of 31402 genes, 0.1%	1
oligosaccharide metabolic process	102 out of 11926 genes, 0.9%	266 out of 31402 genes, 0.8%	1
steroid metabolic process	65 out of 11926 genes, 0.5%	169 out of 31402 genes, 0.5%	1
negative regulation of organelle organization	12 out of 11926 genes, 0.1%	30 out of 31402 genes, 0.1%	1
regulation of lipid metabolic process	12 out of 11926 genes, 0.1%	30 out of 31402 genes, 0.1%	1
negative regulation of cellular component organization	12 out of 11926 genes, 0.1%	30 out of 31402 genes, 0.1%	1
circadian rhythm	20 out of 11926 genes, 0.2%	51 out of 31402 genes, 0.2%	1
regulation of hydrogen peroxide metabolic process	20 out of 11926 genes, 0.2%	51 out of 31402 genes, 0.2%	1
oxylipin biosynthetic process	20 out of 11926 genes, 0.2%	51 out of 31402 genes, 0.2%	1
rhythmic process	20 out of 11926 genes, 0.2%	51 out of 31402 genes, 0.2%	1
cell division	146 out of 11926 genes, 1.2%	382 out of 31402 genes, 1.2%	1
pollen maturation	7 out of 11926 genes, 0.1%	17 out of 31402 genes, 0.1%	1
regulation of macromolecule metabolic process	672 out of 11926 genes, 5.6%	1766 out of 31402 genes, 5.6%	1
response to chitin	63 out of 11926 genes, 0.5%	164 out of 31402 genes, 0.5%	1
regulation of developmental process	271 out of 11926 genes, 2.3%	711 out of 31402 genes, 2.3%	1
covalent chromatin modification	144 out of 11926 genes, 1.2%	377 out of 31402 genes, 1.2%	1
protein lipidation	39 out of 11926 genes, 0.3%	101 out of 31402 genes, 0.3%	1
lipoprotein metabolic process	39 out of 11926 genes, 0.3%	101 out of 31402 genes, 0.3%	1
lipoprotein biosynthetic process	39 out of 11926 genes, 0.3%	101 out of 31402 genes, 0.3%	1
negative regulation of cellular process	182 out of 11926 genes, 1.5%	477 out of 31402 genes, 1.5%	1
negative regulation of multicellular organismal process	31 out of 11926 genes, 0.3%	80 out of 31402 genes, 0.3%	1
regulation of innate immune response	74 out of 11926 genes, 0.6%	193 out of 31402 genes, 0.6%	1
regulation of immune response	74 out of 11926 genes, 0.6%	193 out of 31402 genes, 0.6%	1
regulation of multicellular organismal process	223 out of 11926 genes, 1.9%	585 out of 31402 genes, 1.9%	1
vegetative to reproductive phase transition of meristem	77 out of 11926 genes, 0.6%	201 out of 31402 genes, 0.6%	1
non-recombinational repair	2 out of 11926 genes, 0.0%	4 out of 31402 genes, 0.0%	1
tRNA wobble uridine modification	2 out of 11926 genes, 0.0%	4 out of 31402 genes, 0.0%	1
DNA replication, synthesis of RNA primer	2 out of 11926 genes, 0.0%	4 out of 31402 genes, 0.0%	1
double-strand break repair via nonhomologous end joining	2 out of 11926 genes, 0.0%	4 out of 31402 genes, 0.0%	1
tRNA splicing, via endonucleolytic cleavage and ligation	2 out of 11926 genes, 0.0%	4 out of 31402 genes, 0.0%	1
post-Golgi vesicle-mediated transport	2 out of 11926 genes, 0.0%	4 out of 31402 genes, 0.0%	1
Golgi to vacuole transport	2 out of 11926 genes, 0.0%	4 out of 31402 genes, 0.0%	1
inner mitochondrial membrane organization	2 out of 11926 genes, 0.0%	4 out of 31402 genes, 0.0%	1
amyloplast organization	2 out of 11926 genes, 0.0%	4 out of 31402 genes, 0.0%	1
detection of hormone stimulus	2 out of 11926 genes, 0.0%	4 out of 31402 genes, 0.0%	1
detection of endogenous stimulus	2 out of 11926 genes, 0.0%	4 out of 31402 genes, 0.0%	1
brassinosteroid homeostasis	2 out of 11926 genes, 0.0%	4 out of 31402 genes, 0.0%	1
L-amino acid transport	2 out of 11926 genes, 0.0%	4 out of 31402 genes, 0.0%	1
peptidyl-asparagine modification	2 out of 11926 genes, 0.0%	4 out of 31402 genes, 0.0%	1
protein N-linked glycosylation via asparagine	2 out of 11926 genes, 0.0%	4 out of 31402 genes, 0.0%	1
molybdenum incorporation into molybdenum-molybdopterin complex	2 out of 11926 genes, 0.0%	4 out of 31402 genes, 0.0%	1
mitochondria-nucleus signaling pathway	2 out of 11926 genes, 0.0%	4 out of 31402 genes, 0.0%	1
UDP-L-arabinose metabolic process	2 out of 11926 genes, 0.0%	4 out of 31402 genes, 0.0%	1
tRNA thio-modification	2 out of 11926 genes, 0.0%	4 out of 31402 genes, 0.0%	1
metal incorporation into metallo-molybdopterin complex	2 out of 11926 genes, 0.0%	4 out of 31402 genes, 0.0%	1
ATP-dependent chromatin remodeling	2 out of 11926 genes, 0.0%	4 out of 31402 genes, 0.0%	1
positive regulation of growth	2 out of 11926 genes, 0.0%	4 out of 31402 genes, 0.0%	1
negative regulation of organ growth	2 out of 11926 genes, 0.0%	4 out of 31402 genes, 0.0%	1
adventitious root development	2 out of 11926 genes, 0.0%	4 out of 31402 genes, 0.0%	1
negative regulation of response to water deprivation	2 out of 11926 genes, 0.0%	4 out of 31402 genes, 0.0%	1
seed trichome differentiation	2 out of 11926 genes, 0.0%	4 out of 31402 genes, 0.0%	1
seed trichome initiation	2 out of 11926 genes, 0.0%	4 out of 31402 genes, 0.0%	1
seed trichome elongation	2 out of 11926 genes, 0.0%	4 out of 31402 genes, 0.0%	1
cell-cell adhesion	2 out of 11926 genes, 0.0%	4 out of 31402 genes, 0.0%	1
multi organism cell adhesion	2 out of 11926 genes, 0.0%	4 out of 31402 genes, 0.0%	1
regulation of response to water deprivation	2 out of 11926 genes, 0.0%	4 out of 31402 genes, 0.0%	1
lignin metabolic process	53 out of 11926 genes, 0.4%	138 out of 31402 genes, 0.4%	1
cellular aldehyde metabolic process	99 out of 11926 genes, 0.8%	259 out of 31402 genes, 0.8%	1
detection of abiotic stimulus	18 out of 11926 genes, 0.2%	46 out of 31402 genes, 0.1%	1
cell growth	232 out of 11926 genes, 1.9%	609 out of 31402 genes, 1.9%	1
response to biotic stimulus	455 out of 11926 genes, 3.8%	1196 out of 31402 genes, 3.8%	1
regulation of defense response	102 out of 11926 genes, 0.9%	267 out of 31402 genes, 0.9%	1
regulation of multicellular organismal development	211 out of 11926 genes, 1.8%	554 out of 31402 genes, 1.8%	1
polyol metabolic process	32 out of 11926 genes, 0.3%	83 out of 31402 genes, 0.3%	1
seedling development	43 out of 11926 genes, 0.4%	112 out of 31402 genes, 0.4%	1
regulation of seed germination	24 out of 11926 genes, 0.2%	62 out of 31402 genes, 0.2%	1
regulation of mitotic cell cycle	35 out of 11926 genes, 0.3%	91 out of 31402 genes, 0.3%	1
regulation of cellular amino acid metabolic process	5 out of 11926 genes, 0.0%	12 out of 31402 genes, 0.0%	1
high-affinity potassium ion import	5 out of 11926 genes, 0.0%	12 out of 31402 genes, 0.0%	1
polyprenol metabolic process	5 out of 11926 genes, 0.0%	12 out of 31402 genes, 0.0%	1
polyprenol biosynthetic process	5 out of 11926 genes, 0.0%	12 out of 31402 genes, 0.0%	1
peroxisome fission	5 out of 11926 genes, 0.0%	12 out of 31402 genes, 0.0%	1
dolichol metabolic process	5 out of 11926 genes, 0.0%	12 out of 31402 genes, 0.0%	1
dolichol biosynthetic process	5 out of 11926 genes, 0.0%	12 out of 31402 genes, 0.0%	1
regulation of DNA endoreduplication	5 out of 11926 genes, 0.0%	12 out of 31402 genes, 0.0%	1
positive regulation of transcription elongation from RNA polymerase II promoter	5 out of 11926 genes, 0.0%	12 out of 31402 genes, 0.0%	1
regulation of cellular amine metabolic process	5 out of 11926 genes, 0.0%	12 out of 31402 genes, 0.0%	1
regulation of transcription elongation from RNA polymerase II promoter	5 out of 11926 genes, 0.0%	12 out of 31402 genes, 0.0%	1
positive regulation of transcription from RNA polymerase II promoter	5 out of 11926 genes, 0.0%	12 out of 31402 genes, 0.0%	1
actin filament bundle assembly	5 out of 11926 genes, 0.0%	12 out of 31402 genes, 0.0%	1
actin filament bundle organization	5 out of 11926 genes, 0.0%	12 out of 31402 genes, 0.0%	1
indolebutyric acid metabolic process	5 out of 11926 genes, 0.0%	12 out of 31402 genes, 0.0%	1
regulation of chlorophyll metabolic process	5 out of 11926 genes, 0.0%	12 out of 31402 genes, 0.0%	1
regulation of DNA-dependent DNA replication	5 out of 11926 genes, 0.0%	12 out of 31402 genes, 0.0%	1
regulation of tetrapyrrole metabolic process	5 out of 11926 genes, 0.0%	12 out of 31402 genes, 0.0%	1
regulation of protein catabolic process	16 out of 11926 genes, 0.1%	41 out of 31402 genes, 0.1%	1
reactive oxygen species metabolic process	60 out of 11926 genes, 0.5%	157 out of 31402 genes, 0.5%	1
protein targeting to peroxisome	19 out of 11926 genes, 0.2%	49 out of 31402 genes, 0.2%	1
peroxisomal transport	19 out of 11926 genes, 0.2%	49 out of 31402 genes, 0.2%	1
protein localization to peroxisome	19 out of 11926 genes, 0.2%	49 out of 31402 genes, 0.2%	1
establishment of protein localization to peroxisome	19 out of 11926 genes, 0.2%	49 out of 31402 genes, 0.2%	1
regulation of immune system process	74 out of 11926 genes, 0.6%	194 out of 31402 genes, 0.6%	1
response to symbiotic fungus	8 out of 11926 genes, 0.1%	20 out of 31402 genes, 0.1%	1
auxin homeostasis	8 out of 11926 genes, 0.1%	20 out of 31402 genes, 0.1%	1
maintenance of protein location in cell	8 out of 11926 genes, 0.1%	20 out of 31402 genes, 0.1%	1
protein autophosphorylation	36 out of 11926 genes, 0.3%	94 out of 31402 genes, 0.3%	1
response to absence of light	11 out of 11926 genes, 0.1%	28 out of 31402 genes, 0.1%	1
pentacyclic triterpenoid metabolic process	11 out of 11926 genes, 0.1%	28 out of 31402 genes, 0.1%	1
pentacyclic triterpenoid biosynthetic process	11 out of 11926 genes, 0.1%	28 out of 31402 genes, 0.1%	1
regulation of DNA metabolic process	45 out of 11926 genes, 0.4%	118 out of 31402 genes, 0.4%	1
tRNA modification	17 out of 11926 genes, 0.1%	44 out of 31402 genes, 0.1%	1
post-translational protein modification	17 out of 11926 genes, 0.1%	44 out of 31402 genes, 0.1%	1
growth	277 out of 11926 genes, 2.3%	730 out of 31402 genes, 2.3%	1
carboxylic acid metabolic process	1064 out of 11926 genes, 8.9%	2805 out of 31402 genes, 8.9%	1
negative regulation of post-embryonic development	29 out of 11926 genes, 0.2%	76 out of 31402 genes, 0.2%	1
spermidine biosynthetic process	6 out of 11926 genes, 0.1%	15 out of 31402 genes, 0.0%	1
protein homooligomerization	6 out of 11926 genes, 0.1%	15 out of 31402 genes, 0.0%	1
lipid glycosylation	9 out of 11926 genes, 0.1%	23 out of 31402 genes, 0.1%	1
maintenance of location in cell	12 out of 11926 genes, 0.1%	31 out of 31402 genes, 0.1%	1
maintenance of chromatin silencing	3 out of 11926 genes, 0.0%	7 out of 31402 genes, 0.0%	1
radial pattern formation	3 out of 11926 genes, 0.0%	7 out of 31402 genes, 0.0%	1
response to 1-aminocyclopropane-1-carboxylic acid	3 out of 11926 genes, 0.0%	7 out of 31402 genes, 0.0%	1
malate transport	3 out of 11926 genes, 0.0%	7 out of 31402 genes, 0.0%	1
reductive pentose-phosphate cycle	3 out of 11926 genes, 0.0%	7 out of 31402 genes, 0.0%	1
negative regulation of histone modification	3 out of 11926 genes, 0.0%	7 out of 31402 genes, 0.0%	1
transposition	3 out of 11926 genes, 0.0%	7 out of 31402 genes, 0.0%	1
transposition, RNA-mediated	3 out of 11926 genes, 0.0%	7 out of 31402 genes, 0.0%	1
regulation of histone acetylation	3 out of 11926 genes, 0.0%	7 out of 31402 genes, 0.0%	1
negative regulation of histone acetylation	3 out of 11926 genes, 0.0%	7 out of 31402 genes, 0.0%	1
positive regulation of histone H3-K9 methylation	3 out of 11926 genes, 0.0%	7 out of 31402 genes, 0.0%	1
pyrimidine-containing compound catabolic process	3 out of 11926 genes, 0.0%	7 out of 31402 genes, 0.0%	1
CAAX-box protein maturation	3 out of 11926 genes, 0.0%	7 out of 31402 genes, 0.0%	1
regulation of histone H4 acetylation	3 out of 11926 genes, 0.0%	7 out of 31402 genes, 0.0%	1
negative regulation of histone H4 acetylation	3 out of 11926 genes, 0.0%	7 out of 31402 genes, 0.0%	1
regulation of protein acetylation	3 out of 11926 genes, 0.0%	7 out of 31402 genes, 0.0%	1
negative regulation of protein acetylation	3 out of 11926 genes, 0.0%	7 out of 31402 genes, 0.0%	1
negative regulation of chromatin modification	3 out of 11926 genes, 0.0%	7 out of 31402 genes, 0.0%	1
regulation of peptidyl-lysine acetylation	3 out of 11926 genes, 0.0%	7 out of 31402 genes, 0.0%	1
negative regulation of peptidyl-lysine acetylation	3 out of 11926 genes, 0.0%	7 out of 31402 genes, 0.0%	1
leaf senescence	15 out of 11926 genes, 0.1%	39 out of 31402 genes, 0.1%	1
regulation of transcription from RNA polymerase II promoter	18 out of 11926 genes, 0.2%	47 out of 31402 genes, 0.1%	1
nucleotide-sugar metabolic process	21 out of 11926 genes, 0.2%	55 out of 31402 genes, 0.2%	1
sulfur compound biosynthetic process	162 out of 11926 genes, 1.4%	428 out of 31402 genes, 1.4%	1
negative regulation of cellular metabolic process	112 out of 11926 genes, 0.9%	296 out of 31402 genes, 0.9%	1
protein processing	30 out of 11926 genes, 0.3%	79 out of 31402 genes, 0.3%	1
nucleic acid metabolic process	1205 out of 11926 genes, 10.1%	3179 out of 31402 genes, 10.1%	1
chromatin modification	157 out of 11926 genes, 1.3%	415 out of 31402 genes, 1.3%	1
ER-nucleus signaling pathway	33 out of 11926 genes, 0.3%	87 out of 31402 genes, 0.3%	1
flavonoid metabolic process	33 out of 11926 genes, 0.3%	87 out of 31402 genes, 0.3%	1
cation transmembrane transport	172 out of 11926 genes, 1.4%	455 out of 31402 genes, 1.4%	1
cytoplasmic transport	212 out of 11926 genes, 1.8%	561 out of 31402 genes, 1.8%	1
cofactor metabolic process	285 out of 11926 genes, 2.4%	754 out of 31402 genes, 2.4%	1
nuclear division	80 out of 11926 genes, 0.7%	212 out of 31402 genes, 0.7%	1
acetyl-CoA metabolic process	37 out of 11926 genes, 0.3%	98 out of 31402 genes, 0.3%	1
protoporphyrinogen IX biosynthetic process	7 out of 11926 genes, 0.1%	18 out of 31402 genes, 0.1%	1
purine nucleobase biosynthetic process	7 out of 11926 genes, 0.1%	18 out of 31402 genes, 0.1%	1
regulation of MAP kinase activity	7 out of 11926 genes, 0.1%	18 out of 31402 genes, 0.1%	1
protoporphyrinogen IX metabolic process	7 out of 11926 genes, 0.1%	18 out of 31402 genes, 0.1%	1
response to copper ion	7 out of 11926 genes, 0.1%	18 out of 31402 genes, 0.1%	1
response to external biotic stimulus	439 out of 11926 genes, 3.7%	1161 out of 31402 genes, 3.7%	1
response to other organism	439 out of 11926 genes, 3.7%	1161 out of 31402 genes, 3.7%	1
DNA metabolic process	464 out of 11926 genes, 3.9%	1227 out of 31402 genes, 3.9%	1
response to hydrogen peroxide	75 out of 11926 genes, 0.6%	199 out of 31402 genes, 0.6%	1
regulation of anatomical structure morphogenesis	52 out of 11926 genes, 0.4%	138 out of 31402 genes, 0.4%	1
single-organism organelle organization	348 out of 11926 genes, 2.9%	921 out of 31402 genes, 2.9%	1
cellular response to nutrient levels	55 out of 11926 genes, 0.5%	146 out of 31402 genes, 0.5%	1
xylem and phloem pattern formation	29 out of 11926 genes, 0.2%	77 out of 31402 genes, 0.2%	1
defense response to virus	23 out of 11926 genes, 0.2%	61 out of 31402 genes, 0.2%	1
lipopolysaccharide metabolic process	4 out of 11926 genes, 0.0%	10 out of 31402 genes, 0.0%	1
lipopolysaccharide biosynthetic process	4 out of 11926 genes, 0.0%	10 out of 31402 genes, 0.0%	1
regulation of cell morphogenesis involved in differentiation	4 out of 11926 genes, 0.0%	10 out of 31402 genes, 0.0%	1
GDP-mannose metabolic process	4 out of 11926 genes, 0.0%	10 out of 31402 genes, 0.0%	1
positive regulation of microtubule polymerization or depolymerization	4 out of 11926 genes, 0.0%	10 out of 31402 genes, 0.0%	1
rRNA methylation	4 out of 11926 genes, 0.0%	10 out of 31402 genes, 0.0%	1
regulation of fatty acid beta-oxidation	4 out of 11926 genes, 0.0%	10 out of 31402 genes, 0.0%	1
very long-chain fatty acid biosynthetic process	4 out of 11926 genes, 0.0%	10 out of 31402 genes, 0.0%	1
vacuolar sequestering	4 out of 11926 genes, 0.0%	10 out of 31402 genes, 0.0%	1
regulation of fatty acid oxidation	4 out of 11926 genes, 0.0%	10 out of 31402 genes, 0.0%	1
phosphatidylinositol-mediated signaling	4 out of 11926 genes, 0.0%	10 out of 31402 genes, 0.0%	1
inositol lipid-mediated signaling	4 out of 11926 genes, 0.0%	10 out of 31402 genes, 0.0%	1
regulation of lipid catabolic process	4 out of 11926 genes, 0.0%	10 out of 31402 genes, 0.0%	1
regulation of vesicle-mediated transport	4 out of 11926 genes, 0.0%	10 out of 31402 genes, 0.0%	1
regulation of pollen tube growth	4 out of 11926 genes, 0.0%	10 out of 31402 genes, 0.0%	1
regulation of photorespiration	4 out of 11926 genes, 0.0%	10 out of 31402 genes, 0.0%	1
negative regulation of reproductive process	17 out of 11926 genes, 0.1%	45 out of 31402 genes, 0.1%	1
cellular amino acid biosynthetic process	260 out of 11926 genes, 2.2%	689 out of 31402 genes, 2.2%	1
peptidyl-amino acid modification	176 out of 11926 genes, 1.5%	467 out of 31402 genes, 1.5%	1
defense response signaling pathway, resistance gene-dependent	11 out of 11926 genes, 0.1%	29 out of 31402 genes, 0.1%	1
response to symbiont	8 out of 11926 genes, 0.1%	21 out of 31402 genes, 0.1%	1
jasmonic acid and ethylene-dependent systemic resistance	8 out of 11926 genes, 0.1%	21 out of 31402 genes, 0.1%	1
cell plate formation involved in plant-type cell wall biogenesis	8 out of 11926 genes, 0.1%	21 out of 31402 genes, 0.1%	1
glyoxylate metabolic process	8 out of 11926 genes, 0.1%	21 out of 31402 genes, 0.1%	1
salicylic acid biosynthetic process	27 out of 11926 genes, 0.2%	72 out of 31402 genes, 0.2%	1
response to drug	27 out of 11926 genes, 0.2%	72 out of 31402 genes, 0.2%	1
water transport	48 out of 11926 genes, 0.4%	128 out of 31402 genes, 0.4%	1
fluid transport	48 out of 11926 genes, 0.4%	128 out of 31402 genes, 0.4%	1
negative regulation of biosynthetic process	87 out of 11926 genes, 0.7%	232 out of 31402 genes, 0.7%	1
RNA metabolic process	749 out of 11926 genes, 6.3%	1983 out of 31402 genes, 6.3%	1
regulation of unidimensional cell growth	34 out of 11926 genes, 0.3%	91 out of 31402 genes, 0.3%	1
isocitrate metabolic process	12 out of 11926 genes, 0.1%	32 out of 31402 genes, 0.1%	1
regulation of Rab GTPase activity	12 out of 11926 genes, 0.1%	32 out of 31402 genes, 0.1%	1
regulation of Rab protein signal transduction	12 out of 11926 genes, 0.1%	32 out of 31402 genes, 0.1%	1
embryonic meristem development	12 out of 11926 genes, 0.1%	32 out of 31402 genes, 0.1%	1
deoxyribonucleoside diphosphate metabolic process	5 out of 11926 genes, 0.0%	13 out of 31402 genes, 0.0%	1
pollen tube reception	5 out of 11926 genes, 0.0%	13 out of 31402 genes, 0.0%	1
monocarboxylic acid transport	5 out of 11926 genes, 0.0%	13 out of 31402 genes, 0.0%	1
protein-tetrapyrrole linkage	5 out of 11926 genes, 0.0%	13 out of 31402 genes, 0.0%	1
translesion synthesis	5 out of 11926 genes, 0.0%	13 out of 31402 genes, 0.0%	1
negative regulation of cyclin-dependent protein serine/threonine kinase activity	5 out of 11926 genes, 0.0%	13 out of 31402 genes, 0.0%	1
intraspecies interaction between organisms	5 out of 11926 genes, 0.0%	13 out of 31402 genes, 0.0%	1
DNA biosynthetic process	5 out of 11926 genes, 0.0%	13 out of 31402 genes, 0.0%	1
multicellular organism reproduction	82 out of 11926 genes, 0.7%	219 out of 31402 genes, 0.7%	1
alcohol metabolic process	120 out of 11926 genes, 1.0%	320 out of 31402 genes, 1.0%	1
mRNA metabolic process	120 out of 11926 genes, 1.0%	320 out of 31402 genes, 1.0%	1
positive regulation of protein metabolic process	88 out of 11926 genes, 0.7%	235 out of 31402 genes, 0.7%	1
positive regulation of cellular metabolic process	175 out of 11926 genes, 1.5%	466 out of 31402 genes, 1.5%	1
cellular glucan metabolic process	204 out of 11926 genes, 1.7%	543 out of 31402 genes, 1.7%	1
glucan metabolic process	204 out of 11926 genes, 1.7%	543 out of 31402 genes, 1.7%	1
phosphatidylinositol metabolic process	50 out of 11926 genes, 0.4%	134 out of 31402 genes, 0.4%	1
positive regulation of Rab GTPase activity	9 out of 11926 genes, 0.1%	24 out of 31402 genes, 0.1%	1
cellular amino acid metabolic process	511 out of 11926 genes, 4.3%	1356 out of 31402 genes, 4.3%	1
drug transmembrane transport	26 out of 11926 genes, 0.2%	70 out of 31402 genes, 0.2%	1
drug transport	26 out of 11926 genes, 0.2%	70 out of 31402 genes, 0.2%	1
systemic acquired resistance	60 out of 11926 genes, 0.5%	161 out of 31402 genes, 0.5%	1
regulation of ARF protein signal transduction	13 out of 11926 genes, 0.1%	35 out of 31402 genes, 0.1%	1
pectin catabolic process	13 out of 11926 genes, 0.1%	35 out of 31402 genes, 0.1%	1
cellular response to starvation	45 out of 11926 genes, 0.4%	121 out of 31402 genes, 0.4%	1
DNA-dependent DNA replication	39 out of 11926 genes, 0.3%	105 out of 31402 genes, 0.3%	1
S-glycoside metabolic process	36 out of 11926 genes, 0.3%	97 out of 31402 genes, 0.3%	1
glycosinolate metabolic process	36 out of 11926 genes, 0.3%	97 out of 31402 genes, 0.3%	1
glucosinolate metabolic process	36 out of 11926 genes, 0.3%	97 out of 31402 genes, 0.3%	1
positive regulation of biological process	327 out of 11926 genes, 2.7%	870 out of 31402 genes, 2.8%	1
protein oligomerization	6 out of 11926 genes, 0.1%	16 out of 31402 genes, 0.1%	1
specification of axis polarity	6 out of 11926 genes, 0.1%	16 out of 31402 genes, 0.1%	1
cellular lipid catabolic process	70 out of 11926 genes, 0.6%	188 out of 31402 genes, 0.6%	1
response to red light	30 out of 11926 genes, 0.3%	81 out of 31402 genes, 0.3%	1
negative regulation of cellular biosynthetic process	82 out of 11926 genes, 0.7%	220 out of 31402 genes, 0.7%	1
protein import into peroxisome matrix	17 out of 11926 genes, 0.1%	46 out of 31402 genes, 0.1%	1
purine nucleobase metabolic process	10 out of 11926 genes, 0.1%	27 out of 31402 genes, 0.1%	1
vesicle docking	10 out of 11926 genes, 0.1%	27 out of 31402 genes, 0.1%	1
isopentenyl diphosphate biosynthetic process, methylerythritol 4-phosphate pathway	52 out of 11926 genes, 0.4%	140 out of 31402 genes, 0.4%	1
glyceraldehyde-3-phosphate metabolic process	52 out of 11926 genes, 0.4%	140 out of 31402 genes, 0.4%	1
pollen germination	27 out of 11926 genes, 0.2%	73 out of 31402 genes, 0.2%	1
DNA endoreduplication	21 out of 11926 genes, 0.2%	57 out of 31402 genes, 0.2%	1
cell cycle DNA replication	21 out of 11926 genes, 0.2%	57 out of 31402 genes, 0.2%	1
regulation of meristem development	56 out of 11926 genes, 0.5%	151 out of 31402 genes, 0.5%	1
detection of external stimulus	18 out of 11926 genes, 0.2%	49 out of 31402 genes, 0.2%	1
monocarboxylic acid metabolic process	505 out of 11926 genes, 4.2%	1343 out of 31402 genes, 4.3%	1
ion transport	556 out of 11926 genes, 4.7%	1478 out of 31402 genes, 4.7%	1
response to extracellular stimulus	69 out of 11926 genes, 0.6%	186 out of 31402 genes, 0.6%	1
sepal development	7 out of 11926 genes, 0.1%	19 out of 31402 genes, 0.1%	1
flower calyx development	7 out of 11926 genes, 0.1%	19 out of 31402 genes, 0.1%	1
integument development	7 out of 11926 genes, 0.1%	19 out of 31402 genes, 0.1%	1
tryptophan biosynthetic process	11 out of 11926 genes, 0.1%	30 out of 31402 genes, 0.1%	1
regulation of proton transport	11 out of 11926 genes, 0.1%	30 out of 31402 genes, 0.1%	1
indolalkylamine biosynthetic process	11 out of 11926 genes, 0.1%	30 out of 31402 genes, 0.1%	1
threonyl-tRNA aminoacylation	2 out of 11926 genes, 0.0%	5 out of 31402 genes, 0.0%	1
receptor-mediated endocytosis	2 out of 11926 genes, 0.0%	5 out of 31402 genes, 0.0%	1
plasma membrane organization	2 out of 11926 genes, 0.0%	5 out of 31402 genes, 0.0%	1
phosphoenolpyruvate-dependent sugar phosphotransferase system	2 out of 11926 genes, 0.0%	5 out of 31402 genes, 0.0%	1
regulation of vegetative meristem growth	2 out of 11926 genes, 0.0%	5 out of 31402 genes, 0.0%	1
detoxification of copper ion	2 out of 11926 genes, 0.0%	5 out of 31402 genes, 0.0%	1
rhamnogalacturonan II biosynthetic process	2 out of 11926 genes, 0.0%	5 out of 31402 genes, 0.0%	1
rhamnogalacturonan II metabolic process	2 out of 11926 genes, 0.0%	5 out of 31402 genes, 0.0%	1
maintenance of shoot apical meristem identity	2 out of 11926 genes, 0.0%	5 out of 31402 genes, 0.0%	1
miRNA metabolic process	2 out of 11926 genes, 0.0%	5 out of 31402 genes, 0.0%	1
carotene metabolic process	2 out of 11926 genes, 0.0%	5 out of 31402 genes, 0.0%	1
xanthophyll metabolic process	2 out of 11926 genes, 0.0%	5 out of 31402 genes, 0.0%	1
protein-heme linkage	2 out of 11926 genes, 0.0%	5 out of 31402 genes, 0.0%	1
protein-cofactor linkage	2 out of 11926 genes, 0.0%	5 out of 31402 genes, 0.0%	1
regulation of chromatin silencing	2 out of 11926 genes, 0.0%	5 out of 31402 genes, 0.0%	1
S-methylmethionine metabolic process	2 out of 11926 genes, 0.0%	5 out of 31402 genes, 0.0%	1
S-methylmethionine cycle	2 out of 11926 genes, 0.0%	5 out of 31402 genes, 0.0%	1
carbohydrate phosphorylation	2 out of 11926 genes, 0.0%	5 out of 31402 genes, 0.0%	1
negative regulation of developmental growth	2 out of 11926 genes, 0.0%	5 out of 31402 genes, 0.0%	1
generative cell mitosis	2 out of 11926 genes, 0.0%	5 out of 31402 genes, 0.0%	1
lipid homeostasis	2 out of 11926 genes, 0.0%	5 out of 31402 genes, 0.0%	1
regulation of posttranscriptional gene silencing	2 out of 11926 genes, 0.0%	5 out of 31402 genes, 0.0%	1
stress response to metal ion	2 out of 11926 genes, 0.0%	5 out of 31402 genes, 0.0%	1
stress response to copper ion	2 out of 11926 genes, 0.0%	5 out of 31402 genes, 0.0%	1
dicarboxylic acid biosynthetic process	15 out of 11926 genes, 0.1%	41 out of 31402 genes, 0.1%	1
pigmentation	22 out of 11926 genes, 0.2%	60 out of 31402 genes, 0.2%	1
pigment accumulation	22 out of 11926 genes, 0.2%	60 out of 31402 genes, 0.2%	1
pigment accumulation in response to UV light	22 out of 11926 genes, 0.2%	60 out of 31402 genes, 0.2%	1
pigment accumulation in tissues in response to UV light	22 out of 11926 genes, 0.2%	60 out of 31402 genes, 0.2%	1
pigment accumulation in tissues	22 out of 11926 genes, 0.2%	60 out of 31402 genes, 0.2%	1
anthocyanin accumulation in tissues in response to UV light	22 out of 11926 genes, 0.2%	60 out of 31402 genes, 0.2%	1
lipid oxidation	58 out of 11926 genes, 0.5%	157 out of 31402 genes, 0.5%	1
fatty acid beta-oxidation	55 out of 11926 genes, 0.5%	149 out of 31402 genes, 0.5%	1
defense response to other organism	286 out of 11926 genes, 2.4%	764 out of 31402 genes, 2.4%	1
positive regulation of cellular protein metabolic process	86 out of 11926 genes, 0.7%	232 out of 31402 genes, 0.7%	1
cellular metabolic compound salvage	80 out of 11926 genes, 0.7%	216 out of 31402 genes, 0.7%	1
histidine metabolic process	12 out of 11926 genes, 0.1%	33 out of 31402 genes, 0.1%	1
imidazole-containing compound metabolic process	12 out of 11926 genes, 0.1%	33 out of 31402 genes, 0.1%	1
abscisic acid metabolic process	3 out of 11926 genes, 0.0%	8 out of 31402 genes, 0.0%	1
abscisic acid biosynthetic process	3 out of 11926 genes, 0.0%	8 out of 31402 genes, 0.0%	1
alkaloid metabolic process	3 out of 11926 genes, 0.0%	8 out of 31402 genes, 0.0%	1
detection of bacterium	3 out of 11926 genes, 0.0%	8 out of 31402 genes, 0.0%	1
monoterpenoid metabolic process	3 out of 11926 genes, 0.0%	8 out of 31402 genes, 0.0%	1
monoterpenoid biosynthetic process	3 out of 11926 genes, 0.0%	8 out of 31402 genes, 0.0%	1
sesquiterpenoid biosynthetic process	3 out of 11926 genes, 0.0%	8 out of 31402 genes, 0.0%	1
negative regulation of cellular amine metabolic process	3 out of 11926 genes, 0.0%	8 out of 31402 genes, 0.0%	1
negative regulation of cellular amino acid metabolic process	3 out of 11926 genes, 0.0%	8 out of 31402 genes, 0.0%	1
response to organophosphorus	3 out of 11926 genes, 0.0%	8 out of 31402 genes, 0.0%	1
copper ion homeostasis	3 out of 11926 genes, 0.0%	8 out of 31402 genes, 0.0%	1
histone H3 deacetylation	3 out of 11926 genes, 0.0%	8 out of 31402 genes, 0.0%	1
histone H4 deacetylation	3 out of 11926 genes, 0.0%	8 out of 31402 genes, 0.0%	1
detection of other organism	3 out of 11926 genes, 0.0%	8 out of 31402 genes, 0.0%	1
detection of external biotic stimulus	3 out of 11926 genes, 0.0%	8 out of 31402 genes, 0.0%	1
tertiary alcohol metabolic process	3 out of 11926 genes, 0.0%	8 out of 31402 genes, 0.0%	1
tertiary alcohol biosynthetic process	3 out of 11926 genes, 0.0%	8 out of 31402 genes, 0.0%	1
pyrimidine nucleoside triphosphate biosynthetic process	30 out of 11926 genes, 0.3%	82 out of 31402 genes, 0.3%	1
pyrimidine ribonucleoside triphosphate metabolic process	30 out of 11926 genes, 0.3%	82 out of 31402 genes, 0.3%	1
pyrimidine ribonucleoside triphosphate biosynthetic process	30 out of 11926 genes, 0.3%	82 out of 31402 genes, 0.3%	1
coenzyme metabolic process	224 out of 11926 genes, 1.9%	600 out of 31402 genes, 1.9%	1
regulation of developmental growth	81 out of 11926 genes, 0.7%	219 out of 31402 genes, 0.7%	1
positive regulation of immune system process	20 out of 11926 genes, 0.2%	55 out of 31402 genes, 0.2%	1
oxylipin metabolic process	20 out of 11926 genes, 0.2%	55 out of 31402 genes, 0.2%	1
positive regulation of innate immune response	20 out of 11926 genes, 0.2%	55 out of 31402 genes, 0.2%	1
positive regulation of immune response	20 out of 11926 genes, 0.2%	55 out of 31402 genes, 0.2%	1
salicylic acid metabolic process	27 out of 11926 genes, 0.2%	74 out of 31402 genes, 0.2%	1
cellular response to salicylic acid stimulus	44 out of 11926 genes, 0.4%	120 out of 31402 genes, 0.4%	1
response to inorganic substance	744 out of 11926 genes, 6.2%	1979 out of 31402 genes, 6.3%	1
cysteine metabolic process	57 out of 11926 genes, 0.5%	155 out of 31402 genes, 0.5%	1
cellular developmental process	397 out of 11926 genes, 3.3%	1060 out of 31402 genes, 3.4%	1
response to nematode	41 out of 11926 genes, 0.3%	112 out of 31402 genes, 0.4%	1
small molecule catabolic process	164 out of 11926 genes, 1.4%	441 out of 31402 genes, 1.4%	1
production of siRNA involved in RNA interference	31 out of 11926 genes, 0.3%	85 out of 31402 genes, 0.3%	1
sesquiterpenoid metabolic process	4 out of 11926 genes, 0.0%	11 out of 31402 genes, 0.0%	1
manganese ion transport	4 out of 11926 genes, 0.0%	11 out of 31402 genes, 0.0%	1
detection of gravity	4 out of 11926 genes, 0.0%	11 out of 31402 genes, 0.0%	1
nodulation	4 out of 11926 genes, 0.0%	11 out of 31402 genes, 0.0%	1
lithium ion export	4 out of 11926 genes, 0.0%	11 out of 31402 genes, 0.0%	1
regulation of isoprenoid metabolic process	4 out of 11926 genes, 0.0%	11 out of 31402 genes, 0.0%	1
regulation of cell development	4 out of 11926 genes, 0.0%	11 out of 31402 genes, 0.0%	1
regulation of gene silencing	4 out of 11926 genes, 0.0%	11 out of 31402 genes, 0.0%	1
amide biosynthetic process	38 out of 11926 genes, 0.3%	104 out of 31402 genes, 0.3%	1
one-carbon metabolic process	48 out of 11926 genes, 0.4%	131 out of 31402 genes, 0.4%	1
developmental cell growth	120 out of 11926 genes, 1.0%	324 out of 31402 genes, 1.0%	1
response to starvation	45 out of 11926 genes, 0.4%	123 out of 31402 genes, 0.4%	1
fatty acid oxidation	55 out of 11926 genes, 0.5%	150 out of 31402 genes, 0.5%	1
cell adhesion	25 out of 11926 genes, 0.2%	69 out of 31402 genes, 0.2%	1
biological adhesion	25 out of 11926 genes, 0.2%	69 out of 31402 genes, 0.2%	1
sister chromatid cohesion	32 out of 11926 genes, 0.3%	88 out of 31402 genes, 0.3%	1
dsRNA fragmentation	32 out of 11926 genes, 0.3%	88 out of 31402 genes, 0.3%	1
response to dsRNA	32 out of 11926 genes, 0.3%	88 out of 31402 genes, 0.3%	1
production of small RNA involved in gene silencing by RNA	32 out of 11926 genes, 0.3%	88 out of 31402 genes, 0.3%	1
cellular response to dsRNA	32 out of 11926 genes, 0.3%	88 out of 31402 genes, 0.3%	1
regulation of cell size	14 out of 11926 genes, 0.1%	39 out of 31402 genes, 0.1%	1
macromolecular complex disassembly	14 out of 11926 genes, 0.1%	39 out of 31402 genes, 0.1%	1
protein complex disassembly	14 out of 11926 genes, 0.1%	39 out of 31402 genes, 0.1%	1
cellular protein complex disassembly	14 out of 11926 genes, 0.1%	39 out of 31402 genes, 0.1%	1
long-chain fatty acid metabolic process	18 out of 11926 genes, 0.2%	50 out of 31402 genes, 0.2%	1
vacuole organization	18 out of 11926 genes, 0.2%	50 out of 31402 genes, 0.2%	1
spindle organization	10 out of 11926 genes, 0.1%	28 out of 31402 genes, 0.1%	1
membrane docking	10 out of 11926 genes, 0.1%	28 out of 31402 genes, 0.1%	1
iron ion homeostasis	10 out of 11926 genes, 0.1%	28 out of 31402 genes, 0.1%	1
adaxial/abaxial axis specification	5 out of 11926 genes, 0.0%	14 out of 31402 genes, 0.0%	1
polarity specification of adaxial/abaxial axis	5 out of 11926 genes, 0.0%	14 out of 31402 genes, 0.0%	1
defense response signaling pathway, resistance gene-independent	5 out of 11926 genes, 0.0%	14 out of 31402 genes, 0.0%	1
regulation of actin filament depolymerization	5 out of 11926 genes, 0.0%	14 out of 31402 genes, 0.0%	1
regulation of multicellular organism growth	5 out of 11926 genes, 0.0%	14 out of 31402 genes, 0.0%	1
salicylic acid mediated signaling pathway	43 out of 11926 genes, 0.4%	118 out of 31402 genes, 0.4%	1
regulation of growth	82 out of 11926 genes, 0.7%	223 out of 31402 genes, 0.7%	1
inorganic ion transmembrane transport	166 out of 11926 genes, 1.4%	448 out of 31402 genes, 1.4%	1
embryo sac development	67 out of 11926 genes, 0.6%	183 out of 31402 genes, 0.6%	1
organonitrogen compound biosynthetic process	641 out of 11926 genes, 5.4%	1710 out of 31402 genes, 5.4%	1
pyrimidine ribonucleotide metabolic process	64 out of 11926 genes, 0.5%	175 out of 31402 genes, 0.6%	1
pyrimidine ribonucleotide biosynthetic process	64 out of 11926 genes, 0.5%	175 out of 31402 genes, 0.6%	1
vegetative phase change	11 out of 11926 genes, 0.1%	31 out of 31402 genes, 0.1%	1
inositol metabolic process	6 out of 11926 genes, 0.1%	17 out of 31402 genes, 0.1%	1
arginyl-tRNA aminoacylation	6 out of 11926 genes, 0.1%	17 out of 31402 genes, 0.1%	1
organ growth	6 out of 11926 genes, 0.1%	17 out of 31402 genes, 0.1%	1
L-methionine biosynthetic process	6 out of 11926 genes, 0.1%	17 out of 31402 genes, 0.1%	1
energy coupled proton transport, down electrochemical gradient	51 out of 11926 genes, 0.4%	140 out of 31402 genes, 0.4%	1
ATP synthesis coupled proton transport	51 out of 11926 genes, 0.4%	140 out of 31402 genes, 0.4%	1
mRNA splicing, via spliceosome	41 out of 11926 genes, 0.3%	113 out of 31402 genes, 0.4%	1
cell cycle	224 out of 11926 genes, 1.9%	603 out of 31402 genes, 1.9%	1
steroid biosynthetic process	55 out of 11926 genes, 0.5%	151 out of 31402 genes, 0.5%	1
regulation of photosynthesis	16 out of 11926 genes, 0.1%	45 out of 31402 genes, 0.1%	1
regulation of cell morphogenesis	35 out of 11926 genes, 0.3%	97 out of 31402 genes, 0.3%	1
calcium ion transport	59 out of 11926 genes, 0.5%	162 out of 31402 genes, 0.5%	1
ammonium transport	12 out of 11926 genes, 0.1%	34 out of 31402 genes, 0.1%	1
negative regulation of protein modification process	12 out of 11926 genes, 0.1%	34 out of 31402 genes, 0.1%	1
vesicle docking involved in exocytosis	7 out of 11926 genes, 0.1%	20 out of 31402 genes, 0.1%	1
wax metabolic process	7 out of 11926 genes, 0.1%	20 out of 31402 genes, 0.1%	1
cellular response to osmotic stress	7 out of 11926 genes, 0.1%	20 out of 31402 genes, 0.1%	1
multicellular organismal process	1094 out of 11926 genes, 9.2%	2912 out of 31402 genes, 9.3%	1
positive regulation of defense response	21 out of 11926 genes, 0.2%	59 out of 31402 genes, 0.2%	1
regulation of hormone levels	121 out of 11926 genes, 1.0%	329 out of 31402 genes, 1.0%	1
determination of bilateral symmetry	17 out of 11926 genes, 0.1%	48 out of 31402 genes, 0.2%	1
aromatic amino acid family metabolic process	70 out of 11926 genes, 0.6%	192 out of 31402 genes, 0.6%	1
RNA splicing	80 out of 11926 genes, 0.7%	219 out of 31402 genes, 0.7%	1
inorganic cation transmembrane transport	165 out of 11926 genes, 1.4%	447 out of 31402 genes, 1.4%	1
post-embryonic organ development	162 out of 11926 genes, 1.4%	439 out of 31402 genes, 1.4%	1
vernalization response	8 out of 11926 genes, 0.1%	23 out of 31402 genes, 0.1%	1
regulation of generation of precursor metabolites and energy	8 out of 11926 genes, 0.1%	23 out of 31402 genes, 0.1%	1
adenine nucleotide transport	8 out of 11926 genes, 0.1%	23 out of 31402 genes, 0.1%	1
pyrimidine nucleotide biosynthetic process	74 out of 11926 genes, 0.6%	203 out of 31402 genes, 0.6%	1
phospholipid biosynthetic process	119 out of 11926 genes, 1.0%	324 out of 31402 genes, 1.0%	1
cell differentiation	284 out of 11926 genes, 2.4%	765 out of 31402 genes, 2.4%	1
S-glycoside biosynthetic process	26 out of 11926 genes, 0.2%	73 out of 31402 genes, 0.2%	1
glycosinolate biosynthetic process	26 out of 11926 genes, 0.2%	73 out of 31402 genes, 0.2%	1
glucosinolate biosynthetic process	26 out of 11926 genes, 0.2%	73 out of 31402 genes, 0.2%	1
sulfur amino acid metabolic process	95 out of 11926 genes, 0.8%	260 out of 31402 genes, 0.8%	1
multicellular organismal development	1000 out of 11926 genes, 8.4%	2666 out of 31402 genes, 8.5%	1
negative regulation of protein kinase activity	9 out of 11926 genes, 0.1%	26 out of 31402 genes, 0.1%	1
pollen-pistil interaction	9 out of 11926 genes, 0.1%	26 out of 31402 genes, 0.1%	1
negative regulation of kinase activity	9 out of 11926 genes, 0.1%	26 out of 31402 genes, 0.1%	1
negative regulation of transferase activity	9 out of 11926 genes, 0.1%	26 out of 31402 genes, 0.1%	1
negative regulation of protein serine/threonine kinase activity	9 out of 11926 genes, 0.1%	26 out of 31402 genes, 0.1%	1
regulation of cellular response to stress	52 out of 11926 genes, 0.4%	144 out of 31402 genes, 0.5%	1
reproduction	146 out of 11926 genes, 1.2%	397 out of 31402 genes, 1.3%	1
positive regulation of cellular process	247 out of 11926 genes, 2.1%	667 out of 31402 genes, 2.1%	1
RNA splicing, via transesterification reactions	42 out of 11926 genes, 0.4%	117 out of 31402 genes, 0.4%	1
RNA splicing, via transesterification reactions with bulged adenosine as nucleophile	42 out of 11926 genes, 0.4%	117 out of 31402 genes, 0.4%	1
response to insect	19 out of 11926 genes, 0.2%	54 out of 31402 genes, 0.2%	1
regulation of cell cycle	93 out of 11926 genes, 0.8%	255 out of 31402 genes, 0.8%	1
ncRNA metabolic process	221 out of 11926 genes, 1.9%	598 out of 31402 genes, 1.9%	1
inflorescence development	10 out of 11926 genes, 0.1%	29 out of 31402 genes, 0.1%	1
ribonucleoside monophosphate metabolic process	327 out of 11926 genes, 2.7%	881 out of 31402 genes, 2.8%	1
glycerophospholipid biosynthetic process	57 out of 11926 genes, 0.5%	158 out of 31402 genes, 0.5%	1
epidermis development	40 out of 11926 genes, 0.3%	112 out of 31402 genes, 0.4%	1
skin development	40 out of 11926 genes, 0.3%	112 out of 31402 genes, 0.4%	1
epithelium development	40 out of 11926 genes, 0.3%	112 out of 31402 genes, 0.4%	1
cellular response to jasmonic acid stimulus	40 out of 11926 genes, 0.3%	112 out of 31402 genes, 0.4%	1
pyrimidine nucleotide metabolic process	75 out of 11926 genes, 0.6%	207 out of 31402 genes, 0.7%	1
serine family amino acid metabolic process	95 out of 11926 genes, 0.8%	261 out of 31402 genes, 0.8%	1
vesicle organization	11 out of 11926 genes, 0.1%	32 out of 31402 genes, 0.1%	1
cellular response to radiation	25 out of 11926 genes, 0.2%	71 out of 31402 genes, 0.2%	1
cellular response to light stimulus	25 out of 11926 genes, 0.2%	71 out of 31402 genes, 0.2%	1
response to glucose	33 out of 11926 genes, 0.3%	93 out of 31402 genes, 0.3%	1
nucleoside monophosphate metabolic process	331 out of 11926 genes, 2.8%	893 out of 31402 genes, 2.8%	1
regulation of meristem growth	41 out of 11926 genes, 0.3%	115 out of 31402 genes, 0.4%	1
isopentenyl diphosphate biosynthetic process	52 out of 11926 genes, 0.4%	145 out of 31402 genes, 0.5%	1
isopentenyl diphosphate metabolic process	52 out of 11926 genes, 0.4%	145 out of 31402 genes, 0.5%	1
tRNA wobble base modification	3 out of 11926 genes, 0.0%	9 out of 31402 genes, 0.0%	1
single fertilization	3 out of 11926 genes, 0.0%	9 out of 31402 genes, 0.0%	1
megasporogenesis	3 out of 11926 genes, 0.0%	9 out of 31402 genes, 0.0%	1
photoinhibition	3 out of 11926 genes, 0.0%	9 out of 31402 genes, 0.0%	1
regulation of chlorophyll biosynthetic process	3 out of 11926 genes, 0.0%	9 out of 31402 genes, 0.0%	1
guanosine tetraphosphate metabolic process	3 out of 11926 genes, 0.0%	9 out of 31402 genes, 0.0%	1
positive regulation of histone modification	3 out of 11926 genes, 0.0%	9 out of 31402 genes, 0.0%	1
positive regulation of histone methylation	3 out of 11926 genes, 0.0%	9 out of 31402 genes, 0.0%	1
heterochromatin assembly	3 out of 11926 genes, 0.0%	9 out of 31402 genes, 0.0%	1
purine ribonucleoside bisphosphate metabolic process	3 out of 11926 genes, 0.0%	9 out of 31402 genes, 0.0%	1
negative regulation of photosynthesis, light reaction	3 out of 11926 genes, 0.0%	9 out of 31402 genes, 0.0%	1
negative regulation of DNA metabolic process	3 out of 11926 genes, 0.0%	9 out of 31402 genes, 0.0%	1
L-proline biosynthetic process	3 out of 11926 genes, 0.0%	9 out of 31402 genes, 0.0%	1
heterochromatin organization	3 out of 11926 genes, 0.0%	9 out of 31402 genes, 0.0%	1
regulation of tetrapyrrole biosynthetic process	3 out of 11926 genes, 0.0%	9 out of 31402 genes, 0.0%	1
deoxyribonucleoside monophosphate biosynthetic process	4 out of 11926 genes, 0.0%	12 out of 31402 genes, 0.0%	1
deoxyribonucleoside monophosphate metabolic process	4 out of 11926 genes, 0.0%	12 out of 31402 genes, 0.0%	1
pyrimidine deoxyribonucleoside monophosphate metabolic process	4 out of 11926 genes, 0.0%	12 out of 31402 genes, 0.0%	1
pyrimidine deoxyribonucleoside monophosphate biosynthetic process	4 out of 11926 genes, 0.0%	12 out of 31402 genes, 0.0%	1
regulation of anion channel activity	4 out of 11926 genes, 0.0%	12 out of 31402 genes, 0.0%	1
RNA secondary structure unwinding	4 out of 11926 genes, 0.0%	12 out of 31402 genes, 0.0%	1
regulation of transmembrane transporter activity	4 out of 11926 genes, 0.0%	12 out of 31402 genes, 0.0%	1
regulation of transporter activity	4 out of 11926 genes, 0.0%	12 out of 31402 genes, 0.0%	1
regulation of ion transmembrane transporter activity	4 out of 11926 genes, 0.0%	12 out of 31402 genes, 0.0%	1
proton-transporting two-sector ATPase complex assembly	4 out of 11926 genes, 0.0%	12 out of 31402 genes, 0.0%	1
cellular component organization	1221 out of 11926 genes, 10.2%	3256 out of 31402 genes, 10.4%	1
specification of symmetry	17 out of 11926 genes, 0.1%	49 out of 31402 genes, 0.2%	1
seed dormancy process	30 out of 11926 genes, 0.3%	85 out of 31402 genes, 0.3%	1
dormancy process	30 out of 11926 genes, 0.3%	85 out of 31402 genes, 0.3%	1
regulation of cell growth	38 out of 11926 genes, 0.3%	107 out of 31402 genes, 0.3%	1
leucine biosynthetic process	5 out of 11926 genes, 0.0%	15 out of 31402 genes, 0.0%	1
stomatal lineage progression	5 out of 11926 genes, 0.0%	15 out of 31402 genes, 0.0%	1
basipetal auxin transport	5 out of 11926 genes, 0.0%	15 out of 31402 genes, 0.0%	1
positive regulation of DNA-templated transcription, elongation	5 out of 11926 genes, 0.0%	15 out of 31402 genes, 0.0%	1
locomotion	5 out of 11926 genes, 0.0%	15 out of 31402 genes, 0.0%	1
cellular response to gravity	5 out of 11926 genes, 0.0%	15 out of 31402 genes, 0.0%	1
inorganic anion transmembrane transport	5 out of 11926 genes, 0.0%	15 out of 31402 genes, 0.0%	1
response to external stimulus	558 out of 11926 genes, 4.7%	1498 out of 31402 genes, 4.8%	1
unsaturated fatty acid biosynthetic process	22 out of 11926 genes, 0.2%	63 out of 31402 genes, 0.2%	1
unsaturated fatty acid metabolic process	22 out of 11926 genes, 0.2%	63 out of 31402 genes, 0.2%	1
assembly of actomyosin apparatus involved in cytokinesis	2 out of 11926 genes, 0.0%	6 out of 31402 genes, 0.0%	1
phragmoplast assembly	2 out of 11926 genes, 0.0%	6 out of 31402 genes, 0.0%	1
starch catabolic process	2 out of 11926 genes, 0.0%	6 out of 31402 genes, 0.0%	1
S-adenosylmethioninamine biosynthetic process	2 out of 11926 genes, 0.0%	6 out of 31402 genes, 0.0%	1
cellular copper ion homeostasis	2 out of 11926 genes, 0.0%	6 out of 31402 genes, 0.0%	1
endoplasmic reticulum organization	2 out of 11926 genes, 0.0%	6 out of 31402 genes, 0.0%	1
gamma-aminobutyric acid catabolic process	2 out of 11926 genes, 0.0%	6 out of 31402 genes, 0.0%	1
detection of visible light	2 out of 11926 genes, 0.0%	6 out of 31402 genes, 0.0%	1
entrainment of circadian clock	2 out of 11926 genes, 0.0%	6 out of 31402 genes, 0.0%	1
proximal/distal pattern formation	2 out of 11926 genes, 0.0%	6 out of 31402 genes, 0.0%	1
response to boron-containing substance	2 out of 11926 genes, 0.0%	6 out of 31402 genes, 0.0%	1
cellulose microfibril organization	2 out of 11926 genes, 0.0%	6 out of 31402 genes, 0.0%	1
regulation of reciprocal meiotic recombination	2 out of 11926 genes, 0.0%	6 out of 31402 genes, 0.0%	1
nickel cation transport	2 out of 11926 genes, 0.0%	6 out of 31402 genes, 0.0%	1
urea metabolic process	2 out of 11926 genes, 0.0%	6 out of 31402 genes, 0.0%	1
extracellular matrix organization	2 out of 11926 genes, 0.0%	6 out of 31402 genes, 0.0%	1
response to deep water	2 out of 11926 genes, 0.0%	6 out of 31402 genes, 0.0%	1
plastid translation	2 out of 11926 genes, 0.0%	6 out of 31402 genes, 0.0%	1
extracellular structure organization	2 out of 11926 genes, 0.0%	6 out of 31402 genes, 0.0%	1
urea catabolic process	2 out of 11926 genes, 0.0%	6 out of 31402 genes, 0.0%	1
protein import into chloroplast stroma	2 out of 11926 genes, 0.0%	6 out of 31402 genes, 0.0%	1
negative regulation of reciprocal meiotic recombination	2 out of 11926 genes, 0.0%	6 out of 31402 genes, 0.0%	1
regulation of embryo sac egg cell differentiation	2 out of 11926 genes, 0.0%	6 out of 31402 genes, 0.0%	1
negative regulation of meiosis	2 out of 11926 genes, 0.0%	6 out of 31402 genes, 0.0%	1
negative regulation of growth	2 out of 11926 genes, 0.0%	6 out of 31402 genes, 0.0%	1
S-adenosylmethioninamine metabolic process	2 out of 11926 genes, 0.0%	6 out of 31402 genes, 0.0%	1
stamen morphogenesis	2 out of 11926 genes, 0.0%	6 out of 31402 genes, 0.0%	1
positive regulation of DNA metabolic process	2 out of 11926 genes, 0.0%	6 out of 31402 genes, 0.0%	1
negative regulation of meiotic cell cycle	2 out of 11926 genes, 0.0%	6 out of 31402 genes, 0.0%	1
regulation of meiosis I	2 out of 11926 genes, 0.0%	6 out of 31402 genes, 0.0%	1
endoplasmic reticulum tubular network organization	2 out of 11926 genes, 0.0%	6 out of 31402 genes, 0.0%	1
L-glutamate biosynthetic process	2 out of 11926 genes, 0.0%	6 out of 31402 genes, 0.0%	1
assembly of actomyosin apparatus involved in mitotic cytokinesis	2 out of 11926 genes, 0.0%	6 out of 31402 genes, 0.0%	1
positive regulation of reactive oxygen species metabolic process	2 out of 11926 genes, 0.0%	6 out of 31402 genes, 0.0%	1
response to nutrient levels	57 out of 11926 genes, 0.5%	159 out of 31402 genes, 0.5%	1
negative regulation of macromolecule biosynthetic process	78 out of 11926 genes, 0.7%	216 out of 31402 genes, 0.7%	1
negative regulation of cellular macromolecule biosynthetic process	78 out of 11926 genes, 0.7%	216 out of 31402 genes, 0.7%	1
proline biosynthetic process	6 out of 11926 genes, 0.1%	18 out of 31402 genes, 0.1%	1
determination of dorsal identity	6 out of 11926 genes, 0.1%	18 out of 31402 genes, 0.1%	1
cellular response to nitric oxide	6 out of 11926 genes, 0.1%	18 out of 31402 genes, 0.1%	1
cellular response to reactive nitrogen species	6 out of 11926 genes, 0.1%	18 out of 31402 genes, 0.1%	1
virus induced gene silencing	13 out of 11926 genes, 0.1%	38 out of 31402 genes, 0.1%	1
modulation by symbiont of RNA levels in host	13 out of 11926 genes, 0.1%	38 out of 31402 genes, 0.1%	1
modulation of RNA levels in other organism involved in symbiotic interaction	13 out of 11926 genes, 0.1%	38 out of 31402 genes, 0.1%	1
cellular response to virus	13 out of 11926 genes, 0.1%	38 out of 31402 genes, 0.1%	1
phenol-containing compound biosynthetic process	27 out of 11926 genes, 0.2%	77 out of 31402 genes, 0.2%	1
chromatin silencing by small RNA	23 out of 11926 genes, 0.2%	66 out of 31402 genes, 0.2%	1
nucleobase-containing compound transport	65 out of 11926 genes, 0.5%	181 out of 31402 genes, 0.6%	1
[truncated: 866 more rows]
