# Supplementary material for: Comparative Transcriptome Analysis of Waterlogging-Sensitive and Waterlogging-Tolerant Chrysanthemum morifolium Cultivars under Waterlogging Stress and Reoxygenation Conditions
Source: Int J Mol Sci. 2018 May 14;19(5):1455. doi: 10.3390/ijms19051455 (PMC5983694; doi:10.3390/ijms19051455)
Supplement: Supplementary file 1 [file ijms-19-01455-s001.zip › ijms-299114-sup/S12.xls]

## Sheet: C
Gene Ontology term	Cluster frequency	Genome frequency of use	Corrected P-value
cell projection part	12 out of 3793 genes, 0.3%	26 out of 25119 genes, 0.1%	0.06227
growing cell tip	11 out of 3793 genes, 0.3%	24 out of 25119 genes, 0.1%	0.12585
cell tip	11 out of 3793 genes, 0.3%	24 out of 25119 genes, 0.1%	0.12585
cell pole	11 out of 3793 genes, 0.3%	24 out of 25119 genes, 0.1%	0.12585
pollen tube tip	11 out of 3793 genes, 0.3%	24 out of 25119 genes, 0.1%	0.12585
site of polarized growth	13 out of 3793 genes, 0.3%	32 out of 25119 genes, 0.1%	0.1584
vacuolar proton-transporting V-type ATPase, V0 domain	15 out of 3793 genes, 0.4%	42 out of 25119 genes, 0.2%	0.2984
plasma membrane of cell tip	7 out of 3793 genes, 0.2%	13 out of 25119 genes, 0.1%	0.49073
plant-type cell wall	59 out of 3793 genes, 1.6%	271 out of 25119 genes, 1.1%	0.76742
vacuolar proton-transporting V-type ATPase complex	15 out of 3793 genes, 0.4%	48 out of 25119 genes, 0.2%	1
intrinsic component of membrane	562 out of 3793 genes, 14.8%	3379 out of 25119 genes, 13.5%	1
integral component of membrane	545 out of 3793 genes, 14.4%	3271 out of 25119 genes, 13.0%	1
chromosome, centromeric region	8 out of 3793 genes, 0.2%	20 out of 25119 genes, 0.1%	1
cell periphery	846 out of 3793 genes, 22.3%	5221 out of 25119 genes, 20.8%	1
condensin complex	8 out of 3793 genes, 0.2%	22 out of 25119 genes, 0.1%	1
ESCRT III complex	3 out of 3793 genes, 0.1%	4 out of 25119 genes, 0.0%	1
plastid nucleoid	9 out of 3793 genes, 0.2%	27 out of 25119 genes, 0.1%	1
chromosomal region	8 out of 3793 genes, 0.2%	23 out of 25119 genes, 0.1%	1
plant-type vacuole	30 out of 3793 genes, 0.8%	134 out of 25119 genes, 0.5%	1
proton-transporting V-type ATPase, V1 domain	12 out of 3793 genes, 0.3%	42 out of 25119 genes, 0.2%	1
plasma membrane part	51 out of 3793 genes, 1.3%	254 out of 25119 genes, 1.0%	1
membrane part	710 out of 3793 genes, 18.7%	4409 out of 25119 genes, 17.6%	1
proton-transporting V-type ATPase complex	32 out of 3793 genes, 0.8%	149 out of 25119 genes, 0.6%	1
cell wall part	9 out of 3793 genes, 0.2%	29 out of 25119 genes, 0.1%	1
Casparian strip	6 out of 3793 genes, 0.2%	16 out of 25119 genes, 0.1%	1
U4/U6 x U5 tri-snRNP complex	3 out of 3793 genes, 0.1%	5 out of 25119 genes, 0.0%	1
spliceosomal snRNP complex	3 out of 3793 genes, 0.1%	5 out of 25119 genes, 0.0%	1
spliceosomal tri-snRNP complex	3 out of 3793 genes, 0.1%	5 out of 25119 genes, 0.0%	1
nuclear envelope	40 out of 3793 genes, 1.1%	197 out of 25119 genes, 0.8%	1
plasma membrane	701 out of 3793 genes, 18.5%	4369 out of 25119 genes, 17.4%	1
Golgi stack	10 out of 3793 genes, 0.3%	35 out of 25119 genes, 0.1%	1
pollen tube	12 out of 3793 genes, 0.3%	45 out of 25119 genes, 0.2%	1
extracellular region	180 out of 3793 genes, 4.7%	1048 out of 25119 genes, 4.2%	1
secondary cell wall	6 out of 3793 genes, 0.2%	17 out of 25119 genes, 0.1%	1
cell projection	13 out of 3793 genes, 0.3%	52 out of 25119 genes, 0.2%	1
clathrin coat of trans-Golgi network vesicle	6 out of 3793 genes, 0.2%	18 out of 25119 genes, 0.1%	1
chromosome	92 out of 3793 genes, 2.4%	515 out of 25119 genes, 2.1%	1
trans-Golgi network	31 out of 3793 genes, 0.8%	152 out of 25119 genes, 0.6%	1
kinetochore	3 out of 3793 genes, 0.1%	6 out of 25119 genes, 0.0%	1
ESCRT complex	3 out of 3793 genes, 0.1%	6 out of 25119 genes, 0.0%	1
exocytic vesicle	3 out of 3793 genes, 0.1%	6 out of 25119 genes, 0.0%	1
AP-2 adaptor complex	4 out of 3793 genes, 0.1%	10 out of 25119 genes, 0.0%	1
clathrin coat of endocytic vesicle	4 out of 3793 genes, 0.1%	10 out of 25119 genes, 0.0%	1
clathrin-coated endocytic vesicle membrane	4 out of 3793 genes, 0.1%	10 out of 25119 genes, 0.0%	1
clathrin-coated endocytic vesicle	4 out of 3793 genes, 0.1%	10 out of 25119 genes, 0.0%	1
proteasome complex	50 out of 3793 genes, 1.3%	264 out of 25119 genes, 1.1%	1
membrane	1694 out of 3793 genes, 44.7%	10915 out of 25119 genes, 43.5%	1
trans-Golgi network transport vesicle membrane	6 out of 3793 genes, 0.2%	19 out of 25119 genes, 0.1%	1
condensed chromosome	13 out of 3793 genes, 0.3%	54 out of 25119 genes, 0.2%	1
vacuolar membrane	107 out of 3793 genes, 2.8%	612 out of 25119 genes, 2.4%	1
Golgi transport complex	7 out of 3793 genes, 0.2%	24 out of 25119 genes, 0.1%	1
coated pit	10 out of 3793 genes, 0.3%	39 out of 25119 genes, 0.2%	1
clathrin coat of coated pit	10 out of 3793 genes, 0.3%	39 out of 25119 genes, 0.2%	1
Toc complex	2 out of 3793 genes, 0.1%	3 out of 25119 genes, 0.0%	1
Golgi cisterna membrane	2 out of 3793 genes, 0.1%	3 out of 25119 genes, 0.0%	1
cell cortex part	16 out of 3793 genes, 0.4%	71 out of 25119 genes, 0.3%	1
endosome	41 out of 3793 genes, 1.1%	215 out of 25119 genes, 0.9%	1
spindle	22 out of 3793 genes, 0.6%	105 out of 25119 genes, 0.4%	1
vacuolar part	107 out of 3793 genes, 2.8%	618 out of 25119 genes, 2.5%	1
clathrin vesicle coat	10 out of 3793 genes, 0.3%	40 out of 25119 genes, 0.2%	1
anaphase-promoting complex	8 out of 3793 genes, 0.2%	30 out of 25119 genes, 0.1%	1
chromocenter	3 out of 3793 genes, 0.1%	7 out of 25119 genes, 0.0%	1
Golgi cisterna	3 out of 3793 genes, 0.1%	7 out of 25119 genes, 0.0%	1
proteasome regulatory particle	14 out of 3793 genes, 0.4%	62 out of 25119 genes, 0.2%	1
proteasome accessory complex	14 out of 3793 genes, 0.4%	62 out of 25119 genes, 0.2%	1
endomembrane system	356 out of 3793 genes, 9.4%	2204 out of 25119 genes, 8.8%	1
cell cortex	17 out of 3793 genes, 0.4%	79 out of 25119 genes, 0.3%	1
nucleoid	10 out of 3793 genes, 0.3%	41 out of 25119 genes, 0.2%	1
clathrin-coated vesicle membrane	10 out of 3793 genes, 0.3%	41 out of 25119 genes, 0.2%	1
endocytic vesicle membrane	5 out of 3793 genes, 0.1%	16 out of 25119 genes, 0.1%	1
endocytic vesicle	6 out of 3793 genes, 0.2%	21 out of 25119 genes, 0.1%	1
cortical microtubule cytoskeleton	7 out of 3793 genes, 0.2%	26 out of 25119 genes, 0.1%	1
proteasome regulatory particle, base subcomplex	11 out of 3793 genes, 0.3%	47 out of 25119 genes, 0.2%	1
Golgi apparatus part	68 out of 3793 genes, 1.8%	385 out of 25119 genes, 1.5%	1
nuclear pore	22 out of 3793 genes, 0.6%	111 out of 25119 genes, 0.4%	1
chromosomal part	70 out of 3793 genes, 1.8%	404 out of 25119 genes, 1.6%	1
endoplasmic reticulum	125 out of 3793 genes, 3.3%	749 out of 25119 genes, 3.0%	1
glycerol-3-phosphate dehydrogenase complex	5 out of 3793 genes, 0.1%	18 out of 25119 genes, 0.1%	1
anchored component of plasma membrane	11 out of 3793 genes, 0.3%	50 out of 25119 genes, 0.2%	1
clathrin-coated vesicle	12 out of 3793 genes, 0.3%	56 out of 25119 genes, 0.2%	1
external encapsulating structure part	10 out of 3793 genes, 0.3%	45 out of 25119 genes, 0.2%	1
plant-type vacuole membrane	13 out of 3793 genes, 0.3%	62 out of 25119 genes, 0.2%	1
proton-transporting V-type ATPase, V0 domain	20 out of 3793 genes, 0.5%	103 out of 25119 genes, 0.4%	1
proteasome core complex	21 out of 3793 genes, 0.6%	109 out of 25119 genes, 0.4%	1
trans-Golgi network transport vesicle	6 out of 3793 genes, 0.2%	24 out of 25119 genes, 0.1%	1
intrinsic component of thylakoid membrane	3 out of 3793 genes, 0.1%	9 out of 25119 genes, 0.0%	1
integral component of thylakoid membrane	3 out of 3793 genes, 0.1%	9 out of 25119 genes, 0.0%	1
TAT protein transport complex	3 out of 3793 genes, 0.1%	9 out of 25119 genes, 0.0%	1
PCNA complex	3 out of 3793 genes, 0.1%	9 out of 25119 genes, 0.0%	1
DNA polymerase processivity factor complex	3 out of 3793 genes, 0.1%	9 out of 25119 genes, 0.0%	1
protein phosphatase type 2A complex	10 out of 3793 genes, 0.3%	46 out of 25119 genes, 0.2%	1
oligosaccharyltransferase complex	4 out of 3793 genes, 0.1%	14 out of 25119 genes, 0.1%	1
exocyst	9 out of 3793 genes, 0.2%	41 out of 25119 genes, 0.2%	1
cortical cytoskeleton	7 out of 3793 genes, 0.2%	30 out of 25119 genes, 0.1%	1
protein serine/threonine phosphatase complex	14 out of 3793 genes, 0.4%	70 out of 25119 genes, 0.3%	1
phosphatase complex	14 out of 3793 genes, 0.4%	70 out of 25119 genes, 0.3%	1
microtubule associated complex	29 out of 3793 genes, 0.8%	160 out of 25119 genes, 0.6%	1
Cul4-RING E3 ubiquitin ligase complex	12 out of 3793 genes, 0.3%	59 out of 25119 genes, 0.2%	1
nuclear ubiquitin ligase complex	9 out of 3793 genes, 0.2%	42 out of 25119 genes, 0.2%	1
pore complex	23 out of 3793 genes, 0.6%	125 out of 25119 genes, 0.5%	1
DNA packaging complex	44 out of 3793 genes, 1.2%	254 out of 25119 genes, 1.0%	1
euchromatin	3 out of 3793 genes, 0.1%	10 out of 25119 genes, 0.0%	1
glyoxysome	3 out of 3793 genes, 0.1%	10 out of 25119 genes, 0.0%	1
monolayer-surrounded lipid storage body	3 out of 3793 genes, 0.1%	10 out of 25119 genes, 0.0%	1
transmembrane transporter complex	13 out of 3793 genes, 0.3%	66 out of 25119 genes, 0.3%	1
transporter complex	13 out of 3793 genes, 0.3%	66 out of 25119 genes, 0.3%	1
core TFIIH complex	5 out of 3793 genes, 0.1%	21 out of 25119 genes, 0.1%	1
phragmoplast	18 out of 3793 genes, 0.5%	97 out of 25119 genes, 0.4%	1
mediator complex	8 out of 3793 genes, 0.2%	38 out of 25119 genes, 0.2%	1
endoplasmic reticulum lumen	6 out of 3793 genes, 0.2%	27 out of 25119 genes, 0.1%	1
bounding membrane of organelle	178 out of 3793 genes, 4.7%	1115 out of 25119 genes, 4.4%	1
U12-type spliceosomal complex	3 out of 3793 genes, 0.1%	11 out of 25119 genes, 0.0%	1
cytoplasmic microtubule	3 out of 3793 genes, 0.1%	11 out of 25119 genes, 0.0%	1
replisome	3 out of 3793 genes, 0.1%	11 out of 25119 genes, 0.0%	1
extracellular matrix	3 out of 3793 genes, 0.1%	11 out of 25119 genes, 0.0%	1
DNA polymerase complex	3 out of 3793 genes, 0.1%	11 out of 25119 genes, 0.0%	1
nuclear replisome	3 out of 3793 genes, 0.1%	11 out of 25119 genes, 0.0%	1
delta DNA polymerase complex	3 out of 3793 genes, 0.1%	11 out of 25119 genes, 0.0%	1
cortical microtubule	3 out of 3793 genes, 0.1%	11 out of 25119 genes, 0.0%	1
protein phosphatase type 1 complex	2 out of 3793 genes, 0.1%	6 out of 25119 genes, 0.0%	1
chromoplast	2 out of 3793 genes, 0.1%	6 out of 25119 genes, 0.0%	1
cytochrome complex	16 out of 3793 genes, 0.4%	87 out of 25119 genes, 0.3%	1
protein complex	518 out of 3793 genes, 13.7%	3337 out of 25119 genes, 13.3%	1
preprophase band	6 out of 3793 genes, 0.2%	28 out of 25119 genes, 0.1%	1
phosphopyruvate hydratase complex	8 out of 3793 genes, 0.2%	40 out of 25119 genes, 0.2%	1
mitochondrial respiratory chain complex III	12 out of 3793 genes, 0.3%	64 out of 25119 genes, 0.3%	1
respiratory chain complex III	12 out of 3793 genes, 0.3%	64 out of 25119 genes, 0.3%	1
endoplasmic reticulum part	33 out of 3793 genes, 0.9%	194 out of 25119 genes, 0.8%	1
mitochondrial proton-transporting ATP synthase complex, coupling factor F(o)	5 out of 3793 genes, 0.1%	23 out of 25119 genes, 0.1%	1
cullin-RING ubiquitin ligase complex	29 out of 3793 genes, 0.8%	170 out of 25119 genes, 0.7%	1
apical part of cell	6 out of 3793 genes, 0.2%	29 out of 25119 genes, 0.1%	1
nuclear replication fork	3 out of 3793 genes, 0.1%	12 out of 25119 genes, 0.0%	1
transport vesicle	12 out of 3793 genes, 0.3%	65 out of 25119 genes, 0.3%	1
serine/threonine protein kinase complex	2 out of 3793 genes, 0.1%	7 out of 25119 genes, 0.0%	1
plastid stroma	122 out of 3793 genes, 3.2%	769 out of 25119 genes, 3.1%	1
apoplast	96 out of 3793 genes, 2.5%	602 out of 25119 genes, 2.4%	1
lipid particle	3 out of 3793 genes, 0.1%	13 out of 25119 genes, 0.1%	1
citrate lyase complex	3 out of 3793 genes, 0.1%	13 out of 25119 genes, 0.1%	1
endosome membrane	3 out of 3793 genes, 0.1%	13 out of 25119 genes, 0.1%	1
filiform apparatus	3 out of 3793 genes, 0.1%	13 out of 25119 genes, 0.1%	1
endosomal part	3 out of 3793 genes, 0.1%	13 out of 25119 genes, 0.1%	1
microtubule cytoskeleton	88 out of 3793 genes, 2.3%	555 out of 25119 genes, 2.2%	1
proton-transporting two-sector ATPase complex, proton-transporting domain	26 out of 3793 genes, 0.7%	157 out of 25119 genes, 0.6%	1
clathrin coat	24 out of 3793 genes, 0.6%	145 out of 25119 genes, 0.6%	1
cytoplasmic chromosome	3 out of 3793 genes, 0.1%	14 out of 25119 genes, 0.1%	1
plastid chromosome	3 out of 3793 genes, 0.1%	14 out of 25119 genes, 0.1%	1
condensed nuclear chromosome	4 out of 3793 genes, 0.1%	20 out of 25119 genes, 0.1%	1
anchored component of membrane	16 out of 3793 genes, 0.4%	95 out of 25119 genes, 0.4%	1
membrane region	31 out of 3793 genes, 0.8%	191 out of 25119 genes, 0.8%	1
proton-transporting two-sector ATPase complex	48 out of 3793 genes, 1.3%	301 out of 25119 genes, 1.2%	1
plastid membrane	16 out of 3793 genes, 0.4%	96 out of 25119 genes, 0.4%	1
protein-DNA complex	39 out of 3793 genes, 1.0%	244 out of 25119 genes, 1.0%	1
intrinsic component of plasma membrane	12 out of 3793 genes, 0.3%	71 out of 25119 genes, 0.3%	1
chloroplast membrane	14 out of 3793 genes, 0.4%	84 out of 25119 genes, 0.3%	1
plasma membrane region	4 out of 3793 genes, 0.1%	21 out of 25119 genes, 0.1%	1
endoplasmic reticulum membrane	27 out of 3793 genes, 0.7%	168 out of 25119 genes, 0.7%	1
chromatin	47 out of 3793 genes, 1.2%	299 out of 25119 genes, 1.2%	1
Golgi membrane	24 out of 3793 genes, 0.6%	150 out of 25119 genes, 0.6%	1
nuclear outer membrane-endoplasmic reticulum membrane network	27 out of 3793 genes, 0.7%	170 out of 25119 genes, 0.7%	1
mitochondrial respiratory chain complex IV	4 out of 3793 genes, 0.1%	22 out of 25119 genes, 0.1%	1
respiratory chain complex IV	4 out of 3793 genes, 0.1%	22 out of 25119 genes, 0.1%	1
transport vesicle membrane	9 out of 3793 genes, 0.2%	54 out of 25119 genes, 0.2%	1
clathrin adaptor complex	13 out of 3793 genes, 0.3%	80 out of 25119 genes, 0.3%	1
chloroplast stroma	114 out of 3793 genes, 3.0%	745 out of 25119 genes, 3.0%	1
nucleosome	36 out of 3793 genes, 0.9%	232 out of 25119 genes, 0.9%	1
DNA bending complex	36 out of 3793 genes, 0.9%	232 out of 25119 genes, 0.9%	1
early endosome	2 out of 3793 genes, 0.1%	10 out of 25119 genes, 0.0%	1
cortical microtubule, transverse to long axis	2 out of 3793 genes, 0.1%	10 out of 25119 genes, 0.0%	1
dynein complex	2 out of 3793 genes, 0.1%	10 out of 25119 genes, 0.0%	1
H4/H2A histone acetyltransferase complex	2 out of 3793 genes, 0.1%	10 out of 25119 genes, 0.0%	1
H4 histone acetyltransferase complex	2 out of 3793 genes, 0.1%	10 out of 25119 genes, 0.0%	1
myosin complex	9 out of 3793 genes, 0.2%	56 out of 25119 genes, 0.2%	1
proton-transporting two-sector ATPase complex, catalytic domain	21 out of 3793 genes, 0.6%	135 out of 25119 genes, 0.5%	1
nuclear chromosome	14 out of 3793 genes, 0.4%	89 out of 25119 genes, 0.4%	1
Golgi-associated vesicle membrane	12 out of 3793 genes, 0.3%	76 out of 25119 genes, 0.3%	1
replication fork	3 out of 3793 genes, 0.1%	17 out of 25119 genes, 0.1%	1
small nuclear ribonucleoprotein complex	3 out of 3793 genes, 0.1%	17 out of 25119 genes, 0.1%	1
cell wall	219 out of 3793 genes, 5.8%	1445 out of 25119 genes, 5.8%	1
proteasome core complex, alpha-subunit complex	8 out of 3793 genes, 0.2%	50 out of 25119 genes, 0.2%	1
ubiquitin ligase complex	36 out of 3793 genes, 0.9%	235 out of 25119 genes, 0.9%	1
plastid outer membrane	7 out of 3793 genes, 0.2%	44 out of 25119 genes, 0.2%	1
1,3-beta-D-glucan synthase complex	10 out of 3793 genes, 0.3%	64 out of 25119 genes, 0.3%	1
AP-type membrane coat adaptor complex	13 out of 3793 genes, 0.3%	84 out of 25119 genes, 0.3%	1
histone acetyltransferase complex	2 out of 3793 genes, 0.1%	11 out of 25119 genes, 0.0%	1
protein acetyltransferase complex	2 out of 3793 genes, 0.1%	11 out of 25119 genes, 0.0%	1
intrinsic component of plastid outer membrane	2 out of 3793 genes, 0.1%	11 out of 25119 genes, 0.0%	1
integral component of plastid outer membrane	2 out of 3793 genes, 0.1%	11 out of 25119 genes, 0.0%	1
intrinsic component of chloroplast outer membrane	2 out of 3793 genes, 0.1%	11 out of 25119 genes, 0.0%	1
integral component of chloroplast outer membrane	2 out of 3793 genes, 0.1%	11 out of 25119 genes, 0.0%	1
acetyltransferase complex	2 out of 3793 genes, 0.1%	11 out of 25119 genes, 0.0%	1
protein kinase complex	2 out of 3793 genes, 0.1%	11 out of 25119 genes, 0.0%	1
cytoskeletal part	98 out of 3793 genes, 2.6%	649 out of 25119 genes, 2.6%	1
cell plate	7 out of 3793 genes, 0.2%	45 out of 25119 genes, 0.2%	1
external encapsulating structure	220 out of 3793 genes, 5.8%	1461 out of 25119 genes, 5.8%	1
transcription factor complex	4 out of 3793 genes, 0.1%	25 out of 25119 genes, 0.1%	1
nuclear transcription factor complex	4 out of 3793 genes, 0.1%	25 out of 25119 genes, 0.1%	1
RNA polymerase II transcription factor complex	4 out of 3793 genes, 0.1%	25 out of 25119 genes, 0.1%	1
cytoskeleton	122 out of 3793 genes, 3.2%	812 out of 25119 genes, 3.2%	1
chloroplast inner membrane	6 out of 3793 genes, 0.2%	39 out of 25119 genes, 0.2%	1
chloroplast outer membrane	6 out of 3793 genes, 0.2%	39 out of 25119 genes, 0.2%	1
organelle membrane	259 out of 3793 genes, 6.8%	1726 out of 25119 genes, 6.9%	1
proteasome regulatory particle, lid subcomplex	2 out of 3793 genes, 0.1%	12 out of 25119 genes, 0.0%	1
intrinsic component of plastid membrane	2 out of 3793 genes, 0.1%	12 out of 25119 genes, 0.0%	1
integral component of plastid membrane	2 out of 3793 genes, 0.1%	12 out of 25119 genes, 0.0%	1
Cajal body	3 out of 3793 genes, 0.1%	19 out of 25119 genes, 0.1%	1
6-phosphofructokinase complex	6 out of 3793 genes, 0.2%	40 out of 25119 genes, 0.2%	1
chloroplast	650 out of 3793 genes, 17.1%	4332 out of 25119 genes, 17.2%	1
plastid inner membrane	6 out of 3793 genes, 0.2%	41 out of 25119 genes, 0.2%	1
transcription factor TFIIA complex	2 out of 3793 genes, 0.1%	13 out of 25119 genes, 0.1%	1
spindle microtubule	2 out of 3793 genes, 0.1%	13 out of 25119 genes, 0.1%	1
apical plasma membrane	2 out of 3793 genes, 0.1%	13 out of 25119 genes, 0.1%	1
Golgi apparatus	186 out of 3793 genes, 4.9%	1253 out of 25119 genes, 5.0%	1
mitochondrial matrix	18 out of 3793 genes, 0.5%	125 out of 25119 genes, 0.5%	1
nuclear chromosome part	10 out of 3793 genes, 0.3%	70 out of 25119 genes, 0.3%	1
amyloplast	4 out of 3793 genes, 0.1%	28 out of 25119 genes, 0.1%	1
peroxisome	50 out of 3793 genes, 1.3%	344 out of 25119 genes, 1.4%	1
microbody	50 out of 3793 genes, 1.3%	344 out of 25119 genes, 1.4%	1
coated vesicle membrane	19 out of 3793 genes, 0.5%	133 out of 25119 genes, 0.5%	1
stromule	8 out of 3793 genes, 0.2%	57 out of 25119 genes, 0.2%	1
heterotrimeric G-protein complex	2 out of 3793 genes, 0.1%	14 out of 25119 genes, 0.1%	1
extrinsic component of plasma membrane	2 out of 3793 genes, 0.1%	14 out of 25119 genes, 0.1%	1
extrinsic component of cytoplasmic side of plasma membrane	2 out of 3793 genes, 0.1%	14 out of 25119 genes, 0.1%	1
ubiquitin conjugating enzyme complex	2 out of 3793 genes, 0.1%	14 out of 25119 genes, 0.1%	1
UBC13-MMS2 complex	2 out of 3793 genes, 0.1%	14 out of 25119 genes, 0.1%	1
microtubule	51 out of 3793 genes, 1.3%	352 out of 25119 genes, 1.4%	1
coated vesicle	21 out of 3793 genes, 0.6%	148 out of 25119 genes, 0.6%	1
vesicle coat	18 out of 3793 genes, 0.5%	129 out of 25119 genes, 0.5%	1
cytoplasmic vesicle membrane	20 out of 3793 genes, 0.5%	143 out of 25119 genes, 0.6%	1
cytoplasmic vesicle part	20 out of 3793 genes, 0.5%	143 out of 25119 genes, 0.6%	1
mitochondrial proton-transporting ATP synthase complex	8 out of 3793 genes, 0.2%	59 out of 25119 genes, 0.2%	1
prefoldin complex	2 out of 3793 genes, 0.1%	15 out of 25119 genes, 0.1%	1
nuclear chromatin	6 out of 3793 genes, 0.2%	45 out of 25119 genes, 0.2%	1
photosystem I	3 out of 3793 genes, 0.1%	23 out of 25119 genes, 0.1%	1
actin cytoskeleton	15 out of 3793 genes, 0.4%	110 out of 25119 genes, 0.4%	1
spliceosomal complex	6 out of 3793 genes, 0.2%	46 out of 25119 genes, 0.2%	1
photosystem II	6 out of 3793 genes, 0.2%	46 out of 25119 genes, 0.2%	1
mitochondrial respiratory chain complex II	2 out of 3793 genes, 0.1%	16 out of 25119 genes, 0.1%	1
tricarboxylic acid cycle enzyme complex	2 out of 3793 genes, 0.1%	16 out of 25119 genes, 0.1%	1
succinate dehydrogenase complex (ubiquinone)	2 out of 3793 genes, 0.1%	16 out of 25119 genes, 0.1%	1
fumarate reductase complex	2 out of 3793 genes, 0.1%	16 out of 25119 genes, 0.1%	1
ribonucleoside-diphosphate reductase complex	3 out of 3793 genes, 0.1%	24 out of 25119 genes, 0.1%	1
vesicle membrane	20 out of 3793 genes, 0.5%	147 out of 25119 genes, 0.6%	1
katanin complex	4 out of 3793 genes, 0.1%	32 out of 25119 genes, 0.1%	1
proton-transporting ATP synthase complex, coupling factor F(o)	5 out of 3793 genes, 0.1%	40 out of 25119 genes, 0.2%	1
multivesicular body	3 out of 3793 genes, 0.1%	25 out of 25119 genes, 0.1%	1
periplasmic space	2 out of 3793 genes, 0.1%	17 out of 25119 genes, 0.1%	1
respiratory chain complex II	2 out of 3793 genes, 0.1%	17 out of 25119 genes, 0.1%	1
succinate dehydrogenase complex	2 out of 3793 genes, 0.1%	17 out of 25119 genes, 0.1%	1
transferase complex	71 out of 3793 genes, 1.9%	504 out of 25119 genes, 2.0%	1
thylakoid membrane	44 out of 3793 genes, 1.2%	319 out of 25119 genes, 1.3%	1
cytoplasmic vesicle	77 out of 3793 genes, 2.0%	547 out of 25119 genes, 2.2%	1
chloroplast part	223 out of 3793 genes, 5.9%	1542 out of 25119 genes, 6.1%	1
Ino80 complex	4 out of 3793 genes, 0.1%	34 out of 25119 genes, 0.1%	1
DNA helicase complex	4 out of 3793 genes, 0.1%	34 out of 25119 genes, 0.1%	1
INO80-type complex	4 out of 3793 genes, 0.1%	34 out of 25119 genes, 0.1%	1
cytoplasmic membrane-bounded vesicle	76 out of 3793 genes, 2.0%	542 out of 25119 genes, 2.2%	1
SWI/SNF superfamily-type complex	4 out of 3793 genes, 0.1%	35 out of 25119 genes, 0.1%	1
late endosome	3 out of 3793 genes, 0.1%	27 out of 25119 genes, 0.1%	1
integral component of Golgi membrane	3 out of 3793 genes, 0.1%	27 out of 25119 genes, 0.1%	1
intrinsic component of Golgi membrane	3 out of 3793 genes, 0.1%	27 out of 25119 genes, 0.1%	1
mitochondrial respiratory chain	34 out of 3793 genes, 0.9%	254 out of 25119 genes, 1.0%	1
catalytic complex	142 out of 3793 genes, 3.7%	1002 out of 25119 genes, 4.0%	1
nuclear speck	5 out of 3793 genes, 0.1%	44 out of 25119 genes, 0.2%	1
cell junction	122 out of 3793 genes, 3.2%	867 out of 25119 genes, 3.5%	1
photosynthetic membrane	44 out of 3793 genes, 1.2%	327 out of 25119 genes, 1.3%	1
chloroplast envelope	119 out of 3793 genes, 3.1%	848 out of 25119 genes, 3.4%	1
chloroplast thylakoid membrane	39 out of 3793 genes, 1.0%	294 out of 25119 genes, 1.2%	1
plastid thylakoid membrane	39 out of 3793 genes, 1.0%	294 out of 25119 genes, 1.2%	1
plasmodesma	121 out of 3793 genes, 3.2%	865 out of 25119 genes, 3.4%	1
symplast	121 out of 3793 genes, 3.2%	865 out of 25119 genes, 3.4%	1
membrane-bounded vesicle	76 out of 3793 genes, 2.0%	554 out of 25119 genes, 2.2%	1
cell-cell junction	121 out of 3793 genes, 3.2%	866 out of 25119 genes, 3.4%	1
membrane coat	35 out of 3793 genes, 0.9%	267 out of 25119 genes, 1.1%	1
coated membrane	35 out of 3793 genes, 0.9%	267 out of 25119 genes, 1.1%	1
plastid envelope	123 out of 3793 genes, 3.2%	881 out of 25119 genes, 3.5%	1
vesicle	77 out of 3793 genes, 2.0%	563 out of 25119 genes, 2.2%	1
organelle subcompartment	48 out of 3793 genes, 1.3%	360 out of 25119 genes, 1.4%	1
microtubule organizing center part	4 out of 3793 genes, 0.1%	38 out of 25119 genes, 0.2%	1
signal recognition particle	2 out of 3793 genes, 0.1%	21 out of 25119 genes, 0.1%	1
nuclear body	8 out of 3793 genes, 0.2%	70 out of 25119 genes, 0.3%	1
plastid	753 out of 3793 genes, 19.9%	5140 out of 25119 genes, 20.5%	1
mitochondrial membrane part	45 out of 3793 genes, 1.2%	341 out of 25119 genes, 1.4%	1
vacuole	235 out of 3793 genes, 6.2%	1653 out of 25119 genes, 6.6%	1
cis-Golgi network	2 out of 3793 genes, 0.1%	22 out of 25119 genes, 0.1%	1
photosystem II oxygen evolving complex	2 out of 3793 genes, 0.1%	22 out of 25119 genes, 0.1%	1
microtubule organizing center	5 out of 3793 genes, 0.1%	48 out of 25119 genes, 0.2%	1
COPI-coated vesicle	6 out of 3793 genes, 0.2%	57 out of 25119 genes, 0.2%	1
COPI-coated vesicle membrane	6 out of 3793 genes, 0.2%	57 out of 25119 genes, 0.2%	1
organelle inner membrane	79 out of 3793 genes, 2.1%	589 out of 25119 genes, 2.3%	1
mitochondrial inner membrane	73 out of 3793 genes, 1.9%	548 out of 25119 genes, 2.2%	1
mitochondrial proton-transporting ATP synthase complex, catalytic core F(1)	3 out of 3793 genes, 0.1%	33 out of 25119 genes, 0.1%	1
plastid part	236 out of 3793 genes, 6.2%	1677 out of 25119 genes, 6.7%	1
organelle envelope	236 out of 3793 genes, 6.2%	1678 out of 25119 genes, 6.7%	1
plastoglobule	3 out of 3793 genes, 0.1%	34 out of 25119 genes, 0.1%	1
Golgi-associated vesicle	12 out of 3793 genes, 0.3%	108 out of 25119 genes, 0.4%	1
chloroplast thylakoid	45 out of 3793 genes, 1.2%	353 out of 25119 genes, 1.4%	1
plastid thylakoid	45 out of 3793 genes, 1.2%	353 out of 25119 genes, 1.4%	1
thylakoid part	45 out of 3793 genes, 1.2%	353 out of 25119 genes, 1.4%	1
thylakoid	71 out of 3793 genes, 1.9%	540 out of 25119 genes, 2.1%	1
envelope	237 out of 3793 genes, 6.2%	1694 out of 25119 genes, 6.7%	1
ER to Golgi transport vesicle membrane	3 out of 3793 genes, 0.1%	35 out of 25119 genes, 0.1%	1
COPII vesicle coat	3 out of 3793 genes, 0.1%	35 out of 25119 genes, 0.1%	1
ER to Golgi transport vesicle	3 out of 3793 genes, 0.1%	35 out of 25119 genes, 0.1%	1
peroxisomal membrane	2 out of 3793 genes, 0.1%	26 out of 25119 genes, 0.1%	1
Arp2/3 protein complex	2 out of 3793 genes, 0.1%	26 out of 25119 genes, 0.1%	1
microbody membrane	2 out of 3793 genes, 0.1%	26 out of 25119 genes, 0.1%	1
respiratory chain	43 out of 3793 genes, 1.1%	342 out of 25119 genes, 1.4%	1
mitochondrial intermembrane space	3 out of 3793 genes, 0.1%	36 out of 25119 genes, 0.1%	1
organelle envelope lumen	3 out of 3793 genes, 0.1%	36 out of 25119 genes, 0.1%	1
COPI vesicle coat	5 out of 3793 genes, 0.1%	54 out of 25119 genes, 0.2%	1
microbody part	2 out of 3793 genes, 0.1%	27 out of 25119 genes, 0.1%	1
peroxisomal part	2 out of 3793 genes, 0.1%	27 out of 25119 genes, 0.1%	1
photosystem	6 out of 3793 genes, 0.2%	64 out of 25119 genes, 0.3%	1
proton-transporting ATP synthase complex, catalytic core F(1)	8 out of 3793 genes, 0.2%	81 out of 25119 genes, 0.3%	1
SCF ubiquitin ligase complex	4 out of 3793 genes, 0.1%	47 out of 25119 genes, 0.2%	1
proton-transporting ATP synthase complex	13 out of 3793 genes, 0.3%	123 out of 25119 genes, 0.5%	1
intrinsic component of endoplasmic reticulum membrane	3 out of 3793 genes, 0.1%	39 out of 25119 genes, 0.2%	1
oxidoreductase complex	39 out of 3793 genes, 1.0%	326 out of 25119 genes, 1.3%	1
nucleoplasm part	25 out of 3793 genes, 0.7%	223 out of 25119 genes, 0.9%	1
integral component of organelle membrane	6 out of 3793 genes, 0.2%	70 out of 25119 genes, 0.3%	1
nucleoplasm	28 out of 3793 genes, 0.7%	249 out of 25119 genes, 1.0%	1
nucleus	830 out of 3793 genes, 21.9%	5785 out of 25119 genes, 23.0%	1
small-subunit processome	2 out of 3793 genes, 0.1%	33 out of 25119 genes, 0.1%	1
extrinsic component of membrane	4 out of 3793 genes, 0.1%	54 out of 25119 genes, 0.2%	1
outer membrane	11 out of 3793 genes, 0.3%	116 out of 25119 genes, 0.5%	1
organelle outer membrane	10 out of 3793 genes, 0.3%	108 out of 25119 genes, 0.4%	1
intrinsic component of organelle membrane	8 out of 3793 genes, 0.2%	91 out of 25119 genes, 0.4%	1
preribosome	2 out of 3793 genes, 0.1%	37 out of 25119 genes, 0.1%	1
mitochondrial part	99 out of 3793 genes, 2.6%	788 out of 25119 genes, 3.1%	1
mitochondrial membrane	79 out of 3793 genes, 2.1%	643 out of 25119 genes, 2.6%	1
mitochondrial respiratory chain complex I	13 out of 3793 genes, 0.3%	142 out of 25119 genes, 0.6%	1
DNA-directed RNA polymerase II, holoenzyme	6 out of 3793 genes, 0.2%	81 out of 25119 genes, 0.3%	1
mitochondrial envelope	81 out of 3793 genes, 2.1%	677 out of 25119 genes, 2.7%	1
DNA-directed RNA polymerase II, core complex	3 out of 3793 genes, 0.1%	55 out of 25119 genes, 0.2%	1
NADH dehydrogenase complex	14 out of 3793 genes, 0.4%	159 out of 25119 genes, 0.6%	1
respiratory chain complex I	14 out of 3793 genes, 0.4%	159 out of 25119 genes, 0.6%	1
DNA-directed RNA polymerase complex	6 out of 3793 genes, 0.2%	89 out of 25119 genes, 0.4%	1
nuclear DNA-directed RNA polymerase complex	6 out of 3793 genes, 0.2%	89 out of 25119 genes, 0.4%	1
mitochondrion	385 out of 3793 genes, 10.2%	2856 out of 25119 genes, 11.4%	1
RNA polymerase complex	6 out of 3793 genes, 0.2%	93 out of 25119 genes, 0.4%	1
mitochondrial outer membrane	3 out of 3793 genes, 0.1%	64 out of 25119 genes, 0.3%	1
intracellular membrane-bounded organelle	2054 out of 3793 genes, 54.2%	14157 out of 25119 genes, 56.4%	1
membrane-bounded organelle	2055 out of 3793 genes, 54.2%	14164 out of 25119 genes, 56.4%	1
nucleomorph	3 out of 3793 genes, 0.1%	87 out of 25119 genes, 0.3%	1
cell	3157 out of 3793 genes, 83.2%	21510 out of 25119 genes, 85.6%	1
cell part	3157 out of 3793 genes, 83.2%	21510 out of 25119 genes, 85.6%	1
cytosolic small ribosomal subunit	45 out of 3793 genes, 1.2%	527 out of 25119 genes, 2.1%	1
nuclear part	274 out of 3793 genes, 7.2%	2326 out of 25119 genes, 9.3%	1
small ribosomal subunit	70 out of 3793 genes, 1.8%	778 out of 25119 genes, 3.1%	1
intracellular organelle part	977 out of 3793 genes, 25.8%	7353 out of 25119 genes, 29.3%	1
organelle part	978 out of 3793 genes, 25.8%	7361 out of 25119 genes, 29.3%	1
intracellular part	2776 out of 3793 genes, 73.2%	19279 out of 25119 genes, 76.8%	1
cytoplasm	2169 out of 3793 genes, 57.2%	15397 out of 25119 genes, 61.3%	1
nucleolus	183 out of 3793 genes, 4.8%	1738 out of 25119 genes, 6.9%	1
intracellular organelle	2341 out of 3793 genes, 61.7%	16550 out of 25119 genes, 65.9%	1
organelle	2342 out of 3793 genes, 61.7%	16561 out of 25119 genes, 65.9%	1
large ribosomal subunit	80 out of 3793 genes, 2.1%	910 out of 25119 genes, 3.6%	1
organelle lumen	235 out of 3793 genes, 6.2%	2141 out of 25119 genes, 8.5%	1
intracellular organelle lumen	235 out of 3793 genes, 6.2%	2141 out of 25119 genes, 8.5%	1
membrane-enclosed lumen	238 out of 3793 genes, 6.3%	2168 out of 25119 genes, 8.6%	1
non-membrane-bounded organelle	611 out of 3793 genes, 16.1%	5464 out of 25119 genes, 21.8%	1
intracellular non-membrane-bounded organelle	611 out of 3793 genes, 16.1%	5464 out of 25119 genes, 21.8%	1
intracellular	2847 out of 3793 genes, 75.1%	19864 out of 25119 genes, 79.1%	1
macromolecular complex	876 out of 3793 genes, 23.1%	7136 out of 25119 genes, 28.4%	1
nuclear lumen	213 out of 3793 genes, 5.6%	1997 out of 25119 genes, 8.0%	1
cytoplasmic part	1831 out of 3793 genes, 48.3%	13332 out of 25119 genes, 53.1%	1
ribonucleoprotein complex	358 out of 3793 genes, 9.4%	3846 out of 25119 genes, 15.3%	1
cytosol	427 out of 3793 genes, 11.3%	3726 out of 25119 genes, 14.8%	1
ribosome	325 out of 3793 genes, 8.6%	3472 out of 25119 genes, 13.8%	1
cytosolic large ribosomal subunit	59 out of 3793 genes, 1.6%	765 out of 25119 genes, 3.0%	1
ribosomal subunit	150 out of 3793 genes, 4.0%	1688 out of 25119 genes, 6.7%	1
cytosolic part	179 out of 3793 genes, 4.7%	2085 out of 25119 genes, 8.3%	1
cytosolic ribosome	164 out of 3793 genes, 4.3%	1991 out of 25119 genes, 7.9%	1

## Sheet: F
Gene Ontology term	Cluster frequency	Genome frequency of use	Corrected P-value
catalytic activity	4093 out of 5832 genes, 70.2%	23911 out of 35661 genes, 67.1%	1.23e-05
4-hydroxy-tetrahydrodipicolinate synthase	26 out of 5832 genes, 0.4%	65 out of 35661 genes, 0.2%	0.00481
transferase activity, transferring glycosyl groups	249 out of 5832 genes, 4.3%	1205 out of 35661 genes, 3.4%	0.03935
oxidoreductase activity	945 out of 5832 genes, 16.2%	5205 out of 35661 genes, 14.6%	0.09599
transferase activity	1571 out of 5832 genes, 26.9%	8911 out of 35661 genes, 25.0%	0.10457
oxidoreductase activity, acting on paired donors, with incorporation or reduction of molecular oxygen	152 out of 5832 genes, 2.6%	699 out of 35661 genes, 2.0%	0.10995
hydrolase activity, acting on ester bonds	310 out of 5832 genes, 5.3%	1568 out of 35661 genes, 4.4%	0.153
S-methyltransferase activity	10 out of 5832 genes, 0.2%	18 out of 35661 genes, 0.1%	0.17414
carbon-oxygen lyase activity	96 out of 5832 genes, 1.6%	414 out of 35661 genes, 1.2%	0.19682
phosphoric ester hydrolase activity	172 out of 5832 genes, 2.9%	818 out of 35661 genes, 2.3%	0.24526
octanoyltransferase activity	7 out of 5832 genes, 0.1%	10 out of 35661 genes, 0.0%	0.24798
lipoyltransferase activity	7 out of 5832 genes, 0.1%	10 out of 35661 genes, 0.0%	0.24798
electron carrier activity	134 out of 5832 genes, 2.3%	615 out of 35661 genes, 1.7%	0.24855
dioxygenase activity	84 out of 5832 genes, 1.4%	356 out of 35661 genes, 1.0%	0.26434
enzyme inhibitor activity	30 out of 5832 genes, 0.5%	97 out of 35661 genes, 0.3%	0.28324
protein serine/threonine kinase activity	314 out of 5832 genes, 5.4%	1606 out of 35661 genes, 4.5%	0.3081
oxidoreductase activity, acting on paired donors, with incorporation or reduction of molecular oxygen, 2-oxoglutarate as one donor, and incorporation of one atom each of oxygen into both donors	65 out of 5832 genes, 1.1%	264 out of 35661 genes, 0.7%	0.37246
iron ion binding	120 out of 5832 genes, 2.1%	548 out of 35661 genes, 1.5%	0.41496
carbohydrate binding	73 out of 5832 genes, 1.3%	305 out of 35661 genes, 0.9%	0.41562
L-aspartate oxidase activity	6 out of 5832 genes, 0.1%	8 out of 35661 genes, 0.0%	0.41566
aspartate oxidase activity	6 out of 5832 genes, 0.1%	8 out of 35661 genes, 0.0%	0.41566
protein binding, bridging	6 out of 5832 genes, 0.1%	8 out of 35661 genes, 0.0%	0.41566
binding, bridging	6 out of 5832 genes, 0.1%	8 out of 35661 genes, 0.0%	0.41566
transferase activity, transferring hexosyl groups	171 out of 5832 genes, 2.9%	822 out of 35661 genes, 2.3%	0.43533
phospholipase C activity	17 out of 5832 genes, 0.3%	45 out of 35661 genes, 0.1%	0.46938
peptidase inhibitor activity	18 out of 5832 genes, 0.3%	49 out of 35661 genes, 0.1%	0.48003
peptidase regulator activity	18 out of 5832 genes, 0.3%	49 out of 35661 genes, 0.1%	0.48003
phosphatidylinositol-4,5-bisphosphate 5-phosphatase activity	10 out of 5832 genes, 0.2%	20 out of 35661 genes, 0.1%	0.53564
phosphatidylinositol bisphosphate phosphatase activity	10 out of 5832 genes, 0.2%	20 out of 35661 genes, 0.1%	0.53564
phosphatidylinositol phosphate 5-phosphatase activity	10 out of 5832 genes, 0.2%	20 out of 35661 genes, 0.1%	0.53564
methylated histone binding	10 out of 5832 genes, 0.2%	20 out of 35661 genes, 0.1%	0.53564
CoA carboxylase activity	15 out of 5832 genes, 0.3%	38 out of 35661 genes, 0.1%	0.58343
3-deoxy-7-phosphoheptulonate synthase activity	7 out of 5832 genes, 0.1%	11 out of 35661 genes, 0.0%	0.58526
aldose 1-epimerase activity	8 out of 5832 genes, 0.1%	14 out of 35661 genes, 0.0%	0.63094
metal ion transmembrane transporter activity	84 out of 5832 genes, 1.4%	370 out of 35661 genes, 1.0%	0.94217
phosphoric diester hydrolase activity	46 out of 5832 genes, 0.8%	179 out of 35661 genes, 0.5%	0.9769
drug transmembrane transporter activity	35 out of 5832 genes, 0.6%	127 out of 35661 genes, 0.4%	1
drug transporter activity	35 out of 5832 genes, 0.6%	127 out of 35661 genes, 0.4%	1
receptor binding	9 out of 5832 genes, 0.2%	18 out of 35661 genes, 0.1%	1
protein disulfide oxidoreductase activity	33 out of 5832 genes, 0.6%	118 out of 35661 genes, 0.3%	1
disulfide oxidoreductase activity	43 out of 5832 genes, 0.7%	166 out of 35661 genes, 0.5%	1
hydro-lyase activity	73 out of 5832 genes, 1.3%	319 out of 35661 genes, 0.9%	1
methyltransferase activity	131 out of 5832 genes, 2.2%	627 out of 35661 genes, 1.8%	1
intracellular cyclic nucleotide activated cation channel activity	11 out of 5832 genes, 0.2%	26 out of 35661 genes, 0.1%	1
cyclic nucleotide-gated ion channel activity	11 out of 5832 genes, 0.2%	26 out of 35661 genes, 0.1%	1
cysteine synthase activity	9 out of 5832 genes, 0.2%	19 out of 35661 genes, 0.1%	1
inorganic diphosphatase activity	21 out of 5832 genes, 0.4%	67 out of 35661 genes, 0.2%	1
L-aspartate:fumarate oxidoreductase activity	5 out of 5832 genes, 0.1%	7 out of 35661 genes, 0.0%	1
phosphatidylinositol phosphate phosphatase activity	10 out of 5832 genes, 0.2%	23 out of 35661 genes, 0.1%	1
O-methyltransferase activity	18 out of 5832 genes, 0.3%	55 out of 35661 genes, 0.2%	1
phosphatidylinositol phosphate 4-phosphatase activity	7 out of 5832 genes, 0.1%	13 out of 35661 genes, 0.0%	1
phosphatidylinositol-4-phosphate phosphatase activity	7 out of 5832 genes, 0.1%	13 out of 35661 genes, 0.0%	1
phosphatidylinositol monophosphate phosphatase activity	7 out of 5832 genes, 0.1%	13 out of 35661 genes, 0.0%	1
transferase activity, transferring one-carbon groups	139 out of 5832 genes, 2.4%	676 out of 35661 genes, 1.9%	1
monocarboxylic acid binding	6 out of 5832 genes, 0.1%	10 out of 35661 genes, 0.0%	1
intracellular ligand-gated ion channel activity	11 out of 5832 genes, 0.2%	27 out of 35661 genes, 0.1%	1
endopeptidase inhibitor activity	12 out of 5832 genes, 0.2%	31 out of 35661 genes, 0.1%	1
endopeptidase regulator activity	12 out of 5832 genes, 0.2%	31 out of 35661 genes, 0.1%	1
UDP-glucose 6-dehydrogenase activity	9 out of 5832 genes, 0.2%	20 out of 35661 genes, 0.1%	1
acetyl-CoA carboxylase activity	9 out of 5832 genes, 0.2%	20 out of 35661 genes, 0.1%	1
calcium ion binding	125 out of 5832 genes, 2.1%	603 out of 35661 genes, 1.7%	1
hydroxymethyl-, formyl- and related transferase activity	21 out of 5832 genes, 0.4%	69 out of 35661 genes, 0.2%	1
neutral amino acid transmembrane transporter activity	10 out of 5832 genes, 0.2%	24 out of 35661 genes, 0.1%	1
L-amino acid transmembrane transporter activity	8 out of 5832 genes, 0.1%	17 out of 35661 genes, 0.0%	1
oxaloacetate transmembrane transporter activity	4 out of 5832 genes, 0.1%	5 out of 35661 genes, 0.0%	1
malate transmembrane transporter activity	4 out of 5832 genes, 0.1%	5 out of 35661 genes, 0.0%	1
oxoglutarate:malate antiporter activity	4 out of 5832 genes, 0.1%	5 out of 35661 genes, 0.0%	1
C4-dicarboxylate transmembrane transporter activity	4 out of 5832 genes, 0.1%	5 out of 35661 genes, 0.0%	1
acyl-[acyl-carrier-protein] desaturase activity	4 out of 5832 genes, 0.1%	5 out of 35661 genes, 0.0%	1
ligase activity, forming carbon-carbon bonds	15 out of 5832 genes, 0.3%	44 out of 35661 genes, 0.1%	1
phosphoenolpyruvate carboxykinase activity	17 out of 5832 genes, 0.3%	53 out of 35661 genes, 0.1%	1
phospholipase activity	39 out of 5832 genes, 0.7%	156 out of 35661 genes, 0.4%	1
transaminase activity	39 out of 5832 genes, 0.7%	156 out of 35661 genes, 0.4%	1
transferase activity, transferring nitrogenous groups	39 out of 5832 genes, 0.7%	156 out of 35661 genes, 0.4%	1
3'-5' exonuclease activity	18 out of 5832 genes, 0.3%	58 out of 35661 genes, 0.2%	1
glycine hydroxymethyltransferase activity	14 out of 5832 genes, 0.2%	41 out of 35661 genes, 0.1%	1
S-adenosylmethionine-homocysteine S-methyltransferase activity	6 out of 5832 genes, 0.1%	11 out of 35661 genes, 0.0%	1
L-proline transmembrane transporter activity	5 out of 5832 genes, 0.1%	8 out of 35661 genes, 0.0%	1
phosphatidylinositol phospholipase C activity	11 out of 5832 genes, 0.2%	29 out of 35661 genes, 0.1%	1
inward rectifier potassium channel activity	12 out of 5832 genes, 0.2%	33 out of 35661 genes, 0.1%	1
delta3,5-delta2,4-dienoyl-CoA isomerase activity	3 out of 5832 genes, 0.1%	3 out of 35661 genes, 0.0%	1
protein serine/threonine/tyrosine kinase activity	21 out of 5832 genes, 0.4%	72 out of 35661 genes, 0.2%	1
biotin carboxylase activity	13 out of 5832 genes, 0.2%	38 out of 35661 genes, 0.1%	1
phosphoenolpyruvate carboxylase activity	11 out of 5832 genes, 0.2%	30 out of 35661 genes, 0.1%	1
receptor serine/threonine kinase binding	7 out of 5832 genes, 0.1%	15 out of 35661 genes, 0.0%	1
receptor signaling protein serine/threonine kinase activity	51 out of 5832 genes, 0.9%	222 out of 35661 genes, 0.6%	1
enzyme regulator activity	69 out of 5832 genes, 1.2%	317 out of 35661 genes, 0.9%	1
omega peptidase activity	8 out of 5832 genes, 0.1%	19 out of 35661 genes, 0.1%	1
cadmium ion transmembrane transporter activity	6 out of 5832 genes, 0.1%	12 out of 35661 genes, 0.0%	1
galactosyltransferase activity	23 out of 5832 genes, 0.4%	84 out of 35661 genes, 0.2%	1
peptide transporter activity	9 out of 5832 genes, 0.2%	23 out of 35661 genes, 0.1%	1
transition metal ion transmembrane transporter activity	25 out of 5832 genes, 0.4%	94 out of 35661 genes, 0.3%	1
transmembrane transporter activity	366 out of 5832 genes, 6.3%	1996 out of 35661 genes, 5.6%	1
5-methyltetrahydropteroyltriglutamate-homocysteine S-methyltransferase activity	4 out of 5832 genes, 0.1%	6 out of 35661 genes, 0.0%	1
5-methyltetrahydropteroyltri-L-glutamate-dependent methyltransferase activity	4 out of 5832 genes, 0.1%	6 out of 35661 genes, 0.0%	1
1,2-diacylglycerol 3-beta-galactosyltransferase activity	4 out of 5832 genes, 0.1%	6 out of 35661 genes, 0.0%	1
chorismate mutase activity	5 out of 5832 genes, 0.1%	9 out of 35661 genes, 0.0%	1
voltage-gated cation channel activity	16 out of 5832 genes, 0.3%	53 out of 35661 genes, 0.1%	1
divalent inorganic cation transmembrane transporter activity	39 out of 5832 genes, 0.7%	164 out of 35661 genes, 0.5%	1
inorganic cation transmembrane transporter activity	157 out of 5832 genes, 2.7%	805 out of 35661 genes, 2.3%	1
MAP kinase kinase kinase activity	39 out of 5832 genes, 0.7%	165 out of 35661 genes, 0.5%	1
asparagine synthase (glutamine-hydrolyzing) activity	8 out of 5832 genes, 0.1%	20 out of 35661 genes, 0.1%	1
NADP binding	45 out of 5832 genes, 0.8%	196 out of 35661 genes, 0.5%	1
potassium channel activity	16 out of 5832 genes, 0.3%	54 out of 35661 genes, 0.2%	1
organic acid transmembrane transporter activity	29 out of 5832 genes, 0.5%	116 out of 35661 genes, 0.3%	1
carboxylic acid transmembrane transporter activity	29 out of 5832 genes, 0.5%	116 out of 35661 genes, 0.3%	1
L-amino-acid oxidase activity	6 out of 5832 genes, 0.1%	13 out of 35661 genes, 0.0%	1
cation channel activity	17 out of 5832 genes, 0.3%	59 out of 35661 genes, 0.2%	1
voltage-gated potassium channel activity	15 out of 5832 genes, 0.3%	50 out of 35661 genes, 0.1%	1
oxidoreductase activity, acting on a sulfur group of donors	62 out of 5832 genes, 1.1%	287 out of 35661 genes, 0.8%	1
primary active transmembrane transporter activity	144 out of 5832 genes, 2.5%	740 out of 35661 genes, 2.1%	1
queuine tRNA-ribosyltransferase activity	5 out of 5832 genes, 0.1%	10 out of 35661 genes, 0.0%	1
xenobiotic-transporting ATPase activity	18 out of 5832 genes, 0.3%	65 out of 35661 genes, 0.2%	1
xenobiotic transporter activity	18 out of 5832 genes, 0.3%	65 out of 35661 genes, 0.2%	1
oxidoreductase activity, acting on the CH-NH2 group of donors, oxygen as acceptor	16 out of 5832 genes, 0.3%	56 out of 35661 genes, 0.2%	1
alcohol dehydrogenase activity, zinc-dependent	3 out of 5832 genes, 0.1%	4 out of 35661 genes, 0.0%	1
cyclic-nucleotide phosphodiesterase activity	3 out of 5832 genes, 0.1%	4 out of 35661 genes, 0.0%	1
lupeol synthase activity	3 out of 5832 genes, 0.1%	4 out of 35661 genes, 0.0%	1
dipeptide transporter activity	3 out of 5832 genes, 0.1%	4 out of 35661 genes, 0.0%	1
tripeptide transporter activity	3 out of 5832 genes, 0.1%	4 out of 35661 genes, 0.0%	1
primary miRNA binding	3 out of 5832 genes, 0.1%	4 out of 35661 genes, 0.0%	1
pre-miRNA binding	3 out of 5832 genes, 0.1%	4 out of 35661 genes, 0.0%	1
oxidoreductase activity, acting on paired donors, with oxidation of a pair of donors resulting in the reduction of molecular oxygen to two molecules of water	14 out of 5832 genes, 0.2%	47 out of 35661 genes, 0.1%	1
anion transmembrane transporter activity	77 out of 5832 genes, 1.3%	372 out of 35661 genes, 1.0%	1
receptor signaling protein activity	61 out of 5832 genes, 1.0%	286 out of 35661 genes, 0.8%	1
oxidoreductase activity, acting on single donors with incorporation of molecular oxygen	37 out of 5832 genes, 0.6%	160 out of 35661 genes, 0.4%	1
ribulose-phosphate 3-epimerase activity	4 out of 5832 genes, 0.1%	7 out of 35661 genes, 0.0%	1
ATPase activity, coupled to transmembrane movement of substances	124 out of 5832 genes, 2.1%	633 out of 35661 genes, 1.8%	1
phosphatase activity	121 out of 5832 genes, 2.1%	617 out of 35661 genes, 1.7%	1
P-P-bond-hydrolysis-driven transmembrane transporter activity	142 out of 5832 genes, 2.4%	735 out of 35661 genes, 2.1%	1
methylcrotonoyl-CoA carboxylase activity	6 out of 5832 genes, 0.1%	14 out of 35661 genes, 0.0%	1
oligopeptide transporter activity	6 out of 5832 genes, 0.1%	14 out of 35661 genes, 0.0%	1
phosphatidylcholine phospholipase C activity	6 out of 5832 genes, 0.1%	14 out of 35661 genes, 0.0%	1
cation transmembrane transporter activity	191 out of 5832 genes, 3.3%	1014 out of 35661 genes, 2.8%	1
actin filament binding	9 out of 5832 genes, 0.2%	26 out of 35661 genes, 0.1%	1
ion transmembrane transporter activity	253 out of 5832 genes, 4.3%	1371 out of 35661 genes, 3.8%	1
ATPase activity, coupled to movement of substances	125 out of 5832 genes, 2.1%	644 out of 35661 genes, 1.8%	1
amino acid transmembrane transporter activity	21 out of 5832 genes, 0.4%	82 out of 35661 genes, 0.2%	1
substrate-specific transporter activity	339 out of 5832 genes, 5.8%	1875 out of 35661 genes, 5.3%	1
phosphatidylserine decarboxylase activity	5 out of 5832 genes, 0.1%	11 out of 35661 genes, 0.0%	1
S-adenosylmethionine-dependent methyltransferase activity	45 out of 5832 genes, 0.8%	206 out of 35661 genes, 0.6%	1
cellulose synthase (UDP-forming) activity	20 out of 5832 genes, 0.3%	78 out of 35661 genes, 0.2%	1
transferase activity, transferring alkyl or aryl (other than methyl) groups	40 out of 5832 genes, 0.7%	180 out of 35661 genes, 0.5%	1
substrate-specific transmembrane transporter activity	298 out of 5832 genes, 5.1%	1641 out of 35661 genes, 4.6%	1
arsenite transmembrane transporter activity	8 out of 5832 genes, 0.1%	23 out of 35661 genes, 0.1%	1
pectinesterase activity	13 out of 5832 genes, 0.2%	45 out of 35661 genes, 0.1%	1
serine-type endopeptidase inhibitor activity	7 out of 5832 genes, 0.1%	19 out of 35661 genes, 0.1%	1
arsenite secondary active transmembrane transporter activity	7 out of 5832 genes, 0.1%	19 out of 35661 genes, 0.1%	1
acidic amino acid transmembrane transporter activity	7 out of 5832 genes, 0.1%	19 out of 35661 genes, 0.1%	1
arsenite-transmembrane transporting ATPase activity	7 out of 5832 genes, 0.1%	19 out of 35661 genes, 0.1%	1
oxidosqualene cyclase activity	7 out of 5832 genes, 0.1%	19 out of 35661 genes, 0.1%	1
phosphoprotein phosphatase activity	76 out of 5832 genes, 1.3%	375 out of 35661 genes, 1.1%	1
organic anion transmembrane transporter activity	37 out of 5832 genes, 0.6%	165 out of 35661 genes, 0.5%	1
G-protein coupled receptor kinase activity	2 out of 5832 genes, 0.0%	2 out of 35661 genes, 0.0%	1
ferrous iron binding	2 out of 5832 genes, 0.0%	2 out of 35661 genes, 0.0%	1
FMN reductase activity	2 out of 5832 genes, 0.0%	2 out of 35661 genes, 0.0%	1
H4 histone acetyltransferase activity	2 out of 5832 genes, 0.0%	2 out of 35661 genes, 0.0%	1
alpha-ketoglutarate transmembrane transporter activity	2 out of 5832 genes, 0.0%	2 out of 35661 genes, 0.0%	1
glutathione binding	2 out of 5832 genes, 0.0%	2 out of 35661 genes, 0.0%	1
oligopeptide binding	2 out of 5832 genes, 0.0%	2 out of 35661 genes, 0.0%	1
transporter activity	462 out of 5832 genes, 7.9%	2606 out of 35661 genes, 7.3%	1
cellulose synthase activity	20 out of 5832 genes, 0.3%	79 out of 35661 genes, 0.2%	1
lipase activity	45 out of 5832 genes, 0.8%	208 out of 35661 genes, 0.6%	1
hydrolase activity, acting on acid anhydrides, catalyzing transmembrane movement of substances	127 out of 5832 genes, 2.2%	662 out of 35661 genes, 1.9%	1
UDP-glycosyltransferase activity	91 out of 5832 genes, 1.6%	460 out of 35661 genes, 1.3%	1
N2-acetyl-L-ornithine:2-oxoglutarate 5-aminotransferase activity	4 out of 5832 genes, 0.1%	8 out of 35661 genes, 0.0%	1
ferroxidase activity	4 out of 5832 genes, 0.1%	8 out of 35661 genes, 0.0%	1
ferric iron binding	4 out of 5832 genes, 0.1%	8 out of 35661 genes, 0.0%	1
GDP-mannose 4,6-dehydratase activity	4 out of 5832 genes, 0.1%	8 out of 35661 genes, 0.0%	1
oxidoreductase activity, oxidizing metal ions, oxygen as acceptor	4 out of 5832 genes, 0.1%	8 out of 35661 genes, 0.0%	1
gibberellin 2-beta-dioxygenase activity	4 out of 5832 genes, 0.1%	8 out of 35661 genes, 0.0%	1
racemase and epimerase activity, acting on carbohydrates and derivatives	20 out of 5832 genes, 0.3%	80 out of 35661 genes, 0.2%	1
phosphotransferase activity, alcohol group as acceptor	526 out of 5832 genes, 9.0%	2991 out of 35661 genes, 8.4%	1
potassium ion transmembrane transporter activity	21 out of 5832 genes, 0.4%	85 out of 35661 genes, 0.2%	1
phosphogluconate dehydrogenase (decarboxylating) activity	8 out of 5832 genes, 0.1%	24 out of 35661 genes, 0.1%	1
oxidoreductase activity, acting on the CH-NH2 group of donors	28 out of 5832 genes, 0.5%	121 out of 35661 genes, 0.3%	1
copper ion transmembrane transporter activity	12 out of 5832 genes, 0.2%	42 out of 35661 genes, 0.1%	1
ATPase activity, coupled to transmembrane movement of ions, phosphorylative mechanism	33 out of 5832 genes, 0.6%	147 out of 35661 genes, 0.4%	1
polygalacturonase activity	10 out of 5832 genes, 0.2%	33 out of 35661 genes, 0.1%	1
glutamate dehydrogenase (NADP+) activity	3 out of 5832 genes, 0.1%	5 out of 35661 genes, 0.0%	1
tRNA-specific adenosine deaminase activity	3 out of 5832 genes, 0.1%	5 out of 35661 genes, 0.0%	1
abscisic acid binding	3 out of 5832 genes, 0.1%	5 out of 35661 genes, 0.0%	1
oxidoreductase activity, acting on the CH-OH group of donors, quinone or similar compound as acceptor	3 out of 5832 genes, 0.1%	5 out of 35661 genes, 0.0%	1
isoprenoid binding	3 out of 5832 genes, 0.1%	5 out of 35661 genes, 0.0%	1
galactolipid galactosyltransferase activity	3 out of 5832 genes, 0.1%	5 out of 35661 genes, 0.0%	1
inositol oxygenase activity	3 out of 5832 genes, 0.1%	5 out of 35661 genes, 0.0%	1
phytochelatin transporter activity	3 out of 5832 genes, 0.1%	5 out of 35661 genes, 0.0%	1
phytochelatin transmembrane transporter activity	3 out of 5832 genes, 0.1%	5 out of 35661 genes, 0.0%	1
oxidoreductase activity, acting on iron-sulfur proteins as donors	5 out of 5832 genes, 0.1%	12 out of 35661 genes, 0.0%	1
hormone binding	5 out of 5832 genes, 0.1%	12 out of 35661 genes, 0.0%	1
silicate transmembrane transporter activity	6 out of 5832 genes, 0.1%	16 out of 35661 genes, 0.0%	1
fructan beta-fructosidase activity	6 out of 5832 genes, 0.1%	16 out of 35661 genes, 0.0%	1
protein kinase activity	459 out of 5832 genes, 7.9%	2601 out of 35661 genes, 7.3%	1
primary amine oxidase activity	9 out of 5832 genes, 0.2%	29 out of 35661 genes, 0.1%	1
ligand-gated ion channel activity	15 out of 5832 genes, 0.3%	57 out of 35661 genes, 0.2%	1
ligand-gated channel activity	15 out of 5832 genes, 0.3%	57 out of 35661 genes, 0.2%	1
UDP-glucosyltransferase activity	68 out of 5832 genes, 1.2%	338 out of 35661 genes, 0.9%	1
anion transmembrane-transporting ATPase activity	22 out of 5832 genes, 0.4%	92 out of 35661 genes, 0.3%	1
pyridoxal phosphate binding	57 out of 5832 genes, 1.0%	278 out of 35661 genes, 0.8%	1
prenyltransferase activity	12 out of 5832 genes, 0.2%	43 out of 35661 genes, 0.1%	1
tetrapyrrole binding	101 out of 5832 genes, 1.7%	523 out of 35661 genes, 1.5%	1
ubiquitin-specific protease activity	8 out of 5832 genes, 0.1%	25 out of 35661 genes, 0.1%	1
hydrolase activity, hydrolyzing O-glycosyl compounds	121 out of 5832 genes, 2.1%	637 out of 35661 genes, 1.8%	1
phosphoglycerate mutase activity	7 out of 5832 genes, 0.1%	21 out of 35661 genes, 0.1%	1
glucosyltransferase activity	75 out of 5832 genes, 1.3%	380 out of 35661 genes, 1.1%	1
trans-cinnamate 4-monooxygenase activity	4 out of 5832 genes, 0.1%	9 out of 35661 genes, 0.0%	1
oxidoreductase activity, acting on iron-sulfur proteins as donors, NAD or NADP as acceptor	4 out of 5832 genes, 0.1%	9 out of 35661 genes, 0.0%	1
caffeoyl-CoA O-methyltransferase activity	4 out of 5832 genes, 0.1%	9 out of 35661 genes, 0.0%	1
intramolecular oxidoreductase activity, transposing C=C bonds	6 out of 5832 genes, 0.1%	17 out of 35661 genes, 0.0%	1
cytokinin dehydrogenase activity	6 out of 5832 genes, 0.1%	17 out of 35661 genes, 0.0%	1
sterol 24-C-methyltransferase activity	5 out of 5832 genes, 0.1%	13 out of 35661 genes, 0.0%	1
valine-tRNA ligase activity	5 out of 5832 genes, 0.1%	13 out of 35661 genes, 0.0%	1
alcohol binding	13 out of 5832 genes, 0.2%	49 out of 35661 genes, 0.1%	1
L-ascorbic acid binding	10 out of 5832 genes, 0.2%	35 out of 35661 genes, 0.1%	1
oxidoreductase activity, acting on the CH-NH group of donors	19 out of 5832 genes, 0.3%	79 out of 35661 genes, 0.2%	1
heme binding	95 out of 5832 genes, 1.6%	495 out of 35661 genes, 1.4%	1
protein tyrosine kinase activity	56 out of 5832 genes, 1.0%	277 out of 35661 genes, 0.8%	1
cation binding	963 out of 5832 genes, 16.5%	5631 out of 35661 genes, 15.8%	1
aspartyl esterase activity	11 out of 5832 genes, 0.2%	40 out of 35661 genes, 0.1%	1
thiolester hydrolase activity	28 out of 5832 genes, 0.5%	126 out of 35661 genes, 0.4%	1
active transmembrane transporter activity	190 out of 5832 genes, 3.3%	1042 out of 35661 genes, 2.9%	1
metal ion binding	953 out of 5832 genes, 16.3%	5574 out of 35661 genes, 15.6%	1
3-oxoacyl-[acyl-carrier-protein] synthase activity	7 out of 5832 genes, 0.1%	22 out of 35661 genes, 0.1%	1
non-membrane spanning protein tyrosine kinase activity	29 out of 5832 genes, 0.5%	132 out of 35661 genes, 0.4%	1
protein methyltransferase activity	17 out of 5832 genes, 0.3%	70 out of 35661 genes, 0.2%	1
carbohydrate phosphatase activity	17 out of 5832 genes, 0.3%	70 out of 35661 genes, 0.2%	1
3-phosphoshikimate 1-carboxyvinyltransferase activity	3 out of 5832 genes, 0.1%	6 out of 35661 genes, 0.0%	1
dihydroorotase activity	3 out of 5832 genes, 0.1%	6 out of 35661 genes, 0.0%	1
isopentenyl-diphosphate delta-isomerase activity	3 out of 5832 genes, 0.1%	6 out of 35661 genes, 0.0%	1
aspartate-tRNA ligase activity	3 out of 5832 genes, 0.1%	6 out of 35661 genes, 0.0%	1
mannose-1-phosphate guanylyltransferase (GDP) activity	3 out of 5832 genes, 0.1%	6 out of 35661 genes, 0.0%	1
sedoheptulose-bisphosphatase activity	3 out of 5832 genes, 0.1%	6 out of 35661 genes, 0.0%	1
tryptophan synthase activity	6 out of 5832 genes, 0.1%	18 out of 35661 genes, 0.1%	1
transition metal ion binding	504 out of 5832 genes, 8.6%	2897 out of 35661 genes, 8.1%	1
kinase activity	655 out of 5832 genes, 11.2%	3798 out of 35661 genes, 10.7%	1
small conjugating protein-specific protease activity	8 out of 5832 genes, 0.1%	27 out of 35661 genes, 0.1%	1
magnesium ion transmembrane transporter activity	12 out of 5832 genes, 0.2%	46 out of 35661 genes, 0.1%	1
oxidoreductase activity, acting on single donors with incorporation of molecular oxygen, incorporation of two atoms of oxygen	27 out of 5832 genes, 0.5%	123 out of 35661 genes, 0.3%	1
histone binding	15 out of 5832 genes, 0.3%	61 out of 35661 genes, 0.2%	1
C-methyltransferase activity	5 out of 5832 genes, 0.1%	14 out of 35661 genes, 0.0%	1
indole-3-acetic acid amido synthetase activity	5 out of 5832 genes, 0.1%	14 out of 35661 genes, 0.0%	1
exonuclease activity	26 out of 5832 genes, 0.4%	118 out of 35661 genes, 0.3%	1
NAD+ diphosphatase activity	4 out of 5832 genes, 0.1%	10 out of 35661 genes, 0.0%	1
oxidoreductase activity, oxidizing metal ions	4 out of 5832 genes, 0.1%	10 out of 35661 genes, 0.0%	1
isomerase activity	149 out of 5832 genes, 2.6%	812 out of 35661 genes, 2.3%	1
inositol hexakisphosphate binding	10 out of 5832 genes, 0.2%	37 out of 35661 genes, 0.1%	1
trehalose-phosphatase activity	10 out of 5832 genes, 0.2%	37 out of 35661 genes, 0.1%	1
UDP-galactosyltransferase activity	10 out of 5832 genes, 0.2%	37 out of 35661 genes, 0.1%	1
flavonol synthase activity	11 out of 5832 genes, 0.2%	42 out of 35661 genes, 0.1%	1
beta-ureidopropionase activity	2 out of 5832 genes, 0.0%	3 out of 35661 genes, 0.0%	1
hormone activity	2 out of 5832 genes, 0.0%	3 out of 35661 genes, 0.0%	1
hexose phosphate transmembrane transporter activity	2 out of 5832 genes, 0.0%	3 out of 35661 genes, 0.0%	1
glucose-6-phosphate transmembrane transporter activity	2 out of 5832 genes, 0.0%	3 out of 35661 genes, 0.0%	1
maleylacetoacetate isomerase activity	2 out of 5832 genes, 0.0%	3 out of 35661 genes, 0.0%	1
L-leucine transaminase activity	2 out of 5832 genes, 0.0%	3 out of 35661 genes, 0.0%	1
L-valine transaminase activity	2 out of 5832 genes, 0.0%	3 out of 35661 genes, 0.0%	1
L-isoleucine transaminase activity	2 out of 5832 genes, 0.0%	3 out of 35661 genes, 0.0%	1
NADP+ binding	2 out of 5832 genes, 0.0%	3 out of 35661 genes, 0.0%	1
organic phosphonate transmembrane-transporting ATPase activity	15 out of 5832 genes, 0.3%	62 out of 35661 genes, 0.2%	1
organic phosphonate transmembrane transporter activity	15 out of 5832 genes, 0.3%	62 out of 35661 genes, 0.2%	1
signal transducer activity	89 out of 5832 genes, 1.5%	470 out of 35661 genes, 1.3%	1
molecular transducer activity	89 out of 5832 genes, 1.5%	470 out of 35661 genes, 1.3%	1
exoribonuclease activity	8 out of 5832 genes, 0.1%	28 out of 35661 genes, 0.1%	1
thioredoxin-disulfide reductase activity	8 out of 5832 genes, 0.1%	28 out of 35661 genes, 0.1%	1
exonuclease activity, active with either ribo- or deoxyribonucleic acids and producing 5'-phosphomonoesters	8 out of 5832 genes, 0.1%	28 out of 35661 genes, 0.1%	1
exoribonuclease activity, producing 5'-phosphomonoesters	8 out of 5832 genes, 0.1%	28 out of 35661 genes, 0.1%	1
flavonoid 3',5'-hydroxylase activity	6 out of 5832 genes, 0.1%	19 out of 35661 genes, 0.1%	1
phosphorylase activity	9 out of 5832 genes, 0.2%	33 out of 35661 genes, 0.1%	1
ribonuclease activity	17 out of 5832 genes, 0.3%	73 out of 35661 genes, 0.2%	1
histone methyltransferase activity	11 out of 5832 genes, 0.2%	43 out of 35661 genes, 0.1%	1
monosaccharide binding	11 out of 5832 genes, 0.2%	43 out of 35661 genes, 0.1%	1
racemase and epimerase activity	23 out of 5832 genes, 0.4%	105 out of 35661 genes, 0.3%	1
antioxidant activity	73 out of 5832 genes, 1.3%	382 out of 35661 genes, 1.1%	1
RNA polymerase II transcription factor binding transcription factor activity	7 out of 5832 genes, 0.1%	24 out of 35661 genes, 0.1%	1
RNA polymerase II transcription cofactor activity	7 out of 5832 genes, 0.1%	24 out of 35661 genes, 0.1%	1
geranyltranstransferase activity	5 out of 5832 genes, 0.1%	15 out of 35661 genes, 0.0%	1
ribonuclease III activity	5 out of 5832 genes, 0.1%	15 out of 35661 genes, 0.0%	1
geranylgeranyl-diphosphate geranylgeranyltransferase activity	5 out of 5832 genes, 0.1%	15 out of 35661 genes, 0.0%	1
double-stranded RNA-specific ribonuclease activity	5 out of 5832 genes, 0.1%	15 out of 35661 genes, 0.0%	1
heat shock protein binding	17 out of 5832 genes, 0.3%	74 out of 35661 genes, 0.2%	1
copper-transporting ATPase activity	8 out of 5832 genes, 0.1%	29 out of 35661 genes, 0.1%	1
peroxidase activity	52 out of 5832 genes, 0.9%	265 out of 35661 genes, 0.7%	1
cysteine-type endopeptidase inhibitor activity	4 out of 5832 genes, 0.1%	11 out of 35661 genes, 0.0%	1
glutamyl-tRNA reductase activity	4 out of 5832 genes, 0.1%	11 out of 35661 genes, 0.0%	1
chlorophyllide a oxygenase [overall] activity	4 out of 5832 genes, 0.1%	11 out of 35661 genes, 0.0%	1
galactinol-raffinose galactosyltransferase activity	4 out of 5832 genes, 0.1%	11 out of 35661 genes, 0.0%	1
monooxygenase activity	79 out of 5832 genes, 1.4%	418 out of 35661 genes, 1.2%	1
DNA (cytosine-5-)-methyltransferase activity	3 out of 5832 genes, 0.1%	7 out of 35661 genes, 0.0%	1
GMP synthase (glutamine-hydrolyzing) activity	3 out of 5832 genes, 0.1%	7 out of 35661 genes, 0.0%	1
adenosine deaminase activity	3 out of 5832 genes, 0.1%	7 out of 35661 genes, 0.0%	1
ferredoxin-NADP+ reductase activity	3 out of 5832 genes, 0.1%	7 out of 35661 genes, 0.0%	1
glutamine-fructose-6-phosphate transaminase (isomerizing) activity	3 out of 5832 genes, 0.1%	7 out of 35661 genes, 0.0%	1
alanine-tRNA ligase activity	3 out of 5832 genes, 0.1%	7 out of 35661 genes, 0.0%	1
L-glutamate transmembrane transporter activity	3 out of 5832 genes, 0.1%	7 out of 35661 genes, 0.0%	1
arsenate reductase (glutaredoxin) activity	3 out of 5832 genes, 0.1%	7 out of 35661 genes, 0.0%	1
DNA-methyltransferase activity	3 out of 5832 genes, 0.1%	7 out of 35661 genes, 0.0%	1
isoamylase activity	3 out of 5832 genes, 0.1%	7 out of 35661 genes, 0.0%	1
arsenate reductase activity	3 out of 5832 genes, 0.1%	7 out of 35661 genes, 0.0%	1
oxidoreductase activity, acting on phosphorus or arsenic in donors	3 out of 5832 genes, 0.1%	7 out of 35661 genes, 0.0%	1
oxidoreductase activity, acting on phosphorus or arsenic in donors, disulfide as acceptor	3 out of 5832 genes, 0.1%	7 out of 35661 genes, 0.0%	1
anthranilate N-benzoyltransferase activity	3 out of 5832 genes, 0.1%	7 out of 35661 genes, 0.0%	1
L-glutamine aminotransferase activity	3 out of 5832 genes, 0.1%	7 out of 35661 genes, 0.0%	1
nutrient reservoir activity	9 out of 5832 genes, 0.2%	34 out of 35661 genes, 0.1%	1
glucan endo-1,3-beta-D-glucosidase activity	10 out of 5832 genes, 0.2%	39 out of 35661 genes, 0.1%	1
carboxylic acid binding	27 out of 5832 genes, 0.5%	128 out of 35661 genes, 0.4%	1
organic acid binding	27 out of 5832 genes, 0.5%	128 out of 35661 genes, 0.4%	1
ATPase activity, coupled to transmembrane movement of ions	87 out of 5832 genes, 1.5%	466 out of 35661 genes, 1.3%	1
aldo-keto reductase (NADP) activity	7 out of 5832 genes, 0.1%	25 out of 35661 genes, 0.1%	1
manganese ion binding	18 out of 5832 genes, 0.3%	81 out of 35661 genes, 0.2%	1
hexokinase activity	8 out of 5832 genes, 0.1%	30 out of 35661 genes, 0.1%	1
phosphotransferase activity, for other substituted phosphate groups	8 out of 5832 genes, 0.1%	30 out of 35661 genes, 0.1%	1
protein phosphatase type 2A regulator activity	12 out of 5832 genes, 0.2%	50 out of 35661 genes, 0.1%	1
protein phosphatase regulator activity	12 out of 5832 genes, 0.2%	50 out of 35661 genes, 0.1%	1
hydrolase activity, acting on glycosyl bonds	130 out of 5832 genes, 2.2%	717 out of 35661 genes, 2.0%	1
actin binding	28 out of 5832 genes, 0.5%	136 out of 35661 genes, 0.4%	1
monocarboxylic acid transmembrane transporter activity	6 out of 5832 genes, 0.1%	21 out of 35661 genes, 0.1%	1
protein binding transcription factor activity	13 out of 5832 genes, 0.2%	56 out of 35661 genes, 0.2%	1
phosphatase regulator activity	12 out of 5832 genes, 0.2%	51 out of 35661 genes, 0.1%	1
oxidoreductase activity, acting on peroxide as acceptor	52 out of 5832 genes, 0.9%	271 out of 35661 genes, 0.8%	1
alcohol dehydrogenase (NAD) activity	7 out of 5832 genes, 0.1%	26 out of 35661 genes, 0.1%	1
oxidoreductase activity, acting on paired donors, with incorporation or reduction of molecular oxygen, reduced flavin or flavoprotein as one donor, and incorporation of one atom of oxygen	7 out of 5832 genes, 0.1%	26 out of 35661 genes, 0.1%	1
aromatase activity	7 out of 5832 genes, 0.1%	26 out of 35661 genes, 0.1%	1
oxidoreductase activity, acting on NAD(P)H, oxygen as acceptor	10 out of 5832 genes, 0.2%	41 out of 35661 genes, 0.1%	1
alpha-mannosidase activity	8 out of 5832 genes, 0.1%	31 out of 35661 genes, 0.1%	1
lyase activity	175 out of 5832 genes, 3.0%	986 out of 35661 genes, 2.8%	1
amidophosphoribosyltransferase activity	2 out of 5832 genes, 0.0%	4 out of 35661 genes, 0.0%	1
glycerol-3-phosphate dehydrogenase activity	2 out of 5832 genes, 0.0%	4 out of 35661 genes, 0.0%	1
prephenate dehydrogenase (NADP+) activity	2 out of 5832 genes, 0.0%	4 out of 35661 genes, 0.0%	1
uroporphyrinogen-III synthase activity	2 out of 5832 genes, 0.0%	4 out of 35661 genes, 0.0%	1
fucosyltransferase activity	2 out of 5832 genes, 0.0%	4 out of 35661 genes, 0.0%	1
alanine-glyoxylate transaminase activity	2 out of 5832 genes, 0.0%	4 out of 35661 genes, 0.0%	1
prephenate dehydrogenase activity	2 out of 5832 genes, 0.0%	4 out of 35661 genes, 0.0%	1
acetyl CoA:(Z)-3-hexen-1-ol acetyltransferase activity	2 out of 5832 genes, 0.0%	4 out of 35661 genes, 0.0%	1
amine-lyase activity	2 out of 5832 genes, 0.0%	4 out of 35661 genes, 0.0%	1
strictosidine synthase activity	2 out of 5832 genes, 0.0%	4 out of 35661 genes, 0.0%	1
aryl-alcohol dehydrogenase (NAD+) activity	2 out of 5832 genes, 0.0%	4 out of 35661 genes, 0.0%	1
S-formylglutathione hydrolase activity	2 out of 5832 genes, 0.0%	4 out of 35661 genes, 0.0%	1
glycolate dehydrogenase activity	2 out of 5832 genes, 0.0%	4 out of 35661 genes, 0.0%	1
NADH kinase activity	2 out of 5832 genes, 0.0%	4 out of 35661 genes, 0.0%	1
C-4 methylsterol oxidase activity	3 out of 5832 genes, 0.1%	8 out of 35661 genes, 0.0%	1
formate-tetrahydrofolate ligase activity	3 out of 5832 genes, 0.1%	8 out of 35661 genes, 0.0%	1
glycerate kinase activity	3 out of 5832 genes, 0.1%	8 out of 35661 genes, 0.0%	1
quercetin 3-O-glucosyltransferase activity	3 out of 5832 genes, 0.1%	8 out of 35661 genes, 0.0%	1
calcium-transporting ATPase activity	18 out of 5832 genes, 0.3%	84 out of 35661 genes, 0.2%	1
linoleate 13S-lipoxygenase activity	10 out of 5832 genes, 0.2%	42 out of 35661 genes, 0.1%	1
3'-5'-exoribonuclease activity	6 out of 5832 genes, 0.1%	22 out of 35661 genes, 0.1%	1
RNA helicase activity	6 out of 5832 genes, 0.1%	22 out of 35661 genes, 0.1%	1
calmodulin binding	35 out of 5832 genes, 0.6%	178 out of 35661 genes, 0.5%	1
glyceraldehyde-3-phosphate dehydrogenase (NAD+) (phosphorylating) activity	7 out of 5832 genes, 0.1%	27 out of 35661 genes, 0.1%	1
alpha,alpha-trehalose-phosphate synthase (UDP-forming) activity	8 out of 5832 genes, 0.1%	32 out of 35661 genes, 0.1%	1
peptide disulfide oxidoreductase activity	8 out of 5832 genes, 0.1%	32 out of 35661 genes, 0.1%	1
glutathione disulfide oxidoreductase activity	8 out of 5832 genes, 0.1%	32 out of 35661 genes, 0.1%	1
ligase activity, forming carbon-nitrogen bonds	55 out of 5832 genes, 0.9%	292 out of 35661 genes, 0.8%	1
oxidoreductase activity, acting on a sulfur group of donors, disulfide as acceptor	13 out of 5832 genes, 0.2%	58 out of 35661 genes, 0.2%	1
cation-transporting ATPase activity	72 out of 5832 genes, 1.2%	390 out of 35661 genes, 1.1%	1
voltage-gated ion channel activity	18 out of 5832 genes, 0.3%	85 out of 35661 genes, 0.2%	1
voltage-gated channel activity	18 out of 5832 genes, 0.3%	85 out of 35661 genes, 0.2%	1
transferase activity, transferring phosphorus-containing groups	828 out of 5832 genes, 14.2%	4905 out of 35661 genes, 13.8%	1
transcription factor binding transcription factor activity	12 out of 5832 genes, 0.2%	53 out of 35661 genes, 0.1%	1
transcription cofactor activity	12 out of 5832 genes, 0.2%	53 out of 35661 genes, 0.1%	1
organophosphate ester transmembrane transporter activity	26 out of 5832 genes, 0.4%	129 out of 35661 genes, 0.4%	1
mannosyl-oligosaccharide 1,2-alpha-mannosidase activity	4 out of 5832 genes, 0.1%	13 out of 35661 genes, 0.0%	1
alcohol dehydrogenase (NADP+) activity	4 out of 5832 genes, 0.1%	13 out of 35661 genes, 0.0%	1
intramolecular transferase activity	33 out of 5832 genes, 0.6%	169 out of 35661 genes, 0.5%	1
nuclease activity	45 out of 5832 genes, 0.8%	237 out of 35661 genes, 0.7%	1
antiporter activity	36 out of 5832 genes, 0.6%	186 out of 35661 genes, 0.5%	1
poly(A)-specific ribonuclease activity	5 out of 5832 genes, 0.1%	18 out of 35661 genes, 0.1%	1
alternative oxidase activity	5 out of 5832 genes, 0.1%	18 out of 35661 genes, 0.1%	1
galactosylxylosylprotein 3-beta-galactosyltransferase activity	5 out of 5832 genes, 0.1%	18 out of 35661 genes, 0.1%	1
peroxiredoxin activity	8 out of 5832 genes, 0.1%	33 out of 35661 genes, 0.1%	1
glutathione-disulfide reductase activity	7 out of 5832 genes, 0.1%	28 out of 35661 genes, 0.1%	1
lysine N-methyltransferase activity	7 out of 5832 genes, 0.1%	28 out of 35661 genes, 0.1%	1
protein-lysine N-methyltransferase activity	7 out of 5832 genes, 0.1%	28 out of 35661 genes, 0.1%	1
histone-lysine N-methyltransferase activity	7 out of 5832 genes, 0.1%	28 out of 35661 genes, 0.1%	1
copper-exporting ATPase activity	6 out of 5832 genes, 0.1%	23 out of 35661 genes, 0.1%	1
glycogen phosphorylase activity	6 out of 5832 genes, 0.1%	23 out of 35661 genes, 0.1%	1
oxidoreductase activity, acting on paired donors, with incorporation or reduction of molecular oxygen, NAD(P)H as one donor, and incorporation of one atom of oxygen	28 out of 5832 genes, 0.5%	142 out of 35661 genes, 0.4%	1
N-methyltransferase activity	18 out of 5832 genes, 0.3%	87 out of 35661 genes, 0.2%	1
2-alkenal reductase [NAD(P)] activity	87 out of 5832 genes, 1.5%	482 out of 35661 genes, 1.4%	1
lysozyme activity	3 out of 5832 genes, 0.1%	9 out of 35661 genes, 0.0%	1
asparaginase activity	3 out of 5832 genes, 0.1%	9 out of 35661 genes, 0.0%	1
proton motive force dependent protein transmembrane transporter activity	3 out of 5832 genes, 0.1%	9 out of 35661 genes, 0.0%	1
DNA polymerase processivity factor activity	3 out of 5832 genes, 0.1%	9 out of 35661 genes, 0.0%	1
small molecule binding	1624 out of 5832 genes, 27.8%	9747 out of 35661 genes, 27.3%	1
microtubule motor activity	25 out of 5832 genes, 0.4%	126 out of 35661 genes, 0.4%	1
identical protein binding	44 out of 5832 genes, 0.8%	234 out of 35661 genes, 0.7%	1
hydrolase activity, acting on carbon-nitrogen (but not peptide) bonds, in cyclic amides	9 out of 5832 genes, 0.2%	39 out of 35661 genes, 0.1%	1
xyloglucan:xyloglucosyl transferase activity	12 out of 5832 genes, 0.2%	55 out of 35661 genes, 0.2%	1
mannosidase activity	8 out of 5832 genes, 0.1%	34 out of 35661 genes, 0.1%	1
hydrogen-translocating pyrophosphatase activity	11 out of 5832 genes, 0.2%	50 out of 35661 genes, 0.1%	1
procollagen-proline 4-dioxygenase activity	4 out of 5832 genes, 0.1%	14 out of 35661 genes, 0.0%	1
mannosyl-oligosaccharide mannosidase activity	4 out of 5832 genes, 0.1%	14 out of 35661 genes, 0.0%	1
Rab GTPase binding	4 out of 5832 genes, 0.1%	14 out of 35661 genes, 0.0%	1
procollagen-proline dioxygenase activity	4 out of 5832 genes, 0.1%	14 out of 35661 genes, 0.0%	1
peptidyl-proline dioxygenase activity	4 out of 5832 genes, 0.1%	14 out of 35661 genes, 0.0%	1
peptidyl-proline 4-dioxygenase activity	4 out of 5832 genes, 0.1%	14 out of 35661 genes, 0.0%	1
cinnamyl-alcohol dehydrogenase activity	4 out of 5832 genes, 0.1%	14 out of 35661 genes, 0.0%	1
sterol-4-alpha-carboxylate 3-dehydrogenase (decarboxylating) activity	4 out of 5832 genes, 0.1%	14 out of 35661 genes, 0.0%	1
dicarboxylic acid transmembrane transporter activity	6 out of 5832 genes, 0.1%	24 out of 35661 genes, 0.1%	1
NAD(P)H dehydrogenase (quinone) activity	2 out of 5832 genes, 0.0%	5 out of 35661 genes, 0.0%	1
cystathionine gamma-synthase activity	2 out of 5832 genes, 0.0%	5 out of 35661 genes, 0.0%	1
metallocarboxypeptidase activity	2 out of 5832 genes, 0.0%	5 out of 35661 genes, 0.0%	1
ethanolamine kinase activity	2 out of 5832 genes, 0.0%	5 out of 35661 genes, 0.0%	1
protein-L-isoaspartate (D-aspartate) O-methyltransferase activity	2 out of 5832 genes, 0.0%	5 out of 35661 genes, 0.0%	1
pyrroline-5-carboxylate reductase activity	2 out of 5832 genes, 0.0%	5 out of 35661 genes, 0.0%	1
uracil phosphoribosyltransferase activity	2 out of 5832 genes, 0.0%	5 out of 35661 genes, 0.0%	1
exoribonuclease II activity	2 out of 5832 genes, 0.0%	5 out of 35661 genes, 0.0%	1
1-phosphatidylinositol-3-kinase activity	2 out of 5832 genes, 0.0%	5 out of 35661 genes, 0.0%	1
glucosylglycerol-phosphate synthase activity	2 out of 5832 genes, 0.0%	5 out of 35661 genes, 0.0%	1
deoxyhypusine synthase activity	2 out of 5832 genes, 0.0%	5 out of 35661 genes, 0.0%	1
phosphatidylinositol 3-kinase activity	2 out of 5832 genes, 0.0%	5 out of 35661 genes, 0.0%	1
ATPase regulator activity	2 out of 5832 genes, 0.0%	5 out of 35661 genes, 0.0%	1
modified amino acid binding	2 out of 5832 genes, 0.0%	5 out of 35661 genes, 0.0%	1
phosphorelay response regulator activity	10 out of 5832 genes, 0.2%	45 out of 35661 genes, 0.1%	1
carbon-nitrogen ligase activity, with glutamine as amido-N-donor	12 out of 5832 genes, 0.2%	56 out of 35661 genes, 0.2%	1
anion:anion antiporter activity	9 out of 5832 genes, 0.2%	40 out of 35661 genes, 0.1%	1
calcium ion transmembrane transporter activity	19 out of 5832 genes, 0.3%	95 out of 35661 genes, 0.3%	1
cyclic nucleotide binding	8 out of 5832 genes, 0.1%	35 out of 35661 genes, 0.1%	1
nucleoside-triphosphatase regulator activity	15 out of 5832 genes, 0.3%	73 out of 35661 genes, 0.2%	1
MAP kinase activity	12 out of 5832 genes, 0.2%	57 out of 35661 genes, 0.2%	1
sucrose alpha-glucosidase activity	6 out of 5832 genes, 0.1%	25 out of 35661 genes, 0.1%	1
hydrogen-exporting ATPase activity, phosphorylative mechanism	6 out of 5832 genes, 0.1%	25 out of 35661 genes, 0.1%	1
glycogen debranching enzyme activity	3 out of 5832 genes, 0.1%	10 out of 35661 genes, 0.0%	1
leukotriene-A4 hydrolase activity	3 out of 5832 genes, 0.1%	10 out of 35661 genes, 0.0%	1
sulfate adenylyltransferase (ATP) activity	3 out of 5832 genes, 0.1%	10 out of 35661 genes, 0.0%	1
methionine-tRNA ligase activity	3 out of 5832 genes, 0.1%	10 out of 35661 genes, 0.0%	1
bile acid:sodium symporter activity	3 out of 5832 genes, 0.1%	10 out of 35661 genes, 0.0%	1
tocopherol cyclase activity	3 out of 5832 genes, 0.1%	10 out of 35661 genes, 0.0%	1
bile acid transmembrane transporter activity	3 out of 5832 genes, 0.1%	10 out of 35661 genes, 0.0%	1
beta-1,4-mannosyltransferase activity	3 out of 5832 genes, 0.1%	10 out of 35661 genes, 0.0%	1
sucrose-phosphate phosphatase activity	3 out of 5832 genes, 0.1%	10 out of 35661 genes, 0.0%	1
chaperone binding	3 out of 5832 genes, 0.1%	10 out of 35661 genes, 0.0%	1
phosphoglucan, water dikinase activity	3 out of 5832 genes, 0.1%	10 out of 35661 genes, 0.0%	1
mannan synthase activity	3 out of 5832 genes, 0.1%	10 out of 35661 genes, 0.0%	1
dolichyl-diphosphooligosaccharide-protein glycotransferase activity	9 out of 5832 genes, 0.2%	41 out of 35661 genes, 0.1%	1
motor activity	36 out of 5832 genes, 0.6%	193 out of 35661 genes, 0.5%	1
ubiquitin thiolesterase activity	15 out of 5832 genes, 0.3%	74 out of 35661 genes, 0.2%	1
nucleotide diphosphatase activity	4 out of 5832 genes, 0.1%	15 out of 35661 genes, 0.0%	1
histone-arginine N-methyltransferase activity	4 out of 5832 genes, 0.1%	15 out of 35661 genes, 0.0%	1
oligosaccharide transmembrane transporter activity	4 out of 5832 genes, 0.1%	15 out of 35661 genes, 0.0%	1
1-aminocyclopropane-1-carboxylate synthase activity	4 out of 5832 genes, 0.1%	15 out of 35661 genes, 0.0%	1
TBP-class protein binding	4 out of 5832 genes, 0.1%	15 out of 35661 genes, 0.0%	1
magnesium ion binding	65 out of 5832 genes, 1.1%	362 out of 35661 genes, 1.0%	1
carboxy-lyase activity	30 out of 5832 genes, 0.5%	159 out of 35661 genes, 0.4%	1
NAD binding	40 out of 5832 genes, 0.7%	217 out of 35661 genes, 0.6%	1
nucleotide binding	1578 out of 5832 genes, 27.1%	9506 out of 35661 genes, 26.7%	1
nucleoside phosphate binding	1578 out of 5832 genes, 27.1%	9506 out of 35661 genes, 26.7%	1
monovalent inorganic cation transmembrane transporter activity	98 out of 5832 genes, 1.7%	558 out of 35661 genes, 1.6%	1
inorganic anion transmembrane transporter activity	23 out of 5832 genes, 0.4%	120 out of 35661 genes, 0.3%	1
beta-amylase activity	7 out of 5832 genes, 0.1%	31 out of 35661 genes, 0.1%	1
carbon-nitrogen lyase activity	7 out of 5832 genes, 0.1%	31 out of 35661 genes, 0.1%	1
endoribonuclease activity, producing 5'-phosphomonoesters	7 out of 5832 genes, 0.1%	31 out of 35661 genes, 0.1%	1
terpene synthase activity	9 out of 5832 genes, 0.2%	42 out of 35661 genes, 0.1%	1
protein serine/threonine phosphatase activity	25 out of 5832 genes, 0.4%	132 out of 35661 genes, 0.4%	1
calmodulin-dependent protein kinase activity	36 out of 5832 genes, 0.6%	196 out of 35661 genes, 0.5%	1
transferase activity, transferring pentosyl groups	17 out of 5832 genes, 0.3%	87 out of 35661 genes, 0.2%	1
N-acetyltransferase activity	24 out of 5832 genes, 0.4%	127 out of 35661 genes, 0.4%	1
cofactor binding	245 out of 5832 genes, 4.2%	1439 out of 35661 genes, 4.0%	1
mannosyltransferase activity	5 out of 5832 genes, 0.1%	21 out of 35661 genes, 0.1%	1
protein kinase C activity	5 out of 5832 genes, 0.1%	21 out of 35661 genes, 0.1%	1
anthocyanidin 3-O-glucosyltransferase activity	5 out of 5832 genes, 0.1%	21 out of 35661 genes, 0.1%	1
ubiquitinyl hydrolase activity	15 out of 5832 genes, 0.3%	76 out of 35661 genes, 0.2%	1
rRNA (adenine-N6,N6-)-dimethyltransferase activity	2 out of 5832 genes, 0.0%	6 out of 35661 genes, 0.0%	1
L-lactate dehydrogenase activity	2 out of 5832 genes, 0.0%	6 out of 35661 genes, 0.0%	1
pantetheine-phosphate adenylyltransferase activity	2 out of 5832 genes, 0.0%	6 out of 35661 genes, 0.0%	1
glyceraldehyde-3-phosphate dehydrogenase (NADP+) (non-phosphorylating) activity	2 out of 5832 genes, 0.0%	6 out of 35661 genes, 0.0%	1
glycolate oxidase activity	2 out of 5832 genes, 0.0%	6 out of 35661 genes, 0.0%	1
rRNA (adenine) methyltransferase activity	2 out of 5832 genes, 0.0%	6 out of 35661 genes, 0.0%	1
6-phosphogluconolactonase activity	2 out of 5832 genes, 0.0%	6 out of 35661 genes, 0.0%	1
glycerol-3-phosphate dehydrogenase [NAD(P)+] activity	2 out of 5832 genes, 0.0%	6 out of 35661 genes, 0.0%	1
sinapyl alcohol dehydrogenase activity	2 out of 5832 genes, 0.0%	6 out of 35661 genes, 0.0%	1
glycerol-3-phosphate dehydrogenase [NAD+] activity	4 out of 5832 genes, 0.1%	16 out of 35661 genes, 0.0%	1
galactolipase activity	4 out of 5832 genes, 0.1%	16 out of 35661 genes, 0.0%	1
oxidoreductase activity, acting on single donors with incorporation of molecular oxygen, incorporation of one atom of oxygen (internal monooxygenases or internal mixed function oxidases)	7 out of 5832 genes, 0.1%	32 out of 35661 genes, 0.1%	1
ion binding	1978 out of 5832 genes, 33.9%	11964 out of 35661 genes, 33.5%	1
oligosaccharyl transferase activity	9 out of 5832 genes, 0.2%	43 out of 35661 genes, 0.1%	1
pyruvate kinase activity	9 out of 5832 genes, 0.2%	43 out of 35661 genes, 0.1%	1
3-methyl-2-oxobutanoate hydroxymethyltransferase activity	3 out of 5832 genes, 0.1%	11 out of 35661 genes, 0.0%	1
ketol-acid reductoisomerase activity	3 out of 5832 genes, 0.1%	11 out of 35661 genes, 0.0%	1
ribose phosphate diphosphokinase activity	3 out of 5832 genes, 0.1%	11 out of 35661 genes, 0.0%	1
sulfate adenylyltransferase activity	3 out of 5832 genes, 0.1%	11 out of 35661 genes, 0.0%	1
organic acid:sodium symporter activity	3 out of 5832 genes, 0.1%	11 out of 35661 genes, 0.0%	1
basic amino acid transmembrane transporter activity	3 out of 5832 genes, 0.1%	11 out of 35661 genes, 0.0%	1
gated channel activity	21 out of 5832 genes, 0.4%	111 out of 35661 genes, 0.3%	1
aconitate hydratase activity	6 out of 5832 genes, 0.1%	27 out of 35661 genes, 0.1%	1
galactosidase activity	10 out of 5832 genes, 0.2%	49 out of 35661 genes, 0.1%	1
carbohydrate kinase activity	23 out of 5832 genes, 0.4%	123 out of 35661 genes, 0.3%	1
oxidoreductase activity, acting on the CH-NH group of donors, NAD or NADP as acceptor	8 out of 5832 genes, 0.1%	38 out of 35661 genes, 0.1%	1
oxidoreductase activity, acting on the CH-CH group of donors, NAD or NADP as acceptor	100 out of 5832 genes, 1.7%	577 out of 35661 genes, 1.6%	1
oxidoreductase activity, acting on a sulfur group of donors, NAD(P) as acceptor	17 out of 5832 genes, 0.3%	89 out of 35661 genes, 0.2%	1
oxidoreductase activity, acting on the CH-OH group of donors, NAD or NADP as acceptor	116 out of 5832 genes, 2.0%	673 out of 35661 genes, 1.9%	1
beta-galactosidase activity	9 out of 5832 genes, 0.2%	44 out of 35661 genes, 0.1%	1
sugar-phosphatase activity	7 out of 5832 genes, 0.1%	33 out of 35661 genes, 0.1%	1
chitinase activity	4 out of 5832 genes, 0.1%	17 out of 35661 genes, 0.0%	1
GTP-dependent protein binding	4 out of 5832 genes, 0.1%	17 out of 35661 genes, 0.0%	1
trans-zeatin O-beta-D-glucosyltransferase activity	4 out of 5832 genes, 0.1%	17 out of 35661 genes, 0.0%	1
beta-glucosidase activity	14 out of 5832 genes, 0.2%	73 out of 35661 genes, 0.2%	1
intramolecular oxidoreductase activity	18 out of 5832 genes, 0.3%	96 out of 35661 genes, 0.3%	1
carbon-oxygen lyase activity, acting on phosphates	11 out of 5832 genes, 0.2%	56 out of 35661 genes, 0.2%	1
enoyl-CoA hydratase activity	6 out of 5832 genes, 0.1%	28 out of 35661 genes, 0.1%	1
chlorophyll binding	6 out of 5832 genes, 0.1%	28 out of 35661 genes, 0.1%	1
amide binding	6 out of 5832 genes, 0.1%	28 out of 35661 genes, 0.1%	1
channel activity	31 out of 5832 genes, 0.5%	172 out of 35661 genes, 0.5%	1
passive transmembrane transporter activity	31 out of 5832 genes, 0.5%	172 out of 35661 genes, 0.5%	1
NADPH-hemoprotein reductase activity	3 out of 5832 genes, 0.1%	12 out of 35661 genes, 0.0%	1
mRNA (guanine-N7-)-methyltransferase activity	3 out of 5832 genes, 0.1%	12 out of 35661 genes, 0.0%	1
anion:cation symporter activity	3 out of 5832 genes, 0.1%	12 out of 35661 genes, 0.0%	1
solute:sodium symporter activity	3 out of 5832 genes, 0.1%	12 out of 35661 genes, 0.0%	1
ether hydrolase activity	3 out of 5832 genes, 0.1%	12 out of 35661 genes, 0.0%	1
cytoskeletal protein binding	47 out of 5832 genes, 0.8%	267 out of 35661 genes, 0.7%	1
DNA-directed DNA polymerase activity	13 out of 5832 genes, 0.2%	68 out of 35661 genes, 0.2%	1
small GTPase regulator activity	13 out of 5832 genes, 0.2%	68 out of 35661 genes, 0.2%	1
GTPase regulator activity	13 out of 5832 genes, 0.2%	68 out of 35661 genes, 0.2%	1
endonuclease activity, active with either ribo- or deoxyribonucleic acids and producing 5'-phosphomonoesters	7 out of 5832 genes, 0.1%	34 out of 35661 genes, 0.1%	1
substrate-specific channel activity	30 out of 5832 genes, 0.5%	167 out of 35661 genes, 0.5%	1
fatty acid synthase activity	14 out of 5832 genes, 0.2%	74 out of 35661 genes, 0.2%	1
hydrogen-exporting ATPase activity	19 out of 5832 genes, 0.3%	103 out of 35661 genes, 0.3%	1
phosphoethanolamine N-methyltransferase activity	2 out of 5832 genes, 0.0%	7 out of 35661 genes, 0.0%	1
NAD+ kinase activity	2 out of 5832 genes, 0.0%	7 out of 35661 genes, 0.0%	1
dolichyl-phosphate-mannose-protein mannosyltransferase activity	2 out of 5832 genes, 0.0%	7 out of 35661 genes, 0.0%	1
malate synthase activity	2 out of 5832 genes, 0.0%	7 out of 35661 genes, 0.0%	1
saccharopine dehydrogenase activity	2 out of 5832 genes, 0.0%	7 out of 35661 genes, 0.0%	1
lysine-tRNA ligase activity	2 out of 5832 genes, 0.0%	7 out of 35661 genes, 0.0%	1
auxin binding	2 out of 5832 genes, 0.0%	7 out of 35661 genes, 0.0%	1
glucuronosyltransferase activity	2 out of 5832 genes, 0.0%	7 out of 35661 genes, 0.0%	1
phosphoglycerate transmembrane transporter activity	2 out of 5832 genes, 0.0%	7 out of 35661 genes, 0.0%	1
aldonate transmembrane transporter activity	2 out of 5832 genes, 0.0%	7 out of 35661 genes, 0.0%	1
phenylalanine ammonia-lyase activity	2 out of 5832 genes, 0.0%	7 out of 35661 genes, 0.0%	1
inositol trisphosphate kinase activity	2 out of 5832 genes, 0.0%	7 out of 35661 genes, 0.0%	1
triose-phosphate transmembrane transporter activity	2 out of 5832 genes, 0.0%	7 out of 35661 genes, 0.0%	1
phosphopyruvate hydratase activity	8 out of 5832 genes, 0.1%	40 out of 35661 genes, 0.1%	1
histone acetyltransferase activity	12 out of 5832 genes, 0.2%	63 out of 35661 genes, 0.2%	1
acetyl-CoA:L-lysine N6-acetyltransferase	12 out of 5832 genes, 0.2%	63 out of 35661 genes, 0.2%	1
zinc ion binding	279 out of 5832 genes, 4.8%	1664 out of 35661 genes, 4.7%	1
1-deoxy-D-xylulose-5-phosphate synthase activity	6 out of 5832 genes, 0.1%	29 out of 35661 genes, 0.1%	1
oxidoreductase activity, acting on the CH-NH2 group of donors, NAD or NADP as acceptor	9 out of 5832 genes, 0.2%	46 out of 35661 genes, 0.1%	1
transferase activity, transferring acyl groups	124 out of 5832 genes, 2.1%	730 out of 35661 genes, 2.0%	1
amide transmembrane transporter activity	4 out of 5832 genes, 0.1%	18 out of 35661 genes, 0.1%	1
protein complex binding	29 out of 5832 genes, 0.5%	163 out of 35661 genes, 0.5%	1
nucleoside transmembrane transporter activity	10 out of 5832 genes, 0.2%	52 out of 35661 genes, 0.1%	1
DNA topoisomerase activity	7 out of 5832 genes, 0.1%	35 out of 35661 genes, 0.1%	1
N-acyltransferase activity	25 out of 5832 genes, 0.4%	140 out of 35661 genes, 0.4%	1
ion channel activity	27 out of 5832 genes, 0.5%	152 out of 35661 genes, 0.4%	1
lactate dehydrogenase activity	5 out of 5832 genes, 0.1%	24 out of 35661 genes, 0.1%	1
Ras GTPase binding	5 out of 5832 genes, 0.1%	24 out of 35661 genes, 0.1%	1
small GTPase binding	5 out of 5832 genes, 0.1%	24 out of 35661 genes, 0.1%	1
nucleoside kinase activity	9 out of 5832 genes, 0.2%	47 out of 35661 genes, 0.1%	1
cis-zeatin O-beta-D-glucosyltransferase activity	3 out of 5832 genes, 0.1%	13 out of 35661 genes, 0.0%	1
threonine-type endopeptidase activity	16 out of 5832 genes, 0.3%	88 out of 35661 genes, 0.2%	1
threonine-type peptidase activity	16 out of 5832 genes, 0.3%	88 out of 35661 genes, 0.2%	1
glutathione transferase activity	6 out of 5832 genes, 0.1%	30 out of 35661 genes, 0.1%	1
intramolecular transferase activity, phosphotransferases	12 out of 5832 genes, 0.2%	65 out of 35661 genes, 0.2%	1
secondary active transmembrane transporter activity	56 out of 5832 genes, 1.0%	327 out of 35661 genes, 0.9%	1
2 iron, 2 sulfur cluster binding	14 out of 5832 genes, 0.2%	77 out of 35661 genes, 0.2%	1
retinal dehydrogenase activity	4 out of 5832 genes, 0.1%	19 out of 35661 genes, 0.1%	1
ribokinase activity	4 out of 5832 genes, 0.1%	19 out of 35661 genes, 0.1%	1
oxidoreductase activity, acting on the CH-NH group of donors, oxygen as acceptor	4 out of 5832 genes, 0.1%	19 out of 35661 genes, 0.1%	1
molybdenum ion binding	4 out of 5832 genes, 0.1%	19 out of 35661 genes, 0.1%	1
polyamine oxidase activity	4 out of 5832 genes, 0.1%	19 out of 35661 genes, 0.1%	1
UDP-glucuronate decarboxylase activity	4 out of 5832 genes, 0.1%	19 out of 35661 genes, 0.1%	1
protein binding	449 out of 5832 genes, 7.7%	2708 out of 35661 genes, 7.6%	1
potassium ion binding	8 out of 5832 genes, 0.1%	42 out of 35661 genes, 0.1%	1
alkali metal ion binding	8 out of 5832 genes, 0.1%	42 out of 35661 genes, 0.1%	1
structure-specific DNA binding	16 out of 5832 genes, 0.3%	89 out of 35661 genes, 0.2%	1
GTPase activator activity	9 out of 5832 genes, 0.2%	48 out of 35661 genes, 0.1%	1
aspartate kinase activity	2 out of 5832 genes, 0.0%	8 out of 35661 genes, 0.0%	1
dephospho-CoA kinase activity	2 out of 5832 genes, 0.0%	8 out of 35661 genes, 0.0%	1
dihydrofolate reductase activity	2 out of 5832 genes, 0.0%	8 out of 35661 genes, 0.0%	1
thymidylate synthase activity	2 out of 5832 genes, 0.0%	8 out of 35661 genes, 0.0%	1
Rab GDP-dissociation inhibitor activity	2 out of 5832 genes, 0.0%	8 out of 35661 genes, 0.0%	1
zeaxanthin epoxidase [overall] activity	2 out of 5832 genes, 0.0%	8 out of 35661 genes, 0.0%	1
UDP-L-rhamnose synthase activity	2 out of 5832 genes, 0.0%	8 out of 35661 genes, 0.0%	1
carboxyl-O-methyltransferase activity	2 out of 5832 genes, 0.0%	8 out of 35661 genes, 0.0%	1
5,10-methylenetetrahydrofolate-dependent methyltransferase activity	2 out of 5832 genes, 0.0%	8 out of 35661 genes, 0.0%	1
4-hydroxy-3-methylbut-2-en-1-yl diphosphate synthase activity	2 out of 5832 genes, 0.0%	8 out of 35661 genes, 0.0%	1
tropine dehydrogenase activity	2 out of 5832 genes, 0.0%	8 out of 35661 genes, 0.0%	1
protein carboxyl O-methyltransferase activity	2 out of 5832 genes, 0.0%	8 out of 35661 genes, 0.0%	1
zeaxanthin epoxidase activity	2 out of 5832 genes, 0.0%	8 out of 35661 genes, 0.0%	1
antheraxanthin epoxidase activity	2 out of 5832 genes, 0.0%	8 out of 35661 genes, 0.0%	1
protein disulfide isomerase activity	5 out of 5832 genes, 0.1%	25 out of 35661 genes, 0.1%	1
transcription factor binding	5 out of 5832 genes, 0.1%	25 out of 35661 genes, 0.1%	1
intramolecular oxidoreductase activity, transposing S-S bonds	5 out of 5832 genes, 0.1%	25 out of 35661 genes, 0.1%	1
NAD(P)H oxidase activity	6 out of 5832 genes, 0.1%	31 out of 35661 genes, 0.1%	1
beta-fructofuranosidase activity	7 out of 5832 genes, 0.1%	37 out of 35661 genes, 0.1%	1
uridine kinase activity	7 out of 5832 genes, 0.1%	37 out of 35661 genes, 0.1%	1
structural constituent of cell wall	8 out of 5832 genes, 0.1%	43 out of 35661 genes, 0.1%	1
phosphate transmembrane transporter activity	27 out of 5832 genes, 0.5%	156 out of 35661 genes, 0.4%	1
phosphomannomutase activity	3 out of 5832 genes, 0.1%	14 out of 35661 genes, 0.0%	1
sphingomyelin phosphodiesterase activity	3 out of 5832 genes, 0.1%	14 out of 35661 genes, 0.0%	1
glutamine-tRNA ligase activity	3 out of 5832 genes, 0.1%	14 out of 35661 genes, 0.0%	1
ammonium transmembrane transporter activity	3 out of 5832 genes, 0.1%	14 out of 35661 genes, 0.0%	1
fructokinase activity	3 out of 5832 genes, 0.1%	14 out of 35661 genes, 0.0%	1
fructose 1,6-bisphosphate 1-phosphatase activity	3 out of 5832 genes, 0.1%	14 out of 35661 genes, 0.0%	1
peptide deformylase activity	3 out of 5832 genes, 0.1%	14 out of 35661 genes, 0.0%	1
electron transporter, transferring electrons within CoQH2-cytochrome c reductase complex activity	3 out of 5832 genes, 0.1%	14 out of 35661 genes, 0.0%	1
oxidoreductase activity, acting on CH-OH group of donors	123 out of 5832 genes, 2.1%	736 out of 35661 genes, 2.1%	1
lipid transporter activity	12 out of 5832 genes, 0.2%	67 out of 35661 genes, 0.2%	1
aminoacyl-tRNA ligase activity	45 out of 5832 genes, 0.8%	265 out of 35661 genes, 0.7%	1
isocitrate dehydrogenase (NADP+) activity	4 out of 5832 genes, 0.1%	20 out of 35661 genes, 0.1%	1
ARF GTPase activator activity	4 out of 5832 genes, 0.1%	20 out of 35661 genes, 0.1%	1
organic cation transmembrane transporter activity	4 out of 5832 genes, 0.1%	20 out of 35661 genes, 0.1%	1
L-ascorbate peroxidase activity	4 out of 5832 genes, 0.1%	20 out of 35661 genes, 0.1%	1
isocitrate hydro-lyase (cis-aconitate-forming) activity	4 out of 5832 genes, 0.1%	20 out of 35661 genes, 0.1%	1
starch binding	4 out of 5832 genes, 0.1%	20 out of 35661 genes, 0.1%	1
carboxypeptidase activity	19 out of 5832 genes, 0.3%	109 out of 35661 genes, 0.3%	1
glutamate-ammonia ligase activity	5 out of 5832 genes, 0.1%	26 out of 35661 genes, 0.1%	1
sucrose synthase activity	5 out of 5832 genes, 0.1%	26 out of 35661 genes, 0.1%	1
ammonia ligase activity	5 out of 5832 genes, 0.1%	26 out of 35661 genes, 0.1%	1
acid-ammonia (or amide) ligase activity	5 out of 5832 genes, 0.1%	26 out of 35661 genes, 0.1%	1
dihydrokaempferol 4-reductase activity	5 out of 5832 genes, 0.1%	26 out of 35661 genes, 0.1%	1
GTPase binding	5 out of 5832 genes, 0.1%	26 out of 35661 genes, 0.1%	1
3-oxoacyl-[acyl-carrier-protein] reductase (NADPH) activity	6 out of 5832 genes, 0.1%	32 out of 35661 genes, 0.1%	1
endoribonuclease activity	7 out of 5832 genes, 0.1%	38 out of 35661 genes, 0.1%	1
ATP transmembrane transporter activity	7 out of 5832 genes, 0.1%	38 out of 35661 genes, 0.1%	1
ubiquinol-cytochrome-c reductase activity	8 out of 5832 genes, 0.1%	44 out of 35661 genes, 0.1%	1
oxidoreductase activity, acting on diphenols and related substances as donors, cytochrome as acceptor	8 out of 5832 genes, 0.1%	44 out of 35661 genes, 0.1%	1
phosphofructokinase activity	9 out of 5832 genes, 0.2%	50 out of 35661 genes, 0.1%	1
ligase activity, forming carbon-oxygen bonds	46 out of 5832 genes, 0.8%	273 out of 35661 genes, 0.8%	1
ligase activity, forming aminoacyl-tRNA and related compounds	46 out of 5832 genes, 0.8%	273 out of 35661 genes, 0.8%	1
DNA-(apurinic or apyrimidinic site) lyase activity	2 out of 5832 genes, 0.0%	9 out of 35661 genes, 0.0%	1
adenosine kinase activity	2 out of 5832 genes, 0.0%	9 out of 35661 genes, 0.0%	1
choline-phosphate cytidylyltransferase activity	2 out of 5832 genes, 0.0%	9 out of 35661 genes, 0.0%	1
pantothenate kinase activity	2 out of 5832 genes, 0.0%	9 out of 35661 genes, 0.0%	1
phosphoglycerate dehydrogenase activity	2 out of 5832 genes, 0.0%	9 out of 35661 genes, 0.0%	1
serine-tRNA ligase activity	2 out of 5832 genes, 0.0%	9 out of 35661 genes, 0.0%	1
L-tyrosine:2-oxoglutarate aminotransferase activity	2 out of 5832 genes, 0.0%	9 out of 35661 genes, 0.0%	1
xylan 1,4-beta-xylosidase activity	2 out of 5832 genes, 0.0%	9 out of 35661 genes, 0.0%	1
tubulin deacetylase activity	2 out of 5832 genes, 0.0%	9 out of 35661 genes, 0.0%	1
alpha-tubulin binding	2 out of 5832 genes, 0.0%	9 out of 35661 genes, 0.0%	1
nucleoside triphosphate adenylate kinase activity	2 out of 5832 genes, 0.0%	9 out of 35661 genes, 0.0%	1
protein phosphatase 2A binding	2 out of 5832 genes, 0.0%	9 out of 35661 genes, 0.0%	1
L-tyrosine aminotransferase activity	2 out of 5832 genes, 0.0%	9 out of 35661 genes, 0.0%	1
xylanase activity	2 out of 5832 genes, 0.0%	9 out of 35661 genes, 0.0%	1
unfolded protein binding	62 out of 5832 genes, 1.1%	371 out of 35661 genes, 1.0%	1
oxidoreductase activity, acting on the CH-CH group of donors	122 out of 5832 genes, 2.1%	736 out of 35661 genes, 2.1%	1
phenylalanine-tRNA ligase activity	3 out of 5832 genes, 0.1%	15 out of 35661 genes, 0.0%	1
water transmembrane transporter activity	3 out of 5832 genes, 0.1%	15 out of 35661 genes, 0.0%	1
water channel activity	3 out of 5832 genes, 0.1%	15 out of 35661 genes, 0.0%	1
protein self-association	3 out of 5832 genes, 0.1%	15 out of 35661 genes, 0.0%	1
G-protein beta/gamma-subunit complex binding	4 out of 5832 genes, 0.1%	21 out of 35661 genes, 0.1%	1
aspartic-type endopeptidase activity	11 out of 5832 genes, 0.2%	63 out of 35661 genes, 0.2%	1
aspartic-type peptidase activity	11 out of 5832 genes, 0.2%	63 out of 35661 genes, 0.2%	1
mannose-phosphate guanylyltransferase activity	5 out of 5832 genes, 0.1%	27 out of 35661 genes, 0.1%	1
L-malate dehydrogenase activity	5 out of 5832 genes, 0.1%	27 out of 35661 genes, 0.1%	1
hydrolase activity, acting on ether bonds	6 out of 5832 genes, 0.1%	33 out of 35661 genes, 0.1%	1
amylase activity	7 out of 5832 genes, 0.1%	39 out of 35661 genes, 0.1%	1
transferase activity, transferring acyl groups other than amino-acyl groups	82 out of 5832 genes, 1.4%	496 out of 35661 genes, 1.4%	1
protein domain specific binding	10 out of 5832 genes, 0.2%	58 out of 35661 genes, 0.2%	1
adenine nucleotide transmembrane transporter activity	7 out of 5832 genes, 0.1%	40 out of 35661 genes, 0.1%	1
purine ribonucleotide transmembrane transporter activity	7 out of 5832 genes, 0.1%	40 out of 35661 genes, 0.1%	1
purine nucleotide transmembrane transporter activity	7 out of 5832 genes, 0.1%	40 out of 35661 genes, 0.1%	1
ADP transmembrane transporter activity	6 out of 5832 genes, 0.1%	34 out of 35661 genes, 0.1%	1
ATP citrate synthase activity	5 out of 5832 genes, 0.1%	28 out of 35661 genes, 0.1%	1
Ras GTPase activator activity	5 out of 5832 genes, 0.1%	28 out of 35661 genes, 0.1%	1
deaminase activity	5 out of 5832 genes, 0.1%	28 out of 35661 genes, 0.1%	1
enzyme activator activity	15 out of 5832 genes, 0.3%	89 out of 35661 genes, 0.2%	1
oxidoreductase activity, acting on diphenols and related substances as donors, oxygen as acceptor	24 out of 5832 genes, 0.4%	144 out of 35661 genes, 0.4%	1
NADPH:quinone reductase activity	4 out of 5832 genes, 0.1%	22 out of 35661 genes, 0.1%	1
steroid dehydrogenase activity	4 out of 5832 genes, 0.1%	22 out of 35661 genes, 0.1%	1
arginine N-methyltransferase activity	4 out of 5832 genes, 0.1%	22 out of 35661 genes, 0.1%	1
protein-arginine N-methyltransferase activity	4 out of 5832 genes, 0.1%	22 out of 35661 genes, 0.1%	1
O-acetyltransferase activity	4 out of 5832 genes, 0.1%	22 out of 35661 genes, 0.1%	1
diphosphotransferase activity	4 out of 5832 genes, 0.1%	22 out of 35661 genes, 0.1%	1
oxygen binding	4 out of 5832 genes, 0.1%	22 out of 35661 genes, 0.1%	1
phosphotransferase activity, paired acceptors	3 out of 5832 genes, 0.1%	16 out of 35661 genes, 0.0%	1
fumarate hydratase activity	2 out of 5832 genes, 0.0%	10 out of 35661 genes, 0.0%	1
glucokinase activity	2 out of 5832 genes, 0.0%	10 out of 35661 genes, 0.0%	1
homoserine dehydrogenase activity	2 out of 5832 genes, 0.0%	10 out of 35661 genes, 0.0%	1
inositol-3-phosphate synthase activity	2 out of 5832 genes, 0.0%	10 out of 35661 genes, 0.0%	1
phospholipase A2 activity	2 out of 5832 genes, 0.0%	10 out of 35661 genes, 0.0%	1
zinc ion transmembrane transporter activity	2 out of 5832 genes, 0.0%	10 out of 35661 genes, 0.0%	1
rRNA methyltransferase activity	2 out of 5832 genes, 0.0%	10 out of 35661 genes, 0.0%	1
o-succinylbenzoate-CoA ligase activity	2 out of 5832 genes, 0.0%	10 out of 35661 genes, 0.0%	1
ferric iron transmembrane transporter activity	2 out of 5832 genes, 0.0%	10 out of 35661 genes, 0.0%	1
ferric-transporting ATPase activity	2 out of 5832 genes, 0.0%	10 out of 35661 genes, 0.0%	1
phosphatase binding	2 out of 5832 genes, 0.0%	10 out of 35661 genes, 0.0%	1
protein phosphatase binding	2 out of 5832 genes, 0.0%	10 out of 35661 genes, 0.0%	1
[ribulose-bisphosphate carboxylase]-lysine N-methyltransferase activity	2 out of 5832 genes, 0.0%	10 out of 35661 genes, 0.0%	1
xyloglucan 6-xylosyltransferase activity	2 out of 5832 genes, 0.0%	10 out of 35661 genes, 0.0%	1
borate transmembrane transporter activity	2 out of 5832 genes, 0.0%	10 out of 35661 genes, 0.0%	1
L-gulonolactone oxidase activity	2 out of 5832 genes, 0.0%	10 out of 35661 genes, 0.0%	1
pyridoxine:NADP 4-dehydrogenase activity	2 out of 5832 genes, 0.0%	10 out of 35661 genes, 0.0%	1
ethylene binding	2 out of 5832 genes, 0.0%	10 out of 35661 genes, 0.0%	1
alkene binding	2 out of 5832 genes, 0.0%	10 out of 35661 genes, 0.0%	1
trivalent inorganic cation transmembrane transporter activity	2 out of 5832 genes, 0.0%	10 out of 35661 genes, 0.0%	1
protein heterodimerization activity	49 out of 5832 genes, 0.8%	298 out of 35661 genes, 0.8%	1
oxidoreductase activity, acting on diphenols and related substances as donors	32 out of 5832 genes, 0.5%	194 out of 35661 genes, 0.5%	1
acetyltransferase activity	28 out of 5832 genes, 0.5%	170 out of 35661 genes, 0.5%	1
endonuclease activity	13 out of 5832 genes, 0.2%	78 out of 35661 genes, 0.2%	1
metalloendopeptidase activity	26 out of 5832 genes, 0.4%	158 out of 35661 genes, 0.4%	1
protein tyrosine phosphatase activity	6 out of 5832 genes, 0.1%	35 out of 35661 genes, 0.1%	1
carbohydrate derivative transporter activity	12 out of 5832 genes, 0.2%	72 out of 35661 genes, 0.2%	1
cytidylyltransferase activity	5 out of 5832 genes, 0.1%	29 out of 35661 genes, 0.1%	1
guanylyltransferase activity	5 out of 5832 genes, 0.1%	29 out of 35661 genes, 0.1%	1
phospholipid transporter activity	9 out of 5832 genes, 0.2%	54 out of 35661 genes, 0.2%	1
DNA topoisomerase type II (ATP-hydrolyzing) activity	4 out of 5832 genes, 0.1%	23 out of 35661 genes, 0.1%	1
succinate-CoA ligase (ADP-forming) activity	4 out of 5832 genes, 0.1%	23 out of 35661 genes, 0.1%	1
peptide binding	4 out of 5832 genes, 0.1%	23 out of 35661 genes, 0.1%	1
DNA topoisomerase II activity	4 out of 5832 genes, 0.1%	23 out of 35661 genes, 0.1%	1
proton-transporting ATPase activity, rotational mechanism	13 out of 5832 genes, 0.2%	79 out of 35661 genes, 0.2%	1
exopeptidase activity	36 out of 5832 genes, 0.6%	221 out of 35661 genes, 0.6%	1
DNA polymerase activity	17 out of 5832 genes, 0.3%	104 out of 35661 genes, 0.3%	1
glucose-6-phosphate dehydrogenase activity	3 out of 5832 genes, 0.1%	17 out of 35661 genes, 0.0%	1
methylmalonate-semialdehyde dehydrogenase (acylating) activity	3 out of 5832 genes, 0.1%	17 out of 35661 genes, 0.0%	1
mRNA methyltransferase activity	3 out of 5832 genes, 0.1%	17 out of 35661 genes, 0.0%	1
organic hydroxy compound transmembrane transporter activity	3 out of 5832 genes, 0.1%	17 out of 35661 genes, 0.0%	1
phosphatidylinositol bisphosphate binding	3 out of 5832 genes, 0.1%	17 out of 35661 genes, 0.0%	1
microtubule-severing ATPase activity	20 out of 5832 genes, 0.3%	123 out of 35661 genes, 0.3%	1
UDP-glucose 4-epimerase activity	6 out of 5832 genes, 0.1%	36 out of 35661 genes, 0.1%	1
pyruvate dehydrogenase activity	5 out of 5832 genes, 0.1%	30 out of 35661 genes, 0.1%	1
pyruvate dehydrogenase (acetyl-transferring) activity	5 out of 5832 genes, 0.1%	30 out of 35661 genes, 0.1%	1
endopeptidase activity	86 out of 5832 genes, 1.5%	531 out of 35661 genes, 1.5%	1
GTP cyclohydrolase activity	2 out of 5832 genes, 0.0%	11 out of 35661 genes, 0.0%	1
NADPH dehydrogenase activity	2 out of 5832 genes, 0.0%	11 out of 35661 genes, 0.0%	1
(S)-2-hydroxy-acid oxidase activity	2 out of 5832 genes, 0.0%	11 out of 35661 genes, 0.0%	1
galactokinase activity	2 out of 5832 genes, 0.0%	11 out of 35661 genes, 0.0%	1
ribose-5-phosphate isomerase activity	2 out of 5832 genes, 0.0%	11 out of 35661 genes, 0.0%	1
succinate-CoA ligase (GDP-forming) activity	2 out of 5832 genes, 0.0%	11 out of 35661 genes, 0.0%	1
glycogenin glucosyltransferase activity	2 out of 5832 genes, 0.0%	11 out of 35661 genes, 0.0%	1
sucrose transmembrane transporter activity	2 out of 5832 genes, 0.0%	11 out of 35661 genes, 0.0%	1
glutamate synthase (ferredoxin) activity	2 out of 5832 genes, 0.0%	11 out of 35661 genes, 0.0%	1
oxidoreductase activity, acting on the CH-NH2 group of donors, iron-sulfur protein as acceptor	2 out of 5832 genes, 0.0%	11 out of 35661 genes, 0.0%	1
oxidoreductase activity, acting on a sulfur group of donors, oxygen as acceptor	2 out of 5832 genes, 0.0%	11 out of 35661 genes, 0.0%	1
CDP-alcohol phosphatidyltransferase activity	2 out of 5832 genes, 0.0%	11 out of 35661 genes, 0.0%	1
polygalacturonate 4-alpha-galacturonosyltransferase activity	2 out of 5832 genes, 0.0%	11 out of 35661 genes, 0.0%	1
beta-tubulin binding	2 out of 5832 genes, 0.0%	11 out of 35661 genes, 0.0%	1
phosphatidylinositol kinase activity	2 out of 5832 genes, 0.0%	11 out of 35661 genes, 0.0%	1
carboxylic ester hydrolase activity	37 out of 5832 genes, 0.6%	229 out of 35661 genes, 0.6%	1
lactoylglutathione lyase activity	4 out of 5832 genes, 0.1%	24 out of 35661 genes, 0.1%	1
mannose-1-phosphate guanylyltransferase activity	4 out of 5832 genes, 0.1%	24 out of 35661 genes, 0.1%	1
squalene monooxygenase activity	4 out of 5832 genes, 0.1%	24 out of 35661 genes, 0.1%	1
Rab GTPase activator activity	4 out of 5832 genes, 0.1%	24 out of 35661 genes, 0.1%	1
protein tyrosine/serine/threonine phosphatase activity	4 out of 5832 genes, 0.1%	24 out of 35661 genes, 0.1%	1
purine nucleoside transmembrane transporter activity	7 out of 5832 genes, 0.1%	43 out of 35661 genes, 0.1%	1
mismatched DNA binding	7 out of 5832 genes, 0.1%	43 out of 35661 genes, 0.1%	1
N-acylphosphatidylethanolamine-specific phospholipase D activity	7 out of 5832 genes, 0.1%	43 out of 35661 genes, 0.1%	1
quinone binding	14 out of 5832 genes, 0.2%	87 out of 35661 genes, 0.2%	1
ATPase activity, coupled	213 out of 5832 genes, 3.7%	1315 out of 35661 genes, 3.7%	1
ATP-dependent DNA helicase activity	13 out of 5832 genes, 0.2%	81 out of 35661 genes, 0.2%	1
3-dehydroquinate dehydratase activity	3 out of 5832 genes, 0.1%	18 out of 35661 genes, 0.1%	1
diacylglycerol kinase activity	3 out of 5832 genes, 0.1%	18 out of 35661 genes, 0.1%	1
D-lactate dehydrogenase (cytochrome) activity	3 out of 5832 genes, 0.1%	18 out of 35661 genes, 0.1%	1
phosphatidate cytidylyltransferase activity	3 out of 5832 genes, 0.1%	18 out of 35661 genes, 0.1%	1
lysophospholipase activity	3 out of 5832 genes, 0.1%	18 out of 35661 genes, 0.1%	1
shikimate 3-dehydrogenase (NADP+) activity	3 out of 5832 genes, 0.1%	18 out of 35661 genes, 0.1%	1
3-hydroxybutyryl-CoA epimerase activity	3 out of 5832 genes, 0.1%	18 out of 35661 genes, 0.1%	1
auxin efflux transmembrane transporter activity	3 out of 5832 genes, 0.1%	18 out of 35661 genes, 0.1%	1
ammonia-lyase activity	3 out of 5832 genes, 0.1%	18 out of 35661 genes, 0.1%	1
oxidoreductase activity, acting on the CH-OH group of donors, cytochrome as acceptor	3 out of 5832 genes, 0.1%	18 out of 35661 genes, 0.1%	1
kinase activator activity	3 out of 5832 genes, 0.1%	18 out of 35661 genes, 0.1%	1
luciferin monooxygenase activity	3 out of 5832 genes, 0.1%	18 out of 35661 genes, 0.1%	1
Photinus-luciferin 4-monooxygenase (ATP-hydrolyzing) activity	3 out of 5832 genes, 0.1%	18 out of 35661 genes, 0.1%	1
single-stranded DNA binding	5 out of 5832 genes, 0.1%	31 out of 35661 genes, 0.1%	1
oxidoreductase activity, acting on NAD(P)H, quinone or similar compound as acceptor	29 out of 5832 genes, 0.5%	182 out of 35661 genes, 0.5%	1
coenzyme binding	169 out of 5832 genes, 2.9%	1048 out of 35661 genes, 2.9%	1
UDP-N-acetylmuramate dehydrogenase activity	12 out of 5832 genes, 0.2%	76 out of 35661 genes, 0.2%	1
drug binding	4 out of 5832 genes, 0.1%	25 out of 35661 genes, 0.1%	1
cyclase activity	4 out of 5832 genes, 0.1%	25 out of 35661 genes, 0.1%	1
hydroxyacylglutathione hydrolase activity	2 out of 5832 genes, 0.0%	12 out of 35661 genes, 0.0%	1
endodeoxyribonuclease activity	2 out of 5832 genes, 0.0%	12 out of 35661 genes, 0.0%	1
deoxyribonuclease activity	2 out of 5832 genes, 0.0%	12 out of 35661 genes, 0.0%	1
disaccharide transmembrane transporter activity	2 out of 5832 genes, 0.0%	12 out of 35661 genes, 0.0%	1
phospholipase activator activity	2 out of 5832 genes, 0.0%	12 out of 35661 genes, 0.0%	1
gibberellin 3-beta-dioxygenase activity	2 out of 5832 genes, 0.0%	12 out of 35661 genes, 0.0%	1
nucleoside-triphosphate diphosphatase activity	2 out of 5832 genes, 0.0%	12 out of 35661 genes, 0.0%	1
lipase activator activity	2 out of 5832 genes, 0.0%	12 out of 35661 genes, 0.0%	1
ATP binding	832 out of 5832 genes, 14.3%	5126 out of 35661 genes, 14.4%	1
DNA binding	266 out of 5832 genes, 4.6%	1649 out of 35661 genes, 4.6%	1
adenylyltransferase activity	8 out of 5832 genes, 0.1%	51 out of 35661 genes, 0.1%	1
1,3-beta-D-glucan synthase activity	10 out of 5832 genes, 0.2%	64 out of 35661 genes, 0.2%	1
oxidoreductase activity, acting on the CH-CH group of donors, oxygen as acceptor	7 out of 5832 genes, 0.1%	45 out of 35661 genes, 0.1%	1
acyl-CoA oxidase activity	3 out of 5832 genes, 0.1%	19 out of 35661 genes, 0.1%	1
racemase and epimerase activity, acting on hydroxy acids and derivatives	3 out of 5832 genes, 0.1%	19 out of 35661 genes, 0.1%	1
tau-protein kinase activity	3 out of 5832 genes, 0.1%	19 out of 35661 genes, 0.1%	1
serine-type carboxypeptidase activity	9 out of 5832 genes, 0.2%	58 out of 35661 genes, 0.2%	1
carbon-sulfur lyase activity	9 out of 5832 genes, 0.2%	58 out of 35661 genes, 0.2%	1
oxidoreductase activity, acting on NAD(P)H	62 out of 5832 genes, 1.1%	391 out of 35661 genes, 1.1%	1
serine-type exopeptidase activity	11 out of 5832 genes, 0.2%	71 out of 35661 genes, 0.2%	1
phospholipid-translocating ATPase activity	8 out of 5832 genes, 0.1%	52 out of 35661 genes, 0.1%	1
cellulase activity	4 out of 5832 genes, 0.1%	26 out of 35661 genes, 0.1%	1
glucosidase activity	20 out of 5832 genes, 0.3%	129 out of 35661 genes, 0.4%	1
acid-amino acid ligase activity	17 out of 5832 genes, 0.3%	110 out of 35661 genes, 0.3%	1
transmembrane receptor protein tyrosine kinase activity	5 out of 5832 genes, 0.1%	33 out of 35661 genes, 0.1%	1
hydrogen ion transmembrane transporter activity	71 out of 5832 genes, 1.2%	450 out of 35661 genes, 1.3%	1
adenine phosphoribosyltransferase activity	2 out of 5832 genes, 0.0%	13 out of 35661 genes, 0.0%	1
hydroxymethylglutaryl-CoA reductase (NADPH) activity	2 out of 5832 genes, 0.0%	13 out of 35661 genes, 0.0%	1
cyclin-dependent protein serine/threonine kinase regulator activity	2 out of 5832 genes, 0.0%	13 out of 35661 genes, 0.0%	1
ER retention sequence binding	2 out of 5832 genes, 0.0%	13 out of 35661 genes, 0.0%	1
nucleobase-containing compound transmembrane transporter activity	12 out of 5832 genes, 0.2%	79 out of 35661 genes, 0.2%	1
6-phosphofructokinase activity	6 out of 5832 genes, 0.1%	40 out of 35661 genes, 0.1%	1
starch synthase activity	6 out of 5832 genes, 0.1%	40 out of 35661 genes, 0.1%	1
glutathione peroxidase activity	3 out of 5832 genes, 0.1%	20 out of 35661 genes, 0.1%	1
nucleotide transmembrane transporter activity	9 out of 5832 genes, 0.2%	60 out of 35661 genes, 0.2%	1
diphosphate-fructose-6-phosphate 1-phosphotransferase activity	4 out of 5832 genes, 0.1%	27 out of 35661 genes, 0.1%	1
binding	3328 out of 5832 genes, 57.1%	20437 out of 35661 genes, 57.3%	1
DNA-directed RNA polymerase activity	23 out of 5832 genes, 0.4%	150 out of 35661 genes, 0.4%	1
phospholipase D activity	7 out of 5832 genes, 0.1%	47 out of 35661 genes, 0.1%	1
cysteine-type peptidase activity	25 out of 5832 genes, 0.4%	163 out of 35661 genes, 0.5%	1
adenyl ribonucleotide binding	834 out of 5832 genes, 14.3%	5163 out of 35661 genes, 14.5%	1
protein transporter activity	40 out of 5832 genes, 0.7%	258 out of 35661 genes, 0.7%	1
adenyl nucleotide binding	834 out of 5832 genes, 14.3%	5164 out of 35661 genes, 14.5%	1
double-stranded DNA binding	10 out of 5832 genes, 0.2%	67 out of 35661 genes, 0.2%	1
adenosylhomocysteinase activity	3 out of 5832 genes, 0.1%	21 out of 35661 genes, 0.1%	1
ATP:ADP antiporter activity	3 out of 5832 genes, 0.1%	21 out of 35661 genes, 0.1%	1
efflux transmembrane transporter activity	3 out of 5832 genes, 0.1%	21 out of 35661 genes, 0.1%	1
translation release factor activity, codon specific	3 out of 5832 genes, 0.1%	21 out of 35661 genes, 0.1%	1
oxidoreductase activity, acting on NAD(P)H, heme protein as acceptor	3 out of 5832 genes, 0.1%	21 out of 35661 genes, 0.1%	1
trialkylsulfonium hydrolase activity	3 out of 5832 genes, 0.1%	21 out of 35661 genes, 0.1%	1
auxin transmembrane transporter activity	3 out of 5832 genes, 0.1%	21 out of 35661 genes, 0.1%	1
2-acylglycerol O-acyltransferase activity	2 out of 5832 genes, 0.0%	14 out of 35661 genes, 0.0%	1
D-arabinono-1,4-lactone oxidase activity	2 out of 5832 genes, 0.0%	14 out of 35661 genes, 0.0%	1
branched-chain-amino-acid transaminase activity	2 out of 5832 genes, 0.0%	14 out of 35661 genes, 0.0%	1
ferrochelatase activity	2 out of 5832 genes, 0.0%	14 out of 35661 genes, 0.0%	1
glucose-6-phosphate isomerase activity	2 out of 5832 genes, 0.0%	14 out of 35661 genes, 0.0%	1
iron ion transmembrane transporter activity	2 out of 5832 genes, 0.0%	14 out of 35661 genes, 0.0%	1
inorganic anion exchanger activity	2 out of 5832 genes, 0.0%	14 out of 35661 genes, 0.0%	1
phosphatidylinositol-4,5-bisphosphate binding	2 out of 5832 genes, 0.0%	14 out of 35661 genes, 0.0%	1
adenylate kinase activity	4 out of 5832 genes, 0.1%	28 out of 35661 genes, 0.1%	1
cytochrome-c oxidase activity	8 out of 5832 genes, 0.1%	55 out of 35661 genes, 0.2%	1
oxidoreductase activity, acting on a heme group of donors	8 out of 5832 genes, 0.1%	55 out of 35661 genes, 0.2%	1
oxidoreductase activity, acting on a heme group of donors, oxygen as acceptor	8 out of 5832 genes, 0.1%	55 out of 35661 genes, 0.2%	1
oxidoreductase activity, acting on the aldehyde or oxo group of donors, NAD or NADP as acceptor	32 out of 5832 genes, 0.5%	210 out of 35661 genes, 0.6%	1
RNA polymerase activity	24 out of 5832 genes, 0.4%	159 out of 35661 genes, 0.4%	1
isocitrate dehydrogenase activity	5 out of 5832 genes, 0.1%	35 out of 35661 genes, 0.1%	1
serine-type endopeptidase activity	25 out of 5832 genes, 0.4%	166 out of 35661 genes, 0.5%	1
ligase activity	150 out of 5832 genes, 2.6%	952 out of 35661 genes, 2.7%	1
sequence-specific DNA binding transcription factor activity	49 out of 5832 genes, 0.8%	319 out of 35661 genes, 0.9%	1
4 iron, 4 sulfur cluster binding	19 out of 5832 genes, 0.3%	128 out of 35661 genes, 0.4%	1
NADH dehydrogenase (ubiquinone) activity	21 out of 5832 genes, 0.4%	141 out of 35661 genes, 0.4%	1
NADH dehydrogenase (quinone) activity	21 out of 5832 genes, 0.4%	141 out of 35661 genes, 0.4%	1
nucleotidyltransferase activity	78 out of 5832 genes, 1.3%	503 out of 35661 genes, 1.4%	1
oxidoreductase activity, acting on the CH-OH group of donors, oxygen as acceptor	4 out of 5832 genes, 0.1%	29 out of 35661 genes, 0.1%	1
L-phenylalanine aminotransferase activity	4 out of 5832 genes, 0.1%	29 out of 35661 genes, 0.1%	1
L-phenylalanine:2-oxoglutarate aminotransferase activity	4 out of 5832 genes, 0.1%	29 out of 35661 genes, 0.1%	1
1-phosphatidylinositol binding	3 out of 5832 genes, 0.1%	22 out of 35661 genes, 0.1%	1
folic acid transporter activity	3 out of 5832 genes, 0.1%	22 out of 35661 genes, 0.1%	1
vitamin transporter activity	3 out of 5832 genes, 0.1%	22 out of 35661 genes, 0.1%	1
CoA-ligase activity	9 out of 5832 genes, 0.2%	63 out of 35661 genes, 0.2%	1
transferase activity, transferring aldehyde or ketonic groups	9 out of 5832 genes, 0.2%	63 out of 35661 genes, 0.2%	1
acid-thiol ligase activity	9 out of 5832 genes, 0.2%	63 out of 35661 genes, 0.2%	1
protochlorophyllide reductase activity	5 out of 5832 genes, 0.1%	36 out of 35661 genes, 0.1%	1
nucleic acid binding transcription factor activity	49 out of 5832 genes, 0.8%	321 out of 35661 genes, 0.9%	1
transmembrane receptor protein kinase activity	6 out of 5832 genes, 0.1%	43 out of 35661 genes, 0.1%	1
acetyl-CoA:L-glutamate N-acetyltransferase activity	2 out of 5832 genes, 0.0%	15 out of 35661 genes, 0.0%	1
aminoacyl-tRNA hydrolase activity	2 out of 5832 genes, 0.0%	15 out of 35661 genes, 0.0%	1
xylulokinase activity	2 out of 5832 genes, 0.0%	15 out of 35661 genes, 0.0%	1
GDP-dissociation inhibitor activity	2 out of 5832 genes, 0.0%	15 out of 35661 genes, 0.0%	1
glycerophosphodiester phosphodiesterase activity	2 out of 5832 genes, 0.0%	15 out of 35661 genes, 0.0%	1
serine O-acetyltransferase activity	2 out of 5832 genes, 0.0%	15 out of 35661 genes, 0.0%	1
serine O-acyltransferase activity	2 out of 5832 genes, 0.0%	15 out of 35661 genes, 0.0%	1
oxidoreductase activity, acting on CH or CH2 groups, with an iron-sulfur protein as acceptor	2 out of 5832 genes, 0.0%	15 out of 35661 genes, 0.0%	1
vitamin binding	12 out of 5832 genes, 0.2%	84 out of 35661 genes, 0.2%	1
protein dimerization activity	85 out of 5832 genes, 1.5%	551 out of 35661 genes, 1.5%	1
transferase activity, transferring acyl groups, acyl groups converted into alkyl on transfer	13 out of 5832 genes, 0.2%	91 out of 35661 genes, 0.3%	1
hydrolase activity, acting on carbon-nitrogen (but not peptide) bonds, in cyclic amidines	7 out of 5832 genes, 0.1%	51 out of 35661 genes, 0.1%	1
L-aspartate:2-oxoglutarate aminotransferase activity	3 out of 5832 genes, 0.1%	23 out of 35661 genes, 0.1%	1
extracellular ligand-gated ion channel activity	3 out of 5832 genes, 0.1%	23 out of 35661 genes, 0.1%	1
xylosyltransferase activity	3 out of 5832 genes, 0.1%	23 out of 35661 genes, 0.1%	1
phosphatidylinositol phosphate binding	3 out of 5832 genes, 0.1%	23 out of 35661 genes, 0.1%	1
acetylglucosaminyltransferase activity	8 out of 5832 genes, 0.1%	58 out of 35661 genes, 0.2%	1
metallopeptidase activity	37 out of 5832 genes, 0.6%	248 out of 35661 genes, 0.7%	1
O-acyltransferase activity	13 out of 5832 genes, 0.2%	92 out of 35661 genes, 0.3%	1
acetolactate synthase activity	2 out of 5832 genes, 0.0%	16 out of 35661 genes, 0.0%	1
5S rRNA binding	2 out of 5832 genes, 0.0%	16 out of 35661 genes, 0.0%	1
7S RNA binding	2 out of 5832 genes, 0.0%	16 out of 35661 genes, 0.0%	1
amino acid kinase activity	2 out of 5832 genes, 0.0%	16 out of 35661 genes, 0.0%	1
DNA helicase activity	14 out of 5832 genes, 0.2%	99 out of 35661 genes, 0.3%	1
ATPase activity	240 out of 5832 genes, 4.1%	1527 out of 35661 genes, 4.3%	1
microtubule binding	15 out of 5832 genes, 0.3%	106 out of 35661 genes, 0.3%	1
protein transmembrane transporter activity	7 out of 5832 genes, 0.1%	52 out of 35661 genes, 0.1%	1
P-P-bond-hydrolysis-driven protein transmembrane transporter activity	7 out of 5832 genes, 0.1%	52 out of 35661 genes, 0.1%	1
macromolecule transmembrane transporter activity	7 out of 5832 genes, 0.1%	52 out of 35661 genes, 0.1%	1
translation release factor activity	4 out of 5832 genes, 0.1%	31 out of 35661 genes, 0.1%	1
succinate-CoA ligase activity	4 out of 5832 genes, 0.1%	31 out of 35661 genes, 0.1%	1
translation termination factor activity	4 out of 5832 genes, 0.1%	31 out of 35661 genes, 0.1%	1
heme-copper terminal oxidase activity	8 out of 5832 genes, 0.1%	59 out of 35661 genes, 0.2%	1
citrate (Si)-synthase activity	3 out of 5832 genes, 0.1%	24 out of 35661 genes, 0.1%	1
ribonucleoside-diphosphate reductase activity, thioredoxin disulfide as acceptor	3 out of 5832 genes, 0.1%	24 out of 35661 genes, 0.1%	1
oxidoreductase activity, acting on CH or CH2 groups, disulfide as acceptor	3 out of 5832 genes, 0.1%	24 out of 35661 genes, 0.1%	1
citrate synthase activity	3 out of 5832 genes, 0.1%	24 out of 35661 genes, 0.1%	1
tubulin binding	17 out of 5832 genes, 0.3%	120 out of 35661 genes, 0.3%	1
DNA-dependent ATPase activity	21 out of 5832 genes, 0.4%	147 out of 35661 genes, 0.4%	1
kinase regulator activity	6 out of 5832 genes, 0.1%	46 out of 35661 genes, 0.1%	1
phosphatidylinositol binding	8 out of 5832 genes, 0.1%	60 out of 35661 genes, 0.2%	1
triglyceride lipase activity	4 out of 5832 genes, 0.1%	32 out of 35661 genes, 0.1%	1
DNA photolyase activity	2 out of 5832 genes, 0.0%	17 out of 35661 genes, 0.0%	1
glutamate dehydrogenase [NAD(P)+] activity	2 out of 5832 genes, 0.0%	17 out of 35661 genes, 0.0%	1
arginine-tRNA ligase activity	2 out of 5832 genes, 0.0%	17 out of 35661 genes, 0.0%	1
CoA hydrolase activity	2 out of 5832 genes, 0.0%	17 out of 35661 genes, 0.0%	1
putrescine N-methyltransferase activity	2 out of 5832 genes, 0.0%	17 out of 35661 genes, 0.0%	1
cyclohydrolase activity	3 out of 5832 genes, 0.1%	25 out of 35661 genes, 0.1%	1
pattern binding	7 out of 5832 genes, 0.1%	54 out of 35661 genes, 0.2%	1
polysaccharide binding	7 out of 5832 genes, 0.1%	54 out of 35661 genes, 0.2%	1
methionine adenosyltransferase activity	5 out of 5832 genes, 0.1%	40 out of 35661 genes, 0.1%	1
sodium ion transmembrane transporter activity	4 out of 5832 genes, 0.1%	33 out of 35661 genes, 0.1%	1
5'-3' DNA helicase activity	4 out of 5832 genes, 0.1%	33 out of 35661 genes, 0.1%	1
ATP-dependent 5'-3' DNA helicase activity	4 out of 5832 genes, 0.1%	33 out of 35661 genes, 0.1%	1
iron-sulfur cluster binding	46 out of 5832 genes, 0.8%	314 out of 35661 genes, 0.9%	1
metal cluster binding	46 out of 5832 genes, 0.8%	314 out of 35661 genes, 0.9%	1
hydrolase activity	1229 out of 5832 genes, 21.1%	7669 out of 35661 genes, 21.5%	1
amino acid binding	11 out of 5832 genes, 0.2%	83 out of 35661 genes, 0.2%	1
nucleotidase activity	2 out of 5832 genes, 0.0%	18 out of 35661 genes, 0.1%	1
secondary active sulfate transmembrane transporter activity	2 out of 5832 genes, 0.0%	18 out of 35661 genes, 0.1%	1
dTDP-4-dehydrorhamnose reductase activity	2 out of 5832 genes, 0.0%	18 out of 35661 genes, 0.1%	1
intramolecular lyase activity	3 out of 5832 genes, 0.1%	26 out of 35661 genes, 0.1%	1
hydrolase activity, acting on carbon-nitrogen (but not peptide) bonds, in linear amides	14 out of 5832 genes, 0.2%	104 out of 35661 genes, 0.3%	1
transmembrane signaling receptor activity	9 out of 5832 genes, 0.2%	70 out of 35661 genes, 0.2%	1
hydrolase activity, acting on carbon-nitrogen (but not peptide) bonds	34 out of 5832 genes, 0.6%	238 out of 35661 genes, 0.7%	1
sequence-specific DNA binding	30 out of 5832 genes, 0.5%	212 out of 35661 genes, 0.6%	1
FMN binding	13 out of 5832 genes, 0.2%	98 out of 35661 genes, 0.3%	1
peptidase activity, acting on L-amino acid peptides	152 out of 5832 genes, 2.6%	995 out of 35661 genes, 2.8%	1
aminoacyl-tRNA editing activity	5 out of 5832 genes, 0.1%	42 out of 35661 genes, 0.1%	1
ubiquitin protein ligase binding	5 out of 5832 genes, 0.1%	42 out of 35661 genes, 0.1%	1
small conjugating protein ligase binding	5 out of 5832 genes, 0.1%	42 out of 35661 genes, 0.1%	1
oxidoreductase activity, acting on the aldehyde or oxo group of donors	38 out of 5832 genes, 0.7%	266 out of 35661 genes, 0.7%	1
tRNA binding	3 out of 5832 genes, 0.1%	27 out of 35661 genes, 0.1%	1
histone deacetylase activity	2 out of 5832 genes, 0.0%	19 out of 35661 genes, 0.1%	1
malic enzyme activity	2 out of 5832 genes, 0.0%	19 out of 35661 genes, 0.1%	1
macrolide binding	2 out of 5832 genes, 0.0%	19 out of 35661 genes, 0.1%	1
FK506 binding	2 out of 5832 genes, 0.0%	19 out of 35661 genes, 0.1%	1
small protein activating enzyme activity	2 out of 5832 genes, 0.0%	19 out of 35661 genes, 0.1%	1
deacetylase activity	2 out of 5832 genes, 0.0%	19 out of 35661 genes, 0.1%	1
protein deacetylase activity	2 out of 5832 genes, 0.0%	19 out of 35661 genes, 0.1%	1
malate dehydrogenase activity	7 out of 5832 genes, 0.1%	57 out of 35661 genes, 0.2%	1
myosin heavy chain kinase activity	7 out of 5832 genes, 0.1%	57 out of 35661 genes, 0.2%	1
clathrin binding	4 out of 5832 genes, 0.1%	35 out of 35661 genes, 0.1%	1
sulfate transmembrane transporter activity	3 out of 5832 genes, 0.1%	28 out of 35661 genes, 0.1%	1
glutamate synthase activity	3 out of 5832 genes, 0.1%	28 out of 35661 genes, 0.1%	1
inositol phosphate phosphatase activity	3 out of 5832 genes, 0.1%	28 out of 35661 genes, 0.1%	1
sulfur compound transmembrane transporter activity	3 out of 5832 genes, 0.1%	28 out of 35661 genes, 0.1%	1
flavin adenine dinucleotide binding	52 out of 5832 genes, 0.9%	361 out of 35661 genes, 1.0%	1
serine-type peptidase activity	48 out of 5832 genes, 0.8%	335 out of 35661 genes, 0.9%	1
serine hydrolase activity	48 out of 5832 genes, 0.8%	335 out of 35661 genes, 0.9%	1
phosphoglycerate kinase activity	2 out of 5832 genes, 0.0%	20 out of 35661 genes, 0.1%	1
signal sequence binding	2 out of 5832 genes, 0.0%	20 out of 35661 genes, 0.1%	1
hydrolase activity, acting on carbon-nitrogen (but not peptide) bonds, in linear amidines	2 out of 5832 genes, 0.0%	20 out of 35661 genes, 0.1%	1
RNA-directed DNA polymerase activity	4 out of 5832 genes, 0.1%	36 out of 35661 genes, 0.1%	1
phosphotransferase activity, carboxyl group as acceptor	4 out of 5832 genes, 0.1%	36 out of 35661 genes, 0.1%	1
chromatin binding	23 out of 5832 genes, 0.4%	170 out of 35661 genes, 0.5%	1
phosphorelay sensor kinase activity	5 out of 5832 genes, 0.1%	44 out of 35661 genes, 0.1%	1
intramolecular oxidoreductase activity, interconverting aldoses and ketoses	5 out of 5832 genes, 0.1%	44 out of 35661 genes, 0.1%	1
NADH dehydrogenase activity	21 out of 5832 genes, 0.4%	157 out of 35661 genes, 0.4%	1
alpha-glucosidase activity	6 out of 5832 genes, 0.1%	52 out of 35661 genes, 0.1%	1
3-hydroxyacyl-CoA dehydrogenase activity	3 out of 5832 genes, 0.1%	29 out of 35661 genes, 0.1%	1
acylglycerol O-acyltransferase activity	3 out of 5832 genes, 0.1%	29 out of 35661 genes, 0.1%	1
ATPase activity, coupled to transmembrane movement of ions, rotational mechanism	15 out of 5832 genes, 0.3%	117 out of 35661 genes, 0.3%	1
nucleoside binding	986 out of 5832 genes, 16.9%	6217 out of 35661 genes, 17.4%	1
damaged DNA binding	6 out of 5832 genes, 0.1%	53 out of 35661 genes, 0.1%	1
inorganic phosphate transmembrane transporter activity	3 out of 5832 genes, 0.1%	30 out of 35661 genes, 0.1%	1
protein kinase regulator activity	3 out of 5832 genes, 0.1%	30 out of 35661 genes, 0.1%	1
acid phosphatase activity	7 out of 5832 genes, 0.1%	61 out of 35661 genes, 0.2%	1
ribonucleoside binding	984 out of 5832 genes, 16.9%	6215 out of 35661 genes, 17.4%	1
oxidoreductase activity, acting on the aldehyde or oxo group of donors, disulfide as acceptor	6 out of 5832 genes, 0.1%	54 out of 35661 genes, 0.2%	1
N,N-dimethylaniline monooxygenase activity	2 out of 5832 genes, 0.0%	22 out of 35661 genes, 0.1%	1
macromolecular complex binding	52 out of 5832 genes, 0.9%	369 out of 35661 genes, 1.0%	1
carbohydrate transmembrane transporter activity	11 out of 5832 genes, 0.2%	91 out of 35661 genes, 0.3%	1
carbohydrate transporter activity	11 out of 5832 genes, 0.2%	91 out of 35661 genes, 0.3%	1
purine nucleotide binding	979 out of 5832 genes, 16.8%	6188 out of 35661 genes, 17.4%	1
carbohydrate derivative binding	1000 out of 5832 genes, 17.1%	6322 out of 35661 genes, 17.7%	1
purine ribonucleoside triphosphate binding	969 out of 5832 genes, 16.6%	6132 out of 35661 genes, 17.2%	1
solute:cation symporter activity	7 out of 5832 genes, 0.1%	63 out of 35661 genes, 0.2%	1
enzyme binding	18 out of 5832 genes, 0.3%	143 out of 35661 genes, 0.4%	1
nucleotide kinase activity	6 out of 5832 genes, 0.1%	56 out of 35661 genes, 0.2%	1
anion binding	1139 out of 5832 genes, 19.5%	7195 out of 35661 genes, 20.2%	1
symporter activity	7 out of 5832 genes, 0.1%	64 out of 35661 genes, 0.2%	1
solute:proton antiporter activity	8 out of 5832 genes, 0.1%	72 out of 35661 genes, 0.2%	1
acetyl-CoA C-acyltransferase activity	2 out of 5832 genes, 0.0%	24 out of 35661 genes, 0.1%	1
SNAP receptor activity	3 out of 5832 genes, 0.1%	33 out of 35661 genes, 0.1%	1
purine nucleoside binding	971 out of 5832 genes, 16.6%	6169 out of 35661 genes, 17.3%	1
purine ribonucleoside binding	971 out of 5832 genes, 16.6%	6169 out of 35661 genes, 17.3%	1
purine ribonucleotide binding	971 out of 5832 genes, 16.6%	6169 out of 35661 genes, 17.3%	1
carbon-carbon lyase activity	37 out of 5832 genes, 0.6%	277 out of 35661 genes, 0.8%	1
RNA methyltransferase activity	6 out of 5832 genes, 0.1%	58 out of 35661 genes, 0.2%	1
copper ion binding	89 out of 5832 genes, 1.5%	624 out of 35661 genes, 1.7%	1
fructose-bisphosphate aldolase activity	3 out of 5832 genes, 0.1%	34 out of 35661 genes, 0.1%	1
acyl-CoA dehydrogenase activity	5 out of 5832 genes, 0.1%	51 out of 35661 genes, 0.1%	1
oxidoreductase activity, acting on CH or CH2 groups	5 out of 5832 genes, 0.1%	51 out of 35661 genes, 0.1%	1
sugar:proton symporter activity	4 out of 5832 genes, 0.1%	43 out of 35661 genes, 0.1%	1
cation:sugar symporter activity	4 out of 5832 genes, 0.1%	43 out of 35661 genes, 0.1%	1
solute:cation antiporter activity	8 out of 5832 genes, 0.1%	75 out of 35661 genes, 0.2%	1
mRNA binding	3 out of 5832 genes, 0.1%	35 out of 35661 genes, 0.1%	1
poly(A) RNA binding	3 out of 5832 genes, 0.1%	35 out of 35661 genes, 0.1%	1
dihydrolipoyl dehydrogenase activity	2 out of 5832 genes, 0.0%	26 out of 35661 genes, 0.1%	1
ribonucleotide binding	984 out of 5832 genes, 16.9%	6268 out of 35661 genes, 17.6%	1
L-ascorbate oxidase activity	6 out of 5832 genes, 0.1%	60 out of 35661 genes, 0.2%	1
metalloexopeptidase activity	5 out of 5832 genes, 0.1%	52 out of 35661 genes, 0.1%	1
sugar transmembrane transporter activity	7 out of 5832 genes, 0.1%	69 out of 35661 genes, 0.2%	1
kinase binding	5 out of 5832 genes, 0.1%	53 out of 35661 genes, 0.1%	1
protein homodimerization activity	10 out of 5832 genes, 0.2%	93 out of 35661 genes, 0.3%	1
peptidase activity	181 out of 5832 genes, 3.1%	1234 out of 35661 genes, 3.5%	1
cofactor transporter activity	3 out of 5832 genes, 0.1%	37 out of 35661 genes, 0.1%	1
solute:proton symporter activity	4 out of 5832 genes, 0.1%	46 out of 35661 genes, 0.1%	1
glycine-tRNA ligase activity	2 out of 5832 genes, 0.0%	28 out of 35661 genes, 0.1%	1
proton-transporting ATP synthase activity, rotational mechanism	9 out of 5832 genes, 0.2%	87 out of 35661 genes, 0.2%	1
ligase activity, forming carbon-sulfur bonds	13 out of 5832 genes, 0.2%	118 out of 35661 genes, 0.3%	1
protein histidine kinase activity	5 out of 5832 genes, 0.1%	56 out of 35661 genes, 0.2%	1
phosphotransferase activity, nitrogenous group as acceptor	5 out of 5832 genes, 0.1%	56 out of 35661 genes, 0.2%	1
sulfur compound binding	5 out of 5832 genes, 0.1%	56 out of 35661 genes, 0.2%	1
heterocyclic compound binding	2241 out of 5832 genes, 38.4%	14077 out of 35661 genes, 39.5%	1
ATP-dependent peptidase activity	3 out of 5832 genes, 0.1%	39 out of 35661 genes, 0.1%	1
organic cyclic compound binding	2242 out of 5832 genes, 38.4%	14087 out of 35661 genes, 39.5%	1
single-stranded RNA binding	5 out of 5832 genes, 0.1%	57 out of 35661 genes, 0.2%	1
protein kinase binding	4 out of 5832 genes, 0.1%	49 out of 35661 genes, 0.1%	1
superoxide dismutase activity	3 out of 5832 genes, 0.1%	40 out of 35661 genes, 0.1%	1
oxidoreductase activity, acting on superoxide radicals as acceptor	3 out of 5832 genes, 0.1%	40 out of 35661 genes, 0.1%	1
aminopeptidase activity	7 out of 5832 genes, 0.1%	75 out of 35661 genes, 0.2%	1
RNA polymerase II carboxy-terminal domain kinase activity	2 out of 5832 genes, 0.0%	31 out of 35661 genes, 0.1%	1
receptor activity	14 out of 5832 genes, 0.2%	130 out of 35661 genes, 0.4%	1
poly-pyrimidine tract binding	4 out of 5832 genes, 0.1%	50 out of 35661 genes, 0.1%	1
poly(U) RNA binding	4 out of 5832 genes, 0.1%	50 out of 35661 genes, 0.1%	1
cobalt ion binding	18 out of 5832 genes, 0.3%	160 out of 35661 genes, 0.4%	1
nucleobase-containing compound kinase activity	17 out of 5832 genes, 0.3%	153 out of 35661 genes, 0.4%	1
anion channel activity	2 out of 5832 genes, 0.0%	32 out of 35661 genes, 0.1%	1
voltage-gated anion channel activity	2 out of 5832 genes, 0.0%	32 out of 35661 genes, 0.1%	1
signaling receptor activity	13 out of 5832 genes, 0.2%	124 out of 35661 genes, 0.3%	1
monovalent cation:proton antiporter activity	2 out of 5832 genes, 0.0%	33 out of 35661 genes, 0.1%	1
helicase activity	97 out of 5832 genes, 1.7%	711 out of 35661 genes, 2.0%	1
ATP-dependent helicase activity	58 out of 5832 genes, 1.0%	449 out of 35661 genes, 1.3%	1
purine NTP-dependent helicase activity	58 out of 5832 genes, 1.0%	449 out of 35661 genes, 1.3%	1
cysteine-type endopeptidase activity	2 out of 5832 genes, 0.0%	34 out of 35661 genes, 0.1%	1
long-chain fatty acid-CoA ligase activity	2 out of 5832 genes, 0.0%	34 out of 35661 genes, 0.1%	1
pyrophosphatase activity	460 out of 5832 genes, 7.9%	3067 out of 35661 genes, 8.6%	1
fatty acid ligase activity	2 out of 5832 genes, 0.0%	35 out of 35661 genes, 0.1%	1
lipid binding	22 out of 5832 genes, 0.4%	198 out of 35661 genes, 0.6%	1
rRNA binding	29 out of 5832 genes, 0.5%	253 out of 35661 genes, 0.7%	1
C-acyltransferase activity	2 out of 5832 genes, 0.0%	37 out of 35661 genes, 0.1%	1
guanyl nucleotide binding	142 out of 5832 genes, 2.4%	1026 out of 35661 genes, 2.9%	1
hydrolase activity, acting on acid anhydrides, in phosphorus-containing anhydrides	461 out of 5832 genes, 7.9%	3089 out of 35661 genes, 8.7%	1
hydrolase activity, acting on acid anhydrides	467 out of 5832 genes, 8.0%	3129 out of 35661 genes, 8.8%	1
ubiquitin-protein transferase activity	30 out of 5832 genes, 0.5%	263 out of 35661 genes, 0.7%	1
GTP binding	140 out of 5832 genes, 2.4%	1018 out of 35661 genes, 2.9%	1
guanyl ribonucleotide binding	140 out of 5832 genes, 2.4%	1018 out of 35661 genes, 2.9%	1
phospholipid binding	15 out of 5832 genes, 0.3%	151 out of 35661 genes, 0.4%	1
small conjugating protein transferase activity	30 out of 5832 genes, 0.5%	266 out of 35661 genes, 0.7%	1
aldehyde-lyase activity	3 out of 5832 genes, 0.1%	53 out of 35661 genes, 0.1%	1
cis-trans isomerase activity	17 out of 5832 genes, 0.3%	178 out of 35661 genes, 0.5%	1
translation initiation factor activity	30 out of 5832 genes, 0.5%	278 out of 35661 genes, 0.8%	1
cation:cation antiporter activity	2 out of 5832 genes, 0.0%	45 out of 35661 genes, 0.1%	1
hydroquinone:oxygen oxidoreductase activity	3 out of 5832 genes, 0.1%	58 out of 35661 genes, 0.2%	1
transferase activity, transferring sulfur-containing groups	2 out of 5832 genes, 0.0%	48 out of 35661 genes, 0.1%	1
nucleoside-triphosphatase activity	423 out of 5832 genes, 7.3%	2929 out of 35661 genes, 8.2%	1
peptidyl-prolyl cis-trans isomerase activity	14 out of 5832 genes, 0.2%	168 out of 35661 genes, 0.5%	1
structural constituent of cytoskeleton	16 out of 5832 genes, 0.3%	189 out of 35661 genes, 0.5%	1
phosphotransferase activity, phosphate group as acceptor	7 out of 5832 genes, 0.1%	111 out of 35661 genes, 0.3%	1
GTPase activity	73 out of 5832 genes, 1.3%	637 out of 35661 genes, 1.8%	1
translation elongation factor activity	27 out of 5832 genes, 0.5%	302 out of 35661 genes, 0.8%	1
translation factor activity, nucleic acid binding	59 out of 5832 genes, 1.0%	589 out of 35661 genes, 1.7%	1
nucleic acid binding	647 out of 5832 genes, 11.1%	4726 out of 35661 genes, 13.3%	1
RNA binding	224 out of 5832 genes, 3.8%	2048 out of 35661 genes, 5.7%	1
structural constituent of ribosome	270 out of 5832 genes, 4.6%	2667 out of 35661 genes, 7.5%	1
structural molecule activity	314 out of 5832 genes, 5.4%	3030 out of 35661 genes, 8.5%	1

## Sheet: P
Gene Ontology term	Cluster frequency	Genome frequency of use	Corrected P-value
organic acid biosynthetic process	262 out of 5127 genes, 5.1%	1171 out of 31402 genes, 3.7%	6.02e-05
carboxylic acid biosynthetic process	262 out of 5127 genes, 5.1%	1171 out of 31402 genes, 3.7%	6.02e-05
monocarboxylic acid biosynthetic process	126 out of 5127 genes, 2.5%	483 out of 31402 genes, 1.5%	6.12e-05
fatty acid biosynthetic process	83 out of 5127 genes, 1.6%	287 out of 31402 genes, 0.9%	0.00013
lipid biosynthetic process	234 out of 5127 genes, 4.6%	1067 out of 31402 genes, 3.4%	0.0017
small molecule biosynthetic process	301 out of 5127 genes, 5.9%	1435 out of 31402 genes, 4.6%	0.00309
dicarboxylic acid metabolic process	68 out of 5127 genes, 1.3%	240 out of 31402 genes, 0.8%	0.00445
cellular lipid metabolic process	286 out of 5127 genes, 5.6%	1368 out of 31402 genes, 4.4%	0.0075
oxoacid metabolic process	556 out of 5127 genes, 10.8%	2887 out of 31402 genes, 9.2%	0.01478
organic acid metabolic process	557 out of 5127 genes, 10.9%	2893 out of 31402 genes, 9.2%	0.01497
lipid metabolic process	352 out of 5127 genes, 6.9%	1756 out of 31402 genes, 5.6%	0.03056
carboxylic acid metabolic process	538 out of 5127 genes, 10.5%	2805 out of 31402 genes, 8.9%	0.0336
fatty acid metabolic process	125 out of 5127 genes, 2.4%	537 out of 31402 genes, 1.7%	0.03889
chorismate metabolic process	14 out of 5127 genes, 0.3%	27 out of 31402 genes, 0.1%	0.05147
response to organic cyclic compound	121 out of 5127 genes, 2.4%	523 out of 31402 genes, 1.7%	0.07019
single-organism process	2904 out of 5127 genes, 56.6%	16987 out of 31402 genes, 54.1%	0.07621
single-organism cellular process	2105 out of 5127 genes, 41.1%	12119 out of 31402 genes, 38.6%	0.09534
response to salicylic acid	54 out of 5127 genes, 1.1%	195 out of 31402 genes, 0.6%	0.09576
single-organism metabolic process	1964 out of 5127 genes, 38.3%	11276 out of 31402 genes, 35.9%	0.11792
single-organism biosynthetic process	715 out of 5127 genes, 13.9%	3890 out of 31402 genes, 12.4%	0.32223
carbohydrate metabolic process	522 out of 5127 genes, 10.2%	2783 out of 31402 genes, 8.9%	0.44212
aromatic amino acid family biosynthetic process	31 out of 5127 genes, 0.6%	100 out of 31402 genes, 0.3%	0.45583
cellular amino acid metabolic process	270 out of 5127 genes, 5.3%	1356 out of 31402 genes, 4.3%	0.47892
reproduction	92 out of 5127 genes, 1.8%	397 out of 31402 genes, 1.3%	0.55117
multicellular organismal reproductive process	50 out of 5127 genes, 1.0%	189 out of 31402 genes, 0.6%	0.60961
response to organic substance	381 out of 5127 genes, 7.4%	1988 out of 31402 genes, 6.3%	0.66357
chorismate biosynthetic process	10 out of 5127 genes, 0.2%	19 out of 31402 genes, 0.1%	0.67576
response to stimulus	1344 out of 5127 genes, 26.2%	7656 out of 31402 genes, 24.4%	1
lysine metabolic process	27 out of 5127 genes, 0.5%	87 out of 31402 genes, 0.3%	1
lysine biosynthetic process	27 out of 5127 genes, 0.5%	87 out of 31402 genes, 0.3%	1
lysine biosynthetic process via diaminopimelate	27 out of 5127 genes, 0.5%	87 out of 31402 genes, 0.3%	1
diaminopimelate metabolic process	27 out of 5127 genes, 0.5%	87 out of 31402 genes, 0.3%	1
response to oxygen-containing compound	361 out of 5127 genes, 7.0%	1891 out of 31402 genes, 6.0%	1
galactolipid metabolic process	18 out of 5127 genes, 0.4%	50 out of 31402 genes, 0.2%	1
galactolipid biosynthetic process	17 out of 5127 genes, 0.3%	47 out of 31402 genes, 0.1%	1
regulation of cell communication	94 out of 5127 genes, 1.8%	423 out of 31402 genes, 1.3%	1
L-serine metabolic process	28 out of 5127 genes, 0.5%	95 out of 31402 genes, 0.3%	1
multicellular organism reproduction	54 out of 5127 genes, 1.1%	219 out of 31402 genes, 0.7%	1
response to acid chemical	217 out of 5127 genes, 4.2%	1095 out of 31402 genes, 3.5%	1
regulation of signal transduction	91 out of 5127 genes, 1.8%	411 out of 31402 genes, 1.3%	1
regulation of signaling	91 out of 5127 genes, 1.8%	412 out of 31402 genes, 1.3%	1
aromatic amino acid family metabolic process	48 out of 5127 genes, 0.9%	192 out of 31402 genes, 0.6%	1
terpenoid biosynthetic process	61 out of 5127 genes, 1.2%	257 out of 31402 genes, 0.8%	1
response to auxin	69 out of 5127 genes, 1.3%	298 out of 31402 genes, 0.9%	1
lipid storage	15 out of 5127 genes, 0.3%	41 out of 31402 genes, 0.1%	1
response to wounding	66 out of 5127 genes, 1.3%	283 out of 31402 genes, 0.9%	1
monocarboxylic acid metabolic process	260 out of 5127 genes, 5.1%	1343 out of 31402 genes, 4.3%	1
terpenoid metabolic process	65 out of 5127 genes, 1.3%	280 out of 31402 genes, 0.9%	1
M phase	5 out of 5127 genes, 0.1%	7 out of 31402 genes, 0.0%	1
positive regulation of cell communication	57 out of 5127 genes, 1.1%	240 out of 31402 genes, 0.8%	1
shikimate biosynthetic process	6 out of 5127 genes, 0.1%	10 out of 31402 genes, 0.0%	1
very long-chain fatty acid biosynthetic process	6 out of 5127 genes, 0.1%	10 out of 31402 genes, 0.0%	1
plant-type cell wall biogenesis	51 out of 5127 genes, 1.0%	212 out of 31402 genes, 0.7%	1
glycerol ether metabolic process	24 out of 5127 genes, 0.5%	82 out of 31402 genes, 0.3%	1
ether metabolic process	24 out of 5127 genes, 0.5%	82 out of 31402 genes, 0.3%	1
response to chemical	671 out of 5127 genes, 13.1%	3739 out of 31402 genes, 11.9%	1
positive regulation of signal transduction	54 out of 5127 genes, 1.1%	228 out of 31402 genes, 0.7%	1
positive regulation of signaling	54 out of 5127 genes, 1.1%	228 out of 31402 genes, 0.7%	1
metal ion transport	110 out of 5127 genes, 2.1%	523 out of 31402 genes, 1.7%	1
cellular response to chemical stimulus	188 out of 5127 genes, 3.7%	953 out of 31402 genes, 3.0%	1
anion transmembrane transport	24 out of 5127 genes, 0.5%	83 out of 31402 genes, 0.3%	1
cell differentiation	154 out of 5127 genes, 3.0%	765 out of 31402 genes, 2.4%	1
single-organism carbohydrate metabolic process	375 out of 5127 genes, 7.3%	2018 out of 31402 genes, 6.4%	1
oxaloacetate transport	4 out of 5127 genes, 0.1%	5 out of 31402 genes, 0.0%	1
response to anoxia	4 out of 5127 genes, 0.1%	5 out of 31402 genes, 0.0%	1
malate transmembrane transport	4 out of 5127 genes, 0.1%	5 out of 31402 genes, 0.0%	1
cellular response to anoxia	4 out of 5127 genes, 0.1%	5 out of 31402 genes, 0.0%	1
triglyceride biosynthetic process	13 out of 5127 genes, 0.3%	36 out of 31402 genes, 0.1%	1
seedling development	30 out of 5127 genes, 0.6%	112 out of 31402 genes, 0.4%	1
ion transport	280 out of 5127 genes, 5.5%	1478 out of 31402 genes, 4.7%	1
cellular amide metabolic process	54 out of 5127 genes, 1.1%	231 out of 31402 genes, 0.7%	1
regulation of cellular process	737 out of 5127 genes, 14.4%	4147 out of 31402 genes, 13.2%	1
aspartate family amino acid biosynthetic process	48 out of 5127 genes, 0.9%	202 out of 31402 genes, 0.6%	1
cell maturation	57 out of 5127 genes, 1.1%	248 out of 31402 genes, 0.8%	1
trichoblast maturation	57 out of 5127 genes, 1.1%	248 out of 31402 genes, 0.8%	1
root hair cell differentiation	57 out of 5127 genes, 1.1%	248 out of 31402 genes, 0.8%	1
response to hormone	245 out of 5127 genes, 4.8%	1283 out of 31402 genes, 4.1%	1
cell cycle phase	10 out of 5127 genes, 0.2%	25 out of 31402 genes, 0.1%	1
biological phase	10 out of 5127 genes, 0.2%	25 out of 31402 genes, 0.1%	1
cellular amino acid biosynthetic process	139 out of 5127 genes, 2.7%	689 out of 31402 genes, 2.2%	1
gametophyte development	86 out of 5127 genes, 1.7%	401 out of 31402 genes, 1.3%	1
proline transmembrane transport	5 out of 5127 genes, 0.1%	8 out of 31402 genes, 0.0%	1
seed maturation	25 out of 5127 genes, 0.5%	90 out of 31402 genes, 0.3%	1
neutral lipid biosynthetic process	13 out of 5127 genes, 0.3%	37 out of 31402 genes, 0.1%	1
acylglycerol biosynthetic process	13 out of 5127 genes, 0.3%	37 out of 31402 genes, 0.1%	1
trichoblast differentiation	57 out of 5127 genes, 1.1%	249 out of 31402 genes, 0.8%	1
response to leucine	3 out of 5127 genes, 0.1%	3 out of 31402 genes, 0.0%	1
response to histidine	3 out of 5127 genes, 0.1%	3 out of 31402 genes, 0.0%	1
response to phenylalanine	3 out of 5127 genes, 0.1%	3 out of 31402 genes, 0.0%	1
root epidermal cell differentiation	62 out of 5127 genes, 1.2%	275 out of 31402 genes, 0.9%	1
developmental maturation	62 out of 5127 genes, 1.2%	275 out of 31402 genes, 0.9%	1
response to drug	21 out of 5127 genes, 0.4%	72 out of 31402 genes, 0.2%	1
secondary metabolic process	102 out of 5127 genes, 2.0%	489 out of 31402 genes, 1.6%	1
divalent metal ion transport	55 out of 5127 genes, 1.1%	240 out of 31402 genes, 0.8%	1
divalent inorganic cation transport	55 out of 5127 genes, 1.1%	240 out of 31402 genes, 0.8%	1
response to gibberellin	25 out of 5127 genes, 0.5%	91 out of 31402 genes, 0.3%	1
pollen development	54 out of 5127 genes, 1.1%	235 out of 31402 genes, 0.7%	1
tetrahydrofolate interconversion	14 out of 5127 genes, 0.3%	42 out of 31402 genes, 0.1%	1
response to molecule of fungal origin	9 out of 5127 genes, 0.2%	22 out of 31402 genes, 0.1%	1
cell redox homeostasis	54 out of 5127 genes, 1.1%	236 out of 31402 genes, 0.8%	1
DNA-templated transcription, elongation	13 out of 5127 genes, 0.3%	38 out of 31402 genes, 0.1%	1
pyridine nucleotide biosynthetic process	12 out of 5127 genes, 0.2%	34 out of 31402 genes, 0.1%	1
nicotinamide nucleotide biosynthetic process	11 out of 5127 genes, 0.2%	30 out of 31402 genes, 0.1%	1
NAD metabolic process	11 out of 5127 genes, 0.2%	30 out of 31402 genes, 0.1%	1
lignin biosynthetic process	20 out of 5127 genes, 0.4%	69 out of 31402 genes, 0.2%	1
triglyceride metabolic process	15 out of 5127 genes, 0.3%	47 out of 31402 genes, 0.1%	1
photomorphogenesis	36 out of 5127 genes, 0.7%	146 out of 31402 genes, 0.5%	1
oxidation-reduction process	710 out of 5127 genes, 13.8%	4009 out of 31402 genes, 12.8%	1
response to fungus	74 out of 5127 genes, 1.4%	343 out of 31402 genes, 1.1%	1
cellular response to oxygen-containing compound	118 out of 5127 genes, 2.3%	582 out of 31402 genes, 1.9%	1
tetrahydrofolate metabolic process	17 out of 5127 genes, 0.3%	56 out of 31402 genes, 0.2%	1
root hair elongation	45 out of 5127 genes, 0.9%	192 out of 31402 genes, 0.6%	1
lipoate biosynthetic process	8 out of 5127 genes, 0.2%	19 out of 31402 genes, 0.1%	1
neutral amino acid transport	13 out of 5127 genes, 0.3%	39 out of 31402 genes, 0.1%	1
drug transmembrane transport	20 out of 5127 genes, 0.4%	70 out of 31402 genes, 0.2%	1
drug transport	20 out of 5127 genes, 0.4%	70 out of 31402 genes, 0.2%	1
response to lipid	141 out of 5127 genes, 2.8%	711 out of 31402 genes, 2.3%	1
seed germination	27 out of 5127 genes, 0.5%	103 out of 31402 genes, 0.3%	1
cadmium ion transmembrane transport	6 out of 5127 genes, 0.1%	12 out of 31402 genes, 0.0%	1
cellular response to indolebutyric acid stimulus	6 out of 5127 genes, 0.1%	12 out of 31402 genes, 0.0%	1
cellular response to organonitrogen compound	6 out of 5127 genes, 0.1%	12 out of 31402 genes, 0.0%	1
alcohol catabolic process	12 out of 5127 genes, 0.2%	35 out of 31402 genes, 0.1%	1
polyol catabolic process	12 out of 5127 genes, 0.2%	35 out of 31402 genes, 0.1%	1
response to freezing	12 out of 5127 genes, 0.2%	35 out of 31402 genes, 0.1%	1
NAD biosynthetic process	9 out of 5127 genes, 0.2%	23 out of 31402 genes, 0.1%	1
negative regulation of protein processing	9 out of 5127 genes, 0.2%	23 out of 31402 genes, 0.1%	1
negative regulation of proteolysis	9 out of 5127 genes, 0.2%	23 out of 31402 genes, 0.1%	1
regulation of protein processing	9 out of 5127 genes, 0.2%	23 out of 31402 genes, 0.1%	1
regulation of protein maturation	9 out of 5127 genes, 0.2%	23 out of 31402 genes, 0.1%	1
negative regulation of protein maturation	9 out of 5127 genes, 0.2%	23 out of 31402 genes, 0.1%	1
developmental cell growth	70 out of 5127 genes, 1.4%	324 out of 31402 genes, 1.0%	1
regulation of MAPK cascade	43 out of 5127 genes, 0.8%	183 out of 31402 genes, 0.6%	1
amino acid transport	42 out of 5127 genes, 0.8%	178 out of 31402 genes, 0.6%	1
negative regulation of intracellular signal transduction	11 out of 5127 genes, 0.2%	31 out of 31402 genes, 0.1%	1
phosphorylated carbohydrate dephosphorylation	10 out of 5127 genes, 0.2%	27 out of 31402 genes, 0.1%	1
inositol phosphate dephosphorylation	10 out of 5127 genes, 0.2%	27 out of 31402 genes, 0.1%	1
defense response by cell wall thickening	10 out of 5127 genes, 0.2%	27 out of 31402 genes, 0.1%	1
defense response by callose deposition in cell wall	10 out of 5127 genes, 0.2%	27 out of 31402 genes, 0.1%	1
inositol phosphate catabolic process	10 out of 5127 genes, 0.2%	27 out of 31402 genes, 0.1%	1
neutral lipid metabolic process	15 out of 5127 genes, 0.3%	48 out of 31402 genes, 0.2%	1
acylglycerol metabolic process	15 out of 5127 genes, 0.3%	48 out of 31402 genes, 0.2%	1
regulation of anatomical structure morphogenesis	34 out of 5127 genes, 0.7%	138 out of 31402 genes, 0.4%	1
cellular response to cold	4 out of 5127 genes, 0.1%	6 out of 31402 genes, 0.0%	1
root hair cell development	45 out of 5127 genes, 0.9%	194 out of 31402 genes, 0.6%	1
tRNA wobble base modification	5 out of 5127 genes, 0.1%	9 out of 31402 genes, 0.0%	1
cellular response to decreased oxygen levels	5 out of 5127 genes, 0.1%	9 out of 31402 genes, 0.0%	1
cellular response to oxygen levels	5 out of 5127 genes, 0.1%	9 out of 31402 genes, 0.0%	1
seed dormancy process	23 out of 5127 genes, 0.4%	85 out of 31402 genes, 0.3%	1
dormancy process	23 out of 5127 genes, 0.4%	85 out of 31402 genes, 0.3%	1
toxin catabolic process	31 out of 5127 genes, 0.6%	124 out of 31402 genes, 0.4%	1
secondary metabolite catabolic process	31 out of 5127 genes, 0.6%	124 out of 31402 genes, 0.4%	1
cation transport	212 out of 5127 genes, 4.1%	1116 out of 31402 genes, 3.6%	1
D-xylose metabolic process	13 out of 5127 genes, 0.3%	40 out of 31402 genes, 0.1%	1
Mo-molybdopterin cofactor biosynthetic process	7 out of 5127 genes, 0.1%	16 out of 31402 genes, 0.1%	1
molybdopterin cofactor biosynthetic process	7 out of 5127 genes, 0.1%	16 out of 31402 genes, 0.1%	1
indole glucosinolate metabolic process	7 out of 5127 genes, 0.1%	16 out of 31402 genes, 0.1%	1
response to arsenic-containing substance	19 out of 5127 genes, 0.4%	67 out of 31402 genes, 0.2%	1
alpha-amino acid metabolic process	161 out of 5127 genes, 3.1%	829 out of 31402 genes, 2.6%	1
cell fate specification	12 out of 5127 genes, 0.2%	36 out of 31402 genes, 0.1%	1
organic hydroxy compound catabolic process	12 out of 5127 genes, 0.2%	36 out of 31402 genes, 0.1%	1
activation of MAPKK activity	39 out of 5127 genes, 0.8%	165 out of 31402 genes, 0.5%	1
response to endogenous stimulus	257 out of 5127 genes, 5.0%	1376 out of 31402 genes, 4.4%	1
aging	35 out of 5127 genes, 0.7%	145 out of 31402 genes, 0.5%	1
organic acid transport	50 out of 5127 genes, 1.0%	222 out of 31402 genes, 0.7%	1
carboxylic acid transport	50 out of 5127 genes, 1.0%	222 out of 31402 genes, 0.7%	1
epidermal cell differentiation	11 out of 5127 genes, 0.2%	32 out of 31402 genes, 0.1%	1
epithelial cell differentiation	11 out of 5127 genes, 0.2%	32 out of 31402 genes, 0.1%	1
asparagine biosynthetic process	8 out of 5127 genes, 0.2%	20 out of 31402 genes, 0.1%	1
unsaturated fatty acid biosynthetic process	18 out of 5127 genes, 0.4%	63 out of 31402 genes, 0.2%	1
unsaturated fatty acid metabolic process	18 out of 5127 genes, 0.4%	63 out of 31402 genes, 0.2%	1
regulation of stomatal movement	27 out of 5127 genes, 0.5%	106 out of 31402 genes, 0.3%	1
glycolipid biosynthetic process	19 out of 5127 genes, 0.4%	68 out of 31402 genes, 0.2%	1
ion transmembrane transport	107 out of 5127 genes, 2.1%	531 out of 31402 genes, 1.7%	1
dicarboxylic acid biosynthetic process	13 out of 5127 genes, 0.3%	41 out of 31402 genes, 0.1%	1
cell fate commitment	13 out of 5127 genes, 0.3%	41 out of 31402 genes, 0.1%	1
ammonia assimilation cycle	6 out of 5127 genes, 0.1%	13 out of 31402 genes, 0.0%	1
oxidoreduction coenzyme metabolic process	54 out of 5127 genes, 1.1%	245 out of 31402 genes, 0.8%	1
Mo-molybdopterin cofactor metabolic process	7 out of 5127 genes, 0.1%	17 out of 31402 genes, 0.1%	1
molybdopterin cofactor metabolic process	7 out of 5127 genes, 0.1%	17 out of 31402 genes, 0.1%	1
prosthetic group metabolic process	7 out of 5127 genes, 0.1%	17 out of 31402 genes, 0.1%	1
growth	142 out of 5127 genes, 2.8%	730 out of 31402 genes, 2.3%	1
inositol trisphosphate metabolic process	10 out of 5127 genes, 0.2%	29 out of 31402 genes, 0.1%	1
anther development	17 out of 5127 genes, 0.3%	60 out of 31402 genes, 0.2%	1
asparagine metabolic process	8 out of 5127 genes, 0.2%	21 out of 31402 genes, 0.1%	1
queuosine biosynthetic process	5 out of 5127 genes, 0.1%	10 out of 31402 genes, 0.0%	1
regulation of cell morphogenesis involved in differentiation	5 out of 5127 genes, 0.1%	10 out of 31402 genes, 0.0%	1
queuosine metabolic process	5 out of 5127 genes, 0.1%	10 out of 31402 genes, 0.0%	1
regulation of pollen tube growth	5 out of 5127 genes, 0.1%	10 out of 31402 genes, 0.0%	1
positive regulation of response to stimulus	69 out of 5127 genes, 1.3%	328 out of 31402 genes, 1.0%	1
small molecule metabolic process	948 out of 5127 genes, 18.5%	5469 out of 31402 genes, 17.4%	1
regulation of intracellular signal transduction	58 out of 5127 genes, 1.1%	269 out of 31402 genes, 0.9%	1
negative regulation of cellular metabolic process	63 out of 5127 genes, 1.2%	296 out of 31402 genes, 0.9%	1
cell wall biogenesis	57 out of 5127 genes, 1.1%	264 out of 31402 genes, 0.8%	1
sucrose metabolic process	24 out of 5127 genes, 0.5%	94 out of 31402 genes, 0.3%	1
disaccharide biosynthetic process	25 out of 5127 genes, 0.5%	99 out of 31402 genes, 0.3%	1
spliceosomal tri-snRNP complex assembly	3 out of 5127 genes, 0.1%	4 out of 31402 genes, 0.0%	1
spliceosomal snRNP assembly	3 out of 5127 genes, 0.1%	4 out of 31402 genes, 0.0%	1
dipeptide transport	3 out of 5127 genes, 0.1%	4 out of 31402 genes, 0.0%	1
tripeptide transport	3 out of 5127 genes, 0.1%	4 out of 31402 genes, 0.0%	1
activation of protein kinase activity	39 out of 5127 genes, 0.8%	170 out of 31402 genes, 0.5%	1
positive regulation of MAPK cascade	39 out of 5127 genes, 0.8%	170 out of 31402 genes, 0.5%	1
positive regulation of intracellular signal transduction	39 out of 5127 genes, 0.8%	170 out of 31402 genes, 0.5%	1
positive regulation of phosphorus metabolic process	48 out of 5127 genes, 0.9%	217 out of 31402 genes, 0.7%	1
positive regulation of phosphate metabolic process	48 out of 5127 genes, 0.9%	217 out of 31402 genes, 0.7%	1
dephosphorylation	54 out of 5127 genes, 1.1%	249 out of 31402 genes, 0.8%	1
proline transport	11 out of 5127 genes, 0.2%	34 out of 31402 genes, 0.1%	1
cellular response to auxin stimulus	36 out of 5127 genes, 0.7%	155 out of 31402 genes, 0.5%	1
malate transport	4 out of 5127 genes, 0.1%	7 out of 31402 genes, 0.0%	1
positive regulation of protein phosphorylation	39 out of 5127 genes, 0.8%	171 out of 31402 genes, 0.5%	1
positive regulation of kinase activity	39 out of 5127 genes, 0.8%	171 out of 31402 genes, 0.5%	1
positive regulation of protein kinase activity	39 out of 5127 genes, 0.8%	171 out of 31402 genes, 0.5%	1
histidine catabolic process	6 out of 5127 genes, 0.1%	14 out of 31402 genes, 0.0%	1
negative regulation of peptidase activity	6 out of 5127 genes, 0.1%	14 out of 31402 genes, 0.0%	1
microsporocyte differentiation	6 out of 5127 genes, 0.1%	14 out of 31402 genes, 0.0%	1
histidine catabolic process to glutamate and formamide	6 out of 5127 genes, 0.1%	14 out of 31402 genes, 0.0%	1
indole glucosinolate catabolic process	6 out of 5127 genes, 0.1%	14 out of 31402 genes, 0.0%	1
formamide metabolic process	6 out of 5127 genes, 0.1%	14 out of 31402 genes, 0.0%	1
sporocyte differentiation	6 out of 5127 genes, 0.1%	14 out of 31402 genes, 0.0%	1
regulation of peptidase activity	6 out of 5127 genes, 0.1%	14 out of 31402 genes, 0.0%	1
imidazole-containing compound catabolic process	6 out of 5127 genes, 0.1%	14 out of 31402 genes, 0.0%	1
plant-type secondary cell wall biogenesis	19 out of 5127 genes, 0.4%	71 out of 31402 genes, 0.2%	1
positive regulation of phosphorylation	42 out of 5127 genes, 0.8%	187 out of 31402 genes, 0.6%	1
glycolipid metabolic process	21 out of 5127 genes, 0.4%	81 out of 31402 genes, 0.3%	1
anion transport	92 out of 5127 genes, 1.8%	458 out of 31402 genes, 1.5%	1
organic anion transport	62 out of 5127 genes, 1.2%	294 out of 31402 genes, 0.9%	1
carbohydrate mediated signaling	22 out of 5127 genes, 0.4%	86 out of 31402 genes, 0.3%	1
sugar mediated signaling pathway	22 out of 5127 genes, 0.4%	86 out of 31402 genes, 0.3%	1
cellular response to carbohydrate stimulus	22 out of 5127 genes, 0.4%	86 out of 31402 genes, 0.3%	1
response to desiccation	17 out of 5127 genes, 0.3%	62 out of 31402 genes, 0.2%	1
regulation of seed germination	17 out of 5127 genes, 0.3%	62 out of 31402 genes, 0.2%	1
regulation of unidimensional cell growth	23 out of 5127 genes, 0.4%	91 out of 31402 genes, 0.3%	1
phenylpropanoid biosynthetic process	30 out of 5127 genes, 0.6%	126 out of 31402 genes, 0.4%	1
pyridine nucleotide metabolic process	49 out of 5127 genes, 1.0%	225 out of 31402 genes, 0.7%	1
cellular response to extracellular stimulus	39 out of 5127 genes, 0.8%	173 out of 31402 genes, 0.6%	1
cellular response to external stimulus	39 out of 5127 genes, 0.8%	173 out of 31402 genes, 0.6%	1
cell communication	351 out of 5127 genes, 6.8%	1947 out of 31402 genes, 6.2%	1
cellular developmental process	198 out of 5127 genes, 3.9%	1060 out of 31402 genes, 3.4%	1
transport	839 out of 5127 genes, 16.4%	4839 out of 31402 genes, 15.4%	1
nicotinamide nucleotide metabolic process	48 out of 5127 genes, 0.9%	221 out of 31402 genes, 0.7%	1
localization	872 out of 5127 genes, 17.0%	5038 out of 31402 genes, 16.0%	1
gamete generation	24 out of 5127 genes, 0.5%	97 out of 31402 genes, 0.3%	1
S-glycoside metabolic process	24 out of 5127 genes, 0.5%	97 out of 31402 genes, 0.3%	1
glycosinolate metabolic process	24 out of 5127 genes, 0.5%	97 out of 31402 genes, 0.3%	1
glucosinolate metabolic process	24 out of 5127 genes, 0.5%	97 out of 31402 genes, 0.3%	1
regulation of cell morphogenesis	24 out of 5127 genes, 0.5%	97 out of 31402 genes, 0.3%	1
cell wall thickening	17 out of 5127 genes, 0.3%	63 out of 31402 genes, 0.2%	1
regulation of seedling development	17 out of 5127 genes, 0.3%	63 out of 31402 genes, 0.2%	1
cellular response to water deprivation	12 out of 5127 genes, 0.2%	40 out of 31402 genes, 0.1%	1
cellular response to water stimulus	12 out of 5127 genes, 0.2%	40 out of 31402 genes, 0.1%	1
regulation of photosynthesis, dark reaction	5 out of 5127 genes, 0.1%	11 out of 31402 genes, 0.0%	1
negative regulation of carbohydrate metabolic process	5 out of 5127 genes, 0.1%	11 out of 31402 genes, 0.0%	1
regulation of cell development	5 out of 5127 genes, 0.1%	11 out of 31402 genes, 0.0%	1
regulation of reductive pentose-phosphate cycle	5 out of 5127 genes, 0.1%	11 out of 31402 genes, 0.0%	1
negative regulation of reductive pentose-phosphate cycle	5 out of 5127 genes, 0.1%	11 out of 31402 genes, 0.0%	1
cell development	104 out of 5127 genes, 2.0%	529 out of 31402 genes, 1.7%	1
negative regulation of metabolic process	95 out of 5127 genes, 1.9%	479 out of 31402 genes, 1.5%	1
regulation of proteolysis	9 out of 5127 genes, 0.2%	27 out of 31402 genes, 0.1%	1
regulation of response to stimulus	145 out of 5127 genes, 2.8%	761 out of 31402 genes, 2.4%	1
cellular response to organic substance	153 out of 5127 genes, 3.0%	807 out of 31402 genes, 2.6%	1
small molecule catabolic process	88 out of 5127 genes, 1.7%	441 out of 31402 genes, 1.4%	1
protein phosphorylation	282 out of 5127 genes, 5.5%	1551 out of 31402 genes, 4.9%	1
mitotic sister chromatid segregation	8 out of 5127 genes, 0.2%	23 out of 31402 genes, 0.1%	1
mitotic chromosome condensation	8 out of 5127 genes, 0.2%	23 out of 31402 genes, 0.1%	1
glucuronoxylan biosynthetic process	8 out of 5127 genes, 0.2%	23 out of 31402 genes, 0.1%	1
C4-dicarboxylate transport	6 out of 5127 genes, 0.1%	15 out of 31402 genes, 0.0%	1
acidic amino acid transport	6 out of 5127 genes, 0.1%	15 out of 31402 genes, 0.0%	1
S-glycoside catabolic process	6 out of 5127 genes, 0.1%	15 out of 31402 genes, 0.0%	1
glycosinolate catabolic process	6 out of 5127 genes, 0.1%	15 out of 31402 genes, 0.0%	1
glucosinolate catabolic process	6 out of 5127 genes, 0.1%	15 out of 31402 genes, 0.0%	1
negative regulation of hydrolase activity	6 out of 5127 genes, 0.1%	15 out of 31402 genes, 0.0%	1
toxin metabolic process	32 out of 5127 genes, 0.6%	139 out of 31402 genes, 0.4%	1
sexual reproduction	31 out of 5127 genes, 0.6%	134 out of 31402 genes, 0.4%	1
cell adhesion	18 out of 5127 genes, 0.4%	69 out of 31402 genes, 0.2%	1
biological adhesion	18 out of 5127 genes, 0.4%	69 out of 31402 genes, 0.2%	1
alpha-ketoglutarate transport	2 out of 5127 genes, 0.0%	2 out of 31402 genes, 0.0%	1
coenzyme metabolic process	116 out of 5127 genes, 2.3%	600 out of 31402 genes, 1.9%	1
single-organism developmental process	539 out of 5127 genes, 10.5%	3068 out of 31402 genes, 9.8%	1
positive regulation of protein modification process	40 out of 5127 genes, 0.8%	182 out of 31402 genes, 0.6%	1
cation transmembrane transport	90 out of 5127 genes, 1.8%	455 out of 31402 genes, 1.4%	1
cofactor metabolic process	143 out of 5127 genes, 2.8%	754 out of 31402 genes, 2.4%	1
glutamate metabolic process	16 out of 5127 genes, 0.3%	60 out of 31402 genes, 0.2%	1
pigmentation	16 out of 5127 genes, 0.3%	60 out of 31402 genes, 0.2%	1
pigment accumulation	16 out of 5127 genes, 0.3%	60 out of 31402 genes, 0.2%	1
pigment accumulation in response to UV light	16 out of 5127 genes, 0.3%	60 out of 31402 genes, 0.2%	1
pigment accumulation in tissues in response to UV light	16 out of 5127 genes, 0.3%	60 out of 31402 genes, 0.2%	1
pigment accumulation in tissues	16 out of 5127 genes, 0.3%	60 out of 31402 genes, 0.2%	1
anthocyanin accumulation in tissues in response to UV light	16 out of 5127 genes, 0.3%	60 out of 31402 genes, 0.2%	1
callose deposition in cell wall	16 out of 5127 genes, 0.3%	60 out of 31402 genes, 0.2%	1
positive regulation of transferase activity	39 out of 5127 genes, 0.8%	177 out of 31402 genes, 0.6%	1
detection of bacterium	4 out of 5127 genes, 0.1%	8 out of 31402 genes, 0.0%	1
acquisition of desiccation tolerance in seed	4 out of 5127 genes, 0.1%	8 out of 31402 genes, 0.0%	1
acquisition of desiccation tolerance	4 out of 5127 genes, 0.1%	8 out of 31402 genes, 0.0%	1
detection of other organism	4 out of 5127 genes, 0.1%	8 out of 31402 genes, 0.0%	1
detection of external biotic stimulus	4 out of 5127 genes, 0.1%	8 out of 31402 genes, 0.0%	1
disaccharide metabolic process	53 out of 5127 genes, 1.0%	252 out of 31402 genes, 0.8%	1
defense response to insect	9 out of 5127 genes, 0.2%	28 out of 31402 genes, 0.1%	1
cellular response to nutrient levels	33 out of 5127 genes, 0.6%	146 out of 31402 genes, 0.5%	1
regulation of multi-organism process	18 out of 5127 genes, 0.4%	70 out of 31402 genes, 0.2%	1
oligosaccharide biosynthetic process	26 out of 5127 genes, 0.5%	110 out of 31402 genes, 0.4%	1
isoprenoid biosynthetic process	84 out of 5127 genes, 1.6%	423 out of 31402 genes, 1.3%	1
calcium ion transport	36 out of 5127 genes, 0.7%	162 out of 31402 genes, 0.5%	1
Golgi organization	36 out of 5127 genes, 0.7%	162 out of 31402 genes, 0.5%	1
galacturonan metabolic process	21 out of 5127 genes, 0.4%	85 out of 31402 genes, 0.3%	1
pectin metabolic process	21 out of 5127 genes, 0.4%	85 out of 31402 genes, 0.3%	1
amino acid transmembrane transport	14 out of 5127 genes, 0.3%	51 out of 31402 genes, 0.2%	1
regulation of hydrogen peroxide metabolic process	14 out of 5127 genes, 0.3%	51 out of 31402 genes, 0.2%	1
transmembrane transport	302 out of 5127 genes, 5.9%	1677 out of 31402 genes, 5.3%	1
isoprenoid metabolic process	88 out of 5127 genes, 1.7%	446 out of 31402 genes, 1.4%	1
transition metal ion transport	28 out of 5127 genes, 0.5%	121 out of 31402 genes, 0.4%	1
cellular response to starvation	28 out of 5127 genes, 0.5%	121 out of 31402 genes, 0.4%	1
aspartate family amino acid metabolic process	48 out of 5127 genes, 0.9%	227 out of 31402 genes, 0.7%	1
detection of biotic stimulus	10 out of 5127 genes, 0.2%	33 out of 31402 genes, 0.1%	1
L-asparagine biosynthetic process	5 out of 5127 genes, 0.1%	12 out of 31402 genes, 0.0%	1
L-asparagine metabolic process	5 out of 5127 genes, 0.1%	12 out of 31402 genes, 0.0%	1
tRNA wobble adenosine to inosine editing	3 out of 5127 genes, 0.1%	5 out of 31402 genes, 0.0%	1
xenobiotic catabolic process	3 out of 5127 genes, 0.1%	5 out of 31402 genes, 0.0%	1
phytochelatin transport	3 out of 5127 genes, 0.1%	5 out of 31402 genes, 0.0%	1
phytochelatin transmembrane transport	3 out of 5127 genes, 0.1%	5 out of 31402 genes, 0.0%	1
secondary metabolite biosynthetic process	47 out of 5127 genes, 0.9%	222 out of 31402 genes, 0.7%	1
establishment of localization	841 out of 5127 genes, 16.4%	4882 out of 31402 genes, 15.5%	1
alpha-amino acid biosynthetic process	109 out of 5127 genes, 2.1%	566 out of 31402 genes, 1.8%	1
regulation of transcription from RNA polymerase II promoter	13 out of 5127 genes, 0.3%	47 out of 31402 genes, 0.1%	1
cellular response to nitrogen starvation	6 out of 5127 genes, 0.1%	16 out of 31402 genes, 0.1%	1
negative regulation of ethylene-activated signaling pathway	6 out of 5127 genes, 0.1%	16 out of 31402 genes, 0.1%	1
cadmium ion transport	6 out of 5127 genes, 0.1%	16 out of 31402 genes, 0.1%	1
silicate transport	6 out of 5127 genes, 0.1%	16 out of 31402 genes, 0.1%	1
negative regulation of phosphorelay signal transduction system	6 out of 5127 genes, 0.1%	16 out of 31402 genes, 0.1%	1
regulation of biological process	841 out of 5127 genes, 16.4%	4883 out of 31402 genes, 15.5%	1
hormone-mediated signaling pathway	104 out of 5127 genes, 2.0%	538 out of 31402 genes, 1.7%	1
developmental process	558 out of 5127 genes, 10.9%	3195 out of 31402 genes, 10.2%	1
response to water deprivation	83 out of 5127 genes, 1.6%	421 out of 31402 genes, 1.3%	1
lipoate metabolic process	9 out of 5127 genes, 0.2%	29 out of 31402 genes, 0.1%	1
floral organ development	70 out of 5127 genes, 1.4%	349 out of 31402 genes, 1.1%	1
response to alcohol	120 out of 5127 genes, 2.3%	630 out of 31402 genes, 2.0%	1
positive regulation of abscisic acid-activated signaling pathway	15 out of 5127 genes, 0.3%	57 out of 31402 genes, 0.2%	1
response to nitrogen compound	75 out of 5127 genes, 1.5%	377 out of 31402 genes, 1.2%	1
cell wall polysaccharide metabolic process	37 out of 5127 genes, 0.7%	170 out of 31402 genes, 0.5%	1
response to extracellular stimulus	40 out of 5127 genes, 0.8%	186 out of 31402 genes, 0.6%	1
root morphogenesis	68 out of 5127 genes, 1.3%	339 out of 31402 genes, 1.1%	1
response to starvation	28 out of 5127 genes, 0.5%	123 out of 31402 genes, 0.4%	1
cellular carbohydrate metabolic process	182 out of 5127 genes, 3.5%	988 out of 31402 genes, 3.1%	1
signaling	313 out of 5127 genes, 6.1%	1752 out of 31402 genes, 5.6%	1
single organism signaling	313 out of 5127 genes, 6.1%	1752 out of 31402 genes, 5.6%	1
cell wall polysaccharide biosynthetic process	26 out of 5127 genes, 0.5%	113 out of 31402 genes, 0.4%	1
phyllome development	122 out of 5127 genes, 2.4%	644 out of 31402 genes, 2.1%	1
multicellular organismal process	509 out of 5127 genes, 9.9%	2912 out of 31402 genes, 9.3%	1
chromosome segregation	29 out of 5127 genes, 0.6%	129 out of 31402 genes, 0.4%	1
carpel development	36 out of 5127 genes, 0.7%	166 out of 31402 genes, 0.5%	1
glucuronoxylan metabolic process	23 out of 5127 genes, 0.4%	98 out of 31402 genes, 0.3%	1
hyperosmotic salinity response	23 out of 5127 genes, 0.4%	98 out of 31402 genes, 0.3%	1
xylan biosynthetic process	23 out of 5127 genes, 0.4%	98 out of 31402 genes, 0.3%	1
positive regulation of response to alcohol	15 out of 5127 genes, 0.3%	58 out of 31402 genes, 0.2%	1
cysteine biosynthetic process from serine	11 out of 5127 genes, 0.2%	39 out of 31402 genes, 0.1%	1
cellular response to organic cyclic compound	62 out of 5127 genes, 1.2%	308 out of 31402 genes, 1.0%	1
arsenite transport	4 out of 5127 genes, 0.1%	9 out of 31402 genes, 0.0%	1
regulation of stem cell division	4 out of 5127 genes, 0.1%	9 out of 31402 genes, 0.0%	1
negative regulation of catalytic activity	29 out of 5127 genes, 0.6%	130 out of 31402 genes, 0.4%	1
regulation of ethylene-activated signaling pathway	6 out of 5127 genes, 0.1%	17 out of 31402 genes, 0.1%	1
regulation of phosphorelay signal transduction system	6 out of 5127 genes, 0.1%	17 out of 31402 genes, 0.1%	1
response to jasmonic acid	38 out of 5127 genes, 0.7%	178 out of 31402 genes, 0.6%	1
regulation of phosphorylation	54 out of 5127 genes, 1.1%	265 out of 31402 genes, 0.8%	1
valyl-tRNA aminoacylation	5 out of 5127 genes, 0.1%	13 out of 31402 genes, 0.0%	1
phosphorylation	508 out of 5127 genes, 9.9%	2913 out of 31402 genes, 9.3%	1
signal transduction	307 out of 5127 genes, 6.0%	1724 out of 31402 genes, 5.5%	1
RNA catabolic process	20 out of 5127 genes, 0.4%	84 out of 31402 genes, 0.3%	1
pectin catabolic process	10 out of 5127 genes, 0.2%	35 out of 31402 genes, 0.1%	1
regulation of reactive oxygen species metabolic process	16 out of 5127 genes, 0.3%	64 out of 31402 genes, 0.2%	1
trehalose biosynthetic process	17 out of 5127 genes, 0.3%	69 out of 31402 genes, 0.2%	1
oligosaccharide metabolic process	54 out of 5127 genes, 1.1%	266 out of 31402 genes, 0.8%	1
sister chromatid segregation	8 out of 5127 genes, 0.2%	26 out of 31402 genes, 0.1%	1
anatomical structure arrangement	29 out of 5127 genes, 0.6%	131 out of 31402 genes, 0.4%	1
very long-chain fatty acid metabolic process	11 out of 5127 genes, 0.2%	40 out of 31402 genes, 0.1%	1
carbon fixation	11 out of 5127 genes, 0.2%	40 out of 31402 genes, 0.1%	1
hyperosmotic response	41 out of 5127 genes, 0.8%	196 out of 31402 genes, 0.6%	1
stamen development	26 out of 5127 genes, 0.5%	116 out of 31402 genes, 0.4%	1
androecium development	26 out of 5127 genes, 0.5%	116 out of 31402 genes, 0.4%	1
cellular homeostasis	71 out of 5127 genes, 1.4%	362 out of 31402 genes, 1.2%	1
organic hydroxy compound metabolic process	109 out of 5127 genes, 2.1%	577 out of 31402 genes, 1.8%	1
pyridine-containing compound metabolic process	49 out of 5127 genes, 1.0%	240 out of 31402 genes, 0.8%	1
single-multicellular organism process	483 out of 5127 genes, 9.4%	2772 out of 31402 genes, 8.8%	1
cofactor biosynthetic process	77 out of 5127 genes, 1.5%	396 out of 31402 genes, 1.3%	1
cellular response to hormone stimulus	107 out of 5127 genes, 2.1%	566 out of 31402 genes, 1.8%	1
cellular response to endogenous stimulus	107 out of 5127 genes, 2.1%	566 out of 31402 genes, 1.8%	1
leucine catabolic process	7 out of 5127 genes, 0.1%	22 out of 31402 genes, 0.1%	1
shoot system development	160 out of 5127 genes, 3.1%	871 out of 31402 genes, 2.8%	1
trehalose metabolic process	17 out of 5127 genes, 0.3%	70 out of 31402 genes, 0.2%	1
hydrogen peroxide catabolic process	17 out of 5127 genes, 0.3%	70 out of 31402 genes, 0.2%	1
single-organism transport	594 out of 5127 genes, 11.6%	3435 out of 31402 genes, 10.9%	1
pigment biosynthetic process	52 out of 5127 genes, 1.0%	257 out of 31402 genes, 0.8%	1
cell tip growth	48 out of 5127 genes, 0.9%	235 out of 31402 genes, 0.7%	1
response to nutrient levels	34 out of 5127 genes, 0.7%	159 out of 31402 genes, 0.5%	1
carbohydrate catabolic process	144 out of 5127 genes, 2.8%	779 out of 31402 genes, 2.5%	1
pentose metabolic process	23 out of 5127 genes, 0.4%	101 out of 31402 genes, 0.3%	1
auxin-activated signaling pathway	30 out of 5127 genes, 0.6%	138 out of 31402 genes, 0.4%	1
Golgi localization	10 out of 5127 genes, 0.2%	36 out of 31402 genes, 0.1%	1
mitochondrion localization	10 out of 5127 genes, 0.2%	36 out of 31402 genes, 0.1%	1
peroxisome localization	10 out of 5127 genes, 0.2%	36 out of 31402 genes, 0.1%	1
cellular response to acid chemical	67 out of 5127 genes, 1.3%	341 out of 31402 genes, 1.1%	1
inorganic ion transmembrane transport	86 out of 5127 genes, 1.7%	448 out of 31402 genes, 1.4%	1
cell wall macromolecule biosynthetic process	26 out of 5127 genes, 0.5%	117 out of 31402 genes, 0.4%	1
cellular component macromolecule biosynthetic process	26 out of 5127 genes, 0.5%	117 out of 31402 genes, 0.4%	1
protein hydroxylation	3 out of 5127 genes, 0.1%	6 out of 31402 genes, 0.0%	1
peptidyl-proline hydroxylation to 4-hydroxy-L-proline	3 out of 5127 genes, 0.1%	6 out of 31402 genes, 0.0%	1
4-hydroxyproline metabolic process	3 out of 5127 genes, 0.1%	6 out of 31402 genes, 0.0%	1
peptidyl-proline hydroxylation	3 out of 5127 genes, 0.1%	6 out of 31402 genes, 0.0%	1
stamen filament development	3 out of 5127 genes, 0.1%	6 out of 31402 genes, 0.0%	1
liposaccharide metabolic process	21 out of 5127 genes, 0.4%	91 out of 31402 genes, 0.3%	1
protoporphyrinogen IX biosynthetic process	6 out of 5127 genes, 0.1%	18 out of 31402 genes, 0.1%	1
protoporphyrinogen IX metabolic process	6 out of 5127 genes, 0.1%	18 out of 31402 genes, 0.1%	1
xylan metabolic process	25 out of 5127 genes, 0.5%	112 out of 31402 genes, 0.4%	1
response to water	83 out of 5127 genes, 1.6%	432 out of 31402 genes, 1.4%	1
water transport	28 out of 5127 genes, 0.5%	128 out of 31402 genes, 0.4%	1
meristem structural organization	28 out of 5127 genes, 0.5%	128 out of 31402 genes, 0.4%	1
fluid transport	28 out of 5127 genes, 0.5%	128 out of 31402 genes, 0.4%	1
protein deneddylation	19 out of 5127 genes, 0.4%	81 out of 31402 genes, 0.3%	1
cullin deneddylation	19 out of 5127 genes, 0.4%	81 out of 31402 genes, 0.3%	1
positive regulation of flavonoid biosynthetic process	8 out of 5127 genes, 0.2%	27 out of 31402 genes, 0.1%	1
copper ion transmembrane transport	8 out of 5127 genes, 0.2%	27 out of 31402 genes, 0.1%	1
magnesium ion transport	12 out of 5127 genes, 0.2%	46 out of 31402 genes, 0.1%	1
aldehyde catabolic process	18 out of 5127 genes, 0.4%	76 out of 31402 genes, 0.2%	1
negative regulation of molecular function	30 out of 5127 genes, 0.6%	139 out of 31402 genes, 0.4%	1
nitrogen compound transport	95 out of 5127 genes, 1.9%	501 out of 31402 genes, 1.6%	1
plant-type primary cell wall biogenesis	5 out of 5127 genes, 0.1%	14 out of 31402 genes, 0.0%	1
cellular response to heat	5 out of 5127 genes, 0.1%	14 out of 31402 genes, 0.0%	1
single-organism localization	598 out of 5127 genes, 11.7%	3468 out of 31402 genes, 11.0%	1
cellular response to stimulus	459 out of 5127 genes, 9.0%	2639 out of 31402 genes, 8.4%	1
polysaccharide catabolic process	21 out of 5127 genes, 0.4%	92 out of 31402 genes, 0.3%	1
cellular iron ion homeostasis	4 out of 5127 genes, 0.1%	10 out of 31402 genes, 0.0%	1
anther dehiscence	4 out of 5127 genes, 0.1%	10 out of 31402 genes, 0.0%	1
GDP-mannose metabolic process	4 out of 5127 genes, 0.1%	10 out of 31402 genes, 0.0%	1
response to amino acid	4 out of 5127 genes, 0.1%	10 out of 31402 genes, 0.0%	1
nitrate transport	10 out of 5127 genes, 0.2%	37 out of 31402 genes, 0.1%	1
cellular response to nitrogen levels	7 out of 5127 genes, 0.1%	23 out of 31402 genes, 0.1%	1
response to indolebutyric acid	7 out of 5127 genes, 0.1%	23 out of 31402 genes, 0.1%	1
gynoecium development	37 out of 5127 genes, 0.7%	178 out of 31402 genes, 0.6%	1
multicellular organismal development	463 out of 5127 genes, 9.0%	2666 out of 31402 genes, 8.5%	1
regulation of abscisic acid-activated signaling pathway	18 out of 5127 genes, 0.4%	77 out of 31402 genes, 0.2%	1
coenzyme biosynthetic process	56 out of 5127 genes, 1.1%	283 out of 31402 genes, 0.9%	1
inositol phosphate metabolic process	11 out of 5127 genes, 0.2%	42 out of 31402 genes, 0.1%	1
regulation of cell differentiation	22 out of 5127 genes, 0.4%	98 out of 31402 genes, 0.3%	1
response to nitrate	16 out of 5127 genes, 0.3%	67 out of 31402 genes, 0.2%	1
inorganic cation transmembrane transport	85 out of 5127 genes, 1.7%	447 out of 31402 genes, 1.4%	1
cell wall organization or biogenesis	122 out of 5127 genes, 2.4%	659 out of 31402 genes, 2.1%	1
intracellular signal transduction	145 out of 5127 genes, 2.8%	792 out of 31402 genes, 2.5%	1
ribosomal large subunit assembly	2 out of 5127 genes, 0.0%	3 out of 31402 genes, 0.0%	1
phosphoenolpyruvate transport	2 out of 5127 genes, 0.0%	3 out of 31402 genes, 0.0%	1
glucose-6-phosphate transport	2 out of 5127 genes, 0.0%	3 out of 31402 genes, 0.0%	1
L-glutamate transport	2 out of 5127 genes, 0.0%	3 out of 31402 genes, 0.0%	1
inositol catabolic process	2 out of 5127 genes, 0.0%	3 out of 31402 genes, 0.0%	1
regulation of microtubule polymerization	2 out of 5127 genes, 0.0%	3 out of 31402 genes, 0.0%	1
positive regulation of microtubule polymerization	2 out of 5127 genes, 0.0%	3 out of 31402 genes, 0.0%	1
fucosylation	2 out of 5127 genes, 0.0%	3 out of 31402 genes, 0.0%	1
glycerol-3-phosphate biosynthetic process	2 out of 5127 genes, 0.0%	3 out of 31402 genes, 0.0%	1
stigma development	2 out of 5127 genes, 0.0%	3 out of 31402 genes, 0.0%	1
response to organonitrogen compound	40 out of 5127 genes, 0.8%	195 out of 31402 genes, 0.6%	1
folic acid-containing compound metabolic process	21 out of 5127 genes, 0.4%	93 out of 31402 genes, 0.3%	1
potassium ion transport	21 out of 5127 genes, 0.4%	93 out of 31402 genes, 0.3%	1
cellular modified amino acid metabolic process	51 out of 5127 genes, 1.0%	256 out of 31402 genes, 0.8%	1
glycerol-3-phosphate metabolic process	8 out of 5127 genes, 0.2%	28 out of 31402 genes, 0.1%	1
pentacyclic triterpenoid metabolic process	8 out of 5127 genes, 0.2%	28 out of 31402 genes, 0.1%	1
pentacyclic triterpenoid biosynthetic process	8 out of 5127 genes, 0.2%	28 out of 31402 genes, 0.1%	1
iron ion homeostasis	8 out of 5127 genes, 0.2%	28 out of 31402 genes, 0.1%	1
root system development	103 out of 5127 genes, 2.0%	551 out of 31402 genes, 1.8%	1
root development	103 out of 5127 genes, 2.0%	551 out of 31402 genes, 1.8%	1
polyol metabolic process	19 out of 5127 genes, 0.4%	83 out of 31402 genes, 0.3%	1
negative regulation of cellular process	90 out of 5127 genes, 1.8%	477 out of 31402 genes, 1.5%	1
cell growth	113 out of 5127 genes, 2.2%	609 out of 31402 genes, 1.9%	1
ER-associated ubiquitin-dependent protein catabolic process	6 out of 5127 genes, 0.1%	19 out of 31402 genes, 0.1%	1
regulation of development, heterochronic	6 out of 5127 genes, 0.1%	19 out of 31402 genes, 0.1%	1
floral whorl development	58 out of 5127 genes, 1.1%	296 out of 31402 genes, 0.9%	1
regulation of response to alcohol	18 out of 5127 genes, 0.4%	78 out of 31402 genes, 0.2%	1
hemicellulose metabolic process	28 out of 5127 genes, 0.5%	131 out of 31402 genes, 0.4%	1
regulation of flavonoid biosynthetic process	9 out of 5127 genes, 0.2%	33 out of 31402 genes, 0.1%	1
anatomical structure morphogenesis	213 out of 5127 genes, 4.2%	1192 out of 31402 genes, 3.8%	1
mRNA catabolic process	16 out of 5127 genes, 0.3%	68 out of 31402 genes, 0.2%	1
regulation of meristem structural organization	10 out of 5127 genes, 0.2%	38 out of 31402 genes, 0.1%	1
calcium ion transmembrane transport	14 out of 5127 genes, 0.3%	58 out of 31402 genes, 0.2%	1
triterpenoid metabolic process	11 out of 5127 genes, 0.2%	43 out of 31402 genes, 0.1%	1
triterpenoid biosynthetic process	11 out of 5127 genes, 0.2%	43 out of 31402 genes, 0.1%	1
response to carbohydrate	50 out of 5127 genes, 1.0%	253 out of 31402 genes, 0.8%	1
branched-chain amino acid catabolic process	7 out of 5127 genes, 0.1%	24 out of 31402 genes, 0.1%	1
multi-organism reproductive process	73 out of 5127 genes, 1.4%	383 out of 31402 genes, 1.2%	1
cellular response to phosphate starvation	17 out of 5127 genes, 0.3%	74 out of 31402 genes, 0.2%	1
pteridine-containing compound metabolic process	21 out of 5127 genes, 0.4%	95 out of 31402 genes, 0.3%	1
biological regulation	901 out of 5127 genes, 17.6%	5310 out of 31402 genes, 16.9%	1
regulation of kinase activity	47 out of 5127 genes, 0.9%	237 out of 31402 genes, 0.8%	1
regulation of protein kinase activity	47 out of 5127 genes, 0.9%	237 out of 31402 genes, 0.8%	1
auxin polar transport	16 out of 5127 genes, 0.3%	69 out of 31402 genes, 0.2%	1
glycine metabolic process	20 out of 5127 genes, 0.4%	90 out of 31402 genes, 0.3%	1
regulation of protein phosphorylation	48 out of 5127 genes, 0.9%	243 out of 31402 genes, 0.8%	1
negative regulation of biosynthetic process	46 out of 5127 genes, 0.9%	232 out of 31402 genes, 0.7%	1
regulation of post-embryonic root development	4 out of 5127 genes, 0.1%	11 out of 31402 genes, 0.0%	1
membrane lipid biosynthetic process	19 out of 5127 genes, 0.4%	85 out of 31402 genes, 0.3%	1
alanyl-tRNA aminoacylation	3 out of 5127 genes, 0.1%	7 out of 31402 genes, 0.0%	1
C-5 methylation of cytosine	3 out of 5127 genes, 0.1%	7 out of 31402 genes, 0.0%	1
tRNA modification	11 out of 5127 genes, 0.2%	44 out of 31402 genes, 0.1%	1
plant-type ovary development	29 out of 5127 genes, 0.6%	139 out of 31402 genes, 0.4%	1
ovule development	29 out of 5127 genes, 0.6%	139 out of 31402 genes, 0.4%	1
epidermal cell fate specification	6 out of 5127 genes, 0.1%	20 out of 31402 genes, 0.1%	1
sulfur compound catabolic process	6 out of 5127 genes, 0.1%	20 out of 31402 genes, 0.1%	1
glutamine family amino acid metabolic process	31 out of 5127 genes, 0.6%	150 out of 31402 genes, 0.5%	1
peptide transport	17 out of 5127 genes, 0.3%	75 out of 31402 genes, 0.2%	1
negative regulation of macromolecule metabolic process	69 out of 5127 genes, 1.3%	363 out of 31402 genes, 1.2%	1
multi-organism process	277 out of 5127 genes, 5.4%	1579 out of 31402 genes, 5.0%	1
regulation of cell growth	23 out of 5127 genes, 0.4%	107 out of 31402 genes, 0.3%	1
salicylic acid mediated signaling pathway	25 out of 5127 genes, 0.5%	118 out of 31402 genes, 0.4%	1
cellular response to nitrogen compound	25 out of 5127 genes, 0.5%	118 out of 31402 genes, 0.4%	1
NADP metabolic process	39 out of 5127 genes, 0.8%	195 out of 31402 genes, 0.6%	1
regulation of cellular metabolic process	314 out of 5127 genes, 6.1%	1801 out of 31402 genes, 5.7%	1
negative regulation of signal transduction	13 out of 5127 genes, 0.3%	55 out of 31402 genes, 0.2%	1
negative regulation of cell communication	13 out of 5127 genes, 0.3%	55 out of 31402 genes, 0.2%	1
negative regulation of signaling	13 out of 5127 genes, 0.3%	55 out of 31402 genes, 0.2%	1
endomembrane system organization	38 out of 5127 genes, 0.7%	190 out of 31402 genes, 0.6%	1
cellular protein modification process	530 out of 5127 genes, 10.3%	3092 out of 31402 genes, 9.8%	1
protein modification process	530 out of 5127 genes, 10.3%	3092 out of 31402 genes, 9.8%	1
tryptophan biosynthetic process	8 out of 5127 genes, 0.2%	30 out of 31402 genes, 0.1%	1
sucrose biosynthetic process	8 out of 5127 genes, 0.2%	30 out of 31402 genes, 0.1%	1
indolalkylamine biosynthetic process	8 out of 5127 genes, 0.2%	30 out of 31402 genes, 0.1%	1
organic hydroxy compound biosynthetic process	69 out of 5127 genes, 1.3%	365 out of 31402 genes, 1.2%	1
ethylene metabolic process	12 out of 5127 genes, 0.2%	50 out of 31402 genes, 0.2%	1
ethylene biosynthetic process	12 out of 5127 genes, 0.2%	50 out of 31402 genes, 0.2%	1
cellular alkene metabolic process	12 out of 5127 genes, 0.2%	50 out of 31402 genes, 0.2%	1
alkene biosynthetic process	12 out of 5127 genes, 0.2%	50 out of 31402 genes, 0.2%	1
plant-type spore development	12 out of 5127 genes, 0.2%	50 out of 31402 genes, 0.2%	1
defense response by callose deposition	12 out of 5127 genes, 0.2%	50 out of 31402 genes, 0.2%	1
olefin metabolic process	12 out of 5127 genes, 0.2%	50 out of 31402 genes, 0.2%	1
olefin biosynthetic process	12 out of 5127 genes, 0.2%	50 out of 31402 genes, 0.2%	1
lipid oxidation	32 out of 5127 genes, 0.6%	157 out of 31402 genes, 0.5%	1
flavonoid biosynthetic process	17 out of 5127 genes, 0.3%	76 out of 31402 genes, 0.2%	1
iron ion transport	9 out of 5127 genes, 0.2%	35 out of 31402 genes, 0.1%	1
alditol phosphate metabolic process	9 out of 5127 genes, 0.2%	35 out of 31402 genes, 0.1%	1
monosaccharide metabolic process	141 out of 5127 genes, 2.8%	782 out of 31402 genes, 2.5%	1
cell-cell signaling	10 out of 5127 genes, 0.2%	40 out of 31402 genes, 0.1%	1
single organism reproductive process	214 out of 5127 genes, 4.2%	1211 out of 31402 genes, 3.9%	1
alcohol metabolic process	61 out of 5127 genes, 1.2%	320 out of 31402 genes, 1.0%	1
membrane lipid metabolic process	27 out of 5127 genes, 0.5%	130 out of 31402 genes, 0.4%	1
cell wall macromolecule metabolic process	42 out of 5127 genes, 0.8%	213 out of 31402 genes, 0.7%	1
methylglyoxal metabolic process	16 out of 5127 genes, 0.3%	71 out of 31402 genes, 0.2%	1
ketone catabolic process	16 out of 5127 genes, 0.3%	71 out of 31402 genes, 0.2%	1
methylglyoxal catabolic process	16 out of 5127 genes, 0.3%	71 out of 31402 genes, 0.2%	1
developmental growth involved in morphogenesis	92 out of 5127 genes, 1.8%	498 out of 31402 genes, 1.6%	1
nuclear-transcribed mRNA catabolic process	15 out of 5127 genes, 0.3%	66 out of 31402 genes, 0.2%	1
systemic acquired resistance, salicylic acid mediated signaling pathway	15 out of 5127 genes, 0.3%	66 out of 31402 genes, 0.2%	1
pentose-phosphate shunt	36 out of 5127 genes, 0.7%	180 out of 31402 genes, 0.6%	1
NADPH regeneration	36 out of 5127 genes, 0.7%	180 out of 31402 genes, 0.6%	1
developmental growth	96 out of 5127 genes, 1.9%	522 out of 31402 genes, 1.7%	1
lipid localization	30 out of 5127 genes, 0.6%	147 out of 31402 genes, 0.5%	1
benzene-containing compound metabolic process	21 out of 5127 genes, 0.4%	98 out of 31402 genes, 0.3%	1
pigment metabolic process	59 out of 5127 genes, 1.2%	310 out of 31402 genes, 1.0%	1
negative regulation of gene expression	63 out of 5127 genes, 1.2%	333 out of 31402 genes, 1.1%	1
detoxification	6 out of 5127 genes, 0.1%	21 out of 31402 genes, 0.1%	1
cellular response to salicylic acid stimulus	25 out of 5127 genes, 0.5%	120 out of 31402 genes, 0.4%	1
flavone metabolic process	12 out of 5127 genes, 0.2%	51 out of 31402 genes, 0.2%	1
flavone biosynthetic process	12 out of 5127 genes, 0.2%	51 out of 31402 genes, 0.2%	1
flavonol metabolic process	12 out of 5127 genes, 0.2%	51 out of 31402 genes, 0.2%	1
flavonol biosynthetic process	12 out of 5127 genes, 0.2%	51 out of 31402 genes, 0.2%	1
suberin biosynthetic process	4 out of 5127 genes, 0.1%	12 out of 31402 genes, 0.0%	1
polyprenol metabolic process	4 out of 5127 genes, 0.1%	12 out of 31402 genes, 0.0%	1
polyprenol biosynthetic process	4 out of 5127 genes, 0.1%	12 out of 31402 genes, 0.0%	1
dolichol metabolic process	4 out of 5127 genes, 0.1%	12 out of 31402 genes, 0.0%	1
dolichol biosynthetic process	4 out of 5127 genes, 0.1%	12 out of 31402 genes, 0.0%	1
male gamete generation	4 out of 5127 genes, 0.1%	12 out of 31402 genes, 0.0%	1
indole-containing compound metabolic process	24 out of 5127 genes, 0.5%	115 out of 31402 genes, 0.4%	1
response to abscisic acid	86 out of 5127 genes, 1.7%	466 out of 31402 genes, 1.5%	1
cellular process involved in reproduction in multicellular organism	19 out of 5127 genes, 0.4%	88 out of 31402 genes, 0.3%	1
regulation of transferase activity	47 out of 5127 genes, 0.9%	243 out of 31402 genes, 0.8%	1
shikimate metabolic process	7 out of 5127 genes, 0.1%	26 out of 31402 genes, 0.1%	1
regulation of plant-type hypersensitive response	26 out of 5127 genes, 0.5%	126 out of 31402 genes, 0.4%	1
glucose catabolic process	54 out of 5127 genes, 1.1%	283 out of 31402 genes, 0.9%	1
regulation of carbohydrate biosynthetic process	8 out of 5127 genes, 0.2%	31 out of 31402 genes, 0.1%	1
mitotic nuclear division	18 out of 5127 genes, 0.4%	83 out of 31402 genes, 0.3%	1
histone modification	63 out of 5127 genes, 1.2%	335 out of 31402 genes, 1.1%	1
regulation of metabolic process	376 out of 5127 genes, 7.3%	2182 out of 31402 genes, 6.9%	1
tRNA wobble uridine modification	2 out of 5127 genes, 0.0%	4 out of 31402 genes, 0.0%	1
aspartyl-tRNA aminoacylation	2 out of 5127 genes, 0.0%	4 out of 31402 genes, 0.0%	1
tyrosine biosynthetic process	2 out of 5127 genes, 0.0%	4 out of 31402 genes, 0.0%	1
amyloplast organization	2 out of 5127 genes, 0.0%	4 out of 31402 genes, 0.0%	1
gas transport	2 out of 5127 genes, 0.0%	4 out of 31402 genes, 0.0%	1
oxygen transport	2 out of 5127 genes, 0.0%	4 out of 31402 genes, 0.0%	1
L-amino acid transport	2 out of 5127 genes, 0.0%	4 out of 31402 genes, 0.0%	1
molybdenum incorporation into molybdenum-molybdopterin complex	2 out of 5127 genes, 0.0%	4 out of 31402 genes, 0.0%	1
mitochondria-nucleus signaling pathway	2 out of 5127 genes, 0.0%	4 out of 31402 genes, 0.0%	1
endosome transport via multivesicular body sorting pathway	2 out of 5127 genes, 0.0%	4 out of 31402 genes, 0.0%	1
phosphatidylinositol-3-phosphate biosynthetic process	2 out of 5127 genes, 0.0%	4 out of 31402 genes, 0.0%	1
metal incorporation into metallo-molybdopterin complex	2 out of 5127 genes, 0.0%	4 out of 31402 genes, 0.0%	1
formaldehyde catabolic process	2 out of 5127 genes, 0.0%	4 out of 31402 genes, 0.0%	1
short-chain fatty acid metabolic process	2 out of 5127 genes, 0.0%	4 out of 31402 genes, 0.0%	1
pyridine-containing compound biosynthetic process	13 out of 5127 genes, 0.3%	57 out of 31402 genes, 0.2%	1
response to brassinosteroid	35 out of 5127 genes, 0.7%	177 out of 31402 genes, 0.6%	1
tyrosine metabolic process	3 out of 5127 genes, 0.1%	8 out of 31402 genes, 0.0%	1
xenobiotic metabolic process	3 out of 5127 genes, 0.1%	8 out of 31402 genes, 0.0%	1
apoptotic process	3 out of 5127 genes, 0.1%	8 out of 31402 genes, 0.0%	1
abscisic acid metabolic process	3 out of 5127 genes, 0.1%	8 out of 31402 genes, 0.0%	1
abscisic acid biosynthetic process	3 out of 5127 genes, 0.1%	8 out of 31402 genes, 0.0%	1
sesquiterpenoid biosynthetic process	3 out of 5127 genes, 0.1%	8 out of 31402 genes, 0.0%	1
protein transport by the Tat complex	3 out of 5127 genes, 0.1%	8 out of 31402 genes, 0.0%	1
specification of floral organ number	3 out of 5127 genes, 0.1%	8 out of 31402 genes, 0.0%	1
cellular response to xenobiotic stimulus	3 out of 5127 genes, 0.1%	8 out of 31402 genes, 0.0%	1
tertiary alcohol metabolic process	3 out of 5127 genes, 0.1%	8 out of 31402 genes, 0.0%	1
tertiary alcohol biosynthetic process	3 out of 5127 genes, 0.1%	8 out of 31402 genes, 0.0%	1
female gamete generation	16 out of 5127 genes, 0.3%	73 out of 31402 genes, 0.2%	1
pollen germination	16 out of 5127 genes, 0.3%	73 out of 31402 genes, 0.2%	1
S-glycoside biosynthetic process	16 out of 5127 genes, 0.3%	73 out of 31402 genes, 0.2%	1
glycosinolate biosynthetic process	16 out of 5127 genes, 0.3%	73 out of 31402 genes, 0.2%	1
glucosinolate biosynthetic process	16 out of 5127 genes, 0.3%	73 out of 31402 genes, 0.2%	1
amine metabolic process	47 out of 5127 genes, 0.9%	245 out of 31402 genes, 0.8%	1
inositol metabolic process	5 out of 5127 genes, 0.1%	17 out of 31402 genes, 0.1%	1
coumarin metabolic process	5 out of 5127 genes, 0.1%	17 out of 31402 genes, 0.1%	1
coumarin biosynthetic process	5 out of 5127 genes, 0.1%	17 out of 31402 genes, 0.1%	1
para-aminobenzoic acid metabolic process	5 out of 5127 genes, 0.1%	17 out of 31402 genes, 0.1%	1
regulation of cellular response to stress	29 out of 5127 genes, 0.6%	144 out of 31402 genes, 0.5%	1
jasmonic acid mediated signaling pathway	23 out of 5127 genes, 0.4%	111 out of 31402 genes, 0.4%	1
hexose catabolic process	54 out of 5127 genes, 1.1%	285 out of 31402 genes, 0.9%	1
monosaccharide catabolic process	54 out of 5127 genes, 1.1%	285 out of 31402 genes, 0.9%	1
anatomical structure formation involved in morphogenesis	34 out of 5127 genes, 0.7%	172 out of 31402 genes, 0.5%	1
regulation of hydrolase activity	18 out of 5127 genes, 0.4%	84 out of 31402 genes, 0.3%	1
phenylpropanoid metabolic process	44 out of 5127 genes, 0.9%	229 out of 31402 genes, 0.7%	1
negative regulation of cellular protein metabolic process	14 out of 5127 genes, 0.3%	63 out of 31402 genes, 0.2%	1
negative regulation of protein metabolic process	14 out of 5127 genes, 0.3%	63 out of 31402 genes, 0.2%	1
leucine metabolic process	9 out of 5127 genes, 0.2%	37 out of 31402 genes, 0.1%	1
chromosome condensation	8 out of 5127 genes, 0.2%	32 out of 31402 genes, 0.1%	1
embryonic meristem development	8 out of 5127 genes, 0.2%	32 out of 31402 genes, 0.1%	1
cellular response to jasmonic acid stimulus	23 out of 5127 genes, 0.4%	112 out of 31402 genes, 0.4%	1
lipid catabolic process	46 out of 5127 genes, 0.9%	241 out of 31402 genes, 0.8%	1
defense response to fungus	46 out of 5127 genes, 0.9%	241 out of 31402 genes, 0.8%	1
jasmonic acid metabolic process	16 out of 5127 genes, 0.3%	74 out of 31402 genes, 0.2%	1
response to fructose	22 out of 5127 genes, 0.4%	107 out of 31402 genes, 0.3%	1
jasmonic acid biosynthetic process	15 out of 5127 genes, 0.3%	69 out of 31402 genes, 0.2%	1
response to cyclopentenone	11 out of 5127 genes, 0.2%	48 out of 31402 genes, 0.2%	1
indole-containing compound catabolic process	11 out of 5127 genes, 0.2%	48 out of 31402 genes, 0.2%	1
aminoglycan catabolic process	4 out of 5127 genes, 0.1%	13 out of 31402 genes, 0.0%	1
chitin metabolic process	4 out of 5127 genes, 0.1%	13 out of 31402 genes, 0.0%	1
chitin catabolic process	4 out of 5127 genes, 0.1%	13 out of 31402 genes, 0.0%	1
icosanoid metabolic process	4 out of 5127 genes, 0.1%	13 out of 31402 genes, 0.0%	1
leukotriene metabolic process	4 out of 5127 genes, 0.1%	13 out of 31402 genes, 0.0%	1
chloroplast fission	4 out of 5127 genes, 0.1%	13 out of 31402 genes, 0.0%	1
leukotriene biosynthetic process	4 out of 5127 genes, 0.1%	13 out of 31402 genes, 0.0%	1
regulation of sulfur metabolic process	4 out of 5127 genes, 0.1%	13 out of 31402 genes, 0.0%	1
negative regulation of MAP kinase activity	4 out of 5127 genes, 0.1%	13 out of 31402 genes, 0.0%	1
negative regulation of MAPK cascade	4 out of 5127 genes, 0.1%	13 out of 31402 genes, 0.0%	1
amino sugar catabolic process	4 out of 5127 genes, 0.1%	13 out of 31402 genes, 0.0%	1
icosanoid biosynthetic process	4 out of 5127 genes, 0.1%	13 out of 31402 genes, 0.0%	1
glucosamine-containing compound catabolic process	4 out of 5127 genes, 0.1%	13 out of 31402 genes, 0.0%	1
fatty acid derivative metabolic process	4 out of 5127 genes, 0.1%	13 out of 31402 genes, 0.0%	1
fatty acid derivative biosynthetic process	4 out of 5127 genes, 0.1%	13 out of 31402 genes, 0.0%	1
flower development	87 out of 5127 genes, 1.7%	479 out of 31402 genes, 1.5%	1
methylation	169 out of 5127 genes, 3.3%	961 out of 31402 genes, 3.1%	1
defense response to fungus, incompatible interaction	10 out of 5127 genes, 0.2%	43 out of 31402 genes, 0.1%	1
chlorophyll biosynthetic process	16 out of 5127 genes, 0.3%	75 out of 31402 genes, 0.2%	1
negative regulation of response to stimulus	34 out of 5127 genes, 0.7%	175 out of 31402 genes, 0.6%	1
negative regulation of transcription, DNA-templated	40 out of 5127 genes, 0.8%	209 out of 31402 genes, 0.7%	1
negative regulation of RNA metabolic process	40 out of 5127 genes, 0.8%	209 out of 31402 genes, 0.7%	1
negative regulation of RNA biosynthetic process	40 out of 5127 genes, 0.8%	209 out of 31402 genes, 0.7%	1
negative regulation of nucleic acid-templated transcription	40 out of 5127 genes, 0.8%	209 out of 31402 genes, 0.7%	1
glyoxylate cycle	5 out of 5127 genes, 0.1%	18 out of 31402 genes, 0.1%	1
signal peptide processing	5 out of 5127 genes, 0.1%	18 out of 31402 genes, 0.1%	1
respiratory gaseous exchange	5 out of 5127 genes, 0.1%	18 out of 31402 genes, 0.1%	1
regulation of timing of meristematic phase transition	5 out of 5127 genes, 0.1%	18 out of 31402 genes, 0.1%	1
regulation of timing of transition from vegetative to reproductive phase	5 out of 5127 genes, 0.1%	18 out of 31402 genes, 0.1%	1
regulation of cofactor metabolic process	5 out of 5127 genes, 0.1%	18 out of 31402 genes, 0.1%	1
interphase	5 out of 5127 genes, 0.1%	18 out of 31402 genes, 0.1%	1
mitotic interphase	5 out of 5127 genes, 0.1%	18 out of 31402 genes, 0.1%	1
lipid modification	44 out of 5127 genes, 0.9%	232 out of 31402 genes, 0.7%	1
response to chitin	32 out of 5127 genes, 0.6%	164 out of 31402 genes, 0.5%	1
histidine metabolic process	8 out of 5127 genes, 0.2%	33 out of 31402 genes, 0.1%	1
imidazole-containing compound metabolic process	8 out of 5127 genes, 0.2%	33 out of 31402 genes, 0.1%	1
diterpenoid metabolic process	12 out of 5127 genes, 0.2%	54 out of 31402 genes, 0.2%	1
pollen exine formation	6 out of 5127 genes, 0.1%	23 out of 31402 genes, 0.1%	1
copper ion export	6 out of 5127 genes, 0.1%	23 out of 31402 genes, 0.1%	1
embryonic meristem initiation	6 out of 5127 genes, 0.1%	23 out of 31402 genes, 0.1%	1
one-carbon metabolic process	26 out of 5127 genes, 0.5%	131 out of 31402 genes, 0.4%	1
organonitrogen compound metabolic process	680 out of 5127 genes, 13.3%	4031 out of 31402 genes, 12.8%	1
covalent chromatin modification	69 out of 5127 genes, 1.3%	377 out of 31402 genes, 1.2%	1
response to stress	724 out of 5127 genes, 14.1%	4298 out of 31402 genes, 13.7%	1
response to external biotic stimulus	202 out of 5127 genes, 3.9%	1161 out of 31402 genes, 3.7%	1
response to other organism	202 out of 5127 genes, 3.9%	1161 out of 31402 genes, 3.7%	1
callose localization	18 out of 5127 genes, 0.4%	87 out of 31402 genes, 0.3%	1
glutaminyl-tRNA aminoacylation	3 out of 5127 genes, 0.1%	9 out of 31402 genes, 0.0%	1
mitotic cell cycle checkpoint	3 out of 5127 genes, 0.1%	9 out of 31402 genes, 0.0%	1
mitotic spindle assembly checkpoint	3 out of 5127 genes, 0.1%	9 out of 31402 genes, 0.0%	1
single fertilization	3 out of 5127 genes, 0.1%	9 out of 31402 genes, 0.0%	1
megasporogenesis	3 out of 5127 genes, 0.1%	9 out of 31402 genes, 0.0%	1
phototropism	3 out of 5127 genes, 0.1%	9 out of 31402 genes, 0.0%	1
regulation of mitotic sister chromatid separation	3 out of 5127 genes, 0.1%	9 out of 31402 genes, 0.0%	1
spindle checkpoint	3 out of 5127 genes, 0.1%	9 out of 31402 genes, 0.0%	1
negative regulation of proteasomal ubiquitin-dependent protein catabolic process	3 out of 5127 genes, 0.1%	9 out of 31402 genes, 0.0%	1
regulation of sister chromatid segregation	3 out of 5127 genes, 0.1%	9 out of 31402 genes, 0.0%	1
negative regulation of sister chromatid segregation	3 out of 5127 genes, 0.1%	9 out of 31402 genes, 0.0%	1
regulation of mitotic sister chromatid segregation	3 out of 5127 genes, 0.1%	9 out of 31402 genes, 0.0%	1
negative regulation of mitotic sister chromatid segregation	3 out of 5127 genes, 0.1%	9 out of 31402 genes, 0.0%	1
negative regulation of protein catabolic process	3 out of 5127 genes, 0.1%	9 out of 31402 genes, 0.0%	1
apocarotenoid metabolic process	3 out of 5127 genes, 0.1%	9 out of 31402 genes, 0.0%	1
apocarotenoid biosynthetic process	3 out of 5127 genes, 0.1%	9 out of 31402 genes, 0.0%	1
negative regulation of mitosis	3 out of 5127 genes, 0.1%	9 out of 31402 genes, 0.0%	1
negative regulation of mitotic metaphase/anaphase transition	3 out of 5127 genes, 0.1%	9 out of 31402 genes, 0.0%	1
negative regulation of mitotic cell cycle	3 out of 5127 genes, 0.1%	9 out of 31402 genes, 0.0%	1
negative regulation of chromosome segregation	3 out of 5127 genes, 0.1%	9 out of 31402 genes, 0.0%	1
spindle assembly checkpoint	3 out of 5127 genes, 0.1%	9 out of 31402 genes, 0.0%	1
mitotic spindle checkpoint	3 out of 5127 genes, 0.1%	9 out of 31402 genes, 0.0%	1
negative regulation of proteasomal protein catabolic process	3 out of 5127 genes, 0.1%	9 out of 31402 genes, 0.0%	1
negative regulation of cell cycle phase transition	3 out of 5127 genes, 0.1%	9 out of 31402 genes, 0.0%	1
negative regulation of mitotic cell cycle phase transition	3 out of 5127 genes, 0.1%	9 out of 31402 genes, 0.0%	1
negative regulation of metaphase/anaphase transition of cell cycle	3 out of 5127 genes, 0.1%	9 out of 31402 genes, 0.0%	1
negative regulation of proteolysis involved in cellular protein catabolic process	3 out of 5127 genes, 0.1%	9 out of 31402 genes, 0.0%	1
negative regulation of cellular protein catabolic process	3 out of 5127 genes, 0.1%	9 out of 31402 genes, 0.0%	1
negative regulation of mitotic sister chromatid separation	3 out of 5127 genes, 0.1%	9 out of 31402 genes, 0.0%	1
cell wall organization	71 out of 5127 genes, 1.4%	390 out of 31402 genes, 1.2%	1
plant-type cell wall organization or biogenesis	72 out of 5127 genes, 1.4%	396 out of 31402 genes, 1.3%	1
single-organism carbohydrate catabolic process	123 out of 5127 genes, 2.4%	695 out of 31402 genes, 2.2%	1
negative regulation of nucleobase-containing compound metabolic process	41 out of 5127 genes, 0.8%	217 out of 31402 genes, 0.7%	1
auxin transport	17 out of 5127 genes, 0.3%	82 out of 31402 genes, 0.3%	1
regulation of cell size	9 out of 5127 genes, 0.2%	39 out of 31402 genes, 0.1%	1
fatty acid beta-oxidation	29 out of 5127 genes, 0.6%	149 out of 31402 genes, 0.5%	1
oxylipin metabolic process	12 out of 5127 genes, 0.2%	55 out of 31402 genes, 0.2%	1
regulation of cell division	12 out of 5127 genes, 0.2%	55 out of 31402 genes, 0.2%	1
response to external stimulus	258 out of 5127 genes, 5.0%	1498 out of 31402 genes, 4.8%	1
post-embryonic development	248 out of 5127 genes, 4.8%	1439 out of 31402 genes, 4.6%	1
phosphate-containing compound metabolic process	913 out of 5127 genes, 17.8%	5450 out of 31402 genes, 17.4%	1
positive regulation of protein metabolic process	44 out of 5127 genes, 0.9%	235 out of 31402 genes, 0.7%	1
polysaccharide localization	18 out of 5127 genes, 0.4%	88 out of 31402 genes, 0.3%	1
negative regulation of nitrogen compound metabolic process	41 out of 5127 genes, 0.8%	218 out of 31402 genes, 0.7%	1
dehiscence	4 out of 5127 genes, 0.1%	14 out of 31402 genes, 0.0%	1
adaxial/abaxial axis specification	4 out of 5127 genes, 0.1%	14 out of 31402 genes, 0.0%	1
polarity specification of adaxial/abaxial axis	4 out of 5127 genes, 0.1%	14 out of 31402 genes, 0.0%	1
specification of organ identity	4 out of 5127 genes, 0.1%	14 out of 31402 genes, 0.0%	1
specification of floral organ identity	4 out of 5127 genes, 0.1%	14 out of 31402 genes, 0.0%	1
cellular response to iron ion starvation	4 out of 5127 genes, 0.1%	14 out of 31402 genes, 0.0%	1
DNA-dependent DNA replication maintenance of fidelity	4 out of 5127 genes, 0.1%	14 out of 31402 genes, 0.0%	1
glucosamine-containing compound metabolic process	4 out of 5127 genes, 0.1%	14 out of 31402 genes, 0.0%	1
response to biotic stimulus	207 out of 5127 genes, 4.0%	1196 out of 31402 genes, 3.8%	1
negative regulation of defense response	21 out of 5127 genes, 0.4%	105 out of 31402 genes, 0.3%	1
fatty acid oxidation	29 out of 5127 genes, 0.6%	150 out of 31402 genes, 0.5%	1
plant-type cell wall cellulose metabolic process	6 out of 5127 genes, 0.1%	24 out of 31402 genes, 0.1%	1
protein ubiquitination involved in ubiquitin-dependent protein catabolic process	5 out of 5127 genes, 0.1%	19 out of 31402 genes, 0.1%	1
regulation of phosphate metabolic process	68 out of 5127 genes, 1.3%	375 out of 31402 genes, 1.2%	1
regulation of phosphorus metabolic process	68 out of 5127 genes, 1.3%	375 out of 31402 genes, 1.2%	1
embryo sac egg cell differentiation	15 out of 5127 genes, 0.3%	72 out of 31402 genes, 0.2%	1
maintenance of location	17 out of 5127 genes, 0.3%	83 out of 31402 genes, 0.3%	1
microsporogenesis	10 out of 5127 genes, 0.2%	45 out of 31402 genes, 0.1%	1
gibberellin metabolic process	10 out of 5127 genes, 0.2%	45 out of 31402 genes, 0.1%	1
photosynthetic acclimation	2 out of 5127 genes, 0.0%	5 out of 31402 genes, 0.0%	1
detoxification of copper ion	2 out of 5127 genes, 0.0%	5 out of 31402 genes, 0.0%	1
leaf formation	2 out of 5127 genes, 0.0%	5 out of 31402 genes, 0.0%	1
maintenance of shoot apical meristem identity	2 out of 5127 genes, 0.0%	5 out of 31402 genes, 0.0%	1
hexose phosphate transport	2 out of 5127 genes, 0.0%	5 out of 31402 genes, 0.0%	1
peptidyl-histidine phosphorylation	2 out of 5127 genes, 0.0%	5 out of 31402 genes, 0.0%	1
pyridine nucleotide salvage	2 out of 5127 genes, 0.0%	5 out of 31402 genes, 0.0%	1
S-methylmethionine metabolic process	2 out of 5127 genes, 0.0%	5 out of 31402 genes, 0.0%	1
S-methylmethionine cycle	2 out of 5127 genes, 0.0%	5 out of 31402 genes, 0.0%	1
spermidine catabolic process	2 out of 5127 genes, 0.0%	5 out of 31402 genes, 0.0%	1
pollen sperm cell differentiation	2 out of 5127 genes, 0.0%	5 out of 31402 genes, 0.0%	1
deoxyhypusine biosynthetic process from spermidine	2 out of 5127 genes, 0.0%	5 out of 31402 genes, 0.0%	1
cellular response to molecule of bacterial origin	2 out of 5127 genes, 0.0%	5 out of 31402 genes, 0.0%	1
stress response to metal ion	2 out of 5127 genes, 0.0%	5 out of 31402 genes, 0.0%	1
stress response to copper ion	2 out of 5127 genes, 0.0%	5 out of 31402 genes, 0.0%	1
regulation of developmental growth	41 out of 5127 genes, 0.8%	219 out of 31402 genes, 0.7%	1
megagametogenesis	25 out of 5127 genes, 0.5%	128 out of 31402 genes, 0.4%	1
regulation of developmental process	125 out of 5127 genes, 2.4%	711 out of 31402 genes, 2.3%	1
lactate metabolic process	14 out of 5127 genes, 0.3%	67 out of 31402 genes, 0.2%	1
methylglyoxal catabolic process to D-lactate	14 out of 5127 genes, 0.3%	67 out of 31402 genes, 0.2%	1
cell wall pectin metabolic process	9 out of 5127 genes, 0.2%	40 out of 31402 genes, 0.1%	1
cellular response to lipid	48 out of 5127 genes, 0.9%	260 out of 31402 genes, 0.8%	1
negative regulation of cellular biosynthetic process	41 out of 5127 genes, 0.8%	220 out of 31402 genes, 0.7%	1
embryo development	106 out of 5127 genes, 2.1%	600 out of 31402 genes, 1.9%	1
response to hexose	27 out of 5127 genes, 0.5%	140 out of 31402 genes, 0.4%	1
oxylipin biosynthetic process	11 out of 5127 genes, 0.2%	51 out of 31402 genes, 0.2%	1
heme metabolic process	11 out of 5127 genes, 0.2%	51 out of 31402 genes, 0.2%	1
cell wall modification	42 out of 5127 genes, 0.8%	226 out of 31402 genes, 0.7%	1
cytokinin metabolic process	8 out of 5127 genes, 0.2%	35 out of 31402 genes, 0.1%	1
response to nematode	22 out of 5127 genes, 0.4%	112 out of 31402 genes, 0.4%	1
positive regulation of cellular protein metabolic process	43 out of 5127 genes, 0.8%	232 out of 31402 genes, 0.7%	1
leaf development	71 out of 5127 genes, 1.4%	395 out of 31402 genes, 1.3%	1
dicarboxylic acid transport	10 out of 5127 genes, 0.2%	46 out of 31402 genes, 0.1%	1
innate immune response	63 out of 5127 genes, 1.2%	349 out of 31402 genes, 1.1%	1
response to monosaccharide	27 out of 5127 genes, 0.5%	141 out of 31402 genes, 0.4%	1
response to sucrose	24 out of 5127 genes, 0.5%	124 out of 31402 genes, 0.4%	1
response to disaccharide	24 out of 5127 genes, 0.5%	124 out of 31402 genes, 0.4%	1
floral organ formation	14 out of 5127 genes, 0.3%	68 out of 31402 genes, 0.2%	1
mitochondrial electron transport, ubiquinol to cytochrome c	6 out of 5127 genes, 0.1%	25 out of 31402 genes, 0.1%	1
axis specification	6 out of 5127 genes, 0.1%	25 out of 31402 genes, 0.1%	1
organic substance transport	331 out of 5127 genes, 6.5%	1948 out of 31402 genes, 6.2%	1
negative regulation of macromolecule biosynthetic process	40 out of 5127 genes, 0.8%	216 out of 31402 genes, 0.7%	1
negative regulation of cellular macromolecule biosynthetic process	40 out of 5127 genes, 0.8%	216 out of 31402 genes, 0.7%	1
methionyl-tRNA aminoacylation	3 out of 5127 genes, 0.1%	10 out of 31402 genes, 0.0%	1
negative regulation of catabolic process	3 out of 5127 genes, 0.1%	10 out of 31402 genes, 0.0%	1
homogalacturonan biosynthetic process	3 out of 5127 genes, 0.1%	10 out of 31402 genes, 0.0%	1
homogalacturonan metabolic process	3 out of 5127 genes, 0.1%	10 out of 31402 genes, 0.0%	1
peptidyl-histidine modification	3 out of 5127 genes, 0.1%	10 out of 31402 genes, 0.0%	1
viral life cycle	3 out of 5127 genes, 0.1%	10 out of 31402 genes, 0.0%	1
viral genome replication	3 out of 5127 genes, 0.1%	10 out of 31402 genes, 0.0%	1
negative regulation of cellular catabolic process	3 out of 5127 genes, 0.1%	10 out of 31402 genes, 0.0%	1
regulation of response to extracellular stimulus	3 out of 5127 genes, 0.1%	10 out of 31402 genes, 0.0%	1
positive regulation of response to extracellular stimulus	3 out of 5127 genes, 0.1%	10 out of 31402 genes, 0.0%	1
regulation of response to nutrient levels	3 out of 5127 genes, 0.1%	10 out of 31402 genes, 0.0%	1
positive regulation of response to nutrient levels	3 out of 5127 genes, 0.1%	10 out of 31402 genes, 0.0%	1
DNA methylation on cytosine	3 out of 5127 genes, 0.1%	10 out of 31402 genes, 0.0%	1
viral replication complex formation and maintenance	3 out of 5127 genes, 0.1%	10 out of 31402 genes, 0.0%	1
regulation of chromosome segregation	3 out of 5127 genes, 0.1%	10 out of 31402 genes, 0.0%	1
cellular response to hydrogen peroxide	3 out of 5127 genes, 0.1%	10 out of 31402 genes, 0.0%	1
positive regulation of cellular response to phosphate starvation	3 out of 5127 genes, 0.1%	10 out of 31402 genes, 0.0%	1
hormone transport	17 out of 5127 genes, 0.3%	85 out of 31402 genes, 0.3%	1
nucleobase biosynthetic process	9 out of 5127 genes, 0.2%	41 out of 31402 genes, 0.1%	1
reproductive shoot system development	88 out of 5127 genes, 1.7%	497 out of 31402 genes, 1.6%	1
response to karrikin	26 out of 5127 genes, 0.5%	136 out of 31402 genes, 0.4%	1
chromatin modification	74 out of 5127 genes, 1.4%	415 out of 31402 genes, 1.3%	1
MAPK cascade	38 out of 5127 genes, 0.7%	205 out of 31402 genes, 0.7%	1
negative regulation of cell cycle process	4 out of 5127 genes, 0.1%	15 out of 31402 genes, 0.0%	1
peptidyl-arginine modification	4 out of 5127 genes, 0.1%	15 out of 31402 genes, 0.0%	1
peptidyl-arginine methylation	4 out of 5127 genes, 0.1%	15 out of 31402 genes, 0.0%	1
endocytic recycling	4 out of 5127 genes, 0.1%	15 out of 31402 genes, 0.0%	1
histone arginine methylation	4 out of 5127 genes, 0.1%	15 out of 31402 genes, 0.0%	1
plastid fission	4 out of 5127 genes, 0.1%	15 out of 31402 genes, 0.0%	1
negative regulation of nuclear division	4 out of 5127 genes, 0.1%	15 out of 31402 genes, 0.0%	1
inorganic anion transmembrane transport	4 out of 5127 genes, 0.1%	15 out of 31402 genes, 0.0%	1
regulation of secondary metabolite biosynthetic process	4 out of 5127 genes, 0.1%	15 out of 31402 genes, 0.0%	1
regulation of biological quality	193 out of 5127 genes, 3.8%	1122 out of 31402 genes, 3.6%	1
meristem development	49 out of 5127 genes, 1.0%	269 out of 31402 genes, 0.9%	1
regulation of mitotic cell cycle	18 out of 5127 genes, 0.4%	91 out of 31402 genes, 0.3%	1
cellular lipid catabolic process	35 out of 5127 genes, 0.7%	188 out of 31402 genes, 0.6%	1
immune response	63 out of 5127 genes, 1.2%	351 out of 31402 genes, 1.1%	1
copper ion transport	8 out of 5127 genes, 0.2%	36 out of 31402 genes, 0.1%	1
regulation of growth	41 out of 5127 genes, 0.8%	223 out of 31402 genes, 0.7%	1
small GTPase mediated signal transduction	61 out of 5127 genes, 1.2%	340 out of 31402 genes, 1.1%	1
heme biosynthetic process	10 out of 5127 genes, 0.2%	47 out of 31402 genes, 0.1%	1
phosphorus metabolic process	924 out of 5127 genes, 18.0%	5543 out of 31402 genes, 17.7%	1
embryo sac development	34 out of 5127 genes, 0.7%	183 out of 31402 genes, 0.6%	1
external encapsulating structure organization	72 out of 5127 genes, 1.4%	405 out of 31402 genes, 1.3%	1
tropism	17 out of 5127 genes, 0.3%	86 out of 31402 genes, 0.3%	1
abscisic acid-activated signaling pathway	23 out of 5127 genes, 0.4%	120 out of 31402 genes, 0.4%	1
negative regulation of biological process	145 out of 5127 genes, 2.8%	838 out of 31402 genes, 2.7%	1
mannose metabolic process	7 out of 5127 genes, 0.1%	31 out of 31402 genes, 0.1%	1
positive regulation of flower development	7 out of 5127 genes, 0.1%	31 out of 31402 genes, 0.1%	1
chromatin silencing	27 out of 5127 genes, 0.5%	143 out of 31402 genes, 0.5%	1
negative regulation of gene expression, epigenetic	27 out of 5127 genes, 0.5%	143 out of 31402 genes, 0.5%	1
homeostatic process	86 out of 5127 genes, 1.7%	488 out of 31402 genes, 1.6%	1
alcohol biosynthetic process	36 out of 5127 genes, 0.7%	195 out of 31402 genes, 0.6%	1
cell division	68 out of 5127 genes, 1.3%	382 out of 31402 genes, 1.2%	1
response to radiation	169 out of 5127 genes, 3.3%	982 out of 31402 genes, 3.1%	1
protein dephosphorylation	32 out of 5127 genes, 0.6%	172 out of 31402 genes, 0.5%	1
polyamine catabolic process	9 out of 5127 genes, 0.2%	42 out of 31402 genes, 0.1%	1
pollen wall assembly	6 out of 5127 genes, 0.1%	26 out of 31402 genes, 0.1%	1
cellular component assembly involved in morphogenesis	6 out of 5127 genes, 0.1%	26 out of 31402 genes, 0.1%	1
lignin metabolic process	26 out of 5127 genes, 0.5%	138 out of 31402 genes, 0.4%	1
cellular response to alcohol	40 out of 5127 genes, 0.8%	219 out of 31402 genes, 0.7%	1
polysaccharide metabolic process	133 out of 5127 genes, 2.6%	769 out of 31402 genes, 2.4%	1
oligopeptide transport	14 out of 5127 genes, 0.3%	70 out of 31402 genes, 0.2%	1
positive regulation of catalytic activity	48 out of 5127 genes, 0.9%	266 out of 31402 genes, 0.8%	1
amide transport	20 out of 5127 genes, 0.4%	104 out of 31402 genes, 0.3%	1
amide biosynthetic process	20 out of 5127 genes, 0.4%	104 out of 31402 genes, 0.3%	1
flavonoid metabolic process	17 out of 5127 genes, 0.3%	87 out of 31402 genes, 0.3%	1
sodium ion transport	12 out of 5127 genes, 0.2%	59 out of 31402 genes, 0.2%	1
defense response to other organism	132 out of 5127 genes, 2.6%	764 out of 31402 genes, 2.4%	1
phosphatidylcholine biosynthetic process	5 out of 5127 genes, 0.1%	21 out of 31402 genes, 0.1%	1
response to xenobiotic stimulus	5 out of 5127 genes, 0.1%	21 out of 31402 genes, 0.1%	1
cell plate formation involved in plant-type cell wall biogenesis	5 out of 5127 genes, 0.1%	21 out of 31402 genes, 0.1%	1
glyoxylate metabolic process	5 out of 5127 genes, 0.1%	21 out of 31402 genes, 0.1%	1
regulation of root development	5 out of 5127 genes, 0.1%	21 out of 31402 genes, 0.1%	1
chromosome organization	140 out of 5127 genes, 2.7%	812 out of 31402 genes, 2.6%	1
response to glucose	18 out of 5127 genes, 0.4%	93 out of 31402 genes, 0.3%	1
serine family amino acid metabolic process	47 out of 5127 genes, 0.9%	261 out of 31402 genes, 0.8%	1
chlorophyll metabolic process	26 out of 5127 genes, 0.5%	139 out of 31402 genes, 0.4%	1
lysyl-tRNA aminoacylation	2 out of 5127 genes, 0.0%	6 out of 31402 genes, 0.0%	1
positive regulation of seed germination	2 out of 5127 genes, 0.0%	6 out of 31402 genes, 0.0%	1
response to aluminum ion	2 out of 5127 genes, 0.0%	6 out of 31402 genes, 0.0%	1
response to UV-C	2 out of 5127 genes, 0.0%	6 out of 31402 genes, 0.0%	1
leaf shaping	2 out of 5127 genes, 0.0%	6 out of 31402 genes, 0.0%	1
nickel cation transport	2 out of 5127 genes, 0.0%	6 out of 31402 genes, 0.0%	1
arginine transport	2 out of 5127 genes, 0.0%	6 out of 31402 genes, 0.0%	1
regulation of nucleotide biosynthetic process	2 out of 5127 genes, 0.0%	6 out of 31402 genes, 0.0%	1
plastid translation	2 out of 5127 genes, 0.0%	6 out of 31402 genes, 0.0%	1
protein import into chloroplast stroma	2 out of 5127 genes, 0.0%	6 out of 31402 genes, 0.0%	1
protein neddylation	2 out of 5127 genes, 0.0%	6 out of 31402 genes, 0.0%	1
regulation of embryo sac egg cell differentiation	2 out of 5127 genes, 0.0%	6 out of 31402 genes, 0.0%	1
regulation of organ growth	2 out of 5127 genes, 0.0%	6 out of 31402 genes, 0.0%	1
regulation of coenzyme metabolic process	2 out of 5127 genes, 0.0%	6 out of 31402 genes, 0.0%	1
regulation of coenzyme A biosynthetic process	2 out of 5127 genes, 0.0%	6 out of 31402 genes, 0.0%	1
regulation of purine nucleotide biosynthetic process	2 out of 5127 genes, 0.0%	6 out of 31402 genes, 0.0%	1
glycerolipid biosynthetic process	36 out of 5127 genes, 0.7%	197 out of 31402 genes, 0.6%	1
hydrogen peroxide metabolic process	19 out of 5127 genes, 0.4%	99 out of 31402 genes, 0.3%	1
anatomical structure development	464 out of 5127 genes, 9.1%	2765 out of 31402 genes, 8.8%	1
response to light stimulus	161 out of 5127 genes, 3.1%	939 out of 31402 genes, 3.0%	1
cellular response to abscisic acid stimulus	23 out of 5127 genes, 0.4%	122 out of 31402 genes, 0.4%	1
plant-type hypersensitive response	4 out of 5127 genes, 0.1%	16 out of 31402 genes, 0.1%	1
negative regulation of cell division	4 out of 5127 genes, 0.1%	16 out of 31402 genes, 0.1%	1
specification of axis polarity	4 out of 5127 genes, 0.1%	16 out of 31402 genes, 0.1%	1
detoxification of arsenic-containing substance	4 out of 5127 genes, 0.1%	16 out of 31402 genes, 0.1%	1
response to insect	11 out of 5127 genes, 0.2%	54 out of 31402 genes, 0.2%	1
isocitrate metabolic process	7 out of 5127 genes, 0.1%	32 out of 31402 genes, 0.1%	1
reproductive process	253 out of 5127 genes, 4.9%	1492 out of 31402 genes, 4.8%	1
mitotic S phase	3 out of 5127 genes, 0.1%	11 out of 31402 genes, 0.0%	1
base-excision repair, gap-filling	3 out of 5127 genes, 0.1%	11 out of 31402 genes, 0.0%	1
nucleotide-excision repair, DNA gap filling	3 out of 5127 genes, 0.1%	11 out of 31402 genes, 0.0%	1
L-phenylalanine catabolic process	3 out of 5127 genes, 0.1%	11 out of 31402 genes, 0.0%	1
CDP-choline pathway	3 out of 5127 genes, 0.1%	11 out of 31402 genes, 0.0%	1
sesquiterpenoid metabolic process	3 out of 5127 genes, 0.1%	11 out of 31402 genes, 0.0%	1
positive regulation of vernalization response	3 out of 5127 genes, 0.1%	11 out of 31402 genes, 0.0%	1
positive regulation of response to external stimulus	3 out of 5127 genes, 0.1%	11 out of 31402 genes, 0.0%	1
histone H4 acetylation	3 out of 5127 genes, 0.1%	11 out of 31402 genes, 0.0%	1
DNA replication proofreading	3 out of 5127 genes, 0.1%	11 out of 31402 genes, 0.0%	1
glycerol-3-phosphate catabolic process	3 out of 5127 genes, 0.1%	11 out of 31402 genes, 0.0%	1
tetrahydrofolate biosynthetic process	3 out of 5127 genes, 0.1%	11 out of 31402 genes, 0.0%	1
S phase	3 out of 5127 genes, 0.1%	11 out of 31402 genes, 0.0%	1
microgametogenesis	3 out of 5127 genes, 0.1%	11 out of 31402 genes, 0.0%	1
erythrose 4-phosphate/phosphoenolpyruvate family amino acid catabolic process	3 out of 5127 genes, 0.1%	11 out of 31402 genes, 0.0%	1
dsRNA fragmentation	17 out of 5127 genes, 0.3%	88 out of 31402 genes, 0.3%	1
response to dsRNA	17 out of 5127 genes, 0.3%	88 out of 31402 genes, 0.3%	1
production of small RNA involved in gene silencing by RNA	17 out of 5127 genes, 0.3%	88 out of 31402 genes, 0.3%	1
cellular response to dsRNA	17 out of 5127 genes, 0.3%	88 out of 31402 genes, 0.3%	1
organonitrogen compound biosynthetic process	289 out of 5127 genes, 5.6%	1710 out of 31402 genes, 5.4%	1
histone methylation	36 out of 5127 genes, 0.7%	198 out of 31402 genes, 0.6%	1
gravitropism	15 out of 5127 genes, 0.3%	77 out of 31402 genes, 0.2%	1
cellular hormone metabolic process	15 out of 5127 genes, 0.3%	77 out of 31402 genes, 0.2%	1
organ development	215 out of 5127 genes, 4.2%	1266 out of 31402 genes, 4.0%	1
cellular ketone metabolic process	19 out of 5127 genes, 0.4%	100 out of 31402 genes, 0.3%	1
flower morphogenesis	6 out of 5127 genes, 0.1%	27 out of 31402 genes, 0.1%	1
response to superoxide	8 out of 5127 genes, 0.2%	38 out of 31402 genes, 0.1%	1
response to oxygen radical	8 out of 5127 genes, 0.2%	38 out of 31402 genes, 0.1%	1
virus induced gene silencing	8 out of 5127 genes, 0.2%	38 out of 31402 genes, 0.1%	1
modulation by symbiont of RNA levels in host	8 out of 5127 genes, 0.2%	38 out of 31402 genes, 0.1%	1
modulation of RNA levels in other organism involved in symbiotic interaction	8 out of 5127 genes, 0.2%	38 out of 31402 genes, 0.1%	1
cellular response to virus	8 out of 5127 genes, 0.2%	38 out of 31402 genes, 0.1%	1
chromatin silencing by small RNA	13 out of 5127 genes, 0.3%	66 out of 31402 genes, 0.2%	1
organelle fission	43 out of 5127 genes, 0.8%	240 out of 31402 genes, 0.8%	1
fatty acid catabolic process	30 out of 5127 genes, 0.6%	164 out of 31402 genes, 0.5%	1
inorganic anion transport	30 out of 5127 genes, 0.6%	164 out of 31402 genes, 0.5%	1
developmental process involved in reproduction	236 out of 5127 genes, 4.6%	1394 out of 31402 genes, 4.4%	1
gene silencing by RNA	31 out of 5127 genes, 0.6%	170 out of 31402 genes, 0.5%	1
unidimensional cell growth	67 out of 5127 genes, 1.3%	382 out of 31402 genes, 1.2%	1
protein acetylation	14 out of 5127 genes, 0.3%	72 out of 31402 genes, 0.2%	1
salicylic acid biosynthetic process	14 out of 5127 genes, 0.3%	72 out of 31402 genes, 0.2%	1
regulation of hormone levels	58 out of 5127 genes, 1.1%	329 out of 31402 genes, 1.0%	1
embryo development ending in seed dormancy	78 out of 5127 genes, 1.5%	448 out of 31402 genes, 1.4%	1
root hair cell tip growth	9 out of 5127 genes, 0.2%	44 out of 31402 genes, 0.1%	1
peptide metabolic process	15 out of 5127 genes, 0.3%	78 out of 31402 genes, 0.2%	1
hexose metabolic process	121 out of 5127 genes, 2.4%	705 out of 31402 genes, 2.2%	1
nucleotide salvage	7 out of 5127 genes, 0.1%	33 out of 31402 genes, 0.1%	1
protein methylation	38 out of 5127 genes, 0.7%	212 out of 31402 genes, 0.7%	1
protein alkylation	38 out of 5127 genes, 0.7%	212 out of 31402 genes, 0.7%	1
positive regulation of molecular function	48 out of 5127 genes, 0.9%	271 out of 31402 genes, 0.9%	1
glycosylation	39 out of 5127 genes, 0.8%	218 out of 31402 genes, 0.7%	1
aminoglycan metabolic process	4 out of 5127 genes, 0.1%	17 out of 31402 genes, 0.1%	1
syncytium formation	4 out of 5127 genes, 0.1%	17 out of 31402 genes, 0.1%	1
primary shoot apical meristem specification	4 out of 5127 genes, 0.1%	17 out of 31402 genes, 0.1%	1
ATP transport	4 out of 5127 genes, 0.1%	17 out of 31402 genes, 0.1%	1
amino acid homeostasis	4 out of 5127 genes, 0.1%	17 out of 31402 genes, 0.1%	1
chromatin organization	119 out of 5127 genes, 2.3%	695 out of 31402 genes, 2.2%	1
regulation of carbohydrate metabolic process	8 out of 5127 genes, 0.2%	39 out of 31402 genes, 0.1%	1
transmembrane receptor protein tyrosine kinase signaling pathway	8 out of 5127 genes, 0.2%	39 out of 31402 genes, 0.1%	1
defense response, incompatible interaction	48 out of 5127 genes, 0.9%	272 out of 31402 genes, 0.9%	1
defense response to bacterium, incompatible interaction	6 out of 5127 genes, 0.1%	28 out of 31402 genes, 0.1%	1
cuticle development	6 out of 5127 genes, 0.1%	28 out of 31402 genes, 0.1%	1
post-embryonic organ development	76 out of 5127 genes, 1.5%	439 out of 31402 genes, 1.4%	1
single-organism catabolic process	408 out of 5127 genes, 8.0%	2442 out of 31402 genes, 7.8%	1
organic acid catabolic process	58 out of 5127 genes, 1.1%	332 out of 31402 genes, 1.1%	1
carboxylic acid catabolic process	58 out of 5127 genes, 1.1%	332 out of 31402 genes, 1.1%	1
regulation of catalytic activity	87 out of 5127 genes, 1.7%	505 out of 31402 genes, 1.6%	1
enzyme linked receptor protein signaling pathway	9 out of 5127 genes, 0.2%	45 out of 31402 genes, 0.1%	1
regulation of photosynthesis	9 out of 5127 genes, 0.2%	45 out of 31402 genes, 0.1%	1
diterpenoid biosynthetic process	9 out of 5127 genes, 0.2%	45 out of 31402 genes, 0.1%	1
endosomal transport	9 out of 5127 genes, 0.2%	45 out of 31402 genes, 0.1%	1
regulation of molecular function	92 out of 5127 genes, 1.8%	535 out of 31402 genes, 1.7%	1
protein targeting to membrane	28 out of 5127 genes, 0.5%	155 out of 31402 genes, 0.5%	1
DNA strand elongation involved in DNA replication	3 out of 5127 genes, 0.1%	12 out of 31402 genes, 0.0%	1
lagging strand elongation	3 out of 5127 genes, 0.1%	12 out of 31402 genes, 0.0%	1
7-methylguanosine mRNA capping	3 out of 5127 genes, 0.1%	12 out of 31402 genes, 0.0%	1
regulation of vernalization response	3 out of 5127 genes, 0.1%	12 out of 31402 genes, 0.0%	1
regulation of glucosinolate biosynthetic process	3 out of 5127 genes, 0.1%	12 out of 31402 genes, 0.0%	1
RNA secondary structure unwinding	3 out of 5127 genes, 0.1%	12 out of 31402 genes, 0.0%	1
pantothenate metabolic process	3 out of 5127 genes, 0.1%	12 out of 31402 genes, 0.0%	1
pantothenate biosynthetic process	3 out of 5127 genes, 0.1%	12 out of 31402 genes, 0.0%	1
DNA strand elongation	3 out of 5127 genes, 0.1%	12 out of 31402 genes, 0.0%	1
positive regulation of transcription elongation from RNA polymerase II promoter	3 out of 5127 genes, 0.1%	12 out of 31402 genes, 0.0%	1
DNA replication, Okazaki fragment processing	3 out of 5127 genes, 0.1%	12 out of 31402 genes, 0.0%	1
regulation of transcription elongation from RNA polymerase II promoter	3 out of 5127 genes, 0.1%	12 out of 31402 genes, 0.0%	1
DNA replication, removal of RNA primer	3 out of 5127 genes, 0.1%	12 out of 31402 genes, 0.0%	1
positive regulation of transcription from RNA polymerase II promoter	3 out of 5127 genes, 0.1%	12 out of 31402 genes, 0.0%	1
regulation of chlorophyll metabolic process	3 out of 5127 genes, 0.1%	12 out of 31402 genes, 0.0%	1
regulation of tetrapyrrole metabolic process	3 out of 5127 genes, 0.1%	12 out of 31402 genes, 0.0%	1
regulation of post-embryonic development	68 out of 5127 genes, 1.3%	392 out of 31402 genes, 1.2%	1
systemic acquired resistance	29 out of 5127 genes, 0.6%	161 out of 31402 genes, 0.5%	1
organic cyclic compound biosynthetic process	351 out of 5127 genes, 6.8%	2098 out of 31402 genes, 6.7%	1
response to salt stress	168 out of 5127 genes, 3.3%	992 out of 31402 genes, 3.2%	1
plastid membrane organization	23 out of 5127 genes, 0.4%	126 out of 31402 genes, 0.4%	1
thylakoid membrane organization	23 out of 5127 genes, 0.4%	126 out of 31402 genes, 0.4%	1
response to abiotic stimulus	486 out of 5127 genes, 9.5%	2918 out of 31402 genes, 9.3%	1
monovalent inorganic cation transport	93 out of 5127 genes, 1.8%	542 out of 31402 genes, 1.7%	1
seed development	95 out of 5127 genes, 1.9%	554 out of 31402 genes, 1.8%	1
protein deubiquitination	10 out of 5127 genes, 0.2%	51 out of 31402 genes, 0.2%	1
salicylic acid metabolic process	14 out of 5127 genes, 0.3%	74 out of 31402 genes, 0.2%	1
multidimensional cell growth	14 out of 5127 genes, 0.3%	74 out of 31402 genes, 0.2%	1
positive regulation of protein complex assembly	14 out of 5127 genes, 0.3%	74 out of 31402 genes, 0.2%	1
positive regulation of protein polymerization	14 out of 5127 genes, 0.3%	74 out of 31402 genes, 0.2%	1
positive regulation of cellular component biogenesis	14 out of 5127 genes, 0.3%	74 out of 31402 genes, 0.2%	1
cellular response to inorganic substance	14 out of 5127 genes, 0.3%	74 out of 31402 genes, 0.2%	1
base-excision repair	5 out of 5127 genes, 0.1%	23 out of 31402 genes, 0.1%	1
vernalization response	5 out of 5127 genes, 0.1%	23 out of 31402 genes, 0.1%	1
pyrimidine nucleobase biosynthetic process	5 out of 5127 genes, 0.1%	23 out of 31402 genes, 0.1%	1
lipid glycosylation	5 out of 5127 genes, 0.1%	23 out of 31402 genes, 0.1%	1
regulation of secondary metabolic process	5 out of 5127 genes, 0.1%	23 out of 31402 genes, 0.1%	1
adenine nucleotide transport	5 out of 5127 genes, 0.1%	23 out of 31402 genes, 0.1%	1
mitotic G2 phase	2 out of 5127 genes, 0.0%	7 out of 31402 genes, 0.0%	1
ornithine metabolic process	2 out of 5127 genes, 0.0%	7 out of 31402 genes, 0.0%	1
NADP biosynthetic process	2 out of 5127 genes, 0.0%	7 out of 31402 genes, 0.0%	1
cinnamic acid biosynthetic process	2 out of 5127 genes, 0.0%	7 out of 31402 genes, 0.0%	1
cinnamic acid metabolic process	2 out of 5127 genes, 0.0%	7 out of 31402 genes, 0.0%	1
induced systemic resistance, jasmonic acid mediated signaling pathway	2 out of 5127 genes, 0.0%	7 out of 31402 genes, 0.0%	1
negative gravitropism	2 out of 5127 genes, 0.0%	7 out of 31402 genes, 0.0%	1
organic cation transport	2 out of 5127 genes, 0.0%	7 out of 31402 genes, 0.0%	1
phosphoglycerate transport	2 out of 5127 genes, 0.0%	7 out of 31402 genes, 0.0%	1
triose phosphate transport	2 out of 5127 genes, 0.0%	7 out of 31402 genes, 0.0%	1
negative regulation of actin filament depolymerization	2 out of 5127 genes, 0.0%	7 out of 31402 genes, 0.0%	1
negative regulation of actin filament polymerization	2 out of 5127 genes, 0.0%	7 out of 31402 genes, 0.0%	1
negative regulation of protein complex assembly	2 out of 5127 genes, 0.0%	7 out of 31402 genes, 0.0%	1
negative regulation of protein polymerization	2 out of 5127 genes, 0.0%	7 out of 31402 genes, 0.0%	1
triose phosphate transmembrane transport	2 out of 5127 genes, 0.0%	7 out of 31402 genes, 0.0%	1
aldonate transport	2 out of 5127 genes, 0.0%	7 out of 31402 genes, 0.0%	1
negative regulation of protein complex disassembly	2 out of 5127 genes, 0.0%	7 out of 31402 genes, 0.0%	1
G2 phase	2 out of 5127 genes, 0.0%	7 out of 31402 genes, 0.0%	1
negative regulation of cytoskeleton organization	2 out of 5127 genes, 0.0%	7 out of 31402 genes, 0.0%	1
actin filament capping	2 out of 5127 genes, 0.0%	7 out of 31402 genes, 0.0%	1
response to trehalose-6-phosphate	2 out of 5127 genes, 0.0%	7 out of 31402 genes, 0.0%	1
negative regulation of protein depolymerization	2 out of 5127 genes, 0.0%	7 out of 31402 genes, 0.0%	1
regulation of programmed cell death	27 out of 5127 genes, 0.5%	150 out of 31402 genes, 0.5%	1
double-strand break repair	11 out of 5127 genes, 0.2%	57 out of 31402 genes, 0.2%	1
production of ta-siRNAs involved in RNA interference	11 out of 5127 genes, 0.2%	57 out of 31402 genes, 0.2%	1
phosphatidylcholine metabolic process	11 out of 5127 genes, 0.2%	57 out of 31402 genes, 0.2%	1
regulation of primary metabolic process	290 out of 5127 genes, 5.7%	1733 out of 31402 genes, 5.5%	1
single-organism membrane organization	50 out of 5127 genes, 1.0%	287 out of 31402 genes, 0.9%	1
glycerolipid metabolic process	54 out of 5127 genes, 1.1%	311 out of 31402 genes, 1.0%	1
pyrimidine nucleobase metabolic process	6 out of 5127 genes, 0.1%	29 out of 31402 genes, 0.1%	1
defense response	166 out of 5127 genes, 3.2%	984 out of 31402 genes, 3.1%	1
protein targeting to mitochondrion	19 out of 5127 genes, 0.4%	104 out of 31402 genes, 0.3%	1
protein localization to mitochondrion	19 out of 5127 genes, 0.4%	104 out of 31402 genes, 0.3%	1
establishment of protein localization to mitochondrion	19 out of 5127 genes, 0.4%	104 out of 31402 genes, 0.3%	1
regulation of cell death	28 out of 5127 genes, 0.5%	157 out of 31402 genes, 0.5%	1
purine nucleobase biosynthetic process	4 out of 5127 genes, 0.1%	18 out of 31402 genes, 0.1%	1
regulation of MAP kinase activity	4 out of 5127 genes, 0.1%	18 out of 31402 genes, 0.1%	1
tRNA aminoacylation for protein translation	45 out of 5127 genes, 0.9%	258 out of 31402 genes, 0.8%	1
glutamine metabolic process	10 out of 5127 genes, 0.2%	52 out of 31402 genes, 0.2%	1
meiotic cell cycle	31 out of 5127 genes, 0.6%	175 out of 31402 genes, 0.6%	1
regulation of macromolecule metabolic process	295 out of 5127 genes, 5.8%	1766 out of 31402 genes, 5.6%	1
protein modification by small protein removal	23 out of 5127 genes, 0.4%	128 out of 31402 genes, 0.4%	1
cell morphogenesis	99 out of 5127 genes, 1.9%	582 out of 31402 genes, 1.9%	1
ethylene-activated signaling pathway	11 out of 5127 genes, 0.2%	58 out of 31402 genes, 0.2%	1
ethanolamine-containing compound metabolic process	11 out of 5127 genes, 0.2%	58 out of 31402 genes, 0.2%	1
cotyledon development	11 out of 5127 genes, 0.2%	58 out of 31402 genes, 0.2%	1
energy coupled proton transmembrane transport, against electrochemical gradient	39 out of 5127 genes, 0.8%	223 out of 31402 genes, 0.7%	1
ATP hydrolysis coupled proton transport	39 out of 5127 genes, 0.8%	223 out of 31402 genes, 0.7%	1
response to light intensity	43 out of 5127 genes, 0.8%	247 out of 31402 genes, 0.8%	1
positive regulation of cellular process	113 out of 5127 genes, 2.2%	667 out of 31402 genes, 2.1%	1
cellular component morphogenesis	102 out of 5127 genes, 2.0%	601 out of 31402 genes, 1.9%	1
organ formation	19 out of 5127 genes, 0.4%	105 out of 31402 genes, 0.3%	1
amino acid import	8 out of 5127 genes, 0.2%	41 out of 31402 genes, 0.1%	1
positive gravitropism	5 out of 5127 genes, 0.1%	24 out of 31402 genes, 0.1%	1
nuclear division	37 out of 5127 genes, 0.7%	212 out of 31402 genes, 0.7%	1
response to cytokinin	15 out of 5127 genes, 0.3%	82 out of 31402 genes, 0.3%	1
floral organ morphogenesis	15 out of 5127 genes, 0.3%	82 out of 31402 genes, 0.3%	1
post-embryonic organ morphogenesis	15 out of 5127 genes, 0.3%	82 out of 31402 genes, 0.3%	1
morphogenesis of a branching structure	3 out of 5127 genes, 0.1%	13 out of 31402 genes, 0.0%	1
ubiquinone metabolic process	3 out of 5127 genes, 0.1%	13 out of 31402 genes, 0.0%	1
ubiquinone biosynthetic process	3 out of 5127 genes, 0.1%	13 out of 31402 genes, 0.0%	1
induced systemic resistance	3 out of 5127 genes, 0.1%	13 out of 31402 genes, 0.0%	1
secondary shoot formation	3 out of 5127 genes, 0.1%	13 out of 31402 genes, 0.0%	1
shoot axis formation	3 out of 5127 genes, 0.1%	13 out of 31402 genes, 0.0%	1
pollen tube reception	3 out of 5127 genes, 0.1%	13 out of 31402 genes, 0.0%	1
monocarboxylic acid transport	3 out of 5127 genes, 0.1%	13 out of 31402 genes, 0.0%	1
ADP transport	3 out of 5127 genes, 0.1%	13 out of 31402 genes, 0.0%	1
1-aminocyclopropane-1-carboxylate metabolic process	3 out of 5127 genes, 0.1%	13 out of 31402 genes, 0.0%	1
mannose biosynthetic process	3 out of 5127 genes, 0.1%	13 out of 31402 genes, 0.0%	1
L-ascorbic acid metabolic process	3 out of 5127 genes, 0.1%	13 out of 31402 genes, 0.0%	1
L-ascorbic acid biosynthetic process	3 out of 5127 genes, 0.1%	13 out of 31402 genes, 0.0%	1
translesion synthesis	3 out of 5127 genes, 0.1%	13 out of 31402 genes, 0.0%	1
regulation of mitotic metaphase/anaphase transition	3 out of 5127 genes, 0.1%	13 out of 31402 genes, 0.0%	1
regulation of proteasomal ubiquitin-dependent protein catabolic process	3 out of 5127 genes, 0.1%	13 out of 31402 genes, 0.0%	1
1-aminocyclopropane-1-carboxylate biosynthetic process	3 out of 5127 genes, 0.1%	13 out of 31402 genes, 0.0%	1
histone H3 acetylation	3 out of 5127 genes, 0.1%	13 out of 31402 genes, 0.0%	1
specification of organ number	3 out of 5127 genes, 0.1%	13 out of 31402 genes, 0.0%	1
intraspecies interaction between organisms	3 out of 5127 genes, 0.1%	13 out of 31402 genes, 0.0%	1
regulation of proteasomal protein catabolic process	3 out of 5127 genes, 0.1%	13 out of 31402 genes, 0.0%	1
DNA biosynthetic process	3 out of 5127 genes, 0.1%	13 out of 31402 genes, 0.0%	1
regulation of metaphase/anaphase transition of cell cycle	3 out of 5127 genes, 0.1%	13 out of 31402 genes, 0.0%	1
regulation of proteolysis involved in cellular protein catabolic process	3 out of 5127 genes, 0.1%	13 out of 31402 genes, 0.0%	1
regulation of cellular protein catabolic process	3 out of 5127 genes, 0.1%	13 out of 31402 genes, 0.0%	1
plastid organization	47 out of 5127 genes, 0.9%	272 out of 31402 genes, 0.9%	1
regulation of protein modification process	50 out of 5127 genes, 1.0%	290 out of 31402 genes, 0.9%	1
amine biosynthetic process	10 out of 5127 genes, 0.2%	53 out of 31402 genes, 0.2%	1
cellular biogenic amine biosynthetic process	10 out of 5127 genes, 0.2%	53 out of 31402 genes, 0.2%	1
tetraterpenoid biosynthetic process	17 out of 5127 genes, 0.3%	94 out of 31402 genes, 0.3%	1
carotenoid biosynthetic process	17 out of 5127 genes, 0.3%	94 out of 31402 genes, 0.3%	1
pyrimidine-containing compound salvage	6 out of 5127 genes, 0.1%	30 out of 31402 genes, 0.1%	1
negative regulation of organelle organization	6 out of 5127 genes, 0.1%	30 out of 31402 genes, 0.1%	1
positive regulation of nucleotide catabolic process	6 out of 5127 genes, 0.1%	30 out of 31402 genes, 0.1%	1
positive regulation of purine nucleotide catabolic process	6 out of 5127 genes, 0.1%	30 out of 31402 genes, 0.1%	1
positive regulation of nucleoside metabolic process	6 out of 5127 genes, 0.1%	30 out of 31402 genes, 0.1%	1
positive regulation of nucleotide metabolic process	6 out of 5127 genes, 0.1%	30 out of 31402 genes, 0.1%	1
negative regulation of cellular component organization	6 out of 5127 genes, 0.1%	30 out of 31402 genes, 0.1%	1
positive regulation of purine nucleotide metabolic process	6 out of 5127 genes, 0.1%	30 out of 31402 genes, 0.1%	1
protein glycosylation	34 out of 5127 genes, 0.7%	195 out of 31402 genes, 0.6%	1
glycoprotein metabolic process	34 out of 5127 genes, 0.7%	195 out of 31402 genes, 0.6%	1
glycoprotein biosynthetic process	34 out of 5127 genes, 0.7%	195 out of 31402 genes, 0.6%	1
macromolecule glycosylation	34 out of 5127 genes, 0.7%	195 out of 31402 genes, 0.6%	1
signal transduction by phosphorylation	43 out of 5127 genes, 0.8%	249 out of 31402 genes, 0.8%	1
membrane organization	53 out of 5127 genes, 1.0%	309 out of 31402 genes, 1.0%	1
internal protein amino acid acetylation	12 out of 5127 genes, 0.2%	65 out of 31402 genes, 0.2%	1
histone acetylation	12 out of 5127 genes, 0.2%	65 out of 31402 genes, 0.2%	1
internal peptidyl-lysine acetylation	12 out of 5127 genes, 0.2%	65 out of 31402 genes, 0.2%	1
peptidyl-lysine acetylation	12 out of 5127 genes, 0.2%	65 out of 31402 genes, 0.2%	1
actin filament-based movement	7 out of 5127 genes, 0.1%	36 out of 31402 genes, 0.1%	1
nucleoside salvage	7 out of 5127 genes, 0.1%	36 out of 31402 genes, 0.1%	1
transition metal ion homeostasis	13 out of 5127 genes, 0.3%	71 out of 31402 genes, 0.2%	1
regulation of biosynthetic process	222 out of 5127 genes, 4.3%	1331 out of 31402 genes, 4.2%	1
macromolecule localization	261 out of 5127 genes, 5.1%	1568 out of 31402 genes, 5.0%	1
phenol-containing compound biosynthetic process	14 out of 5127 genes, 0.3%	77 out of 31402 genes, 0.2%	1
tissue development	78 out of 5127 genes, 1.5%	460 out of 31402 genes, 1.5%	1
monocarboxylic acid catabolic process	30 out of 5127 genes, 0.6%	172 out of 31402 genes, 0.5%	1
regulation of nitrogen compound metabolic process	209 out of 5127 genes, 4.1%	1253 out of 31402 genes, 4.0%	1
D-ribose metabolic process	4 out of 5127 genes, 0.1%	19 out of 31402 genes, 0.1%	1
actin polymerization or depolymerization	4 out of 5127 genes, 0.1%	19 out of 31402 genes, 0.1%	1
pyrimidine deoxyribonucleotide metabolic process	4 out of 5127 genes, 0.1%	19 out of 31402 genes, 0.1%	1
deoxyribonucleotide metabolic process	4 out of 5127 genes, 0.1%	19 out of 31402 genes, 0.1%	1
2'-deoxyribonucleotide metabolic process	4 out of 5127 genes, 0.1%	19 out of 31402 genes, 0.1%	1
embryonic pattern specification	4 out of 5127 genes, 0.1%	19 out of 31402 genes, 0.1%	1
purine ribonucleotide transport	4 out of 5127 genes, 0.1%	19 out of 31402 genes, 0.1%	1
deoxyribose phosphate metabolic process	4 out of 5127 genes, 0.1%	19 out of 31402 genes, 0.1%	1
regulation of DNA-templated transcription, elongation	4 out of 5127 genes, 0.1%	19 out of 31402 genes, 0.1%	1
iron-sulfur cluster assembly	15 out of 5127 genes, 0.3%	83 out of 31402 genes, 0.3%	1
metallo-sulfur cluster assembly	15 out of 5127 genes, 0.3%	83 out of 31402 genes, 0.3%	1
gibberellic acid mediated signaling pathway	8 out of 5127 genes, 0.2%	42 out of 31402 genes, 0.1%	1
gibberellin mediated signaling pathway	8 out of 5127 genes, 0.2%	42 out of 31402 genes, 0.1%	1
cellular response to gibberellin stimulus	8 out of 5127 genes, 0.2%	42 out of 31402 genes, 0.1%	1
regulation of cell cycle phase transition	9 out of 5127 genes, 0.2%	48 out of 31402 genes, 0.2%	1
regulation of mitotic cell cycle phase transition	9 out of 5127 genes, 0.2%	48 out of 31402 genes, 0.2%	1
response to osmotic stress	173 out of 5127 genes, 3.4%	1036 out of 31402 genes, 3.3%	1
dTMP biosynthetic process	2 out of 5127 genes, 0.0%	8 out of 31402 genes, 0.0%	1
glycine biosynthetic process	2 out of 5127 genes, 0.0%	8 out of 31402 genes, 0.0%	1
nitric oxide biosynthetic process	2 out of 5127 genes, 0.0%	8 out of 31402 genes, 0.0%	1
primary meristem tissue development	2 out of 5127 genes, 0.0%	8 out of 31402 genes, 0.0%	1
root meristem specification	2 out of 5127 genes, 0.0%	8 out of 31402 genes, 0.0%	1
suspensor development	2 out of 5127 genes, 0.0%	8 out of 31402 genes, 0.0%	1
positive regulation of cell death	2 out of 5127 genes, 0.0%	8 out of 31402 genes, 0.0%	1
aromatic amino acid transport	2 out of 5127 genes, 0.0%	8 out of 31402 genes, 0.0%	1
aspartate transport	2 out of 5127 genes, 0.0%	8 out of 31402 genes, 0.0%	1
tryptophan transport	2 out of 5127 genes, 0.0%	8 out of 31402 genes, 0.0%	1
monoterpenoid metabolic process	2 out of 5127 genes, 0.0%	8 out of 31402 genes, 0.0%	1
monoterpenoid biosynthetic process	2 out of 5127 genes, 0.0%	8 out of 31402 genes, 0.0%	1
uracil metabolic process	2 out of 5127 genes, 0.0%	8 out of 31402 genes, 0.0%	1
dTMP metabolic process	2 out of 5127 genes, 0.0%	8 out of 31402 genes, 0.0%	1
nitric oxide metabolic process	2 out of 5127 genes, 0.0%	8 out of 31402 genes, 0.0%	1
response to organophosphorus	2 out of 5127 genes, 0.0%	8 out of 31402 genes, 0.0%	1
tetrapyrrole biosynthetic process	24 out of 5127 genes, 0.5%	137 out of 31402 genes, 0.4%	1
arginine biosynthetic process	5 out of 5127 genes, 0.1%	25 out of 31402 genes, 0.1%	1
response to toxic substance	11 out of 5127 genes, 0.2%	60 out of 31402 genes, 0.2%	1
fruit development	98 out of 5127 genes, 1.9%	583 out of 31402 genes, 1.9%	1
defense response to bacterium	74 out of 5127 genes, 1.4%	438 out of 31402 genes, 1.4%	1
regulation of nucleobase-containing compound metabolic process	205 out of 5127 genes, 4.0%	1232 out of 31402 genes, 3.9%	1
amine catabolic process	14 out of 5127 genes, 0.3%	78 out of 31402 genes, 0.2%	1
cellular biogenic amine catabolic process	14 out of 5127 genes, 0.3%	78 out of 31402 genes, 0.2%	1
maturation of SSU-rRNA from tricistronic rRNA transcript (SSU-rRNA, 5.8S rRNA, LSU-rRNA)	6 out of 5127 genes, 0.1%	31 out of 31402 genes, 0.1%	1
removal of superoxide radicals	6 out of 5127 genes, 0.1%	31 out of 31402 genes, 0.1%	1
maturation of SSU-rRNA	6 out of 5127 genes, 0.1%	31 out of 31402 genes, 0.1%	1
positive regulation of hydrolase activity	6 out of 5127 genes, 0.1%	31 out of 31402 genes, 0.1%	1
cellular response to oxygen radical	6 out of 5127 genes, 0.1%	31 out of 31402 genes, 0.1%	1
cellular response to superoxide	6 out of 5127 genes, 0.1%	31 out of 31402 genes, 0.1%	1
regulation of gene expression	235 out of 5127 genes, 4.6%	1415 out of 31402 genes, 4.5%	1
brassinosteroid mediated signaling pathway	17 out of 5127 genes, 0.3%	96 out of 31402 genes, 0.3%	1
tetraterpenoid metabolic process	17 out of 5127 genes, 0.3%	96 out of 31402 genes, 0.3%	1
carotenoid metabolic process	17 out of 5127 genes, 0.3%	96 out of 31402 genes, 0.3%	1
steroid hormone mediated signaling pathway	17 out of 5127 genes, 0.3%	96 out of 31402 genes, 0.3%	1
response to steroid hormone	17 out of 5127 genes, 0.3%	96 out of 31402 genes, 0.3%	1
cellular response to steroid hormone stimulus	17 out of 5127 genes, 0.3%	96 out of 31402 genes, 0.3%	1
cell morphogenesis involved in differentiation	53 out of 5127 genes, 1.0%	312 out of 31402 genes, 1.0%	1
secretion	18 out of 5127 genes, 0.4%	102 out of 31402 genes, 0.3%	1
gibberellin biosynthetic process	7 out of 5127 genes, 0.1%	37 out of 31402 genes, 0.1%	1
positive regulation of catabolic process	7 out of 5127 genes, 0.1%	37 out of 31402 genes, 0.1%	1
glycolytic process	71 out of 5127 genes, 1.4%	421 out of 31402 genes, 1.3%	1
pollen tube growth	25 out of 5127 genes, 0.5%	144 out of 31402 genes, 0.5%	1
serine family amino acid biosynthetic process	29 out of 5127 genes, 0.6%	168 out of 31402 genes, 0.5%	1
cellular biogenic amine metabolic process	32 out of 5127 genes, 0.6%	186 out of 31402 genes, 0.6%	1
cellular amine metabolic process	32 out of 5127 genes, 0.6%	186 out of 31402 genes, 0.6%	1
porphyrin-containing compound catabolic process	8 out of 5127 genes, 0.2%	43 out of 31402 genes, 0.1%	1
tetrapyrrole catabolic process	8 out of 5127 genes, 0.2%	43 out of 31402 genes, 0.1%	1
response to decreased oxygen levels	8 out of 5127 genes, 0.2%	43 out of 31402 genes, 0.1%	1
cofactor catabolic process	8 out of 5127 genes, 0.2%	43 out of 31402 genes, 0.1%	1
response to oxygen levels	8 out of 5127 genes, 0.2%	43 out of 31402 genes, 0.1%	1
cellular response to calcium ion	8 out of 5127 genes, 0.2%	43 out of 31402 genes, 0.1%	1
positive regulation of biological process	145 out of 5127 genes, 2.8%	870 out of 31402 genes, 2.8%	1
cell cycle checkpoint	3 out of 5127 genes, 0.1%	14 out of 31402 genes, 0.0%	1
AMP biosynthetic process	3 out of 5127 genes, 0.1%	14 out of 31402 genes, 0.0%	1
regulation of mitosis	3 out of 5127 genes, 0.1%	14 out of 31402 genes, 0.0%	1
disaccharide transport	3 out of 5127 genes, 0.1%	14 out of 31402 genes, 0.0%	1
sucrose transport	3 out of 5127 genes, 0.1%	14 out of 31402 genes, 0.0%	1
oligosaccharide transport	3 out of 5127 genes, 0.1%	14 out of 31402 genes, 0.0%	1
regulation of fatty acid metabolic process	3 out of 5127 genes, 0.1%	14 out of 31402 genes, 0.0%	1
AMP metabolic process	3 out of 5127 genes, 0.1%	14 out of 31402 genes, 0.0%	1
cotyledon morphogenesis	3 out of 5127 genes, 0.1%	14 out of 31402 genes, 0.0%	1
ammonium transmembrane transport	3 out of 5127 genes, 0.1%	14 out of 31402 genes, 0.0%	1
regulation of stomatal closure	3 out of 5127 genes, 0.1%	14 out of 31402 genes, 0.0%	1
regulation of multicellular organismal process	98 out of 5127 genes, 1.9%	585 out of 31402 genes, 1.9%	1
glutathione metabolic process	9 out of 5127 genes, 0.2%	49 out of 31402 genes, 0.2%	1
response to iron ion	9 out of 5127 genes, 0.2%	49 out of 31402 genes, 0.2%	1
maintenance of meristem identity	9 out of 5127 genes, 0.2%	49 out of 31402 genes, 0.2%	1
regulation of transcription, DNA-templated	180 out of 5127 genes, 3.5%	1083 out of 31402 genes, 3.4%	1
regulation of nucleic acid-templated transcription	180 out of 5127 genes, 3.5%	1083 out of 31402 genes, 3.4%	1
regulation of RNA biosynthetic process	180 out of 5127 genes, 3.5%	1083 out of 31402 genes, 3.4%	1
positive regulation of multicellular organismal process	11 out of 5127 genes, 0.2%	61 out of 31402 genes, 0.2%	1
hydrogen ion transmembrane transport	46 out of 5127 genes, 0.9%	271 out of 31402 genes, 0.9%	1
regulation of RNA metabolic process	181 out of 5127 genes, 3.5%	1090 out of 31402 genes, 3.5%	1
regulation of nucleotide metabolic process	13 out of 5127 genes, 0.3%	73 out of 31402 genes, 0.2%	1
regulation of nucleoside metabolic process	13 out of 5127 genes, 0.3%	73 out of 31402 genes, 0.2%	1
regulation of purine nucleotide metabolic process	13 out of 5127 genes, 0.3%	73 out of 31402 genes, 0.2%	1
production of siRNA involved in RNA interference	15 out of 5127 genes, 0.3%	85 out of 31402 genes, 0.3%	1
cellular response to brassinosteroid stimulus	17 out of 5127 genes, 0.3%	97 out of 31402 genes, 0.3%	1
regulation of ARF GTPase activity	4 out of 5127 genes, 0.1%	20 out of 31402 genes, 0.1%	1
DNA packaging	50 out of 5127 genes, 1.0%	296 out of 31402 genes, 0.9%	1
pollination	46 out of 5127 genes, 0.9%	272 out of 31402 genes, 0.9%	1
amino acid activation	46 out of 5127 genes, 0.9%	272 out of 31402 genes, 0.9%	1
tRNA aminoacylation	46 out of 5127 genes, 0.9%	272 out of 31402 genes, 0.9%	1
multi-multicellular organism process	46 out of 5127 genes, 0.9%	272 out of 31402 genes, 0.9%	1
negative regulation of protein kinase activity	5 out of 5127 genes, 0.1%	26 out of 31402 genes, 0.1%	1
embryo sac central cell differentiation	5 out of 5127 genes, 0.1%	26 out of 31402 genes, 0.1%	1
pollen-pistil interaction	5 out of 5127 genes, 0.1%	26 out of 31402 genes, 0.1%	1
polar nucleus fusion	5 out of 5127 genes, 0.1%	26 out of 31402 genes, 0.1%	1
positive regulation of Ras GTPase activity	5 out of 5127 genes, 0.1%	26 out of 31402 genes, 0.1%	1
positive regulation of GTP catabolic process	5 out of 5127 genes, 0.1%	26 out of 31402 genes, 0.1%	1
negative regulation of kinase activity	5 out of 5127 genes, 0.1%	26 out of 31402 genes, 0.1%	1
pyrimidine nucleoside salvage	5 out of 5127 genes, 0.1%	26 out of 31402 genes, 0.1%	1
positive regulation of GTPase activity	5 out of 5127 genes, 0.1%	26 out of 31402 genes, 0.1%	1
UMP salvage	5 out of 5127 genes, 0.1%	26 out of 31402 genes, 0.1%	1
CTP salvage	5 out of 5127 genes, 0.1%	26 out of 31402 genes, 0.1%	1
embryonic morphogenesis	5 out of 5127 genes, 0.1%	26 out of 31402 genes, 0.1%	1
negative regulation of transferase activity	5 out of 5127 genes, 0.1%	26 out of 31402 genes, 0.1%	1
negative regulation of protein serine/threonine kinase activity	5 out of 5127 genes, 0.1%	26 out of 31402 genes, 0.1%	1
aromatic compound biosynthetic process	307 out of 5127 genes, 6.0%	1860 out of 31402 genes, 5.9%	1
vesicle organization	6 out of 5127 genes, 0.1%	32 out of 31402 genes, 0.1%	1
UMP biosynthetic process	8 out of 5127 genes, 0.2%	44 out of 31402 genes, 0.1%	1
pyrimidine ribonucleoside monophosphate metabolic process	8 out of 5127 genes, 0.2%	44 out of 31402 genes, 0.1%	1
pyrimidine ribonucleoside monophosphate biosynthetic process	8 out of 5127 genes, 0.2%	44 out of 31402 genes, 0.1%	1
UMP metabolic process	8 out of 5127 genes, 0.2%	44 out of 31402 genes, 0.1%	1
vacuole organization	9 out of 5127 genes, 0.2%	50 out of 31402 genes, 0.2%	1
nucleotide-excision repair	10 out of 5127 genes, 0.2%	56 out of 31402 genes, 0.2%	1
exocytosis	10 out of 5127 genes, 0.2%	56 out of 31402 genes, 0.2%	1
nucleobase metabolic process	10 out of 5127 genes, 0.2%	56 out of 31402 genes, 0.2%	1
pyrimidine nucleoside monophosphate metabolic process	10 out of 5127 genes, 0.2%	56 out of 31402 genes, 0.2%	1
pyrimidine nucleoside monophosphate biosynthetic process	10 out of 5127 genes, 0.2%	56 out of 31402 genes, 0.2%	1
genetic transfer	10 out of 5127 genes, 0.2%	56 out of 31402 genes, 0.2%	1
DNA mediated transformation	10 out of 5127 genes, 0.2%	56 out of 31402 genes, 0.2%	1
stem cell maintenance	10 out of 5127 genes, 0.2%	56 out of 31402 genes, 0.2%	1
negative regulation of cell differentiation	10 out of 5127 genes, 0.2%	56 out of 31402 genes, 0.2%	1
stem cell development	10 out of 5127 genes, 0.2%	56 out of 31402 genes, 0.2%	1
polyamine metabolic process	11 out of 5127 genes, 0.2%	62 out of 31402 genes, 0.2%	1
meristem initiation	12 out of 5127 genes, 0.2%	68 out of 31402 genes, 0.2%	1
cellular response to metal ion	12 out of 5127 genes, 0.2%	68 out of 31402 genes, 0.2%	1
ammonium ion metabolic process	15 out of 5127 genes, 0.3%	86 out of 31402 genes, 0.3%	1
indole-containing compound biosynthetic process	14 out of 5127 genes, 0.3%	80 out of 31402 genes, 0.3%	1
cellular carbohydrate biosynthetic process	110 out of 5127 genes, 2.1%	662 out of 31402 genes, 2.1%	1
gene silencing	40 out of 5127 genes, 0.8%	237 out of 31402 genes, 0.8%	1
protein localization to membrane	28 out of 5127 genes, 0.5%	165 out of 31402 genes, 0.5%	1
establishment of protein localization to membrane	28 out of 5127 genes, 0.5%	165 out of 31402 genes, 0.5%	1
alpha-amino acid catabolic process	27 out of 5127 genes, 0.5%	159 out of 31402 genes, 0.5%	1
embryonic axis specification	2 out of 5127 genes, 0.0%	9 out of 31402 genes, 0.0%	1
seryl-tRNA aminoacylation	2 out of 5127 genes, 0.0%	9 out of 31402 genes, 0.0%	1
hypotonic response	2 out of 5127 genes, 0.0%	9 out of 31402 genes, 0.0%	1
maintenance of floral meristem identity	2 out of 5127 genes, 0.0%	9 out of 31402 genes, 0.0%	1
photoinhibition	2 out of 5127 genes, 0.0%	9 out of 31402 genes, 0.0%	1
regulation of chlorophyll biosynthetic process	2 out of 5127 genes, 0.0%	9 out of 31402 genes, 0.0%	1
triglyceride catabolic process	2 out of 5127 genes, 0.0%	9 out of 31402 genes, 0.0%	1
hypotonic salinity response	2 out of 5127 genes, 0.0%	9 out of 31402 genes, 0.0%	1
negative regulation of photosynthesis, light reaction	2 out of 5127 genes, 0.0%	9 out of 31402 genes, 0.0%	1
neutral lipid catabolic process	2 out of 5127 genes, 0.0%	9 out of 31402 genes, 0.0%	1
acylglycerol catabolic process	2 out of 5127 genes, 0.0%	9 out of 31402 genes, 0.0%	1
glycerolipid catabolic process	2 out of 5127 genes, 0.0%	9 out of 31402 genes, 0.0%	1
L-proline biosynthetic process	2 out of 5127 genes, 0.0%	9 out of 31402 genes, 0.0%	1
tubulin deacetylation	2 out of 5127 genes, 0.0%	9 out of 31402 genes, 0.0%	1
regulation of tetrapyrrole biosynthetic process	2 out of 5127 genes, 0.0%	9 out of 31402 genes, 0.0%	1
cell cycle	100 out of 5127 genes, 2.0%	603 out of 31402 genes, 1.9%	1
detection of stimulus	18 out of 5127 genes, 0.4%	105 out of 31402 genes, 0.3%	1
secretion by cell	17 out of 5127 genes, 0.3%	99 out of 31402 genes, 0.3%	1
glutamyl-tRNA aminoacylation	3 out of 5127 genes, 0.1%	15 out of 31402 genes, 0.0%	1
phenylalanyl-tRNA aminoacylation	3 out of 5127 genes, 0.1%	15 out of 31402 genes, 0.0%	1
L-serine biosynthetic process	3 out of 5127 genes, 0.1%	15 out of 31402 genes, 0.0%	1
pyrimidine deoxyribonucleotide biosynthetic process	3 out of 5127 genes, 0.1%	15 out of 31402 genes, 0.0%	1
deoxyribonucleotide biosynthetic process	3 out of 5127 genes, 0.1%	15 out of 31402 genes, 0.0%	1
2'-deoxyribonucleotide biosynthetic process	3 out of 5127 genes, 0.1%	15 out of 31402 genes, 0.0%	1
UDP-rhamnose biosynthetic process	3 out of 5127 genes, 0.1%	15 out of 31402 genes, 0.0%	1
basipetal auxin transport	3 out of 5127 genes, 0.1%	15 out of 31402 genes, 0.0%	1
positive regulation of DNA-templated transcription, elongation	3 out of 5127 genes, 0.1%	15 out of 31402 genes, 0.0%	1
UDP-rhamnose metabolic process	3 out of 5127 genes, 0.1%	15 out of 31402 genes, 0.0%	1
RNA (guanine-N7)-methylation	3 out of 5127 genes, 0.1%	15 out of 31402 genes, 0.0%	1
locomotion	3 out of 5127 genes, 0.1%	15 out of 31402 genes, 0.0%	1
deoxyribose phosphate biosynthetic process	3 out of 5127 genes, 0.1%	15 out of 31402 genes, 0.0%	1
cell wall pectin biosynthetic process	3 out of 5127 genes, 0.1%	15 out of 31402 genes, 0.0%	1
phenol-containing compound metabolic process	14 out of 5127 genes, 0.3%	81 out of 31402 genes, 0.3%	1
positive regulation of cytoskeleton organization	14 out of 5127 genes, 0.3%	81 out of 31402 genes, 0.3%	1
production of miRNAs involved in gene silencing by miRNA	12 out of 5127 genes, 0.2%	69 out of 31402 genes, 0.2%	1
amino sugar metabolic process	4 out of 5127 genes, 0.1%	21 out of 31402 genes, 0.1%	1
mitochondrial electron transport, cytochrome c to oxygen	4 out of 5127 genes, 0.1%	21 out of 31402 genes, 0.1%	1
anther wall tapetum development	4 out of 5127 genes, 0.1%	21 out of 31402 genes, 0.1%	1
protein N-linked glycosylation	10 out of 5127 genes, 0.2%	57 out of 31402 genes, 0.2%	1
stem cell differentiation	10 out of 5127 genes, 0.2%	57 out of 31402 genes, 0.2%	1
regulation of protein stability	9 out of 5127 genes, 0.2%	51 out of 31402 genes, 0.2%	1
protein stabilization	9 out of 5127 genes, 0.2%	51 out of 31402 genes, 0.2%	1
negative regulation of protein phosphorylation	5 out of 5127 genes, 0.1%	27 out of 31402 genes, 0.1%	1
histone phosphorylation	5 out of 5127 genes, 0.1%	27 out of 31402 genes, 0.1%	1
negative regulation of phosphorylation	5 out of 5127 genes, 0.1%	27 out of 31402 genes, 0.1%	1
endocytosis	7 out of 5127 genes, 0.1%	39 out of 31402 genes, 0.1%	1
leaf senescence	7 out of 5127 genes, 0.1%	39 out of 31402 genes, 0.1%	1
chlorophyll catabolic process	7 out of 5127 genes, 0.1%	39 out of 31402 genes, 0.1%	1
pigment catabolic process	7 out of 5127 genes, 0.1%	39 out of 31402 genes, 0.1%	1
ATP catabolic process	71 out of 5127 genes, 1.4%	428 out of 31402 genes, 1.4%	1
nucleoside monophosphate catabolic process	71 out of 5127 genes, 1.4%	428 out of 31402 genes, 1.4%	1
purine nucleoside monophosphate catabolic process	71 out of 5127 genes, 1.4%	428 out of 31402 genes, 1.4%	1
ribonucleoside monophosphate catabolic process	71 out of 5127 genes, 1.4%	428 out of 31402 genes, 1.4%	1
purine ribonucleoside monophosphate catabolic process	71 out of 5127 genes, 1.4%	428 out of 31402 genes, 1.4%	1
response to high light intensity	33 out of 5127 genes, 0.6%	197 out of 31402 genes, 0.6%	1
cellular component movement	31 out of 5127 genes, 0.6%	185 out of 31402 genes, 0.6%	1
sterol biosynthetic process	18 out of 5127 genes, 0.4%	106 out of 31402 genes, 0.3%	1
nucleoside monophosphate metabolic process	147 out of 5127 genes, 2.9%	893 out of 31402 genes, 2.8%	1
protein autophosphorylation	16 out of 5127 genes, 0.3%	94 out of 31402 genes, 0.3%	1
regulation of response to stress	50 out of 5127 genes, 1.0%	301 out of 31402 genes, 1.0%	1
ribonucleoside monophosphate metabolic process	145 out of 5127 genes, 2.8%	881 out of 31402 genes, 2.8%	1
glucose metabolic process	97 out of 5127 genes, 1.9%	588 out of 31402 genes, 1.9%	1
methylation-dependent chromatin silencing	14 out of 5127 genes, 0.3%	82 out of 31402 genes, 0.3%	1
regulation of reproductive process	47 out of 5127 genes, 0.9%	283 out of 31402 genes, 0.9%	1
response to UV	36 out of 5127 genes, 0.7%	216 out of 31402 genes, 0.7%	1
gene silencing by miRNA	12 out of 5127 genes, 0.2%	70 out of 31402 genes, 0.2%	1
tetrapyrrole metabolic process	34 out of 5127 genes, 0.7%	204 out of 31402 genes, 0.6%	1
plant-type cell wall modification	11 out of 5127 genes, 0.2%	64 out of 31402 genes, 0.2%	1
positive regulation of developmental process	11 out of 5127 genes, 0.2%	64 out of 31402 genes, 0.2%	1
calcium-mediated signaling	10 out of 5127 genes, 0.2%	58 out of 31402 genes, 0.2%	1
positive regulation of post-embryonic development	10 out of 5127 genes, 0.2%	58 out of 31402 genes, 0.2%	1
response to ionizing radiation	8 out of 5127 genes, 0.2%	46 out of 31402 genes, 0.1%	1
karyogamy	7 out of 5127 genes, 0.1%	40 out of 31402 genes, 0.1%	1
microtubule polymerization or depolymerization	7 out of 5127 genes, 0.1%	40 out of 31402 genes, 0.1%	1
microtubule polymerization	7 out of 5127 genes, 0.1%	40 out of 31402 genes, 0.1%	1
photosynthesis, light harvesting	6 out of 5127 genes, 0.1%	34 out of 31402 genes, 0.1%	1
positive regulation of cellular catabolic process	6 out of 5127 genes, 0.1%	34 out of 31402 genes, 0.1%	1
primary root development	6 out of 5127 genes, 0.1%	34 out of 31402 genes, 0.1%	1
macromolecule modification	577 out of 5127 genes, 11.3%	3528 out of 31402 genes, 11.2%	1
cell plate assembly	5 out of 5127 genes, 0.1%	28 out of 31402 genes, 0.1%	1
pyrimidine ribonucleotide salvage	5 out of 5127 genes, 0.1%	28 out of 31402 genes, 0.1%	1
negative regulation of phosphorus metabolic process	5 out of 5127 genes, 0.1%	28 out of 31402 genes, 0.1%	1
pyrimidine nucleotide salvage	5 out of 5127 genes, 0.1%	28 out of 31402 genes, 0.1%	1
negative regulation of phosphate metabolic process	5 out of 5127 genes, 0.1%	28 out of 31402 genes, 0.1%	1
regulation of innate immune response	32 out of 5127 genes, 0.6%	193 out of 31402 genes, 0.6%	1
pollen tube development	32 out of 5127 genes, 0.6%	193 out of 31402 genes, 0.6%	1
regulation of immune response	32 out of 5127 genes, 0.6%	193 out of 31402 genes, 0.6%	1
regulation of multicellular organismal development	91 out of 5127 genes, 1.8%	554 out of 31402 genes, 1.8%	1
DNA topological change	4 out of 5127 genes, 0.1%	22 out of 31402 genes, 0.1%	1
anion homeostasis	4 out of 5127 genes, 0.1%	22 out of 31402 genes, 0.1%	1
hormone metabolic process	38 out of 5127 genes, 0.7%	230 out of 31402 genes, 0.7%	1
porphyrin-containing compound biosynthetic process	21 out of 5127 genes, 0.4%	126 out of 31402 genes, 0.4%	1
ATP metabolic process	127 out of 5127 genes, 2.5%	775 out of 31402 genes, 2.5%	1
positive regulation of actin filament polymerization	12 out of 5127 genes, 0.2%	71 out of 31402 genes, 0.2%	1
actin nucleation	12 out of 5127 genes, 0.2%	71 out of 31402 genes, 0.2%	1
GMP biosynthetic process	3 out of 5127 genes, 0.1%	16 out of 31402 genes, 0.1%	1
pentose-phosphate shunt, oxidative branch	3 out of 5127 genes, 0.1%	16 out of 31402 genes, 0.1%	1
7-methylguanosine RNA capping	3 out of 5127 genes, 0.1%	16 out of 31402 genes, 0.1%	1
RNA capping	3 out of 5127 genes, 0.1%	16 out of 31402 genes, 0.1%	1
GMP metabolic process	3 out of 5127 genes, 0.1%	16 out of 31402 genes, 0.1%	1
cellular polysaccharide metabolic process	112 out of 5127 genes, 2.2%	684 out of 31402 genes, 2.2%	1
inositol biosynthetic process	2 out of 5127 genes, 0.0%	10 out of 31402 genes, 0.0%	1
fumarate metabolic process	2 out of 5127 genes, 0.0%	10 out of 31402 genes, 0.0%	1
purine ribonucleoside salvage	2 out of 5127 genes, 0.0%	10 out of 31402 genes, 0.0%	1
chemotaxis	2 out of 5127 genes, 0.0%	10 out of 31402 genes, 0.0%	1
fruit ripening	2 out of 5127 genes, 0.0%	10 out of 31402 genes, 0.0%	1
pollen tube guidance	2 out of 5127 genes, 0.0%	10 out of 31402 genes, 0.0%	1
acropetal auxin transport	2 out of 5127 genes, 0.0%	10 out of 31402 genes, 0.0%	1
fatty acid elongation	2 out of 5127 genes, 0.0%	10 out of 31402 genes, 0.0%	1
positive regulation of microtubule polymerization or depolymerization	2 out of 5127 genes, 0.0%	10 out of 31402 genes, 0.0%	1
rRNA methylation	2 out of 5127 genes, 0.0%	10 out of 31402 genes, 0.0%	1
regulation of fatty acid beta-oxidation	2 out of 5127 genes, 0.0%	10 out of 31402 genes, 0.0%	1
borate transmembrane transport	2 out of 5127 genes, 0.0%	10 out of 31402 genes, 0.0%	1
taxis	2 out of 5127 genes, 0.0%	10 out of 31402 genes, 0.0%	1
regulation of ATPase activity	2 out of 5127 genes, 0.0%	10 out of 31402 genes, 0.0%	1
regulation of fatty acid oxidation	2 out of 5127 genes, 0.0%	10 out of 31402 genes, 0.0%	1
borate transport	2 out of 5127 genes, 0.0%	10 out of 31402 genes, 0.0%	1
phosphatidylinositol-mediated signaling	2 out of 5127 genes, 0.0%	10 out of 31402 genes, 0.0%	1
inositol lipid-mediated signaling	2 out of 5127 genes, 0.0%	10 out of 31402 genes, 0.0%	1
positive chemotaxis	2 out of 5127 genes, 0.0%	10 out of 31402 genes, 0.0%	1
regulation of lipid catabolic process	2 out of 5127 genes, 0.0%	10 out of 31402 genes, 0.0%	1
chaperone-mediated protein complex assembly	2 out of 5127 genes, 0.0%	10 out of 31402 genes, 0.0%	1
cellular response to biotic stimulus	2 out of 5127 genes, 0.0%	10 out of 31402 genes, 0.0%	1
anatomical structure maturation	2 out of 5127 genes, 0.0%	10 out of 31402 genes, 0.0%	1
regulation of photorespiration	2 out of 5127 genes, 0.0%	10 out of 31402 genes, 0.0%	1
regulation of ATP catabolic process	2 out of 5127 genes, 0.0%	10 out of 31402 genes, 0.0%	1
regulation of ATP metabolic process	2 out of 5127 genes, 0.0%	10 out of 31402 genes, 0.0%	1
regulation of cellular catabolic process	17 out of 5127 genes, 0.3%	102 out of 31402 genes, 0.3%	1
regulation of immune system process	32 out of 5127 genes, 0.6%	194 out of 31402 genes, 0.6%	1
porphyrin-containing compound metabolic process	32 out of 5127 genes, 0.6%	194 out of 31402 genes, 0.6%	1
cysteine biosynthetic process	24 out of 5127 genes, 0.5%	145 out of 31402 genes, 0.5%	1
response to bacterium	91 out of 5127 genes, 1.8%	556 out of 31402 genes, 1.8%	1
aromatic amino acid family catabolic process	8 out of 5127 genes, 0.2%	47 out of 31402 genes, 0.1%	1
cellular transition metal ion homeostasis	8 out of 5127 genes, 0.2%	47 out of 31402 genes, 0.1%	1
regulation of cellular biosynthetic process	211 out of 5127 genes, 4.1%	1292 out of 31402 genes, 4.1%	1
mitochondrion organization	21 out of 5127 genes, 0.4%	127 out of 31402 genes, 0.4%	1
regulation of cellular component size	21 out of 5127 genes, 0.4%	127 out of 31402 genes, 0.4%	1
regulation of anatomical structure size	21 out of 5127 genes, 0.4%	127 out of 31402 genes, 0.4%	1
mitotic cell cycle process	35 out of 5127 genes, 0.7%	213 out of 31402 genes, 0.7%	1
nucleosome assembly	42 out of 5127 genes, 0.8%	256 out of 31402 genes, 0.8%	1
nucleosome organization	42 out of 5127 genes, 0.8%	256 out of 31402 genes, 0.8%	1
cellular potassium ion transport	7 out of 5127 genes, 0.1%	41 out of 31402 genes, 0.1%	1
potassium ion transmembrane transport	7 out of 5127 genes, 0.1%	41 out of 31402 genes, 0.1%	1
ER to Golgi vesicle-mediated transport	20 out of 5127 genes, 0.4%	121 out of 31402 genes, 0.4%	1
sulfur compound biosynthetic process	70 out of 5127 genes, 1.4%	428 out of 31402 genes, 1.4%	1
vegetative to reproductive phase transition of meristem	33 out of 5127 genes, 0.6%	201 out of 31402 genes, 0.6%	1
cellular response to stress	141 out of 5127 genes, 2.8%	864 out of 31402 genes, 2.8%	1
phospholipid biosynthetic process	53 out of 5127 genes, 1.0%	324 out of 31402 genes, 1.0%	1
mRNA export from nucleus	6 out of 5127 genes, 0.1%	35 out of 31402 genes, 0.1%	1
regulation of G2/M transition of mitotic cell cycle	6 out of 5127 genes, 0.1%	35 out of 31402 genes, 0.1%	1
regulation of cell cycle G2/M phase transition	6 out of 5127 genes, 0.1%	35 out of 31402 genes, 0.1%	1
immune system process	70 out of 5127 genes, 1.4%	429 out of 31402 genes, 1.4%	1
positive regulation of cellular metabolic process	76 out of 5127 genes, 1.5%	466 out of 31402 genes, 1.5%	1
negative regulation of cell cycle	5 out of 5127 genes, 0.1%	29 out of 31402 genes, 0.1%	1
protein transport	212 out of 5127 genes, 4.1%	1302 out of 31402 genes, 4.1%	1
regulation of Ras GTPase activity	9 out of 5127 genes, 0.2%	54 out of 31402 genes, 0.2%	1
heat acclimation	20 out of 5127 genes, 0.4%	122 out of 31402 genes, 0.4%	1
nucleoside transport	4 out of 5127 genes, 0.1%	23 out of 31402 genes, 0.1%	1
coenzyme A biosynthetic process	4 out of 5127 genes, 0.1%	23 out of 31402 genes, 0.1%	1
nucleoside bisphosphate biosynthetic process	4 out of 5127 genes, 0.1%	23 out of 31402 genes, 0.1%	1
ribonucleoside bisphosphate biosynthetic process	4 out of 5127 genes, 0.1%	23 out of 31402 genes, 0.1%	1
purine nucleoside bisphosphate biosynthetic process	4 out of 5127 genes, 0.1%	23 out of 31402 genes, 0.1%	1
pectin biosynthetic process	4 out of 5127 genes, 0.1%	23 out of 31402 genes, 0.1%	1
recognition of pollen	4 out of 5127 genes, 0.1%	23 out of 31402 genes, 0.1%	1
spindle assembly	4 out of 5127 genes, 0.1%	23 out of 31402 genes, 0.1%	1
transcription, DNA-templated	82 out of 5127 genes, 1.6%	504 out of 31402 genes, 1.6%	1
nucleic acid-templated transcription	82 out of 5127 genes, 1.6%	504 out of 31402 genes, 1.6%	1
purine nucleoside monophosphate metabolic process	135 out of 5127 genes, 2.6%	830 out of 31402 genes, 2.6%	1
purine ribonucleoside monophosphate metabolic process	135 out of 5127 genes, 2.6%	830 out of 31402 genes, 2.6%	1
phloem or xylem histogenesis	13 out of 5127 genes, 0.3%	79 out of 31402 genes, 0.3%	1
positive regulation of macromolecule metabolic process	67 out of 5127 genes, 1.3%	412 out of 31402 genes, 1.3%	1
phospholipid metabolic process	73 out of 5127 genes, 1.4%	449 out of 31402 genes, 1.4%	1
cellular response to abiotic stimulus	23 out of 5127 genes, 0.4%	141 out of 31402 genes, 0.4%	1
mRNA metabolic process	52 out of 5127 genes, 1.0%	320 out of 31402 genes, 1.0%	1
establishment of protein localization	212 out of 5127 genes, 4.1%	1304 out of 31402 genes, 4.2%	1
mitochondrial transport	22 out of 5127 genes, 0.4%	135 out of 31402 genes, 0.4%	1
regulation of flower development	39 out of 5127 genes, 0.8%	240 out of 31402 genes, 0.8%	1
indoleacetic acid metabolic process	7 out of 5127 genes, 0.1%	42 out of 31402 genes, 0.1%	1
indoleacetic acid biosynthetic process	7 out of 5127 genes, 0.1%	42 out of 31402 genes, 0.1%	1
cellular amino acid catabolic process	27 out of 5127 genes, 0.5%	166 out of 31402 genes, 0.5%	1
proteasome-mediated ubiquitin-dependent protein catabolic process	27 out of 5127 genes, 0.5%	166 out of 31402 genes, 0.5%	1
cellular glucose homeostasis	3 out of 5127 genes, 0.1%	17 out of 31402 genes, 0.1%	1
hexose mediated signaling	3 out of 5127 genes, 0.1%	17 out of 31402 genes, 0.1%	1
pollen maturation	3 out of 5127 genes, 0.1%	17 out of 31402 genes, 0.1%	1
glucose mediated signaling pathway	3 out of 5127 genes, 0.1%	17 out of 31402 genes, 0.1%	1
actin filament depolymerization	3 out of 5127 genes, 0.1%	17 out of 31402 genes, 0.1%	1
protein import into chloroplast thylakoid membrane	3 out of 5127 genes, 0.1%	17 out of 31402 genes, 0.1%	1
protein depolymerization	3 out of 5127 genes, 0.1%	17 out of 31402 genes, 0.1%	1
cellular response to monosaccharide stimulus	3 out of 5127 genes, 0.1%	17 out of 31402 genes, 0.1%	1
cellular response to hexose stimulus	3 out of 5127 genes, 0.1%	17 out of 31402 genes, 0.1%	1
cellular response to glucose stimulus	3 out of 5127 genes, 0.1%	17 out of 31402 genes, 0.1%	1
negative regulation of chromosome organization	3 out of 5127 genes, 0.1%	17 out of 31402 genes, 0.1%	1
response to gravity	16 out of 5127 genes, 0.3%	98 out of 31402 genes, 0.3%	1
regulation of nucleotide catabolic process	11 out of 5127 genes, 0.2%	67 out of 31402 genes, 0.2%	1
regulation of purine nucleotide catabolic process	11 out of 5127 genes, 0.2%	67 out of 31402 genes, 0.2%	1
protein-DNA complex assembly	42 out of 5127 genes, 0.8%	259 out of 31402 genes, 0.8%	1
protein-DNA complex subunit organization	42 out of 5127 genes, 0.8%	259 out of 31402 genes, 0.8%	1
response to gamma radiation	6 out of 5127 genes, 0.1%	36 out of 31402 genes, 0.1%	1
coenzyme A metabolic process	6 out of 5127 genes, 0.1%	36 out of 31402 genes, 0.1%	1
regulation of protein localization	6 out of 5127 genes, 0.1%	36 out of 31402 genes, 0.1%	1
galactose metabolic process	10 out of 5127 genes, 0.2%	61 out of 31402 genes, 0.2%	1
defense response to virus	10 out of 5127 genes, 0.2%	61 out of 31402 genes, 0.2%	1
cellular modified amino acid biosynthetic process	24 out of 5127 genes, 0.5%	148 out of 31402 genes, 0.5%	1
multi-organism cellular process	14 out of 5127 genes, 0.3%	86 out of 31402 genes, 0.3%	1
histone H3-K9 methylation	14 out of 5127 genes, 0.3%	86 out of 31402 genes, 0.3%	1
histone H3-K9 modification	14 out of 5127 genes, 0.3%	86 out of 31402 genes, 0.3%	1
posttranscriptional gene silencing by RNA	18 out of 5127 genes, 0.4%	111 out of 31402 genes, 0.4%	1
nucleotide-sugar metabolic process	9 out of 5127 genes, 0.2%	55 out of 31402 genes, 0.2%	1
response to calcium ion	9 out of 5127 genes, 0.2%	55 out of 31402 genes, 0.2%	1
phytosteroid metabolic process	13 out of 5127 genes, 0.3%	80 out of 31402 genes, 0.3%	1
brassinosteroid metabolic process	13 out of 5127 genes, 0.3%	80 out of 31402 genes, 0.3%	1
regulation of chromosome organization	13 out of 5127 genes, 0.3%	80 out of 31402 genes, 0.3%	1
mitotic cell cycle	48 out of 5127 genes, 0.9%	297 out of 31402 genes, 0.9%	1
leaf vascular tissue pattern formation	5 out of 5127 genes, 0.1%	30 out of 31402 genes, 0.1%	1
regulation of lipid metabolic process	5 out of 5127 genes, 0.1%	30 out of 31402 genes, 0.1%	1
meiotic DNA double-strand break formation	5 out of 5127 genes, 0.1%	30 out of 31402 genes, 0.1%	1
branched-chain amino acid metabolic process	17 out of 5127 genes, 0.3%	105 out of 31402 genes, 0.3%	1
rRNA modification	2 out of 5127 genes, 0.0%	11 out of 31402 genes, 0.0%	1
cellularization	2 out of 5127 genes, 0.0%	11 out of 31402 genes, 0.0%	1
pentose-phosphate shunt, non-oxidative branch	2 out of 5127 genes, 0.0%	11 out of 31402 genes, 0.0%	1
SOS response	2 out of 5127 genes, 0.0%	11 out of 31402 genes, 0.0%	1
embryo sac cellularization	2 out of 5127 genes, 0.0%	11 out of 31402 genes, 0.0%	1
detection of gravity	2 out of 5127 genes, 0.0%	11 out of 31402 genes, 0.0%	1
blue light signaling pathway	2 out of 5127 genes, 0.0%	11 out of 31402 genes, 0.0%	1
glyoxysome organization	2 out of 5127 genes, 0.0%	11 out of 31402 genes, 0.0%	1
floral organ abscission	2 out of 5127 genes, 0.0%	11 out of 31402 genes, 0.0%	1
cotyledon vascular tissue pattern formation	2 out of 5127 genes, 0.0%	11 out of 31402 genes, 0.0%	1
intracellular receptor signaling pathway	2 out of 5127 genes, 0.0%	11 out of 31402 genes, 0.0%	1
regulation of microtubule polymerization or depolymerization	2 out of 5127 genes, 0.0%	11 out of 31402 genes, 0.0%	1
regulation of microtubule-based process	2 out of 5127 genes, 0.0%	11 out of 31402 genes, 0.0%	1
ribosomal large subunit biogenesis	2 out of 5127 genes, 0.0%	11 out of 31402 genes, 0.0%	1
regulation of microtubule cytoskeleton organization	2 out of 5127 genes, 0.0%	11 out of 31402 genes, 0.0%	1
cellular response to blue light	2 out of 5127 genes, 0.0%	11 out of 31402 genes, 0.0%	1
posttranscriptional gene silencing	21 out of 5127 genes, 0.4%	130 out of 31402 genes, 0.4%	1
peptidyl-lysine methylation	25 out of 5127 genes, 0.5%	155 out of 31402 genes, 0.5%	1
histone lysine methylation	25 out of 5127 genes, 0.5%	155 out of 31402 genes, 0.5%	1
response to inorganic substance	321 out of 5127 genes, 6.3%	1979 out of 31402 genes, 6.3%	1
microtubule-based movement	24 out of 5127 genes, 0.5%	149 out of 31402 genes, 0.5%	1
tryptophan metabolic process	11 out of 5127 genes, 0.2%	68 out of 31402 genes, 0.2%	1
indolalkylamine metabolic process	11 out of 5127 genes, 0.2%	68 out of 31402 genes, 0.2%	1
purine nucleotide transport	11 out of 5127 genes, 0.2%	68 out of 31402 genes, 0.2%	1
regulation of defense response	43 out of 5127 genes, 0.8%	267 out of 31402 genes, 0.9%	1
proton transport	58 out of 5127 genes, 1.1%	360 out of 31402 genes, 1.1%	1
membrane budding	4 out of 5127 genes, 0.1%	24 out of 31402 genes, 0.1%	1
vesicle coating	4 out of 5127 genes, 0.1%	24 out of 31402 genes, 0.1%	1
cytokinin-activated signaling pathway	4 out of 5127 genes, 0.1%	24 out of 31402 genes, 0.1%	1
positive regulation of Rab GTPase activity	4 out of 5127 genes, 0.1%	24 out of 31402 genes, 0.1%	1
purine-containing compound salvage	4 out of 5127 genes, 0.1%	24 out of 31402 genes, 0.1%	1
regulation of nuclear division	4 out of 5127 genes, 0.1%	24 out of 31402 genes, 0.1%	1
cellular response to cytokinin stimulus	4 out of 5127 genes, 0.1%	24 out of 31402 genes, 0.1%	1
mismatch repair	7 out of 5127 genes, 0.1%	43 out of 31402 genes, 0.1%	1
DNA modification	14 out of 5127 genes, 0.3%	87 out of 31402 genes, 0.3%	1
DNA alkylation	14 out of 5127 genes, 0.3%	87 out of 31402 genes, 0.3%	1
DNA methylation	14 out of 5127 genes, 0.3%	87 out of 31402 genes, 0.3%	1
DNA methylation or demethylation	14 out of 5127 genes, 0.3%	87 out of 31402 genes, 0.3%	1
epidermis development	18 out of 5127 genes, 0.4%	112 out of 31402 genes, 0.4%	1
sterol metabolic process	18 out of 5127 genes, 0.4%	112 out of 31402 genes, 0.4%	1
skin development	18 out of 5127 genes, 0.4%	112 out of 31402 genes, 0.4%	1
epithelium development	18 out of 5127 genes, 0.4%	112 out of 31402 genes, 0.4%	1
cellulose metabolic process	31 out of 5127 genes, 0.6%	193 out of 31402 genes, 0.6%	1
RNA interference	17 out of 5127 genes, 0.3%	106 out of 31402 genes, 0.3%	1
regulation of gene expression, epigenetic	44 out of 5127 genes, 0.9%	274 out of 31402 genes, 0.9%	1
reproductive structure development	180 out of 5127 genes, 3.5%	1114 out of 31402 genes, 3.5%	1
reproductive system development	180 out of 5127 genes, 3.5%	1114 out of 31402 genes, 3.5%	1
hydrogen transport	58 out of 5127 genes, 1.1%	361 out of 31402 genes, 1.1%	1
ribonucleoprotein complex assembly	6 out of 5127 genes, 0.1%	37 out of 31402 genes, 0.1%	1
ribonucleoprotein complex subunit organization	6 out of 5127 genes, 0.1%	37 out of 31402 genes, 0.1%	1
system development	318 out of 5127 genes, 6.2%	1964 out of 31402 genes, 6.3%	1
regulation of cellular component organization	52 out of 5127 genes, 1.0%	324 out of 31402 genes, 1.0%	1
protein acylation	24 out of 5127 genes, 0.5%	150 out of 31402 genes, 0.5%	1
DNA conformation change	62 out of 5127 genes, 1.2%	386 out of 31402 genes, 1.2%	1
response to red or far red light	51 out of 5127 genes, 1.0%	318 out of 31402 genes, 1.0%	1
acetyl-CoA biosynthetic process from pyruvate	3 out of 5127 genes, 0.1%	18 out of 31402 genes, 0.1%	1
proline biosynthetic process	3 out of 5127 genes, 0.1%	18 out of 31402 genes, 0.1%	1
protein kinase C-activating G-protein coupled receptor signaling pathway	3 out of 5127 genes, 0.1%	18 out of 31402 genes, 0.1%	1
CDP-diacylglycerol biosynthetic process	3 out of 5127 genes, 0.1%	18 out of 31402 genes, 0.1%	1
CDP-diacylglycerol metabolic process	3 out of 5127 genes, 0.1%	18 out of 31402 genes, 0.1%	1
determination of dorsal identity	3 out of 5127 genes, 0.1%	18 out of 31402 genes, 0.1%	1
malate metabolic process	8 out of 5127 genes, 0.2%	50 out of 31402 genes, 0.2%	1
nucleus organization	8 out of 5127 genes, 0.2%	50 out of 31402 genes, 0.2%	1
single-organism cellular localization	78 out of 5127 genes, 1.5%	486 out of 31402 genes, 1.5%	1
sister chromatid cohesion	14 out of 5127 genes, 0.3%	88 out of 31402 genes, 0.3%	1
glutamine family amino acid biosynthetic process	14 out of 5127 genes, 0.3%	88 out of 31402 genes, 0.3%	1
RNA biosynthetic process	82 out of 5127 genes, 1.6%	511 out of 31402 genes, 1.6%	1
chromatin assembly	42 out of 5127 genes, 0.8%	263 out of 31402 genes, 0.8%	1
peptidyl-lysine modification	41 out of 5127 genes, 0.8%	257 out of 31402 genes, 0.8%	1
beta-glucan metabolic process	41 out of 5127 genes, 0.8%	257 out of 31402 genes, 0.8%	1
regulation of meristem development	24 out of 5127 genes, 0.5%	151 out of 31402 genes, 0.5%	1
response to molecule of bacterial origin	7 out of 5127 genes, 0.1%	44 out of 31402 genes, 0.1%	1
citrate metabolic process	31 out of 5127 genes, 0.6%	195 out of 31402 genes, 0.6%	1
shoot system morphogenesis	47 out of 5127 genes, 0.9%	295 out of 31402 genes, 0.9%	1
sulfur compound metabolic process	100 out of 5127 genes, 2.0%	624 out of 31402 genes, 2.0%	1
regulation of GTP catabolic process	9 out of 5127 genes, 0.2%	57 out of 31402 genes, 0.2%	1
DNA endoreduplication	9 out of 5127 genes, 0.2%	57 out of 31402 genes, 0.2%	1
regulation of GTPase activity	9 out of 5127 genes, 0.2%	57 out of 31402 genes, 0.2%	1
cell cycle DNA replication	9 out of 5127 genes, 0.2%	57 out of 31402 genes, 0.2%	1
regulation of protein polymerization	15 out of 5127 genes, 0.3%	95 out of 31402 genes, 0.3%	1
regulation of protein complex assembly	15 out of 5127 genes, 0.3%	95 out of 31402 genes, 0.3%	1
regulation of cellular component biogenesis	15 out of 5127 genes, 0.3%	95 out of 31402 genes, 0.3%	1
microtubule cytoskeleton organization	29 out of 5127 genes, 0.6%	183 out of 31402 genes, 0.6%	1
cell recognition	4 out of 5127 genes, 0.1%	25 out of 31402 genes, 0.1%	1
cellular response to iron ion	4 out of 5127 genes, 0.1%	25 out of 31402 genes, 0.1%	1
organelle organization	320 out of 5127 genes, 6.2%	1983 out of 31402 genes, 6.3%	1
interspecies interaction between organisms	14 out of 5127 genes, 0.3%	89 out of 31402 genes, 0.3%	1
cellular response to ethylene stimulus	11 out of 5127 genes, 0.2%	70 out of 31402 genes, 0.2%	1
protein localization	214 out of 5127 genes, 4.2%	1330 out of 31402 genes, 4.2%	1
regulation of transcription from RNA polymerase III promoter	2 out of 5127 genes, 0.0%	12 out of 31402 genes, 0.0%	1
zinc ion transport	2 out of 5127 genes, 0.0%	12 out of 31402 genes, 0.0%	1
deoxyribonucleoside monophosphate biosynthetic process	2 out of 5127 genes, 0.0%	12 out of 31402 genes, 0.0%	1
deoxyribonucleoside monophosphate metabolic process	2 out of 5127 genes, 0.0%	12 out of 31402 genes, 0.0%	1
pyrimidine deoxyribonucleoside monophosphate metabolic process	2 out of 5127 genes, 0.0%	12 out of 31402 genes, 0.0%	1
pyrimidine deoxyribonucleoside monophosphate biosynthetic process	2 out of 5127 genes, 0.0%	12 out of 31402 genes, 0.0%	1
regulation of anion channel activity	2 out of 5127 genes, 0.0%	12 out of 31402 genes, 0.0%	1
negative regulation of transcription from RNA polymerase III promoter	2 out of 5127 genes, 0.0%	12 out of 31402 genes, 0.0%	1
peroxisome fission	2 out of 5127 genes, 0.0%	12 out of 31402 genes, 0.0%	1
regulation of transmembrane transporter activity	2 out of 5127 genes, 0.0%	12 out of 31402 genes, 0.0%	1
regulation of transporter activity	2 out of 5127 genes, 0.0%	12 out of 31402 genes, 0.0%	1
regulation of ion transmembrane transporter activity	2 out of 5127 genes, 0.0%	12 out of 31402 genes, 0.0%	1
formaldehyde metabolic process	2 out of 5127 genes, 0.0%	12 out of 31402 genes, 0.0%	1
regulation of sequence-specific DNA binding transcription factor activity	2 out of 5127 genes, 0.0%	12 out of 31402 genes, 0.0%	1
indolebutyric acid metabolic process	2 out of 5127 genes, 0.0%	12 out of 31402 genes, 0.0%	1
response to cold	99 out of 5127 genes, 1.9%	619 out of 31402 genes, 2.0%	1
circadian rhythm	8 out of 5127 genes, 0.2%	51 out of 31402 genes, 0.2%	1
rhythmic process	8 out of 5127 genes, 0.2%	51 out of 31402 genes, 0.2%	1
positive regulation of reproductive process	8 out of 5127 genes, 0.2%	51 out of 31402 genes, 0.2%	1
reactive nitrogen species metabolic process	8 out of 5127 genes, 0.2%	51 out of 31402 genes, 0.2%	1
cellular aldehyde metabolic process	41 out of 5127 genes, 0.8%	259 out of 31402 genes, 0.8%	1
(1->3)-beta-D-glucan metabolic process	10 out of 5127 genes, 0.2%	64 out of 31402 genes, 0.2%	1
(1->3)-beta-D-glucan biosynthetic process	10 out of 5127 genes, 0.2%	64 out of 31402 genes, 0.2%	1
actin filament organization	18 out of 5127 genes, 0.4%	115 out of 31402 genes, 0.4%	1
cell surface receptor signaling pathway	18 out of 5127 genes, 0.4%	115 out of 31402 genes, 0.4%	1
xylem and phloem pattern formation	12 out of 5127 genes, 0.2%	77 out of 31402 genes, 0.2%	1
organelle fusion	7 out of 5127 genes, 0.1%	45 out of 31402 genes, 0.1%	1
fat-soluble vitamin metabolic process	3 out of 5127 genes, 0.1%	19 out of 31402 genes, 0.1%	1
vitamin E biosynthetic process	3 out of 5127 genes, 0.1%	19 out of 31402 genes, 0.1%	1
auxin efflux	3 out of 5127 genes, 0.1%	19 out of 31402 genes, 0.1%	1
intercellular transport	3 out of 5127 genes, 0.1%	19 out of 31402 genes, 0.1%	1
vitamin E metabolic process	3 out of 5127 genes, 0.1%	19 out of 31402 genes, 0.1%	1
fat-soluble vitamin biosynthetic process	3 out of 5127 genes, 0.1%	19 out of 31402 genes, 0.1%	1
glucose homeostasis	3 out of 5127 genes, 0.1%	19 out of 31402 genes, 0.1%	1
sepal development	3 out of 5127 genes, 0.1%	19 out of 31402 genes, 0.1%	1
flower calyx development	3 out of 5127 genes, 0.1%	19 out of 31402 genes, 0.1%	1
root cap development	3 out of 5127 genes, 0.1%	19 out of 31402 genes, 0.1%	1
integument development	3 out of 5127 genes, 0.1%	19 out of 31402 genes, 0.1%	1
microtubule nucleation	6 out of 5127 genes, 0.1%	39 out of 31402 genes, 0.1%	1
macromolecular complex disassembly	6 out of 5127 genes, 0.1%	39 out of 31402 genes, 0.1%	1
protein complex disassembly	6 out of 5127 genes, 0.1%	39 out of 31402 genes, 0.1%	1
cellular protein complex disassembly	6 out of 5127 genes, 0.1%	39 out of 31402 genes, 0.1%	1
protein targeting to chloroplast	6 out of 5127 genes, 0.1%	39 out of 31402 genes, 0.1%	1
establishment of protein localization to chloroplast	6 out of 5127 genes, 0.1%	39 out of 31402 genes, 0.1%	1
protein localization to chloroplast	6 out of 5127 genes, 0.1%	39 out of 31402 genes, 0.1%	1
cell cycle process	70 out of 5127 genes, 1.4%	442 out of 31402 genes, 1.4%	1
tricarboxylic acid metabolic process	31 out of 5127 genes, 0.6%	198 out of 31402 genes, 0.6%	1
phospholipid transport	8 out of 5127 genes, 0.2%	52 out of 31402 genes, 0.2%	1
cortical cytoskeleton organization	4 out of 5127 genes, 0.1%	26 out of 31402 genes, 0.1%	1
cytoplasmic microtubule organization	4 out of 5127 genes, 0.1%	26 out of 31402 genes, 0.1%	1
cortical microtubule organization	4 out of 5127 genes, 0.1%	26 out of 31402 genes, 0.1%	1
regulation of cellular protein metabolic process	68 out of 5127 genes, 1.3%	430 out of 31402 genes, 1.4%	1
regulation of shoot system development	40 out of 5127 genes, 0.8%	255 out of 31402 genes, 0.8%	1
chromatin assembly or disassembly	45 out of 5127 genes, 0.9%	287 out of 31402 genes, 0.9%	1
carbohydrate derivative transport	7 out of 5127 genes, 0.1%	46 out of 31402 genes, 0.1%	1
meiotic chromosome segregation	9 out of 5127 genes, 0.2%	59 out of 31402 genes, 0.2%	1
positive regulation of metabolic process	88 out of 5127 genes, 1.7%	556 out of 31402 genes, 1.8%	1
DNA-templated transcription, initiation	11 out of 5127 genes, 0.2%	72 out of 31402 genes, 0.2%	1
arginine metabolic process	5 out of 5127 genes, 0.1%	33 out of 31402 genes, 0.1%	1
cysteine metabolic process	24 out of 5127 genes, 0.5%	155 out of 31402 genes, 0.5%	1
symbiosis, encompassing mutualism through parasitism	13 out of 5127 genes, 0.3%	85 out of 31402 genes, 0.3%	1
sulfate assimilation	2 out of 5127 genes, 0.0%	13 out of 31402 genes, 0.0%	1
adenine salvage	2 out of 5127 genes, 0.0%	13 out of 31402 genes, 0.0%	1
protein retention in ER lumen	2 out of 5127 genes, 0.0%	13 out of 31402 genes, 0.0%	1
aromatic amino acid family biosynthetic process, prephenate pathway	2 out of 5127 genes, 0.0%	13 out of 31402 genes, 0.0%	1
deoxyribonucleoside diphosphate metabolic process	2 out of 5127 genes, 0.0%	13 out of 31402 genes, 0.0%	1
abscission	2 out of 5127 genes, 0.0%	13 out of 31402 genes, 0.0%	1
negative regulation of photomorphogenesis	2 out of 5127 genes, 0.0%	13 out of 31402 genes, 0.0%	1
plasmodesmata-mediated intercellular transport	2 out of 5127 genes, 0.0%	13 out of 31402 genes, 0.0%	1
regulation of histone modification	2 out of 5127 genes, 0.0%	13 out of 31402 genes, 0.0%	1
regulation of histone methylation	2 out of 5127 genes, 0.0%	13 out of 31402 genes, 0.0%	1
regulation of transmembrane transport	2 out of 5127 genes, 0.0%	13 out of 31402 genes, 0.0%	1
regulation of ion transmembrane transport	2 out of 5127 genes, 0.0%	13 out of 31402 genes, 0.0%	1
maintenance of protein localization in endoplasmic reticulum	2 out of 5127 genes, 0.0%	13 out of 31402 genes, 0.0%	1
purine nucleobase salvage	2 out of 5127 genes, 0.0%	13 out of 31402 genes, 0.0%	1
adenine metabolic process	2 out of 5127 genes, 0.0%	13 out of 31402 genes, 0.0%	1
adenine biosynthetic process	2 out of 5127 genes, 0.0%	13 out of 31402 genes, 0.0%	1
chiasma assembly	2 out of 5127 genes, 0.0%	13 out of 31402 genes, 0.0%	1
vesicle localization	2 out of 5127 genes, 0.0%	13 out of 31402 genes, 0.0%	1
establishment of vesicle localization	2 out of 5127 genes, 0.0%	13 out of 31402 genes, 0.0%	1
maintenance of protein localization in organelle	2 out of 5127 genes, 0.0%	13 out of 31402 genes, 0.0%	1
stomatal closure	2 out of 5127 genes, 0.0%	13 out of 31402 genes, 0.0%	1
phosphorelay signal transduction system	17 out of 5127 genes, 0.3%	111 out of 31402 genes, 0.4%	1
positive regulation of organelle organization	17 out of 5127 genes, 0.3%	111 out of 31402 genes, 0.4%	1
transcription from RNA polymerase II promoter	10 out of 5127 genes, 0.2%	66 out of 31402 genes, 0.2%	1
second-messenger-mediated signaling	10 out of 5127 genes, 0.2%	66 out of 31402 genes, 0.2%	1
response to temperature stimulus	178 out of 5127 genes, 3.5%	1117 out of 31402 genes, 3.6%	1
protein processing	12 out of 5127 genes, 0.2%	79 out of 31402 genes, 0.3%	1
fructose 6-phosphate metabolic process	3 out of 5127 genes, 0.1%	20 out of 31402 genes, 0.1%	1
L-phenylalanine metabolic process	3 out of 5127 genes, 0.1%	20 out of 31402 genes, 0.1%	1
proline metabolic process	3 out of 5127 genes, 0.1%	20 out of 31402 genes, 0.1%	1
ceramide metabolic process	3 out of 5127 genes, 0.1%	20 out of 31402 genes, 0.1%	1
spermidine metabolic process	3 out of 5127 genes, 0.1%	20 out of 31402 genes, 0.1%	1
protein secretion	3 out of 5127 genes, 0.1%	20 out of 31402 genes, 0.1%	1
negative regulation of abscisic acid-activated signaling pathway	3 out of 5127 genes, 0.1%	20 out of 31402 genes, 0.1%	1
carbohydrate homeostasis	3 out of 5127 genes, 0.1%	20 out of 31402 genes, 0.1%	1
cellular response to osmotic stress	3 out of 5127 genes, 0.1%	20 out of 31402 genes, 0.1%	1
negative regulation of response to alcohol	3 out of 5127 genes, 0.1%	20 out of 31402 genes, 0.1%	1
erythrose 4-phosphate/phosphoenolpyruvate family amino acid metabolic process	3 out of 5127 genes, 0.1%	20 out of 31402 genes, 0.1%	1
nucleoside monophosphate biosynthetic process	50 out of 5127 genes, 1.0%	320 out of 31402 genes, 1.0%	1
post-embryonic morphogenesis	33 out of 5127 genes, 0.6%	213 out of 31402 genes, 0.7%	1
regulation of cellular macromolecule biosynthetic process	198 out of 5127 genes, 3.9%	1242 out of 31402 genes, 4.0%	1
DNA-dependent DNA replication	16 out of 5127 genes, 0.3%	105 out of 31402 genes, 0.3%	1
regulation of cell cycle process	16 out of 5127 genes, 0.3%	105 out of 31402 genes, 0.3%	1
negative regulation of developmental process	21 out of 5127 genes, 0.4%	137 out of 31402 genes, 0.4%	1
steroid metabolic process	26 out of 5127 genes, 0.5%	169 out of 31402 genes, 0.5%	1
response to transition metal nanoparticle	26 out of 5127 genes, 0.5%	169 out of 31402 genes, 0.5%	1
ribonucleoside monophosphate biosynthetic process	48 out of 5127 genes, 0.9%	308 out of 31402 genes, 1.0%	1
regulation of macromolecule biosynthetic process	198 out of 5127 genes, 3.9%	1243 out of 31402 genes, 4.0%	1
programmed cell death	11 out of 5127 genes, 0.2%	73 out of 31402 genes, 0.2%	1
purine nucleobase metabolic process	4 out of 5127 genes, 0.1%	27 out of 31402 genes, 0.1%	1
protein-chromophore linkage	4 out of 5127 genes, 0.1%	27 out of 31402 genes, 0.1%	1
carbohydrate biosynthetic process	158 out of 5127 genes, 3.1%	995 out of 31402 genes, 3.2%	1
catabolic process	558 out of 5127 genes, 10.9%	3469 out of 31402 genes, 11.0%	1
trichome differentiation	22 out of 5127 genes, 0.4%	144 out of 31402 genes, 0.5%	1
negative regulation of protein modification process	5 out of 5127 genes, 0.1%	34 out of 31402 genes, 0.1%	1
pattern specification process	35 out of 5127 genes, 0.7%	227 out of 31402 genes, 0.7%	1
polysaccharide biosynthetic process	91 out of 5127 genes, 1.8%	579 out of 31402 genes, 1.8%	1
RNA export from nucleus	8 out of 5127 genes, 0.2%	54 out of 31402 genes, 0.2%	1
nuclear export	8 out of 5127 genes, 0.2%	54 out of 31402 genes, 0.2%	1
carbohydrate derivative biosynthetic process	149 out of 5127 genes, 2.9%	941 out of 31402 genes, 3.0%	1
steroid biosynthetic process	23 out of 5127 genes, 0.4%	151 out of 31402 genes, 0.5%	1
auxin metabolic process	18 out of 5127 genes, 0.4%	119 out of 31402 genes, 0.4%	1
nucleic acid phosphodiester bond hydrolysis	18 out of 5127 genes, 0.4%	119 out of 31402 genes, 0.4%	1
DNA repair	55 out of 5127 genes, 1.1%	354 out of 31402 genes, 1.1%	1
regulation of photomorphogenesis	6 out of 5127 genes, 0.1%	41 out of 31402 genes, 0.1%	1
response to ozone	6 out of 5127 genes, 0.1%	41 out of 31402 genes, 0.1%	1
cellular component disassembly	6 out of 5127 genes, 0.1%	41 out of 31402 genes, 0.1%	1
regulation of response to red or far red light	6 out of 5127 genes, 0.1%	41 out of 31402 genes, 0.1%	1
regulation of DNA replication	11 out of 5127 genes, 0.2%	74 out of 31402 genes, 0.2%	1
phytosteroid biosynthetic process	11 out of 5127 genes, 0.2%	74 out of 31402 genes, 0.2%	1
brassinosteroid biosynthetic process	11 out of 5127 genes, 0.2%	74 out of 31402 genes, 0.2%	1
mRNA splicing, via spliceosome	17 out of 5127 genes, 0.3%	113 out of 31402 genes, 0.4%	1
cellular response to oxidative stress	9 out of 5127 genes, 0.2%	61 out of 31402 genes, 0.2%	1
cellular response to reactive oxygen species	9 out of 5127 genes, 0.2%	61 out of 31402 genes, 0.2%	1
response to ethylene	24 out of 5127 genes, 0.5%	158 out of 31402 genes, 0.5%	1
UV protection	3 out of 5127 genes, 0.1%	21 out of 31402 genes, 0.1%	1
regulation of actin filament depolymerization	2 out of 5127 genes, 0.0%	14 out of 31402 genes, 0.0%	1
protein unfolding	2 out of 5127 genes, 0.0%	14 out of 31402 genes, 0.0%	1
regulation of chromatin organization	2 out of 5127 genes, 0.0%	14 out of 31402 genes, 0.0%	1
regulation of chromatin modification	2 out of 5127 genes, 0.0%	14 out of 31402 genes, 0.0%	1
spindle organization	4 out of 5127 genes, 0.1%	28 out of 31402 genes, 0.1%	1
host programmed cell death induced by symbiont	4 out of 5127 genes, 0.1%	28 out of 31402 genes, 0.1%	1
tricarboxylic acid cycle	29 out of 5127 genes, 0.6%	191 out of 31402 genes, 0.6%	1
sulfur amino acid biosynthetic process	34 out of 5127 genes, 0.7%	223 out of 31402 genes, 0.7%	1
response to zinc ion	15 out of 5127 genes, 0.3%	101 out of 31402 genes, 0.3%	1
intra-Golgi vesicle-mediated transport	5 out of 5127 genes, 0.1%	35 out of 31402 genes, 0.1%	1
energy coupled proton transport, down electrochemical gradient	21 out of 5127 genes, 0.4%	140 out of 31402 genes, 0.4%	1
ATP synthesis coupled proton transport	21 out of 5127 genes, 0.4%	140 out of 31402 genes, 0.4%	1
xylem development	6 out of 5127 genes, 0.1%	42 out of 31402 genes, 0.1%	1
meiotic nuclear division	18 out of 5127 genes, 0.4%	121 out of 31402 genes, 0.4%	1
response to oxidative stress	114 out of 5127 genes, 2.2%	729 out of 31402 genes, 2.3%	1
regulation of meristem growth	17 out of 5127 genes, 0.3%	115 out of 31402 genes, 0.4%	1
carbohydrate transport	21 out of 5127 genes, 0.4%	141 out of 31402 genes, 0.4%	1
response to hydrogen peroxide	30 out of 5127 genes, 0.6%	199 out of 31402 genes, 0.6%	1
organelle assembly	8 out of 5127 genes, 0.2%	56 out of 31402 genes, 0.2%	1
acetyl-CoA biosynthetic process	4 out of 5127 genes, 0.1%	29 out of 31402 genes, 0.1%	1
defense response signaling pathway, resistance gene-dependent	4 out of 5127 genes, 0.1%	29 out of 31402 genes, 0.1%	1
viral process	4 out of 5127 genes, 0.1%	29 out of 31402 genes, 0.1%	1
translational termination	3 out of 5127 genes, 0.1%	22 out of 31402 genes, 0.1%	1
glutamate biosynthetic process	3 out of 5127 genes, 0.1%	22 out of 31402 genes, 0.1%	1
glutamine biosynthetic process	3 out of 5127 genes, 0.1%	22 out of 31402 genes, 0.1%	1
sulfate transport	3 out of 5127 genes, 0.1%	22 out of 31402 genes, 0.1%	1
dorsal/ventral pattern formation	3 out of 5127 genes, 0.1%	22 out of 31402 genes, 0.1%	1
xyloglucan metabolic process	3 out of 5127 genes, 0.1%	22 out of 31402 genes, 0.1%	1
regulation of auxin mediated signaling pathway	3 out of 5127 genes, 0.1%	22 out of 31402 genes, 0.1%	1
folic acid transport	3 out of 5127 genes, 0.1%	22 out of 31402 genes, 0.1%	1
telomere maintenance in response to DNA damage	3 out of 5127 genes, 0.1%	22 out of 31402 genes, 0.1%	1
polyol biosynthetic process	3 out of 5127 genes, 0.1%	22 out of 31402 genes, 0.1%	1
determination of dorsal/ventral asymmetry	3 out of 5127 genes, 0.1%	22 out of 31402 genes, 0.1%	1
clathrin coat assembly	3 out of 5127 genes, 0.1%	22 out of 31402 genes, 0.1%	1
vitamin transport	3 out of 5127 genes, 0.1%	22 out of 31402 genes, 0.1%	1
modified amino acid transport	3 out of 5127 genes, 0.1%	22 out of 31402 genes, 0.1%	1
sulfur compound transport	3 out of 5127 genes, 0.1%	22 out of 31402 genes, 0.1%	1
tryptophan catabolic process	5 out of 5127 genes, 0.1%	36 out of 31402 genes, 0.1%	1
indolalkylamine catabolic process	5 out of 5127 genes, 0.1%	36 out of 31402 genes, 0.1%	1
negative regulation of flower development	6 out of 5127 genes, 0.1%	43 out of 31402 genes, 0.1%	1
mRNA transport	6 out of 5127 genes, 0.1%	43 out of 31402 genes, 0.1%	1
regulation of cytoskeleton organization	15 out of 5127 genes, 0.3%	103 out of 31402 genes, 0.3%	1
tRNA metabolic process	58 out of 5127 genes, 1.1%	379 out of 31402 genes, 1.2%	1
vesicle-mediated transport	120 out of 5127 genes, 2.3%	770 out of 31402 genes, 2.5%	1
long-chain fatty acid metabolic process	7 out of 5127 genes, 0.1%	50 out of 31402 genes, 0.2%	1
folic acid-containing compound biosynthetic process	7 out of 5127 genes, 0.1%	50 out of 31402 genes, 0.2%	1
lipid phosphorylation	7 out of 5127 genes, 0.1%	50 out of 31402 genes, 0.2%	1
phosphatidylinositol phosphorylation	7 out of 5127 genes, 0.1%	50 out of 31402 genes, 0.2%	1
cytoskeleton organization	72 out of 5127 genes, 1.4%	468 out of 31402 genes, 1.5%	1
leucine biosynthetic process	2 out of 5127 genes, 0.0%	15 out of 31402 genes, 0.0%	1
plasma membrane ATP synthesis coupled proton transport	2 out of 5127 genes, 0.0%	15 out of 31402 genes, 0.0%	1
regulation of lipid biosynthetic process	2 out of 5127 genes, 0.0%	15 out of 31402 genes, 0.0%	1
single-organism organelle organization	144 out of 5127 genes, 2.8%	921 out of 31402 genes, 2.9%	1
organophosphate ester transport	25 out of 5127 genes, 0.5%	169 out of 31402 genes, 0.5%	1
regulation of catabolic process	19 out of 5127 genes, 0.4%	130 out of 31402 genes, 0.4%	1
RNA splicing, via transesterification reactions	17 out of 5127 genes, 0.3%	117 out of 31402 genes, 0.4%	1
RNA splicing, via transesterification reactions with bulged adenosine as nucleophile	17 out of 5127 genes, 0.3%	117 out of 31402 genes, 0.4%	1
interaction with host	9 out of 5127 genes, 0.2%	64 out of 31402 genes, 0.2%	1
protein refolding	13 out of 5127 genes, 0.3%	91 out of 31402 genes, 0.3%	1
ATP biosynthetic process	30 out of 5127 genes, 0.6%	202 out of 31402 genes, 0.6%	1
transcription initiation from RNA polymerase II promoter	4 out of 5127 genes, 0.1%	30 out of 31402 genes, 0.1%	1
cellular zinc ion homeostasis	4 out of 5127 genes, 0.1%	30 out of 31402 genes, 0.1%	1
zinc ion homeostasis	4 out of 5127 genes, 0.1%	30 out of 31402 genes, 0.1%	1
nitrate metabolic process	6 out of 5127 genes, 0.1%	44 out of 31402 genes, 0.1%	1
nitrate assimilation	6 out of 5127 genes, 0.1%	44 out of 31402 genes, 0.1%	1
nitrogen compound metabolic process	1130 out of 5127 genes, 22.0%	7029 out of 31402 genes, 22.4%	1
reactive oxygen species metabolic process	23 out of 5127 genes, 0.4%	157 out of 31402 genes, 0.5%	1
response to heat	67 out of 5127 genes, 1.3%	439 out of 31402 genes, 1.4%	1
acetyl-CoA metabolic process	14 out of 5127 genes, 0.3%	98 out of 31402 genes, 0.3%	1
ATP synthesis coupled electron transport	19 out of 5127 genes, 0.4%	131 out of 31402 genes, 0.4%	1
regulation of cellular carbohydrate metabolic process	3 out of 5127 genes, 0.1%	23 out of 31402 genes, 0.1%	1
modification of morphology or physiology of other organism	8 out of 5127 genes, 0.2%	58 out of 31402 genes, 0.2%	1
modification by symbiont of host morphology or physiology	8 out of 5127 genes, 0.2%	58 out of 31402 genes, 0.2%	1
modification of morphology or physiology of other organism involved in symbiotic interaction	8 out of 5127 genes, 0.2%	58 out of 31402 genes, 0.2%	1
glycerophospholipid metabolic process	39 out of 5127 genes, 0.8%	261 out of 31402 genes, 0.8%	1
mRNA processing	34 out of 5127 genes, 0.7%	229 out of 31402 genes, 0.7%	1
regulation of actin polymerization or depolymerization	13 out of 5127 genes, 0.3%	92 out of 31402 genes, 0.3%	1
regulation of actin filament length	13 out of 5127 genes, 0.3%	92 out of 31402 genes, 0.3%	1
regulation of actin filament polymerization	13 out of 5127 genes, 0.3%	92 out of 31402 genes, 0.3%	1
regulation of actin cytoskeleton organization	13 out of 5127 genes, 0.3%	92 out of 31402 genes, 0.3%	1
regulation of actin filament-based process	13 out of 5127 genes, 0.3%	92 out of 31402 genes, 0.3%	1
glycerophospholipid biosynthetic process	23 out of 5127 genes, 0.4%	158 out of 31402 genes, 0.5%	1
organ senescence	10 out of 5127 genes, 0.2%	72 out of 31402 genes, 0.2%	1
tRNA processing	14 out of 5127 genes, 0.3%	99 out of 31402 genes, 0.3%	1
GPI anchor biosynthetic process	2 out of 5127 genes, 0.0%	16 out of 31402 genes, 0.1%	1
deoxyribonucleoside triphosphate metabolic process	2 out of 5127 genes, 0.0%	16 out of 31402 genes, 0.1%	1
seed coat development	2 out of 5127 genes, 0.0%	16 out of 31402 genes, 0.1%	1
DNA replication	48 out of 5127 genes, 0.9%	320 out of 31402 genes, 1.0%	1
cytokinesis	32 out of 5127 genes, 0.6%	217 out of 31402 genes, 0.7%	1
cellular polysaccharide biosynthetic process	86 out of 5127 genes, 1.7%	562 out of 31402 genes, 1.8%	1
cellular glucan metabolic process	83 out of 5127 genes, 1.6%	543 out of 31402 genes, 1.7%	1
glucan metabolic process	83 out of 5127 genes, 1.6%	543 out of 31402 genes, 1.7%	1
activation of innate immune response	6 out of 5127 genes, 0.1%	45 out of 31402 genes, 0.1%	1
activation of immune response	6 out of 5127 genes, 0.1%	45 out of 31402 genes, 0.1%	1
adaxial/abaxial pattern specification	6 out of 5127 genes, 0.1%	45 out of 31402 genes, 0.1%	1
nucleoside bisphosphate metabolic process	6 out of 5127 genes, 0.1%	45 out of 31402 genes, 0.1%	1
ribonucleoside bisphosphate metabolic process	6 out of 5127 genes, 0.1%	45 out of 31402 genes, 0.1%	1
purine nucleoside bisphosphate metabolic process	6 out of 5127 genes, 0.1%	45 out of 31402 genes, 0.1%	1
negative regulation of reproductive process	6 out of 5127 genes, 0.1%	45 out of 31402 genes, 0.1%	1
lipid transport	15 out of 5127 genes, 0.3%	106 out of 31402 genes, 0.3%	1
regulation of protein metabolic process	70 out of 5127 genes, 1.4%	461 out of 31402 genes, 1.5%	1
pteridine-containing compound biosynthetic process	7 out of 5127 genes, 0.1%	52 out of 31402 genes, 0.2%	1
cell death	18 out of 5127 genes, 0.4%	126 out of 31402 genes, 0.4%	1
death	18 out of 5127 genes, 0.4%	126 out of 31402 genes, 0.4%	1
vegetative phase change	4 out of 5127 genes, 0.1%	31 out of 31402 genes, 0.1%	1
positive regulation of defense response	8 out of 5127 genes, 0.2%	59 out of 31402 genes, 0.2%	1
electron transport chain	53 out of 5127 genes, 1.0%	353 out of 31402 genes, 1.1%	1
Golgi vesicle transport	48 out of 5127 genes, 0.9%	321 out of 31402 genes, 1.0%	1
response to unfolded protein	9 out of 5127 genes, 0.2%	66 out of 31402 genes, 0.2%	1
endoplasmic reticulum unfolded protein response	9 out of 5127 genes, 0.2%	66 out of 31402 genes, 0.2%	1
cellular response to unfolded protein	9 out of 5127 genes, 0.2%	66 out of 31402 genes, 0.2%	1
cellular response to topologically incorrect protein	9 out of 5127 genes, 0.2%	66 out of 31402 genes, 0.2%	1
purine nucleoside monophosphate biosynthetic process	38 out of 5127 genes, 0.7%	257 out of 31402 genes, 0.8%	1
purine ribonucleoside monophosphate biosynthetic process	38 out of 5127 genes, 0.7%	257 out of 31402 genes, 0.8%	1
cytoskeleton-dependent cytokinesis	22 out of 5127 genes, 0.4%	153 out of 31402 genes, 0.5%	1
intracellular transport	203 out of 5127 genes, 4.0%	1301 out of 31402 genes, 4.1%	1
glycerol metabolic process	3 out of 5127 genes, 0.1%	24 out of 31402 genes, 0.1%	1
regulation of telomere maintenance	3 out of 5127 genes, 0.1%	24 out of 31402 genes, 0.1%	1
regulation of homeostatic process	3 out of 5127 genes, 0.1%	24 out of 31402 genes, 0.1%	1
pyruvate metabolic process	88 out of 5127 genes, 1.7%	577 out of 31402 genes, 1.8%	1
regulation of organelle organization	29 out of 5127 genes, 0.6%	199 out of 31402 genes, 0.6%	1
mitochondrial ATP synthesis coupled electron transport	11 out of 5127 genes, 0.2%	80 out of 31402 genes, 0.3%	1
negative regulation of multicellular organismal process	11 out of 5127 genes, 0.2%	80 out of 31402 genes, 0.3%	1
trichome morphogenesis	18 out of 5127 genes, 0.4%	127 out of 31402 genes, 0.4%	1
DNA metabolic process	191 out of 5127 genes, 3.7%	1227 out of 31402 genes, 3.9%	1
beta-glucan biosynthetic process	32 out of 5127 genes, 0.6%	219 out of 31402 genes, 0.7%	1
glycosyl compound biosynthetic process	77 out of 5127 genes, 1.5%	508 out of 31402 genes, 1.6%	1
nitrogen cycle metabolic process	7 out of 5127 genes, 0.1%	53 out of 31402 genes, 0.2%	1
response to mechanical stimulus	6 out of 5127 genes, 0.1%	46 out of 31402 genes, 0.1%	1
DNA replication initiation	5 out of 5127 genes, 0.1%	39 out of 31402 genes, 0.1%	1
cellular chemical homeostasis	17 out of 5127 genes, 0.3%	121 out of 31402 genes, 0.4%	1
photoperiodism	4 out of 5127 genes, 0.1%	32 out of 31402 genes, 0.1%	1
regulation of Rab GTPase activity	4 out of 5127 genes, 0.1%	32 out of 31402 genes, 0.1%	1
regulation of Rab protein signal transduction	4 out of 5127 genes, 0.1%	32 out of 31402 genes, 0.1%	1
thioester biosynthetic process	4 out of 5127 genes, 0.1%	32 out of 31402 genes, 0.1%	1
photoperiodism, flowering	4 out of 5127 genes, 0.1%	32 out of 31402 genes, 0.1%	1
microtubule severing	4 out of 5127 genes, 0.1%	32 out of 31402 genes, 0.1%	1
acyl-CoA biosynthetic process	4 out of 5127 genes, 0.1%	32 out of 31402 genes, 0.1%	1
immune effector process	15 out of 5127 genes, 0.3%	108 out of 31402 genes, 0.3%	1
arginyl-tRNA aminoacylation	2 out of 5127 genes, 0.0%	17 out of 31402 genes, 0.1%	1
plant-type cell wall organization	35 out of 5127 genes, 0.7%	240 out of 31402 genes, 0.8%	1
cellular localization	245 out of 5127 genes, 4.8%	1569 out of 31402 genes, 5.0%	1
protein ubiquitination	47 out of 5127 genes, 0.9%	318 out of 31402 genes, 1.0%	1
cellulose biosynthetic process	22 out of 5127 genes, 0.4%	155 out of 31402 genes, 0.5%	1
cellular response to DNA damage stimulus	58 out of 5127 genes, 1.1%	389 out of 31402 genes, 1.2%	1
protein maturation	17 out of 5127 genes, 0.3%	122 out of 31402 genes, 0.4%	1
phototransduction	3 out of 5127 genes, 0.1%	25 out of 31402 genes, 0.1%	1
red, far-red light phototransduction	3 out of 5127 genes, 0.1%	25 out of 31402 genes, 0.1%	1
alditol metabolic process	3 out of 5127 genes, 0.1%	25 out of 31402 genes, 0.1%	1
meristem maintenance	26 out of 5127 genes, 0.5%	182 out of 31402 genes, 0.6%	1
G-protein coupled receptor signaling pathway	8 out of 5127 genes, 0.2%	61 out of 31402 genes, 0.2%	1
auxin biosynthetic process	8 out of 5127 genes, 0.2%	61 out of 31402 genes, 0.2%	1
mitotic cytokinesis	21 out of 5127 genes, 0.4%	149 out of 31402 genes, 0.5%	1
S-adenosylmethionine biosynthetic process	5 out of 5127 genes, 0.1%	40 out of 31402 genes, 0.1%	1
regulation of cell cycle	37 out of 5127 genes, 0.7%	255 out of 31402 genes, 0.8%	1
heterocycle biosynthetic process	274 out of 5127 genes, 5.3%	1756 out of 31402 genes, 5.6%	1
cellular cation homeostasis	14 out of 5127 genes, 0.3%	103 out of 31402 genes, 0.3%	1
nucleotide transport	15 out of 5127 genes, 0.3%	110 out of 31402 genes, 0.4%	1
positive regulation of nitrogen compound metabolic process	30 out of 5127 genes, 0.6%	210 out of 31402 genes, 0.7%	1
RNA localization	8 out of 5127 genes, 0.2%	62 out of 31402 genes, 0.2%	1
nucleic acid transport	8 out of 5127 genes, 0.2%	62 out of 31402 genes, 0.2%	1
RNA transport	8 out of 5127 genes, 0.2%	62 out of 31402 genes, 0.2%	1
establishment of RNA localization	8 out of 5127 genes, 0.2%	62 out of 31402 genes, 0.2%	1
regulation of Ras protein signal transduction	9 out of 5127 genes, 0.2%	69 out of 31402 genes, 0.2%	1
regulation of small GTPase mediated signal transduction	9 out of 5127 genes, 0.2%	69 out of 31402 genes, 0.2%	1
negative regulation of post-embryonic development	10 out of 5127 genes, 0.2%	76 out of 31402 genes, 0.2%	1
positive regulation of immune system process	7 out of 5127 genes, 0.1%	55 out of 31402 genes, 0.2%	1
positive regulation of innate immune response	7 out of 5127 genes, 0.1%	55 out of 31402 genes, 0.2%	1
positive regulation of immune response	7 out of 5127 genes, 0.1%	55 out of 31402 genes, 0.2%	1
endonucleolytic cleavage in ITS1 to separate SSU-rRNA from 5.8S rRNA and LSU-rRNA from tricistronic rRNA transcript (SSU-rRNA, 5.8S rRNA, LSU-rRNA)	2 out of 5127 genes, 0.0%	18 out of 31402 genes, 0.1%	1
maturation of 5.8S rRNA	2 out of 5127 genes, 0.0%	18 out of 31402 genes, 0.1%	1
endonucleolytic cleavage to generate mature 3'-end of SSU-rRNA from (SSU-rRNA, 5.8S rRNA, LSU-rRNA)	2 out of 5127 genes, 0.0%	18 out of 31402 genes, 0.1%	1
maturation of 5.8S rRNA from tricistronic rRNA transcript (SSU-rRNA, 5.8S rRNA, LSU-rRNA)	2 out of 5127 genes, 0.0%	18 out of 31402 genes, 0.1%	1
negative regulation of seed germination	2 out of 5127 genes, 0.0%	18 out of 31402 genes, 0.1%	1
rRNA 3'-end processing	2 out of 5127 genes, 0.0%	18 out of 31402 genes, 0.1%	1
extracellular polysaccharide biosynthetic process	2 out of 5127 genes, 0.0%	18 out of 31402 genes, 0.1%	1
extracellular polysaccharide metabolic process	2 out of 5127 genes, 0.0%	18 out of 31402 genes, 0.1%	1
response to copper ion	2 out of 5127 genes, 0.0%	18 out of 31402 genes, 0.1%	1
cellular response to nitric oxide	2 out of 5127 genes, 0.0%	18 out of 31402 genes, 0.1%	1
cellular response to reactive nitrogen species	2 out of 5127 genes, 0.0%	18 out of 31402 genes, 0.1%	1
maltose metabolic process	12 out of 5127 genes, 0.2%	90 out of 31402 genes, 0.3%	1
peroxisome organization	12 out of 5127 genes, 0.2%	90 out of 31402 genes, 0.3%	1
meiotic cell cycle process	13 out of 5127 genes, 0.3%	97 out of 31402 genes, 0.3%	1
protein targeting	74 out of 5127 genes, 1.4%	496 out of 31402 genes, 1.6%	1
detection of chemical stimulus	3 out of 5127 genes, 0.1%	26 out of 31402 genes, 0.1%	1
petal development	3 out of 5127 genes, 0.1%	26 out of 31402 genes, 0.1%	1
corolla development	3 out of 5127 genes, 0.1%	26 out of 31402 genes, 0.1%	1
cellular ion homeostasis	14 out of 5127 genes, 0.3%	104 out of 31402 genes, 0.3%	1
regulation of protein catabolic process	5 out of 5127 genes, 0.1%	41 out of 31402 genes, 0.1%	1
proteasomal protein catabolic process	42 out of 5127 genes, 0.8%	290 out of 31402 genes, 0.9%	1
organic substance catabolic process	513 out of 5127 genes, 10.0%	3253 out of 31402 genes, 10.4%	1
generation of precursor metabolites and energy	169 out of 5127 genes, 3.3%	1101 out of 31402 genes, 3.5%	1
phosphatidylinositol biosynthetic process	10 out of 5127 genes, 0.2%	77 out of 31402 genes, 0.2%	1
ion homeostasis	24 out of 5127 genes, 0.5%	172 out of 31402 genes, 0.5%	1
postreplication repair	6 out of 5127 genes, 0.1%	49 out of 31402 genes, 0.2%	1
protein targeting to peroxisome	6 out of 5127 genes, 0.1%	49 out of 31402 genes, 0.2%	1
detection of external stimulus	6 out of 5127 genes, 0.1%	49 out of 31402 genes, 0.2%	1
peroxisomal transport	6 out of 5127 genes, 0.1%	49 out of 31402 genes, 0.2%	1
protein localization to peroxisome	6 out of 5127 genes, 0.1%	49 out of 31402 genes, 0.2%	1
establishment of protein localization to peroxisome	6 out of 5127 genes, 0.1%	49 out of 31402 genes, 0.2%	1
response to misfolded protein	26 out of 5127 genes, 0.5%	186 out of 31402 genes, 0.6%	1
positive regulation of nucleobase-containing compound metabolic process	29 out of 5127 genes, 0.6%	206 out of 31402 genes, 0.7%	1
oxidative phosphorylation	20 out of 5127 genes, 0.4%	146 out of 31402 genes, 0.5%	1
establishment of localization in cell	223 out of 5127 genes, 4.3%	1445 out of 31402 genes, 4.6%	1
regulation of translational fidelity	5 out of 5127 genes, 0.1%	42 out of 31402 genes, 0.1%	1
N-terminal protein lipidation	10 out of 5127 genes, 0.2%	78 out of 31402 genes, 0.2%	1
N-terminal protein myristoylation	10 out of 5127 genes, 0.2%	78 out of 31402 genes, 0.2%	1
cellular metal ion homeostasis	10 out of 5127 genes, 0.2%	78 out of 31402 genes, 0.2%	1
protein myristoylation	10 out of 5127 genes, 0.2%	78 out of 31402 genes, 0.2%	1
mitotic recombination	3 out of 5127 genes, 0.1%	27 out of 31402 genes, 0.1%	1
fertilization	3 out of 5127 genes, 0.1%	27 out of 31402 genes, 0.1%	1
basic amino acid transport	3 out of 5127 genes, 0.1%	27 out of 31402 genes, 0.1%	1
mRNA modification	3 out of 5127 genes, 0.1%	27 out of 31402 genes, 0.1%	1
regulation of response to external stimulus	3 out of 5127 genes, 0.1%	27 out of 31402 genes, 0.1%	1
vesicle docking	3 out of 5127 genes, 0.1%	27 out of 31402 genes, 0.1%	1
histidine biosynthetic process	2 out of 5127 genes, 0.0%	19 out of 31402 genes, 0.1%	1
endonucleolytic cleavage of tricistronic rRNA transcript (SSU-rRNA, 5.8S rRNA, LSU-rRNA)	2 out of 5127 genes, 0.0%	19 out of 31402 genes, 0.1%	1
rRNA export from nucleus	2 out of 5127 genes, 0.0%	19 out of 31402 genes, 0.1%	1
GPI anchor metabolic process	2 out of 5127 genes, 0.0%	19 out of 31402 genes, 0.1%	1
trichome branching	2 out of 5127 genes, 0.0%	19 out of 31402 genes, 0.1%	1
peptide biosynthetic process	2 out of 5127 genes, 0.0%	19 out of 31402 genes, 0.1%	1
cellular carbohydrate catabolic process	2 out of 5127 genes, 0.0%	19 out of 31402 genes, 0.1%	1
rRNA transport	2 out of 5127 genes, 0.0%	19 out of 31402 genes, 0.1%	1
proteasome assembly	26 out of 5127 genes, 0.5%	187 out of 31402 genes, 0.6%	1
regulation of protein serine/threonine kinase activity	8 out of 5127 genes, 0.2%	64 out of 31402 genes, 0.2%	1
chloroplast organization	21 out of 5127 genes, 0.4%	154 out of 31402 genes, 0.5%	1
regulation of ARF protein signal transduction	4 out of 5127 genes, 0.1%	35 out of 31402 genes, 0.1%	1
actin cytoskeleton organization	22 out of 5127 genes, 0.4%	161 out of 31402 genes, 0.5%	1
protein modification by small protein conjugation or removal	65 out of 5127 genes, 1.3%	444 out of 31402 genes, 1.4%	1
intracellular protein transmembrane import	11 out of 5127 genes, 0.2%	86 out of 31402 genes, 0.3%	1
methionine biosynthetic process	10 out of 5127 genes, 0.2%	79 out of 31402 genes, 0.3%	1
response to UV-B	14 out of 5127 genes, 0.3%	107 out of 31402 genes, 0.3%	1
metal ion homeostasis	15 out of 5127 genes, 0.3%	114 out of 31402 genes, 0.4%	1
positive regulation of transcription, DNA-templated	23 out of 5127 genes, 0.4%	169 out of 31402 genes, 0.5%	1
positive regulation of RNA metabolic process	23 out of 5127 genes, 0.4%	169 out of 31402 genes, 0.5%	1
positive regulation of RNA biosynthetic process	23 out of 5127 genes, 0.4%	169 out of 31402 genes, 0.5%	1
positive regulation of nucleic acid-templated transcription	23 out of 5127 genes, 0.4%	169 out of 31402 genes, 0.5%	1
chemical homeostasis	30 out of 5127 genes, 0.6%	216 out of 31402 genes, 0.7%	1
actin filament-based process	27 out of 5127 genes, 0.5%	196 out of 31402 genes, 0.6%	1
membrane docking	3 out of 5127 genes, 0.1%	28 out of 31402 genes, 0.1%	1
cellular response to UV	3 out of 5127 genes, 0.1%	28 out of 31402 genes, 0.1%	1
cofactor transport	3 out of 5127 genes, 0.1%	28 out of 31402 genes, 0.1%	1
quinone metabolic process	3 out of 5127 genes, 0.1%	28 out of 31402 genes, 0.1%	1
quinone biosynthetic process	3 out of 5127 genes, 0.1%	28 out of 31402 genes, 0.1%	1
sphingolipid metabolic process	6 out of 5127 genes, 0.1%	51 out of 31402 genes, 0.2%	1
protein lipidation	13 out of 5127 genes, 0.3%	101 out of 31402 genes, 0.3%	1
DNA integration	13 out of 5127 genes, 0.3%	101 out of 31402 genes, 0.3%	1
lipoprotein metabolic process	13 out of 5127 genes, 0.3%	101 out of 31402 genes, 0.3%	1
lipoprotein biosynthetic process	13 out of 5127 genes, 0.3%	101 out of 31402 genes, 0.3%	1
ER-nucleus signaling pathway	11 out of 5127 genes, 0.2%	87 out of 31402 genes, 0.3%	1
nucleocytoplasmic transport	21 out of 5127 genes, 0.4%	156 out of 31402 genes, 0.5%	1
nuclear transport	21 out of 5127 genes, 0.4%	156 out of 31402 genes, 0.5%	1
polyamine biosynthetic process	2 out of 5127 genes, 0.0%	20 out of 31402 genes, 0.1%	1
vesicle docking involved in exocytosis	2 out of 5127 genes, 0.0%	20 out of 31402 genes, 0.1%	1
response to symbiotic fungus	2 out of 5127 genes, 0.0%	20 out of 31402 genes, 0.1%	1
auxin homeostasis	2 out of 5127 genes, 0.0%	20 out of 31402 genes, 0.1%	1
maintenance of protein location in cell	2 out of 5127 genes, 0.0%	20 out of 31402 genes, 0.1%	1
ncRNA 3'-end processing	2 out of 5127 genes, 0.0%	20 out of 31402 genes, 0.1%	1
protein targeting to vacuole	10 out of 5127 genes, 0.2%	80 out of 31402 genes, 0.3%	1
N-terminal protein amino acid modification	10 out of 5127 genes, 0.2%	80 out of 31402 genes, 0.3%	1
protein localization to vacuole	10 out of 5127 genes, 0.2%	80 out of 31402 genes, 0.3%	1
establishment of protein localization to vacuole	10 out of 5127 genes, 0.2%	80 out of 31402 genes, 0.3%	1
response to virus	15 out of 5127 genes, 0.3%	115 out of 31402 genes, 0.4%	1
single-organism intracellular transport	124 out of 5127 genes, 2.4%	827 out of 31402 genes, 2.6%	1
organophosphate biosynthetic process	161 out of 5127 genes, 3.1%	1064 out of 31402 genes, 3.4%	1
aerobic respiration	36 out of 5127 genes, 0.7%	258 out of 31402 genes, 0.8%	1
cellular macromolecule localization	158 out of 5127 genes, 3.1%	1046 out of 31402 genes, 3.3%	1
response to red light	10 out of 5127 genes, 0.2%	81 out of 31402 genes, 0.3%	1
positive regulation of biosynthetic process	35 out of 5127 genes, 0.7%	252 out of 31402 genes, 0.8%	1
response to topologically incorrect protein	35 out of 5127 genes, 0.7%	252 out of 31402 genes, 0.8%	1
lateral root formation	3 out of 5127 genes, 0.1%	29 out of 31402 genes, 0.1%	1
peptidyl-tyrosine dephosphorylation	3 out of 5127 genes, 0.1%	29 out of 31402 genes, 0.1%	1
ketone biosynthetic process	3 out of 5127 genes, 0.1%	29 out of 31402 genes, 0.1%	1
regulation of anion transport	3 out of 5127 genes, 0.1%	29 out of 31402 genes, 0.1%	1
macromolecule catabolic process	160 out of 5127 genes, 3.1%	1060 out of 31402 genes, 3.4%	1
photosynthesis, light reaction	21 out of 5127 genes, 0.4%	158 out of 31402 genes, 0.5%	1
RNA-dependent DNA replication	4 out of 5127 genes, 0.1%	37 out of 31402 genes, 0.1%	1
peptidyl-lysine modification to peptidyl-hypusine	4 out of 5127 genes, 0.1%	37 out of 31402 genes, 0.1%	1
nucleotide-sugar biosynthetic process	4 out of 5127 genes, 0.1%	37 out of 31402 genes, 0.1%	1
regulation of cellular ketone metabolic process	4 out of 5127 genes, 0.1%	37 out of 31402 genes, 0.1%	1
reactive oxygen species biosynthetic process	4 out of 5127 genes, 0.1%	37 out of 31402 genes, 0.1%	1
cellular component organization	509 out of 5127 genes, 9.9%	3256 out of 31402 genes, 10.4%	1
acyl-CoA metabolic process	15 out of 5127 genes, 0.3%	117 out of 31402 genes, 0.4%	1
thioester metabolic process	15 out of 5127 genes, 0.3%	117 out of 31402 genes, 0.4%	1
stomatal movement	12 out of 5127 genes, 0.2%	96 out of 31402 genes, 0.3%	1
cytoplasmic transport	82 out of 5127 genes, 1.6%	561 out of 31402 genes, 1.8%	1
thiamine metabolic process	2 out of 5127 genes, 0.0%	21 out of 31402 genes, 0.1%	1
response to symbiont	2 out of 5127 genes, 0.0%	21 out of 31402 genes, 0.1%	1
jasmonic acid and ethylene-dependent systemic resistance	2 out of 5127 genes, 0.0%	21 out of 31402 genes, 0.1%	1
regulation of photosynthesis, light reaction	2 out of 5127 genes, 0.0%	21 out of 31402 genes, 0.1%	1
thiamine-containing compound metabolic process	2 out of 5127 genes, 0.0%	21 out of 31402 genes, 0.1%	1
regulation of protein depolymerization	2 out of 5127 genes, 0.0%	21 out of 31402 genes, 0.1%	1
response to blue light	11 out of 5127 genes, 0.2%	89 out of 31402 genes, 0.3%	1
intracellular protein transmembrane transport	11 out of 5127 genes, 0.2%	89 out of 31402 genes, 0.3%	1
protein transmembrane transport	11 out of 5127 genes, 0.2%	89 out of 31402 genes, 0.3%	1
cation homeostasis	20 out of 5127 genes, 0.4%	152 out of 31402 genes, 0.5%	1
DNA geometric change	8 out of 5127 genes, 0.2%	68 out of 31402 genes, 0.2%	1
[truncated: 298 more rows]
