# Supplementary material for: Comparative Transcriptome Analysis of Waterlogging-Sensitive and Waterlogging-Tolerant Chrysanthemum morifolium Cultivars under Waterlogging Stress and Reoxygenation Conditions
Source: Int J Mol Sci. 2018 May 14;19(5):1455. doi: 10.3390/ijms19051455 (PMC5983694; doi:10.3390/ijms19051455)
Supplement: Supplementary file 1 [file ijms-19-01455-s001.zip › ijms-299114-sup/S13.xls]

## Sheet: C
Gene Ontology term	Cluster frequency	Genome frequency of use	Corrected P-value
intrinsic component of membrane	722 out of 3853 genes, 18.7%	3379 out of 25119 genes, 13.5%	1.94e-21
integral component of membrane	690 out of 3853 genes, 17.9%	3271 out of 25119 genes, 13.0%	8.71e-19
membrane part	852 out of 3853 genes, 22.1%	4409 out of 25119 genes, 17.6%	6.39e-13
extracellular region	233 out of 3853 genes, 6.0%	1048 out of 25119 genes, 4.2%	3.83e-07
membrane	1836 out of 3853 genes, 47.7%	10915 out of 25119 genes, 43.5%	2.36e-06
plant-type cell wall	76 out of 3853 genes, 2.0%	271 out of 25119 genes, 1.1%	2.08e-05
anchored component of membrane	30 out of 3853 genes, 0.8%	95 out of 25119 genes, 0.4%	0.01918
growing cell tip	12 out of 3853 genes, 0.3%	24 out of 25119 genes, 0.1%	0.02611
cell tip	12 out of 3853 genes, 0.3%	24 out of 25119 genes, 0.1%	0.02611
cell pole	12 out of 3853 genes, 0.3%	24 out of 25119 genes, 0.1%	0.02611
pollen tube tip	12 out of 3853 genes, 0.3%	24 out of 25119 genes, 0.1%	0.02611
vacuolar proton-transporting V-type ATPase, V0 domain	17 out of 3853 genes, 0.4%	42 out of 25119 genes, 0.2%	0.0264
anchored component of plasma membrane	19 out of 3853 genes, 0.5%	50 out of 25119 genes, 0.2%	0.0283
intrinsic component of plasma membrane	24 out of 3853 genes, 0.6%	71 out of 25119 genes, 0.3%	0.0315
site of polarized growth	14 out of 3853 genes, 0.4%	32 out of 25119 genes, 0.1%	0.04177
vacuolar proton-transporting V-type ATPase complex	18 out of 3853 genes, 0.5%	48 out of 25119 genes, 0.2%	0.05285
plasma membrane part	61 out of 3853 genes, 1.6%	254 out of 25119 genes, 1.0%	0.06581
cell projection part	12 out of 3853 genes, 0.3%	26 out of 25119 genes, 0.1%	0.06908
apoplast	124 out of 3853 genes, 3.2%	602 out of 25119 genes, 2.4%	0.10351
chloroplast membrane	25 out of 3853 genes, 0.6%	84 out of 25119 genes, 0.3%	0.21227
glycerol-3-phosphate dehydrogenase complex	9 out of 3853 genes, 0.2%	18 out of 25119 genes, 0.1%	0.21405
plastid nucleoid	11 out of 3853 genes, 0.3%	27 out of 25119 genes, 0.1%	0.4615
plasma membrane of cell tip	7 out of 3853 genes, 0.2%	13 out of 25119 genes, 0.1%	0.51395
plant-type vacuole	34 out of 3853 genes, 0.9%	134 out of 25119 genes, 0.5%	0.60815
plastid membrane	26 out of 3853 genes, 0.7%	96 out of 25119 genes, 0.4%	0.76612
cell periphery	864 out of 3853 genes, 22.4%	5221 out of 25119 genes, 20.8%	1
membrane region	43 out of 3853 genes, 1.1%	191 out of 25119 genes, 0.8%	1
chromoplast	4 out of 3853 genes, 0.1%	6 out of 25119 genes, 0.0%	1
peribacteroid membrane	4 out of 3853 genes, 0.1%	6 out of 25119 genes, 0.0%	1
nucleoid	13 out of 3853 genes, 0.3%	41 out of 25119 genes, 0.2%	1
spindle microtubule	6 out of 3853 genes, 0.2%	13 out of 25119 genes, 0.1%	1
chloroplast inner membrane	12 out of 3853 genes, 0.3%	39 out of 25119 genes, 0.2%	1
endoplasmic reticulum part	42 out of 3853 genes, 1.1%	194 out of 25119 genes, 0.8%	1
symbiosome	4 out of 3853 genes, 0.1%	7 out of 25119 genes, 0.0%	1
bacteroid-containing symbiosome	4 out of 3853 genes, 0.1%	7 out of 25119 genes, 0.0%	1
endoplasmic reticulum membrane	37 out of 3853 genes, 1.0%	168 out of 25119 genes, 0.7%	1
pollen tube	13 out of 3853 genes, 0.3%	45 out of 25119 genes, 0.2%	1
nuclear outer membrane-endoplasmic reticulum membrane network	37 out of 3853 genes, 1.0%	170 out of 25119 genes, 0.7%	1
plastid inner membrane	12 out of 3853 genes, 0.3%	41 out of 25119 genes, 0.2%	1
SCAR complex	3 out of 3853 genes, 0.1%	5 out of 25119 genes, 0.0%	1
central vacuole	3 out of 3853 genes, 0.1%	5 out of 25119 genes, 0.0%	1
U4/U6 x U5 tri-snRNP complex	3 out of 3853 genes, 0.1%	5 out of 25119 genes, 0.0%	1
spliceosomal snRNP complex	3 out of 3853 genes, 0.1%	5 out of 25119 genes, 0.0%	1
spliceosomal tri-snRNP complex	3 out of 3853 genes, 0.1%	5 out of 25119 genes, 0.0%	1
chloroplast outer membrane	11 out of 3853 genes, 0.3%	39 out of 25119 genes, 0.2%	1
plastid outer membrane	12 out of 3853 genes, 0.3%	44 out of 25119 genes, 0.2%	1
apical plasma membrane	5 out of 3853 genes, 0.1%	13 out of 25119 genes, 0.1%	1
condensin complex	7 out of 3853 genes, 0.2%	22 out of 25119 genes, 0.1%	1
integral component of Golgi membrane	8 out of 3853 genes, 0.2%	27 out of 25119 genes, 0.1%	1
intrinsic component of Golgi membrane	8 out of 3853 genes, 0.2%	27 out of 25119 genes, 0.1%	1
plant-type vacuole membrane	15 out of 3853 genes, 0.4%	62 out of 25119 genes, 0.2%	1
cell projection	13 out of 3853 genes, 0.3%	52 out of 25119 genes, 0.2%	1
nuclear ubiquitin ligase complex	11 out of 3853 genes, 0.3%	42 out of 25119 genes, 0.2%	1
ESCRT complex	3 out of 3853 genes, 0.1%	6 out of 25119 genes, 0.0%	1
cell wall	243 out of 3853 genes, 6.3%	1445 out of 25119 genes, 5.8%	1
external encapsulating structure	245 out of 3853 genes, 6.4%	1461 out of 25119 genes, 5.8%	1
cell wall part	8 out of 3853 genes, 0.2%	29 out of 25119 genes, 0.1%	1
extracellular region part	5 out of 3853 genes, 0.1%	15 out of 25119 genes, 0.1%	1
anaphase-promoting complex	8 out of 3853 genes, 0.2%	30 out of 25119 genes, 0.1%	1
extracellular space	3 out of 3853 genes, 0.1%	7 out of 25119 genes, 0.0%	1
endocytic vesicle membrane	5 out of 3853 genes, 0.1%	16 out of 25119 genes, 0.1%	1
Casparian strip	5 out of 3853 genes, 0.1%	16 out of 25119 genes, 0.1%	1
plasma membrane region	6 out of 3853 genes, 0.2%	21 out of 25119 genes, 0.1%	1
secondary cell wall	5 out of 3853 genes, 0.1%	17 out of 25119 genes, 0.1%	1
ESCRT III complex	2 out of 3853 genes, 0.1%	4 out of 25119 genes, 0.0%	1
endosome membrane	4 out of 3853 genes, 0.1%	13 out of 25119 genes, 0.1%	1
endosomal part	4 out of 3853 genes, 0.1%	13 out of 25119 genes, 0.1%	1
external encapsulating structure part	10 out of 3853 genes, 0.3%	45 out of 25119 genes, 0.2%	1
Golgi apparatus part	67 out of 3853 genes, 1.7%	385 out of 25119 genes, 1.5%	1
intrinsic component of thylakoid membrane	3 out of 3853 genes, 0.1%	9 out of 25119 genes, 0.0%	1
integral component of thylakoid membrane	3 out of 3853 genes, 0.1%	9 out of 25119 genes, 0.0%	1
TAT protein transport complex	3 out of 3853 genes, 0.1%	9 out of 25119 genes, 0.0%	1
Golgi membrane	28 out of 3853 genes, 0.7%	150 out of 25119 genes, 0.6%	1
ubiquitin conjugating enzyme complex	4 out of 3853 genes, 0.1%	14 out of 25119 genes, 0.1%	1
UBC13-MMS2 complex	4 out of 3853 genes, 0.1%	14 out of 25119 genes, 0.1%	1
Golgi stack	8 out of 3853 genes, 0.2%	35 out of 25119 genes, 0.1%	1
chloroplast nucleoid	2 out of 3853 genes, 0.1%	5 out of 25119 genes, 0.0%	1
cullin-RING ubiquitin ligase complex	31 out of 3853 genes, 0.8%	170 out of 25119 genes, 0.7%	1
1,3-beta-D-glucan synthase complex	13 out of 3853 genes, 0.3%	64 out of 25119 genes, 0.3%	1
integral component of plasma membrane	5 out of 3853 genes, 0.1%	20 out of 25119 genes, 0.1%	1
bounding membrane of organelle	182 out of 3853 genes, 4.7%	1115 out of 25119 genes, 4.4%	1
condensed chromosome	11 out of 3853 genes, 0.3%	54 out of 25119 genes, 0.2%	1
ubiquitin ligase complex	41 out of 3853 genes, 1.1%	235 out of 25119 genes, 0.9%	1
organelle membrane	277 out of 3853 genes, 7.2%	1726 out of 25119 genes, 6.9%	1
endocytic vesicle	5 out of 3853 genes, 0.1%	21 out of 25119 genes, 0.1%	1
plasma membrane	688 out of 3853 genes, 17.9%	4369 out of 25119 genes, 17.4%	1
proton-transporting V-type ATPase, V0 domain	19 out of 3853 genes, 0.5%	103 out of 25119 genes, 0.4%	1
lytic vacuole	3 out of 3853 genes, 0.1%	11 out of 25119 genes, 0.0%	1
U12-type spliceosomal complex	3 out of 3853 genes, 0.1%	11 out of 25119 genes, 0.0%	1
trans-Golgi network	27 out of 3853 genes, 0.7%	152 out of 25119 genes, 0.6%	1
mitochondrial respiratory chain complex IV	5 out of 3853 genes, 0.1%	22 out of 25119 genes, 0.1%	1
respiratory chain complex IV	5 out of 3853 genes, 0.1%	22 out of 25119 genes, 0.1%	1
endoplasmic reticulum	122 out of 3853 genes, 3.2%	749 out of 25119 genes, 3.0%	1
6-phosphofructokinase complex	8 out of 3853 genes, 0.2%	40 out of 25119 genes, 0.2%	1
SCF ubiquitin ligase complex	9 out of 3853 genes, 0.2%	47 out of 25119 genes, 0.2%	1
mannosyltransferase complex	2 out of 3853 genes, 0.1%	7 out of 25119 genes, 0.0%	1
dolichol-phosphate-mannose synthase complex	2 out of 3853 genes, 0.1%	7 out of 25119 genes, 0.0%	1
clathrin coat of trans-Golgi network vesicle	4 out of 3853 genes, 0.1%	18 out of 25119 genes, 0.1%	1
organelle outer membrane	19 out of 3853 genes, 0.5%	108 out of 25119 genes, 0.4%	1
lipid particle	3 out of 3853 genes, 0.1%	13 out of 25119 genes, 0.1%	1
citrate lyase complex	3 out of 3853 genes, 0.1%	13 out of 25119 genes, 0.1%	1
filiform apparatus	3 out of 3853 genes, 0.1%	13 out of 25119 genes, 0.1%	1
trans-Golgi network transport vesicle membrane	4 out of 3853 genes, 0.1%	19 out of 25119 genes, 0.1%	1
spindle	18 out of 3853 genes, 0.5%	105 out of 25119 genes, 0.4%	1
signal recognition particle, endoplasmic reticulum targeting	2 out of 3853 genes, 0.1%	8 out of 25119 genes, 0.0%	1
extracellular organelle	2 out of 3853 genes, 0.1%	8 out of 25119 genes, 0.0%	1
extracellular membrane-bounded organelle	2 out of 3853 genes, 0.1%	8 out of 25119 genes, 0.0%	1
extracellular vesicular exosome	2 out of 3853 genes, 0.1%	8 out of 25119 genes, 0.0%	1
extracellular vesicle	2 out of 3853 genes, 0.1%	8 out of 25119 genes, 0.0%	1
myosin complex	10 out of 3853 genes, 0.3%	56 out of 25119 genes, 0.2%	1
plastid stroma	122 out of 3853 genes, 3.2%	769 out of 25119 genes, 3.1%	1
oligosaccharyltransferase complex	3 out of 3853 genes, 0.1%	14 out of 25119 genes, 0.1%	1
endosome	35 out of 3853 genes, 0.9%	215 out of 25119 genes, 0.9%	1
endoplasmic reticulum lumen	5 out of 3853 genes, 0.1%	27 out of 25119 genes, 0.1%	1
outer membrane	19 out of 3853 genes, 0.5%	116 out of 25119 genes, 0.5%	1
intrinsic component of organelle membrane	15 out of 3853 genes, 0.4%	91 out of 25119 genes, 0.4%	1
amyloplast	5 out of 3853 genes, 0.1%	28 out of 25119 genes, 0.1%	1
transferase complex	79 out of 3853 genes, 2.1%	504 out of 25119 genes, 2.0%	1
apical part of cell	5 out of 3853 genes, 0.1%	29 out of 25119 genes, 0.1%	1
glycine cleavage complex	2 out of 3853 genes, 0.1%	10 out of 25119 genes, 0.0%	1
monolayer-surrounded lipid storage body	2 out of 3853 genes, 0.1%	10 out of 25119 genes, 0.0%	1
interchromatin granule	2 out of 3853 genes, 0.1%	10 out of 25119 genes, 0.0%	1
H4/H2A histone acetyltransferase complex	2 out of 3853 genes, 0.1%	10 out of 25119 genes, 0.0%	1
H4 histone acetyltransferase complex	2 out of 3853 genes, 0.1%	10 out of 25119 genes, 0.0%	1
small nuclear ribonucleoprotein complex	3 out of 3853 genes, 0.1%	17 out of 25119 genes, 0.1%	1
trans-Golgi network transport vesicle	4 out of 3853 genes, 0.1%	24 out of 25119 genes, 0.1%	1
integral component of organelle membrane	11 out of 3853 genes, 0.3%	70 out of 25119 genes, 0.3%	1
stromule	9 out of 3853 genes, 0.2%	57 out of 25119 genes, 0.2%	1
histone acetyltransferase complex	2 out of 3853 genes, 0.1%	11 out of 25119 genes, 0.0%	1
lateral plasma membrane	2 out of 3853 genes, 0.1%	11 out of 25119 genes, 0.0%	1
extracellular matrix	2 out of 3853 genes, 0.1%	11 out of 25119 genes, 0.0%	1
protein acetyltransferase complex	2 out of 3853 genes, 0.1%	11 out of 25119 genes, 0.0%	1
acetyltransferase complex	2 out of 3853 genes, 0.1%	11 out of 25119 genes, 0.0%	1
proton-transporting V-type ATPase complex	23 out of 3853 genes, 0.6%	149 out of 25119 genes, 0.6%	1
organelle inner membrane	90 out of 3853 genes, 2.3%	589 out of 25119 genes, 2.3%	1
Cul4-RING E3 ubiquitin ligase complex	9 out of 3853 genes, 0.2%	59 out of 25119 genes, 0.2%	1
intrinsic component of endoplasmic reticulum membrane	6 out of 3853 genes, 0.2%	39 out of 25119 genes, 0.2%	1
chloroplast stroma	113 out of 3853 genes, 2.9%	745 out of 25119 genes, 3.0%	1
spliceosomal complex	7 out of 3853 genes, 0.2%	46 out of 25119 genes, 0.2%	1
photosystem II	7 out of 3853 genes, 0.2%	46 out of 25119 genes, 0.2%	1
Cajal body	3 out of 3853 genes, 0.1%	19 out of 25119 genes, 0.1%	1
clathrin vesicle coat	6 out of 3853 genes, 0.2%	40 out of 25119 genes, 0.2%	1
chromosome, centromeric region	3 out of 3853 genes, 0.1%	20 out of 25119 genes, 0.1%	1
condensed nuclear chromosome	3 out of 3853 genes, 0.1%	20 out of 25119 genes, 0.1%	1
Ino80 complex	5 out of 3853 genes, 0.1%	34 out of 25119 genes, 0.1%	1
DNA helicase complex	5 out of 3853 genes, 0.1%	34 out of 25119 genes, 0.1%	1
INO80-type complex	5 out of 3853 genes, 0.1%	34 out of 25119 genes, 0.1%	1
extrinsic component of mitochondrial inner membrane	2 out of 3853 genes, 0.1%	13 out of 25119 genes, 0.1%	1
clathrin-coated vesicle membrane	6 out of 3853 genes, 0.2%	41 out of 25119 genes, 0.2%	1
proton-transporting two-sector ATPase complex, proton-transporting domain	23 out of 3853 genes, 0.6%	157 out of 25119 genes, 0.6%	1
Golgi-associated vesicle membrane	11 out of 3853 genes, 0.3%	76 out of 25119 genes, 0.3%	1
SWI/SNF superfamily-type complex	5 out of 3853 genes, 0.1%	35 out of 25119 genes, 0.1%	1
clathrin-coated vesicle	8 out of 3853 genes, 0.2%	56 out of 25119 genes, 0.2%	1
signal recognition particle	3 out of 3853 genes, 0.1%	21 out of 25119 genes, 0.1%	1
cytoplasmic chromosome	2 out of 3853 genes, 0.1%	14 out of 25119 genes, 0.1%	1
plastid chromosome	2 out of 3853 genes, 0.1%	14 out of 25119 genes, 0.1%	1
extrinsic component of organelle membrane	2 out of 3853 genes, 0.1%	14 out of 25119 genes, 0.1%	1
mitochondrial intermembrane space	5 out of 3853 genes, 0.1%	36 out of 25119 genes, 0.1%	1
organelle envelope lumen	5 out of 3853 genes, 0.1%	36 out of 25119 genes, 0.1%	1
nuclear speck	6 out of 3853 genes, 0.2%	44 out of 25119 genes, 0.2%	1
vacuolar membrane	90 out of 3853 genes, 2.3%	612 out of 25119 genes, 2.4%	1
prefoldin complex	2 out of 3853 genes, 0.1%	15 out of 25119 genes, 0.1%	1
cytochrome complex	12 out of 3853 genes, 0.3%	87 out of 25119 genes, 0.3%	1
mitochondrial proton-transporting ATP synthase complex, coupling factor F(o)	3 out of 3853 genes, 0.1%	23 out of 25119 genes, 0.1%	1
photosystem I	3 out of 3853 genes, 0.1%	23 out of 25119 genes, 0.1%	1
chromosomal region	3 out of 3853 genes, 0.1%	23 out of 25119 genes, 0.1%	1
nuclear chromatin	6 out of 3853 genes, 0.2%	45 out of 25119 genes, 0.2%	1
mediator complex	5 out of 3853 genes, 0.1%	38 out of 25119 genes, 0.2%	1
vacuolar part	90 out of 3853 genes, 2.3%	618 out of 25119 genes, 2.5%	1
DNA packaging complex	36 out of 3853 genes, 0.9%	254 out of 25119 genes, 1.0%	1
outer membrane-bounded periplasmic space	2 out of 3853 genes, 0.1%	16 out of 25119 genes, 0.1%	1
cell envelope	2 out of 3853 genes, 0.1%	16 out of 25119 genes, 0.1%	1
actin cytoskeleton	15 out of 3853 genes, 0.4%	110 out of 25119 genes, 0.4%	1
coated pit	5 out of 3853 genes, 0.1%	39 out of 25119 genes, 0.2%	1
clathrin coat of coated pit	5 out of 3853 genes, 0.1%	39 out of 25119 genes, 0.2%	1
Golgi transport complex	3 out of 3853 genes, 0.1%	24 out of 25119 genes, 0.1%	1
mitochondrial matrix	17 out of 3853 genes, 0.4%	125 out of 25119 genes, 0.5%	1
COPI vesicle coat	7 out of 3853 genes, 0.2%	54 out of 25119 genes, 0.2%	1
vesicle membrane	20 out of 3853 genes, 0.5%	147 out of 25119 genes, 0.6%	1
retromer complex	2 out of 3853 genes, 0.1%	17 out of 25119 genes, 0.1%	1
periplasmic space	2 out of 3853 genes, 0.1%	17 out of 25119 genes, 0.1%	1
respiratory chain complex II	2 out of 3853 genes, 0.1%	17 out of 25119 genes, 0.1%	1
succinate dehydrogenase complex	2 out of 3853 genes, 0.1%	17 out of 25119 genes, 0.1%	1
multivesicular body	3 out of 3853 genes, 0.1%	25 out of 25119 genes, 0.1%	1
nuclear body	9 out of 3853 genes, 0.2%	70 out of 25119 genes, 0.3%	1
chloroplast part	227 out of 3853 genes, 5.9%	1542 out of 25119 genes, 6.1%	1
respiratory chain	48 out of 3853 genes, 1.2%	342 out of 25119 genes, 1.4%	1
exocyst	5 out of 3853 genes, 0.1%	41 out of 25119 genes, 0.2%	1
mitochondrial inner membrane	78 out of 3853 genes, 2.0%	548 out of 25119 genes, 2.2%	1
peroxisomal membrane	3 out of 3853 genes, 0.1%	26 out of 25119 genes, 0.1%	1
microbody membrane	3 out of 3853 genes, 0.1%	26 out of 25119 genes, 0.1%	1
peroxisome	48 out of 3853 genes, 1.2%	344 out of 25119 genes, 1.4%	1
microbody	48 out of 3853 genes, 1.2%	344 out of 25119 genes, 1.4%	1
cytoplasmic vesicle membrane	19 out of 3853 genes, 0.5%	143 out of 25119 genes, 0.6%	1
cytoplasmic vesicle part	19 out of 3853 genes, 0.5%	143 out of 25119 genes, 0.6%	1
photosystem	8 out of 3853 genes, 0.2%	64 out of 25119 genes, 0.3%	1
integral component of endoplasmic reticulum membrane	2 out of 3853 genes, 0.1%	18 out of 25119 genes, 0.1%	1
COPI-coated vesicle	7 out of 3853 genes, 0.2%	57 out of 25119 genes, 0.2%	1
COPI-coated vesicle membrane	7 out of 3853 genes, 0.2%	57 out of 25119 genes, 0.2%	1
late endosome	3 out of 3853 genes, 0.1%	27 out of 25119 genes, 0.1%	1
microbody part	3 out of 3853 genes, 0.1%	27 out of 25119 genes, 0.1%	1
peroxisomal part	3 out of 3853 genes, 0.1%	27 out of 25119 genes, 0.1%	1
pore complex	16 out of 3853 genes, 0.4%	125 out of 25119 genes, 0.5%	1
chromosome	72 out of 3853 genes, 1.9%	515 out of 25119 genes, 2.1%	1
nuclear chromosome	11 out of 3853 genes, 0.3%	89 out of 25119 genes, 0.4%	1
chloroplast thylakoid lumen	3 out of 3853 genes, 0.1%	28 out of 25119 genes, 0.1%	1
preprophase band	3 out of 3853 genes, 0.1%	28 out of 25119 genes, 0.1%	1
plastid thylakoid lumen	3 out of 3853 genes, 0.1%	28 out of 25119 genes, 0.1%	1
phragmoplast	12 out of 3853 genes, 0.3%	97 out of 25119 genes, 0.4%	1
protein phosphatase type 2A complex	5 out of 3853 genes, 0.1%	46 out of 25119 genes, 0.2%	1
core TFIIH complex	2 out of 3853 genes, 0.1%	21 out of 25119 genes, 0.1%	1
transport vesicle membrane	6 out of 3853 genes, 0.2%	54 out of 25119 genes, 0.2%	1
vacuole	239 out of 3853 genes, 6.2%	1653 out of 25119 genes, 6.6%	1
protein serine/threonine phosphatase complex	8 out of 3853 genes, 0.2%	70 out of 25119 genes, 0.3%	1
phosphatase complex	8 out of 3853 genes, 0.2%	70 out of 25119 genes, 0.3%	1
Golgi-associated vesicle	13 out of 3853 genes, 0.3%	108 out of 25119 genes, 0.4%	1
membrane-bounded vesicle	76 out of 3853 genes, 2.0%	554 out of 25119 genes, 2.2%	1
cis-Golgi network	2 out of 3853 genes, 0.1%	22 out of 25119 genes, 0.1%	1
photosystem II oxygen evolving complex	2 out of 3853 genes, 0.1%	22 out of 25119 genes, 0.1%	1
tubulin complex	3 out of 3853 genes, 0.1%	31 out of 25119 genes, 0.1%	1
chloroplast	640 out of 3853 genes, 16.6%	4332 out of 25119 genes, 17.2%	1
mitochondrial outer membrane	7 out of 3853 genes, 0.2%	64 out of 25119 genes, 0.3%	1
mitochondrial respiratory chain complex III	7 out of 3853 genes, 0.2%	64 out of 25119 genes, 0.3%	1
respiratory chain complex III	7 out of 3853 genes, 0.2%	64 out of 25119 genes, 0.3%	1
vesicle	77 out of 3853 genes, 2.0%	563 out of 25119 genes, 2.2%	1
phosphopyruvate hydratase complex	4 out of 3853 genes, 0.1%	40 out of 25119 genes, 0.2%	1
proton-transporting ATP synthase complex, coupling factor F(o)	4 out of 3853 genes, 0.1%	40 out of 25119 genes, 0.2%	1
chloroplast envelope	118 out of 3853 genes, 3.1%	848 out of 25119 genes, 3.4%	1
mitochondrial membrane	88 out of 3853 genes, 2.3%	643 out of 25119 genes, 2.6%	1
cytoplasmic vesicle	74 out of 3853 genes, 1.9%	547 out of 25119 genes, 2.2%	1
transmembrane transporter complex	7 out of 3853 genes, 0.2%	66 out of 25119 genes, 0.3%	1
transporter complex	7 out of 3853 genes, 0.2%	66 out of 25119 genes, 0.3%	1
endomembrane system	318 out of 3853 genes, 8.3%	2204 out of 25119 genes, 8.8%	1
cytoplasmic membrane-bounded vesicle	73 out of 3853 genes, 1.9%	542 out of 25119 genes, 2.2%	1
organelle subcompartment	47 out of 3853 genes, 1.2%	360 out of 25119 genes, 1.4%	1
chloroplast thylakoid	46 out of 3853 genes, 1.2%	353 out of 25119 genes, 1.4%	1
plastid thylakoid	46 out of 3853 genes, 1.2%	353 out of 25119 genes, 1.4%	1
nucleosome	29 out of 3853 genes, 0.8%	232 out of 25119 genes, 0.9%	1
DNA bending complex	29 out of 3853 genes, 0.8%	232 out of 25119 genes, 0.9%	1
vesicle coat	15 out of 3853 genes, 0.4%	129 out of 25119 genes, 0.5%	1
mitochondrial respiratory chain	32 out of 3853 genes, 0.8%	254 out of 25119 genes, 1.0%	1
plastoglobule	3 out of 3853 genes, 0.1%	34 out of 25119 genes, 0.1%	1
Golgi apparatus	176 out of 3853 genes, 4.6%	1253 out of 25119 genes, 5.0%	1
transcription factor complex	2 out of 3853 genes, 0.1%	25 out of 25119 genes, 0.1%	1
nuclear transcription factor complex	2 out of 3853 genes, 0.1%	25 out of 25119 genes, 0.1%	1
RNA polymerase II transcription factor complex	2 out of 3853 genes, 0.1%	25 out of 25119 genes, 0.1%	1
thylakoid	72 out of 3853 genes, 1.9%	540 out of 25119 genes, 2.1%	1
plastid part	238 out of 3853 genes, 6.2%	1677 out of 25119 genes, 6.7%	1
cortical microtubule cytoskeleton	2 out of 3853 genes, 0.1%	26 out of 25119 genes, 0.1%	1
coated vesicle	17 out of 3853 genes, 0.4%	148 out of 25119 genes, 0.6%	1
nuclear chromosome part	7 out of 3853 genes, 0.2%	70 out of 25119 genes, 0.3%	1
coated vesicle membrane	15 out of 3853 genes, 0.4%	133 out of 25119 genes, 0.5%	1
catalytic complex	138 out of 3853 genes, 3.6%	1002 out of 25119 genes, 4.0%	1
cell plate	4 out of 3853 genes, 0.1%	45 out of 25119 genes, 0.2%	1
thylakoid lumen	4 out of 3853 genes, 0.1%	45 out of 25119 genes, 0.2%	1
extrinsic component of membrane	5 out of 3853 genes, 0.1%	54 out of 25119 genes, 0.2%	1
nuclear pore	12 out of 3853 genes, 0.3%	111 out of 25119 genes, 0.4%	1
cell cortex part	7 out of 3853 genes, 0.2%	71 out of 25119 genes, 0.3%	1
mitochondrial respiratory chain complex I	16 out of 3853 genes, 0.4%	142 out of 25119 genes, 0.6%	1
nuclear envelope	23 out of 3853 genes, 0.6%	197 out of 25119 genes, 0.8%	1
plastid envelope	119 out of 3853 genes, 3.1%	881 out of 25119 genes, 3.5%	1
transport vesicle	6 out of 3853 genes, 0.2%	65 out of 25119 genes, 0.3%	1
chromosomal part	51 out of 3853 genes, 1.3%	404 out of 25119 genes, 1.6%	1
protein-DNA complex	29 out of 3853 genes, 0.8%	244 out of 25119 genes, 1.0%	1
oxidoreductase complex	40 out of 3853 genes, 1.0%	326 out of 25119 genes, 1.3%	1
chromatin	36 out of 3853 genes, 0.9%	299 out of 25119 genes, 1.2%	1
DNA-directed RNA polymerase IV complex	2 out of 3853 genes, 0.1%	30 out of 25119 genes, 0.1%	1
cortical cytoskeleton	2 out of 3853 genes, 0.1%	30 out of 25119 genes, 0.1%	1
proteasome core complex, alpha-subunit complex	4 out of 3853 genes, 0.1%	50 out of 25119 genes, 0.2%	1
mitochondrial envelope	88 out of 3853 genes, 2.3%	677 out of 25119 genes, 2.7%	1
NADH dehydrogenase complex	17 out of 3853 genes, 0.4%	159 out of 25119 genes, 0.6%	1
respiratory chain complex I	17 out of 3853 genes, 0.4%	159 out of 25119 genes, 0.6%	1
plastid	747 out of 3853 genes, 19.4%	5140 out of 25119 genes, 20.5%	1
proton-transporting V-type ATPase, V1 domain	3 out of 3853 genes, 0.1%	42 out of 25119 genes, 0.2%	1
cell cortex	7 out of 3853 genes, 0.2%	79 out of 25119 genes, 0.3%	1
mitochondrial part	103 out of 3853 genes, 2.7%	788 out of 25119 genes, 3.1%	1
DNA-directed RNA polymerase II, core complex	4 out of 3853 genes, 0.1%	55 out of 25119 genes, 0.2%	1
ER to Golgi transport vesicle membrane	2 out of 3853 genes, 0.1%	35 out of 25119 genes, 0.1%	1
COPII vesicle coat	2 out of 3853 genes, 0.1%	35 out of 25119 genes, 0.1%	1
ER to Golgi transport vesicle	2 out of 3853 genes, 0.1%	35 out of 25119 genes, 0.1%	1
chloroplast thylakoid membrane	33 out of 3853 genes, 0.9%	294 out of 25119 genes, 1.2%	1
plastid thylakoid membrane	33 out of 3853 genes, 0.9%	294 out of 25119 genes, 1.2%	1
mitochondrial membrane part	39 out of 3853 genes, 1.0%	341 out of 25119 genes, 1.4%	1
mitochondrial proton-transporting ATP synthase complex	4 out of 3853 genes, 0.1%	59 out of 25119 genes, 0.2%	1
microtubule organizing center part	2 out of 3853 genes, 0.1%	38 out of 25119 genes, 0.2%	1
DNA-directed RNA polymerase complex	7 out of 3853 genes, 0.2%	89 out of 25119 genes, 0.4%	1
nuclear DNA-directed RNA polymerase complex	7 out of 3853 genes, 0.2%	89 out of 25119 genes, 0.4%	1
nucleoplasm part	23 out of 3853 genes, 0.6%	223 out of 25119 genes, 0.9%	1
DNA-directed RNA polymerase II, holoenzyme	6 out of 3853 genes, 0.2%	81 out of 25119 genes, 0.3%	1
microtubule associated complex	15 out of 3853 genes, 0.4%	160 out of 25119 genes, 0.6%	1
thylakoid membrane	35 out of 3853 genes, 0.9%	319 out of 25119 genes, 1.3%	1
photosynthetic membrane	36 out of 3853 genes, 0.9%	327 out of 25119 genes, 1.3%	1
mitochondrion	396 out of 3853 genes, 10.3%	2856 out of 25119 genes, 11.4%	1
RNA polymerase complex	7 out of 3853 genes, 0.2%	93 out of 25119 genes, 0.4%	1
proton-transporting two-sector ATPase complex	32 out of 3853 genes, 0.8%	301 out of 25119 genes, 1.2%	1
nucleoplasm	25 out of 3853 genes, 0.6%	249 out of 25119 genes, 1.0%	1
plasmodesma	107 out of 3853 genes, 2.8%	865 out of 25119 genes, 3.4%	1
symplast	107 out of 3853 genes, 2.8%	865 out of 25119 genes, 3.4%	1
thylakoid part	38 out of 3853 genes, 1.0%	353 out of 25119 genes, 1.4%	1
cell-cell junction	107 out of 3853 genes, 2.8%	866 out of 25119 genes, 3.4%	1
cell junction	107 out of 3853 genes, 2.8%	867 out of 25119 genes, 3.5%	1
proteasome regulatory particle, base subcomplex	2 out of 3853 genes, 0.1%	47 out of 25119 genes, 0.2%	1
microtubule organizing center	2 out of 3853 genes, 0.1%	48 out of 25119 genes, 0.2%	1
cytoskeleton	98 out of 3853 genes, 2.5%	812 out of 25119 genes, 3.2%	1
organelle envelope	219 out of 3853 genes, 5.7%	1678 out of 25119 genes, 6.7%	1
envelope	221 out of 3853 genes, 5.7%	1694 out of 25119 genes, 6.7%	1
proteasome regulatory particle	3 out of 3853 genes, 0.1%	62 out of 25119 genes, 0.2%	1
proteasome accessory complex	3 out of 3853 genes, 0.1%	62 out of 25119 genes, 0.2%	1
proteasome complex	25 out of 3853 genes, 0.6%	264 out of 25119 genes, 1.1%	1
proteasome core complex	7 out of 3853 genes, 0.2%	109 out of 25119 genes, 0.4%	1
proton-transporting ATP synthase complex, catalytic core F(1)	4 out of 3853 genes, 0.1%	81 out of 25119 genes, 0.3%	1
proton-transporting ATP synthase complex	8 out of 3853 genes, 0.2%	123 out of 25119 genes, 0.5%	1
microtubule	34 out of 3853 genes, 0.9%	352 out of 25119 genes, 1.4%	1
proton-transporting two-sector ATPase complex, catalytic domain	8 out of 3853 genes, 0.2%	135 out of 25119 genes, 0.5%	1
clathrin adaptor complex	3 out of 3853 genes, 0.1%	80 out of 25119 genes, 0.3%	1
AP-type membrane coat adaptor complex	3 out of 3853 genes, 0.1%	84 out of 25119 genes, 0.3%	1
cytoskeletal part	68 out of 3853 genes, 1.8%	649 out of 25119 genes, 2.6%	1
clathrin coat	8 out of 3853 genes, 0.2%	145 out of 25119 genes, 0.6%	1
microtubule cytoskeleton	54 out of 3853 genes, 1.4%	555 out of 25119 genes, 2.2%	1
membrane coat	19 out of 3853 genes, 0.5%	267 out of 25119 genes, 1.1%	1
coated membrane	19 out of 3853 genes, 0.5%	267 out of 25119 genes, 1.1%	1
nucleomorph	2 out of 3853 genes, 0.1%	87 out of 25119 genes, 0.3%	1
intracellular membrane-bounded organelle	2006 out of 3853 genes, 52.1%	14157 out of 25119 genes, 56.4%	1
membrane-bounded organelle	2007 out of 3853 genes, 52.1%	14164 out of 25119 genes, 56.4%	1
nucleus	743 out of 3853 genes, 19.3%	5785 out of 25119 genes, 23.0%	1
non-membrane-bounded organelle	429 out of 3853 genes, 11.1%	5464 out of 25119 genes, 21.8%	1
intracellular non-membrane-bounded organelle	429 out of 3853 genes, 11.1%	5464 out of 25119 genes, 21.8%	1
intracellular part	2593 out of 3853 genes, 67.3%	19279 out of 25119 genes, 76.8%	1
intracellular	2647 out of 3853 genes, 68.7%	19864 out of 25119 genes, 79.1%	1
intracellular organelle part	826 out of 3853 genes, 21.4%	7353 out of 25119 genes, 29.3%	1
macromolecular complex	603 out of 3853 genes, 15.7%	7136 out of 25119 genes, 28.4%	1
organelle part	827 out of 3853 genes, 21.5%	7361 out of 25119 genes, 29.3%	1
cytoplasm	2056 out of 3853 genes, 53.4%	15397 out of 25119 genes, 61.3%	1
intracellular organelle	2184 out of 3853 genes, 56.7%	16550 out of 25119 genes, 65.9%	1
organelle	2185 out of 3853 genes, 56.7%	16561 out of 25119 genes, 65.9%	1
protein complex	388 out of 3853 genes, 10.1%	3337 out of 25119 genes, 13.3%	1
cytosol	324 out of 3853 genes, 8.4%	3726 out of 25119 genes, 14.8%	1
cell	3037 out of 3853 genes, 78.8%	21510 out of 25119 genes, 85.6%	1
cell part	3037 out of 3853 genes, 78.8%	21510 out of 25119 genes, 85.6%	1
ribonucleoprotein complex	215 out of 3853 genes, 5.6%	3846 out of 25119 genes, 15.3%	1
ribosome	182 out of 3853 genes, 4.7%	3472 out of 25119 genes, 13.8%	1
cytoplasmic part	1731 out of 3853 genes, 44.9%	13332 out of 25119 genes, 53.1%	1
cytosolic small ribosomal subunit	19 out of 3853 genes, 0.5%	527 out of 25119 genes, 2.1%	1
nuclear part	204 out of 3853 genes, 5.3%	2326 out of 25119 genes, 9.3%	1
ribosomal subunit	67 out of 3853 genes, 1.7%	1688 out of 25119 genes, 6.7%	1
cytosolic large ribosomal subunit	32 out of 3853 genes, 0.8%	765 out of 25119 genes, 3.0%	1
nucleolus	134 out of 3853 genes, 3.5%	1738 out of 25119 genes, 6.9%	1
small ribosomal subunit	25 out of 3853 genes, 0.6%	778 out of 25119 genes, 3.1%	1
large ribosomal subunit	42 out of 3853 genes, 1.1%	910 out of 25119 genes, 3.6%	1
membrane-enclosed lumen	183 out of 3853 genes, 4.7%	2168 out of 25119 genes, 8.6%	1
cytosolic part	99 out of 3853 genes, 2.6%	2085 out of 25119 genes, 8.3%	1
cytosolic ribosome	85 out of 3853 genes, 2.2%	1991 out of 25119 genes, 7.9%	1
nuclear lumen	159 out of 3853 genes, 4.1%	1997 out of 25119 genes, 8.0%	1
organelle lumen	180 out of 3853 genes, 4.7%	2141 out of 25119 genes, 8.5%	1
intracellular organelle lumen	180 out of 3853 genes, 4.7%	2141 out of 25119 genes, 8.5%	1

## Sheet: F
Gene Ontology term	Cluster frequency	Genome frequency of use	Corrected P-value
catalytic activity	4425 out of 5985 genes, 73.9%	23911 out of 35661 genes, 67.1%	1.01e-33
oxidoreductase activity	1088 out of 5985 genes, 18.2%	5205 out of 35661 genes, 14.6%	2.81e-14
xyloglucan:xyloglucosyl transferase activity	34 out of 5985 genes, 0.6%	55 out of 35661 genes, 0.2%	9.07e-11
transferase activity	1722 out of 5985 genes, 28.8%	8911 out of 35661 genes, 25.0%	1.48e-10
transferase activity, transferring glycosyl groups	298 out of 5985 genes, 5.0%	1205 out of 35661 genes, 3.4%	6.5e-10
heme binding	142 out of 5985 genes, 2.4%	495 out of 35661 genes, 1.4%	2.39e-08
tetrapyrrole binding	148 out of 5985 genes, 2.5%	523 out of 35661 genes, 1.5%	2.75e-08
oxidoreductase activity, acting on paired donors, with incorporation or reduction of molecular oxygen	186 out of 5985 genes, 3.1%	699 out of 35661 genes, 2.0%	2.91e-08
transferase activity, transferring hexosyl groups	210 out of 5985 genes, 3.5%	822 out of 35661 genes, 2.3%	8.69e-08
UDP-glycosyltransferase activity	132 out of 5985 genes, 2.2%	460 out of 35661 genes, 1.3%	1.16e-07
peroxidase activity	87 out of 5985 genes, 1.5%	265 out of 35661 genes, 0.7%	1.27e-07
phosphotransferase activity, alcohol group as acceptor	629 out of 5985 genes, 10.5%	2991 out of 35661 genes, 8.4%	1.65e-07
protein kinase activity	553 out of 5985 genes, 9.2%	2601 out of 35661 genes, 7.3%	4.42e-07
oxidoreductase activity, acting on peroxide as acceptor	87 out of 5985 genes, 1.5%	271 out of 35661 genes, 0.8%	4.56e-07
calmodulin binding	61 out of 5985 genes, 1.0%	178 out of 35661 genes, 0.5%	1.16e-05
kinase activity	762 out of 5985 genes, 12.7%	3798 out of 35661 genes, 10.7%	1.26e-05
transferase activity, transferring phosphorus-containing groups	960 out of 5985 genes, 16.0%	4905 out of 35661 genes, 13.8%	1.89e-05
antioxidant activity	107 out of 5985 genes, 1.8%	382 out of 35661 genes, 1.1%	2.65e-05
dioxygenase activity	101 out of 5985 genes, 1.7%	356 out of 35661 genes, 1.0%	3.2e-05
phosphoric ester hydrolase activity	197 out of 5985 genes, 3.3%	818 out of 35661 genes, 2.3%	4.73e-05
UDP-glucosyltransferase activity	96 out of 5985 genes, 1.6%	338 out of 35661 genes, 0.9%	6.55e-05
iron ion binding	141 out of 5985 genes, 2.4%	548 out of 35661 genes, 1.5%	6.66e-05
hydrolase activity, hydrolyzing O-glycosyl compounds	158 out of 5985 genes, 2.6%	637 out of 35661 genes, 1.8%	0.00014
cation binding	1078 out of 5985 genes, 18.0%	5631 out of 35661 genes, 15.8%	0.0002
metal ion binding	1067 out of 5985 genes, 17.8%	5574 out of 35661 genes, 15.6%	0.00024
hydrolase activity, acting on glycosyl bonds	173 out of 5985 genes, 2.9%	717 out of 35661 genes, 2.0%	0.00026
linoleate 13S-lipoxygenase activity	21 out of 5985 genes, 0.4%	42 out of 35661 genes, 0.1%	0.00078
glucosyltransferase activity	101 out of 5985 genes, 1.7%	380 out of 35661 genes, 1.1%	0.00096
UDP-galactosyltransferase activity	19 out of 5985 genes, 0.3%	37 out of 35661 genes, 0.1%	0.00156
phosphatase activity	148 out of 5985 genes, 2.5%	617 out of 35661 genes, 1.7%	0.00271
intracellular cyclic nucleotide activated cation channel activity	15 out of 5985 genes, 0.3%	26 out of 35661 genes, 0.1%	0.00298
cyclic nucleotide-gated ion channel activity	15 out of 5985 genes, 0.3%	26 out of 35661 genes, 0.1%	0.00298
oxidoreductase activity, acting on paired donors, with incorporation or reduction of molecular oxygen, 2-oxoglutarate as one donor, and incorporation of one atom each of oxygen into both donors	74 out of 5985 genes, 1.2%	264 out of 35661 genes, 0.7%	0.0034
enzyme inhibitor activity	35 out of 5985 genes, 0.6%	97 out of 35661 genes, 0.3%	0.00392
peptidase inhibitor activity	22 out of 5985 genes, 0.4%	49 out of 35661 genes, 0.1%	0.00425
peptidase regulator activity	22 out of 5985 genes, 0.4%	49 out of 35661 genes, 0.1%	0.00425
protein serine/threonine kinase activity	337 out of 5985 genes, 5.6%	1606 out of 35661 genes, 4.5%	0.00458
metal ion transmembrane transporter activity	96 out of 5985 genes, 1.6%	370 out of 35661 genes, 1.0%	0.00539
intracellular ligand-gated ion channel activity	15 out of 5985 genes, 0.3%	27 out of 35661 genes, 0.1%	0.00567
oxidoreductase activity, acting on diphenols and related substances as donors, oxygen as acceptor	46 out of 5985 genes, 0.8%	144 out of 35661 genes, 0.4%	0.00627
signal transducer activity	116 out of 5985 genes, 1.9%	470 out of 35661 genes, 1.3%	0.00797
molecular transducer activity	116 out of 5985 genes, 1.9%	470 out of 35661 genes, 1.3%	0.00797
4-hydroxy-tetrahydrodipicolinate synthase	26 out of 5985 genes, 0.4%	65 out of 35661 genes, 0.2%	0.00804
hydrolase activity, acting on ester bonds	328 out of 5985 genes, 5.5%	1568 out of 35661 genes, 4.4%	0.00808
receptor signaling protein activity	77 out of 5985 genes, 1.3%	286 out of 35661 genes, 0.8%	0.01094
oxidoreductase activity, acting on single donors with incorporation of molecular oxygen	49 out of 5985 genes, 0.8%	160 out of 35661 genes, 0.4%	0.01169
octanoyltransferase activity	8 out of 5985 genes, 0.1%	10 out of 35661 genes, 0.0%	0.02207
lipoyltransferase activity	8 out of 5985 genes, 0.1%	10 out of 35661 genes, 0.0%	0.02207
1,2-diacylglycerol 3-beta-galactosyltransferase activity	6 out of 5985 genes, 0.1%	6 out of 35661 genes, 0.0%	0.02408
structural constituent of cell wall	19 out of 5985 genes, 0.3%	43 out of 35661 genes, 0.1%	0.02543
calcium ion binding	139 out of 5985 genes, 2.3%	603 out of 35661 genes, 1.7%	0.04393
receptor signaling protein serine/threonine kinase activity	61 out of 5985 genes, 1.0%	222 out of 35661 genes, 0.6%	0.04521
divalent inorganic cation transmembrane transporter activity	48 out of 5985 genes, 0.8%	164 out of 35661 genes, 0.5%	0.0523
phosphoprotein phosphatase activity	92 out of 5985 genes, 1.5%	375 out of 35661 genes, 1.1%	0.08327
oxidoreductase activity, acting on single donors with incorporation of molecular oxygen, incorporation of two atoms of oxygen	38 out of 5985 genes, 0.6%	123 out of 35661 genes, 0.3%	0.08758
alcohol dehydrogenase (NAD) activity	13 out of 5985 genes, 0.2%	26 out of 35661 genes, 0.1%	0.10487
oxidoreductase activity, acting on paired donors, with oxidation of a pair of donors resulting in the reduction of molecular oxygen to two molecules of water	19 out of 5985 genes, 0.3%	47 out of 35661 genes, 0.1%	0.11203
electron carrier activity	139 out of 5985 genes, 2.3%	615 out of 35661 genes, 1.7%	0.11533
monooxygenase activity	100 out of 5985 genes, 1.7%	418 out of 35661 genes, 1.2%	0.11759
inward rectifier potassium channel activity	15 out of 5985 genes, 0.3%	33 out of 35661 genes, 0.1%	0.12316
galactosyltransferase activity	28 out of 5985 genes, 0.5%	84 out of 35661 genes, 0.2%	0.17546
L-ascorbate oxidase activity	22 out of 5985 genes, 0.4%	60 out of 35661 genes, 0.2%	0.18328
protein serine/threonine/tyrosine kinase activity	25 out of 5985 genes, 0.4%	72 out of 35661 genes, 0.2%	0.18682
1-aminocyclopropane-1-carboxylate oxidase activity	7 out of 5985 genes, 0.1%	10 out of 35661 genes, 0.0%	0.30153
oxidoreductase activity, acting on diphenols and related substances as donors	52 out of 5985 genes, 0.9%	194 out of 35661 genes, 0.5%	0.30964
cis-zeatin O-beta-D-glucosyltransferase activity	8 out of 5985 genes, 0.1%	13 out of 35661 genes, 0.0%	0.39045
oxidoreductase activity, acting on the CH-NH group of donors, oxygen as acceptor	10 out of 5985 genes, 0.2%	19 out of 35661 genes, 0.1%	0.40111
polyamine oxidase activity	10 out of 5985 genes, 0.2%	19 out of 35661 genes, 0.1%	0.40111
phosphatidylinositol-4,5-bisphosphate 5-phosphatase activity	10 out of 5985 genes, 0.2%	20 out of 35661 genes, 0.1%	0.68178
phosphatidylinositol bisphosphate phosphatase activity	10 out of 5985 genes, 0.2%	20 out of 35661 genes, 0.1%	0.68178
phosphatidylinositol phosphate 5-phosphatase activity	10 out of 5985 genes, 0.2%	20 out of 35661 genes, 0.1%	0.68178
voltage-gated cation channel activity	19 out of 5985 genes, 0.3%	53 out of 35661 genes, 0.1%	0.69048
ligand-gated ion channel activity	20 out of 5985 genes, 0.3%	57 out of 35661 genes, 0.2%	0.69107
ligand-gated channel activity	20 out of 5985 genes, 0.3%	57 out of 35661 genes, 0.2%	0.69107
glutamyl-tRNA reductase activity	7 out of 5985 genes, 0.1%	11 out of 35661 genes, 0.0%	0.70857
glycerol-3-phosphate dehydrogenase [NAD(P)+] activity	5 out of 5985 genes, 0.1%	6 out of 35661 genes, 0.0%	0.74121
trans-zeatin O-beta-D-glucosyltransferase activity	9 out of 5985 genes, 0.2%	17 out of 35661 genes, 0.0%	0.7529
S-formylglutathione hydrolase activity	4 out of 5985 genes, 0.1%	4 out of 35661 genes, 0.0%	0.85613
oxidoreductase activity, acting on the CH-NH group of donors	25 out of 5985 genes, 0.4%	79 out of 35661 genes, 0.2%	0.9196
phosphoric diester hydrolase activity	47 out of 5985 genes, 0.8%	179 out of 35661 genes, 0.5%	0.9542
transmembrane transporter activity	387 out of 5985 genes, 6.5%	1996 out of 35661 genes, 5.6%	0.96335
calcium-transporting ATPase activity	26 out of 5985 genes, 0.4%	84 out of 35661 genes, 0.2%	1
asparaginase activity	6 out of 5985 genes, 0.1%	9 out of 35661 genes, 0.0%	1
inorganic cation transmembrane transporter activity	168 out of 5985 genes, 2.8%	805 out of 35661 genes, 2.3%	1
hormone binding	7 out of 5985 genes, 0.1%	12 out of 35661 genes, 0.0%	1
calcium ion transmembrane transporter activity	28 out of 5985 genes, 0.5%	95 out of 35661 genes, 0.3%	1
phosphatidylinositol phospholipase C activity	12 out of 5985 genes, 0.2%	29 out of 35661 genes, 0.1%	1
transporter activity	493 out of 5985 genes, 8.2%	2606 out of 35661 genes, 7.3%	1
cellulose synthase (UDP-forming) activity	24 out of 5985 genes, 0.4%	78 out of 35661 genes, 0.2%	1
MAP kinase kinase kinase activity	43 out of 5985 genes, 0.7%	165 out of 35661 genes, 0.5%	1
inositol hexakisphosphate binding	14 out of 5985 genes, 0.2%	37 out of 35661 genes, 0.1%	1
alcohol binding	17 out of 5985 genes, 0.3%	49 out of 35661 genes, 0.1%	1
cellulose synthase activity	24 out of 5985 genes, 0.4%	79 out of 35661 genes, 0.2%	1
3,4-dihydroxy-2-butanone-4-phosphate synthase activity	5 out of 5985 genes, 0.1%	7 out of 35661 genes, 0.0%	1
hexokinase activity	12 out of 5985 genes, 0.2%	30 out of 35661 genes, 0.1%	1
voltage-gated potassium channel activity	17 out of 5985 genes, 0.3%	50 out of 35661 genes, 0.1%	1
phosphatidylinositol phosphate phosphatase activity	10 out of 5985 genes, 0.2%	23 out of 35661 genes, 0.1%	1
phosphatidylinositol phosphate 4-phosphatase activity	7 out of 5985 genes, 0.1%	13 out of 35661 genes, 0.0%	1
phosphatidylinositol-4-phosphate phosphatase activity	7 out of 5985 genes, 0.1%	13 out of 35661 genes, 0.0%	1
phosphatidylinositol monophosphate phosphatase activity	7 out of 5985 genes, 0.1%	13 out of 35661 genes, 0.0%	1
o-succinylbenzoate-CoA ligase activity	6 out of 5985 genes, 0.1%	10 out of 35661 genes, 0.0%	1
hexosaminidase activity	6 out of 5985 genes, 0.1%	10 out of 35661 genes, 0.0%	1
cation channel activity	19 out of 5985 genes, 0.3%	59 out of 35661 genes, 0.2%	1
hydrolase activity, acting on carbon-nitrogen (but not peptide) bonds	57 out of 5985 genes, 1.0%	238 out of 35661 genes, 0.7%	1
cyclic nucleotide binding	13 out of 5985 genes, 0.2%	35 out of 35661 genes, 0.1%	1
prenyltransferase activity	15 out of 5985 genes, 0.3%	43 out of 35661 genes, 0.1%	1
acyl-[acyl-carrier-protein] desaturase activity	4 out of 5985 genes, 0.1%	5 out of 35661 genes, 0.0%	1
inositol oxygenase activity	4 out of 5985 genes, 0.1%	5 out of 35661 genes, 0.0%	1
ATPase activity, coupled to transmembrane movement of ions, phosphorylative mechanism	38 out of 5985 genes, 0.6%	147 out of 35661 genes, 0.4%	1
cytokinin dehydrogenase activity	8 out of 5985 genes, 0.1%	17 out of 35661 genes, 0.0%	1
heat shock protein binding	22 out of 5985 genes, 0.4%	74 out of 35661 genes, 0.2%	1
ammonium transmembrane transporter activity	7 out of 5985 genes, 0.1%	14 out of 35661 genes, 0.0%	1
oxidoreductase activity, acting on other nitrogenous compounds as donors	7 out of 5985 genes, 0.1%	14 out of 35661 genes, 0.0%	1
MAP kinase activity	18 out of 5985 genes, 0.3%	57 out of 35661 genes, 0.2%	1
anthocyanidin 3-O-glucosyltransferase activity	9 out of 5985 genes, 0.2%	21 out of 35661 genes, 0.1%	1
diacylglycerol cholinephosphotransferase activity	3 out of 5985 genes, 0.1%	3 out of 35661 genes, 0.0%	1
GTP cyclohydrolase II activity	5 out of 5985 genes, 0.1%	8 out of 35661 genes, 0.0%	1
L-aspartate oxidase activity	5 out of 5985 genes, 0.1%	8 out of 35661 genes, 0.0%	1
aspartate oxidase activity	5 out of 5985 genes, 0.1%	8 out of 35661 genes, 0.0%	1
GTP cyclohydrolase activity	6 out of 5985 genes, 0.1%	11 out of 35661 genes, 0.0%	1
cyclase activity	10 out of 5985 genes, 0.2%	25 out of 35661 genes, 0.1%	1
phospholipase C activity	15 out of 5985 genes, 0.3%	45 out of 35661 genes, 0.1%	1
hydroquinone:oxygen oxidoreductase activity	18 out of 5985 genes, 0.3%	58 out of 35661 genes, 0.2%	1
voltage-gated ion channel activity	24 out of 5985 genes, 0.4%	85 out of 35661 genes, 0.2%	1
voltage-gated channel activity	24 out of 5985 genes, 0.4%	85 out of 35661 genes, 0.2%	1
potassium channel activity	17 out of 5985 genes, 0.3%	54 out of 35661 genes, 0.2%	1
non-membrane spanning protein tyrosine kinase activity	34 out of 5985 genes, 0.6%	132 out of 35661 genes, 0.4%	1
protein serine/threonine phosphatase activity	34 out of 5985 genes, 0.6%	132 out of 35661 genes, 0.4%	1
manganese ion binding	23 out of 5985 genes, 0.4%	81 out of 35661 genes, 0.2%	1
magnesium ion transmembrane transporter activity	15 out of 5985 genes, 0.3%	46 out of 35661 genes, 0.1%	1
lyase activity	195 out of 5985 genes, 3.3%	986 out of 35661 genes, 2.8%	1
hydroxymethylglutaryl-CoA lyase activity	8 out of 5985 genes, 0.1%	19 out of 35661 genes, 0.1%	1
gated channel activity	29 out of 5985 genes, 0.5%	111 out of 35661 genes, 0.3%	1
carotene 7,8-desaturase activity	4 out of 5985 genes, 0.1%	6 out of 35661 genes, 0.0%	1
hexitol dehydrogenase activity	4 out of 5985 genes, 0.1%	6 out of 35661 genes, 0.0%	1
mannitol dehydrogenase activity	4 out of 5985 genes, 0.1%	6 out of 35661 genes, 0.0%	1
digalactosyldiacylglycerol synthase activity	4 out of 5985 genes, 0.1%	6 out of 35661 genes, 0.0%	1
homospermidine synthase (spermidine-specific) activity	4 out of 5985 genes, 0.1%	6 out of 35661 genes, 0.0%	1
sinapyl alcohol dehydrogenase activity	4 out of 5985 genes, 0.1%	6 out of 35661 genes, 0.0%	1
choline-phosphate cytidylyltransferase activity	5 out of 5985 genes, 0.1%	9 out of 35661 genes, 0.0%	1
endopeptidase inhibitor activity	11 out of 5985 genes, 0.2%	31 out of 35661 genes, 0.1%	1
endopeptidase regulator activity	11 out of 5985 genes, 0.2%	31 out of 35661 genes, 0.1%	1
glycerol-3-phosphate dehydrogenase [NAD+] activity	7 out of 5985 genes, 0.1%	16 out of 35661 genes, 0.0%	1
aspartyl esterase activity	13 out of 5985 genes, 0.2%	40 out of 35661 genes, 0.1%	1
substrate-specific transmembrane transporter activity	310 out of 5985 genes, 5.2%	1641 out of 35661 genes, 4.6%	1
oxidoreductase activity, acting on the CH-CH group of donors, NAD or NADP as acceptor	118 out of 5985 genes, 2.0%	577 out of 35661 genes, 1.6%	1
hydrolase activity, acting on carbon-nitrogen (but not peptide) bonds, in linear amides	27 out of 5985 genes, 0.5%	104 out of 35661 genes, 0.3%	1
phosphorelay response regulator activity	14 out of 5985 genes, 0.2%	45 out of 35661 genes, 0.1%	1
pectinesterase activity	14 out of 5985 genes, 0.2%	45 out of 35661 genes, 0.1%	1
protein tyrosine kinase activity	61 out of 5985 genes, 1.0%	277 out of 35661 genes, 0.8%	1
hydrogen-translocating pyrophosphatase activity	15 out of 5985 genes, 0.3%	50 out of 35661 genes, 0.1%	1
trehalose-phosphatase activity	12 out of 5985 genes, 0.2%	37 out of 35661 genes, 0.1%	1
transition metal ion binding	529 out of 5985 genes, 8.8%	2897 out of 35661 genes, 8.1%	1
chitinase activity	7 out of 5985 genes, 0.1%	17 out of 35661 genes, 0.0%	1
pyruvate decarboxylase activity	7 out of 5985 genes, 0.1%	17 out of 35661 genes, 0.0%	1
S-adenosylmethionine-dependent methyltransferase activity	47 out of 5985 genes, 0.8%	206 out of 35661 genes, 0.6%	1
polygalacturonase activity	11 out of 5985 genes, 0.2%	33 out of 35661 genes, 0.1%	1
NAD+ diphosphatase activity	5 out of 5985 genes, 0.1%	10 out of 35661 genes, 0.0%	1
xyloglucan 6-xylosyltransferase activity	5 out of 5985 genes, 0.1%	10 out of 35661 genes, 0.0%	1
omega-6 fatty acid desaturase activity	5 out of 5985 genes, 0.1%	10 out of 35661 genes, 0.0%	1
pyridoxine:NADP 4-dehydrogenase activity	5 out of 5985 genes, 0.1%	10 out of 35661 genes, 0.0%	1
L-iditol 2-dehydrogenase activity	3 out of 5985 genes, 0.1%	4 out of 35661 genes, 0.0%	1
prephenate dehydrogenase (NADP+) activity	3 out of 5985 genes, 0.1%	4 out of 35661 genes, 0.0%	1
prephenate dehydrogenase activity	3 out of 5985 genes, 0.1%	4 out of 35661 genes, 0.0%	1
iron chelate transmembrane transporter activity	3 out of 5985 genes, 0.1%	4 out of 35661 genes, 0.0%	1
palmitoyl-CoA hydrolase activity	3 out of 5985 genes, 0.1%	4 out of 35661 genes, 0.0%	1
NADH kinase activity	3 out of 5985 genes, 0.1%	4 out of 35661 genes, 0.0%	1
L-3-cyanoalanine synthase activity	3 out of 5985 genes, 0.1%	4 out of 35661 genes, 0.0%	1
sinapate 1-glucosyltransferase activity	3 out of 5985 genes, 0.1%	4 out of 35661 genes, 0.0%	1
iron-nicotianamine transmembrane transporter activity	3 out of 5985 genes, 0.1%	4 out of 35661 genes, 0.0%	1
cation transmembrane transporter activity	196 out of 5985 genes, 3.3%	1014 out of 35661 genes, 2.8%	1
2-alkenal reductase [NAD(P)] activity	99 out of 5985 genes, 1.7%	482 out of 35661 genes, 1.4%	1
phosphoethanolamine N-methyltransferase activity	4 out of 5985 genes, 0.1%	7 out of 35661 genes, 0.0%	1
glucosylceramidase activity	4 out of 5985 genes, 0.1%	7 out of 35661 genes, 0.0%	1
auxin binding	4 out of 5985 genes, 0.1%	7 out of 35661 genes, 0.0%	1
isoamylase activity	4 out of 5985 genes, 0.1%	7 out of 35661 genes, 0.0%	1
molybdopterin cofactor binding	4 out of 5985 genes, 0.1%	7 out of 35661 genes, 0.0%	1
L-aspartate:fumarate oxidoreductase activity	4 out of 5985 genes, 0.1%	7 out of 35661 genes, 0.0%	1
oxidoreductase activity, acting on the CH-NH2 group of donors, oxygen as acceptor	16 out of 5985 genes, 0.3%	56 out of 35661 genes, 0.2%	1
ion transmembrane transporter activity	259 out of 5985 genes, 4.3%	1371 out of 35661 genes, 3.8%	1
diacylglycerol kinase activity	7 out of 5985 genes, 0.1%	18 out of 35661 genes, 0.1%	1
poly(A)-specific ribonuclease activity	7 out of 5985 genes, 0.1%	18 out of 35661 genes, 0.1%	1
sucrose synthase activity	9 out of 5985 genes, 0.2%	26 out of 35661 genes, 0.1%	1
transferase activity, transferring alkyl or aryl (other than methyl) groups	41 out of 5985 genes, 0.7%	180 out of 35661 genes, 0.5%	1
UDP-N-acetylmuramate dehydrogenase activity	20 out of 5985 genes, 0.3%	76 out of 35661 genes, 0.2%	1
calmodulin-dependent protein kinase activity	44 out of 5985 genes, 0.7%	196 out of 35661 genes, 0.5%	1
inorganic diphosphatase activity	18 out of 5985 genes, 0.3%	67 out of 35661 genes, 0.2%	1
channel activity	39 out of 5985 genes, 0.7%	172 out of 35661 genes, 0.5%	1
passive transmembrane transporter activity	39 out of 5985 genes, 0.7%	172 out of 35661 genes, 0.5%	1
alpha-N-acetylglucosaminidase activity	2 out of 5985 genes, 0.0%	2 out of 35661 genes, 0.0%	1
hydrogen:glucose symporter activity	2 out of 5985 genes, 0.0%	2 out of 35661 genes, 0.0%	1
high-affinity hydrogen:glucose symporter activity	2 out of 5985 genes, 0.0%	2 out of 35661 genes, 0.0%	1
ferrous iron binding	2 out of 5985 genes, 0.0%	2 out of 35661 genes, 0.0%	1
hexose:proton symporter activity	2 out of 5985 genes, 0.0%	2 out of 35661 genes, 0.0%	1
adenylyl-sulfate reductase activity	2 out of 5985 genes, 0.0%	2 out of 35661 genes, 0.0%	1
allene-oxide cyclase activity	2 out of 5985 genes, 0.0%	2 out of 35661 genes, 0.0%	1
UDP-glucuronate 5'-epimerase activity	2 out of 5985 genes, 0.0%	2 out of 35661 genes, 0.0%	1
limonoid glucosyltransferase activity	2 out of 5985 genes, 0.0%	2 out of 35661 genes, 0.0%	1
jasmonoyl-isoleucine-12-hydroxylase activity	2 out of 5985 genes, 0.0%	2 out of 35661 genes, 0.0%	1
9,9'-dicis-carotene:quinone oxidoreductase activity	2 out of 5985 genes, 0.0%	2 out of 35661 genes, 0.0%	1
7,9,9'-tricis-neurosporene:quinone oxidoreductase activity	2 out of 5985 genes, 0.0%	2 out of 35661 genes, 0.0%	1
N-methyltransferase activity	22 out of 5985 genes, 0.4%	87 out of 35661 genes, 0.2%	1
copper-exporting ATPase activity	8 out of 5985 genes, 0.1%	23 out of 35661 genes, 0.1%	1
drug transmembrane transporter activity	30 out of 5985 genes, 0.5%	127 out of 35661 genes, 0.4%	1
drug transporter activity	30 out of 5985 genes, 0.5%	127 out of 35661 genes, 0.4%	1
heme-copper terminal oxidase activity	16 out of 5985 genes, 0.3%	59 out of 35661 genes, 0.2%	1
ferroxidase activity	4 out of 5985 genes, 0.1%	8 out of 35661 genes, 0.0%	1
beta-N-acetylhexosaminidase activity	4 out of 5985 genes, 0.1%	8 out of 35661 genes, 0.0%	1
ureidoglycolate hydrolase activity	4 out of 5985 genes, 0.1%	8 out of 35661 genes, 0.0%	1
ferric iron binding	4 out of 5985 genes, 0.1%	8 out of 35661 genes, 0.0%	1
oxidoreductase activity, oxidizing metal ions, oxygen as acceptor	4 out of 5985 genes, 0.1%	8 out of 35661 genes, 0.0%	1
gibberellin 2-beta-dioxygenase activity	4 out of 5985 genes, 0.1%	8 out of 35661 genes, 0.0%	1
oxidoreductase activity, acting on other nitrogenous compounds as donors, with NAD or NADP as acceptor	4 out of 5985 genes, 0.1%	8 out of 35661 genes, 0.0%	1
carbohydrate kinase activity	29 out of 5985 genes, 0.5%	123 out of 35661 genes, 0.3%	1
oxo-acid-lyase activity	12 out of 5985 genes, 0.2%	41 out of 35661 genes, 0.1%	1
cytochrome-c oxidase activity	15 out of 5985 genes, 0.3%	55 out of 35661 genes, 0.2%	1
oxidoreductase activity, acting on a heme group of donors	15 out of 5985 genes, 0.3%	55 out of 35661 genes, 0.2%	1
oxidoreductase activity, acting on a heme group of donors, oxygen as acceptor	15 out of 5985 genes, 0.3%	55 out of 35661 genes, 0.2%	1
protein-L-isoaspartate (D-aspartate) O-methyltransferase activity	3 out of 5985 genes, 0.1%	5 out of 35661 genes, 0.0%	1
abscisic acid binding	3 out of 5985 genes, 0.1%	5 out of 35661 genes, 0.0%	1
flavonoid 3'-monooxygenase activity	3 out of 5985 genes, 0.1%	5 out of 35661 genes, 0.0%	1
isoprenoid binding	3 out of 5985 genes, 0.1%	5 out of 35661 genes, 0.0%	1
anion transmembrane transporter activity	76 out of 5985 genes, 1.3%	372 out of 35661 genes, 1.0%	1
protein methyltransferase activity	18 out of 5985 genes, 0.3%	70 out of 35661 genes, 0.2%	1
organic cation transmembrane transporter activity	7 out of 5985 genes, 0.1%	20 out of 35661 genes, 0.1%	1
S-(hydroxymethyl)glutathione dehydrogenase activity	7 out of 5985 genes, 0.1%	20 out of 35661 genes, 0.1%	1
fructan beta-fructosidase activity	6 out of 5985 genes, 0.1%	16 out of 35661 genes, 0.0%	1
copper ion transmembrane transporter activity	12 out of 5985 genes, 0.2%	42 out of 35661 genes, 0.1%	1
lipase activity	45 out of 5985 genes, 0.8%	208 out of 35661 genes, 0.6%	1
copper-transporting ATPase activity	9 out of 5985 genes, 0.2%	29 out of 35661 genes, 0.1%	1
substrate-specific channel activity	37 out of 5985 genes, 0.6%	167 out of 35661 genes, 0.5%	1
thiolester hydrolase activity	29 out of 5985 genes, 0.5%	126 out of 35661 genes, 0.4%	1
histone methyltransferase activity	12 out of 5985 genes, 0.2%	43 out of 35661 genes, 0.1%	1
enzyme regulator activity	65 out of 5985 genes, 1.1%	317 out of 35661 genes, 0.9%	1
organic phosphonate transmembrane-transporting ATPase activity	16 out of 5985 genes, 0.3%	62 out of 35661 genes, 0.2%	1
organic phosphonate transmembrane transporter activity	16 out of 5985 genes, 0.3%	62 out of 35661 genes, 0.2%	1
nutrient reservoir activity	10 out of 5985 genes, 0.2%	34 out of 35661 genes, 0.1%	1
chorismate mutase activity	4 out of 5985 genes, 0.1%	9 out of 35661 genes, 0.0%	1
trans-cinnamate 4-monooxygenase activity	4 out of 5985 genes, 0.1%	9 out of 35661 genes, 0.0%	1
inorganic phosphate transmembrane transporter activity	9 out of 5985 genes, 0.2%	30 out of 35661 genes, 0.1%	1
L-amino-acid oxidase activity	5 out of 5985 genes, 0.1%	13 out of 35661 genes, 0.0%	1
oxidoreductase activity, acting on a sulfur group of donors, disulfide as acceptor	15 out of 5985 genes, 0.3%	58 out of 35661 genes, 0.2%	1
carbon-sulfur lyase activity	15 out of 5985 genes, 0.3%	58 out of 35661 genes, 0.2%	1
signaling receptor activity	28 out of 5985 genes, 0.5%	124 out of 35661 genes, 0.3%	1
transition metal ion transmembrane transporter activity	22 out of 5985 genes, 0.4%	94 out of 35661 genes, 0.3%	1
phospholipase activity	34 out of 5985 genes, 0.6%	156 out of 35661 genes, 0.4%	1
receptor activity	29 out of 5985 genes, 0.5%	130 out of 35661 genes, 0.4%	1
3'-5'-exoribonuclease activity	7 out of 5985 genes, 0.1%	22 out of 35661 genes, 0.1%	1
RNA helicase activity	7 out of 5985 genes, 0.1%	22 out of 35661 genes, 0.1%	1
coproporphyrinogen oxidase activity	3 out of 5985 genes, 0.1%	6 out of 35661 genes, 0.0%	1
chitin binding	3 out of 5985 genes, 0.1%	6 out of 35661 genes, 0.0%	1
naringenin-chalcone synthase activity	3 out of 5985 genes, 0.1%	6 out of 35661 genes, 0.0%	1
12-oxophytodienoate reductase activity	3 out of 5985 genes, 0.1%	6 out of 35661 genes, 0.0%	1
inorganic anion transmembrane transporter activity	27 out of 5985 genes, 0.5%	120 out of 35661 genes, 0.3%	1
racemase and epimerase activity	24 out of 5985 genes, 0.4%	105 out of 35661 genes, 0.3%	1
alternative oxidase activity	6 out of 5985 genes, 0.1%	18 out of 35661 genes, 0.1%	1
transferase activity, transferring amino-acyl groups	6 out of 5985 genes, 0.1%	18 out of 35661 genes, 0.1%	1
luciferin monooxygenase activity	6 out of 5985 genes, 0.1%	18 out of 35661 genes, 0.1%	1
Photinus-luciferin 4-monooxygenase (ATP-hydrolyzing) activity	6 out of 5985 genes, 0.1%	18 out of 35661 genes, 0.1%	1
galactosylxylosylprotein 3-beta-galactosyltransferase activity	6 out of 5985 genes, 0.1%	18 out of 35661 genes, 0.1%	1
potassium ion transmembrane transporter activity	20 out of 5985 genes, 0.3%	85 out of 35661 genes, 0.2%	1
oxidoreductase activity, acting on the CH-CH group of donors	139 out of 5985 genes, 2.3%	736 out of 35661 genes, 2.1%	1
glutamine-tRNA ligase activity	5 out of 5985 genes, 0.1%	14 out of 35661 genes, 0.0%	1
Rab GTPase binding	5 out of 5985 genes, 0.1%	14 out of 35661 genes, 0.0%	1
peptide deformylase activity	5 out of 5985 genes, 0.1%	14 out of 35661 genes, 0.0%	1
cinnamyl-alcohol dehydrogenase activity	5 out of 5985 genes, 0.1%	14 out of 35661 genes, 0.0%	1
sterol-4-alpha-carboxylate 3-dehydrogenase (decarboxylating) activity	5 out of 5985 genes, 0.1%	14 out of 35661 genes, 0.0%	1
glycogen debranching enzyme activity	4 out of 5985 genes, 0.1%	10 out of 35661 genes, 0.0%	1
queuine tRNA-ribosyltransferase activity	4 out of 5985 genes, 0.1%	10 out of 35661 genes, 0.0%	1
tocopherol cyclase activity	4 out of 5985 genes, 0.1%	10 out of 35661 genes, 0.0%	1
oxidoreductase activity, oxidizing metal ions	4 out of 5985 genes, 0.1%	10 out of 35661 genes, 0.0%	1
[ribulose-bisphosphate carboxylase]-lysine N-methyltransferase activity	4 out of 5985 genes, 0.1%	10 out of 35661 genes, 0.0%	1
glucuronokinase activity	4 out of 5985 genes, 0.1%	10 out of 35661 genes, 0.0%	1
L-gulonolactone oxidase activity	4 out of 5985 genes, 0.1%	10 out of 35661 genes, 0.0%	1
phosphoglucan, water dikinase activity	4 out of 5985 genes, 0.1%	10 out of 35661 genes, 0.0%	1
urate oxidase activity	2 out of 5985 genes, 0.0%	3 out of 35661 genes, 0.0%	1
voltage-gated calcium channel activity	2 out of 5985 genes, 0.0%	3 out of 35661 genes, 0.0%	1
oxidoreductase activity, acting on the CH-CH group of donors, cytochrome as acceptor	2 out of 5985 genes, 0.0%	3 out of 35661 genes, 0.0%	1
galactonolactone dehydrogenase activity	2 out of 5985 genes, 0.0%	3 out of 35661 genes, 0.0%	1
oxidoreductase activity, acting on other nitrogenous compounds as donors, oxygen as acceptor	2 out of 5985 genes, 0.0%	3 out of 35661 genes, 0.0%	1
methionine gamma-lyase activity	2 out of 5985 genes, 0.0%	3 out of 35661 genes, 0.0%	1
benzoate-CoA ligase activity	2 out of 5985 genes, 0.0%	3 out of 35661 genes, 0.0%	1
hydroperoxide dehydratase activity	2 out of 5985 genes, 0.0%	3 out of 35661 genes, 0.0%	1
L-gulono-1,4-lactone dehydrogenase activity	2 out of 5985 genes, 0.0%	3 out of 35661 genes, 0.0%	1
triglyceride lipase activity	9 out of 5985 genes, 0.2%	32 out of 35661 genes, 0.1%	1
peptide disulfide oxidoreductase activity	9 out of 5985 genes, 0.2%	32 out of 35661 genes, 0.1%	1
glutathione disulfide oxidoreductase activity	9 out of 5985 genes, 0.2%	32 out of 35661 genes, 0.1%	1
terpene synthase activity	11 out of 5985 genes, 0.2%	42 out of 35661 genes, 0.1%	1
flavonol synthase activity	11 out of 5985 genes, 0.2%	42 out of 35661 genes, 0.1%	1
lysine N-methyltransferase activity	8 out of 5985 genes, 0.1%	28 out of 35661 genes, 0.1%	1
protein-lysine N-methyltransferase activity	8 out of 5985 genes, 0.1%	28 out of 35661 genes, 0.1%	1
histone-lysine N-methyltransferase activity	8 out of 5985 genes, 0.1%	28 out of 35661 genes, 0.1%	1
serine-type endopeptidase inhibitor activity	6 out of 5985 genes, 0.1%	19 out of 35661 genes, 0.1%	1
serine-type endopeptidase activity	35 out of 5985 genes, 0.6%	166 out of 35661 genes, 0.5%	1
disulfide oxidoreductase activity	35 out of 5985 genes, 0.6%	166 out of 35661 genes, 0.5%	1
nucleotide diphosphatase activity	5 out of 5985 genes, 0.1%	15 out of 35661 genes, 0.0%	1
water transmembrane transporter activity	5 out of 5985 genes, 0.1%	15 out of 35661 genes, 0.0%	1
water channel activity	5 out of 5985 genes, 0.1%	15 out of 35661 genes, 0.0%	1
mannose-1-phosphate guanylyltransferase activity	7 out of 5985 genes, 0.1%	24 out of 35661 genes, 0.1%	1
neutral amino acid transmembrane transporter activity	7 out of 5985 genes, 0.1%	24 out of 35661 genes, 0.1%	1
CoA-ligase activity	15 out of 5985 genes, 0.3%	63 out of 35661 genes, 0.2%	1
acid-thiol ligase activity	15 out of 5985 genes, 0.3%	63 out of 35661 genes, 0.2%	1
imidazoleglycerol-phosphate synthase activity	3 out of 5985 genes, 0.1%	7 out of 35661 genes, 0.0%	1
NAD+ kinase activity	3 out of 5985 genes, 0.1%	7 out of 35661 genes, 0.0%	1
glutamine-fructose-6-phosphate transaminase (isomerizing) activity	3 out of 5985 genes, 0.1%	7 out of 35661 genes, 0.0%	1
RNA-DNA hybrid ribonuclease activity	3 out of 5985 genes, 0.1%	7 out of 35661 genes, 0.0%	1
ribulose-phosphate 3-epimerase activity	3 out of 5985 genes, 0.1%	7 out of 35661 genes, 0.0%	1
saccharopine dehydrogenase activity	3 out of 5985 genes, 0.1%	7 out of 35661 genes, 0.0%	1
alanine-tRNA ligase activity	3 out of 5985 genes, 0.1%	7 out of 35661 genes, 0.0%	1
high-affinity secondary active ammonium transmembrane transporter activity	3 out of 5985 genes, 0.1%	7 out of 35661 genes, 0.0%	1
phenylalanine ammonia-lyase activity	3 out of 5985 genes, 0.1%	7 out of 35661 genes, 0.0%	1
inositol 3-alpha-galactosyltransferase activity	3 out of 5985 genes, 0.1%	7 out of 35661 genes, 0.0%	1
UDP-glucuronate 4-epimerase activity	3 out of 5985 genes, 0.1%	7 out of 35661 genes, 0.0%	1
L-glutamine aminotransferase activity	3 out of 5985 genes, 0.1%	7 out of 35661 genes, 0.0%	1
phosphatidylserine decarboxylase activity	4 out of 5985 genes, 0.1%	11 out of 35661 genes, 0.0%	1
ribose-5-phosphate isomerase activity	4 out of 5985 genes, 0.1%	11 out of 35661 genes, 0.0%	1
cysteine-type endopeptidase inhibitor activity	4 out of 5985 genes, 0.1%	11 out of 35661 genes, 0.0%	1
galactinol-raffinose galactosyltransferase activity	4 out of 5985 genes, 0.1%	11 out of 35661 genes, 0.0%	1
ion channel activity	32 out of 5985 genes, 0.5%	152 out of 35661 genes, 0.4%	1
carbon-carbon lyase activity	55 out of 5985 genes, 0.9%	277 out of 35661 genes, 0.8%	1
acylglycerol O-acyltransferase activity	8 out of 5985 genes, 0.1%	29 out of 35661 genes, 0.1%	1
secondary active transmembrane transporter activity	64 out of 5985 genes, 1.1%	327 out of 35661 genes, 0.9%	1
oxidoreductase activity, acting on paired donors, with incorporation or reduction of molecular oxygen, NAD(P)H as one donor, and incorporation of one atom of oxygen	30 out of 5985 genes, 0.5%	142 out of 35661 genes, 0.4%	1
methylated histone binding	6 out of 5985 genes, 0.1%	20 out of 35661 genes, 0.1%	1
starch binding	6 out of 5985 genes, 0.1%	20 out of 35661 genes, 0.1%	1
glucan endo-1,3-beta-D-glucosidase activity	10 out of 5985 genes, 0.2%	39 out of 35661 genes, 0.1%	1
phosphorelay sensor kinase activity	11 out of 5985 genes, 0.2%	44 out of 35661 genes, 0.1%	1
cyclohydrolase activity	7 out of 5985 genes, 0.1%	25 out of 35661 genes, 0.1%	1
racemase and epimerase activity, acting on carbohydrates and derivatives	18 out of 5985 genes, 0.3%	80 out of 35661 genes, 0.2%	1
silicate transmembrane transporter activity	5 out of 5985 genes, 0.1%	16 out of 35661 genes, 0.0%	1
transmembrane signaling receptor activity	16 out of 5985 genes, 0.3%	70 out of 35661 genes, 0.2%	1
phosphoenolpyruvate carboxylase activity	8 out of 5985 genes, 0.1%	30 out of 35661 genes, 0.1%	1
hydrolase activity	1322 out of 5985 genes, 22.1%	7669 out of 35661 genes, 21.5%	1
oxidoreductase activity, acting on the CH-CH group of donors, oxygen as acceptor	11 out of 5985 genes, 0.2%	45 out of 35661 genes, 0.1%	1
thiamine pyrophosphate binding	11 out of 5985 genes, 0.2%	45 out of 35661 genes, 0.1%	1
protein disulfide oxidoreductase activity	25 out of 5985 genes, 0.4%	118 out of 35661 genes, 0.3%	1
oxidoreductase activity, acting on X-H and Y-H to form an X-Y bond	4 out of 5985 genes, 0.1%	12 out of 35661 genes, 0.0%	1
oxidoreductase activity, acting on X-H and Y-H to form an X-Y bond, with oxygen as acceptor	4 out of 5985 genes, 0.1%	12 out of 35661 genes, 0.0%	1
reticuline oxidase activity	4 out of 5985 genes, 0.1%	12 out of 35661 genes, 0.0%	1
glucuronosyl-N-acetylglucosaminyl-proteoglycan 4-alpha-N-acetylglucosaminyltransferase activity	4 out of 5985 genes, 0.1%	12 out of 35661 genes, 0.0%	1
phosphate transmembrane transporter activity	32 out of 5985 genes, 0.5%	156 out of 35661 genes, 0.4%	1
anion transmembrane-transporting ATPase activity	20 out of 5985 genes, 0.3%	92 out of 35661 genes, 0.3%	1
carbohydrate binding	59 out of 5985 genes, 1.0%	305 out of 35661 genes, 0.9%	1
glutamate-ammonia ligase activity	7 out of 5985 genes, 0.1%	26 out of 35661 genes, 0.1%	1
cellulase activity	7 out of 5985 genes, 0.1%	26 out of 35661 genes, 0.1%	1
ammonia ligase activity	7 out of 5985 genes, 0.1%	26 out of 35661 genes, 0.1%	1
acid-ammonia (or amide) ligase activity	7 out of 5985 genes, 0.1%	26 out of 35661 genes, 0.1%	1
acid phosphatase activity	14 out of 5985 genes, 0.2%	61 out of 35661 genes, 0.2%	1
alcohol dehydrogenase activity, zinc-dependent	2 out of 5985 genes, 0.0%	4 out of 35661 genes, 0.0%	1
glycerol-3-phosphate dehydrogenase activity	2 out of 5985 genes, 0.0%	4 out of 35661 genes, 0.0%	1
homogentisate 1,2-dioxygenase activity	2 out of 5985 genes, 0.0%	4 out of 35661 genes, 0.0%	1
saccharopine dehydrogenase (NADP+, L-glutamate-forming) activity	2 out of 5985 genes, 0.0%	4 out of 35661 genes, 0.0%	1
acetyl CoA:(Z)-3-hexen-1-ol acetyltransferase activity	2 out of 5985 genes, 0.0%	4 out of 35661 genes, 0.0%	1
4-coumarate-CoA ligase activity	2 out of 5985 genes, 0.0%	4 out of 35661 genes, 0.0%	1
oxidoreductase activity, acting on a sulfur group of donors, quinone or similar compound as acceptor	2 out of 5985 genes, 0.0%	4 out of 35661 genes, 0.0%	1
phosphatidyltransferase activity	2 out of 5985 genes, 0.0%	4 out of 35661 genes, 0.0%	1
racemase activity, acting on amino acids and derivatives	2 out of 5985 genes, 0.0%	4 out of 35661 genes, 0.0%	1
glutathione dehydrogenase (ascorbate) activity	2 out of 5985 genes, 0.0%	4 out of 35661 genes, 0.0%	1
saccharopine dehydrogenase (NADP+, L-lysine-forming) activity	2 out of 5985 genes, 0.0%	4 out of 35661 genes, 0.0%	1
3-dehydrosphinganine reductase activity	2 out of 5985 genes, 0.0%	4 out of 35661 genes, 0.0%	1
protein histidine kinase activity	13 out of 5985 genes, 0.2%	56 out of 35661 genes, 0.2%	1
phosphotransferase activity, nitrogenous group as acceptor	13 out of 5985 genes, 0.2%	56 out of 35661 genes, 0.2%	1
carbon-oxygen lyase activity, acting on phosphates	13 out of 5985 genes, 0.2%	56 out of 35661 genes, 0.2%	1
NAD(P)H oxidase activity	8 out of 5985 genes, 0.1%	31 out of 35661 genes, 0.1%	1
hydrolase activity, acting on carbon-nitrogen (but not peptide) bonds, in cyclic amidines	12 out of 5985 genes, 0.2%	51 out of 35661 genes, 0.1%	1
gamma-glutamyltransferase activity	3 out of 5985 genes, 0.1%	8 out of 35661 genes, 0.0%	1
diacylglycerol O-acyltransferase activity	3 out of 5985 genes, 0.1%	8 out of 35661 genes, 0.0%	1
dihydrofolate reductase activity	3 out of 5985 genes, 0.1%	8 out of 35661 genes, 0.0%	1
dihydroorotate dehydrogenase activity	3 out of 5985 genes, 0.1%	8 out of 35661 genes, 0.0%	1
dihydroorotate oxidase activity	3 out of 5985 genes, 0.1%	8 out of 35661 genes, 0.0%	1
formate-tetrahydrofolate ligase activity	3 out of 5985 genes, 0.1%	8 out of 35661 genes, 0.0%	1
glutamate dehydrogenase (NAD+) activity	3 out of 5985 genes, 0.1%	8 out of 35661 genes, 0.0%	1
thymidylate synthase activity	3 out of 5985 genes, 0.1%	8 out of 35661 genes, 0.0%	1
glycerate kinase activity	3 out of 5985 genes, 0.1%	8 out of 35661 genes, 0.0%	1
carboxyl-O-methyltransferase activity	3 out of 5985 genes, 0.1%	8 out of 35661 genes, 0.0%	1
L-proline transmembrane transporter activity	3 out of 5985 genes, 0.1%	8 out of 35661 genes, 0.0%	1
3-hydroxyacyl-CoA dehydratase activity	3 out of 5985 genes, 0.1%	8 out of 35661 genes, 0.0%	1
5,10-methylenetetrahydrofolate-dependent methyltransferase activity	3 out of 5985 genes, 0.1%	8 out of 35661 genes, 0.0%	1
protein carboxyl O-methyltransferase activity	3 out of 5985 genes, 0.1%	8 out of 35661 genes, 0.0%	1
glycine hydroxymethyltransferase activity	10 out of 5985 genes, 0.2%	41 out of 35661 genes, 0.1%	1
cysteine-type peptidase activity	33 out of 5985 genes, 0.6%	163 out of 35661 genes, 0.5%	1
glutamate dehydrogenase [NAD(P)+] activity	5 out of 5985 genes, 0.1%	17 out of 35661 genes, 0.0%	1
phosphoglycolate phosphatase activity	5 out of 5985 genes, 0.1%	17 out of 35661 genes, 0.0%	1
CoA hydrolase activity	5 out of 5985 genes, 0.1%	17 out of 35661 genes, 0.0%	1
delta12-fatty acid dehydrogenase activity	5 out of 5985 genes, 0.1%	17 out of 35661 genes, 0.0%	1
GTP-dependent protein binding	5 out of 5985 genes, 0.1%	17 out of 35661 genes, 0.0%	1
putrescine N-methyltransferase activity	5 out of 5985 genes, 0.1%	17 out of 35661 genes, 0.0%	1
substrate-specific transporter activity	332 out of 5985 genes, 5.5%	1875 out of 35661 genes, 5.3%	1
carbon-oxygen lyase activity	78 out of 5985 genes, 1.3%	414 out of 35661 genes, 1.2%	1
antiporter activity	37 out of 5985 genes, 0.6%	186 out of 35661 genes, 0.5%	1
oxygen binding	6 out of 5985 genes, 0.1%	22 out of 35661 genes, 0.1%	1
mannose-phosphate guanylyltransferase activity	7 out of 5985 genes, 0.1%	27 out of 35661 genes, 0.1%	1
3-oxoacyl-[acyl-carrier-protein] reductase (NADPH) activity	8 out of 5985 genes, 0.1%	32 out of 35661 genes, 0.1%	1
L,L-diaminopimelate aminotransferase activity	4 out of 5985 genes, 0.1%	13 out of 35661 genes, 0.0%	1
3'-5' exonuclease activity	13 out of 5985 genes, 0.2%	58 out of 35661 genes, 0.2%	1
kinase binding	12 out of 5985 genes, 0.2%	53 out of 35661 genes, 0.1%	1
CoA carboxylase activity	9 out of 5985 genes, 0.2%	38 out of 35661 genes, 0.1%	1
xylosyltransferase activity	6 out of 5985 genes, 0.1%	23 out of 35661 genes, 0.1%	1
peroxiredoxin activity	8 out of 5985 genes, 0.1%	33 out of 35661 genes, 0.1%	1
glutathione-disulfide reductase activity	7 out of 5985 genes, 0.1%	28 out of 35661 genes, 0.1%	1
exoribonuclease activity	7 out of 5985 genes, 0.1%	28 out of 35661 genes, 0.1%	1
Ras GTPase activator activity	7 out of 5985 genes, 0.1%	28 out of 35661 genes, 0.1%	1
exonuclease activity, active with either ribo- or deoxyribonucleic acids and producing 5'-phosphomonoesters	7 out of 5985 genes, 0.1%	28 out of 35661 genes, 0.1%	1
exoribonuclease activity, producing 5'-phosphomonoesters	7 out of 5985 genes, 0.1%	28 out of 35661 genes, 0.1%	1
identical protein binding	45 out of 5985 genes, 0.8%	234 out of 35661 genes, 0.7%	1
carbohydrate transmembrane transporter activity	19 out of 5985 genes, 0.3%	91 out of 35661 genes, 0.3%	1
carbohydrate transporter activity	19 out of 5985 genes, 0.3%	91 out of 35661 genes, 0.3%	1
peptide receptor activity	3 out of 5985 genes, 0.1%	9 out of 35661 genes, 0.0%	1
NAD+ synthase (glutamine-hydrolyzing) activity	3 out of 5985 genes, 0.1%	9 out of 35661 genes, 0.0%	1
guanylate cyclase activity	3 out of 5985 genes, 0.1%	9 out of 35661 genes, 0.0%	1
pantothenate kinase activity	3 out of 5985 genes, 0.1%	9 out of 35661 genes, 0.0%	1
proton motive force dependent protein transmembrane transporter activity	3 out of 5985 genes, 0.1%	9 out of 35661 genes, 0.0%	1
caffeoyl-CoA O-methyltransferase activity	3 out of 5985 genes, 0.1%	9 out of 35661 genes, 0.0%	1
galacturan 1,4-alpha-galacturonidase activity	3 out of 5985 genes, 0.1%	9 out of 35661 genes, 0.0%	1
carbohydrate phosphatase activity	15 out of 5985 genes, 0.3%	70 out of 35661 genes, 0.2%	1
protein kinase binding	11 out of 5985 genes, 0.2%	49 out of 35661 genes, 0.1%	1
D-arabinono-1,4-lactone oxidase activity	4 out of 5985 genes, 0.1%	14 out of 35661 genes, 0.0%	1
methylcrotonoyl-CoA carboxylase activity	4 out of 5985 genes, 0.1%	14 out of 35661 genes, 0.0%	1
fructokinase activity	4 out of 5985 genes, 0.1%	14 out of 35661 genes, 0.0%	1
indole-3-acetic acid amido synthetase activity	4 out of 5985 genes, 0.1%	14 out of 35661 genes, 0.0%	1
oligopeptide transporter activity	4 out of 5985 genes, 0.1%	14 out of 35661 genes, 0.0%	1
porin activity	4 out of 5985 genes, 0.1%	14 out of 35661 genes, 0.0%	1
wide pore channel activity	4 out of 5985 genes, 0.1%	14 out of 35661 genes, 0.0%	1
3-hydroxyisobutyryl-CoA hydrolase activity	2 out of 5985 genes, 0.0%	5 out of 35661 genes, 0.0%	1
NAD(P)H dehydrogenase (quinone) activity	2 out of 5985 genes, 0.0%	5 out of 35661 genes, 0.0%	1
dihydropyrimidinase activity	2 out of 5985 genes, 0.0%	5 out of 35661 genes, 0.0%	1
heme oxygenase (decyclizing) activity	2 out of 5985 genes, 0.0%	5 out of 35661 genes, 0.0%	1
osmosensor activity	2 out of 5985 genes, 0.0%	5 out of 35661 genes, 0.0%	1
calcium channel activity	2 out of 5985 genes, 0.0%	5 out of 35661 genes, 0.0%	1
phosphatidate phosphatase activity	2 out of 5985 genes, 0.0%	5 out of 35661 genes, 0.0%	1
tRNA-specific adenosine deaminase activity	2 out of 5985 genes, 0.0%	5 out of 35661 genes, 0.0%	1
oxidoreductase activity, acting on the CH-OH group of donors, quinone or similar compound as acceptor	2 out of 5985 genes, 0.0%	5 out of 35661 genes, 0.0%	1
glucosylglycerol-phosphate synthase activity	2 out of 5985 genes, 0.0%	5 out of 35661 genes, 0.0%	1
nicotianamine aminotransferase activity	2 out of 5985 genes, 0.0%	5 out of 35661 genes, 0.0%	1
deoxyhypusine synthase activity	2 out of 5985 genes, 0.0%	5 out of 35661 genes, 0.0%	1
naringenin 3-dioxygenase activity	2 out of 5985 genes, 0.0%	5 out of 35661 genes, 0.0%	1
phosphomethylethanolamine N-methyltransferase activity	2 out of 5985 genes, 0.0%	5 out of 35661 genes, 0.0%	1
phosphocholine phosphatase activity	2 out of 5985 genes, 0.0%	5 out of 35661 genes, 0.0%	1
phosphoethanolamine phosphatase activity	2 out of 5985 genes, 0.0%	5 out of 35661 genes, 0.0%	1
ATPase regulator activity	2 out of 5985 genes, 0.0%	5 out of 35661 genes, 0.0%	1
O-methyltransferase activity	12 out of 5985 genes, 0.2%	55 out of 35661 genes, 0.2%	1
cytidylyltransferase activity	7 out of 5985 genes, 0.1%	29 out of 35661 genes, 0.1%	1
guanylyltransferase activity	7 out of 5985 genes, 0.1%	29 out of 35661 genes, 0.1%	1
retinal dehydrogenase activity	5 out of 5985 genes, 0.1%	19 out of 35661 genes, 0.1%	1
cysteine synthase activity	5 out of 5985 genes, 0.1%	19 out of 35661 genes, 0.1%	1
molybdenum ion binding	5 out of 5985 genes, 0.1%	19 out of 35661 genes, 0.1%	1
Rab GTPase activator activity	6 out of 5985 genes, 0.1%	24 out of 35661 genes, 0.1%	1
amino acid transmembrane transporter activity	17 out of 5985 genes, 0.3%	82 out of 35661 genes, 0.2%	1
oxidoreductase activity, acting on the CH-NH2 group of donors	24 out of 5985 genes, 0.4%	121 out of 35661 genes, 0.3%	1
sulfur compound binding	12 out of 5985 genes, 0.2%	56 out of 35661 genes, 0.2%	1
glucokinase activity	3 out of 5985 genes, 0.1%	10 out of 35661 genes, 0.0%	1
leukotriene-A4 hydrolase activity	3 out of 5985 genes, 0.1%	10 out of 35661 genes, 0.0%	1
alpha-L-fucosidase activity	3 out of 5985 genes, 0.1%	10 out of 35661 genes, 0.0%	1
methionine-tRNA ligase activity	3 out of 5985 genes, 0.1%	10 out of 35661 genes, 0.0%	1
fucosidase activity	3 out of 5985 genes, 0.1%	10 out of 35661 genes, 0.0%	1
phosphatase binding	3 out of 5985 genes, 0.1%	10 out of 35661 genes, 0.0%	1
protein phosphatase binding	3 out of 5985 genes, 0.1%	10 out of 35661 genes, 0.0%	1
monocarboxylic acid binding	3 out of 5985 genes, 0.1%	10 out of 35661 genes, 0.0%	1
desacetoxyvindoline 4-hydroxylase activity	3 out of 5985 genes, 0.1%	10 out of 35661 genes, 0.0%	1
chaperone binding	3 out of 5985 genes, 0.1%	10 out of 35661 genes, 0.0%	1
ethylene binding	3 out of 5985 genes, 0.1%	10 out of 35661 genes, 0.0%	1
alkene binding	3 out of 5985 genes, 0.1%	10 out of 35661 genes, 0.0%	1
phosphotransferase activity, for other substituted phosphate groups	7 out of 5985 genes, 0.1%	30 out of 35661 genes, 0.1%	1
ion binding	2033 out of 5985 genes, 34.0%	11964 out of 35661 genes, 33.5%	1
copper ion binding	112 out of 5985 genes, 1.9%	624 out of 35661 genes, 1.7%	1
protein disulfide isomerase activity	6 out of 5985 genes, 0.1%	25 out of 35661 genes, 0.1%	1
sucrose alpha-glucosidase activity	6 out of 5985 genes, 0.1%	25 out of 35661 genes, 0.1%	1
intramolecular oxidoreductase activity, transposing S-S bonds	6 out of 5985 genes, 0.1%	25 out of 35661 genes, 0.1%	1
beta-glucosidase activity	15 out of 5985 genes, 0.3%	73 out of 35661 genes, 0.2%	1
acetyl-CoA:L-glutamate N-acetyltransferase activity	4 out of 5985 genes, 0.1%	15 out of 35661 genes, 0.0%	1
xylulokinase activity	4 out of 5985 genes, 0.1%	15 out of 35661 genes, 0.0%	1
histone-arginine N-methyltransferase activity	4 out of 5985 genes, 0.1%	15 out of 35661 genes, 0.0%	1
glycerophosphodiester phosphodiesterase activity	4 out of 5985 genes, 0.1%	15 out of 35661 genes, 0.0%	1
oligosaccharide transmembrane transporter activity	4 out of 5985 genes, 0.1%	15 out of 35661 genes, 0.0%	1
1-aminocyclopropane-1-carboxylate synthase activity	4 out of 5985 genes, 0.1%	15 out of 35661 genes, 0.0%	1
oxidoreductase activity, acting on the CH-CH group of donors, quinone or related compound as acceptor	5 out of 5985 genes, 0.1%	20 out of 35661 genes, 0.1%	1
L-ascorbate peroxidase activity	5 out of 5985 genes, 0.1%	20 out of 35661 genes, 0.1%	1
hydrolase activity, acting on carbon-nitrogen (but not peptide) bonds, in linear amidines	5 out of 5985 genes, 0.1%	20 out of 35661 genes, 0.1%	1
oxidoreductase activity, acting on NAD(P)H, oxygen as acceptor	9 out of 5985 genes, 0.2%	41 out of 35661 genes, 0.1%	1
oxidoreductase activity, acting on a sulfur group of donors	53 out of 5985 genes, 0.9%	287 out of 35661 genes, 0.8%	1
intramolecular oxidoreductase activity	19 out of 5985 genes, 0.3%	96 out of 35661 genes, 0.3%	1
alpha-mannosidase activity	7 out of 5985 genes, 0.1%	31 out of 35661 genes, 0.1%	1
carbon-nitrogen lyase activity	7 out of 5985 genes, 0.1%	31 out of 35661 genes, 0.1%	1
glucuronyl-galactosyl-proteoglycan 4-alpha-N-acetylglucosaminyltransferase activity	2 out of 5985 genes, 0.0%	6 out of 35661 genes, 0.0%	1
dihydroorotase activity	2 out of 5985 genes, 0.0%	6 out of 35661 genes, 0.0%	1
glutamate 5-kinase activity	2 out of 5985 genes, 0.0%	6 out of 35661 genes, 0.0%	1
glutamate-5-semialdehyde dehydrogenase activity	2 out of 5985 genes, 0.0%	6 out of 35661 genes, 0.0%	1
isopentenyl-diphosphate delta-isomerase activity	2 out of 5985 genes, 0.0%	6 out of 35661 genes, 0.0%	1
mannose-1-phosphate guanylyltransferase (GDP) activity	2 out of 5985 genes, 0.0%	6 out of 35661 genes, 0.0%	1
UDP-4-keto-6-deoxy-glucose-3,5-epimerase activity	2 out of 5985 genes, 0.0%	6 out of 35661 genes, 0.0%	1
UDP-4-keto-rhamnose-4-keto-reductase activity	2 out of 5985 genes, 0.0%	6 out of 35661 genes, 0.0%	1
racemase and epimerase activity, acting on amino acids and derivatives	2 out of 5985 genes, 0.0%	6 out of 35661 genes, 0.0%	1
cycloeucalenol cycloisomerase activity	2 out of 5985 genes, 0.0%	6 out of 35661 genes, 0.0%	1
raucaffricine beta-glucosidase activity	2 out of 5985 genes, 0.0%	6 out of 35661 genes, 0.0%	1
UDP-glucose 4,6-dehydratase activity	2 out of 5985 genes, 0.0%	6 out of 35661 genes, 0.0%	1
vomilenine glucosyltransferase activity	2 out of 5985 genes, 0.0%	6 out of 35661 genes, 0.0%	1
carboxy-lyase activity	30 out of 5985 genes, 0.5%	159 out of 35661 genes, 0.4%	1
oxidoreductase activity, acting on NAD(P)H, heme protein as acceptor	5 out of 5985 genes, 0.1%	21 out of 35661 genes, 0.1%	1
1,3-beta-D-glucan synthase activity	13 out of 5985 genes, 0.2%	64 out of 35661 genes, 0.2%	1
beta-fructofuranosidase activity	8 out of 5985 genes, 0.1%	37 out of 35661 genes, 0.1%	1
phosphotransferase activity, paired acceptors	4 out of 5985 genes, 0.1%	16 out of 35661 genes, 0.0%	1
O-acyltransferase activity	18 out of 5985 genes, 0.3%	92 out of 35661 genes, 0.3%	1
3-deoxy-7-phosphoheptulonate synthase activity	3 out of 5985 genes, 0.1%	11 out of 35661 genes, 0.0%	1
sucrose transmembrane transporter activity	3 out of 5985 genes, 0.1%	11 out of 35661 genes, 0.0%	1
S-adenosylmethionine-homocysteine S-methyltransferase activity	3 out of 5985 genes, 0.1%	11 out of 35661 genes, 0.0%	1
lithium:proton antiporter activity	3 out of 5985 genes, 0.1%	11 out of 35661 genes, 0.0%	1
basic amino acid transmembrane transporter activity	3 out of 5985 genes, 0.1%	11 out of 35661 genes, 0.0%	1
CDP-alcohol phosphatidyltransferase activity	3 out of 5985 genes, 0.1%	11 out of 35661 genes, 0.0%	1
polygalacturonate 4-alpha-galacturonosyltransferase activity	3 out of 5985 genes, 0.1%	11 out of 35661 genes, 0.0%	1
enzyme binding	27 out of 5985 genes, 0.5%	143 out of 35661 genes, 0.4%	1
oxidoreductase activity, acting on single donors with incorporation of molecular oxygen, incorporation of one atom of oxygen (internal monooxygenases or internal mixed function oxidases)	7 out of 5985 genes, 0.1%	32 out of 35661 genes, 0.1%	1
transferase activity, transferring pentosyl groups	17 out of 5985 genes, 0.3%	87 out of 35661 genes, 0.2%	1
flavin adenine dinucleotide binding	65 out of 5985 genes, 1.1%	361 out of 35661 genes, 1.0%	1
sugar:proton symporter activity	9 out of 5985 genes, 0.2%	43 out of 35661 genes, 0.1%	1
cation:sugar symporter activity	9 out of 5985 genes, 0.2%	43 out of 35661 genes, 0.1%	1
transmembrane receptor protein kinase activity	9 out of 5985 genes, 0.2%	43 out of 35661 genes, 0.1%	1
organic acid transmembrane transporter activity	22 out of 5985 genes, 0.4%	116 out of 35661 genes, 0.3%	1
carboxylic acid transmembrane transporter activity	22 out of 5985 genes, 0.4%	116 out of 35661 genes, 0.3%	1
galactosidase activity	10 out of 5985 genes, 0.2%	49 out of 35661 genes, 0.1%	1
3-oxoacyl-[acyl-carrier-protein] synthase activity	5 out of 5985 genes, 0.1%	22 out of 35661 genes, 0.1%	1
transmembrane receptor protein tyrosine kinase activity	7 out of 5985 genes, 0.1%	33 out of 35661 genes, 0.1%	1
beta-galactosidase activity	9 out of 5985 genes, 0.2%	44 out of 35661 genes, 0.1%	1
ligase activity, forming carbon-carbon bonds	9 out of 5985 genes, 0.2%	44 out of 35661 genes, 0.1%	1
active transmembrane transporter activity	181 out of 5985 genes, 3.0%	1042 out of 35661 genes, 2.9%	1
arginine-tRNA ligase activity	4 out of 5985 genes, 0.1%	17 out of 35661 genes, 0.0%	1
L-amino acid transmembrane transporter activity	4 out of 5985 genes, 0.1%	17 out of 35661 genes, 0.0%	1
sequence-specific DNA binding transcription factor activity	57 out of 5985 genes, 1.0%	319 out of 35661 genes, 0.9%	1
hydro-lyase activity	57 out of 5985 genes, 1.0%	319 out of 35661 genes, 0.9%	1
organophosphate ester transmembrane transporter activity	24 out of 5985 genes, 0.4%	129 out of 35661 genes, 0.4%	1
adenylate kinase activity	6 out of 5985 genes, 0.1%	28 out of 35661 genes, 0.1%	1
sulfate transmembrane transporter activity	6 out of 5985 genes, 0.1%	28 out of 35661 genes, 0.1%	1
chlorophyll binding	6 out of 5985 genes, 0.1%	28 out of 35661 genes, 0.1%	1
sulfur compound transmembrane transporter activity	6 out of 5985 genes, 0.1%	28 out of 35661 genes, 0.1%	1
NADPH-hemoprotein reductase activity	3 out of 5985 genes, 0.1%	12 out of 35661 genes, 0.0%	1
mRNA (guanine-N7-)-methyltransferase activity	3 out of 5985 genes, 0.1%	12 out of 35661 genes, 0.0%	1
transketolase activity	3 out of 5985 genes, 0.1%	12 out of 35661 genes, 0.0%	1
cadmium ion transmembrane transporter activity	3 out of 5985 genes, 0.1%	12 out of 35661 genes, 0.0%	1
disaccharide transmembrane transporter activity	3 out of 5985 genes, 0.1%	12 out of 35661 genes, 0.0%	1
ether hydrolase activity	3 out of 5985 genes, 0.1%	12 out of 35661 genes, 0.0%	1
phosphorus-oxygen lyase activity	3 out of 5985 genes, 0.1%	12 out of 35661 genes, 0.0%	1
UDP-xylosyltransferase activity	3 out of 5985 genes, 0.1%	12 out of 35661 genes, 0.0%	1
protein histidine kinase binding	3 out of 5985 genes, 0.1%	12 out of 35661 genes, 0.0%	1
acyl-CoA hydrolase activity	3 out of 5985 genes, 0.1%	12 out of 35661 genes, 0.0%	1
vitamin binding	16 out of 5985 genes, 0.3%	84 out of 35661 genes, 0.2%	1
NADH dehydrogenase (ubiquinone) activity	26 out of 5985 genes, 0.4%	141 out of 35661 genes, 0.4%	1
NADH dehydrogenase (quinone) activity	26 out of 5985 genes, 0.4%	141 out of 35661 genes, 0.4%	1
1-acylglycerol-3-phosphate O-acyltransferase activity	2 out of 5985 genes, 0.0%	7 out of 35661 genes, 0.0%	1
adenosine deaminase activity	2 out of 5985 genes, 0.0%	7 out of 35661 genes, 0.0%	1
fatty-acyl-CoA synthase activity	2 out of 5985 genes, 0.0%	7 out of 35661 genes, 0.0%	1
threonine aldolase activity	2 out of 5985 genes, 0.0%	7 out of 35661 genes, 0.0%	1
glucose transmembrane transporter activity	2 out of 5985 genes, 0.0%	7 out of 35661 genes, 0.0%	1
methyl-CpG binding	2 out of 5985 genes, 0.0%	7 out of 35661 genes, 0.0%	1
arsenate reductase (glutaredoxin) activity	2 out of 5985 genes, 0.0%	7 out of 35661 genes, 0.0%	1
dTDP-4-dehydrorhamnose 3,5-epimerase activity	2 out of 5985 genes, 0.0%	7 out of 35661 genes, 0.0%	1
calcium-dependent protein serine/threonine kinase activity	2 out of 5985 genes, 0.0%	7 out of 35661 genes, 0.0%	1
calcium-dependent protein kinase activity	2 out of 5985 genes, 0.0%	7 out of 35661 genes, 0.0%	1
glucuronosyltransferase activity	2 out of 5985 genes, 0.0%	7 out of 35661 genes, 0.0%	1
glutamate binding	2 out of 5985 genes, 0.0%	7 out of 35661 genes, 0.0%	1
arsenate reductase activity	2 out of 5985 genes, 0.0%	7 out of 35661 genes, 0.0%	1
oxidoreductase activity, acting on phosphorus or arsenic in donors	2 out of 5985 genes, 0.0%	7 out of 35661 genes, 0.0%	1
oxidoreductase activity, acting on phosphorus or arsenic in donors, disulfide as acceptor	2 out of 5985 genes, 0.0%	7 out of 35661 genes, 0.0%	1
desulfoglucosinolate sulfotransferase activity	2 out of 5985 genes, 0.0%	7 out of 35661 genes, 0.0%	1
strictosidine beta-glucosidase activity	2 out of 5985 genes, 0.0%	7 out of 35661 genes, 0.0%	1
ribonuclease activity	14 out of 5985 genes, 0.2%	73 out of 35661 genes, 0.2%	1
nucleoside-triphosphatase regulator activity	14 out of 5985 genes, 0.2%	73 out of 35661 genes, 0.2%	1
DNA topoisomerase type II (ATP-hydrolyzing) activity	5 out of 5985 genes, 0.1%	23 out of 35661 genes, 0.1%	1
extracellular ligand-gated ion channel activity	5 out of 5985 genes, 0.1%	23 out of 35661 genes, 0.1%	1
peptide transporter activity	5 out of 5985 genes, 0.1%	23 out of 35661 genes, 0.1%	1
DNA topoisomerase II activity	5 out of 5985 genes, 0.1%	23 out of 35661 genes, 0.1%	1
cysteine-type endopeptidase activity	7 out of 5985 genes, 0.1%	34 out of 35661 genes, 0.1%	1
mannosidase activity	7 out of 5985 genes, 0.1%	34 out of 35661 genes, 0.1%	1
nucleic acid binding transcription factor activity	57 out of 5985 genes, 1.0%	321 out of 35661 genes, 0.9%	1
oxidoreductase activity, acting on NAD(P)H, quinone or similar compound as acceptor	33 out of 5985 genes, 0.6%	182 out of 35661 genes, 0.5%	1
6-phosphofructokinase activity	8 out of 5985 genes, 0.1%	40 out of 35661 genes, 0.1%	1
superoxide dismutase activity	8 out of 5985 genes, 0.1%	40 out of 35661 genes, 0.1%	1
oxidoreductase activity, acting on superoxide radicals as acceptor	8 out of 5985 genes, 0.1%	40 out of 35661 genes, 0.1%	1
fatty acid synthase activity	14 out of 5985 genes, 0.2%	74 out of 35661 genes, 0.2%	1
lysophospholipase activity	4 out of 5985 genes, 0.1%	18 out of 35661 genes, 0.1%	1
receptor binding	4 out of 5985 genes, 0.1%	18 out of 35661 genes, 0.1%	1
sulfotransferase activity	4 out of 5985 genes, 0.1%	18 out of 35661 genes, 0.1%	1
3-hydroxybutyryl-CoA epimerase activity	4 out of 5985 genes, 0.1%	18 out of 35661 genes, 0.1%	1
dTDP-4-dehydrorhamnose reductase activity	4 out of 5985 genes, 0.1%	18 out of 35661 genes, 0.1%	1
ammonia-lyase activity	4 out of 5985 genes, 0.1%	18 out of 35661 genes, 0.1%	1
oxidoreductase activity, acting on the CH-OH group of donors, oxygen as acceptor	6 out of 5985 genes, 0.1%	29 out of 35661 genes, 0.1%	1
solute:proton symporter activity	9 out of 5985 genes, 0.2%	46 out of 35661 genes, 0.1%	1
DNA topoisomerase activity	7 out of 5985 genes, 0.1%	35 out of 35661 genes, 0.1%	1
hydroxymethyl-, formyl- and related transferase activity	13 out of 5985 genes, 0.2%	69 out of 35661 genes, 0.2%	1
sterol 24-C-methyltransferase activity	3 out of 5985 genes, 0.1%	13 out of 35661 genes, 0.0%	1
carbonate dehydratase activity	3 out of 5985 genes, 0.1%	13 out of 35661 genes, 0.0%	1
mannosyl-oligosaccharide 1,2-alpha-mannosidase activity	3 out of 5985 genes, 0.1%	13 out of 35661 genes, 0.0%	1
heme transporter activity	3 out of 5985 genes, 0.1%	13 out of 35661 genes, 0.0%	1
lactoylglutathione lyase activity	5 out of 5985 genes, 0.1%	24 out of 35661 genes, 0.1%	1
Ras GTPase binding	5 out of 5985 genes, 0.1%	24 out of 35661 genes, 0.1%	1
small GTPase binding	5 out of 5985 genes, 0.1%	24 out of 35661 genes, 0.1%	1
acyl-CoA oxidase activity	4 out of 5985 genes, 0.1%	19 out of 35661 genes, 0.1%	1
acidic amino acid transmembrane transporter activity	4 out of 5985 genes, 0.1%	19 out of 35661 genes, 0.1%	1
racemase and epimerase activity, acting on hydroxy acids and derivatives	4 out of 5985 genes, 0.1%	19 out of 35661 genes, 0.1%	1
UDP-glucuronate decarboxylase activity	4 out of 5985 genes, 0.1%	19 out of 35661 genes, 0.1%	1
transcription regulatory region sequence-specific DNA binding	2 out of 5985 genes, 0.0%	8 out of 35661 genes, 0.0%	1
N2-acetyl-L-ornithine:2-oxoglutarate 5-aminotransferase activity	2 out of 5985 genes, 0.0%	8 out of 35661 genes, 0.0%	1
cytochrome-b5 reductase activity, acting on NAD(P)H	2 out of 5985 genes, 0.0%	8 out of 35661 genes, 0.0%	1
dephospho-CoA kinase activity	2 out of 5985 genes, 0.0%	8 out of 35661 genes, 0.0%	1
GDP-mannose 4,6-dehydratase activity	2 out of 5985 genes, 0.0%	8 out of 35661 genes, 0.0%	1
UDP-L-rhamnose synthase activity	2 out of 5985 genes, 0.0%	8 out of 35661 genes, 0.0%	1
hexose transmembrane transporter activity	2 out of 5985 genes, 0.0%	8 out of 35661 genes, 0.0%	1
protein binding, bridging	2 out of 5985 genes, 0.0%	8 out of 35661 genes, 0.0%	1
lysophosphatidic acid acyltransferase activity	2 out of 5985 genes, 0.0%	8 out of 35661 genes, 0.0%	1
alpha-L-arabinofuranosidase activity	2 out of 5985 genes, 0.0%	8 out of 35661 genes, 0.0%	1
tropine dehydrogenase activity	2 out of 5985 genes, 0.0%	8 out of 35661 genes, 0.0%	1
binding, bridging	2 out of 5985 genes, 0.0%	8 out of 35661 genes, 0.0%	1
protochlorophyllide reductase activity	7 out of 5985 genes, 0.1%	36 out of 35661 genes, 0.1%	1
glucosidase activity	23 out of 5985 genes, 0.4%	129 out of 35661 genes, 0.4%	1
aldo-keto reductase (NADP) activity	5 out of 5985 genes, 0.1%	25 out of 35661 genes, 0.1%	1
GTPase activator activity	9 out of 5985 genes, 0.2%	48 out of 35661 genes, 0.1%	1
serine-type peptidase activity	58 out of 5985 genes, 1.0%	335 out of 35661 genes, 0.9%	1
serine hydrolase activity	58 out of 5985 genes, 1.0%	335 out of 35661 genes, 0.9%	1
ligase activity, forming carbon-sulfur bonds	21 out of 5985 genes, 0.4%	118 out of 35661 genes, 0.3%	1
endoribonuclease activity, producing 5'-phosphomonoesters	6 out of 5985 genes, 0.1%	31 out of 35661 genes, 0.1%	1
2-acylglycerol O-acyltransferase activity	3 out of 5985 genes, 0.1%	14 out of 35661 genes, 0.0%	1
aldose 1-epimerase activity	3 out of 5985 genes, 0.1%	14 out of 35661 genes, 0.0%	1
ferrochelatase activity	3 out of 5985 genes, 0.1%	14 out of 35661 genes, 0.0%	1
sphingomyelin phosphodiesterase activity	3 out of 5985 genes, 0.1%	14 out of 35661 genes, 0.0%	1
peptide-methionine (S)-S-oxide reductase activity	3 out of 5985 genes, 0.1%	14 out of 35661 genes, 0.0%	1
C-methyltransferase activity	3 out of 5985 genes, 0.1%	14 out of 35661 genes, 0.0%	1
IAA-amino acid conjugate hydrolase activity	3 out of 5985 genes, 0.1%	14 out of 35661 genes, 0.0%	1
mannosyl-oligosaccharide mannosidase activity	3 out of 5985 genes, 0.1%	14 out of 35661 genes, 0.0%	1
phosphatidylcholine phospholipase C activity	3 out of 5985 genes, 0.1%	14 out of 35661 genes, 0.0%	1
fructose 1,6-bisphosphate 1-phosphatase activity	3 out of 5985 genes, 0.1%	14 out of 35661 genes, 0.0%	1
cofactor transporter activity	7 out of 5985 genes, 0.1%	37 out of 35661 genes, 0.1%	1
oxidoreductase activity, acting on the CH-OH group of donors, NAD or NADP as acceptor	115 out of 5985 genes, 1.9%	673 out of 35661 genes, 1.9%	1
N-acylphosphatidylethanolamine-specific phospholipase D activity	8 out of 5985 genes, 0.1%	43 out of 35661 genes, 0.1%	1
acetyl-CoA carboxylase activity	4 out of 5985 genes, 0.1%	20 out of 35661 genes, 0.1%	1
methyltransferase activity	107 out of 5985 genes, 1.8%	627 out of 35661 genes, 1.8%	1
intramolecular lyase activity	5 out of 5985 genes, 0.1%	26 out of 35661 genes, 0.1%	1
GTPase binding	5 out of 5985 genes, 0.1%	26 out of 35661 genes, 0.1%	1
alpha,alpha-trehalose-phosphate synthase (UDP-forming) activity	6 out of 5985 genes, 0.1%	32 out of 35661 genes, 0.1%	1
oxidoreductase activity, acting on CH-OH group of donors	125 out of 5985 genes, 2.1%	736 out of 35661 genes, 2.1%	1
biotin carboxylase activity	7 out of 5985 genes, 0.1%	38 out of 35661 genes, 0.1%	1
oxidoreductase activity, acting on the CH-NH group of donors, NAD or NADP as acceptor	7 out of 5985 genes, 0.1%	38 out of 35661 genes, 0.1%	1
lysozyme activity	2 out of 5985 genes, 0.0%	9 out of 35661 genes, 0.0%	1
UTP:glucose-1-phosphate uridylyltransferase activity	2 out of 5985 genes, 0.0%	9 out of 35661 genes, 0.0%	1
protein geranylgeranyltransferase activity	2 out of 5985 genes, 0.0%	9 out of 35661 genes, 0.0%	1
prephenate dehydratase activity	2 out of 5985 genes, 0.0%	9 out of 35661 genes, 0.0%	1
transmembrane receptor protein serine/threonine kinase activity	2 out of 5985 genes, 0.0%	9 out of 35661 genes, 0.0%	1
serine-tRNA ligase activity	2 out of 5985 genes, 0.0%	9 out of 35661 genes, 0.0%	1
L-tyrosine:2-oxoglutarate aminotransferase activity	2 out of 5985 genes, 0.0%	9 out of 35661 genes, 0.0%	1
guanine deaminase activity	2 out of 5985 genes, 0.0%	9 out of 35661 genes, 0.0%	1
xylan 1,4-beta-xylosidase activity	2 out of 5985 genes, 0.0%	9 out of 35661 genes, 0.0%	1
phosphate ion transmembrane transporter activity	2 out of 5985 genes, 0.0%	9 out of 35661 genes, 0.0%	1
heme-transporting ATPase activity	2 out of 5985 genes, 0.0%	9 out of 35661 genes, 0.0%	1
oxidoreductase activity, acting on iron-sulfur proteins as donors, NAD or NADP as acceptor	2 out of 5985 genes, 0.0%	9 out of 35661 genes, 0.0%	1
glutathione gamma-glutamylcysteinyltransferase activity	2 out of 5985 genes, 0.0%	9 out of 35661 genes, 0.0%	1
alkane 1-monooxygenase activity	2 out of 5985 genes, 0.0%	9 out of 35661 genes, 0.0%	1
tubulin deacetylase activity	2 out of 5985 genes, 0.0%	9 out of 35661 genes, 0.0%	1
alpha-tubulin binding	2 out of 5985 genes, 0.0%	9 out of 35661 genes, 0.0%	1
transcription regulatory region DNA binding	2 out of 5985 genes, 0.0%	9 out of 35661 genes, 0.0%	1
arogenate dehydratase activity	2 out of 5985 genes, 0.0%	9 out of 35661 genes, 0.0%	1
protein phosphatase 2A binding	2 out of 5985 genes, 0.0%	9 out of 35661 genes, 0.0%	1
L-tyrosine aminotransferase activity	2 out of 5985 genes, 0.0%	9 out of 35661 genes, 0.0%	1
lysophospholipid acyltransferase activity	2 out of 5985 genes, 0.0%	9 out of 35661 genes, 0.0%	1
xylanase activity	2 out of 5985 genes, 0.0%	9 out of 35661 genes, 0.0%	1
transaminase activity	27 out of 5985 genes, 0.5%	156 out of 35661 genes, 0.4%	1
transferase activity, transferring nitrogenous groups	27 out of 5985 genes, 0.5%	156 out of 35661 genes, 0.4%	1
phosphofructokinase activity	9 out of 5985 genes, 0.2%	50 out of 35661 genes, 0.1%	1
ubiquitin-protein transferase activity	45 out of 5985 genes, 0.8%	263 out of 35661 genes, 0.7%	1
geranyltranstransferase activity	3 out of 5985 genes, 0.1%	15 out of 35661 genes, 0.0%	1
monosaccharide transmembrane transporter activity	3 out of 5985 genes, 0.1%	15 out of 35661 genes, 0.0%	1
geranylgeranyl-diphosphate geranylgeranyltransferase activity	3 out of 5985 genes, 0.1%	15 out of 35661 genes, 0.0%	1
receptor serine/threonine kinase binding	3 out of 5985 genes, 0.1%	15 out of 35661 genes, 0.0%	1
inositol trisphosphate phosphatase activity	3 out of 5985 genes, 0.1%	15 out of 35661 genes, 0.0%	1
small GTPase regulator activity	12 out of 5985 genes, 0.2%	68 out of 35661 genes, 0.2%	1
GTPase regulator activity	12 out of 5985 genes, 0.2%	68 out of 35661 genes, 0.2%	1
NADH dehydrogenase activity	27 out of 5985 genes, 0.5%	157 out of 35661 genes, 0.4%	1
phosphoglycerate mutase activity	4 out of 5985 genes, 0.1%	21 out of 35661 genes, 0.1%	1
protein kinase C activity	4 out of 5985 genes, 0.1%	21 out of 35661 genes, 0.1%	1
efflux transmembrane transporter activity	4 out of 5985 genes, 0.1%	21 out of 35661 genes, 0.1%	1
G-protein beta/gamma-subunit complex binding	4 out of 5985 genes, 0.1%	21 out of 35661 genes, 0.1%	1
diphosphate-fructose-6-phosphate 1-phosphotransferase activity	5 out of 5985 genes, 0.1%	27 out of 35661 genes, 0.1%	1
carboxylic acid binding	22 out of 5985 genes, 0.4%	128 out of 35661 genes, 0.4%	1
organic acid binding	22 out of 5985 genes, 0.4%	128 out of 35661 genes, 0.4%	1
hydrolase activity, acting on carbon-nitrogen (but not peptide) bonds, in cyclic amides	7 out of 5985 genes, 0.1%	39 out of 35661 genes, 0.1%	1
aspartic-type endopeptidase activity	11 out of 5985 genes, 0.2%	63 out of 35661 genes, 0.2%	1
aspartic-type peptidase activity	11 out of 5985 genes, 0.2%	63 out of 35661 genes, 0.2%	1
sugar transmembrane transporter activity	12 out of 5985 genes, 0.2%	69 out of 35661 genes, 0.2%	1
monovalent inorganic cation transmembrane transporter activity	94 out of 5985 genes, 1.6%	558 out of 35661 genes, 1.6%	1
small conjugating protein transferase activity	45 out of 5985 genes, 0.8%	266 out of 35661 genes, 0.7%	1
pyridoxal phosphate binding	47 out of 5985 genes, 0.8%	278 out of 35661 genes, 0.8%	1
organic anion transmembrane transporter activity	28 out of 5985 genes, 0.5%	165 out of 35661 genes, 0.5%	1
endonuclease activity, active with either ribo- or deoxyribonucleic acids and producing 5'-phosphomonoesters	6 out of 5985 genes, 0.1%	34 out of 35661 genes, 0.1%	1
acetylglucosaminyltransferase activity	10 out of 5985 genes, 0.2%	58 out of 35661 genes, 0.2%	1
deaminase activity	5 out of 5985 genes, 0.1%	28 out of 35661 genes, 0.1%	1
N,N-dimethylaniline monooxygenase activity	4 out of 5985 genes, 0.1%	22 out of 35661 genes, 0.1%	1
arginine N-methyltransferase activity	4 out of 5985 genes, 0.1%	22 out of 35661 genes, 0.1%	1
protein-arginine N-methyltransferase activity	4 out of 5985 genes, 0.1%	22 out of 35661 genes, 0.1%	1
amino acid kinase activity	3 out of 5985 genes, 0.1%	16 out of 35661 genes, 0.0%	1
galactolipase activity	3 out of 5985 genes, 0.1%	16 out of 35661 genes, 0.0%	1
UTP-monosaccharide-1-phosphate uridylyltransferase activity	3 out of 5985 genes, 0.1%	16 out of 35661 genes, 0.0%	1
regulatory region DNA binding	2 out of 5985 genes, 0.0%	10 out of 35661 genes, 0.0%	1
regulatory region nucleic acid binding	2 out of 5985 genes, 0.0%	10 out of 35661 genes, 0.0%	1
zinc ion transmembrane transporter activity	2 out of 5985 genes, 0.0%	10 out of 35661 genes, 0.0%	1
protein prenyltransferase activity	2 out of 5985 genes, 0.0%	10 out of 35661 genes, 0.0%	1
IAA-Ala conjugate hydrolase activity	2 out of 5985 genes, 0.0%	10 out of 35661 genes, 0.0%	1
oxidoreductase activity, acting on paired donors, with incorporation or reduction of molecular oxygen, reduced iron-sulfur protein as one donor, and incorporation of one atom of oxygen	2 out of 5985 genes, 0.0%	10 out of 35661 genes, 0.0%	1
borate transmembrane transporter activity	2 out of 5985 genes, 0.0%	10 out of 35661 genes, 0.0%	1
hippurate hydrolase activity	2 out of 5985 genes, 0.0%	10 out of 35661 genes, 0.0%	1
primary active transmembrane transporter activity	124 out of 5985 genes, 2.1%	740 out of 35661 genes, 2.1%	1
amino acid binding	14 out of 5985 genes, 0.2%	83 out of 35661 genes, 0.2%	1
serine-type exopeptidase activity	12 out of 5985 genes, 0.2%	71 out of 35661 genes, 0.2%	1
phosphoenolpyruvate carboxykinase activity	9 out of 5985 genes, 0.2%	53 out of 35661 genes, 0.1%	1
phospholipase D activity	8 out of 5985 genes, 0.1%	47 out of 35661 genes, 0.1%	1
oxidoreductase activity, acting on the aldehyde or oxo group of donors, NAD or NADP as acceptor	35 out of 5985 genes, 0.6%	210 out of 35661 genes, 0.6%	1
1-deoxy-D-xylulose-5-phosphate synthase activity	5 out of 5985 genes, 0.1%	29 out of 35661 genes, 0.1%	1
glycogen phosphorylase activity	4 out of 5985 genes, 0.1%	23 out of 35661 genes, 0.1%	1
methylmalonate-semialdehyde dehydrogenase (acylating) activity	3 out of 5985 genes, 0.1%	17 out of 35661 genes, 0.0%	1
mRNA methyltransferase activity	3 out of 5985 genes, 0.1%	17 out of 35661 genes, 0.0%	1
intramolecular oxidoreductase activity, transposing C=C bonds	3 out of 5985 genes, 0.1%	17 out of 35661 genes, 0.0%	1
UDP-arabinose 4-epimerase activity	3 out of 5985 genes, 0.1%	17 out of 35661 genes, 0.0%	1
uridylyltransferase activity	3 out of 5985 genes, 0.1%	17 out of 35661 genes, 0.0%	1
pattern binding	9 out of 5985 genes, 0.2%	54 out of 35661 genes, 0.2%	1
polysaccharide binding	9 out of 5985 genes, 0.2%	54 out of 35661 genes, 0.2%	1
P-P-bond-hydrolysis-driven transmembrane transporter activity	122 out of 5985 genes, 2.0%	735 out of 35661 genes, 2.1%	1
NADPH dehydrogenase activity	2 out of 5985 genes, 0.0%	11 out of 35661 genes, 0.0%	1
acetate-CoA ligase activity	2 out of 5985 genes, 0.0%	11 out of 35661 genes, 0.0%	1
ribose phosphate diphosphokinase activity	2 out of 5985 genes, 0.0%	11 out of 35661 genes, 0.0%	1
leucine-tRNA ligase activity	2 out of 5985 genes, 0.0%	11 out of 35661 genes, 0.0%	1
G-protein coupled receptor activity	2 out of 5985 genes, 0.0%	11 out of 35661 genes, 0.0%	1
G-protein coupled GABA receptor activity	2 out of 5985 genes, 0.0%	11 out of 35661 genes, 0.0%	1
glycogenin glucosyltransferase activity	2 out of 5985 genes, 0.0%	11 out of 35661 genes, 0.0%	1
polyamine transmembrane transporter activity	2 out of 5985 genes, 0.0%	11 out of 35661 genes, 0.0%	1
polyamine-transporting ATPase activity	2 out of 5985 genes, 0.0%	11 out of 35661 genes, 0.0%	1
oxidoreductase activity, acting on a sulfur group of donors, oxygen as acceptor	2 out of 5985 genes, 0.0%	11 out of 35661 genes, 0.0%	1
carbon-oxygen lyase activity, acting on polysaccharides	2 out of 5985 genes, 0.0%	11 out of 35661 genes, 0.0%	1
GABA receptor activity	2 out of 5985 genes, 0.0%	11 out of 35661 genes, 0.0%	1
pectate lyase activity	2 out of 5985 genes, 0.0%	11 out of 35661 genes, 0.0%	1
beta-tubulin binding	2 out of 5985 genes, 0.0%	11 out of 35661 genes, 0.0%	1
transferase activity, transferring one-carbon groups	112 out of 5985 genes, 1.9%	676 out of 35661 genes, 1.9%	1
transferase activity, transferring acyl groups other than amino-acyl groups	82 out of 5985 genes, 1.4%	496 out of 35661 genes, 1.4%	1
histone binding	10 out of 5985 genes, 0.2%	61 out of 35661 genes, 0.2%	1
RNA polymerase II transcription factor binding transcription factor activity	4 out of 5985 genes, 0.1%	24 out of 35661 genes, 0.1%	1
RNA polymerase II transcription cofactor activity	4 out of 5985 genes, 0.1%	24 out of 35661 genes, 0.1%	1
dicarboxylic acid transmembrane transporter activity	4 out of 5985 genes, 0.1%	24 out of 35661 genes, 0.1%	1
NADP binding	32 out of 5985 genes, 0.5%	196 out of 35661 genes, 0.5%	1
monosaccharide binding	7 out of 5985 genes, 0.1%	43 out of 35661 genes, 0.1%	1
polynucleotide adenylyltransferase activity	3 out of 5985 genes, 0.1%	18 out of 35661 genes, 0.1%	1
S-methyltransferase activity	3 out of 5985 genes, 0.1%	18 out of 35661 genes, 0.1%	1
auxin efflux transmembrane transporter activity	3 out of 5985 genes, 0.1%	18 out of 35661 genes, 0.1%	1
kinase activator activity	3 out of 5985 genes, 0.1%	18 out of 35661 genes, 0.1%	1
oxidoreductase activity, acting on NAD(P)H	64 out of 5985 genes, 1.1%	391 out of 35661 genes, 1.1%	1
actin binding	22 out of 5985 genes, 0.4%	136 out of 35661 genes, 0.4%	1
protein binding transcription factor activity	9 out of 5985 genes, 0.2%	56 out of 35661 genes, 0.2%	1
nucleotide kinase activity	9 out of 5985 genes, 0.2%	56 out of 35661 genes, 0.2%	1
beta-amylase activity	5 out of 5985 genes, 0.1%	31 out of 35661 genes, 0.1%	1
exonuclease activity	19 out of 5985 genes, 0.3%	118 out of 35661 genes, 0.3%	1
protein phosphatase type 2A regulator activity	8 out of 5985 genes, 0.1%	50 out of 35661 genes, 0.1%	1
protein phosphatase regulator activity	8 out of 5985 genes, 0.1%	50 out of 35661 genes, 0.1%	1
hydroxyacylglutathione hydrolase activity	2 out of 5985 genes, 0.0%	12 out of 35661 genes, 0.0%	1
gibberellin 3-beta-dioxygenase activity	2 out of 5985 genes, 0.0%	12 out of 35661 genes, 0.0%	1
oxidoreductase activity, acting on iron-sulfur proteins as donors	2 out of 5985 genes, 0.0%	12 out of 35661 genes, 0.0%	1
ATPase activity, coupled to transmembrane movement of ions	76 out of 5985 genes, 1.3%	466 out of 35661 genes, 1.3%	1
solute:cation symporter activity	10 out of 5985 genes, 0.2%	63 out of 35661 genes, 0.2%	1
transferase activity, transferring aldehyde or ketonic groups	10 out of 5985 genes, 0.2%	63 out of 35661 genes, 0.2%	1
endoribonuclease activity	6 out of 5985 genes, 0.1%	38 out of 35661 genes, 0.1%	1
malic enzyme activity	3 out of 5985 genes, 0.1%	19 out of 35661 genes, 0.1%	1
ribokinase activity	3 out of 5985 genes, 0.1%	19 out of 35661 genes, 0.1%	1
arsenite secondary active transmembrane transporter activity	3 out of 5985 genes, 0.1%	19 out of 35661 genes, 0.1%	1
small protein activating enzyme activity	3 out of 5985 genes, 0.1%	19 out of 35661 genes, 0.1%	1
arsenite-transmembrane transporting ATPase activity	3 out of 5985 genes, 0.1%	19 out of 35661 genes, 0.1%	1
oxidosqualene cyclase activity	3 out of 5985 genes, 0.1%	19 out of 35661 genes, 0.1%	1
flavonoid 3',5'-hydroxylase activity	3 out of 5985 genes, 0.1%	19 out of 35661 genes, 0.1%	1
phosphatase regulator activity	8 out of 5985 genes, 0.1%	51 out of 35661 genes, 0.1%	1
anion channel activity	5 out of 5985 genes, 0.1%	32 out of 35661 genes, 0.1%	1
voltage-gated anion channel activity	5 out of 5985 genes, 0.1%	32 out of 35661 genes, 0.1%	1
enzyme activator activity	14 out of 5985 genes, 0.2%	89 out of 35661 genes, 0.2%	1
symporter activity	10 out of 5985 genes, 0.2%	64 out of 35661 genes, 0.2%	1
oxidoreductase activity, acting on paired donors, with incorporation or reduction of molecular oxygen, reduced flavin or flavoprotein as one donor, and incorporation of one atom of oxygen	4 out of 5985 genes, 0.1%	26 out of 35661 genes, 0.1%	1
dihydrokaempferol 4-reductase activity	4 out of 5985 genes, 0.1%	26 out of 35661 genes, 0.1%	1
actin filament binding	4 out of 5985 genes, 0.1%	26 out of 35661 genes, 0.1%	1
aromatase activity	4 out of 5985 genes, 0.1%	26 out of 35661 genes, 0.1%	1
amylase activity	6 out of 5985 genes, 0.1%	39 out of 35661 genes, 0.1%	1
phospholipid-translocating ATPase activity	8 out of 5985 genes, 0.1%	52 out of 35661 genes, 0.1%	1
nucleoside transmembrane transporter activity	8 out of 5985 genes, 0.1%	52 out of 35661 genes, 0.1%	1
3-isopropylmalate dehydratase activity	2 out of 5985 genes, 0.0%	13 out of 35661 genes, 0.0%	1
adenine phosphoribosyltransferase activity	2 out of 5985 genes, 0.0%	13 out of 35661 genes, 0.0%	1
ionotropic glutamate receptor activity	2 out of 5985 genes, 0.0%	13 out of 35661 genes, 0.0%	1
excitatory extracellular ligand-gated ion channel activity	2 out of 5985 genes, 0.0%	13 out of 35661 genes, 0.0%	1
extracellular-glutamate-gated ion channel activity	2 out of 5985 genes, 0.0%	13 out of 35661 genes, 0.0%	1
glutamate receptor activity	2 out of 5985 genes, 0.0%	13 out of 35661 genes, 0.0%	1
cyclin-dependent protein serine/threonine kinase regulator activity	2 out of 5985 genes, 0.0%	13 out of 35661 genes, 0.0%	1
ER retention sequence binding	2 out of 5985 genes, 0.0%	13 out of 35661 genes, 0.0%	1
carboxypeptidase activity	17 out of 5985 genes, 0.3%	109 out of 35661 genes, 0.3%	1
phosphorylase activity	5 out of 5985 genes, 0.1%	33 out of 35661 genes, 0.1%	1
5'-3' DNA helicase activity	5 out of 5985 genes, 0.1%	33 out of 35661 genes, 0.1%	1
ATP-dependent 5'-3' DNA helicase activity	5 out of 5985 genes, 0.1%	33 out of 35661 genes, 0.1%	1
magnesium ion binding	58 out of 5985 genes, 1.0%	362 out of 35661 genes, 1.0%	1
glutathione peroxidase activity	3 out of 5985 genes, 0.1%	20 out of 35661 genes, 0.1%	1
transcription factor binding transcription factor activity	8 out of 5985 genes, 0.1%	53 out of 35661 genes, 0.1%	1
transcription cofactor activity	8 out of 5985 genes, 0.1%	53 out of 35661 genes, 0.1%	1
aconitate hydratase activity	4 out of 5985 genes, 0.1%	27 out of 35661 genes, 0.1%	1
transferase activity, transferring acyl groups	118 out of 5985 genes, 2.0%	730 out of 35661 genes, 2.0%	1
FMN binding	15 out of 5985 genes, 0.3%	98 out of 35661 genes, 0.3%	1
nucleobase-containing compound transmembrane transporter activity	12 out of 5985 genes, 0.2%	79 out of 35661 genes, 0.2%	1
carboxylic ester hydrolase activity	36 out of 5985 genes, 0.6%	229 out of 35661 genes, 0.6%	1
coenzyme binding	170 out of 5985 genes, 2.8%	1048 out of 35661 genes, 2.9%	1
phospholipid transporter activity	8 out of 5985 genes, 0.1%	54 out of 35661 genes, 0.2%	1
dolichyl-diphosphooligosaccharide-protein glycotransferase activity	6 out of 5985 genes, 0.1%	41 out of 35661 genes, 0.1%	1
oxoglutarate dehydrogenase (succinyl-transferring) activity	2 out of 5985 genes, 0.0%	14 out of 35661 genes, 0.0%	1
phosphoglucomutase activity	2 out of 5985 genes, 0.0%	14 out of 35661 genes, 0.0%	1
procollagen-proline 4-dioxygenase activity	2 out of 5985 genes, 0.0%	14 out of 35661 genes, 0.0%	1
inorganic anion exchanger activity	2 out of 5985 genes, 0.0%	14 out of 35661 genes, 0.0%	1
phosphatidylinositol-4,5-bisphosphate binding	2 out of 5985 genes, 0.0%	14 out of 35661 genes, 0.0%	1
procollagen-proline dioxygenase activity	2 out of 5985 genes, 0.0%	14 out of 35661 genes, 0.0%	1
peptidyl-proline dioxygenase activity	2 out of 5985 genes, 0.0%	14 out of 35661 genes, 0.0%	1
peptidyl-proline 4-dioxygenase activity	2 out of 5985 genes, 0.0%	14 out of 35661 genes, 0.0%	1
electron transporter, transferring electrons within CoQH2-cytochrome c reductase complex activity	2 out of 5985 genes, 0.0%	14 out of 35661 genes, 0.0%	1
ATP:ADP antiporter activity	3 out of 5985 genes, 0.1%	21 out of 35661 genes, 0.1%	1
monocarboxylic acid transmembrane transporter activity	3 out of 5985 genes, 0.1%	21 out of 35661 genes, 0.1%	1
auxin transmembrane transporter activity	3 out of 5985 genes, 0.1%	21 out of 35661 genes, 0.1%	1
inositol phosphate phosphatase activity	4 out of 5985 genes, 0.1%	28 out of 35661 genes, 0.1%	1
mRNA binding	5 out of 5985 genes, 0.1%	35 out of 35661 genes, 0.1%	1
L-ascorbic acid binding	5 out of 5985 genes, 0.1%	35 out of 35661 genes, 0.1%	1
poly(A) RNA binding	5 out of 5985 genes, 0.1%	35 out of 35661 genes, 0.1%	1
ATP-dependent DNA helicase activity	12 out of 5985 genes, 0.2%	81 out of 35661 genes, 0.2%	1
ubiquitin protein ligase binding	6 out of 5985 genes, 0.1%	42 out of 35661 genes, 0.1%	1
small conjugating protein ligase binding	6 out of 5985 genes, 0.1%	42 out of 35661 genes, 0.1%	1
NADPH:quinone reductase activity	3 out of 5985 genes, 0.1%	22 out of 35661 genes, 0.1%	1
folic acid transporter activity	3 out of 5985 genes, 0.1%	22 out of 35661 genes, 0.1%	1
O-acetyltransferase activity	3 out of 5985 genes, 0.1%	22 out of 35661 genes, 0.1%	1
diphosphotransferase activity	3 out of 5985 genes, 0.1%	22 out of 35661 genes, 0.1%	1
vitamin transporter activity	3 out of 5985 genes, 0.1%	22 out of 35661 genes, 0.1%	1
aminoacyl-tRNA ligase activity	41 out of 5985 genes, 0.7%	265 out of 35661 genes, 0.7%	1
3-hydroxyacyl-CoA dehydrogenase activity	4 out of 5985 genes, 0.1%	29 out of 35661 genes, 0.1%	1
primary amine oxidase activity	4 out of 5985 genes, 0.1%	29 out of 35661 genes, 0.1%	1
ribonuclease III activity	2 out of 5985 genes, 0.0%	15 out of 35661 genes, 0.0%	1
phenylalanine-tRNA ligase activity	2 out of 5985 genes, 0.0%	15 out of 35661 genes, 0.0%	1
Ras guanyl-nucleotide exchange factor activity	2 out of 5985 genes, 0.0%	15 out of 35661 genes, 0.0%	1
Rho guanyl-nucleotide exchange factor activity	2 out of 5985 genes, 0.0%	15 out of 35661 genes, 0.0%	1
double-stranded RNA-specific ribonuclease activity	2 out of 5985 genes, 0.0%	15 out of 35661 genes, 0.0%	1
protein self-association	2 out of 5985 genes, 0.0%	15 out of 35661 genes, 0.0%	1
sucrose-phosphate synthase activity	2 out of 5985 genes, 0.0%	15 out of 35661 genes, 0.0%	1
oxidoreductase activity, acting on CH or CH2 groups, with an iron-sulfur protein as acceptor	2 out of 5985 genes, 0.0%	15 out of 35661 genes, 0.0%	1
UDP-glucose 4-epimerase activity	5 out of 5985 genes, 0.1%	36 out of 35661 genes, 0.1%	1
oligosaccharyl transferase activity	6 out of 5985 genes, 0.1%	43 out of 35661 genes, 0.1%	1
purine nucleoside transmembrane transporter activity	6 out of 5985 genes, 0.1%	43 out of 35661 genes, 0.1%	1
protein dimerization activity	87 out of 5985 genes, 1.5%	551 out of 35661 genes, 1.5%	1
ATPase activity, coupled to transmembrane movement of substances	100 out of 5985 genes, 1.7%	633 out of 35661 genes, 1.8%	1
ligase activity	152 out of 5985 genes, 2.5%	952 out of 35661 genes, 2.7%	1
arsenite transmembrane transporter activity	3 out of 5985 genes, 0.1%	23 out of 35661 genes, 0.1%	1
uridine kinase activity	5 out of 5985 genes, 0.1%	37 out of 35661 genes, 0.1%	1
ubiquinol-cytochrome-c reductase activity	6 out of 5985 genes, 0.1%	44 out of 35661 genes, 0.1%	1
oxidoreductase activity, acting on diphenols and related substances as donors, cytochrome as acceptor	6 out of 5985 genes, 0.1%	44 out of 35661 genes, 0.1%	1
intramolecular oxidoreductase activity, interconverting aldoses and ketoses	6 out of 5985 genes, 0.1%	44 out of 35661 genes, 0.1%	1
acetolactate synthase activity	2 out of 5985 genes, 0.0%	16 out of 35661 genes, 0.0%	1
ARF guanyl-nucleotide exchange factor activity	2 out of 5985 genes, 0.0%	16 out of 35661 genes, 0.0%	1
endopeptidase activity	83 out of 5985 genes, 1.4%	531 out of 35661 genes, 1.5%	1
xenobiotic-transporting ATPase activity	9 out of 5985 genes, 0.2%	65 out of 35661 genes, 0.2%	1
xenobiotic transporter activity	9 out of 5985 genes, 0.2%	65 out of 35661 genes, 0.2%	1
solute:proton antiporter activity	10 out of 5985 genes, 0.2%	72 out of 35661 genes, 0.2%	1
carbohydrate derivative transporter activity	10 out of 5985 genes, 0.2%	72 out of 35661 genes, 0.2%	1
metalloexopeptidase activity	7 out of 5985 genes, 0.1%	52 out of 35661 genes, 0.1%	1
protein transmembrane transporter activity	7 out of 5985 genes, 0.1%	52 out of 35661 genes, 0.1%	1
P-P-bond-hydrolysis-driven protein transmembrane transporter activity	7 out of 5985 genes, 0.1%	52 out of 35661 genes, 0.1%	1
macromolecule transmembrane transporter activity	7 out of 5985 genes, 0.1%	52 out of 35661 genes, 0.1%	1
alpha-glucosidase activity	7 out of 5985 genes, 0.1%	52 out of 35661 genes, 0.1%	1
squalene monooxygenase activity	3 out of 5985 genes, 0.1%	24 out of 35661 genes, 0.1%	1
phosphogluconate dehydrogenase (decarboxylating) activity	3 out of 5985 genes, 0.1%	24 out of 35661 genes, 0.1%	1
protein tyrosine/serine/threonine phosphatase activity	3 out of 5985 genes, 0.1%	24 out of 35661 genes, 0.1%	1
protein homodimerization activity	13 out of 5985 genes, 0.2%	93 out of 35661 genes, 0.3%	1
DNA photolyase activity	2 out of 5985 genes, 0.0%	17 out of 35661 genes, 0.0%	1
organic hydroxy compound transmembrane transporter activity	2 out of 5985 genes, 0.0%	17 out of 35661 genes, 0.0%	1
phosphatidylinositol bisphosphate binding	2 out of 5985 genes, 0.0%	17 out of 35661 genes, 0.0%	1
ligase activity, forming carbon-oxygen bonds	41 out of 5985 genes, 0.7%	273 out of 35661 genes, 0.8%	1
ligase activity, forming aminoacyl-tRNA and related compounds	41 out of 5985 genes, 0.7%	273 out of 35661 genes, 0.8%	1
oxidoreductase activity, acting on the CH-NH2 group of donors, NAD or NADP as acceptor	6 out of 5985 genes, 0.1%	46 out of 35661 genes, 0.1%	1
metallopeptidase activity	37 out of 5985 genes, 0.6%	248 out of 35661 genes, 0.7%	1
lipid transporter activity	9 out of 5985 genes, 0.2%	67 out of 35661 genes, 0.2%	1
transcription factor binding	3 out of 5985 genes, 0.1%	25 out of 35661 genes, 0.1%	1
hydrogen-exporting ATPase activity, phosphorylative mechanism	3 out of 5985 genes, 0.1%	25 out of 35661 genes, 0.1%	1
ubiquitin thiolesterase activity	10 out of 5985 genes, 0.2%	74 out of 35661 genes, 0.2%	1
ATPase activity, coupled to movement of substances	100 out of 5985 genes, 1.7%	644 out of 35661 genes, 1.8%	1
DNA-dependent ATPase activity	21 out of 5985 genes, 0.4%	147 out of 35661 genes, 0.4%	1
zinc ion binding	266 out of 5985 genes, 4.4%	1664 out of 35661 genes, 4.7%	1
methionine adenosyltransferase activity	5 out of 5985 genes, 0.1%	40 out of 35661 genes, 0.1%	1
starch synthase activity	5 out of 5985 genes, 0.1%	40 out of 35661 genes, 0.1%	1
anion:anion antiporter activity	5 out of 5985 genes, 0.1%	40 out of 35661 genes, 0.1%	1
sequence-specific DNA binding	31 out of 5985 genes, 0.5%	212 out of 35661 genes, 0.6%	1
cation-transporting ATPase activity	59 out of 5985 genes, 1.0%	390 out of 35661 genes, 1.1%	1
monovalent cation:proton antiporter activity	4 out of 5985 genes, 0.1%	33 out of 35661 genes, 0.1%	1
hydrolase activity, acting on ether bonds	4 out of 5985 genes, 0.1%	33 out of 35661 genes, 0.1%	1
solute:cation antiporter activity	10 out of 5985 genes, 0.2%	75 out of 35661 genes, 0.2%	1
phosphatidate cytidylyltransferase activity	2 out of 5985 genes, 0.0%	18 out of 35661 genes, 0.1%	1
tryptophan synthase activity	2 out of 5985 genes, 0.0%	18 out of 35661 genes, 0.1%	1
nucleotidase activity	2 out of 5985 genes, 0.0%	18 out of 35661 genes, 0.1%	1
secondary active sulfate transmembrane transporter activity	2 out of 5985 genes, 0.0%	18 out of 35661 genes, 0.1%	1
amide transmembrane transporter activity	2 out of 5985 genes, 0.0%	18 out of 35661 genes, 0.1%	1
oxidoreductase activity, acting on a sulfur group of donors, NAD(P) as acceptor	12 out of 5985 genes, 0.2%	89 out of 35661 genes, 0.2%	1
peptidase activity	195 out of 5985 genes, 3.3%	1234 out of 35661 genes, 3.5%	1
peptidase activity, acting on L-amino acid peptides	156 out of 5985 genes, 2.6%	995 out of 35661 genes, 2.8%	1
ubiquitinyl hydrolase activity	10 out of 5985 genes, 0.2%	76 out of 35661 genes, 0.2%	1
cofactor binding	228 out of 5985 genes, 3.8%	1439 out of 35661 genes, 4.0%	1
exopeptidase activity	32 out of 5985 genes, 0.5%	221 out of 35661 genes, 0.6%	1
oxidoreductase activity, acting on the aldehyde or oxo group of donors	39 out of 5985 genes, 0.7%	266 out of 35661 genes, 0.7%	1
ADP transmembrane transporter activity	4 out of 5985 genes, 0.1%	34 out of 35661 genes, 0.1%	1
carbon-nitrogen ligase activity, with glutamine as amido-N-donor	7 out of 5985 genes, 0.1%	56 out of 35661 genes, 0.2%	1
aldehyde dehydrogenase (NAD) activity	2 out of 5985 genes, 0.0%	19 out of 35661 genes, 0.1%	1
histone deacetylase activity	2 out of 5985 genes, 0.0%	19 out of 35661 genes, 0.1%	1
deacetylase activity	2 out of 5985 genes, 0.0%	19 out of 35661 genes, 0.1%	1
protein deacetylase activity	2 out of 5985 genes, 0.0%	19 out of 35661 genes, 0.1%	1
potassium ion binding	5 out of 5985 genes, 0.1%	42 out of 35661 genes, 0.1%	1
alkali metal ion binding	5 out of 5985 genes, 0.1%	42 out of 35661 genes, 0.1%	1
guanyl-nucleotide exchange factor activity	4 out of 5985 genes, 0.1%	35 out of 35661 genes, 0.1%	1
myosin heavy chain kinase activity	7 out of 5985 genes, 0.1%	57 out of 35661 genes, 0.2%	1
hydrolase activity, acting on acid anhydrides, catalyzing transmembrane movement of substances	101 out of 5985 genes, 1.7%	662 out of 35661 genes, 1.9%	1
pyruvate kinase activity	5 out of 5985 genes, 0.1%	43 out of 35661 genes, 0.1%	1
ATP citrate synthase activity	3 out of 5985 genes, 0.1%	28 out of 35661 genes, 0.1%	1
thioredoxin-disulfide reductase activity	3 out of 5985 genes, 0.1%	28 out of 35661 genes, 0.1%	1
glycine-tRNA ligase activity	3 out of 5985 genes, 0.1%	28 out of 35661 genes, 0.1%	1
asparagine synthase (glutamine-hydrolyzing) activity	2 out of 5985 genes, 0.0%	20 out of 35661 genes, 0.1%	1
signal sequence binding	2 out of 5985 genes, 0.0%	20 out of 35661 genes, 0.1%	1
ARF GTPase activator activity	2 out of 5985 genes, 0.0%	20 out of 35661 genes, 0.1%	1
isocitrate hydro-lyase (cis-aconitate-forming) activity	2 out of 5985 genes, 0.0%	20 out of 35661 genes, 0.1%	1
intramolecular transferase activity, phosphotransferases	8 out of 5985 genes, 0.1%	65 out of 35661 genes, 0.2%	1
serine-type carboxypeptidase activity	7 out of 5985 genes, 0.1%	58 out of 35661 genes, 0.2%	1
phosphotransferase activity, carboxyl group as acceptor	4 out of 5985 genes, 0.1%	36 out of 35661 genes, 0.1%	1
adenylyltransferase activity	6 out of 5985 genes, 0.1%	51 out of 35661 genes, 0.1%	1
intramolecular transferase activity	23 out of 5985 genes, 0.4%	169 out of 35661 genes, 0.5%	1
C-acyltransferase activity	4 out of 5985 genes, 0.1%	37 out of 35661 genes, 0.1%	1
mannosyltransferase activity	2 out of 5985 genes, 0.0%	21 out of 35661 genes, 0.1%	1
translation release factor activity, codon specific	2 out of 5985 genes, 0.0%	21 out of 35661 genes, 0.1%	1
nucleotide transmembrane transporter activity	7 out of 5985 genes, 0.1%	60 out of 35661 genes, 0.2%	1
aldehyde-lyase activity	6 out of 5985 genes, 0.1%	53 out of 35661 genes, 0.1%	1
hydrogen ion transmembrane transporter activity	66 out of 5985 genes, 1.1%	450 out of 35661 genes, 1.3%	1
nuclease activity	33 out of 5985 genes, 0.6%	237 out of 35661 genes, 0.7%	1
glutathione transferase activity	3 out of 5985 genes, 0.1%	30 out of 35661 genes, 0.1%	1
protein binding	431 out of 5985 genes, 7.2%	2708 out of 35661 genes, 7.6%	1
ATP binding	829 out of 5985 genes, 13.9%	5126 out of 35661 genes, 14.4%	1
ATP transmembrane transporter activity	4 out of 5985 genes, 0.1%	38 out of 35661 genes, 0.1%	1
aminopeptidase activity	9 out of 5985 genes, 0.2%	75 out of 35661 genes, 0.2%	1
metalloendopeptidase activity	21 out of 5985 genes, 0.4%	158 out of 35661 genes, 0.4%	1
kinase regulator activity	5 out of 5985 genes, 0.1%	46 out of 35661 genes, 0.1%	1
ATP-dependent peptidase activity	4 out of 5985 genes, 0.1%	39 out of 35661 genes, 0.1%	1
nucleoside kinase activity	5 out of 5985 genes, 0.1%	47 out of 35661 genes, 0.1%	1
succinate-CoA ligase (ADP-forming) activity	2 out of 5985 genes, 0.0%	23 out of 35661 genes, 0.1%	1
peptide binding	2 out of 5985 genes, 0.0%	23 out of 35661 genes, 0.1%	1
phosphatidylinositol phosphate binding	2 out of 5985 genes, 0.0%	23 out of 35661 genes, 0.1%	1
DNA helicase activity	12 out of 5985 genes, 0.2%	99 out of 35661 genes, 0.3%	1
adenyl ribonucleotide binding	832 out of 5985 genes, 13.9%	5163 out of 35661 genes, 14.5%	1
adenine nucleotide transmembrane transporter activity	4 out of 5985 genes, 0.1%	40 out of 35661 genes, 0.1%	1
phosphopyruvate hydratase activity	4 out of 5985 genes, 0.1%	40 out of 35661 genes, 0.1%	1
purine ribonucleotide transmembrane transporter activity	4 out of 5985 genes, 0.1%	40 out of 35661 genes, 0.1%	1
purine nucleotide transmembrane transporter activity	4 out of 5985 genes, 0.1%	40 out of 35661 genes, 0.1%	1
histone acetyltransferase activity	7 out of 5985 genes, 0.1%	63 out of 35661 genes, 0.2%	1
acetyl-CoA:L-lysine N6-acetyltransferase	7 out of 5985 genes, 0.1%	63 out of 35661 genes, 0.2%	1
adenyl nucleotide binding	832 out of 5985 genes, 13.9%	5164 out of 35661 genes, 14.5%	1
transferase activity, transferring sulfur-containing groups	5 out of 5985 genes, 0.1%	48 out of 35661 genes, 0.1%	1
endonuclease activity	9 out of 5985 genes, 0.2%	78 out of 35661 genes, 0.2%	1
NAD binding	29 out of 5985 genes, 0.5%	217 out of 35661 genes, 0.6%	1
citrate (Si)-synthase activity	2 out of 5985 genes, 0.0%	24 out of 35661 genes, 0.1%	1
lactate dehydrogenase activity	2 out of 5985 genes, 0.0%	24 out of 35661 genes, 0.1%	1
citrate synthase activity	2 out of 5985 genes, 0.0%	24 out of 35661 genes, 0.1%	1
chromatin binding	22 out of 5985 genes, 0.4%	170 out of 35661 genes, 0.5%	1
sugar-phosphatase activity	3 out of 5985 genes, 0.1%	33 out of 35661 genes, 0.1%	1
DNA-directed RNA polymerase activity	19 out of 5985 genes, 0.3%	150 out of 35661 genes, 0.4%	1
quinone binding	10 out of 5985 genes, 0.2%	87 out of 35661 genes, 0.2%	1
poly-pyrimidine tract binding	5 out of 5985 genes, 0.1%	50 out of 35661 genes, 0.1%	1
poly(U) RNA binding	5 out of 5985 genes, 0.1%	50 out of 35661 genes, 0.1%	1
ubiquitin-specific protease activity	2 out of 5985 genes, 0.0%	25 out of 35661 genes, 0.1%	1
RNA methyltransferase activity	6 out of 5985 genes, 0.1%	58 out of 35661 genes, 0.2%	1
motor activity	25 out of 5985 genes, 0.4%	193 out of 35661 genes, 0.5%	1
long-chain fatty acid-CoA ligase activity	3 out of 5985 genes, 0.1%	34 out of 35661 genes, 0.1%	1
RNA polymerase activity	20 out of 5985 genes, 0.3%	159 out of 35661 genes, 0.4%	1
acyl-CoA dehydrogenase activity	5 out of 5985 genes, 0.1%	51 out of 35661 genes, 0.1%	1
cobalt ion binding	20 out of 5985 genes, 0.3%	160 out of 35661 genes, 0.4%	1
dihydrolipoyl dehydrogenase activity	2 out of 5985 genes, 0.0%	26 out of 35661 genes, 0.1%	1
protein tyrosine phosphatase activity	3 out of 5985 genes, 0.1%	35 out of 35661 genes, 0.1%	1
fatty acid ligase activity	3 out of 5985 genes, 0.1%	35 out of 35661 genes, 0.1%	1
unfolded protein binding	51 out of 5985 genes, 0.9%	371 out of 35661 genes, 1.0%	1
N-acetyltransferase activity	15 out of 5985 genes, 0.3%	127 out of 35661 genes, 0.4%	1
transferase activity, transferring acyl groups, acyl groups converted into alkyl on transfer	10 out of 5985 genes, 0.2%	91 out of 35661 genes, 0.3%	1
ligase activity, forming carbon-nitrogen bonds	39 out of 5985 genes, 0.7%	292 out of 35661 genes, 0.8%	1
RNA-directed DNA polymerase activity	3 out of 5985 genes, 0.1%	36 out of 35661 genes, 0.1%	1
tRNA binding	2 out of 5985 genes, 0.0%	27 out of 35661 genes, 0.1%	1
glyceraldehyde-3-phosphate dehydrogenase (NAD+) (phosphorylating) activity	2 out of 5985 genes, 0.0%	27 out of 35661 genes, 0.1%	1
small conjugating protein-specific protease activity	2 out of 5985 genes, 0.0%	27 out of 35661 genes, 0.1%	1
L-malate dehydrogenase activity	2 out of 5985 genes, 0.0%	27 out of 35661 genes, 0.1%	1
isomerase activity	119 out of 5985 genes, 2.0%	812 out of 35661 genes, 2.3%	1
cation:cation antiporter activity	4 out of 5985 genes, 0.1%	45 out of 35661 genes, 0.1%	1
cytoskeletal protein binding	35 out of 5985 genes, 0.6%	267 out of 35661 genes, 0.7%	1
enoyl-CoA hydratase activity	2 out of 5985 genes, 0.0%	28 out of 35661 genes, 0.1%	1
amide binding	2 out of 5985 genes, 0.0%	28 out of 35661 genes, 0.1%	1
L-phenylalanine aminotransferase activity	2 out of 5985 genes, 0.0%	29 out of 35661 genes, 0.1%	1
L-phenylalanine:2-oxoglutarate aminotransferase activity	2 out of 5985 genes, 0.0%	29 out of 35661 genes, 0.1%	1
acid-amino acid ligase activity	12 out of 5985 genes, 0.2%	110 out of 35661 genes, 0.3%	1
N-acyltransferase activity	16 out of 5985 genes, 0.3%	140 out of 35661 genes, 0.4%	1
phosphotransferase activity, phosphate group as acceptor	12 out of 5985 genes, 0.2%	111 out of 35661 genes, 0.3%	1
microtubule motor activity	14 out of 5985 genes, 0.2%	126 out of 35661 genes, 0.4%	1
protein kinase regulator activity	2 out of 5985 genes, 0.0%	30 out of 35661 genes, 0.1%	1
single-stranded RNA binding	5 out of 5985 genes, 0.1%	57 out of 35661 genes, 0.2%	1
malate dehydrogenase activity	5 out of 5985 genes, 0.1%	57 out of 35661 genes, 0.2%	1
single-stranded DNA binding	2 out of 5985 genes, 0.0%	31 out of 35661 genes, 0.1%	1
translation release factor activity	2 out of 5985 genes, 0.0%	31 out of 35661 genes, 0.1%	1
succinate-CoA ligase activity	2 out of 5985 genes, 0.0%	31 out of 35661 genes, 0.1%	1
translation termination factor activity	2 out of 5985 genes, 0.0%	31 out of 35661 genes, 0.1%	1
RNA polymerase II carboxy-terminal domain kinase activity	2 out of 5985 genes, 0.0%	31 out of 35661 genes, 0.1%	1
protein heterodimerization activity	38 out of 5985 genes, 0.6%	298 out of 35661 genes, 0.8%	1
DNA-directed DNA polymerase activity	6 out of 5985 genes, 0.1%	68 out of 35661 genes, 0.2%	1
oxidoreductase activity, acting on CH or CH2 groups	4 out of 5985 genes, 0.1%	51 out of 35661 genes, 0.1%	1
aminoacyl-tRNA editing activity	3 out of 5985 genes, 0.1%	42 out of 35661 genes, 0.1%	1
microtubule-severing ATPase activity	13 out of 5985 genes, 0.2%	123 out of 35661 genes, 0.3%	1
SNAP receptor activity	2 out of 5985 genes, 0.0%	33 out of 35661 genes, 0.1%	1
sodium ion transmembrane transporter activity	2 out of 5985 genes, 0.0%	33 out of 35661 genes, 0.1%	1
hydrogen-exporting ATPase activity	10 out of 5985 genes, 0.2%	103 out of 35661 genes, 0.3%	1
proton-transporting ATPase activity, rotational mechanism	7 out of 5985 genes, 0.1%	79 out of 35661 genes, 0.2%	1
oxidoreductase activity, acting on the aldehyde or oxo group of donors, disulfide as acceptor	4 out of 5985 genes, 0.1%	54 out of 35661 genes, 0.2%	1
isocitrate dehydrogenase activity	2 out of 5985 genes, 0.0%	35 out of 35661 genes, 0.1%	1
small molecule binding	1564 out of 5985 genes, 26.1%	9747 out of 35661 genes, 27.3%	1
nucleobase-containing compound kinase activity	16 out of 5985 genes, 0.3%	153 out of 35661 genes, 0.4%	1
acetyltransferase activity	18 out of 5985 genes, 0.3%	170 out of 35661 genes, 0.5%	1
protein complex binding	17 out of 5985 genes, 0.3%	163 out of 35661 genes, 0.5%	1
nucleotidyltransferase activity	65 out of 5985 genes, 1.1%	503 out of 35661 genes, 1.4%	1
2 iron, 2 sulfur cluster binding	6 out of 5985 genes, 0.1%	77 out of 35661 genes, 0.2%	1
structural constituent of cytoskeleton	20 out of 5985 genes, 0.3%	189 out of 35661 genes, 0.5%	1
tubulin binding	11 out of 5985 genes, 0.2%	120 out of 35661 genes, 0.3%	1
4 iron, 4 sulfur cluster binding	12 out of 5985 genes, 0.2%	128 out of 35661 genes, 0.4%	1
DNA polymerase activity	9 out of 5985 genes, 0.2%	104 out of 35661 genes, 0.3%	1
threonine-type endopeptidase activity	7 out of 5985 genes, 0.1%	88 out of 35661 genes, 0.2%	1
threonine-type peptidase activity	7 out of 5985 genes, 0.1%	88 out of 35661 genes, 0.2%	1
structure-specific DNA binding	7 out of 5985 genes, 0.1%	89 out of 35661 genes, 0.2%	1
microtubule binding	9 out of 5985 genes, 0.2%	106 out of 35661 genes, 0.3%	1
DNA binding	239 out of 5985 genes, 4.0%	1649 out of 35661 genes, 4.6%	1
damaged DNA binding	3 out of 5985 genes, 0.1%	53 out of 35661 genes, 0.1%	1
mismatched DNA binding	2 out of 5985 genes, 0.0%	43 out of 35661 genes, 0.1%	1
nucleotide binding	1510 out of 5985 genes, 25.2%	9506 out of 35661 genes, 26.7%	1
nucleoside phosphate binding	1510 out of 5985 genes, 25.2%	9506 out of 35661 genes, 26.7%	1
double-stranded DNA binding	4 out of 5985 genes, 0.1%	67 out of 35661 genes, 0.2%	1
helicase activity	92 out of 5985 genes, 1.5%	711 out of 35661 genes, 2.0%	1
lipid binding	18 out of 5985 genes, 0.3%	198 out of 35661 genes, 0.6%	1
macromolecular complex binding	40 out of 5985 genes, 0.7%	369 out of 35661 genes, 1.0%	1
ATP-dependent helicase activity	51 out of 5985 genes, 0.9%	449 out of 35661 genes, 1.3%	1
purine NTP-dependent helicase activity	51 out of 5985 genes, 0.9%	449 out of 35661 genes, 1.3%	1
anion binding	1113 out of 5985 genes, 18.6%	7195 out of 35661 genes, 20.2%	1
ATPase activity, coupled	177 out of 5985 genes, 3.0%	1315 out of 35661 genes, 3.7%	1
carbohydrate derivative binding	970 out of 5985 genes, 16.2%	6322 out of 35661 genes, 17.7%	1
protein domain specific binding	2 out of 5985 genes, 0.0%	58 out of 35661 genes, 0.2%	1
nucleoside binding	952 out of 5985 genes, 15.9%	6217 out of 35661 genes, 17.4%	1
purine ribonucleoside triphosphate binding	937 out of 5985 genes, 15.7%	6132 out of 35661 genes, 17.2%	1
phosphatidylinositol binding	2 out of 5985 genes, 0.0%	60 out of 35661 genes, 0.2%	1
ribonucleoside binding	950 out of 5985 genes, 15.9%	6215 out of 35661 genes, 17.4%	1
protein transporter activity	24 out of 5985 genes, 0.4%	258 out of 35661 genes, 0.7%	1
phospholipid binding	11 out of 5985 genes, 0.2%	151 out of 35661 genes, 0.4%	1
purine nucleoside binding	940 out of 5985 genes, 15.7%	6169 out of 35661 genes, 17.3%	1
purine ribonucleoside binding	940 out of 5985 genes, 15.7%	6169 out of 35661 genes, 17.3%	1
purine ribonucleotide binding	940 out of 5985 genes, 15.7%	6169 out of 35661 genes, 17.3%	1
ATPase activity, coupled to transmembrane movement of ions, rotational mechanism	7 out of 5985 genes, 0.1%	117 out of 35661 genes, 0.3%	1
ribonucleotide binding	955 out of 5985 genes, 16.0%	6268 out of 35661 genes, 17.6%	1
purine nucleotide binding	942 out of 5985 genes, 15.7%	6188 out of 35661 genes, 17.4%	1
proton-transporting ATP synthase activity, rotational mechanism	4 out of 5985 genes, 0.1%	87 out of 35661 genes, 0.2%	1
iron-sulfur cluster binding	29 out of 5985 genes, 0.5%	314 out of 35661 genes, 0.9%	1
metal cluster binding	29 out of 5985 genes, 0.5%	314 out of 35661 genes, 0.9%	1
ATPase activity	201 out of 5985 genes, 3.4%	1527 out of 35661 genes, 4.3%	1
rRNA binding	20 out of 5985 genes, 0.3%	253 out of 35661 genes, 0.7%	1
binding	3271 out of 5985 genes, 54.7%	20437 out of 35661 genes, 57.3%	1
translation initiation factor activity	21 out of 5985 genes, 0.4%	278 out of 35661 genes, 0.8%	1
cis-trans isomerase activity	9 out of 5985 genes, 0.2%	178 out of 35661 genes, 0.5%	1
peptidyl-prolyl cis-trans isomerase activity	8 out of 5985 genes, 0.1%	168 out of 35661 genes, 0.5%	1
translation elongation factor activity	20 out of 5985 genes, 0.3%	302 out of 35661 genes, 0.8%	1
GTPase activity	60 out of 5985 genes, 1.0%	637 out of 35661 genes, 1.8%	1
pyrophosphatase activity	408 out of 5985 genes, 6.8%	3067 out of 35661 genes, 8.6%	1
GTP binding	109 out of 5985 genes, 1.8%	1018 out of 35661 genes, 2.9%	1
guanyl ribonucleotide binding	109 out of 5985 genes, 1.8%	1018 out of 35661 genes, 2.9%	1
guanyl nucleotide binding	109 out of 5985 genes, 1.8%	1026 out of 35661 genes, 2.9%	1
hydrolase activity, acting on acid anhydrides, in phosphorus-containing anhydrides	409 out of 5985 genes, 6.8%	3089 out of 35661 genes, 8.7%	1
hydrolase activity, acting on acid anhydrides	412 out of 5985 genes, 6.9%	3129 out of 35661 genes, 8.8%	1
translation factor activity, nucleic acid binding	42 out of 5985 genes, 0.7%	589 out of 35661 genes, 1.7%	1
nucleic acid binding	532 out of 5985 genes, 8.9%	4726 out of 35661 genes, 13.3%	1
RNA binding	152 out of 5985 genes, 2.5%	2048 out of 35661 genes, 5.7%	1
structural constituent of ribosome	143 out of 5985 genes, 2.4%	2667 out of 35661 genes, 7.5%	1
structural molecule activity	200 out of 5985 genes, 3.3%	3030 out of 35661 genes, 8.5%	1
nucleoside-triphosphatase activity	375 out of 5985 genes, 6.3%	2929 out of 35661 genes, 8.2%	1
organic cyclic compound binding	2131 out of 5985 genes, 35.6%	14087 out of 35661 genes, 39.5%	1
heterocyclic compound binding	2129 out of 5985 genes, 35.6%	14077 out of 35661 genes, 39.5%	1

## Sheet: P
Gene Ontology term	Cluster frequency	Genome frequency of use	Corrected P-value
oxylipin biosynthetic process	27 out of 5282 genes, 0.5%	51 out of 31402 genes, 0.2%	8.9e-06
oxidation-reduction process	803 out of 5282 genes, 15.2%	4009 out of 31402 genes, 12.8%	1.46e-05
transmembrane transport	366 out of 5282 genes, 6.9%	1677 out of 31402 genes, 5.3%	6.58e-05
oxylipin metabolic process	27 out of 5282 genes, 0.5%	55 out of 31402 genes, 0.2%	7.37e-05
cellular response to acid chemical	95 out of 5282 genes, 1.8%	341 out of 31402 genes, 1.1%	0.00045
response to endogenous stimulus	302 out of 5282 genes, 5.7%	1376 out of 31402 genes, 4.4%	0.00065
response to hormone	283 out of 5282 genes, 5.4%	1283 out of 31402 genes, 4.1%	0.00098
monocarboxylic acid biosynthetic process	124 out of 5282 genes, 2.3%	483 out of 31402 genes, 1.5%	0.00103
small molecule biosynthetic process	310 out of 5282 genes, 5.9%	1435 out of 31402 genes, 4.6%	0.00201
single-organism process	3015 out of 5282 genes, 57.1%	16987 out of 31402 genes, 54.1%	0.00208
cellular response to organic substance	187 out of 5282 genes, 3.5%	807 out of 31402 genes, 2.6%	0.00371
cellular response to chemical stimulus	214 out of 5282 genes, 4.1%	953 out of 31402 genes, 3.0%	0.00707
cellular response to oxygen-containing compound	140 out of 5282 genes, 2.7%	582 out of 31402 genes, 1.9%	0.00961
hormone-mediated signaling pathway	131 out of 5282 genes, 2.5%	538 out of 31402 genes, 1.7%	0.01006
organic acid biosynthetic process	255 out of 5282 genes, 4.8%	1171 out of 31402 genes, 3.7%	0.01008
carboxylic acid biosynthetic process	255 out of 5282 genes, 4.8%	1171 out of 31402 genes, 3.7%	0.01008
response to organic substance	408 out of 5282 genes, 7.7%	1988 out of 31402 genes, 6.3%	0.01077
divalent metal ion transport	68 out of 5282 genes, 1.3%	240 out of 31402 genes, 0.8%	0.01228
divalent inorganic cation transport	68 out of 5282 genes, 1.3%	240 out of 31402 genes, 0.8%	0.01228
lysine metabolic process	32 out of 5282 genes, 0.6%	87 out of 31402 genes, 0.3%	0.01356
lysine biosynthetic process	32 out of 5282 genes, 0.6%	87 out of 31402 genes, 0.3%	0.01356
lysine biosynthetic process via diaminopimelate	32 out of 5282 genes, 0.6%	87 out of 31402 genes, 0.3%	0.01356
diaminopimelate metabolic process	32 out of 5282 genes, 0.6%	87 out of 31402 genes, 0.3%	0.01356
cellular response to hormone stimulus	136 out of 5282 genes, 2.6%	566 out of 31402 genes, 1.8%	0.01388
cellular response to endogenous stimulus	136 out of 5282 genes, 2.6%	566 out of 31402 genes, 1.8%	0.01388
metal ion transport	127 out of 5282 genes, 2.4%	523 out of 31402 genes, 1.7%	0.01608
abscisic acid-activated signaling pathway	40 out of 5282 genes, 0.8%	120 out of 31402 genes, 0.4%	0.01706
calcium ion transmembrane transport	24 out of 5282 genes, 0.5%	58 out of 31402 genes, 0.2%	0.01908
inorganic anion transport	50 out of 5282 genes, 0.9%	164 out of 31402 genes, 0.5%	0.0238
cellular response to abscisic acid stimulus	40 out of 5282 genes, 0.8%	122 out of 31402 genes, 0.4%	0.02669
fatty acid biosynthetic process	77 out of 5282 genes, 1.5%	287 out of 31402 genes, 0.9%	0.02755
response to oxygen-containing compound	386 out of 5282 genes, 7.3%	1891 out of 31402 genes, 6.0%	0.03246
ceramide metabolic process	12 out of 5282 genes, 0.2%	20 out of 31402 genes, 0.1%	0.03705
response to ethylene	48 out of 5282 genes, 0.9%	158 out of 31402 genes, 0.5%	0.03918
developmental maturation	73 out of 5282 genes, 1.4%	275 out of 31402 genes, 0.9%	0.06697
response to stimulus	1403 out of 5282 genes, 26.6%	7656 out of 31402 genes, 24.4%	0.06965
phosphatidylcholine biosynthetic process	12 out of 5282 genes, 0.2%	21 out of 31402 genes, 0.1%	0.07318
calcium ion transport	48 out of 5282 genes, 0.9%	162 out of 31402 genes, 0.5%	0.08021
response to nitrogen compound	93 out of 5282 genes, 1.8%	377 out of 31402 genes, 1.2%	0.13572
CDP-choline pathway	8 out of 5282 genes, 0.2%	11 out of 31402 genes, 0.0%	0.14376
S-glycoside biosynthetic process	26 out of 5282 genes, 0.5%	73 out of 31402 genes, 0.2%	0.1833
glycosinolate biosynthetic process	26 out of 5282 genes, 0.5%	73 out of 31402 genes, 0.2%	0.1833
glucosinolate biosynthetic process	26 out of 5282 genes, 0.5%	73 out of 31402 genes, 0.2%	0.1833
response to desiccation	23 out of 5282 genes, 0.4%	62 out of 31402 genes, 0.2%	0.22689
phosphorylation	562 out of 5282 genes, 10.6%	2913 out of 31402 genes, 9.3%	0.27618
response to acid chemical	230 out of 5282 genes, 4.4%	1095 out of 31402 genes, 3.5%	0.31545
polysaccharide metabolic process	168 out of 5282 genes, 3.2%	769 out of 31402 genes, 2.4%	0.3423
S-glycoside metabolic process	31 out of 5282 genes, 0.6%	97 out of 31402 genes, 0.3%	0.41215
glycosinolate metabolic process	31 out of 5282 genes, 0.6%	97 out of 31402 genes, 0.3%	0.41215
glucosinolate metabolic process	31 out of 5282 genes, 0.6%	97 out of 31402 genes, 0.3%	0.41215
cellular carbohydrate metabolic process	209 out of 5282 genes, 4.0%	988 out of 31402 genes, 3.1%	0.41428
cellular response to alcohol	58 out of 5282 genes, 1.1%	219 out of 31402 genes, 0.7%	0.44135
response to cytokinin	27 out of 5282 genes, 0.5%	82 out of 31402 genes, 0.3%	0.60722
cellular response to lipid	66 out of 5282 genes, 1.2%	260 out of 31402 genes, 0.8%	0.63189
response to molecule of fungal origin	11 out of 5282 genes, 0.2%	22 out of 31402 genes, 0.1%	0.76179
response to organonitrogen compound	52 out of 5282 genes, 1.0%	195 out of 31402 genes, 0.6%	0.76397
regulation of response to stimulus	164 out of 5282 genes, 3.1%	761 out of 31402 genes, 2.4%	0.8009
negative regulation of ethylene-activated signaling pathway	9 out of 5282 genes, 0.2%	16 out of 31402 genes, 0.1%	0.86865
negative regulation of phosphorelay signal transduction system	9 out of 5282 genes, 0.2%	16 out of 31402 genes, 0.1%	0.86865
response to wounding	70 out of 5282 genes, 1.3%	283 out of 31402 genes, 0.9%	0.9433
anion transport	105 out of 5282 genes, 2.0%	458 out of 31402 genes, 1.5%	0.96518
root epidermal cell differentiation	68 out of 5282 genes, 1.3%	275 out of 31402 genes, 0.9%	1
membrane lipid metabolic process	37 out of 5282 genes, 0.7%	130 out of 31402 genes, 0.4%	1
cell maturation	62 out of 5282 genes, 1.2%	248 out of 31402 genes, 0.8%	1
trichoblast maturation	62 out of 5282 genes, 1.2%	248 out of 31402 genes, 0.8%	1
root hair cell differentiation	62 out of 5282 genes, 1.2%	248 out of 31402 genes, 0.8%	1
cell communication	380 out of 5282 genes, 7.2%	1947 out of 31402 genes, 6.2%	1
regulation of ethylene-activated signaling pathway	9 out of 5282 genes, 0.2%	17 out of 31402 genes, 0.1%	1
regulation of phosphorelay signal transduction system	9 out of 5282 genes, 0.2%	17 out of 31402 genes, 0.1%	1
trichoblast differentiation	62 out of 5282 genes, 1.2%	249 out of 31402 genes, 0.8%	1
signal transduction by phosphorylation	62 out of 5282 genes, 1.2%	249 out of 31402 genes, 0.8%	1
cellular polysaccharide metabolic process	147 out of 5282 genes, 2.8%	684 out of 31402 genes, 2.2%	1
nuclear-transcribed mRNA catabolic process, deadenylation-dependent decay	4 out of 5282 genes, 0.1%	4 out of 31402 genes, 0.0%	1
nuclear-transcribed mRNA poly(A) tail shortening	4 out of 5282 genes, 0.1%	4 out of 31402 genes, 0.0%	1
formaldehyde catabolic process	4 out of 5282 genes, 0.1%	4 out of 31402 genes, 0.0%	1
response to lipid	152 out of 5282 genes, 2.9%	711 out of 31402 genes, 2.3%	1
lipid biosynthetic process	218 out of 5282 genes, 4.1%	1067 out of 31402 genes, 3.4%	1
response to nitrate	22 out of 5282 genes, 0.4%	67 out of 31402 genes, 0.2%	1
lipid metabolic process	343 out of 5282 genes, 6.5%	1756 out of 31402 genes, 5.6%	1
response to auxin	71 out of 5282 genes, 1.3%	298 out of 31402 genes, 0.9%	1
regulation of stem cell division	6 out of 5282 genes, 0.1%	9 out of 31402 genes, 0.0%	1
regulation of timing of meristematic phase transition	9 out of 5282 genes, 0.2%	18 out of 31402 genes, 0.1%	1
regulation of timing of transition from vegetative to reproductive phase	9 out of 5282 genes, 0.2%	18 out of 31402 genes, 0.1%	1
inorganic anion transmembrane transport	8 out of 5282 genes, 0.2%	15 out of 31402 genes, 0.0%	1
root hair elongation	49 out of 5282 genes, 0.9%	192 out of 31402 genes, 0.6%	1
response to alcohol	135 out of 5282 genes, 2.6%	630 out of 31402 genes, 2.0%	1
response to chemical	694 out of 5282 genes, 13.1%	3739 out of 31402 genes, 11.9%	1
single-organism metabolic process	1992 out of 5282 genes, 37.7%	11276 out of 31402 genes, 35.9%	1
response to nutrient levels	42 out of 5282 genes, 0.8%	159 out of 31402 genes, 0.5%	1
signal transduction	336 out of 5282 genes, 6.4%	1724 out of 31402 genes, 5.5%	1
response to chitin	43 out of 5282 genes, 0.8%	164 out of 31402 genes, 0.5%	1
single-organism localization	646 out of 5282 genes, 12.2%	3468 out of 31402 genes, 11.0%	1
single-organism transport	640 out of 5282 genes, 12.1%	3435 out of 31402 genes, 10.9%	1
cellular glucan metabolic process	118 out of 5282 genes, 2.2%	543 out of 31402 genes, 1.7%	1
glucan metabolic process	118 out of 5282 genes, 2.2%	543 out of 31402 genes, 1.7%	1
salicylic acid mediated signaling pathway	33 out of 5282 genes, 0.6%	118 out of 31402 genes, 0.4%	1
cellular response to nutrient levels	39 out of 5282 genes, 0.7%	146 out of 31402 genes, 0.5%	1
activation of MAPKK activity	43 out of 5282 genes, 0.8%	165 out of 31402 genes, 0.5%	1
root hair cell development	49 out of 5282 genes, 0.9%	194 out of 31402 genes, 0.6%	1
response to fungus	79 out of 5282 genes, 1.5%	343 out of 31402 genes, 1.1%	1
lipoate biosynthetic process	9 out of 5282 genes, 0.2%	19 out of 31402 genes, 0.1%	1
regulation of development, heterochronic	9 out of 5282 genes, 0.2%	19 out of 31402 genes, 0.1%	1
response to biotic stimulus	239 out of 5282 genes, 4.5%	1196 out of 31402 genes, 3.8%	1
root morphogenesis	78 out of 5282 genes, 1.5%	339 out of 31402 genes, 1.1%	1
defense response	200 out of 5282 genes, 3.8%	984 out of 31402 genes, 3.1%	1
MAPK cascade	51 out of 5282 genes, 1.0%	205 out of 31402 genes, 0.7%	1
secondary metabolic process	107 out of 5282 genes, 2.0%	489 out of 31402 genes, 1.6%	1
cellular response to salicylic acid stimulus	33 out of 5282 genes, 0.6%	120 out of 31402 genes, 0.4%	1
signaling	339 out of 5282 genes, 6.4%	1752 out of 31402 genes, 5.6%	1
single organism signaling	339 out of 5282 genes, 6.4%	1752 out of 31402 genes, 5.6%	1
glucuronoxylan biosynthetic process	10 out of 5282 genes, 0.2%	23 out of 31402 genes, 0.1%	1
aminoglycan catabolic process	7 out of 5282 genes, 0.1%	13 out of 31402 genes, 0.0%	1
chitin metabolic process	7 out of 5282 genes, 0.1%	13 out of 31402 genes, 0.0%	1
chitin catabolic process	7 out of 5282 genes, 0.1%	13 out of 31402 genes, 0.0%	1
amino sugar catabolic process	7 out of 5282 genes, 0.1%	13 out of 31402 genes, 0.0%	1
glucosamine-containing compound catabolic process	7 out of 5282 genes, 0.1%	13 out of 31402 genes, 0.0%	1
positive regulation of phosphorus metabolic process	53 out of 5282 genes, 1.0%	217 out of 31402 genes, 0.7%	1
positive regulation of phosphate metabolic process	53 out of 5282 genes, 1.0%	217 out of 31402 genes, 0.7%	1
aldehyde catabolic process	23 out of 5282 genes, 0.4%	76 out of 31402 genes, 0.2%	1
protein phosphorylation	302 out of 5282 genes, 5.7%	1551 out of 31402 genes, 4.9%	1
galacturonan metabolic process	25 out of 5282 genes, 0.5%	85 out of 31402 genes, 0.3%	1
pectin metabolic process	25 out of 5282 genes, 0.5%	85 out of 31402 genes, 0.3%	1
response to drug	22 out of 5282 genes, 0.4%	72 out of 31402 genes, 0.2%	1
regulation of signal transduction	91 out of 5282 genes, 1.7%	411 out of 31402 genes, 1.3%	1
phosphate ion transport	9 out of 5282 genes, 0.2%	20 out of 31402 genes, 0.1%	1
regulation of carbohydrate biosynthetic process	12 out of 5282 genes, 0.2%	31 out of 31402 genes, 0.1%	1
reactive nitrogen species metabolic process	17 out of 5282 genes, 0.3%	51 out of 31402 genes, 0.2%	1
galactolipid biosynthetic process	16 out of 5282 genes, 0.3%	47 out of 31402 genes, 0.1%	1
cytokinin metabolic process	13 out of 5282 genes, 0.2%	35 out of 31402 genes, 0.1%	1
pectin catabolic process	13 out of 5282 genes, 0.2%	35 out of 31402 genes, 0.1%	1
alcohol catabolic process	13 out of 5282 genes, 0.2%	35 out of 31402 genes, 0.1%	1
polyol catabolic process	13 out of 5282 genes, 0.2%	35 out of 31402 genes, 0.1%	1
activation of protein kinase activity	43 out of 5282 genes, 0.8%	170 out of 31402 genes, 0.5%	1
positive regulation of MAPK cascade	43 out of 5282 genes, 0.8%	170 out of 31402 genes, 0.5%	1
positive regulation of intracellular signal transduction	43 out of 5282 genes, 0.8%	170 out of 31402 genes, 0.5%	1
regulation of signaling	91 out of 5282 genes, 1.7%	412 out of 31402 genes, 1.3%	1
regulation of intracellular signal transduction	63 out of 5282 genes, 1.2%	269 out of 31402 genes, 0.9%	1
regulation of cell communication	93 out of 5282 genes, 1.8%	423 out of 31402 genes, 1.3%	1
sulfate reduction	4 out of 5282 genes, 0.1%	5 out of 31402 genes, 0.0%	1
liposaccharide metabolic process	26 out of 5282 genes, 0.5%	91 out of 31402 genes, 0.3%	1
positive regulation of protein phosphorylation	43 out of 5282 genes, 0.8%	171 out of 31402 genes, 0.5%	1
positive regulation of kinase activity	43 out of 5282 genes, 0.8%	171 out of 31402 genes, 0.5%	1
positive regulation of protein kinase activity	43 out of 5282 genes, 0.8%	171 out of 31402 genes, 0.5%	1
organic hydroxy compound metabolic process	122 out of 5282 genes, 2.3%	577 out of 31402 genes, 1.8%	1
response to extracellular stimulus	46 out of 5282 genes, 0.9%	186 out of 31402 genes, 0.6%	1
callose localization	25 out of 5282 genes, 0.5%	87 out of 31402 genes, 0.3%	1
defense response to insect	11 out of 5282 genes, 0.2%	28 out of 31402 genes, 0.1%	1
iron ion homeostasis	11 out of 5282 genes, 0.2%	28 out of 31402 genes, 0.1%	1
positive regulation of transferase activity	44 out of 5282 genes, 0.8%	177 out of 31402 genes, 0.6%	1
nitrate metabolic process	15 out of 5282 genes, 0.3%	44 out of 31402 genes, 0.1%	1
nitrate assimilation	15 out of 5282 genes, 0.3%	44 out of 31402 genes, 0.1%	1
cellular response to phosphate starvation	22 out of 5282 genes, 0.4%	74 out of 31402 genes, 0.2%	1
positive regulation of phosphorylation	46 out of 5282 genes, 0.9%	187 out of 31402 genes, 0.6%	1
respiratory burst involved in defense response	14 out of 5282 genes, 0.3%	40 out of 31402 genes, 0.1%	1
respiratory burst	14 out of 5282 genes, 0.3%	40 out of 31402 genes, 0.1%	1
anion transmembrane transport	24 out of 5282 genes, 0.5%	83 out of 31402 genes, 0.3%	1
organic hydroxy compound catabolic process	13 out of 5282 genes, 0.2%	36 out of 31402 genes, 0.1%	1
response to oxidative stress	150 out of 5282 genes, 2.8%	729 out of 31402 genes, 2.3%	1
ammonium transmembrane transport	7 out of 5282 genes, 0.1%	14 out of 31402 genes, 0.0%	1
glucosamine-containing compound metabolic process	7 out of 5282 genes, 0.1%	14 out of 31402 genes, 0.0%	1
response to light intensity	58 out of 5282 genes, 1.1%	247 out of 31402 genes, 0.8%	1
drug transmembrane transport	21 out of 5282 genes, 0.4%	70 out of 31402 genes, 0.2%	1
drug transport	21 out of 5282 genes, 0.4%	70 out of 31402 genes, 0.2%	1
cellular response to extracellular stimulus	43 out of 5282 genes, 0.8%	173 out of 31402 genes, 0.6%	1
cellular response to external stimulus	43 out of 5282 genes, 0.8%	173 out of 31402 genes, 0.6%	1
UV protection	9 out of 5282 genes, 0.2%	21 out of 31402 genes, 0.1%	1
phosphorelay signal transduction system	30 out of 5282 genes, 0.6%	111 out of 31402 genes, 0.4%	1
polysaccharide localization	25 out of 5282 genes, 0.5%	88 out of 31402 genes, 0.3%	1
negative regulation of catalytic activity	34 out of 5282 genes, 0.6%	130 out of 31402 genes, 0.4%	1
inositol catabolic process	3 out of 5282 genes, 0.1%	3 out of 31402 genes, 0.0%	1
tyrosine metabolic process	5 out of 5282 genes, 0.1%	8 out of 31402 genes, 0.0%	1
ion transport	286 out of 5282 genes, 5.4%	1478 out of 31402 genes, 4.7%	1
nodulation	6 out of 5282 genes, 0.1%	11 out of 31402 genes, 0.0%	1
regulation of photosynthesis, dark reaction	6 out of 5282 genes, 0.1%	11 out of 31402 genes, 0.0%	1
negative regulation of carbohydrate metabolic process	6 out of 5282 genes, 0.1%	11 out of 31402 genes, 0.0%	1
glycerol-3-phosphate catabolic process	6 out of 5282 genes, 0.1%	11 out of 31402 genes, 0.0%	1
regulation of reductive pentose-phosphate cycle	6 out of 5282 genes, 0.1%	11 out of 31402 genes, 0.0%	1
negative regulation of reductive pentose-phosphate cycle	6 out of 5282 genes, 0.1%	11 out of 31402 genes, 0.0%	1
regulation of post-embryonic root development	6 out of 5282 genes, 0.1%	11 out of 31402 genes, 0.0%	1
multi-organism process	304 out of 5282 genes, 5.8%	1579 out of 31402 genes, 5.0%	1
response to iron ion	16 out of 5282 genes, 0.3%	49 out of 31402 genes, 0.2%	1
benzene-containing compound metabolic process	27 out of 5282 genes, 0.5%	98 out of 31402 genes, 0.3%	1
gibberellin metabolic process	15 out of 5282 genes, 0.3%	45 out of 31402 genes, 0.1%	1
nitrate transport	13 out of 5282 genes, 0.2%	37 out of 31402 genes, 0.1%	1
ethylene-activated signaling pathway	18 out of 5282 genes, 0.3%	58 out of 31402 genes, 0.2%	1
phenylpropanoid catabolic process	18 out of 5282 genes, 0.3%	58 out of 31402 genes, 0.2%	1
lignin catabolic process	18 out of 5282 genes, 0.3%	58 out of 31402 genes, 0.2%	1
protoporphyrinogen IX biosynthetic process	8 out of 5282 genes, 0.2%	18 out of 31402 genes, 0.1%	1
protoporphyrinogen IX metabolic process	8 out of 5282 genes, 0.2%	18 out of 31402 genes, 0.1%	1
response to water deprivation	91 out of 5282 genes, 1.7%	421 out of 31402 genes, 1.3%	1
single-organism cellular process	2120 out of 5282 genes, 40.1%	12119 out of 31402 genes, 38.6%	1
response to water	93 out of 5282 genes, 1.8%	432 out of 31402 genes, 1.4%	1
ethylene metabolic process	16 out of 5282 genes, 0.3%	50 out of 31402 genes, 0.2%	1
ethylene biosynthetic process	16 out of 5282 genes, 0.3%	50 out of 31402 genes, 0.2%	1
galactolipid metabolic process	16 out of 5282 genes, 0.3%	50 out of 31402 genes, 0.2%	1
cellular alkene metabolic process	16 out of 5282 genes, 0.3%	50 out of 31402 genes, 0.2%	1
alkene biosynthetic process	16 out of 5282 genes, 0.3%	50 out of 31402 genes, 0.2%	1
olefin metabolic process	16 out of 5282 genes, 0.3%	50 out of 31402 genes, 0.2%	1
olefin biosynthetic process	16 out of 5282 genes, 0.3%	50 out of 31402 genes, 0.2%	1
cell wall thickening	19 out of 5282 genes, 0.4%	63 out of 31402 genes, 0.2%	1
nitrogen compound transport	106 out of 5282 genes, 2.0%	501 out of 31402 genes, 1.6%	1
glycolipid metabolic process	23 out of 5282 genes, 0.4%	81 out of 31402 genes, 0.3%	1
salicylic acid biosynthetic process	21 out of 5282 genes, 0.4%	72 out of 31402 genes, 0.2%	1
magnesium ion transport	15 out of 5282 genes, 0.3%	46 out of 31402 genes, 0.1%	1
response to brassinosteroid	43 out of 5282 genes, 0.8%	177 out of 31402 genes, 0.6%	1
positive regulation of protein modification process	44 out of 5282 genes, 0.8%	182 out of 31402 genes, 0.6%	1
localization	908 out of 5282 genes, 17.2%	5038 out of 31402 genes, 16.0%	1
nicotinamide nucleotide biosynthetic process	11 out of 5282 genes, 0.2%	30 out of 31402 genes, 0.1%	1
NAD metabolic process	11 out of 5282 genes, 0.2%	30 out of 31402 genes, 0.1%	1
developmental growth involved in morphogenesis	105 out of 5282 genes, 2.0%	498 out of 31402 genes, 1.6%	1
positive regulation of signal transduction	53 out of 5282 genes, 1.0%	228 out of 31402 genes, 0.7%	1
positive regulation of signaling	53 out of 5282 genes, 1.0%	228 out of 31402 genes, 0.7%	1
regulation of MAPK cascade	44 out of 5282 genes, 0.8%	183 out of 31402 genes, 0.6%	1
sphingolipid metabolic process	16 out of 5282 genes, 0.3%	51 out of 31402 genes, 0.2%	1
negative regulation of molecular function	35 out of 5282 genes, 0.7%	139 out of 31402 genes, 0.4%	1
developmental growth	109 out of 5282 genes, 2.1%	522 out of 31402 genes, 1.7%	1
porphyrin-containing compound catabolic process	14 out of 5282 genes, 0.3%	43 out of 31402 genes, 0.1%	1
tetrapyrrole catabolic process	14 out of 5282 genes, 0.3%	43 out of 31402 genes, 0.1%	1
cofactor catabolic process	14 out of 5282 genes, 0.3%	43 out of 31402 genes, 0.1%	1
polyol metabolic process	23 out of 5282 genes, 0.4%	83 out of 31402 genes, 0.3%	1
salicylic acid metabolic process	21 out of 5282 genes, 0.4%	74 out of 31402 genes, 0.2%	1
positive regulation of cell communication	55 out of 5282 genes, 1.0%	240 out of 31402 genes, 0.8%	1
uridine metabolic process	4 out of 5282 genes, 0.1%	6 out of 31402 genes, 0.0%	1
uridine biosynthetic process	4 out of 5282 genes, 0.1%	6 out of 31402 genes, 0.0%	1
stamen filament development	4 out of 5282 genes, 0.1%	6 out of 31402 genes, 0.0%	1
response to organic cyclic compound	109 out of 5282 genes, 2.1%	523 out of 31402 genes, 1.7%	1
regulation of carbohydrate metabolic process	13 out of 5282 genes, 0.2%	39 out of 31402 genes, 0.1%	1
cellular lipid metabolic process	263 out of 5282 genes, 5.0%	1368 out of 31402 genes, 4.4%	1
transition metal ion transport	31 out of 5282 genes, 0.6%	121 out of 31402 genes, 0.4%	1
pectin biosynthetic process	9 out of 5282 genes, 0.2%	23 out of 31402 genes, 0.1%	1
phosphorylated carbohydrate dephosphorylation	10 out of 5282 genes, 0.2%	27 out of 31402 genes, 0.1%	1
inositol phosphate dephosphorylation	10 out of 5282 genes, 0.2%	27 out of 31402 genes, 0.1%	1
inositol phosphate catabolic process	10 out of 5282 genes, 0.2%	27 out of 31402 genes, 0.1%	1
cellular response to ethylene stimulus	20 out of 5282 genes, 0.4%	70 out of 31402 genes, 0.2%	1
phosphatidylcholine metabolic process	17 out of 5282 genes, 0.3%	57 out of 31402 genes, 0.2%	1
response to external biotic stimulus	225 out of 5282 genes, 4.3%	1161 out of 31402 genes, 3.7%	1
response to other organism	225 out of 5282 genes, 4.3%	1161 out of 31402 genes, 3.7%	1
response to molecule of bacterial origin	14 out of 5282 genes, 0.3%	44 out of 31402 genes, 0.1%	1
secondary metabolite biosynthetic process	51 out of 5282 genes, 1.0%	222 out of 31402 genes, 0.7%	1
aspartate family amino acid biosynthetic process	47 out of 5282 genes, 0.9%	202 out of 31402 genes, 0.6%	1
cellular response to water deprivation	13 out of 5282 genes, 0.2%	40 out of 31402 genes, 0.1%	1
cellular response to water stimulus	13 out of 5282 genes, 0.2%	40 out of 31402 genes, 0.1%	1
nitrogen cycle metabolic process	16 out of 5282 genes, 0.3%	53 out of 31402 genes, 0.2%	1
cell fate specification	12 out of 5282 genes, 0.2%	36 out of 31402 genes, 0.1%	1
triglyceride biosynthetic process	12 out of 5282 genes, 0.2%	36 out of 31402 genes, 0.1%	1
auxin-activated signaling pathway	34 out of 5282 genes, 0.6%	138 out of 31402 genes, 0.4%	1
response to stress	775 out of 5282 genes, 14.7%	4298 out of 31402 genes, 13.7%	1
cytokinin-activated signaling pathway	9 out of 5282 genes, 0.2%	24 out of 31402 genes, 0.1%	1
cellular response to cytokinin stimulus	9 out of 5282 genes, 0.2%	24 out of 31402 genes, 0.1%	1
single-organism biosynthetic process	704 out of 5282 genes, 13.3%	3890 out of 31402 genes, 12.4%	1
ethanolamine-containing compound metabolic process	17 out of 5282 genes, 0.3%	58 out of 31402 genes, 0.2%	1
root system development	113 out of 5282 genes, 2.1%	551 out of 31402 genes, 1.8%	1
root development	113 out of 5282 genes, 2.1%	551 out of 31402 genes, 1.8%	1
phenylpropanoid metabolic process	52 out of 5282 genes, 1.0%	229 out of 31402 genes, 0.7%	1
phenol-containing compound metabolic process	22 out of 5282 genes, 0.4%	81 out of 31402 genes, 0.3%	1
xyloglucan biosynthetic process	6 out of 5282 genes, 0.1%	13 out of 31402 genes, 0.0%	1
negative regulation of reproductive process	14 out of 5282 genes, 0.3%	45 out of 31402 genes, 0.1%	1
diterpenoid metabolic process	16 out of 5282 genes, 0.3%	54 out of 31402 genes, 0.2%	1
response to transition metal nanoparticle	40 out of 5282 genes, 0.8%	169 out of 31402 genes, 0.5%	1
phenol-containing compound biosynthetic process	21 out of 5282 genes, 0.4%	77 out of 31402 genes, 0.2%	1
glycolipid biosynthetic process	19 out of 5282 genes, 0.4%	68 out of 31402 genes, 0.2%	1
gibberellin biosynthetic process	12 out of 5282 genes, 0.2%	37 out of 31402 genes, 0.1%	1
neutral lipid biosynthetic process	12 out of 5282 genes, 0.2%	37 out of 31402 genes, 0.1%	1
acylglycerol biosynthetic process	12 out of 5282 genes, 0.2%	37 out of 31402 genes, 0.1%	1
cellular response to auxin stimulus	37 out of 5282 genes, 0.7%	155 out of 31402 genes, 0.5%	1
aminoglycan metabolic process	7 out of 5282 genes, 0.1%	17 out of 31402 genes, 0.1%	1
syncytium formation	7 out of 5282 genes, 0.1%	17 out of 31402 genes, 0.1%	1
fruit ripening	5 out of 5282 genes, 0.1%	10 out of 31402 genes, 0.0%	1
anther dehiscence	5 out of 5282 genes, 0.1%	10 out of 31402 genes, 0.0%	1
anatomical structure maturation	5 out of 5282 genes, 0.1%	10 out of 31402 genes, 0.0%	1
lipoate metabolic process	10 out of 5282 genes, 0.2%	29 out of 31402 genes, 0.1%	1
peptide metabolic process	21 out of 5282 genes, 0.4%	78 out of 31402 genes, 0.2%	1
response to karrikin	33 out of 5282 genes, 0.6%	136 out of 31402 genes, 0.4%	1
cellular response to iron ion	9 out of 5282 genes, 0.2%	25 out of 31402 genes, 0.1%	1
spliceosomal tri-snRNP complex assembly	3 out of 5282 genes, 0.1%	4 out of 31402 genes, 0.0%	1
spliceosomal snRNP assembly	3 out of 5282 genes, 0.1%	4 out of 31402 genes, 0.0%	1
tyrosine biosynthetic process	3 out of 5282 genes, 0.1%	4 out of 31402 genes, 0.0%	1
fruit ripening, climacteric	3 out of 5282 genes, 0.1%	4 out of 31402 genes, 0.0%	1
response to carbon dioxide	3 out of 5282 genes, 0.1%	4 out of 31402 genes, 0.0%	1
negative regulation of hydrogen peroxide metabolic process	3 out of 5282 genes, 0.1%	4 out of 31402 genes, 0.0%	1
negative regulation of hydrogen peroxide biosynthetic process	3 out of 5282 genes, 0.1%	4 out of 31402 genes, 0.0%	1
molybdenum incorporation into molybdenum-molybdopterin complex	3 out of 5282 genes, 0.1%	4 out of 31402 genes, 0.0%	1
metal incorporation into metallo-molybdopterin complex	3 out of 5282 genes, 0.1%	4 out of 31402 genes, 0.0%	1
regulation of floral organ abscission	3 out of 5282 genes, 0.1%	4 out of 31402 genes, 0.0%	1
negative regulation of floral organ abscission	3 out of 5282 genes, 0.1%	4 out of 31402 genes, 0.0%	1
negative regulation of reactive oxygen species biosynthetic process	3 out of 5282 genes, 0.1%	4 out of 31402 genes, 0.0%	1
negative regulation of reactive oxygen species metabolic process	3 out of 5282 genes, 0.1%	4 out of 31402 genes, 0.0%	1
inositol phosphate metabolic process	13 out of 5282 genes, 0.2%	42 out of 31402 genes, 0.1%	1
response to high light intensity	45 out of 5282 genes, 0.9%	197 out of 31402 genes, 0.6%	1
callose deposition in cell wall	17 out of 5282 genes, 0.3%	60 out of 31402 genes, 0.2%	1
heme metabolic process	15 out of 5282 genes, 0.3%	51 out of 31402 genes, 0.2%	1
glycosylceramide metabolic process	4 out of 5282 genes, 0.1%	7 out of 31402 genes, 0.0%	1
glucosylceramide metabolic process	4 out of 5282 genes, 0.1%	7 out of 31402 genes, 0.0%	1
glucosylceramide catabolic process	4 out of 5282 genes, 0.1%	7 out of 31402 genes, 0.0%	1
glycosphingolipid metabolic process	4 out of 5282 genes, 0.1%	7 out of 31402 genes, 0.0%	1
glycolipid catabolic process	4 out of 5282 genes, 0.1%	7 out of 31402 genes, 0.0%	1
glycosylceramide catabolic process	4 out of 5282 genes, 0.1%	7 out of 31402 genes, 0.0%	1
glycosphingolipid catabolic process	4 out of 5282 genes, 0.1%	7 out of 31402 genes, 0.0%	1
ceramide catabolic process	4 out of 5282 genes, 0.1%	7 out of 31402 genes, 0.0%	1
potassium ion transport	24 out of 5282 genes, 0.5%	93 out of 31402 genes, 0.3%	1
negative regulation of biological process	164 out of 5282 genes, 3.1%	838 out of 31402 genes, 2.7%	1
triglyceride metabolic process	14 out of 5282 genes, 0.3%	47 out of 31402 genes, 0.1%	1
transport	864 out of 5282 genes, 16.4%	4839 out of 31402 genes, 15.4%	1
pyridine nucleotide biosynthetic process	11 out of 5282 genes, 0.2%	34 out of 31402 genes, 0.1%	1
dehiscence	6 out of 5282 genes, 0.1%	14 out of 31402 genes, 0.0%	1
negative regulation of peptidase activity	6 out of 5282 genes, 0.1%	14 out of 31402 genes, 0.0%	1
cellular response to heat	6 out of 5282 genes, 0.1%	14 out of 31402 genes, 0.0%	1
protein unfolding	6 out of 5282 genes, 0.1%	14 out of 31402 genes, 0.0%	1
regulation of peptidase activity	6 out of 5282 genes, 0.1%	14 out of 31402 genes, 0.0%	1
hydrogen peroxide catabolic process	19 out of 5282 genes, 0.4%	70 out of 31402 genes, 0.2%	1
amine metabolic process	54 out of 5282 genes, 1.0%	245 out of 31402 genes, 0.8%	1
negative regulation of flower development	13 out of 5282 genes, 0.2%	43 out of 31402 genes, 0.1%	1
protein kinase C-activating G-protein coupled receptor signaling pathway	7 out of 5282 genes, 0.1%	18 out of 31402 genes, 0.1%	1
response to copper ion	7 out of 5282 genes, 0.1%	18 out of 31402 genes, 0.1%	1
intracellular signal transduction	155 out of 5282 genes, 2.9%	792 out of 31402 genes, 2.5%	1
histone ubiquitination	8 out of 5282 genes, 0.2%	22 out of 31402 genes, 0.1%	1
histone H2B ubiquitination	8 out of 5282 genes, 0.2%	22 out of 31402 genes, 0.1%	1
regulation of molecular function	108 out of 5282 genes, 2.0%	535 out of 31402 genes, 1.7%	1
chlorophyll catabolic process	12 out of 5282 genes, 0.2%	39 out of 31402 genes, 0.1%	1
pigment catabolic process	12 out of 5282 genes, 0.2%	39 out of 31402 genes, 0.1%	1
pigment metabolic process	66 out of 5282 genes, 1.2%	310 out of 31402 genes, 1.0%	1
methylglyoxal metabolic process	19 out of 5282 genes, 0.4%	71 out of 31402 genes, 0.2%	1
ketone catabolic process	19 out of 5282 genes, 0.4%	71 out of 31402 genes, 0.2%	1
methylglyoxal catabolic process	19 out of 5282 genes, 0.4%	71 out of 31402 genes, 0.2%	1
neutral lipid metabolic process	14 out of 5282 genes, 0.3%	48 out of 31402 genes, 0.2%	1
acylglycerol metabolic process	14 out of 5282 genes, 0.3%	48 out of 31402 genes, 0.2%	1
cellular ketone metabolic process	25 out of 5282 genes, 0.5%	100 out of 31402 genes, 0.3%	1
negative regulation of post-embryonic development	20 out of 5282 genes, 0.4%	76 out of 31402 genes, 0.2%	1
iron ion transport	11 out of 5282 genes, 0.2%	35 out of 31402 genes, 0.1%	1
aspartate family amino acid metabolic process	50 out of 5282 genes, 0.9%	227 out of 31402 genes, 0.7%	1
L-phenylalanine catabolic process	5 out of 5282 genes, 0.1%	11 out of 31402 genes, 0.0%	1
erythrose 4-phosphate/phosphoenolpyruvate family amino acid catabolic process	5 out of 5282 genes, 0.1%	11 out of 31402 genes, 0.0%	1
lactate metabolic process	18 out of 5282 genes, 0.3%	67 out of 31402 genes, 0.2%	1
methylglyoxal catabolic process to D-lactate	18 out of 5282 genes, 0.3%	67 out of 31402 genes, 0.2%	1
vegetative phase change	10 out of 5282 genes, 0.2%	31 out of 31402 genes, 0.1%	1
negative regulation of intracellular signal transduction	10 out of 5282 genes, 0.2%	31 out of 31402 genes, 0.1%	1
alpha-amino acid biosynthetic process	113 out of 5282 genes, 2.1%	566 out of 31402 genes, 1.8%	1
dephosphorylation	54 out of 5282 genes, 1.0%	249 out of 31402 genes, 0.8%	1
jasmonic acid mediated signaling pathway	27 out of 5282 genes, 0.5%	111 out of 31402 genes, 0.4%	1
cellular response to starvation	29 out of 5282 genes, 0.5%	121 out of 31402 genes, 0.4%	1
copper ion transmembrane transport	9 out of 5282 genes, 0.2%	27 out of 31402 genes, 0.1%	1
D-xylose metabolic process	12 out of 5282 genes, 0.2%	40 out of 31402 genes, 0.1%	1
establishment or maintenance of cell polarity	2 out of 5282 genes, 0.0%	2 out of 31402 genes, 0.0%	1
response to pH	2 out of 5282 genes, 0.0%	2 out of 31402 genes, 0.0%	1
cell-cell recognition	2 out of 5282 genes, 0.0%	2 out of 31402 genes, 0.0%	1
protein-bilin linkage	2 out of 5282 genes, 0.0%	2 out of 31402 genes, 0.0%	1
protein-phycocyanobilin linkage	2 out of 5282 genes, 0.0%	2 out of 31402 genes, 0.0%	1
de novo' GDP-L-fucose biosynthetic process	2 out of 5282 genes, 0.0%	2 out of 31402 genes, 0.0%	1
9,9'-di-cis-zeta-carotene desaturation to 7,9,7',9'-tetra-cis-lycopene	2 out of 5282 genes, 0.0%	2 out of 31402 genes, 0.0%	1
male-female gamete recognition during double fertilization	2 out of 5282 genes, 0.0%	2 out of 31402 genes, 0.0%	1
maintenance of inflorescence meristem identity	6 out of 5282 genes, 0.1%	15 out of 31402 genes, 0.0%	1
plastid fission	6 out of 5282 genes, 0.1%	15 out of 31402 genes, 0.0%	1
negative regulation of hydrolase activity	6 out of 5282 genes, 0.1%	15 out of 31402 genes, 0.0%	1
developmental cell growth	68 out of 5282 genes, 1.3%	324 out of 31402 genes, 1.0%	1
purine nucleobase transport	8 out of 5282 genes, 0.2%	23 out of 31402 genes, 0.1%	1
NAD biosynthetic process	8 out of 5282 genes, 0.2%	23 out of 31402 genes, 0.1%	1
copper ion export	8 out of 5282 genes, 0.2%	23 out of 31402 genes, 0.1%	1
polysaccharide catabolic process	23 out of 5282 genes, 0.4%	92 out of 31402 genes, 0.3%	1
regulation of cell death	36 out of 5282 genes, 0.7%	157 out of 31402 genes, 0.5%	1
response to insect	15 out of 5282 genes, 0.3%	54 out of 31402 genes, 0.2%	1
cellular response to jasmonic acid stimulus	27 out of 5282 genes, 0.5%	112 out of 31402 genes, 0.4%	1
diterpenoid biosynthetic process	13 out of 5282 genes, 0.2%	45 out of 31402 genes, 0.1%	1
apoptotic process	4 out of 5282 genes, 0.1%	8 out of 31402 genes, 0.0%	1
fatty acid metabolic process	107 out of 5282 genes, 2.0%	537 out of 31402 genes, 1.7%	1
plant-type spore development	14 out of 5282 genes, 0.3%	50 out of 31402 genes, 0.2%	1
defense response by callose deposition	14 out of 5282 genes, 0.3%	50 out of 31402 genes, 0.2%	1
cell growth	120 out of 5282 genes, 2.3%	609 out of 31402 genes, 1.9%	1
lignin metabolic process	32 out of 5282 genes, 0.6%	138 out of 31402 genes, 0.4%	1
cell fate commitment	12 out of 5282 genes, 0.2%	41 out of 31402 genes, 0.1%	1
response to starvation	29 out of 5282 genes, 0.5%	123 out of 31402 genes, 0.4%	1
immune effector process	26 out of 5282 genes, 0.5%	108 out of 31402 genes, 0.3%	1
cell wall modification	49 out of 5282 genes, 0.9%	226 out of 31402 genes, 0.7%	1
reproduction	81 out of 5282 genes, 1.5%	397 out of 31402 genes, 1.3%	1
regulation of kinase activity	51 out of 5282 genes, 1.0%	237 out of 31402 genes, 0.8%	1
regulation of protein kinase activity	51 out of 5282 genes, 1.0%	237 out of 31402 genes, 0.8%	1
glycerol-3-phosphate metabolic process	9 out of 5282 genes, 0.2%	28 out of 31402 genes, 0.1%	1
regulation of response to stress	63 out of 5282 genes, 1.2%	301 out of 31402 genes, 1.0%	1
establishment of localization	865 out of 5282 genes, 16.4%	4882 out of 31402 genes, 15.5%	1
chlorophyll metabolic process	32 out of 5282 genes, 0.6%	139 out of 31402 genes, 0.4%	1
detoxification of copper ion	3 out of 5282 genes, 0.1%	5 out of 31402 genes, 0.0%	1
regulation of hydrogen peroxide biosynthetic process	3 out of 5282 genes, 0.1%	5 out of 31402 genes, 0.0%	1
response to anoxia	3 out of 5282 genes, 0.1%	5 out of 31402 genes, 0.0%	1
cellular response to anoxia	3 out of 5282 genes, 0.1%	5 out of 31402 genes, 0.0%	1
stress response to metal ion	3 out of 5282 genes, 0.1%	5 out of 31402 genes, 0.0%	1
regulation of reactive oxygen species biosynthetic process	3 out of 5282 genes, 0.1%	5 out of 31402 genes, 0.0%	1
stress response to copper ion	3 out of 5282 genes, 0.1%	5 out of 31402 genes, 0.0%	1
negative regulation of response to stimulus	39 out of 5282 genes, 0.7%	175 out of 31402 genes, 0.6%	1
response to external stimulus	278 out of 5282 genes, 5.3%	1498 out of 31402 genes, 4.8%	1
regulation of transferase activity	52 out of 5282 genes, 1.0%	243 out of 31402 genes, 0.8%	1
nucleobase transport	8 out of 5282 genes, 0.2%	24 out of 31402 genes, 0.1%	1
regulation of anion channel activity	5 out of 5282 genes, 0.1%	12 out of 31402 genes, 0.0%	1
regulation of glucosinolate biosynthetic process	5 out of 5282 genes, 0.1%	12 out of 31402 genes, 0.0%	1
regulation of transmembrane transporter activity	5 out of 5282 genes, 0.1%	12 out of 31402 genes, 0.0%	1
regulation of transporter activity	5 out of 5282 genes, 0.1%	12 out of 31402 genes, 0.0%	1
regulation of ion transmembrane transporter activity	5 out of 5282 genes, 0.1%	12 out of 31402 genes, 0.0%	1
L-phenylalanine metabolic process	7 out of 5282 genes, 0.1%	20 out of 31402 genes, 0.1%	1
epidermal cell fate specification	7 out of 5282 genes, 0.1%	20 out of 31402 genes, 0.1%	1
erythrose 4-phosphate/phosphoenolpyruvate family amino acid metabolic process	7 out of 5282 genes, 0.1%	20 out of 31402 genes, 0.1%	1
cellular response to organic cyclic compound	64 out of 5282 genes, 1.2%	308 out of 31402 genes, 1.0%	1
growth	141 out of 5282 genes, 2.7%	730 out of 31402 genes, 2.3%	1
polyamine catabolic process	12 out of 5282 genes, 0.2%	42 out of 31402 genes, 0.1%	1
negative regulation of multicellular organismal process	20 out of 5282 genes, 0.4%	80 out of 31402 genes, 0.3%	1
defense response to other organism	147 out of 5282 genes, 2.8%	764 out of 31402 genes, 2.4%	1
systemic acquired resistance	36 out of 5282 genes, 0.7%	161 out of 31402 genes, 0.5%	1
regulation of catalytic activity	100 out of 5282 genes, 1.9%	505 out of 31402 genes, 1.6%	1
heme biosynthetic process	13 out of 5282 genes, 0.2%	47 out of 31402 genes, 0.1%	1
dicarboxylic acid metabolic process	51 out of 5282 genes, 1.0%	240 out of 31402 genes, 0.8%	1
beta-glucan biosynthetic process	47 out of 5282 genes, 0.9%	219 out of 31402 genes, 0.7%	1
inositol trisphosphate metabolic process	9 out of 5282 genes, 0.2%	29 out of 31402 genes, 0.1%	1
regulation of anion transport	9 out of 5282 genes, 0.2%	29 out of 31402 genes, 0.1%	1
pollen development	50 out of 5282 genes, 0.9%	235 out of 31402 genes, 0.7%	1
plant-type secondary cell wall biogenesis	18 out of 5282 genes, 0.3%	71 out of 31402 genes, 0.2%	1
stamen development	27 out of 5282 genes, 0.5%	116 out of 31402 genes, 0.4%	1
androecium development	27 out of 5282 genes, 0.5%	116 out of 31402 genes, 0.4%	1
carbohydrate mediated signaling	21 out of 5282 genes, 0.4%	86 out of 31402 genes, 0.3%	1
sugar mediated signaling pathway	21 out of 5282 genes, 0.4%	86 out of 31402 genes, 0.3%	1
cellular response to carbohydrate stimulus	21 out of 5282 genes, 0.4%	86 out of 31402 genes, 0.3%	1
ammonium ion metabolic process	21 out of 5282 genes, 0.4%	86 out of 31402 genes, 0.3%	1
amino acid transport	39 out of 5282 genes, 0.7%	178 out of 31402 genes, 0.6%	1
response to jasmonic acid	39 out of 5282 genes, 0.7%	178 out of 31402 genes, 0.6%	1
organic hydroxy compound biosynthetic process	74 out of 5282 genes, 1.4%	365 out of 31402 genes, 1.2%	1
porphyrin-containing compound metabolic process	42 out of 5282 genes, 0.8%	194 out of 31402 genes, 0.6%	1
negative regulation of developmental process	31 out of 5282 genes, 0.6%	137 out of 31402 genes, 0.4%	1
ammonium transport	10 out of 5282 genes, 0.2%	34 out of 31402 genes, 0.1%	1
glutaminyl-tRNA aminoacylation	4 out of 5282 genes, 0.1%	9 out of 31402 genes, 0.0%	1
maintenance of floral meristem identity	4 out of 5282 genes, 0.1%	9 out of 31402 genes, 0.0%	1
amino sugar metabolic process	7 out of 5282 genes, 0.1%	21 out of 31402 genes, 0.1%	1
regulation of root development	7 out of 5282 genes, 0.1%	21 out of 31402 genes, 0.1%	1
cellular hormone metabolic process	19 out of 5282 genes, 0.4%	77 out of 31402 genes, 0.2%	1
response to salicylic acid	42 out of 5282 genes, 0.8%	195 out of 31402 genes, 0.6%	1
response to light stimulus	177 out of 5282 genes, 3.4%	939 out of 31402 genes, 3.0%	1
regulation of protein phosphorylation	51 out of 5282 genes, 1.0%	243 out of 31402 genes, 0.8%	1
pollen maturation	6 out of 5282 genes, 0.1%	17 out of 31402 genes, 0.1%	1
sulfate assimilation	5 out of 5282 genes, 0.1%	13 out of 31402 genes, 0.0%	1
riboflavin metabolic process	5 out of 5282 genes, 0.1%	13 out of 31402 genes, 0.0%	1
aromatic amino acid family biosynthetic process, prephenate pathway	5 out of 5282 genes, 0.1%	13 out of 31402 genes, 0.0%	1
riboflavin biosynthetic process	5 out of 5282 genes, 0.1%	13 out of 31402 genes, 0.0%	1
vascular transport	5 out of 5282 genes, 0.1%	13 out of 31402 genes, 0.0%	1
phloem transport	5 out of 5282 genes, 0.1%	13 out of 31402 genes, 0.0%	1
regulation of transmembrane transport	5 out of 5282 genes, 0.1%	13 out of 31402 genes, 0.0%	1
regulation of ion transmembrane transport	5 out of 5282 genes, 0.1%	13 out of 31402 genes, 0.0%	1
flavin-containing compound metabolic process	5 out of 5282 genes, 0.1%	13 out of 31402 genes, 0.0%	1
flavin-containing compound biosynthetic process	5 out of 5282 genes, 0.1%	13 out of 31402 genes, 0.0%	1
regulation of sulfur metabolic process	5 out of 5282 genes, 0.1%	13 out of 31402 genes, 0.0%	1
specification of organ number	5 out of 5282 genes, 0.1%	13 out of 31402 genes, 0.0%	1
response to abscisic acid	92 out of 5282 genes, 1.7%	466 out of 31402 genes, 1.5%	1
leaf vascular tissue pattern formation	9 out of 5282 genes, 0.2%	30 out of 31402 genes, 0.1%	1
regulation of phosphorylation	55 out of 5282 genes, 1.0%	265 out of 31402 genes, 0.8%	1
carbohydrate metabolic process	499 out of 5282 genes, 9.4%	2783 out of 31402 genes, 8.9%	1
cell wall organization	78 out of 5282 genes, 1.5%	390 out of 31402 genes, 1.2%	1
sister chromatid segregation	8 out of 5282 genes, 0.2%	26 out of 31402 genes, 0.1%	1
cellulose biosynthetic process	34 out of 5282 genes, 0.6%	155 out of 31402 genes, 0.5%	1
regulation of defense response	55 out of 5282 genes, 1.0%	267 out of 31402 genes, 0.9%	1
trehalose biosynthetic process	17 out of 5282 genes, 0.3%	69 out of 31402 genes, 0.2%	1
sucrose metabolic process	22 out of 5282 genes, 0.4%	94 out of 31402 genes, 0.3%	1
innate immune response	70 out of 5282 genes, 1.3%	349 out of 31402 genes, 1.1%	1
glutamine biosynthetic process	7 out of 5282 genes, 0.1%	22 out of 31402 genes, 0.1%	1
xyloglucan metabolic process	7 out of 5282 genes, 0.1%	22 out of 31402 genes, 0.1%	1
defense response to fungus	50 out of 5282 genes, 0.9%	241 out of 31402 genes, 0.8%	1
nickel cation transport	3 out of 5282 genes, 0.1%	6 out of 31402 genes, 0.0%	1
cellular response to cold	3 out of 5282 genes, 0.1%	6 out of 31402 genes, 0.0%	1
cell redox homeostasis	49 out of 5282 genes, 0.9%	236 out of 31402 genes, 0.8%	1
positive regulation of response to stimulus	66 out of 5282 genes, 1.2%	328 out of 31402 genes, 1.0%	1
signal peptide processing	6 out of 5282 genes, 0.1%	18 out of 31402 genes, 0.1%	1
respiratory gaseous exchange	6 out of 5282 genes, 0.1%	18 out of 31402 genes, 0.1%	1
negative regulation of signal transduction	14 out of 5282 genes, 0.3%	55 out of 31402 genes, 0.2%	1
negative regulation of cell communication	14 out of 5282 genes, 0.3%	55 out of 31402 genes, 0.2%	1
negative regulation of signaling	14 out of 5282 genes, 0.3%	55 out of 31402 genes, 0.2%	1
regulation of cell division	14 out of 5282 genes, 0.3%	55 out of 31402 genes, 0.2%	1
immune response	70 out of 5282 genes, 1.3%	351 out of 31402 genes, 1.1%	1
regulation of plant-type hypersensitive response	28 out of 5282 genes, 0.5%	126 out of 31402 genes, 0.4%	1
trehalose metabolic process	17 out of 5282 genes, 0.3%	70 out of 31402 genes, 0.2%	1
oligopeptide transport	17 out of 5282 genes, 0.3%	70 out of 31402 genes, 0.2%	1
peptide transport	18 out of 5282 genes, 0.3%	75 out of 31402 genes, 0.2%	1
regulation of proteolysis	8 out of 5282 genes, 0.2%	27 out of 31402 genes, 0.1%	1
chorismate metabolic process	8 out of 5282 genes, 0.2%	27 out of 31402 genes, 0.1%	1
disaccharide transport	5 out of 5282 genes, 0.1%	14 out of 31402 genes, 0.0%	1
sucrose transport	5 out of 5282 genes, 0.1%	14 out of 31402 genes, 0.0%	1
oligosaccharide transport	5 out of 5282 genes, 0.1%	14 out of 31402 genes, 0.0%	1
cellular iron ion homeostasis	4 out of 5282 genes, 0.1%	10 out of 31402 genes, 0.0%	1
nucleolus organization	4 out of 5282 genes, 0.1%	10 out of 31402 genes, 0.0%	1
queuosine biosynthetic process	4 out of 5282 genes, 0.1%	10 out of 31402 genes, 0.0%	1
homogalacturonan biosynthetic process	4 out of 5282 genes, 0.1%	10 out of 31402 genes, 0.0%	1
homogalacturonan metabolic process	4 out of 5282 genes, 0.1%	10 out of 31402 genes, 0.0%	1
sphingolipid catabolic process	4 out of 5282 genes, 0.1%	10 out of 31402 genes, 0.0%	1
queuosine metabolic process	4 out of 5282 genes, 0.1%	10 out of 31402 genes, 0.0%	1
membrane lipid catabolic process	4 out of 5282 genes, 0.1%	10 out of 31402 genes, 0.0%	1
lipid storage	11 out of 5282 genes, 0.2%	41 out of 31402 genes, 0.1%	1
immune system process	84 out of 5282 genes, 1.6%	429 out of 31402 genes, 1.4%	1
organic acid transport	46 out of 5282 genes, 0.9%	222 out of 31402 genes, 0.7%	1
carboxylic acid transport	46 out of 5282 genes, 0.9%	222 out of 31402 genes, 0.7%	1
regulation of stomatal movement	24 out of 5282 genes, 0.5%	106 out of 31402 genes, 0.3%	1
pentose metabolic process	23 out of 5282 genes, 0.4%	101 out of 31402 genes, 0.3%	1
cation transport	206 out of 5282 genes, 3.9%	1116 out of 31402 genes, 3.6%	1
ribosomal large subunit assembly	2 out of 5282 genes, 0.0%	3 out of 31402 genes, 0.0%	1
phloem sucrose loading	2 out of 5282 genes, 0.0%	3 out of 31402 genes, 0.0%	1
cytokinin transport	2 out of 5282 genes, 0.0%	3 out of 31402 genes, 0.0%	1
purine nucleoside transmembrane transport	2 out of 5282 genes, 0.0%	3 out of 31402 genes, 0.0%	1
cyanide metabolic process	2 out of 5282 genes, 0.0%	3 out of 31402 genes, 0.0%	1
urate catabolic process	2 out of 5282 genes, 0.0%	3 out of 31402 genes, 0.0%	1
urate metabolic process	2 out of 5282 genes, 0.0%	3 out of 31402 genes, 0.0%	1
stigma development	2 out of 5282 genes, 0.0%	3 out of 31402 genes, 0.0%	1
nectar secretion	2 out of 5282 genes, 0.0%	3 out of 31402 genes, 0.0%	1
purine-containing compound transmembrane transport	2 out of 5282 genes, 0.0%	3 out of 31402 genes, 0.0%	1
nucleoside transmembrane transport	2 out of 5282 genes, 0.0%	3 out of 31402 genes, 0.0%	1
positive regulation of molecular function	55 out of 5282 genes, 1.0%	271 out of 31402 genes, 0.9%	1
amino acid transmembrane transport	13 out of 5282 genes, 0.2%	51 out of 31402 genes, 0.2%	1
flavone metabolic process	13 out of 5282 genes, 0.2%	51 out of 31402 genes, 0.2%	1
flavone biosynthetic process	13 out of 5282 genes, 0.2%	51 out of 31402 genes, 0.2%	1
flavonol metabolic process	13 out of 5282 genes, 0.2%	51 out of 31402 genes, 0.2%	1
flavonol biosynthetic process	13 out of 5282 genes, 0.2%	51 out of 31402 genes, 0.2%	1
epidermal cell differentiation	9 out of 5282 genes, 0.2%	32 out of 31402 genes, 0.1%	1
epithelial cell differentiation	9 out of 5282 genes, 0.2%	32 out of 31402 genes, 0.1%	1
tetrahydrofolate metabolic process	14 out of 5282 genes, 0.3%	56 out of 31402 genes, 0.2%	1
oligosaccharide metabolic process	54 out of 5282 genes, 1.0%	266 out of 31402 genes, 0.8%	1
positive regulation of catalytic activity	54 out of 5282 genes, 1.0%	266 out of 31402 genes, 0.8%	1
regulation of cellular process	730 out of 5282 genes, 13.8%	4147 out of 31402 genes, 13.2%	1
G-protein coupled receptor signaling pathway	15 out of 5282 genes, 0.3%	61 out of 31402 genes, 0.2%	1
mitotic sister chromatid segregation	7 out of 5282 genes, 0.1%	23 out of 31402 genes, 0.1%	1
mitotic chromosome condensation	7 out of 5282 genes, 0.1%	23 out of 31402 genes, 0.1%	1
regulation of cellular carbohydrate metabolic process	7 out of 5282 genes, 0.1%	23 out of 31402 genes, 0.1%	1
negative regulation of protein processing	7 out of 5282 genes, 0.1%	23 out of 31402 genes, 0.1%	1
lipid glycosylation	7 out of 5282 genes, 0.1%	23 out of 31402 genes, 0.1%	1
negative regulation of proteolysis	7 out of 5282 genes, 0.1%	23 out of 31402 genes, 0.1%	1
regulation of protein processing	7 out of 5282 genes, 0.1%	23 out of 31402 genes, 0.1%	1
regulation of protein maturation	7 out of 5282 genes, 0.1%	23 out of 31402 genes, 0.1%	1
negative regulation of protein maturation	7 out of 5282 genes, 0.1%	23 out of 31402 genes, 0.1%	1
flavonoid biosynthetic process	18 out of 5282 genes, 0.3%	76 out of 31402 genes, 0.2%	1
response to unfolded protein	16 out of 5282 genes, 0.3%	66 out of 31402 genes, 0.2%	1
endoplasmic reticulum unfolded protein response	16 out of 5282 genes, 0.3%	66 out of 31402 genes, 0.2%	1
cellular response to unfolded protein	16 out of 5282 genes, 0.3%	66 out of 31402 genes, 0.2%	1
cellular response to topologically incorrect protein	16 out of 5282 genes, 0.3%	66 out of 31402 genes, 0.2%	1
transition metal ion homeostasis	17 out of 5282 genes, 0.3%	71 out of 31402 genes, 0.2%	1
defense response, incompatible interaction	55 out of 5282 genes, 1.0%	272 out of 31402 genes, 0.9%	1
response to radiation	182 out of 5282 genes, 3.4%	982 out of 31402 genes, 3.1%	1
peptidyl-lysine modification to peptidyl-hypusine	10 out of 5282 genes, 0.2%	37 out of 31402 genes, 0.1%	1
glycerolipid biosynthetic process	41 out of 5282 genes, 0.8%	197 out of 31402 genes, 0.6%	1
negative regulation of cellular process	92 out of 5282 genes, 1.7%	477 out of 31402 genes, 1.5%	1
external encapsulating structure organization	79 out of 5282 genes, 1.5%	405 out of 31402 genes, 1.3%	1
pigment biosynthetic process	52 out of 5282 genes, 1.0%	257 out of 31402 genes, 0.8%	1
glycerol ether metabolic process	19 out of 5282 genes, 0.4%	82 out of 31402 genes, 0.3%	1
ether metabolic process	19 out of 5282 genes, 0.4%	82 out of 31402 genes, 0.3%	1
protein targeting to membrane	33 out of 5282 genes, 0.6%	155 out of 31402 genes, 0.5%	1
sexual reproduction	29 out of 5282 genes, 0.5%	134 out of 31402 genes, 0.4%	1
disaccharide metabolic process	51 out of 5282 genes, 1.0%	252 out of 31402 genes, 0.8%	1
regulation of programmed cell death	32 out of 5282 genes, 0.6%	150 out of 31402 genes, 0.5%	1
seed germination	23 out of 5282 genes, 0.4%	103 out of 31402 genes, 0.3%	1
gametophyte development	78 out of 5282 genes, 1.5%	401 out of 31402 genes, 1.3%	1
cellular amide metabolic process	47 out of 5282 genes, 0.9%	231 out of 31402 genes, 0.7%	1
negative regulation of metabolic process	92 out of 5282 genes, 1.7%	479 out of 31402 genes, 1.5%	1
tetrapyrrole metabolic process	42 out of 5282 genes, 0.8%	204 out of 31402 genes, 0.6%	1
glutamyl-tRNA aminoacylation	5 out of 5282 genes, 0.1%	15 out of 31402 genes, 0.0%	1
cell wall pectin biosynthetic process	5 out of 5282 genes, 0.1%	15 out of 31402 genes, 0.0%	1
regulation of secondary metabolite biosynthetic process	5 out of 5282 genes, 0.1%	15 out of 31402 genes, 0.0%	1
DNA-templated transcription, elongation	10 out of 5282 genes, 0.2%	38 out of 31402 genes, 0.1%	1
response to decreased oxygen levels	11 out of 5282 genes, 0.2%	43 out of 31402 genes, 0.1%	1
response to oxygen levels	11 out of 5282 genes, 0.2%	43 out of 31402 genes, 0.1%	1
M phase	3 out of 5282 genes, 0.1%	7 out of 31402 genes, 0.0%	1
alanyl-tRNA aminoacylation	3 out of 5282 genes, 0.1%	7 out of 31402 genes, 0.0%	1
NADP biosynthetic process	3 out of 5282 genes, 0.1%	7 out of 31402 genes, 0.0%	1
cinnamic acid biosynthetic process	3 out of 5282 genes, 0.1%	7 out of 31402 genes, 0.0%	1
cinnamic acid metabolic process	3 out of 5282 genes, 0.1%	7 out of 31402 genes, 0.0%	1
response to 1-aminocyclopropane-1-carboxylic acid	3 out of 5282 genes, 0.1%	7 out of 31402 genes, 0.0%	1
pyrimidine-containing compound catabolic process	3 out of 5282 genes, 0.1%	7 out of 31402 genes, 0.0%	1
pentose-phosphate shunt, non-oxidative branch	4 out of 5282 genes, 0.1%	11 out of 31402 genes, 0.0%	1
positive regulation of vernalization response	4 out of 5282 genes, 0.1%	11 out of 31402 genes, 0.0%	1
tetrahydrofolate biosynthetic process	4 out of 5282 genes, 0.1%	11 out of 31402 genes, 0.0%	1
cellular amino acid biosynthetic process	129 out of 5282 genes, 2.4%	689 out of 31402 genes, 2.2%	1
hydrogen peroxide metabolic process	22 out of 5282 genes, 0.4%	99 out of 31402 genes, 0.3%	1
cellular carbohydrate biosynthetic process	124 out of 5282 genes, 2.3%	662 out of 31402 genes, 2.1%	1
oligosaccharide biosynthetic process	24 out of 5282 genes, 0.5%	110 out of 31402 genes, 0.4%	1
lateral root development	18 out of 5282 genes, 0.3%	79 out of 31402 genes, 0.3%	1
cellular response to inorganic substance	17 out of 5282 genes, 0.3%	74 out of 31402 genes, 0.2%	1
glutathione metabolic process	12 out of 5282 genes, 0.2%	49 out of 31402 genes, 0.2%	1
cellular response to stimulus	467 out of 5282 genes, 8.8%	2639 out of 31402 genes, 8.4%	1
cell wall organization or biogenesis	123 out of 5282 genes, 2.3%	659 out of 31402 genes, 2.1%	1
beta-glucan metabolic process	51 out of 5282 genes, 1.0%	257 out of 31402 genes, 0.8%	1
cell recognition	7 out of 5282 genes, 0.1%	25 out of 31402 genes, 0.1%	1
seed dormancy process	19 out of 5282 genes, 0.4%	85 out of 31402 genes, 0.3%	1
dormancy process	19 out of 5282 genes, 0.4%	85 out of 31402 genes, 0.3%	1
membrane lipid biosynthetic process	19 out of 5282 genes, 0.4%	85 out of 31402 genes, 0.3%	1
post-embryonic root development	18 out of 5282 genes, 0.3%	80 out of 31402 genes, 0.3%	1
silicate transport	5 out of 5282 genes, 0.1%	16 out of 31402 genes, 0.1%	1
protein oligomerization	5 out of 5282 genes, 0.1%	16 out of 31402 genes, 0.1%	1
small molecule catabolic process	84 out of 5282 genes, 1.6%	441 out of 31402 genes, 1.4%	1
ion transmembrane transport	100 out of 5282 genes, 1.9%	531 out of 31402 genes, 1.7%	1
cellular developmental process	193 out of 5282 genes, 3.7%	1060 out of 31402 genes, 3.4%	1
terpenoid metabolic process	55 out of 5282 genes, 1.0%	280 out of 31402 genes, 0.9%	1
biological regulation	923 out of 5282 genes, 17.5%	5310 out of 31402 genes, 16.9%	1
seedling development	24 out of 5282 genes, 0.5%	112 out of 31402 genes, 0.4%	1
regulation of cellular response to stress	30 out of 5282 genes, 0.6%	144 out of 31402 genes, 0.5%	1
alditol phosphate metabolic process	9 out of 5282 genes, 0.2%	35 out of 31402 genes, 0.1%	1
anther development	14 out of 5282 genes, 0.3%	60 out of 31402 genes, 0.2%	1
microsporogenesis	11 out of 5282 genes, 0.2%	45 out of 31402 genes, 0.1%	1
cofactor metabolic process	139 out of 5282 genes, 2.6%	754 out of 31402 genes, 2.4%	1
positive regulation of cellular protein metabolic process	46 out of 5282 genes, 0.9%	232 out of 31402 genes, 0.7%	1
zinc ion transport	4 out of 5282 genes, 0.1%	12 out of 31402 genes, 0.0%	1
regulation of vernalization response	4 out of 5282 genes, 0.1%	12 out of 31402 genes, 0.0%	1
suberin biosynthetic process	4 out of 5282 genes, 0.1%	12 out of 31402 genes, 0.0%	1
formaldehyde metabolic process	4 out of 5282 genes, 0.1%	12 out of 31402 genes, 0.0%	1
protein dephosphorylation	35 out of 5282 genes, 0.7%	172 out of 31402 genes, 0.5%	1
cation transmembrane transport	86 out of 5282 genes, 1.6%	455 out of 31402 genes, 1.4%	1
nuclear-transcribed mRNA catabolic process	15 out of 5282 genes, 0.3%	66 out of 31402 genes, 0.2%	1
multicellular organismal reproductive process	38 out of 5282 genes, 0.7%	189 out of 31402 genes, 0.6%	1
selenium compound metabolic process	2 out of 5282 genes, 0.0%	4 out of 31402 genes, 0.0%	1
heme oxidation	2 out of 5282 genes, 0.0%	4 out of 31402 genes, 0.0%	1
embryonic root morphogenesis	2 out of 5282 genes, 0.0%	4 out of 31402 genes, 0.0%	1
positive regulation of DNA endoreduplication	2 out of 5282 genes, 0.0%	4 out of 31402 genes, 0.0%	1
regulation of fatty acid biosynthetic process	2 out of 5282 genes, 0.0%	4 out of 31402 genes, 0.0%	1
positive regulation of DNA replication	2 out of 5282 genes, 0.0%	4 out of 31402 genes, 0.0%	1
regulation of jasmonic acid metabolic process	2 out of 5282 genes, 0.0%	4 out of 31402 genes, 0.0%	1
regulation of jasmonic acid biosynthetic process	2 out of 5282 genes, 0.0%	4 out of 31402 genes, 0.0%	1
negative regulation of response to water deprivation	2 out of 5282 genes, 0.0%	4 out of 31402 genes, 0.0%	1
cell-cell adhesion	2 out of 5282 genes, 0.0%	4 out of 31402 genes, 0.0%	1
multi organism cell adhesion	2 out of 5282 genes, 0.0%	4 out of 31402 genes, 0.0%	1
regulation of response to water deprivation	2 out of 5282 genes, 0.0%	4 out of 31402 genes, 0.0%	1
positive regulation of DNA-dependent DNA replication	2 out of 5282 genes, 0.0%	4 out of 31402 genes, 0.0%	1
dTMP biosynthetic process	3 out of 5282 genes, 0.1%	8 out of 31402 genes, 0.0%	1
glycine biosynthetic process	3 out of 5282 genes, 0.1%	8 out of 31402 genes, 0.0%	1
xenobiotic metabolic process	3 out of 5282 genes, 0.1%	8 out of 31402 genes, 0.0%	1
nitric oxide biosynthetic process	3 out of 5282 genes, 0.1%	8 out of 31402 genes, 0.0%	1
positive regulation of cell death	3 out of 5282 genes, 0.1%	8 out of 31402 genes, 0.0%	1
proline transmembrane transport	3 out of 5282 genes, 0.1%	8 out of 31402 genes, 0.0%	1
protein transport by the Tat complex	3 out of 5282 genes, 0.1%	8 out of 31402 genes, 0.0%	1
dTMP metabolic process	3 out of 5282 genes, 0.1%	8 out of 31402 genes, 0.0%	1
nitric oxide metabolic process	3 out of 5282 genes, 0.1%	8 out of 31402 genes, 0.0%	1
specification of floral organ number	3 out of 5282 genes, 0.1%	8 out of 31402 genes, 0.0%	1
cellular heat acclimation	3 out of 5282 genes, 0.1%	8 out of 31402 genes, 0.0%	1
cellular response to xenobiotic stimulus	3 out of 5282 genes, 0.1%	8 out of 31402 genes, 0.0%	1
regulation of hydrogen peroxide metabolic process	12 out of 5282 genes, 0.2%	51 out of 31402 genes, 0.2%	1
regulation of biological process	848 out of 5282 genes, 16.1%	4883 out of 31402 genes, 15.5%	1
copper ion transport	9 out of 5282 genes, 0.2%	36 out of 31402 genes, 0.1%	1
amino acid import	10 out of 5282 genes, 0.2%	41 out of 31402 genes, 0.1%	1
inositol metabolic process	5 out of 5282 genes, 0.1%	17 out of 31402 genes, 0.1%	1
protein import into chloroplast thylakoid membrane	5 out of 5282 genes, 0.1%	17 out of 31402 genes, 0.1%	1
amide transport	22 out of 5282 genes, 0.4%	104 out of 31402 genes, 0.3%	1
positive regulation of protein metabolic process	46 out of 5282 genes, 0.9%	235 out of 31402 genes, 0.7%	1
polyamine metabolic process	14 out of 5282 genes, 0.3%	62 out of 31402 genes, 0.2%	1
alpha-amino acid metabolic process	151 out of 5282 genes, 2.9%	829 out of 31402 genes, 2.6%	1
maintenance of location	18 out of 5282 genes, 0.3%	83 out of 31402 genes, 0.3%	1
inorganic ion transmembrane transport	84 out of 5282 genes, 1.6%	448 out of 31402 genes, 1.4%	1
disaccharide biosynthetic process	21 out of 5282 genes, 0.4%	99 out of 31402 genes, 0.3%	1
cellular protein modification process	541 out of 5282 genes, 10.2%	3092 out of 31402 genes, 9.8%	1
protein modification process	541 out of 5282 genes, 10.2%	3092 out of 31402 genes, 9.8%	1
multicellular organism reproduction	43 out of 5282 genes, 0.8%	219 out of 31402 genes, 0.7%	1
cellular biogenic amine metabolic process	37 out of 5282 genes, 0.7%	186 out of 31402 genes, 0.6%	1
cellular amine metabolic process	37 out of 5282 genes, 0.7%	186 out of 31402 genes, 0.6%	1
tetrahydrofolate interconversion	10 out of 5282 genes, 0.2%	42 out of 31402 genes, 0.1%	1
chromosome condensation	8 out of 5282 genes, 0.2%	32 out of 31402 genes, 0.1%	1
unidimensional cell growth	72 out of 5282 genes, 1.4%	382 out of 31402 genes, 1.2%	1
mRNA catabolic process	15 out of 5282 genes, 0.3%	68 out of 31402 genes, 0.2%	1
cellular response to metal ion	15 out of 5282 genes, 0.3%	68 out of 31402 genes, 0.2%	1
protein localization to membrane	33 out of 5282 genes, 0.6%	165 out of 31402 genes, 0.5%	1
establishment of protein localization to membrane	33 out of 5282 genes, 0.6%	165 out of 31402 genes, 0.5%	1
fucose metabolic process	4 out of 5282 genes, 0.1%	13 out of 31402 genes, 0.0%	1
ubiquinone metabolic process	4 out of 5282 genes, 0.1%	13 out of 31402 genes, 0.0%	1
ubiquinone biosynthetic process	4 out of 5282 genes, 0.1%	13 out of 31402 genes, 0.0%	1
chloroplast fission	4 out of 5282 genes, 0.1%	13 out of 31402 genes, 0.0%	1
protein-tetrapyrrole linkage	4 out of 5282 genes, 0.1%	13 out of 31402 genes, 0.0%	1
1-aminocyclopropane-1-carboxylate metabolic process	4 out of 5282 genes, 0.1%	13 out of 31402 genes, 0.0%	1
1-aminocyclopropane-1-carboxylate biosynthetic process	4 out of 5282 genes, 0.1%	13 out of 31402 genes, 0.0%	1
fucose biosynthetic process	4 out of 5282 genes, 0.1%	13 out of 31402 genes, 0.0%	1
histone H3 acetylation	4 out of 5282 genes, 0.1%	13 out of 31402 genes, 0.0%	1
cellulose metabolic process	38 out of 5282 genes, 0.7%	193 out of 31402 genes, 0.6%	1
cotyledon development	13 out of 5282 genes, 0.2%	58 out of 31402 genes, 0.2%	1
seed maturation	19 out of 5282 genes, 0.4%	90 out of 31402 genes, 0.3%	1
cellular response to nitric oxide	5 out of 5282 genes, 0.1%	18 out of 31402 genes, 0.1%	1
cellular response to reactive nitrogen species	5 out of 5282 genes, 0.1%	18 out of 31402 genes, 0.1%	1
cofactor biosynthetic process	74 out of 5282 genes, 1.4%	396 out of 31402 genes, 1.3%	1
inorganic cation transmembrane transport	83 out of 5282 genes, 1.6%	447 out of 31402 genes, 1.4%	1
epidermis development	23 out of 5282 genes, 0.4%	112 out of 31402 genes, 0.4%	1
skin development	23 out of 5282 genes, 0.4%	112 out of 31402 genes, 0.4%	1
epithelium development	23 out of 5282 genes, 0.4%	112 out of 31402 genes, 0.4%	1
photosynthetic electron transport chain	9 out of 5282 genes, 0.2%	38 out of 31402 genes, 0.1%	1
regulation of secondary metabolic process	6 out of 5282 genes, 0.1%	23 out of 31402 genes, 0.1%	1
response to indolebutyric acid	6 out of 5282 genes, 0.1%	23 out of 31402 genes, 0.1%	1
plant-type cell wall modification	14 out of 5282 genes, 0.3%	64 out of 31402 genes, 0.2%	1
regulation of reactive oxygen species metabolic process	14 out of 5282 genes, 0.3%	64 out of 31402 genes, 0.2%	1
cell wall macromolecule catabolic process	7 out of 5282 genes, 0.1%	28 out of 31402 genes, 0.1%	1
regulation of hormone levels	62 out of 5282 genes, 1.2%	329 out of 31402 genes, 1.0%	1
cellular polysaccharide biosynthetic process	103 out of 5282 genes, 2.0%	562 out of 31402 genes, 1.8%	1
tRNA wobble base modification	3 out of 5282 genes, 0.1%	9 out of 31402 genes, 0.0%	1
megasporogenesis	3 out of 5282 genes, 0.1%	9 out of 31402 genes, 0.0%	1
photoinhibition	3 out of 5282 genes, 0.1%	9 out of 31402 genes, 0.0%	1
oxazole or thiazole biosynthetic process	3 out of 5282 genes, 0.1%	9 out of 31402 genes, 0.0%	1
cellular response to decreased oxygen levels	3 out of 5282 genes, 0.1%	9 out of 31402 genes, 0.0%	1
negative regulation of photosynthesis, light reaction	3 out of 5282 genes, 0.1%	9 out of 31402 genes, 0.0%	1
oxazole or thiazole metabolic process	3 out of 5282 genes, 0.1%	9 out of 31402 genes, 0.0%	1
cellular response to oxygen levels	3 out of 5282 genes, 0.1%	9 out of 31402 genes, 0.0%	1
negative regulation of cellular metabolic process	56 out of 5282 genes, 1.1%	296 out of 31402 genes, 0.9%	1
terpenoid biosynthetic process	49 out of 5282 genes, 0.9%	257 out of 31402 genes, 0.8%	1
cell development	97 out of 5282 genes, 1.8%	529 out of 31402 genes, 1.7%	1
maintenance of meristem identity	11 out of 5282 genes, 0.2%	49 out of 31402 genes, 0.2%	1
anatomical structure morphogenesis	212 out of 5282 genes, 4.0%	1192 out of 31402 genes, 3.8%	1
cell wall macromolecule metabolic process	41 out of 5282 genes, 0.8%	213 out of 31402 genes, 0.7%	1
auxin metabolic process	24 out of 5282 genes, 0.5%	119 out of 31402 genes, 0.4%	1
carbohydrate transport	28 out of 5282 genes, 0.5%	141 out of 31402 genes, 0.4%	1
root hair cell tip growth	10 out of 5282 genes, 0.2%	44 out of 31402 genes, 0.1%	1
alcohol metabolic process	60 out of 5282 genes, 1.1%	320 out of 31402 genes, 1.0%	1
cellular response to iron ion starvation	4 out of 5282 genes, 0.1%	14 out of 31402 genes, 0.0%	1
arabinose metabolic process	4 out of 5282 genes, 0.1%	14 out of 31402 genes, 0.0%	1
mRNA 3'-end processing	4 out of 5282 genes, 0.1%	14 out of 31402 genes, 0.0%	1
terpene metabolic process	4 out of 5282 genes, 0.1%	14 out of 31402 genes, 0.0%	1
neutral amino acid transport	9 out of 5282 genes, 0.2%	39 out of 31402 genes, 0.1%	1
tRNA wobble adenosine to inosine editing	2 out of 5282 genes, 0.0%	5 out of 31402 genes, 0.0%	1
pinocytosis	2 out of 5282 genes, 0.0%	5 out of 31402 genes, 0.0%	1
lipopolysaccharide core region biosynthetic process	2 out of 5282 genes, 0.0%	5 out of 31402 genes, 0.0%	1
negative regulation of gibberellic acid mediated signaling pathway	2 out of 5282 genes, 0.0%	5 out of 31402 genes, 0.0%	1
regulation of vegetative meristem growth	2 out of 5282 genes, 0.0%	5 out of 31402 genes, 0.0%	1
carotene metabolic process	2 out of 5282 genes, 0.0%	5 out of 31402 genes, 0.0%	1
protein-heme linkage	2 out of 5282 genes, 0.0%	5 out of 31402 genes, 0.0%	1
peptidyl-histidine phosphorylation	2 out of 5282 genes, 0.0%	5 out of 31402 genes, 0.0%	1
spermidine catabolic process	2 out of 5282 genes, 0.0%	5 out of 31402 genes, 0.0%	1
lipopolysaccharide core region metabolic process	2 out of 5282 genes, 0.0%	5 out of 31402 genes, 0.0%	1
pollen sperm cell differentiation	2 out of 5282 genes, 0.0%	5 out of 31402 genes, 0.0%	1
deoxyhypusine biosynthetic process from spermidine	2 out of 5282 genes, 0.0%	5 out of 31402 genes, 0.0%	1
cellular response to molecule of bacterial origin	2 out of 5282 genes, 0.0%	5 out of 31402 genes, 0.0%	1
ER-nucleus signaling pathway	18 out of 5282 genes, 0.3%	87 out of 31402 genes, 0.3%	1
flavonoid metabolic process	18 out of 5282 genes, 0.3%	87 out of 31402 genes, 0.3%	1
fat-soluble vitamin metabolic process	5 out of 5282 genes, 0.1%	19 out of 31402 genes, 0.1%	1
thiamine biosynthetic process	5 out of 5282 genes, 0.1%	19 out of 31402 genes, 0.1%	1
chorismate biosynthetic process	5 out of 5282 genes, 0.1%	19 out of 31402 genes, 0.1%	1
vitamin E biosynthetic process	5 out of 5282 genes, 0.1%	19 out of 31402 genes, 0.1%	1
auxin efflux	5 out of 5282 genes, 0.1%	19 out of 31402 genes, 0.1%	1
vitamin E metabolic process	5 out of 5282 genes, 0.1%	19 out of 31402 genes, 0.1%	1
fat-soluble vitamin biosynthetic process	5 out of 5282 genes, 0.1%	19 out of 31402 genes, 0.1%	1
thiamine-containing compound biosynthetic process	5 out of 5282 genes, 0.1%	19 out of 31402 genes, 0.1%	1
positive regulation of Rab GTPase activity	6 out of 5282 genes, 0.1%	24 out of 31402 genes, 0.1%	1
sulfur compound metabolic process	113 out of 5282 genes, 2.1%	624 out of 31402 genes, 2.0%	1
vacuole organization	11 out of 5282 genes, 0.2%	50 out of 31402 genes, 0.2%	1
systemic acquired resistance, salicylic acid mediated signaling pathway	14 out of 5282 genes, 0.3%	66 out of 31402 genes, 0.2%	1
cell death	25 out of 5282 genes, 0.5%	126 out of 31402 genes, 0.4%	1
death	25 out of 5282 genes, 0.5%	126 out of 31402 genes, 0.4%	1
cell surface receptor signaling pathway	23 out of 5282 genes, 0.4%	115 out of 31402 genes, 0.4%	1
organic anion transport	55 out of 5282 genes, 1.0%	294 out of 31402 genes, 0.9%	1
regulation of photosynthesis	10 out of 5282 genes, 0.2%	45 out of 31402 genes, 0.1%	1
single-organism developmental process	532 out of 5282 genes, 10.1%	3068 out of 31402 genes, 9.8%	1
glutamine family amino acid biosynthetic process	18 out of 5282 genes, 0.3%	88 out of 31402 genes, 0.3%	1
response to hydrogen peroxide	38 out of 5282 genes, 0.7%	199 out of 31402 genes, 0.6%	1
carbon fixation	9 out of 5282 genes, 0.2%	40 out of 31402 genes, 0.1%	1
cell differentiation	137 out of 5282 genes, 2.6%	765 out of 31402 genes, 2.4%	1
multicellular organismal process	505 out of 5282 genes, 9.6%	2912 out of 31402 genes, 9.3%	1
multicellular organismal development	463 out of 5282 genes, 8.8%	2666 out of 31402 genes, 8.5%	1
regulation of phosphate metabolic process	69 out of 5282 genes, 1.3%	375 out of 31402 genes, 1.2%	1
regulation of phosphorus metabolic process	69 out of 5282 genes, 1.3%	375 out of 31402 genes, 1.2%	1
regulation of G2/M transition of mitotic cell cycle	8 out of 5282 genes, 0.2%	35 out of 31402 genes, 0.1%	1
response to freezing	8 out of 5282 genes, 0.2%	35 out of 31402 genes, 0.1%	1
regulation of cell cycle G2/M phase transition	8 out of 5282 genes, 0.2%	35 out of 31402 genes, 0.1%	1
regulation of protein modification process	54 out of 5282 genes, 1.0%	290 out of 31402 genes, 0.9%	1
response to arsenic-containing substance	14 out of 5282 genes, 0.3%	67 out of 31402 genes, 0.2%	1
methionyl-tRNA aminoacylation	3 out of 5282 genes, 0.1%	10 out of 31402 genes, 0.0%	1
chemotaxis	3 out of 5282 genes, 0.1%	10 out of 31402 genes, 0.0%	1
lipopolysaccharide metabolic process	3 out of 5282 genes, 0.1%	10 out of 31402 genes, 0.0%	1
lipopolysaccharide biosynthetic process	3 out of 5282 genes, 0.1%	10 out of 31402 genes, 0.0%	1
detection of nutrient	3 out of 5282 genes, 0.1%	10 out of 31402 genes, 0.0%	1
pollen tube guidance	3 out of 5282 genes, 0.1%	10 out of 31402 genes, 0.0%	1
viral life cycle	3 out of 5282 genes, 0.1%	10 out of 31402 genes, 0.0%	1
viral genome replication	3 out of 5282 genes, 0.1%	10 out of 31402 genes, 0.0%	1
shikimate biosynthetic process	3 out of 5282 genes, 0.1%	10 out of 31402 genes, 0.0%	1
taxis	3 out of 5282 genes, 0.1%	10 out of 31402 genes, 0.0%	1
very long-chain fatty acid biosynthetic process	3 out of 5282 genes, 0.1%	10 out of 31402 genes, 0.0%	1
response to amino acid	3 out of 5282 genes, 0.1%	10 out of 31402 genes, 0.0%	1
viral replication complex formation and maintenance	3 out of 5282 genes, 0.1%	10 out of 31402 genes, 0.0%	1
positive chemotaxis	3 out of 5282 genes, 0.1%	10 out of 31402 genes, 0.0%	1
positive regulation of nucleotide catabolic process	7 out of 5282 genes, 0.1%	30 out of 31402 genes, 0.1%	1
positive regulation of purine nucleotide catabolic process	7 out of 5282 genes, 0.1%	30 out of 31402 genes, 0.1%	1
positive regulation of nucleoside metabolic process	7 out of 5282 genes, 0.1%	30 out of 31402 genes, 0.1%	1
positive regulation of nucleotide metabolic process	7 out of 5282 genes, 0.1%	30 out of 31402 genes, 0.1%	1
positive regulation of purine nucleotide metabolic process	7 out of 5282 genes, 0.1%	30 out of 31402 genes, 0.1%	1
heat acclimation	24 out of 5282 genes, 0.5%	122 out of 31402 genes, 0.4%	1
interspecies interaction between organisms	18 out of 5282 genes, 0.3%	89 out of 31402 genes, 0.3%	1
aromatic amino acid family biosynthetic process	20 out of 5282 genes, 0.4%	100 out of 31402 genes, 0.3%	1
arginine biosynthetic process	6 out of 5282 genes, 0.1%	25 out of 31402 genes, 0.1%	1
regulation of seed germination	13 out of 5282 genes, 0.2%	62 out of 31402 genes, 0.2%	1
stomatal complex morphogenesis	13 out of 5282 genes, 0.2%	62 out of 31402 genes, 0.2%	1
plant-type cell wall biogenesis	40 out of 5282 genes, 0.8%	212 out of 31402 genes, 0.7%	1
UDP-rhamnose biosynthetic process	4 out of 5282 genes, 0.1%	15 out of 31402 genes, 0.0%	1
peptidyl-arginine modification	4 out of 5282 genes, 0.1%	15 out of 31402 genes, 0.0%	1
peptidyl-arginine methylation	4 out of 5282 genes, 0.1%	15 out of 31402 genes, 0.0%	1
UDP-rhamnose metabolic process	4 out of 5282 genes, 0.1%	15 out of 31402 genes, 0.0%	1
histone arginine methylation	4 out of 5282 genes, 0.1%	15 out of 31402 genes, 0.0%	1
protein homooligomerization	4 out of 5282 genes, 0.1%	15 out of 31402 genes, 0.0%	1
regulation of hydrolase activity	17 out of 5282 genes, 0.3%	84 out of 31402 genes, 0.3%	1
pyridine-containing compound biosynthetic process	12 out of 5282 genes, 0.2%	57 out of 31402 genes, 0.2%	1
polysaccharide biosynthetic process	104 out of 5282 genes, 2.0%	579 out of 31402 genes, 1.8%	1
vitamin biosynthetic process	20 out of 5282 genes, 0.4%	101 out of 31402 genes, 0.3%	1
hormone metabolic process	43 out of 5282 genes, 0.8%	230 out of 31402 genes, 0.7%	1
glycine metabolic process	18 out of 5282 genes, 0.3%	90 out of 31402 genes, 0.3%	1
reactive oxygen species metabolic process	30 out of 5282 genes, 0.6%	157 out of 31402 genes, 0.5%	1
regulation of seedling development	13 out of 5282 genes, 0.2%	63 out of 31402 genes, 0.2%	1
organ development	222 out of 5282 genes, 4.2%	1266 out of 31402 genes, 4.0%	1
symbiosis, encompassing mutualism through parasitism	17 out of 5282 genes, 0.3%	85 out of 31402 genes, 0.3%	1
positive regulation of hydrolase activity	7 out of 5282 genes, 0.1%	31 out of 31402 genes, 0.1%	1
coenzyme biosynthetic process	52 out of 5282 genes, 1.0%	283 out of 31402 genes, 0.9%	1
jasmonic acid biosynthetic process	14 out of 5282 genes, 0.3%	69 out of 31402 genes, 0.2%	1
detection of chemical stimulus	6 out of 5282 genes, 0.1%	26 out of 31402 genes, 0.1%	1
pollen-pistil interaction	6 out of 5282 genes, 0.1%	26 out of 31402 genes, 0.1%	1
positive regulation of Ras GTPase activity	6 out of 5282 genes, 0.1%	26 out of 31402 genes, 0.1%	1
positive regulation of GTP catabolic process	6 out of 5282 genes, 0.1%	26 out of 31402 genes, 0.1%	1
positive regulation of GTPase activity	6 out of 5282 genes, 0.1%	26 out of 31402 genes, 0.1%	1
embryonic morphogenesis	6 out of 5282 genes, 0.1%	26 out of 31402 genes, 0.1%	1
negative regulation of biosynthetic process	43 out of 5282 genes, 0.8%	232 out of 31402 genes, 0.7%	1
pyrimidine nucleobase catabolic process	2 out of 5282 genes, 0.0%	6 out of 31402 genes, 0.0%	1
uracil catabolic process	2 out of 5282 genes, 0.0%	6 out of 31402 genes, 0.0%	1
regulation of gibberellic acid mediated signaling pathway	2 out of 5282 genes, 0.0%	6 out of 31402 genes, 0.0%	1
response to boron-containing substance	2 out of 5282 genes, 0.0%	6 out of 31402 genes, 0.0%	1
arginine transport	2 out of 5282 genes, 0.0%	6 out of 31402 genes, 0.0%	1
negative regulation of translation	2 out of 5282 genes, 0.0%	6 out of 31402 genes, 0.0%	1
protein import into chloroplast stroma	2 out of 5282 genes, 0.0%	6 out of 31402 genes, 0.0%	1
protein neddylation	2 out of 5282 genes, 0.0%	6 out of 31402 genes, 0.0%	1
xylan catabolic process	2 out of 5282 genes, 0.0%	6 out of 31402 genes, 0.0%	1
regulation of embryo sac egg cell differentiation	2 out of 5282 genes, 0.0%	6 out of 31402 genes, 0.0%	1
nucleobase catabolic process	2 out of 5282 genes, 0.0%	6 out of 31402 genes, 0.0%	1
positive regulation of DNA metabolic process	2 out of 5282 genes, 0.0%	6 out of 31402 genes, 0.0%	1
glucose 6-phosphate metabolic process	2 out of 5282 genes, 0.0%	6 out of 31402 genes, 0.0%	1
cell wall polysaccharide metabolic process	32 out of 5282 genes, 0.6%	170 out of 31402 genes, 0.5%	1
reproductive process	260 out of 5282 genes, 4.9%	1492 out of 31402 genes, 4.8%	1
mitochondrial electron transport, cytochrome c to oxygen	5 out of 5282 genes, 0.1%	21 out of 31402 genes, 0.1%	1
thiamine metabolic process	5 out of 5282 genes, 0.1%	21 out of 31402 genes, 0.1%	1
thiamine-containing compound metabolic process	5 out of 5282 genes, 0.1%	21 out of 31402 genes, 0.1%	1
detoxification	5 out of 5282 genes, 0.1%	21 out of 31402 genes, 0.1%	1
chlorophyll biosynthetic process	15 out of 5282 genes, 0.3%	75 out of 31402 genes, 0.2%	1
negative regulation of cell death	15 out of 5282 genes, 0.3%	75 out of 31402 genes, 0.2%	1
(1->3)-beta-D-glucan metabolic process	13 out of 5282 genes, 0.2%	64 out of 31402 genes, 0.2%	1
(1->3)-beta-D-glucan biosynthetic process	13 out of 5282 genes, 0.2%	64 out of 31402 genes, 0.2%	1
Mo-molybdopterin cofactor biosynthetic process	4 out of 5282 genes, 0.1%	16 out of 31402 genes, 0.1%	1
cadmium ion transport	4 out of 5282 genes, 0.1%	16 out of 31402 genes, 0.1%	1
molybdopterin cofactor biosynthetic process	4 out of 5282 genes, 0.1%	16 out of 31402 genes, 0.1%	1
indole glucosinolate metabolic process	4 out of 5282 genes, 0.1%	16 out of 31402 genes, 0.1%	1
cellular modified amino acid metabolic process	47 out of 5282 genes, 0.9%	256 out of 31402 genes, 0.8%	1
response to nutrient	3 out of 5282 genes, 0.1%	11 out of 31402 genes, 0.0%	1
lithium ion export	3 out of 5282 genes, 0.1%	11 out of 31402 genes, 0.0%	1
cotyledon vascular tissue pattern formation	3 out of 5282 genes, 0.1%	11 out of 31402 genes, 0.0%	1
pentose biosynthetic process	3 out of 5282 genes, 0.1%	11 out of 31402 genes, 0.0%	1
arabinose biosynthetic process	3 out of 5282 genes, 0.1%	11 out of 31402 genes, 0.0%	1
circadian regulation of gene expression	3 out of 5282 genes, 0.1%	11 out of 31402 genes, 0.0%	1
response to red light	16 out of 5282 genes, 0.3%	81 out of 31402 genes, 0.3%	1
regulation of cell cycle phase transition	10 out of 5282 genes, 0.2%	48 out of 31402 genes, 0.2%	1
regulation of mitotic cell cycle phase transition	10 out of 5282 genes, 0.2%	48 out of 31402 genes, 0.2%	1
regulation of cell differentiation	19 out of 5282 genes, 0.4%	98 out of 31402 genes, 0.3%	1
glucan biosynthetic process	76 out of 5282 genes, 1.4%	424 out of 31402 genes, 1.4%	1
single-multicellular organism process	477 out of 5282 genes, 9.0%	2772 out of 31402 genes, 8.8%	1
folic acid-containing compound metabolic process	18 out of 5282 genes, 0.3%	93 out of 31402 genes, 0.3%	1
basic amino acid transport	6 out of 5282 genes, 0.1%	27 out of 31402 genes, 0.1%	1
defense response by cell wall thickening	6 out of 5282 genes, 0.1%	27 out of 31402 genes, 0.1%	1
defense response by callose deposition in cell wall	6 out of 5282 genes, 0.1%	27 out of 31402 genes, 0.1%	1
response to hypoxia	8 out of 5282 genes, 0.2%	38 out of 31402 genes, 0.1%	1
virus induced gene silencing	8 out of 5282 genes, 0.2%	38 out of 31402 genes, 0.1%	1
modulation by symbiont of RNA levels in host	8 out of 5282 genes, 0.2%	38 out of 31402 genes, 0.1%	1
modulation of RNA levels in other organism involved in symbiotic interaction	8 out of 5282 genes, 0.2%	38 out of 31402 genes, 0.1%	1
cellular response to virus	8 out of 5282 genes, 0.2%	38 out of 31402 genes, 0.1%	1
post-embryonic morphogenesis	39 out of 5282 genes, 0.7%	213 out of 31402 genes, 0.7%	1
leucine catabolic process	5 out of 5282 genes, 0.1%	22 out of 31402 genes, 0.1%	1
sulfate transport	5 out of 5282 genes, 0.1%	22 out of 31402 genes, 0.1%	1
regulation of auxin mediated signaling pathway	5 out of 5282 genes, 0.1%	22 out of 31402 genes, 0.1%	1
response to nitric oxide	5 out of 5282 genes, 0.1%	22 out of 31402 genes, 0.1%	1
sulfur compound transport	5 out of 5282 genes, 0.1%	22 out of 31402 genes, 0.1%	1
anatomical structure development	475 out of 5282 genes, 9.0%	2765 out of 31402 genes, 8.8%	1
regulation of cell cycle process	20 out of 5282 genes, 0.4%	105 out of 31402 genes, 0.3%	1
negative regulation of defense response	20 out of 5282 genes, 0.4%	105 out of 31402 genes, 0.3%	1
chromatin silencing by small RNA	13 out of 5282 genes, 0.2%	66 out of 31402 genes, 0.2%	1
arginine metabolic process	7 out of 5282 genes, 0.1%	33 out of 31402 genes, 0.1%	1
histidine metabolic process	7 out of 5282 genes, 0.1%	33 out of 31402 genes, 0.1%	1
post-embryonic root morphogenesis	7 out of 5282 genes, 0.1%	33 out of 31402 genes, 0.1%	1
lateral root morphogenesis	7 out of 5282 genes, 0.1%	33 out of 31402 genes, 0.1%	1
imidazole-containing compound metabolic process	7 out of 5282 genes, 0.1%	33 out of 31402 genes, 0.1%	1
regulation of meristem development	28 out of 5282 genes, 0.5%	151 out of 31402 genes, 0.5%	1
arginyl-tRNA aminoacylation	4 out of 5282 genes, 0.1%	17 out of 31402 genes, 0.1%	1
Mo-molybdopterin cofactor metabolic process	4 out of 5282 genes, 0.1%	17 out of 31402 genes, 0.1%	1
molybdopterin cofactor metabolic process	4 out of 5282 genes, 0.1%	17 out of 31402 genes, 0.1%	1
prosthetic group metabolic process	4 out of 5282 genes, 0.1%	17 out of 31402 genes, 0.1%	1
RNA splicing, via transesterification reactions	22 out of 5282 genes, 0.4%	117 out of 31402 genes, 0.4%	1
RNA splicing, via transesterification reactions with bulged adenosine as nucleophile	22 out of 5282 genes, 0.4%	117 out of 31402 genes, 0.4%	1
negative regulation of programmed cell death	14 out of 5282 genes, 0.3%	72 out of 31402 genes, 0.2%	1
cuticle development	6 out of 5282 genes, 0.1%	28 out of 31402 genes, 0.1%	1
amine catabolic process	15 out of 5282 genes, 0.3%	78 out of 31402 genes, 0.2%	1
cellular biogenic amine catabolic process	15 out of 5282 genes, 0.3%	78 out of 31402 genes, 0.2%	1
7-methylguanosine mRNA capping	3 out of 5282 genes, 0.1%	12 out of 31402 genes, 0.0%	1
deoxyribonucleoside monophosphate biosynthetic process	3 out of 5282 genes, 0.1%	12 out of 31402 genes, 0.0%	1
deoxyribonucleoside monophosphate metabolic process	3 out of 5282 genes, 0.1%	12 out of 31402 genes, 0.0%	1
pyrimidine deoxyribonucleoside monophosphate metabolic process	3 out of 5282 genes, 0.1%	12 out of 31402 genes, 0.0%	1
pyrimidine deoxyribonucleoside monophosphate biosynthetic process	3 out of 5282 genes, 0.1%	12 out of 31402 genes, 0.0%	1
plant-type cell wall modification involved in multidimensional cell growth	3 out of 5282 genes, 0.1%	12 out of 31402 genes, 0.0%	1
high-affinity potassium ion import	3 out of 5282 genes, 0.1%	12 out of 31402 genes, 0.0%	1
myo-inositol hexakisphosphate biosynthetic process	3 out of 5282 genes, 0.1%	12 out of 31402 genes, 0.0%	1
inositol phosphate biosynthetic process	3 out of 5282 genes, 0.1%	12 out of 31402 genes, 0.0%	1
myo-inositol hexakisphosphate metabolic process	3 out of 5282 genes, 0.1%	12 out of 31402 genes, 0.0%	1
cell wall modification involved in multidimensional cell growth	3 out of 5282 genes, 0.1%	12 out of 31402 genes, 0.0%	1
male gamete generation	3 out of 5282 genes, 0.1%	12 out of 31402 genes, 0.0%	1
cadmium ion transmembrane transport	3 out of 5282 genes, 0.1%	12 out of 31402 genes, 0.0%	1
cellular response to indolebutyric acid stimulus	3 out of 5282 genes, 0.1%	12 out of 31402 genes, 0.0%	1
cellular response to organonitrogen compound	3 out of 5282 genes, 0.1%	12 out of 31402 genes, 0.0%	1
L-serine metabolic process	18 out of 5282 genes, 0.3%	95 out of 31402 genes, 0.3%	1
pteridine-containing compound metabolic process	18 out of 5282 genes, 0.3%	95 out of 31402 genes, 0.3%	1
protein targeting to chloroplast	8 out of 5282 genes, 0.2%	39 out of 31402 genes, 0.1%	1
establishment of protein localization to chloroplast	8 out of 5282 genes, 0.2%	39 out of 31402 genes, 0.1%	1
protein localization to chloroplast	8 out of 5282 genes, 0.2%	39 out of 31402 genes, 0.1%	1
glycerophospholipid biosynthetic process	29 out of 5282 genes, 0.5%	158 out of 31402 genes, 0.5%	1
threonine catabolic process	2 out of 5282 genes, 0.0%	7 out of 31402 genes, 0.0%	1
ornithine metabolic process	2 out of 5282 genes, 0.0%	7 out of 31402 genes, 0.0%	1
lignan metabolic process	2 out of 5282 genes, 0.0%	7 out of 31402 genes, 0.0%	1
lignan biosynthetic process	2 out of 5282 genes, 0.0%	7 out of 31402 genes, 0.0%	1
alkaloid biosynthetic process	2 out of 5282 genes, 0.0%	7 out of 31402 genes, 0.0%	1
dTDP-rhamnose biosynthetic process	2 out of 5282 genes, 0.0%	7 out of 31402 genes, 0.0%	1
GDP-L-fucose biosynthetic process	2 out of 5282 genes, 0.0%	7 out of 31402 genes, 0.0%	1
GDP-L-fucose metabolic process	2 out of 5282 genes, 0.0%	7 out of 31402 genes, 0.0%	1
dTDP-rhamnose metabolic process	2 out of 5282 genes, 0.0%	7 out of 31402 genes, 0.0%	1
zinc ion transmembrane transport	2 out of 5282 genes, 0.0%	7 out of 31402 genes, 0.0%	1
regulation of seed development	2 out of 5282 genes, 0.0%	7 out of 31402 genes, 0.0%	1
positive regulation of cell cycle process	2 out of 5282 genes, 0.0%	7 out of 31402 genes, 0.0%	1
regulation of seed maturation	2 out of 5282 genes, 0.0%	7 out of 31402 genes, 0.0%	1
RNA catabolic process	16 out of 5282 genes, 0.3%	84 out of 31402 genes, 0.3%	1
nucleobase metabolic process	11 out of 5282 genes, 0.2%	56 out of 31402 genes, 0.2%	1
pyrimidine nucleoside monophosphate metabolic process	11 out of 5282 genes, 0.2%	56 out of 31402 genes, 0.2%	1
pyrimidine nucleoside monophosphate biosynthetic process	11 out of 5282 genes, 0.2%	56 out of 31402 genes, 0.2%	1
stem cell maintenance	11 out of 5282 genes, 0.2%	56 out of 31402 genes, 0.2%	1
negative regulation of cell differentiation	11 out of 5282 genes, 0.2%	56 out of 31402 genes, 0.2%	1
stem cell development	11 out of 5282 genes, 0.2%	56 out of 31402 genes, 0.2%	1
response to sucrose	23 out of 5282 genes, 0.4%	124 out of 31402 genes, 0.4%	1
response to disaccharide	23 out of 5282 genes, 0.4%	124 out of 31402 genes, 0.4%	1
coenzyme A biosynthetic process	5 out of 5282 genes, 0.1%	23 out of 31402 genes, 0.1%	1
nucleoside bisphosphate biosynthetic process	5 out of 5282 genes, 0.1%	23 out of 31402 genes, 0.1%	1
ribonucleoside bisphosphate biosynthetic process	5 out of 5282 genes, 0.1%	23 out of 31402 genes, 0.1%	1
purine nucleoside bisphosphate biosynthetic process	5 out of 5282 genes, 0.1%	23 out of 31402 genes, 0.1%	1
recognition of pollen	5 out of 5282 genes, 0.1%	23 out of 31402 genes, 0.1%	1
proline transport	7 out of 5282 genes, 0.1%	34 out of 31402 genes, 0.1%	1
positive regulation of cellular catabolic process	7 out of 5282 genes, 0.1%	34 out of 31402 genes, 0.1%	1
mRNA splicing, via spliceosome	21 out of 5282 genes, 0.4%	113 out of 31402 genes, 0.4%	1
cell wall polysaccharide biosynthetic process	21 out of 5282 genes, 0.4%	113 out of 31402 genes, 0.4%	1
brassinosteroid mediated signaling pathway	18 out of 5282 genes, 0.3%	96 out of 31402 genes, 0.3%	1
stomatal movement	18 out of 5282 genes, 0.3%	96 out of 31402 genes, 0.3%	1
steroid hormone mediated signaling pathway	18 out of 5282 genes, 0.3%	96 out of 31402 genes, 0.3%	1
response to steroid hormone	18 out of 5282 genes, 0.3%	96 out of 31402 genes, 0.3%	1
cellular response to steroid hormone stimulus	18 out of 5282 genes, 0.3%	96 out of 31402 genes, 0.3%	1
cellular homeostasis	64 out of 5282 genes, 1.2%	362 out of 31402 genes, 1.2%	1
very long-chain fatty acid metabolic process	8 out of 5282 genes, 0.2%	40 out of 31402 genes, 0.1%	1
cell wall pectin metabolic process	8 out of 5282 genes, 0.2%	40 out of 31402 genes, 0.1%	1
one-carbon metabolic process	24 out of 5282 genes, 0.5%	131 out of 31402 genes, 0.4%	1
hemicellulose metabolic process	24 out of 5282 genes, 0.5%	131 out of 31402 genes, 0.4%	1
proline biosynthetic process	4 out of 5282 genes, 0.1%	18 out of 31402 genes, 0.1%	1
negative regulation of seed germination	4 out of 5282 genes, 0.1%	18 out of 31402 genes, 0.1%	1
extracellular polysaccharide biosynthetic process	4 out of 5282 genes, 0.1%	18 out of 31402 genes, 0.1%	1
extracellular polysaccharide metabolic process	4 out of 5282 genes, 0.1%	18 out of 31402 genes, 0.1%	1
pyrimidine nucleobase metabolic process	6 out of 5282 genes, 0.1%	29 out of 31402 genes, 0.1%	1
lateral root formation	6 out of 5282 genes, 0.1%	29 out of 31402 genes, 0.1%	1
ketone biosynthetic process	6 out of 5282 genes, 0.1%	29 out of 31402 genes, 0.1%	1
stem cell differentiation	11 out of 5282 genes, 0.2%	57 out of 31402 genes, 0.2%	1
jasmonic acid metabolic process	14 out of 5282 genes, 0.3%	74 out of 31402 genes, 0.2%	1
metal ion homeostasis	21 out of 5282 genes, 0.4%	114 out of 31402 genes, 0.4%	1
glycosylation	39 out of 5282 genes, 0.7%	218 out of 31402 genes, 0.7%	1
cellular response to brassinosteroid stimulus	18 out of 5282 genes, 0.3%	97 out of 31402 genes, 0.3%	1
anatomical structure formation involved in morphogenesis	31 out of 5282 genes, 0.6%	172 out of 31402 genes, 0.5%	1
sulfur compound biosynthetic process	75 out of 5282 genes, 1.4%	428 out of 31402 genes, 1.4%	1
unsaturated fatty acid biosynthetic process	12 out of 5282 genes, 0.2%	63 out of 31402 genes, 0.2%	1
negative regulation of cellular protein metabolic process	12 out of 5282 genes, 0.2%	63 out of 31402 genes, 0.2%	1
unsaturated fatty acid metabolic process	12 out of 5282 genes, 0.2%	63 out of 31402 genes, 0.2%	1
negative regulation of protein metabolic process	12 out of 5282 genes, 0.2%	63 out of 31402 genes, 0.2%	1
porphyrin-containing compound biosynthetic process	23 out of 5282 genes, 0.4%	126 out of 31402 genes, 0.4%	1
histone H3-K9 methylation	16 out of 5282 genes, 0.3%	86 out of 31402 genes, 0.3%	1
histone H3-K9 modification	16 out of 5282 genes, 0.3%	86 out of 31402 genes, 0.3%	1
glutamine metabolic process	10 out of 5282 genes, 0.2%	52 out of 31402 genes, 0.2%	1
icosanoid metabolic process	3 out of 5282 genes, 0.1%	13 out of 31402 genes, 0.0%	1
leukotriene metabolic process	3 out of 5282 genes, 0.1%	13 out of 31402 genes, 0.0%	1
induced systemic resistance	3 out of 5282 genes, 0.1%	13 out of 31402 genes, 0.0%	1
regulation of systemic acquired resistance	3 out of 5282 genes, 0.1%	13 out of 31402 genes, 0.0%	1
pollen tube reception	3 out of 5282 genes, 0.1%	13 out of 31402 genes, 0.0%	1
leukotriene biosynthetic process	3 out of 5282 genes, 0.1%	13 out of 31402 genes, 0.0%	1
icosanoid biosynthetic process	3 out of 5282 genes, 0.1%	13 out of 31402 genes, 0.0%	1
intraspecies interaction between organisms	3 out of 5282 genes, 0.1%	13 out of 31402 genes, 0.0%	1
fatty acid derivative metabolic process	3 out of 5282 genes, 0.1%	13 out of 31402 genes, 0.0%	1
fatty acid derivative biosynthetic process	3 out of 5282 genes, 0.1%	13 out of 31402 genes, 0.0%	1
glycerol metabolic process	5 out of 5282 genes, 0.1%	24 out of 31402 genes, 0.1%	1
branched-chain amino acid catabolic process	5 out of 5282 genes, 0.1%	24 out of 31402 genes, 0.1%	1
positive gravitropism	5 out of 5282 genes, 0.1%	24 out of 31402 genes, 0.1%	1
developmental process	544 out of 5282 genes, 10.3%	3195 out of 31402 genes, 10.2%	1
multi-organism reproductive process	67 out of 5282 genes, 1.3%	383 out of 31402 genes, 1.2%	1
calcium-mediated signaling	11 out of 5282 genes, 0.2%	58 out of 31402 genes, 0.2%	1
floral organ development	61 out of 5282 genes, 1.2%	349 out of 31402 genes, 1.1%	1
post-embryonic development	246 out of 5282 genes, 4.7%	1439 out of 31402 genes, 4.6%	1
aromatic amino acid family metabolic process	34 out of 5282 genes, 0.6%	192 out of 31402 genes, 0.6%	1
aspartate family amino acid catabolic process	2 out of 5282 genes, 0.0%	8 out of 31402 genes, 0.0%	1
alkaloid metabolic process	2 out of 5282 genes, 0.0%	8 out of 31402 genes, 0.0%	1
primary meristem tissue development	2 out of 5282 genes, 0.0%	8 out of 31402 genes, 0.0%	1
root meristem specification	2 out of 5282 genes, 0.0%	8 out of 31402 genes, 0.0%	1
monosaccharide transport	2 out of 5282 genes, 0.0%	8 out of 31402 genes, 0.0%	1
aromatic amino acid transport	2 out of 5282 genes, 0.0%	8 out of 31402 genes, 0.0%	1
aspartate transport	2 out of 5282 genes, 0.0%	8 out of 31402 genes, 0.0%	1
tryptophan transport	2 out of 5282 genes, 0.0%	8 out of 31402 genes, 0.0%	1
monoterpenoid metabolic process	2 out of 5282 genes, 0.0%	8 out of 31402 genes, 0.0%	1
monoterpenoid biosynthetic process	2 out of 5282 genes, 0.0%	8 out of 31402 genes, 0.0%	1
photosynthesis, dark reaction	2 out of 5282 genes, 0.0%	8 out of 31402 genes, 0.0%	1
uracil metabolic process	2 out of 5282 genes, 0.0%	8 out of 31402 genes, 0.0%	1
phytochelatin metabolic process	2 out of 5282 genes, 0.0%	8 out of 31402 genes, 0.0%	1
phytochelatin biosynthetic process	2 out of 5282 genes, 0.0%	8 out of 31402 genes, 0.0%	1
diterpene phytoalexin metabolic process	2 out of 5282 genes, 0.0%	8 out of 31402 genes, 0.0%	1
diterpene phytoalexin biosynthetic process	2 out of 5282 genes, 0.0%	8 out of 31402 genes, 0.0%	1
diterpene phytoalexin precursor biosynthetic process pathway	2 out of 5282 genes, 0.0%	8 out of 31402 genes, 0.0%	1
copper ion homeostasis	2 out of 5282 genes, 0.0%	8 out of 31402 genes, 0.0%	1
hydrogen peroxide transmembrane transport	2 out of 5282 genes, 0.0%	8 out of 31402 genes, 0.0%	1
histidine biosynthetic process	4 out of 5282 genes, 0.1%	19 out of 31402 genes, 0.1%	1
pyrimidine deoxyribonucleotide metabolic process	4 out of 5282 genes, 0.1%	19 out of 31402 genes, 0.1%	1
deoxyribonucleotide metabolic process	4 out of 5282 genes, 0.1%	19 out of 31402 genes, 0.1%	1
2'-deoxyribonucleotide metabolic process	4 out of 5282 genes, 0.1%	19 out of 31402 genes, 0.1%	1
deoxyribose phosphate metabolic process	4 out of 5282 genes, 0.1%	19 out of 31402 genes, 0.1%	1
peptide biosynthetic process	4 out of 5282 genes, 0.1%	19 out of 31402 genes, 0.1%	1
Golgi localization	7 out of 5282 genes, 0.1%	36 out of 31402 genes, 0.1%	1
mitochondrion localization	7 out of 5282 genes, 0.1%	36 out of 31402 genes, 0.1%	1
peroxisome localization	7 out of 5282 genes, 0.1%	36 out of 31402 genes, 0.1%	1
water-soluble vitamin biosynthetic process	15 out of 5282 genes, 0.3%	82 out of 31402 genes, 0.3%	1
vitamin metabolic process	21 out of 5282 genes, 0.4%	117 out of 31402 genes, 0.4%	1
cell wall macromolecule biosynthetic process	21 out of 5282 genes, 0.4%	117 out of 31402 genes, 0.4%	1
cellular component macromolecule biosynthetic process	21 out of 5282 genes, 0.4%	117 out of 31402 genes, 0.4%	1
post-embryonic organ development	76 out of 5282 genes, 1.4%	439 out of 31402 genes, 1.4%	1
regulation of innate immune response	34 out of 5282 genes, 0.6%	193 out of 31402 genes, 0.6%	1
regulation of immune response	34 out of 5282 genes, 0.6%	193 out of 31402 genes, 0.6%	1
alditol metabolic process	5 out of 5282 genes, 0.1%	25 out of 31402 genes, 0.1%	1
response to cyclopentenone	9 out of 5282 genes, 0.2%	48 out of 31402 genes, 0.2%	1
system development	334 out of 5282 genes, 6.3%	1964 out of 31402 genes, 6.3%	1
regulation of abscisic acid-activated signaling pathway	14 out of 5282 genes, 0.3%	77 out of 31402 genes, 0.2%	1
xylem and phloem pattern formation	14 out of 5282 genes, 0.3%	77 out of 31402 genes, 0.2%	1
glycerolipid metabolic process	54 out of 5282 genes, 1.0%	311 out of 31402 genes, 1.0%	1
lipid localization	26 out of 5282 genes, 0.5%	147 out of 31402 genes, 0.5%	1
cell tip growth	41 out of 5282 genes, 0.8%	235 out of 31402 genes, 0.7%	1
regulation of immune system process	34 out of 5282 genes, 0.6%	194 out of 31402 genes, 0.6%	1
cellular response to nitrogen compound	21 out of 5282 genes, 0.4%	118 out of 31402 genes, 0.4%	1
histidine catabolic process	3 out of 5282 genes, 0.1%	14 out of 31402 genes, 0.0%	1
specification of organ identity	3 out of 5282 genes, 0.1%	14 out of 31402 genes, 0.0%	1
specification of floral organ identity	3 out of 5282 genes, 0.1%	14 out of 31402 genes, 0.0%	1
microsporocyte differentiation	3 out of 5282 genes, 0.1%	14 out of 31402 genes, 0.0%	1
histidine catabolic process to glutamate and formamide	3 out of 5282 genes, 0.1%	14 out of 31402 genes, 0.0%	1
indole glucosinolate catabolic process	3 out of 5282 genes, 0.1%	14 out of 31402 genes, 0.0%	1
formamide metabolic process	3 out of 5282 genes, 0.1%	14 out of 31402 genes, 0.0%	1
sporocyte differentiation	3 out of 5282 genes, 0.1%	14 out of 31402 genes, 0.0%	1
cotyledon morphogenesis	3 out of 5282 genes, 0.1%	14 out of 31402 genes, 0.0%	1
imidazole-containing compound catabolic process	3 out of 5282 genes, 0.1%	14 out of 31402 genes, 0.0%	1
response to carbohydrate	44 out of 5282 genes, 0.8%	253 out of 31402 genes, 0.8%	1
electron transport chain	61 out of 5282 genes, 1.2%	353 out of 31402 genes, 1.1%	1
leucine metabolic process	7 out of 5282 genes, 0.1%	37 out of 31402 genes, 0.1%	1
positive regulation of catabolic process	7 out of 5282 genes, 0.1%	37 out of 31402 genes, 0.1%	1
second-messenger-mediated signaling	12 out of 5282 genes, 0.2%	66 out of 31402 genes, 0.2%	1
response to fructose	19 out of 5282 genes, 0.4%	107 out of 31402 genes, 0.3%	1
proline metabolic process	4 out of 5282 genes, 0.1%	20 out of 31402 genes, 0.1%	1
negative regulation of abscisic acid-activated signaling pathway	4 out of 5282 genes, 0.1%	20 out of 31402 genes, 0.1%	1
cellular response to osmotic stress	4 out of 5282 genes, 0.1%	20 out of 31402 genes, 0.1%	1
negative regulation of response to alcohol	4 out of 5282 genes, 0.1%	20 out of 31402 genes, 0.1%	1
regulation of response to alcohol	14 out of 5282 genes, 0.3%	78 out of 31402 genes, 0.2%	1
postreplication repair	9 out of 5282 genes, 0.2%	49 out of 31402 genes, 0.2%	1
water-soluble vitamin metabolic process	15 out of 5282 genes, 0.3%	84 out of 31402 genes, 0.3%	1
regulation of ion transport	15 out of 5282 genes, 0.3%	84 out of 31402 genes, 0.3%	1
endomembrane system organization	33 out of 5282 genes, 0.6%	190 out of 31402 genes, 0.6%	1
tetraterpenoid metabolic process	17 out of 5282 genes, 0.3%	96 out of 31402 genes, 0.3%	1
carotenoid metabolic process	17 out of 5282 genes, 0.3%	96 out of 31402 genes, 0.3%	1
pyrimidine nucleoside salvage	5 out of 5282 genes, 0.1%	26 out of 31402 genes, 0.1%	1
UMP salvage	5 out of 5282 genes, 0.1%	26 out of 31402 genes, 0.1%	1
CTP salvage	5 out of 5282 genes, 0.1%	26 out of 31402 genes, 0.1%	1
secretion	18 out of 5282 genes, 0.3%	102 out of 31402 genes, 0.3%	1
defense response to virus	11 out of 5282 genes, 0.2%	61 out of 31402 genes, 0.2%	1
regulation of Rab GTPase activity	6 out of 5282 genes, 0.1%	32 out of 31402 genes, 0.1%	1
regulation of Rab protein signal transduction	6 out of 5282 genes, 0.1%	32 out of 31402 genes, 0.1%	1
regulation of developmental process	121 out of 5282 genes, 2.3%	711 out of 31402 genes, 2.3%	1
response to heat	75 out of 5282 genes, 1.4%	439 out of 31402 genes, 1.4%	1
stomatal complex development	14 out of 5282 genes, 0.3%	79 out of 31402 genes, 0.3%	1
plant epidermis development	14 out of 5282 genes, 0.3%	79 out of 31402 genes, 0.3%	1
embryonic axis specification	2 out of 5282 genes, 0.0%	9 out of 31402 genes, 0.0%	1
seryl-tRNA aminoacylation	2 out of 5282 genes, 0.0%	9 out of 31402 genes, 0.0%	1
hypotonic response	2 out of 5282 genes, 0.0%	9 out of 31402 genes, 0.0%	1
single fertilization	2 out of 5282 genes, 0.0%	9 out of 31402 genes, 0.0%	1
L-phenylalanine biosynthetic process	2 out of 5282 genes, 0.0%	9 out of 31402 genes, 0.0%	1
triglyceride catabolic process	2 out of 5282 genes, 0.0%	9 out of 31402 genes, 0.0%	1
hypotonic salinity response	2 out of 5282 genes, 0.0%	9 out of 31402 genes, 0.0%	1
transcription factor import into nucleus	2 out of 5282 genes, 0.0%	9 out of 31402 genes, 0.0%	1
neutral lipid catabolic process	2 out of 5282 genes, 0.0%	9 out of 31402 genes, 0.0%	1
acylglycerol catabolic process	2 out of 5282 genes, 0.0%	9 out of 31402 genes, 0.0%	1
glycerolipid catabolic process	2 out of 5282 genes, 0.0%	9 out of 31402 genes, 0.0%	1
L-proline biosynthetic process	2 out of 5282 genes, 0.0%	9 out of 31402 genes, 0.0%	1
tubulin deacetylation	2 out of 5282 genes, 0.0%	9 out of 31402 genes, 0.0%	1
erythrose 4-phosphate/phosphoenolpyruvate family amino acid biosynthetic process	2 out of 5282 genes, 0.0%	9 out of 31402 genes, 0.0%	1
regulation of post-embryonic development	67 out of 5282 genes, 1.3%	392 out of 31402 genes, 1.2%	1
hormone transport	15 out of 5282 genes, 0.3%	85 out of 31402 genes, 0.3%	1
regulation of mitotic cell cycle	16 out of 5282 genes, 0.3%	91 out of 31402 genes, 0.3%	1
regulation of unidimensional cell growth	16 out of 5282 genes, 0.3%	91 out of 31402 genes, 0.3%	1
UMP biosynthetic process	8 out of 5282 genes, 0.2%	44 out of 31402 genes, 0.1%	1
tRNA modification	8 out of 5282 genes, 0.2%	44 out of 31402 genes, 0.1%	1
pyrimidine ribonucleoside monophosphate metabolic process	8 out of 5282 genes, 0.2%	44 out of 31402 genes, 0.1%	1
pyrimidine ribonucleoside monophosphate biosynthetic process	8 out of 5282 genes, 0.2%	44 out of 31402 genes, 0.1%	1
UMP metabolic process	8 out of 5282 genes, 0.2%	44 out of 31402 genes, 0.1%	1
glutamine family amino acid metabolic process	26 out of 5282 genes, 0.5%	150 out of 31402 genes, 0.5%	1
developmental process involved in reproduction	236 out of 5282 genes, 4.5%	1394 out of 31402 genes, 4.4%	1
regulation of cell morphogenesis	17 out of 5282 genes, 0.3%	97 out of 31402 genes, 0.3%	1
Golgi organization	28 out of 5282 genes, 0.5%	162 out of 31402 genes, 0.5%	1
oxidoreduction coenzyme metabolic process	42 out of 5282 genes, 0.8%	245 out of 31402 genes, 0.8%	1
pyrimidine deoxyribonucleotide biosynthetic process	3 out of 5282 genes, 0.1%	15 out of 31402 genes, 0.0%	1
deoxyribonucleotide biosynthetic process	3 out of 5282 genes, 0.1%	15 out of 31402 genes, 0.0%	1
2'-deoxyribonucleotide biosynthetic process	3 out of 5282 genes, 0.1%	15 out of 31402 genes, 0.0%	1
toxin biosynthetic process	3 out of 5282 genes, 0.1%	15 out of 31402 genes, 0.0%	1
basipetal auxin transport	3 out of 5282 genes, 0.1%	15 out of 31402 genes, 0.0%	1
acidic amino acid transport	3 out of 5282 genes, 0.1%	15 out of 31402 genes, 0.0%	1
S-glycoside catabolic process	3 out of 5282 genes, 0.1%	15 out of 31402 genes, 0.0%	1
glycosinolate catabolic process	3 out of 5282 genes, 0.1%	15 out of 31402 genes, 0.0%	1
glucosinolate catabolic process	3 out of 5282 genes, 0.1%	15 out of 31402 genes, 0.0%	1
RNA (guanine-N7)-methylation	3 out of 5282 genes, 0.1%	15 out of 31402 genes, 0.0%	1
locomotion	3 out of 5282 genes, 0.1%	15 out of 31402 genes, 0.0%	1
deoxyribose phosphate biosynthetic process	3 out of 5282 genes, 0.1%	15 out of 31402 genes, 0.0%	1
regulation of lipid biosynthetic process	3 out of 5282 genes, 0.1%	15 out of 31402 genes, 0.0%	1
phytoalexin metabolic process	3 out of 5282 genes, 0.1%	15 out of 31402 genes, 0.0%	1
phytoalexin biosynthetic process	3 out of 5282 genes, 0.1%	15 out of 31402 genes, 0.0%	1
peptidyl-lysine modification	44 out of 5282 genes, 0.8%	257 out of 31402 genes, 0.8%	1
regulation of circadian rhythm	12 out of 5282 genes, 0.2%	68 out of 31402 genes, 0.2%	1
single-organism membrane organization	49 out of 5282 genes, 0.9%	287 out of 31402 genes, 0.9%	1
cytochrome complex assembly	4 out of 5282 genes, 0.1%	21 out of 31402 genes, 0.1%	1
response to abiotic stimulus	492 out of 5282 genes, 9.3%	2918 out of 31402 genes, 9.3%	1
purine nucleobase metabolic process	5 out of 5282 genes, 0.1%	27 out of 31402 genes, 0.1%	1
protein-chromophore linkage	5 out of 5282 genes, 0.1%	27 out of 31402 genes, 0.1%	1
regulation of response to external stimulus	5 out of 5282 genes, 0.1%	27 out of 31402 genes, 0.1%	1
hyperosmotic salinity response	17 out of 5282 genes, 0.3%	98 out of 31402 genes, 0.3%	1
phospholipid biosynthetic process	55 out of 5282 genes, 1.0%	324 out of 31402 genes, 1.0%	1
circadian rhythm	9 out of 5282 genes, 0.2%	51 out of 31402 genes, 0.2%	1
rhythmic process	9 out of 5282 genes, 0.2%	51 out of 31402 genes, 0.2%	1
positive regulation of abscisic acid-activated signaling pathway	10 out of 5282 genes, 0.2%	57 out of 31402 genes, 0.2%	1
production of ta-siRNAs involved in RNA interference	10 out of 5282 genes, 0.2%	57 out of 31402 genes, 0.2%	1
cell adhesion	12 out of 5282 genes, 0.2%	69 out of 31402 genes, 0.2%	1
biological adhesion	12 out of 5282 genes, 0.2%	69 out of 31402 genes, 0.2%	1
organic acid metabolic process	487 out of 5282 genes, 9.2%	2893 out of 31402 genes, 9.2%	1
transcription, DNA-templated	85 out of 5282 genes, 1.6%	504 out of 31402 genes, 1.6%	1
nucleic acid-templated transcription	85 out of 5282 genes, 1.6%	504 out of 31402 genes, 1.6%	1
floral whorl development	50 out of 5282 genes, 0.9%	296 out of 31402 genes, 0.9%	1
embryo sac development	31 out of 5282 genes, 0.6%	183 out of 31402 genes, 0.6%	1
coenzyme metabolic process	101 out of 5282 genes, 1.9%	600 out of 31402 genes, 1.9%	1
spindle organization	5 out of 5282 genes, 0.1%	28 out of 31402 genes, 0.1%	1
pyrimidine ribonucleotide salvage	5 out of 5282 genes, 0.1%	28 out of 31402 genes, 0.1%	1
pyrimidine nucleotide salvage	5 out of 5282 genes, 0.1%	28 out of 31402 genes, 0.1%	1
cofactor transport	5 out of 5282 genes, 0.1%	28 out of 31402 genes, 0.1%	1
quinone metabolic process	5 out of 5282 genes, 0.1%	28 out of 31402 genes, 0.1%	1
quinone biosynthetic process	5 out of 5282 genes, 0.1%	28 out of 31402 genes, 0.1%	1
primary root development	6 out of 5282 genes, 0.1%	34 out of 31402 genes, 0.1%	1
DNA topological change	4 out of 5282 genes, 0.1%	22 out of 31402 genes, 0.1%	1
polyol biosynthetic process	4 out of 5282 genes, 0.1%	22 out of 31402 genes, 0.1%	1
cell-cell signaling	7 out of 5282 genes, 0.1%	40 out of 31402 genes, 0.1%	1
dicarboxylic acid transport	8 out of 5282 genes, 0.2%	46 out of 31402 genes, 0.1%	1
response to mechanical stimulus	8 out of 5282 genes, 0.2%	46 out of 31402 genes, 0.1%	1
GPI anchor biosynthetic process	3 out of 5282 genes, 0.1%	16 out of 31402 genes, 0.1%	1
7-methylguanosine RNA capping	3 out of 5282 genes, 0.1%	16 out of 31402 genes, 0.1%	1
plant-type hypersensitive response	3 out of 5282 genes, 0.1%	16 out of 31402 genes, 0.1%	1
RNA capping	3 out of 5282 genes, 0.1%	16 out of 31402 genes, 0.1%	1
positive regulation of response to alcohol	10 out of 5282 genes, 0.2%	58 out of 31402 genes, 0.2%	1
regulation of multi-organism process	12 out of 5282 genes, 0.2%	70 out of 31402 genes, 0.2%	1
retrograde vesicle-mediated transport, Golgi to ER	2 out of 5282 genes, 0.0%	10 out of 31402 genes, 0.0%	1
photosynthetic electron transport in photosystem II	2 out of 5282 genes, 0.0%	10 out of 31402 genes, 0.0%	1
regulation of cell morphogenesis involved in differentiation	2 out of 5282 genes, 0.0%	10 out of 31402 genes, 0.0%	1
organic hydroxy compound transport	2 out of 5282 genes, 0.0%	10 out of 31402 genes, 0.0%	1
peptidyl-histidine modification	2 out of 5282 genes, 0.0%	10 out of 31402 genes, 0.0%	1
GDP-mannose metabolic process	2 out of 5282 genes, 0.0%	10 out of 31402 genes, 0.0%	1
regulation of response to extracellular stimulus	2 out of 5282 genes, 0.0%	10 out of 31402 genes, 0.0%	1
positive regulation of response to extracellular stimulus	2 out of 5282 genes, 0.0%	10 out of 31402 genes, 0.0%	1
regulation of response to nutrient levels	2 out of 5282 genes, 0.0%	10 out of 31402 genes, 0.0%	1
positive regulation of response to nutrient levels	2 out of 5282 genes, 0.0%	10 out of 31402 genes, 0.0%	1
borate transmembrane transport	2 out of 5282 genes, 0.0%	10 out of 31402 genes, 0.0%	1
vacuolar sequestering	2 out of 5282 genes, 0.0%	10 out of 31402 genes, 0.0%	1
regulation of ATPase activity	2 out of 5282 genes, 0.0%	10 out of 31402 genes, 0.0%	1
borate transport	2 out of 5282 genes, 0.0%	10 out of 31402 genes, 0.0%	1
chaperone-mediated protein complex assembly	2 out of 5282 genes, 0.0%	10 out of 31402 genes, 0.0%	1
protein autoubiquitination	2 out of 5282 genes, 0.0%	10 out of 31402 genes, 0.0%	1
cellular response to hydrogen peroxide	2 out of 5282 genes, 0.0%	10 out of 31402 genes, 0.0%	1
cellular response to biotic stimulus	2 out of 5282 genes, 0.0%	10 out of 31402 genes, 0.0%	1
positive regulation of cellular response to phosphate starvation	2 out of 5282 genes, 0.0%	10 out of 31402 genes, 0.0%	1
regulation of pollen tube growth	2 out of 5282 genes, 0.0%	10 out of 31402 genes, 0.0%	1
regulation of ATP catabolic process	2 out of 5282 genes, 0.0%	10 out of 31402 genes, 0.0%	1
regulation of ATP metabolic process	2 out of 5282 genes, 0.0%	10 out of 31402 genes, 0.0%	1
cellular process involved in reproduction in multicellular organism	15 out of 5282 genes, 0.3%	88 out of 31402 genes, 0.3%	1
tetraterpenoid biosynthetic process	16 out of 5282 genes, 0.3%	94 out of 31402 genes, 0.3%	1
carotenoid biosynthetic process	16 out of 5282 genes, 0.3%	94 out of 31402 genes, 0.3%	1
regulation of multicellular organismal development	93 out of 5282 genes, 1.8%	554 out of 31402 genes, 1.8%	1
negative regulation of cellular biosynthetic process	37 out of 5282 genes, 0.7%	220 out of 31402 genes, 0.7%	1
phyllome development	108 out of 5282 genes, 2.0%	644 out of 31402 genes, 2.1%	1
positive regulation of cellular metabolic process	78 out of 5282 genes, 1.5%	466 out of 31402 genes, 1.5%	1
tetrapyrrole biosynthetic process	23 out of 5282 genes, 0.4%	137 out of 31402 genes, 0.4%	1
response to zinc ion	17 out of 5282 genes, 0.3%	101 out of 31402 genes, 0.3%	1
phosphatidylinositol biosynthetic process	13 out of 5282 genes, 0.2%	77 out of 31402 genes, 0.2%	1
meristem development	45 out of 5282 genes, 0.9%	269 out of 31402 genes, 0.9%	1
oxoacid metabolic process	484 out of 5282 genes, 9.2%	2887 out of 31402 genes, 9.2%	1
aromatic amino acid family catabolic process	8 out of 5282 genes, 0.2%	47 out of 31402 genes, 0.1%	1
cellular transition metal ion homeostasis	8 out of 5282 genes, 0.2%	47 out of 31402 genes, 0.1%	1
regulation of photomorphogenesis	7 out of 5282 genes, 0.1%	41 out of 31402 genes, 0.1%	1
nucleobase biosynthetic process	7 out of 5282 genes, 0.1%	41 out of 31402 genes, 0.1%	1
regulation of response to red or far red light	7 out of 5282 genes, 0.1%	41 out of 31402 genes, 0.1%	1
serine family amino acid biosynthetic process	28 out of 5282 genes, 0.5%	168 out of 31402 genes, 0.5%	1
plant-type cell wall organization or biogenesis	66 out of 5282 genes, 1.2%	396 out of 31402 genes, 1.3%	1
regulation of anatomical structure morphogenesis	23 out of 5282 genes, 0.4%	138 out of 31402 genes, 0.4%	1
phenylpropanoid biosynthetic process	21 out of 5282 genes, 0.4%	126 out of 31402 genes, 0.4%	1
pollen exine formation	4 out of 5282 genes, 0.1%	23 out of 31402 genes, 0.1%	1
nucleoside transport	4 out of 5282 genes, 0.1%	23 out of 31402 genes, 0.1%	1
pyrimidine nucleobase biosynthetic process	4 out of 5282 genes, 0.1%	23 out of 31402 genes, 0.1%	1
regulation of generation of precursor metabolites and energy	4 out of 5282 genes, 0.1%	23 out of 31402 genes, 0.1%	1
spindle assembly	4 out of 5282 genes, 0.1%	23 out of 31402 genes, 0.1%	1
reproductive structure development	186 out of 5282 genes, 3.5%	1114 out of 31402 genes, 3.5%	1
reproductive system development	186 out of 5282 genes, 3.5%	1114 out of 31402 genes, 3.5%	1
embryo development	100 out of 5282 genes, 1.9%	600 out of 31402 genes, 1.9%	1
cellular metal ion homeostasis	13 out of 5282 genes, 0.2%	78 out of 31402 genes, 0.2%	1
regulation of response to biotic stimulus	3 out of 5282 genes, 0.1%	17 out of 31402 genes, 0.1%	1
para-aminobenzoic acid metabolic process	3 out of 5282 genes, 0.1%	17 out of 31402 genes, 0.1%	1
RNA biosynthetic process	85 out of 5282 genes, 1.6%	511 out of 31402 genes, 1.6%	1
mRNA processing	38 out of 5282 genes, 0.7%	229 out of 31402 genes, 0.7%	1
fruit development	97 out of 5282 genes, 1.8%	583 out of 31402 genes, 1.9%	1
gibberellic acid mediated signaling pathway	7 out of 5282 genes, 0.1%	42 out of 31402 genes, 0.1%	1
gibberellin mediated signaling pathway	7 out of 5282 genes, 0.1%	42 out of 31402 genes, 0.1%	1
cellular response to gibberellin stimulus	7 out of 5282 genes, 0.1%	42 out of 31402 genes, 0.1%	1
leucyl-tRNA aminoacylation	2 out of 5282 genes, 0.0%	11 out of 31402 genes, 0.0%	1
cellularization	2 out of 5282 genes, 0.0%	11 out of 31402 genes, 0.0%	1
gamma-aminobutyric acid metabolic process	2 out of 5282 genes, 0.0%	11 out of 31402 genes, 0.0%	1
embryo sac cellularization	2 out of 5282 genes, 0.0%	11 out of 31402 genes, 0.0%	1
positive regulation of response to external stimulus	2 out of 5282 genes, 0.0%	11 out of 31402 genes, 0.0%	1
ribosomal large subunit biogenesis	2 out of 5282 genes, 0.0%	11 out of 31402 genes, 0.0%	1
histone H4 acetylation	2 out of 5282 genes, 0.0%	11 out of 31402 genes, 0.0%	1
positive regulation of cell cycle	2 out of 5282 genes, 0.0%	11 out of 31402 genes, 0.0%	1
terpene biosynthetic process	2 out of 5282 genes, 0.0%	11 out of 31402 genes, 0.0%	1
microgametogenesis	2 out of 5282 genes, 0.0%	11 out of 31402 genes, 0.0%	1
regulation of cell development	2 out of 5282 genes, 0.0%	11 out of 31402 genes, 0.0%	1
gamete generation	16 out of 5282 genes, 0.3%	97 out of 31402 genes, 0.3%	1
response to gibberellin	15 out of 5282 genes, 0.3%	91 out of 31402 genes, 0.3%	1
nucleoside salvage	6 out of 5282 genes, 0.1%	36 out of 31402 genes, 0.1%	1
meristem maintenance	30 out of 5282 genes, 0.6%	182 out of 31402 genes, 0.6%	1
regulation of multicellular organismal process	97 out of 5282 genes, 1.8%	585 out of 31402 genes, 1.9%	1
organonitrogen compound biosynthetic process	285 out of 5282 genes, 5.4%	1710 out of 31402 genes, 5.4%	1
pyrimidine-containing compound salvage	5 out of 5282 genes, 0.1%	30 out of 31402 genes, 0.1%	1
serine family amino acid metabolic process	43 out of 5282 genes, 0.8%	261 out of 31402 genes, 0.8%	1
regulation of shoot system development	42 out of 5282 genes, 0.8%	255 out of 31402 genes, 0.8%	1
regulation of cellular metabolic process	300 out of 5282 genes, 5.7%	1801 out of 31402 genes, 5.7%	1
regulation of developmental growth	36 out of 5282 genes, 0.7%	219 out of 31402 genes, 0.7%	1
galactose metabolic process	10 out of 5282 genes, 0.2%	61 out of 31402 genes, 0.2%	1
auxin biosynthetic process	10 out of 5282 genes, 0.2%	61 out of 31402 genes, 0.2%	1
positive regulation of macromolecule metabolic process	68 out of 5282 genes, 1.3%	412 out of 31402 genes, 1.3%	1
response to endoplasmic reticulum stress	34 out of 5282 genes, 0.6%	207 out of 31402 genes, 0.7%	1
nucleotide transport	18 out of 5282 genes, 0.3%	110 out of 31402 genes, 0.4%	1
protein glycosylation	32 out of 5282 genes, 0.6%	195 out of 31402 genes, 0.6%	1
glycoprotein metabolic process	32 out of 5282 genes, 0.6%	195 out of 31402 genes, 0.6%	1
glycoprotein biosynthetic process	32 out of 5282 genes, 0.6%	195 out of 31402 genes, 0.6%	1
macromolecule glycosylation	32 out of 5282 genes, 0.6%	195 out of 31402 genes, 0.6%	1
alcohol biosynthetic process	32 out of 5282 genes, 0.6%	195 out of 31402 genes, 0.6%	1
glucuronoxylan metabolic process	16 out of 5282 genes, 0.3%	98 out of 31402 genes, 0.3%	1
xylan biosynthetic process	16 out of 5282 genes, 0.3%	98 out of 31402 genes, 0.3%	1
alpha-amino acid catabolic process	26 out of 5282 genes, 0.5%	159 out of 31402 genes, 0.5%	1
indole-containing compound biosynthetic process	13 out of 5282 genes, 0.2%	80 out of 31402 genes, 0.3%	1
triterpenoid metabolic process	7 out of 5282 genes, 0.1%	43 out of 31402 genes, 0.1%	1
triterpenoid biosynthetic process	7 out of 5282 genes, 0.1%	43 out of 31402 genes, 0.1%	1
histone modification	55 out of 5282 genes, 1.0%	335 out of 31402 genes, 1.1%	1
chromosome segregation	21 out of 5282 genes, 0.4%	129 out of 31402 genes, 0.4%	1
regulation of DNA replication	12 out of 5282 genes, 0.2%	74 out of 31402 genes, 0.2%	1
purine nucleobase biosynthetic process	3 out of 5282 genes, 0.1%	18 out of 31402 genes, 0.1%	1
regulation of cofactor metabolic process	3 out of 5282 genes, 0.1%	18 out of 31402 genes, 0.1%	1
nucleotide-sugar biosynthetic process	6 out of 5282 genes, 0.1%	37 out of 31402 genes, 0.1%	1
reactive oxygen species biosynthetic process	6 out of 5282 genes, 0.1%	37 out of 31402 genes, 0.1%	1
carpel development	27 out of 5282 genes, 0.5%	166 out of 31402 genes, 0.5%	1
secretion by cell	16 out of 5282 genes, 0.3%	99 out of 31402 genes, 0.3%	1
nicotinamide nucleotide metabolic process	36 out of 5282 genes, 0.7%	221 out of 31402 genes, 0.7%	1
cellular modified amino acid biosynthetic process	24 out of 5282 genes, 0.5%	148 out of 31402 genes, 0.5%	1
RNA 3'-end processing	9 out of 5282 genes, 0.2%	56 out of 31402 genes, 0.2%	1
mannose metabolic process	5 out of 5282 genes, 0.1%	31 out of 31402 genes, 0.1%	1
positive regulation of flower development	5 out of 5282 genes, 0.1%	31 out of 31402 genes, 0.1%	1
cell wall biogenesis	43 out of 5282 genes, 0.8%	264 out of 31402 genes, 0.8%	1
folic acid-containing compound biosynthetic process	8 out of 5282 genes, 0.2%	50 out of 31402 genes, 0.2%	1
isoprenoid metabolic process	73 out of 5282 genes, 1.4%	446 out of 31402 genes, 1.4%	1
response to nematode	18 out of 5282 genes, 0.3%	112 out of 31402 genes, 0.4%	1
xylan metabolic process	18 out of 5282 genes, 0.3%	112 out of 31402 genes, 0.4%	1
detection of calcium ion	2 out of 5282 genes, 0.0%	12 out of 31402 genes, 0.0%	1
de novo' IMP biosynthetic process	2 out of 5282 genes, 0.0%	12 out of 31402 genes, 0.0%	1
cytokinin biosynthetic process	2 out of 5282 genes, 0.0%	12 out of 31402 genes, 0.0%	1
RNA secondary structure unwinding	2 out of 5282 genes, 0.0%	12 out of 31402 genes, 0.0%	1
pantothenate metabolic process	2 out of 5282 genes, 0.0%	12 out of 31402 genes, 0.0%	1
pantothenate biosynthetic process	2 out of 5282 genes, 0.0%	12 out of 31402 genes, 0.0%	1
regulation of DNA endoreduplication	2 out of 5282 genes, 0.0%	12 out of 31402 genes, 0.0%	1
actin filament bundle assembly	2 out of 5282 genes, 0.0%	12 out of 31402 genes, 0.0%	1
sequestering of metal ion	2 out of 5282 genes, 0.0%	12 out of 31402 genes, 0.0%	1
actin filament bundle organization	2 out of 5282 genes, 0.0%	12 out of 31402 genes, 0.0%	1
L-asparagine biosynthetic process	2 out of 5282 genes, 0.0%	12 out of 31402 genes, 0.0%	1
L-asparagine metabolic process	2 out of 5282 genes, 0.0%	12 out of 31402 genes, 0.0%	1
indolebutyric acid metabolic process	2 out of 5282 genes, 0.0%	12 out of 31402 genes, 0.0%	1
regulation of chlorophyll metabolic process	2 out of 5282 genes, 0.0%	12 out of 31402 genes, 0.0%	1
regulation of DNA-dependent DNA replication	2 out of 5282 genes, 0.0%	12 out of 31402 genes, 0.0%	1
regulation of tetrapyrrole metabolic process	2 out of 5282 genes, 0.0%	12 out of 31402 genes, 0.0%	1
peptidyl-lysine methylation	25 out of 5282 genes, 0.5%	155 out of 31402 genes, 0.5%	1
histone lysine methylation	25 out of 5282 genes, 0.5%	155 out of 31402 genes, 0.5%	1
regulation of reproductive process	46 out of 5282 genes, 0.9%	283 out of 31402 genes, 0.9%	1
single organism reproductive process	200 out of 5282 genes, 3.8%	1211 out of 31402 genes, 3.9%	1
cell cycle phase	4 out of 5282 genes, 0.1%	25 out of 31402 genes, 0.1%	1
biological phase	4 out of 5282 genes, 0.1%	25 out of 31402 genes, 0.1%	1
maintenance of protein location	4 out of 5282 genes, 0.1%	25 out of 31402 genes, 0.1%	1
response to bacterium	91 out of 5282 genes, 1.7%	556 out of 31402 genes, 1.8%	1
protein autophosphorylation	15 out of 5282 genes, 0.3%	94 out of 31402 genes, 0.3%	1
regulation of biological quality	185 out of 5282 genes, 3.5%	1122 out of 31402 genes, 3.6%	1
regulation of meristem structural organization	6 out of 5282 genes, 0.1%	38 out of 31402 genes, 0.1%	1
regulation of growth	36 out of 5282 genes, 0.7%	223 out of 31402 genes, 0.7%	1
tissue development	75 out of 5282 genes, 1.4%	460 out of 31402 genes, 1.5%	1
floral organ morphogenesis	13 out of 5282 genes, 0.2%	82 out of 31402 genes, 0.3%	1
post-embryonic organ morphogenesis	13 out of 5282 genes, 0.2%	82 out of 31402 genes, 0.3%	1
auxin transport	13 out of 5282 genes, 0.2%	82 out of 31402 genes, 0.3%	1
regulation of cellular protein metabolic process	70 out of 5282 genes, 1.3%	430 out of 31402 genes, 1.4%	1
regulation of cell growth	17 out of 5282 genes, 0.3%	107 out of 31402 genes, 0.3%	1
D-ribose metabolic process	3 out of 5282 genes, 0.1%	19 out of 31402 genes, 0.1%	1
GPI anchor metabolic process	3 out of 5282 genes, 0.1%	19 out of 31402 genes, 0.1%	1
embryonic pattern specification	3 out of 5282 genes, 0.1%	19 out of 31402 genes, 0.1%	1
ER-associated ubiquitin-dependent protein catabolic process	3 out of 5282 genes, 0.1%	19 out of 31402 genes, 0.1%	1
protein ubiquitination involved in ubiquitin-dependent protein catabolic process	3 out of 5282 genes, 0.1%	19 out of 31402 genes, 0.1%	1
cellular carbohydrate catabolic process	3 out of 5282 genes, 0.1%	19 out of 31402 genes, 0.1%	1
protein deubiquitination	8 out of 5282 genes, 0.2%	51 out of 31402 genes, 0.2%	1
embryonic meristem development	5 out of 5282 genes, 0.1%	32 out of 31402 genes, 0.1%	1
organophosphate ester transport	27 out of 5282 genes, 0.5%	169 out of 31402 genes, 0.5%	1
response to reactive oxygen species	52 out of 5282 genes, 1.0%	322 out of 31402 genes, 1.0%	1
aging	23 out of 5282 genes, 0.4%	145 out of 31402 genes, 0.5%	1
cysteine biosynthetic process	23 out of 5282 genes, 0.4%	145 out of 31402 genes, 0.5%	1
mitotic nuclear division	13 out of 5282 genes, 0.2%	83 out of 31402 genes, 0.3%	1
pyridine nucleotide metabolic process	36 out of 5282 genes, 0.7%	225 out of 31402 genes, 0.7%	1
plant-type ovary development	22 out of 5282 genes, 0.4%	139 out of 31402 genes, 0.4%	1
ovule development	22 out of 5282 genes, 0.4%	139 out of 31402 genes, 0.4%	1
pollen wall assembly	4 out of 5282 genes, 0.1%	26 out of 31402 genes, 0.1%	1
cellular component assembly involved in morphogenesis	4 out of 5282 genes, 0.1%	26 out of 31402 genes, 0.1%	1
shikimate metabolic process	4 out of 5282 genes, 0.1%	26 out of 31402 genes, 0.1%	1
petal development	4 out of 5282 genes, 0.1%	26 out of 31402 genes, 0.1%	1
corolla development	4 out of 5282 genes, 0.1%	26 out of 31402 genes, 0.1%	1
cellular amino acid metabolic process	223 out of 5282 genes, 4.2%	1356 out of 31402 genes, 4.3%	1
DNA replication initiation	6 out of 5282 genes, 0.1%	39 out of 31402 genes, 0.1%	1
cysteine biosynthetic process from serine	6 out of 5282 genes, 0.1%	39 out of 31402 genes, 0.1%	1
phospholipid transport	8 out of 5282 genes, 0.2%	52 out of 31402 genes, 0.2%	1
pteridine-containing compound biosynthetic process	8 out of 5282 genes, 0.2%	52 out of 31402 genes, 0.2%	1
photomorphogenesis	23 out of 5282 genes, 0.4%	146 out of 31402 genes, 0.5%	1
morphogenesis of a branching structure	2 out of 5282 genes, 0.0%	13 out of 31402 genes, 0.0%	1
adenine salvage	2 out of 5282 genes, 0.0%	13 out of 31402 genes, 0.0%	1
protein retention in ER lumen	2 out of 5282 genes, 0.0%	13 out of 31402 genes, 0.0%	1
glutamate receptor signaling pathway	2 out of 5282 genes, 0.0%	13 out of 31402 genes, 0.0%	1
photosynthetic electron transport in photosystem I	2 out of 5282 genes, 0.0%	13 out of 31402 genes, 0.0%	1
negative regulation of photomorphogenesis	2 out of 5282 genes, 0.0%	13 out of 31402 genes, 0.0%	1
secondary shoot formation	2 out of 5282 genes, 0.0%	13 out of 31402 genes, 0.0%	1
shoot axis formation	2 out of 5282 genes, 0.0%	13 out of 31402 genes, 0.0%	1
plasmodesmata-mediated intercellular transport	2 out of 5282 genes, 0.0%	13 out of 31402 genes, 0.0%	1
monocarboxylic acid transport	2 out of 5282 genes, 0.0%	13 out of 31402 genes, 0.0%	1
glycine decarboxylation via glycine cleavage system	2 out of 5282 genes, 0.0%	13 out of 31402 genes, 0.0%	1
L-ascorbic acid metabolic process	2 out of 5282 genes, 0.0%	13 out of 31402 genes, 0.0%	1
L-ascorbic acid biosynthetic process	2 out of 5282 genes, 0.0%	13 out of 31402 genes, 0.0%	1
regulation of mitotic metaphase/anaphase transition	2 out of 5282 genes, 0.0%	13 out of 31402 genes, 0.0%	1
regulation of proteasomal ubiquitin-dependent protein catabolic process	2 out of 5282 genes, 0.0%	13 out of 31402 genes, 0.0%	1
ionotropic glutamate receptor signaling pathway	2 out of 5282 genes, 0.0%	13 out of 31402 genes, 0.0%	1
maintenance of protein localization in endoplasmic reticulum	2 out of 5282 genes, 0.0%	13 out of 31402 genes, 0.0%	1
purine nucleobase salvage	2 out of 5282 genes, 0.0%	13 out of 31402 genes, 0.0%	1
adenine metabolic process	2 out of 5282 genes, 0.0%	13 out of 31402 genes, 0.0%	1
adenine biosynthetic process	2 out of 5282 genes, 0.0%	13 out of 31402 genes, 0.0%	1
regulation of proteasomal protein catabolic process	2 out of 5282 genes, 0.0%	13 out of 31402 genes, 0.0%	1
maintenance of protein localization in organelle	2 out of 5282 genes, 0.0%	13 out of 31402 genes, 0.0%	1
stomatal closure	2 out of 5282 genes, 0.0%	13 out of 31402 genes, 0.0%	1
regulation of metaphase/anaphase transition of cell cycle	2 out of 5282 genes, 0.0%	13 out of 31402 genes, 0.0%	1
regulation of proteolysis involved in cellular protein catabolic process	2 out of 5282 genes, 0.0%	13 out of 31402 genes, 0.0%	1
regulation of cellular protein catabolic process	2 out of 5282 genes, 0.0%	13 out of 31402 genes, 0.0%	1
response to virus	18 out of 5282 genes, 0.3%	115 out of 31402 genes, 0.4%	1
regulation of meristem growth	18 out of 5282 genes, 0.3%	115 out of 31402 genes, 0.4%	1
indole-containing compound metabolic process	18 out of 5282 genes, 0.3%	115 out of 31402 genes, 0.4%	1
regulation of metabolic process	360 out of 5282 genes, 6.8%	2182 out of 31402 genes, 6.9%	1
response to hexose	22 out of 5282 genes, 0.4%	140 out of 31402 genes, 0.4%	1
detection of biotic stimulus	5 out of 5282 genes, 0.1%	33 out of 31402 genes, 0.1%	1
nucleotide salvage	5 out of 5282 genes, 0.1%	33 out of 31402 genes, 0.1%	1
regulation of cyclin-dependent protein serine/threonine kinase activity	7 out of 5282 genes, 0.1%	46 out of 31402 genes, 0.1%	1
water transport	20 out of 5282 genes, 0.4%	128 out of 31402 genes, 0.4%	1
meristem structural organization	20 out of 5282 genes, 0.4%	128 out of 31402 genes, 0.4%	1
fluid transport	20 out of 5282 genes, 0.4%	128 out of 31402 genes, 0.4%	1
protein modification by small protein removal	20 out of 5282 genes, 0.4%	128 out of 31402 genes, 0.4%	1
nuclear-transcribed mRNA catabolic process, nonsense-mediated decay	3 out of 5282 genes, 0.1%	20 out of 31402 genes, 0.1%	1
fructose 6-phosphate metabolic process	3 out of 5282 genes, 0.1%	20 out of 31402 genes, 0.1%	1
mitochondrial electron transport, NADH to ubiquinone	3 out of 5282 genes, 0.1%	20 out of 31402 genes, 0.1%	1
spermidine metabolic process	3 out of 5282 genes, 0.1%	20 out of 31402 genes, 0.1%	1
protein secretion	3 out of 5282 genes, 0.1%	20 out of 31402 genes, 0.1%	1
sulfur compound catabolic process	3 out of 5282 genes, 0.1%	20 out of 31402 genes, 0.1%	1
sodium ion transport	9 out of 5282 genes, 0.2%	59 out of 31402 genes, 0.2%	1
tRNA aminoacylation for protein translation	41 out of 5282 genes, 0.8%	258 out of 31402 genes, 0.8%	1
embryo development ending in seed dormancy	72 out of 5282 genes, 1.4%	448 out of 31402 genes, 1.4%	1
protein acetylation	11 out of 5282 genes, 0.2%	72 out of 31402 genes, 0.2%	1
response to monosaccharide	22 out of 5282 genes, 0.4%	141 out of 31402 genes, 0.4%	1
plant-type cell wall organization	38 out of 5282 genes, 0.7%	240 out of 31402 genes, 0.8%	1
regulation of flower development	38 out of 5282 genes, 0.7%	240 out of 31402 genes, 0.8%	1
microtubule polymerization or depolymerization	6 out of 5282 genes, 0.1%	40 out of 31402 genes, 0.1%	1
microtubule polymerization	6 out of 5282 genes, 0.1%	40 out of 31402 genes, 0.1%	1
cellular amino acid catabolic process	26 out of 5282 genes, 0.5%	166 out of 31402 genes, 0.5%	1
mRNA metabolic process	51 out of 5282 genes, 1.0%	320 out of 31402 genes, 1.0%	1
flower development	77 out of 5282 genes, 1.5%	479 out of 31402 genes, 1.5%	1
fertilization	4 out of 5282 genes, 0.1%	27 out of 31402 genes, 0.1%	1
histone phosphorylation	4 out of 5282 genes, 0.1%	27 out of 31402 genes, 0.1%	1
flower morphogenesis	4 out of 5282 genes, 0.1%	27 out of 31402 genes, 0.1%	1
cellular aldehyde metabolic process	41 out of 5282 genes, 0.8%	259 out of 31402 genes, 0.8%	1
amide biosynthetic process	16 out of 5282 genes, 0.3%	104 out of 31402 genes, 0.3%	1
negative regulation of macromolecule biosynthetic process	34 out of 5282 genes, 0.6%	216 out of 31402 genes, 0.7%	1
negative regulation of cellular macromolecule biosynthetic process	34 out of 5282 genes, 0.6%	216 out of 31402 genes, 0.7%	1
response to temperature stimulus	182 out of 5282 genes, 3.4%	1117 out of 31402 genes, 3.6%	1
membrane organization	49 out of 5282 genes, 0.9%	309 out of 31402 genes, 1.0%	1
macromolecule modification	583 out of 5282 genes, 11.0%	3528 out of 31402 genes, 11.2%	1
photosynthesis, light harvesting	5 out of 5282 genes, 0.1%	34 out of 31402 genes, 0.1%	1
pigmentation	9 out of 5282 genes, 0.2%	60 out of 31402 genes, 0.2%	1
pigment accumulation	9 out of 5282 genes, 0.2%	60 out of 31402 genes, 0.2%	1
pigment accumulation in response to UV light	9 out of 5282 genes, 0.2%	60 out of 31402 genes, 0.2%	1
pigment accumulation in tissues in response to UV light	9 out of 5282 genes, 0.2%	60 out of 31402 genes, 0.2%	1
pigment accumulation in tissues	9 out of 5282 genes, 0.2%	60 out of 31402 genes, 0.2%	1
anthocyanin accumulation in tissues in response to UV light	9 out of 5282 genes, 0.2%	60 out of 31402 genes, 0.2%	1
regulation of nucleotide metabolic process	11 out of 5282 genes, 0.2%	73 out of 31402 genes, 0.2%	1
regulation of nucleoside metabolic process	11 out of 5282 genes, 0.2%	73 out of 31402 genes, 0.2%	1
regulation of purine nucleotide metabolic process	11 out of 5282 genes, 0.2%	73 out of 31402 genes, 0.2%	1
organ formation	16 out of 5282 genes, 0.3%	105 out of 31402 genes, 0.3%	1
intracellular protein transmembrane import	13 out of 5282 genes, 0.2%	86 out of 31402 genes, 0.3%	1
regulation of transcription, DNA-templated	176 out of 5282 genes, 3.3%	1083 out of 31402 genes, 3.4%	1
regulation of nucleic acid-templated transcription	176 out of 5282 genes, 3.3%	1083 out of 31402 genes, 3.4%	1
regulation of RNA biosynthetic process	176 out of 5282 genes, 3.3%	1083 out of 31402 genes, 3.4%	1
regulation of Ras GTPase activity	8 out of 5282 genes, 0.2%	54 out of 31402 genes, 0.2%	1
dicarboxylic acid biosynthetic process	6 out of 5282 genes, 0.1%	41 out of 31402 genes, 0.1%	1
cellular potassium ion transport	6 out of 5282 genes, 0.1%	41 out of 31402 genes, 0.1%	1
potassium ion transmembrane transport	6 out of 5282 genes, 0.1%	41 out of 31402 genes, 0.1%	1
regulation of mitosis	2 out of 5282 genes, 0.0%	14 out of 31402 genes, 0.0%	1
plant-type primary cell wall biogenesis	2 out of 5282 genes, 0.0%	14 out of 31402 genes, 0.0%	1
regulation of fatty acid metabolic process	2 out of 5282 genes, 0.0%	14 out of 31402 genes, 0.0%	1
regulation of DNA methylation	2 out of 5282 genes, 0.0%	14 out of 31402 genes, 0.0%	1
regulation of stomatal closure	2 out of 5282 genes, 0.0%	14 out of 31402 genes, 0.0%	1
regulation of nucleotide catabolic process	10 out of 5282 genes, 0.2%	67 out of 31402 genes, 0.2%	1
regulation of purine nucleotide catabolic process	10 out of 5282 genes, 0.2%	67 out of 31402 genes, 0.2%	1
chromatin silencing	22 out of 5282 genes, 0.4%	143 out of 31402 genes, 0.5%	1
negative regulation of gene expression, epigenetic	22 out of 5282 genes, 0.4%	143 out of 31402 genes, 0.5%	1
threonine metabolic process	3 out of 5282 genes, 0.1%	21 out of 31402 genes, 0.1%	1
glutamine family amino acid catabolic process	3 out of 5282 genes, 0.1%	21 out of 31402 genes, 0.1%	1
response to xenobiotic stimulus	3 out of 5282 genes, 0.1%	21 out of 31402 genes, 0.1%	1
jasmonic acid and ethylene-dependent systemic resistance	3 out of 5282 genes, 0.1%	21 out of 31402 genes, 0.1%	1
regulation of photosynthesis, light reaction	3 out of 5282 genes, 0.1%	21 out of 31402 genes, 0.1%	1
photosynthesis	40 out of 5282 genes, 0.8%	255 out of 31402 genes, 0.8%	1
regulation of cell cycle	40 out of 5282 genes, 0.8%	255 out of 31402 genes, 0.8%	1
response to absence of light	4 out of 5282 genes, 0.1%	28 out of 31402 genes, 0.1%	1
defense response to bacterium, incompatible interaction	4 out of 5282 genes, 0.1%	28 out of 31402 genes, 0.1%	1
pentacyclic triterpenoid metabolic process	4 out of 5282 genes, 0.1%	28 out of 31402 genes, 0.1%	1
pentacyclic triterpenoid biosynthetic process	4 out of 5282 genes, 0.1%	28 out of 31402 genes, 0.1%	1
host programmed cell death induced by symbiont	4 out of 5282 genes, 0.1%	28 out of 31402 genes, 0.1%	1
anatomical structure arrangement	20 out of 5282 genes, 0.4%	131 out of 31402 genes, 0.4%	1
multidimensional cell growth	11 out of 5282 genes, 0.2%	74 out of 31402 genes, 0.2%	1
positive regulation of protein complex assembly	11 out of 5282 genes, 0.2%	74 out of 31402 genes, 0.2%	1
positive regulation of protein polymerization	11 out of 5282 genes, 0.2%	74 out of 31402 genes, 0.2%	1
positive regulation of cellular component biogenesis	11 out of 5282 genes, 0.2%	74 out of 31402 genes, 0.2%	1
carbohydrate derivative biosynthetic process	152 out of 5282 genes, 2.9%	941 out of 31402 genes, 3.0%	1
isoprenoid biosynthetic process	67 out of 5282 genes, 1.3%	423 out of 31402 genes, 1.3%	1
phosphate-containing compound metabolic process	902 out of 5282 genes, 17.1%	5450 out of 31402 genes, 17.4%	1
purine nucleotide transport	10 out of 5282 genes, 0.2%	68 out of 31402 genes, 0.2%	1
response to calcium ion	8 out of 5282 genes, 0.2%	55 out of 31402 genes, 0.2%	1
indoleacetic acid metabolic process	6 out of 5282 genes, 0.1%	42 out of 31402 genes, 0.1%	1
indoleacetic acid biosynthetic process	6 out of 5282 genes, 0.1%	42 out of 31402 genes, 0.1%	1
regulation of protein metabolic process	73 out of 5282 genes, 1.4%	461 out of 31402 genes, 1.5%	1
plastid membrane organization	19 out of 5282 genes, 0.4%	126 out of 31402 genes, 0.4%	1
thylakoid membrane organization	19 out of 5282 genes, 0.4%	126 out of 31402 genes, 0.4%	1
single-organism cellular localization	77 out of 5282 genes, 1.5%	486 out of 31402 genes, 1.5%	1
shoot system development	140 out of 5282 genes, 2.7%	871 out of 31402 genes, 2.8%	1
dsRNA fragmentation	13 out of 5282 genes, 0.2%	88 out of 31402 genes, 0.3%	1
response to dsRNA	13 out of 5282 genes, 0.2%	88 out of 31402 genes, 0.3%	1
production of small RNA involved in gene silencing by RNA	13 out of 5282 genes, 0.2%	88 out of 31402 genes, 0.3%	1
cellular response to dsRNA	13 out of 5282 genes, 0.2%	88 out of 31402 genes, 0.3%	1
toxin metabolic process	21 out of 5282 genes, 0.4%	139 out of 31402 genes, 0.4%	1
regulation of RNA metabolic process	176 out of 5282 genes, 3.3%	1090 out of 31402 genes, 3.5%	1
photosynthesis, light reaction	24 out of 5282 genes, 0.5%	158 out of 31402 genes, 0.5%	1
folic acid transport	3 out of 5282 genes, 0.1%	22 out of 31402 genes, 0.1%	1
vitamin transport	3 out of 5282 genes, 0.1%	22 out of 31402 genes, 0.1%	1
modified amino acid transport	3 out of 5282 genes, 0.1%	22 out of 31402 genes, 0.1%	1
chromatin remodeling	4 out of 5282 genes, 0.1%	29 out of 31402 genes, 0.1%	1
negative regulation of cell cycle	4 out of 5282 genes, 0.1%	29 out of 31402 genes, 0.1%	1
cation homeostasis	23 out of 5282 genes, 0.4%	152 out of 31402 genes, 0.5%	1
defense response to bacterium	69 out of 5282 genes, 1.3%	438 out of 31402 genes, 1.4%	1
lignin biosynthetic process	10 out of 5282 genes, 0.2%	69 out of 31402 genes, 0.2%	1
regulation of Ras protein signal transduction	10 out of 5282 genes, 0.2%	69 out of 31402 genes, 0.2%	1
regulation of small GTPase mediated signal transduction	10 out of 5282 genes, 0.2%	69 out of 31402 genes, 0.2%	1
methylation-dependent chromatin silencing	12 out of 5282 genes, 0.2%	82 out of 31402 genes, 0.3%	1
de novo' pyrimidine nucleobase biosynthetic process	2 out of 5282 genes, 0.0%	15 out of 31402 genes, 0.0%	1
phenylalanyl-tRNA aminoacylation	2 out of 5282 genes, 0.0%	15 out of 31402 genes, 0.0%	1
L-serine biosynthetic process	2 out of 5282 genes, 0.0%	15 out of 31402 genes, 0.0%	1
leucine biosynthetic process	2 out of 5282 genes, 0.0%	15 out of 31402 genes, 0.0%	1
negative regulation of cell cycle process	2 out of 5282 genes, 0.0%	15 out of 31402 genes, 0.0%	1
C4-dicarboxylate transport	2 out of 5282 genes, 0.0%	15 out of 31402 genes, 0.0%	1
negative regulation of nuclear division	2 out of 5282 genes, 0.0%	15 out of 31402 genes, 0.0%	1
cellular response to salt stress	2 out of 5282 genes, 0.0%	15 out of 31402 genes, 0.0%	1
coenzyme A metabolic process	5 out of 5282 genes, 0.1%	36 out of 31402 genes, 0.1%	1
regulation of protein localization	5 out of 5282 genes, 0.1%	36 out of 31402 genes, 0.1%	1
negative regulation of transcription, DNA-templated	32 out of 5282 genes, 0.6%	209 out of 31402 genes, 0.7%	1
negative regulation of RNA metabolic process	32 out of 5282 genes, 0.6%	209 out of 31402 genes, 0.7%	1
negative regulation of RNA biosynthetic process	32 out of 5282 genes, 0.6%	209 out of 31402 genes, 0.7%	1
negative regulation of nucleic acid-templated transcription	32 out of 5282 genes, 0.6%	209 out of 31402 genes, 0.7%	1
homeostatic process	77 out of 5282 genes, 1.5%	488 out of 31402 genes, 1.6%	1
gynoecium development	27 out of 5282 genes, 0.5%	178 out of 31402 genes, 0.6%	1
cellular response to calcium ion	6 out of 5282 genes, 0.1%	43 out of 31402 genes, 0.1%	1
intracellular protein transmembrane transport	13 out of 5282 genes, 0.2%	89 out of 31402 genes, 0.3%	1
protein transmembrane transport	13 out of 5282 genes, 0.2%	89 out of 31402 genes, 0.3%	1
response to UV	33 out of 5282 genes, 0.6%	216 out of 31402 genes, 0.7%	1
glycosyl compound biosynthetic process	80 out of 5282 genes, 1.5%	508 out of 31402 genes, 1.6%	1
response to cold	98 out of 5282 genes, 1.9%	619 out of 31402 genes, 2.0%	1
histone methylation	30 out of 5282 genes, 0.6%	198 out of 31402 genes, 0.6%	1
negative regulation of nucleobase-containing compound metabolic process	33 out of 5282 genes, 0.6%	217 out of 31402 genes, 0.7%	1
protein maturation	18 out of 5282 genes, 0.3%	122 out of 31402 genes, 0.4%	1
regulation of GTP catabolic process	8 out of 5282 genes, 0.2%	57 out of 31402 genes, 0.2%	1
regulation of GTPase activity	8 out of 5282 genes, 0.2%	57 out of 31402 genes, 0.2%	1
glycerophospholipid metabolic process	40 out of 5282 genes, 0.8%	261 out of 31402 genes, 0.8%	1
tryptophan biosynthetic process	4 out of 5282 genes, 0.1%	30 out of 31402 genes, 0.1%	1
sucrose biosynthetic process	4 out of 5282 genes, 0.1%	30 out of 31402 genes, 0.1%	1
cellular zinc ion homeostasis	4 out of 5282 genes, 0.1%	30 out of 31402 genes, 0.1%	1
regulation of lipid metabolic process	4 out of 5282 genes, 0.1%	30 out of 31402 genes, 0.1%	1
indolalkylamine biosynthetic process	4 out of 5282 genes, 0.1%	30 out of 31402 genes, 0.1%	1
zinc ion homeostasis	4 out of 5282 genes, 0.1%	30 out of 31402 genes, 0.1%	1
reproductive shoot system development	78 out of 5282 genes, 1.5%	497 out of 31402 genes, 1.6%	1
vernalization response	3 out of 5282 genes, 0.1%	23 out of 31402 genes, 0.1%	1
cellular response to nitrogen levels	3 out of 5282 genes, 0.1%	23 out of 31402 genes, 0.1%	1
embryonic meristem initiation	3 out of 5282 genes, 0.1%	23 out of 31402 genes, 0.1%	1
ribonucleoprotein complex assembly	5 out of 5282 genes, 0.1%	37 out of 31402 genes, 0.1%	1
ribonucleoprotein complex subunit organization	5 out of 5282 genes, 0.1%	37 out of 31402 genes, 0.1%	1
response to red or far red light	49 out of 5282 genes, 0.9%	318 out of 31402 genes, 1.0%	1
negative regulation of nitrogen compound metabolic process	33 out of 5282 genes, 0.6%	218 out of 31402 genes, 0.7%	1
cysteine metabolic process	23 out of 5282 genes, 0.4%	155 out of 31402 genes, 0.5%	1
positive regulation of actin filament polymerization	10 out of 5282 genes, 0.2%	71 out of 31402 genes, 0.2%	1
actin nucleation	10 out of 5282 genes, 0.2%	71 out of 31402 genes, 0.2%	1
regulation of protein stability	7 out of 5282 genes, 0.1%	51 out of 31402 genes, 0.2%	1
protein stabilization	7 out of 5282 genes, 0.1%	51 out of 31402 genes, 0.2%	1
positive regulation of reproductive process	7 out of 5282 genes, 0.1%	51 out of 31402 genes, 0.2%	1
deoxyribonucleoside triphosphate metabolic process	2 out of 5282 genes, 0.0%	16 out of 31402 genes, 0.1%	1
seed coat development	2 out of 5282 genes, 0.0%	16 out of 31402 genes, 0.1%	1
negative regulation of cell division	2 out of 5282 genes, 0.0%	16 out of 31402 genes, 0.1%	1
detoxification of arsenic-containing substance	2 out of 5282 genes, 0.0%	16 out of 31402 genes, 0.1%	1
monocarboxylic acid metabolic process	216 out of 5282 genes, 4.1%	1343 out of 31402 genes, 4.3%	1
modification of morphology or physiology of other organism	8 out of 5282 genes, 0.2%	58 out of 31402 genes, 0.2%	1
modification by symbiont of host morphology or physiology	8 out of 5282 genes, 0.2%	58 out of 31402 genes, 0.2%	1
modification of morphology or physiology of other organism involved in symbiotic interaction	8 out of 5282 genes, 0.2%	58 out of 31402 genes, 0.2%	1
phosphorus metabolic process	913 out of 5282 genes, 17.3%	5543 out of 31402 genes, 17.7%	1
meiotic cell cycle	26 out of 5282 genes, 0.5%	175 out of 31402 genes, 0.6%	1
lipid modification	35 out of 5282 genes, 0.7%	232 out of 31402 genes, 0.7%	1
internal protein amino acid acetylation	9 out of 5282 genes, 0.2%	65 out of 31402 genes, 0.2%	1
histone acetylation	9 out of 5282 genes, 0.2%	65 out of 31402 genes, 0.2%	1
internal peptidyl-lysine acetylation	9 out of 5282 genes, 0.2%	65 out of 31402 genes, 0.2%	1
peptidyl-lysine acetylation	9 out of 5282 genes, 0.2%	65 out of 31402 genes, 0.2%	1
toxin catabolic process	18 out of 5282 genes, 0.3%	124 out of 31402 genes, 0.4%	1
secondary metabolite catabolic process	18 out of 5282 genes, 0.3%	124 out of 31402 genes, 0.4%	1
positive regulation of cellular process	105 out of 5282 genes, 2.0%	667 out of 31402 genes, 2.1%	1
production of siRNA involved in RNA interference	12 out of 5282 genes, 0.2%	85 out of 31402 genes, 0.3%	1
maintenance of location in cell	4 out of 5282 genes, 0.1%	31 out of 31402 genes, 0.1%	1
negative regulation of gene expression	51 out of 5282 genes, 1.0%	333 out of 31402 genes, 1.1%	1
vegetative to reproductive phase transition of meristem	30 out of 5282 genes, 0.6%	201 out of 31402 genes, 0.6%	1
enzyme linked receptor protein signaling pathway	6 out of 5282 genes, 0.1%	45 out of 31402 genes, 0.1%	1
embryo sac egg cell differentiation	10 out of 5282 genes, 0.2%	72 out of 31402 genes, 0.2%	1
shade avoidance	3 out of 5282 genes, 0.1%	24 out of 31402 genes, 0.1%	1
purine-containing compound salvage	3 out of 5282 genes, 0.1%	24 out of 31402 genes, 0.1%	1
regulation of nuclear division	3 out of 5282 genes, 0.1%	24 out of 31402 genes, 0.1%	1
plant-type cell wall cellulose metabolic process	3 out of 5282 genes, 0.1%	24 out of 31402 genes, 0.1%	1
S-adenosylmethionine metabolic process	7 out of 5282 genes, 0.1%	52 out of 31402 genes, 0.2%	1
lipid oxidation	23 out of 5282 genes, 0.4%	157 out of 31402 genes, 0.5%	1
protein processing	11 out of 5282 genes, 0.2%	79 out of 31402 genes, 0.3%	1
gene silencing by RNA	25 out of 5282 genes, 0.5%	170 out of 31402 genes, 0.5%	1
organelle fission	36 out of 5282 genes, 0.7%	240 out of 31402 genes, 0.8%	1
pyridine-containing compound metabolic process	36 out of 5282 genes, 0.7%	240 out of 31402 genes, 0.8%	1
plastid organization	41 out of 5282 genes, 0.8%	272 out of 31402 genes, 0.9%	1
pollination	41 out of 5282 genes, 0.8%	272 out of 31402 genes, 0.9%	1
amino acid activation	41 out of 5282 genes, 0.8%	272 out of 31402 genes, 0.9%	1
tRNA aminoacylation	41 out of 5282 genes, 0.8%	272 out of 31402 genes, 0.9%	1
multi-multicellular organism process	41 out of 5282 genes, 0.8%	272 out of 31402 genes, 0.9%	1
hyperosmotic response	29 out of 5282 genes, 0.5%	196 out of 31402 genes, 0.6%	1
regulation of primary metabolic process	279 out of 5282 genes, 5.3%	1733 out of 31402 genes, 5.5%	1
lipid transport	15 out of 5282 genes, 0.3%	106 out of 31402 genes, 0.3%	1
female gamete generation	10 out of 5282 genes, 0.2%	73 out of 31402 genes, 0.2%	1
cutin biosynthetic process	2 out of 5282 genes, 0.0%	17 out of 31402 genes, 0.1%	1
actin filament depolymerization	2 out of 5282 genes, 0.0%	17 out of 31402 genes, 0.1%	1
protein depolymerization	2 out of 5282 genes, 0.0%	17 out of 31402 genes, 0.1%	1
amino acid homeostasis	2 out of 5282 genes, 0.0%	17 out of 31402 genes, 0.1%	1
negative regulation of chromosome organization	2 out of 5282 genes, 0.0%	17 out of 31402 genes, 0.1%	1
microtubule nucleation	5 out of 5282 genes, 0.1%	39 out of 31402 genes, 0.1%	1
transmembrane receptor protein tyrosine kinase signaling pathway	5 out of 5282 genes, 0.1%	39 out of 31402 genes, 0.1%	1
regulation of cell size	5 out of 5282 genes, 0.1%	39 out of 31402 genes, 0.1%	1
carbohydrate derivative transport	6 out of 5282 genes, 0.1%	46 out of 31402 genes, 0.1%	1
organelle localization	16 out of 5282 genes, 0.3%	113 out of 31402 genes, 0.4%	1
protein targeting to vacuole	11 out of 5282 genes, 0.2%	80 out of 31402 genes, 0.3%	1
protein localization to vacuole	11 out of 5282 genes, 0.2%	80 out of 31402 genes, 0.3%	1
establishment of protein localization to vacuole	11 out of 5282 genes, 0.2%	80 out of 31402 genes, 0.3%	1
seed development	86 out of 5282 genes, 1.6%	554 out of 31402 genes, 1.8%	1
amine biosynthetic process	7 out of 5282 genes, 0.1%	53 out of 31402 genes, 0.2%	1
cellular biogenic amine biosynthetic process	7 out of 5282 genes, 0.1%	53 out of 31402 genes, 0.2%	1
isocitrate metabolic process	4 out of 5282 genes, 0.1%	32 out of 31402 genes, 0.1%	1
photoperiodism	4 out of 5282 genes, 0.1%	32 out of 31402 genes, 0.1%	1
PSII associated light-harvesting complex II catabolic process	4 out of 5282 genes, 0.1%	32 out of 31402 genes, 0.1%	1
photoperiodism, flowering	4 out of 5282 genes, 0.1%	32 out of 31402 genes, 0.1%	1
oxidative phosphorylation	21 out of 5282 genes, 0.4%	146 out of 31402 genes, 0.5%	1
sulfur amino acid biosynthetic process	33 out of 5282 genes, 0.6%	223 out of 31402 genes, 0.7%	1
ion homeostasis	25 out of 5282 genes, 0.5%	172 out of 31402 genes, 0.5%	1
cotranslational protein targeting to membrane	3 out of 5282 genes, 0.1%	25 out of 31402 genes, 0.1%	1
SRP-dependent cotranslational protein targeting to membrane	3 out of 5282 genes, 0.1%	25 out of 31402 genes, 0.1%	1
axis specification	3 out of 5282 genes, 0.1%	25 out of 31402 genes, 0.1%	1
positive regulation of metabolic process	86 out of 5282 genes, 1.6%	556 out of 31402 genes, 1.8%	1
positive regulation of cytoskeleton organization	11 out of 5282 genes, 0.2%	81 out of 31402 genes, 0.3%	1
regulation of biosynthetic process	212 out of 5282 genes, 4.0%	1331 out of 31402 genes, 4.2%	1
ER to Golgi vesicle-mediated transport	17 out of 5282 genes, 0.3%	121 out of 31402 genes, 0.4%	1
S-adenosylmethionine biosynthetic process	5 out of 5282 genes, 0.1%	40 out of 31402 genes, 0.1%	1
cellular response to oxidative stress	8 out of 5282 genes, 0.2%	61 out of 31402 genes, 0.2%	1
cellular response to reactive oxygen species	8 out of 5282 genes, 0.2%	61 out of 31402 genes, 0.2%	1
positive regulation of multicellular organismal process	8 out of 5282 genes, 0.2%	61 out of 31402 genes, 0.2%	1
chloroplast organization	22 out of 5282 genes, 0.4%	154 out of 31402 genes, 0.5%	1
cellular response to abiotic stimulus	20 out of 5282 genes, 0.4%	141 out of 31402 genes, 0.4%	1
meristem initiation	9 out of 5282 genes, 0.2%	68 out of 31402 genes, 0.2%	1
floral organ formation	9 out of 5282 genes, 0.2%	68 out of 31402 genes, 0.2%	1
covalent chromatin modification	57 out of 5282 genes, 1.1%	377 out of 31402 genes, 1.2%	1
double fertilization forming a zygote and endosperm	2 out of 5282 genes, 0.0%	18 out of 31402 genes, 0.1%	1
CDP-diacylglycerol biosynthetic process	2 out of 5282 genes, 0.0%	18 out of 31402 genes, 0.1%	1
CDP-diacylglycerol metabolic process	2 out of 5282 genes, 0.0%	18 out of 31402 genes, 0.1%	1
chromatin modification	63 out of 5282 genes, 1.2%	415 out of 31402 genes, 1.3%	1
RNA splicing	32 out of 5282 genes, 0.6%	219 out of 31402 genes, 0.7%	1
regulation of cellular catabolic process	14 out of 5282 genes, 0.3%	102 out of 31402 genes, 0.3%	1
cortical cytoskeleton organization	3 out of 5282 genes, 0.1%	26 out of 31402 genes, 0.1%	1
cytoplasmic microtubule organization	3 out of 5282 genes, 0.1%	26 out of 31402 genes, 0.1%	1
cortical microtubule organization	3 out of 5282 genes, 0.1%	26 out of 31402 genes, 0.1%	1
nucleobase-containing compound transport	26 out of 5282 genes, 0.5%	181 out of 31402 genes, 0.6%	1
indole-containing compound catabolic process	6 out of 5282 genes, 0.1%	48 out of 31402 genes, 0.2%	1
cellular lipid catabolic process	27 out of 5282 genes, 0.5%	188 out of 31402 genes, 0.6%	1
auxin polar transport	9 out of 5282 genes, 0.2%	69 out of 31402 genes, 0.2%	1
production of miRNAs involved in gene silencing by miRNA	9 out of 5282 genes, 0.2%	69 out of 31402 genes, 0.2%	1
regulation of protein catabolic process	5 out of 5282 genes, 0.1%	41 out of 31402 genes, 0.1%	1
protein localization to endoplasmic reticulum	5 out of 5282 genes, 0.1%	41 out of 31402 genes, 0.1%	1
cellular cation homeostasis	14 out of 5282 genes, 0.3%	103 out of 31402 genes, 0.3%	1
phospholipid metabolic process	68 out of 5282 genes, 1.3%	449 out of 31402 genes, 1.4%	1
cold acclimation	4 out of 5282 genes, 0.1%	34 out of 31402 genes, 0.1%	1
maltose metabolic process	12 out of 5282 genes, 0.2%	90 out of 31402 genes, 0.3%	1
exocytosis	7 out of 5282 genes, 0.1%	56 out of 31402 genes, 0.2%	1
actin polymerization or depolymerization	2 out of 5282 genes, 0.0%	19 out of 31402 genes, 0.1%	1
trichome branching	2 out of 5282 genes, 0.0%	19 out of 31402 genes, 0.1%	1
intercellular transport	2 out of 5282 genes, 0.0%	19 out of 31402 genes, 0.1%	1
sepal development	2 out of 5282 genes, 0.0%	19 out of 31402 genes, 0.1%	1
flower calyx development	2 out of 5282 genes, 0.0%	19 out of 31402 genes, 0.1%	1
regulation of long-day photoperiodism, flowering	2 out of 5282 genes, 0.0%	19 out of 31402 genes, 0.1%	1
root cap development	2 out of 5282 genes, 0.0%	19 out of 31402 genes, 0.1%	1
regulation of photoperiodism, flowering	2 out of 5282 genes, 0.0%	19 out of 31402 genes, 0.1%	1
cellular ion homeostasis	14 out of 5282 genes, 0.3%	104 out of 31402 genes, 0.3%	1
gene silencing by miRNA	9 out of 5282 genes, 0.2%	70 out of 31402 genes, 0.2%	1
protein ubiquitination	47 out of 5282 genes, 0.9%	318 out of 31402 genes, 1.0%	1
pollen tube growth	20 out of 5282 genes, 0.4%	144 out of 31402 genes, 0.5%	1
RNA splicing, via endonucleolytic cleavage and ligation	10 out of 5282 genes, 0.2%	77 out of 31402 genes, 0.2%	1
positive regulation of flavonoid biosynthetic process	3 out of 5282 genes, 0.1%	27 out of 31402 genes, 0.1%	1
lithium ion transport	3 out of 5282 genes, 0.1%	27 out of 31402 genes, 0.1%	1
vesicle docking	3 out of 5282 genes, 0.1%	27 out of 31402 genes, 0.1%	1
pyrimidine nucleoside metabolic process	15 out of 5282 genes, 0.3%	111 out of 31402 genes, 0.4%	1
pyrimidine ribonucleoside metabolic process	15 out of 5282 genes, 0.3%	111 out of 31402 genes, 0.4%	1
negative regulation of macromolecule metabolic process	54 out of 5282 genes, 1.0%	363 out of 31402 genes, 1.2%	1
regulation of DNA metabolic process	16 out of 5282 genes, 0.3%	118 out of 31402 genes, 0.4%	1
mRNA export from nucleus	4 out of 5282 genes, 0.1%	35 out of 31402 genes, 0.1%	1
regulation of ARF protein signal transduction	4 out of 5282 genes, 0.1%	35 out of 31402 genes, 0.1%	1
detection of stimulus	14 out of 5282 genes, 0.3%	105 out of 31402 genes, 0.3%	1
positive regulation of developmental process	8 out of 5282 genes, 0.2%	64 out of 31402 genes, 0.2%	1
interaction with host	8 out of 5282 genes, 0.2%	64 out of 31402 genes, 0.2%	1
regulation of protein serine/threonine kinase activity	8 out of 5282 genes, 0.2%	64 out of 31402 genes, 0.2%	1
protein N-linked glycosylation	7 out of 5282 genes, 0.1%	57 out of 31402 genes, 0.2%	1
DNA endoreduplication	7 out of 5282 genes, 0.1%	57 out of 31402 genes, 0.2%	1
cell cycle DNA replication	7 out of 5282 genes, 0.1%	57 out of 31402 genes, 0.2%	1
organic cyclic compound biosynthetic process	335 out of 5282 genes, 6.3%	2098 out of 31402 genes, 6.7%	1
nucleus organization	6 out of 5282 genes, 0.1%	50 out of 31402 genes, 0.2%	1
monovalent inorganic cation transport	82 out of 5282 genes, 1.6%	542 out of 31402 genes, 1.7%	1
vacuolar transport	13 out of 5282 genes, 0.2%	99 out of 31402 genes, 0.3%	1
regulation of cellular biosynthetic process	203 out of 5282 genes, 3.8%	1292 out of 31402 genes, 4.1%	1
carboxylic acid metabolic process	451 out of 5282 genes, 8.5%	2805 out of 31402 genes, 8.9%	1
glycyl-tRNA aminoacylation	3 out of 5282 genes, 0.1%	28 out of 31402 genes, 0.1%	1
membrane docking	3 out of 5282 genes, 0.1%	28 out of 31402 genes, 0.1%	1
protein targeting to ER	3 out of 5282 genes, 0.1%	28 out of 31402 genes, 0.1%	1
establishment of protein localization to endoplasmic reticulum	3 out of 5282 genes, 0.1%	28 out of 31402 genes, 0.1%	1
nuclear division	30 out of 5282 genes, 0.6%	212 out of 31402 genes, 0.7%	1
protein methylation	30 out of 5282 genes, 0.6%	212 out of 31402 genes, 0.7%	1
protein alkylation	30 out of 5282 genes, 0.6%	212 out of 31402 genes, 0.7%	1
asparagine biosynthetic process	2 out of 5282 genes, 0.0%	20 out of 31402 genes, 0.1%	1
polyamine biosynthetic process	2 out of 5282 genes, 0.0%	20 out of 31402 genes, 0.1%	1
vesicle docking involved in exocytosis	2 out of 5282 genes, 0.0%	20 out of 31402 genes, 0.1%	1
wax metabolic process	2 out of 5282 genes, 0.0%	20 out of 31402 genes, 0.1%	1
regulation of ARF GTPase activity	2 out of 5282 genes, 0.0%	20 out of 31402 genes, 0.1%	1
maintenance of protein location in cell	2 out of 5282 genes, 0.0%	20 out of 31402 genes, 0.1%	1
regulation of macromolecule metabolic process	280 out of 5282 genes, 5.3%	1766 out of 31402 genes, 5.6%	1
organ senescence	9 out of 5282 genes, 0.2%	72 out of 31402 genes, 0.2%	1
methionine biosynthetic process	10 out of 5282 genes, 0.2%	79 out of 31402 genes, 0.3%	1
phloem or xylem histogenesis	10 out of 5282 genes, 0.2%	79 out of 31402 genes, 0.3%	1
regulation of localization	22 out of 5282 genes, 0.4%	160 out of 31402 genes, 0.5%	1
pollen tube development	27 out of 5282 genes, 0.5%	193 out of 31402 genes, 0.6%	1
positive regulation of post-embryonic development	7 out of 5282 genes, 0.1%	58 out of 31402 genes, 0.2%	1
response to gamma radiation	4 out of 5282 genes, 0.1%	36 out of 31402 genes, 0.1%	1
cell morphogenesis	88 out of 5282 genes, 1.7%	582 out of 31402 genes, 1.9%	1
response to topologically incorrect protein	36 out of 5282 genes, 0.7%	252 out of 31402 genes, 0.8%	1
actin cytoskeleton organization	22 out of 5282 genes, 0.4%	161 out of 31402 genes, 0.5%	1
glycine catabolic process	5 out of 5282 genes, 0.1%	44 out of 31402 genes, 0.1%	1
serine family amino acid catabolic process	5 out of 5282 genes, 0.1%	44 out of 31402 genes, 0.1%	1
cellular divalent inorganic cation homeostasis	5 out of 5282 genes, 0.1%	44 out of 31402 genes, 0.1%	1
mitochondrial ATP synthesis coupled electron transport	10 out of 5282 genes, 0.2%	80 out of 31402 genes, 0.3%	1
programmed cell death	9 out of 5282 genes, 0.2%	73 out of 31402 genes, 0.2%	1
megagametogenesis	17 out of 5282 genes, 0.3%	128 out of 31402 genes, 0.4%	1
viral process	3 out of 5282 genes, 0.1%	29 out of 31402 genes, 0.1%	1
peptidyl-tyrosine dephosphorylation	3 out of 5282 genes, 0.1%	29 out of 31402 genes, 0.1%	1
hydrogen peroxide biosynthetic process	3 out of 5282 genes, 0.1%	29 out of 31402 genes, 0.1%	1
mitochondrial transport	18 out of 5282 genes, 0.3%	135 out of 31402 genes, 0.4%	1
actin filament organization	15 out of 5282 genes, 0.3%	115 out of 31402 genes, 0.4%	1
regulation of nucleobase-containing compound metabolic process	192 out of 5282 genes, 3.6%	1232 out of 31402 genes, 3.9%	1
lipid catabolic process	34 out of 5282 genes, 0.6%	241 out of 31402 genes, 0.8%	1
regulation of cellular ketone metabolic process	4 out of 5282 genes, 0.1%	37 out of 31402 genes, 0.1%	1
IMP biosynthetic process	2 out of 5282 genes, 0.0%	21 out of 31402 genes, 0.1%	1
asparagine metabolic process	2 out of 5282 genes, 0.0%	21 out of 31402 genes, 0.1%	1
IMP metabolic process	2 out of 5282 genes, 0.0%	21 out of 31402 genes, 0.1%	1
anther wall tapetum development	2 out of 5282 genes, 0.0%	21 out of 31402 genes, 0.1%	1
fatty acid beta-oxidation	20 out of 5282 genes, 0.4%	149 out of 31402 genes, 0.5%	1
respiratory electron transport chain	20 out of 5282 genes, 0.4%	149 out of 31402 genes, 0.5%	1
regionalization	24 out of 5282 genes, 0.5%	176 out of 31402 genes, 0.6%	1
protein deneddylation	10 out of 5282 genes, 0.2%	81 out of 31402 genes, 0.3%	1
cullin deneddylation	10 out of 5282 genes, 0.2%	81 out of 31402 genes, 0.3%	1
endosomal transport	5 out of 5282 genes, 0.1%	45 out of 31402 genes, 0.1%	1
nucleoside bisphosphate metabolic process	5 out of 5282 genes, 0.1%	45 out of 31402 genes, 0.1%	1
ribonucleoside bisphosphate metabolic process	5 out of 5282 genes, 0.1%	45 out of 31402 genes, 0.1%	1
purine nucleoside bisphosphate metabolic process	5 out of 5282 genes, 0.1%	45 out of 31402 genes, 0.1%	1
DNA duplex unwinding	8 out of 5282 genes, 0.2%	67 out of 31402 genes, 0.2%	1
regulation of nitrogen compound metabolic process	195 out of 5282 genes, 3.7%	1253 out of 31402 genes, 4.0%	1
response to toxic substance	7 out of 5282 genes, 0.1%	60 out of 31402 genes, 0.2%	1
fatty acid oxidation	20 out of 5282 genes, 0.4%	150 out of 31402 genes, 0.5%	1
regulation of gene expression	221 out of 5282 genes, 4.2%	1415 out of 31402 genes, 4.5%	1
regulation of catabolic process	17 out of 5282 genes, 0.3%	130 out of 31402 genes, 0.4%	1
shoot system morphogenesis	42 out of 5282 genes, 0.8%	295 out of 31402 genes, 0.9%	1
cellular component morphogenesis	90 out of 5282 genes, 1.7%	601 out of 31402 genes, 1.9%	1
transcription initiation from RNA polymerase II promoter	3 out of 5282 genes, 0.1%	30 out of 31402 genes, 0.1%	1
negative regulation of organelle organization	3 out of 5282 genes, 0.1%	30 out of 31402 genes, 0.1%	1
negative regulation of cellular component organization	3 out of 5282 genes, 0.1%	30 out of 31402 genes, 0.1%	1
response to superoxide	4 out of 5282 genes, 0.1%	38 out of 31402 genes, 0.1%	1
response to oxygen radical	4 out of 5282 genes, 0.1%	38 out of 31402 genes, 0.1%	1
regulation of cell proliferation	4 out of 5282 genes, 0.1%	38 out of 31402 genes, 0.1%	1
DNA geometric change	8 out of 5282 genes, 0.2%	68 out of 31402 genes, 0.2%	1
translational termination	2 out of 5282 genes, 0.0%	22 out of 31402 genes, 0.1%	1
protein deacetylation	2 out of 5282 genes, 0.0%	22 out of 31402 genes, 0.1%	1
histone deacetylation	2 out of 5282 genes, 0.0%	22 out of 31402 genes, 0.1%	1
protein deacylation	2 out of 5282 genes, 0.0%	22 out of 31402 genes, 0.1%	1
anion homeostasis	2 out of 5282 genes, 0.0%	22 out of 31402 genes, 0.1%	1
macromolecule deacylation	2 out of 5282 genes, 0.0%	22 out of 31402 genes, 0.1%	1
response to ionizing radiation	5 out of 5282 genes, 0.1%	46 out of 31402 genes, 0.1%	1
protein import into peroxisome matrix	5 out of 5282 genes, 0.1%	46 out of 31402 genes, 0.1%	1
ATP synthesis coupled electron transport	17 out of 5282 genes, 0.3%	131 out of 31402 genes, 0.4%	1
regulation of transport	17 out of 5282 genes, 0.3%	131 out of 31402 genes, 0.4%	1
response to inorganic substance	312 out of 5282 genes, 5.9%	1979 out of 31402 genes, 6.3%	1
protein targeting to mitochondrion	13 out of 5282 genes, 0.2%	104 out of 31402 genes, 0.3%	1
protein localization to mitochondrion	13 out of 5282 genes, 0.2%	104 out of 31402 genes, 0.3%	1
establishment of protein localization to mitochondrion	13 out of 5282 genes, 0.2%	104 out of 31402 genes, 0.3%	1
posttranscriptional gene silencing by RNA	14 out of 5282 genes, 0.3%	111 out of 31402 genes, 0.4%	1
cell proliferation	17 out of 5282 genes, 0.3%	132 out of 31402 genes, 0.4%	1
single-organism carbohydrate metabolic process	318 out of 5282 genes, 6.0%	2018 out of 31402 genes, 6.4%	1
positive regulation of nucleobase-containing compound metabolic process	28 out of 5282 genes, 0.5%	206 out of 31402 genes, 0.7%	1
proteasome-mediated ubiquitin-dependent protein catabolic process	22 out of 5282 genes, 0.4%	166 out of 31402 genes, 0.5%	1
leaf development	57 out of 5282 genes, 1.1%	395 out of 31402 genes, 1.3%	1
macromolecular complex disassembly	4 out of 5282 genes, 0.1%	39 out of 31402 genes, 0.1%	1
protein complex disassembly	4 out of 5282 genes, 0.1%	39 out of 31402 genes, 0.1%	1
cellular protein complex disassembly	4 out of 5282 genes, 0.1%	39 out of 31402 genes, 0.1%	1
removal of superoxide radicals	3 out of 5282 genes, 0.1%	31 out of 31402 genes, 0.1%	1
cellular response to oxygen radical	3 out of 5282 genes, 0.1%	31 out of 31402 genes, 0.1%	1
cellular response to superoxide	3 out of 5282 genes, 0.1%	31 out of 31402 genes, 0.1%	1
carbohydrate biosynthetic process	152 out of 5282 genes, 2.9%	995 out of 31402 genes, 3.2%	1
pattern specification process	31 out of 5282 genes, 0.6%	227 out of 31402 genes, 0.7%	1
protein desumoylation	2 out of 5282 genes, 0.0%	23 out of 31402 genes, 0.1%	1
organic acid catabolic process	47 out of 5282 genes, 0.9%	332 out of 31402 genes, 1.1%	1
carboxylic acid catabolic process	47 out of 5282 genes, 0.9%	332 out of 31402 genes, 1.1%	1
superoxide metabolic process	6 out of 5282 genes, 0.1%	55 out of 31402 genes, 0.2%	1
nucleotide-sugar metabolic process	6 out of 5282 genes, 0.1%	55 out of 31402 genes, 0.2%	1
protein modification by small protein conjugation	50 out of 5282 genes, 0.9%	352 out of 31402 genes, 1.1%	1
RNA interference	13 out of 5282 genes, 0.2%	106 out of 31402 genes, 0.3%	1
tRNA processing	12 out of 5282 genes, 0.2%	99 out of 31402 genes, 0.3%	1
NADP metabolic process	26 out of 5282 genes, 0.5%	195 out of 31402 genes, 0.6%	1
phosphatidylinositol metabolic process	17 out of 5282 genes, 0.3%	134 out of 31402 genes, 0.4%	1
organ morphogenesis	44 out of 5282 genes, 0.8%	314 out of 31402 genes, 1.0%	1
determination of bilateral symmetry	5 out of 5282 genes, 0.1%	48 out of 31402 genes, 0.2%	1
pyrimidine-containing compound metabolic process	36 out of 5282 genes, 0.7%	262 out of 31402 genes, 0.8%	1
protein modification by small protein conjugation or removal	64 out of 5282 genes, 1.2%	444 out of 31402 genes, 1.4%	1
regulation of macromolecule biosynthetic process	191 out of 5282 genes, 3.6%	1243 out of 31402 genes, 4.0%	1
genetic transfer	6 out of 5282 genes, 0.1%	56 out of 31402 genes, 0.2%	1
DNA mediated transformation	6 out of 5282 genes, 0.1%	56 out of 31402 genes, 0.2%	1
organelle assembly	6 out of 5282 genes, 0.1%	56 out of 31402 genes, 0.2%	1
cellular chemical homeostasis	15 out of 5282 genes, 0.3%	121 out of 31402 genes, 0.4%	1
methionine metabolic process	11 out of 5282 genes, 0.2%	93 out of 31402 genes, 0.3%	1
DNA packaging	41 out of 5282 genes, 0.8%	296 out of 31402 genes, 0.9%	1
positive regulation of nitrogen compound metabolic process	28 out of 5282 genes, 0.5%	210 out of 31402 genes, 0.7%	1
multi-organism cellular process	10 out of 5282 genes, 0.2%	86 out of 31402 genes, 0.3%	1
nucleotide phosphorylation	10 out of 5282 genes, 0.2%	86 out of 31402 genes, 0.3%	1
cellular component disassembly	4 out of 5282 genes, 0.1%	41 out of 31402 genes, 0.1%	1
protein targeting to peroxisome	5 out of 5282 genes, 0.1%	49 out of 31402 genes, 0.2%	1
specification of symmetry	5 out of 5282 genes, 0.1%	49 out of 31402 genes, 0.2%	1
peroxisomal transport	5 out of 5282 genes, 0.1%	49 out of 31402 genes, 0.2%	1
protein localization to peroxisome	5 out of 5282 genes, 0.1%	49 out of 31402 genes, 0.2%	1
establishment of protein localization to peroxisome	5 out of 5282 genes, 0.1%	49 out of 31402 genes, 0.2%	1
leaf morphogenesis	23 out of 5282 genes, 0.4%	177 out of 31402 genes, 0.6%	1
regulation of flavonoid biosynthetic process	3 out of 5282 genes, 0.1%	33 out of 31402 genes, 0.1%	1
pyrimidine ribonucleoside biosynthetic process	13 out of 5282 genes, 0.2%	108 out of 31402 genes, 0.3%	1
pyrimidine nucleoside biosynthetic process	13 out of 5282 genes, 0.2%	108 out of 31402 genes, 0.3%	1
protein acylation	19 out of 5282 genes, 0.4%	150 out of 31402 genes, 0.5%	1
double-strand break repair	6 out of 5282 genes, 0.1%	57 out of 31402 genes, 0.2%	1
regulation of cellular macromolecule biosynthetic process	190 out of 5282 genes, 3.6%	1242 out of 31402 genes, 4.0%	1
xylem development	4 out of 5282 genes, 0.1%	42 out of 31402 genes, 0.1%	1
long-chain fatty acid metabolic process	5 out of 5282 genes, 0.1%	50 out of 31402 genes, 0.2%	1
lipid phosphorylation	5 out of 5282 genes, 0.1%	50 out of 31402 genes, 0.2%	1
phosphatidylinositol phosphorylation	5 out of 5282 genes, 0.1%	50 out of 31402 genes, 0.2%	1
mitochondrial electron transport, ubiquinol to cytochrome c	2 out of 5282 genes, 0.0%	25 out of 31402 genes, 0.1%	1
phototransduction	2 out of 5282 genes, 0.0%	25 out of 31402 genes, 0.1%	1
red, far-red light phototransduction	2 out of 5282 genes, 0.0%	25 out of 31402 genes, 0.1%	1
regulation of protein polymerization	11 out of 5282 genes, 0.2%	95 out of 31402 genes, 0.3%	1
regulation of protein complex assembly	11 out of 5282 genes, 0.2%	95 out of 31402 genes, 0.3%	1
regulation of cellular component biogenesis	11 out of 5282 genes, 0.2%	95 out of 31402 genes, 0.3%	1
starch metabolic process	22 out of 5282 genes, 0.4%	172 out of 31402 genes, 0.5%	1
mitotic cell cycle process	28 out of 5282 genes, 0.5%	213 out of 31402 genes, 0.7%	1
sulfur amino acid metabolic process	35 out of 5282 genes, 0.7%	260 out of 31402 genes, 0.8%	1
negative regulation of protein modification process	3 out of 5282 genes, 0.1%	34 out of 31402 genes, 0.1%	1
cellular response to stress	129 out of 5282 genes, 2.4%	864 out of 31402 genes, 2.8%	1
acyl-CoA metabolic process	14 out of 5282 genes, 0.3%	117 out of 31402 genes, 0.4%	1
thioester metabolic process	14 out of 5282 genes, 0.3%	117 out of 31402 genes, 0.4%	1
protein targeting	71 out of 5282 genes, 1.3%	496 out of 31402 genes, 1.6%	1
defense response to fungus, incompatible interaction	4 out of 5282 genes, 0.1%	43 out of 31402 genes, 0.1%	1
mRNA transport	4 out of 5282 genes, 0.1%	43 out of 31402 genes, 0.1%	1
positive regulation of defense response	6 out of 5282 genes, 0.1%	59 out of 31402 genes, 0.2%	1
meiotic chromosome segregation	6 out of 5282 genes, 0.1%	59 out of 31402 genes, 0.2%	1
positive regulation of organelle organization	13 out of 5282 genes, 0.2%	111 out of 31402 genes, 0.4%	1
negative regulation of protein kinase activity	2 out of 5282 genes, 0.0%	26 out of 31402 genes, 0.1%	1
negative regulation of kinase activity	2 out of 5282 genes, 0.0%	26 out of 31402 genes, 0.1%	1
negative regulation of transferase activity	2 out of 5282 genes, 0.0%	26 out of 31402 genes, 0.1%	1
monovalent inorganic cation homeostasis	2 out of 5282 genes, 0.0%	26 out of 31402 genes, 0.1%	1
negative regulation of protein serine/threonine kinase activity	2 out of 5282 genes, 0.0%	26 out of 31402 genes, 0.1%	1
aromatic compound biosynthetic process	288 out of 5282 genes, 5.5%	1860 out of 31402 genes, 5.9%	1
hormone biosynthetic process	18 out of 5282 genes, 0.3%	147 out of 31402 genes, 0.5%	1
isopentenyl diphosphate biosynthetic process, methylerythritol 4-phosphate pathway	17 out of 5282 genes, 0.3%	140 out of 31402 genes, 0.4%	1
glyceraldehyde-3-phosphate metabolic process	17 out of 5282 genes, 0.3%	140 out of 31402 genes, 0.4%	1
glutamate metabolic process	6 out of 5282 genes, 0.1%	60 out of 31402 genes, 0.2%	1
branched-chain amino acid metabolic process	12 out of 5282 genes, 0.2%	105 out of 31402 genes, 0.3%	1
post-translational protein modification	4 out of 5282 genes, 0.1%	44 out of 31402 genes, 0.1%	1
gene silencing	31 out of 5282 genes, 0.6%	237 out of 31402 genes, 0.8%	1
tryptophan metabolic process	7 out of 5282 genes, 0.1%	68 out of 31402 genes, 0.2%	1
indolalkylamine metabolic process	7 out of 5282 genes, 0.1%	68 out of 31402 genes, 0.2%	1
acetyl-CoA metabolic process	11 out of 5282 genes, 0.2%	98 out of 31402 genes, 0.3%	1
response to far red light	11 out of 5282 genes, 0.2%	98 out of 31402 genes, 0.3%	1
regulation of cellular component size	15 out of 5282 genes, 0.3%	127 out of 31402 genes, 0.4%	1
regulation of anatomical structure size	15 out of 5282 genes, 0.3%	127 out of 31402 genes, 0.4%	1
microtubule cytoskeleton organization	23 out of 5282 genes, 0.4%	183 out of 31402 genes, 0.6%	1
tryptophan catabolic process	3 out of 5282 genes, 0.1%	36 out of 31402 genes, 0.1%	1
regulation of dephosphorylation	3 out of 5282 genes, 0.1%	36 out of 31402 genes, 0.1%	1
indolalkylamine catabolic process	3 out of 5282 genes, 0.1%	36 out of 31402 genes, 0.1%	1
negative regulation of protein phosphorylation	2 out of 5282 genes, 0.0%	27 out of 31402 genes, 0.1%	1
mRNA modification	2 out of 5282 genes, 0.0%	27 out of 31402 genes, 0.1%	1
SCF-dependent proteasomal ubiquitin-dependent protein catabolic process	2 out of 5282 genes, 0.0%	27 out of 31402 genes, 0.1%	1
negative regulation of phosphorylation	2 out of 5282 genes, 0.0%	27 out of 31402 genes, 0.1%	1
tRNA metabolic process	52 out of 5282 genes, 1.0%	379 out of 31402 genes, 1.2%	1
DNA conformation change	53 out of 5282 genes, 1.0%	386 out of 31402 genes, 1.2%	1
regulation of actin polymerization or depolymerization	10 out of 5282 genes, 0.2%	92 out of 31402 genes, 0.3%	1
regulation of actin filament length	10 out of 5282 genes, 0.2%	92 out of 31402 genes, 0.3%	1
regulation of actin filament polymerization	10 out of 5282 genes, 0.2%	92 out of 31402 genes, 0.3%	1
regulation of actin cytoskeleton organization	10 out of 5282 genes, 0.2%	92 out of 31402 genes, 0.3%	1
regulation of actin filament-based process	10 out of 5282 genes, 0.2%	92 out of 31402 genes, 0.3%	1
protein import into nucleus	8 out of 5282 genes, 0.2%	77 out of 31402 genes, 0.2%	1
protein localization to nucleus	8 out of 5282 genes, 0.2%	77 out of 31402 genes, 0.2%	1
protein targeting to nucleus	8 out of 5282 genes, 0.2%	77 out of 31402 genes, 0.2%	1
nuclear import	8 out of 5282 genes, 0.2%	77 out of 31402 genes, 0.2%	1
single-organism nuclear import	8 out of 5282 genes, 0.2%	77 out of 31402 genes, 0.2%	1
fatty acid catabolic process	20 out of 5282 genes, 0.4%	164 out of 31402 genes, 0.5%	1
protein import	21 out of 5282 genes, 0.4%	171 out of 31402 genes, 0.5%	1
starch biosynthetic process	18 out of 5282 genes, 0.3%	150 out of 31402 genes, 0.5%	1
regulation of gene expression, epigenetic	36 out of 5282 genes, 0.7%	274 out of 31402 genes, 0.9%	1
RNA-dependent DNA replication	3 out of 5282 genes, 0.1%	37 out of 31402 genes, 0.1%	1
divalent inorganic cation homeostasis	5 out of 5282 genes, 0.1%	54 out of 31402 genes, 0.2%	1
cell plate assembly	2 out of 5282 genes, 0.0%	28 out of 31402 genes, 0.1%	1
negative regulation of phosphorus metabolic process	2 out of 5282 genes, 0.0%	28 out of 31402 genes, 0.1%	1
negative regulation of phosphate metabolic process	2 out of 5282 genes, 0.0%	28 out of 31402 genes, 0.1%	1
monocarboxylic acid catabolic process	21 out of 5282 genes, 0.4%	172 out of 31402 genes, 0.5%	1
response to glucose	10 out of 5282 genes, 0.2%	93 out of 31402 genes, 0.3%	1
N-terminal protein lipidation	8 out of 5282 genes, 0.2%	78 out of 31402 genes, 0.2%	1
N-terminal protein myristoylation	8 out of 5282 genes, 0.2%	78 out of 31402 genes, 0.2%	1
protein myristoylation	8 out of 5282 genes, 0.2%	78 out of 31402 genes, 0.2%	1
posttranscriptional gene silencing	15 out of 5282 genes, 0.3%	130 out of 31402 genes, 0.4%	1
protein lipidation	11 out of 5282 genes, 0.2%	101 out of 31402 genes, 0.3%	1
lipoprotein metabolic process	11 out of 5282 genes, 0.2%	101 out of 31402 genes, 0.3%	1
lipoprotein biosynthetic process	11 out of 5282 genes, 0.2%	101 out of 31402 genes, 0.3%	1
pentose-phosphate shunt	22 out of 5282 genes, 0.4%	180 out of 31402 genes, 0.6%	1
NADPH regeneration	22 out of 5282 genes, 0.4%	180 out of 31402 genes, 0.6%	1
nucleosome assembly	33 out of 5282 genes, 0.6%	256 out of 31402 genes, 0.8%	1
nucleosome organization	33 out of 5282 genes, 0.6%	256 out of 31402 genes, 0.8%	1
isopentenyl diphosphate biosynthetic process	17 out of 5282 genes, 0.3%	145 out of 31402 genes, 0.5%	1
isopentenyl diphosphate metabolic process	17 out of 5282 genes, 0.3%	145 out of 31402 genes, 0.5%	1
defense response signaling pathway, resistance gene-dependent	2 out of 5282 genes, 0.0%	29 out of 31402 genes, 0.1%	1
transcription from plastid promoter	2 out of 5282 genes, 0.0%	29 out of 31402 genes, 0.1%	1
regulation of transcription from RNA polymerase II promoter	4 out of 5282 genes, 0.1%	47 out of 31402 genes, 0.1%	1
chemical homeostasis	27 out of 5282 genes, 0.5%	216 out of 31402 genes, 0.7%	1
positive regulation of biological process	127 out of 5282 genes, 2.4%	870 out of 31402 genes, 2.8%	1
DNA-templated transcription, initiation	7 out of 5282 genes, 0.1%	72 out of 31402 genes, 0.2%	1
phytosteroid metabolic process	8 out of 5282 genes, 0.2%	80 out of 31402 genes, 0.3%	1
brassinosteroid metabolic process	8 out of 5282 genes, 0.2%	80 out of 31402 genes, 0.3%	1
N-terminal protein amino acid modification	8 out of 5282 genes, 0.2%	80 out of 31402 genes, 0.3%	1
regulation of cytoskeleton organization	11 out of 5282 genes, 0.2%	103 out of 31402 genes, 0.3%	1
endocytosis	3 out of 5282 genes, 0.1%	39 out of 31402 genes, 0.1%	1
sister chromatid cohesion	9 out of 5282 genes, 0.2%	88 out of 31402 genes, 0.3%	1
protein-DNA complex assembly	33 out of 5282 genes, 0.6%	259 out of 31402 genes, 0.8%	1
protein-DNA complex subunit organization	33 out of 5282 genes, 0.6%	259 out of 31402 genes, 0.8%	1
detection of light stimulus	2 out of 5282 genes, 0.0%	30 out of 31402 genes, 0.1%	1
meiotic DNA double-strand break formation	2 out of 5282 genes, 0.0%	30 out of 31402 genes, 0.1%	1
heterocycle biosynthetic process	267 out of 5282 genes, 5.1%	1756 out of 31402 genes, 5.6%	1
pollen germination	7 out of 5282 genes, 0.1%	73 out of 31402 genes, 0.2%	1
plastid localization	5 out of 5282 genes, 0.1%	57 out of 31402 genes, 0.2%	1
response to blue light	9 out of 5282 genes, 0.2%	89 out of 31402 genes, 0.3%	1
detection of external stimulus	4 out of 5282 genes, 0.1%	49 out of 31402 genes, 0.2%	1
photosystem II assembly	4 out of 5282 genes, 0.1%	49 out of 31402 genes, 0.2%	1
DNA-dependent DNA replication	11 out of 5282 genes, 0.2%	105 out of 31402 genes, 0.3%	1
transcription from RNA polymerase II promoter	6 out of 5282 genes, 0.1%	66 out of 31402 genes, 0.2%	1
maturation of SSU-rRNA from tricistronic rRNA transcript (SSU-rRNA, 5.8S rRNA, LSU-rRNA)	2 out of 5282 genes, 0.0%	31 out of 31402 genes, 0.1%	1
maturation of SSU-rRNA	2 out of 5282 genes, 0.0%	31 out of 31402 genes, 0.1%	1
ribosome assembly	2 out of 5282 genes, 0.0%	31 out of 31402 genes, 0.1%	1
pyrimidine-containing compound biosynthetic process	31 out of 5282 genes, 0.6%	249 out of 31402 genes, 0.8%	1
chromatin assembly	33 out of 5282 genes, 0.6%	263 out of 31402 genes, 0.8%	1
response to ozone	3 out of 5282 genes, 0.1%	41 out of 31402 genes, 0.1%	1
malate metabolic process	4 out of 5282 genes, 0.1%	50 out of 31402 genes, 0.2%	1
protein refolding	9 out of 5282 genes, 0.2%	91 out of 31402 genes, 0.3%	1
cell morphogenesis involved in differentiation	40 out of 5282 genes, 0.8%	312 out of 31402 genes, 1.0%	1
vesicle organization	2 out of 5282 genes, 0.0%	32 out of 31402 genes, 0.1%	1
response to UV-B	11 out of 5282 genes, 0.2%	107 out of 31402 genes, 0.3%	1
ATP biosynthetic process	24 out of 5282 genes, 0.5%	202 out of 31402 genes, 0.6%	1
regulation of translational fidelity	3 out of 5282 genes, 0.1%	42 out of 31402 genes, 0.1%	1
organonitrogen compound metabolic process	633 out of 5282 genes, 12.0%	4031 out of 31402 genes, 12.8%	1
actin filament-based process	23 out of 5282 genes, 0.4%	196 out of 31402 genes, 0.6%	1
gravitropism	7 out of 5282 genes, 0.1%	77 out of 31402 genes, 0.2%	1
mismatch repair	3 out of 5282 genes, 0.1%	43 out of 31402 genes, 0.1%	1
positive regulation of transcription, DNA-templated	19 out of 5282 genes, 0.4%	169 out of 31402 genes, 0.5%	1
positive regulation of RNA metabolic process	19 out of 5282 genes, 0.4%	169 out of 31402 genes, 0.5%	1
positive regulation of RNA biosynthetic process	19 out of 5282 genes, 0.4%	169 out of 31402 genes, 0.5%	1
positive regulation of nucleic acid-templated transcription	19 out of 5282 genes, 0.4%	169 out of 31402 genes, 0.5%	1
tropism	8 out of 5282 genes, 0.2%	86 out of 31402 genes, 0.3%	1
energy coupled proton transport, down electrochemical gradient	15 out of 5282 genes, 0.3%	140 out of 31402 genes, 0.4%	1
ATP synthesis coupled proton transport	15 out of 5282 genes, 0.3%	140 out of 31402 genes, 0.4%	1
branched-chain amino acid biosynthetic process	6 out of 5282 genes, 0.1%	70 out of 31402 genes, 0.2%	1
glucose catabolic process	35 out of 5282 genes, 0.7%	283 out of 31402 genes, 0.9%	1
red or far-red light signaling pathway	2 out of 5282 genes, 0.0%	34 out of 31402 genes, 0.1%	1
regulation of protein dephosphorylation	2 out of 5282 genes, 0.0%	34 out of 31402 genes, 0.1%	1
cellular response to red or far red light	2 out of 5282 genes, 0.0%	34 out of 31402 genes, 0.1%	1
DNA modification	8 out of 5282 genes, 0.2%	87 out of 31402 genes, 0.3%	1
DNA alkylation	8 out of 5282 genes, 0.2%	87 out of 31402 genes, 0.3%	1
DNA methylation	8 out of 5282 genes, 0.2%	87 out of 31402 genes, 0.3%	1
DNA methylation or demethylation	8 out of 5282 genes, 0.2%	87 out of 31402 genes, 0.3%	1
microtubule-based movement	16 out of 5282 genes, 0.3%	149 out of 31402 genes, 0.5%	1
hexose catabolic process	35 out of 5282 genes, 0.7%	285 out of 31402 genes, 0.9%	1
monosaccharide catabolic process	35 out of 5282 genes, 0.7%	285 out of 31402 genes, 0.9%	1
mitochondrion organization	13 out of 5282 genes, 0.2%	127 out of 31402 genes, 0.4%	1
RNA export from nucleus	4 out of 5282 genes, 0.1%	54 out of 31402 genes, 0.2%	1
nuclear export	4 out of 5282 genes, 0.1%	54 out of 31402 genes, 0.2%	1
intra-Golgi vesicle-mediated transport	2 out of 5282 genes, 0.0%	35 out of 31402 genes, 0.1%	1
activation of innate immune response	3 out of 5282 genes, 0.1%	45 out of 31402 genes, 0.1%	1
activation of immune response	3 out of 5282 genes, 0.1%	45 out of 31402 genes, 0.1%	1
adaxial/abaxial pattern specification	3 out of 5282 genes, 0.1%	45 out of 31402 genes, 0.1%	1
energy coupled proton transmembrane transport, against electrochemical gradient	26 out of 5282 genes, 0.5%	223 out of 31402 genes, 0.7%	1
ATP hydrolysis coupled proton transport	26 out of 5282 genes, 0.5%	223 out of 31402 genes, 0.7%	1
cytokinesis by cell plate formation	13 out of 5282 genes, 0.2%	128 out of 31402 genes, 0.4%	1
meiotic cell cycle process	9 out of 5282 genes, 0.2%	97 out of 31402 genes, 0.3%	1
steroid biosynthetic process	16 out of 5282 genes, 0.3%	151 out of 31402 genes, 0.5%	1
positive regulation of cellular component organization	14 out of 5282 genes, 0.3%	136 out of 31402 genes, 0.4%	1
ubiquitin-dependent protein catabolic process	79 out of 5282 genes, 1.5%	585 out of 31402 genes, 1.9%	1
modification-dependent protein catabolic process	79 out of 5282 genes, 1.5%	585 out of 31402 genes, 1.9%	1
modification-dependent macromolecule catabolic process	79 out of 5282 genes, 1.5%	585 out of 31402 genes, 1.9%	1
chloroplast relocation	4 out of 5282 genes, 0.1%	55 out of 31402 genes, 0.2%	1
establishment of plastid localization	4 out of 5282 genes, 0.1%	55 out of 31402 genes, 0.2%	1
detection of abiotic stimulus	3 out of 5282 genes, 0.1%	46 out of 31402 genes, 0.1%	1
actin filament-based movement	2 out of 5282 genes, 0.0%	36 out of 31402 genes, 0.1%	1
autophagy	4 out of 5282 genes, 0.1%	56 out of 31402 genes, 0.2%	1
cytoskeleton-dependent cytokinesis	16 out of 5282 genes, 0.3%	153 out of 31402 genes, 0.5%	1
CTP biosynthetic process	6 out of 5282 genes, 0.1%	74 out of 31402 genes, 0.2%	1
phytosteroid biosynthetic process	6 out of 5282 genes, 0.1%	74 out of 31402 genes, 0.2%	1
brassinosteroid biosynthetic process	6 out of 5282 genes, 0.1%	74 out of 31402 genes, 0.2%	1
CTP metabolic process	6 out of 5282 genes, 0.1%	74 out of 31402 genes, 0.2%	1
ATP catabolic process	55 out of 5282 genes, 1.0%	428 out of 31402 genes, 1.4%	1
nucleoside monophosphate catabolic process	55 out of 5282 genes, 1.0%	428 out of 31402 genes, 1.4%	1
purine nucleoside monophosphate catabolic process	55 out of 5282 genes, 1.0%	428 out of 31402 genes, 1.4%	1
ribonucleoside monophosphate catabolic process	55 out of 5282 genes, 1.0%	428 out of 31402 genes, 1.4%	1
purine ribonucleoside monophosphate catabolic process	55 out of 5282 genes, 1.0%	428 out of 31402 genes, 1.4%	1
chromatin organization	95 out of 5282 genes, 1.8%	695 out of 31402 genes, 2.2%	1
steroid metabolic process	18 out of 5282 genes, 0.3%	169 out of 31402 genes, 0.5%	1
nucleoside monophosphate biosynthetic process	39 out of 5282 genes, 0.7%	320 out of 31402 genes, 1.0%	1
nucleocytoplasmic transport	16 out of 5282 genes, 0.3%	156 out of 31402 genes, 0.5%	1
nuclear transport	16 out of 5282 genes, 0.3%	156 out of 31402 genes, 0.5%	1
response to misfolded protein	20 out of 5282 genes, 0.4%	186 out of 31402 genes, 0.6%	1
chromosome organization	112 out of 5282 genes, 2.1%	812 out of 31402 genes, 2.6%	1
macromolecule catabolic process	150 out of 5282 genes, 2.8%	1060 out of 31402 genes, 3.4%	1
mitotic cytokinesis	15 out of 5282 genes, 0.3%	149 out of 31402 genes, 0.5%	1
cellular nitrogen compound biosynthetic process	255 out of 5282 genes, 4.8%	1731 out of 31402 genes, 5.5%	1
proteasome assembly	20 out of 5282 genes, 0.4%	187 out of 31402 genes, 0.6%	1
establishment of organelle localization	5 out of 5282 genes, 0.1%	68 out of 31402 genes, 0.2%	1
cytokinetic process	13 out of 5282 genes, 0.2%	134 out of 31402 genes, 0.4%	1
mitotic cytokinetic process	13 out of 5282 genes, 0.2%	134 out of 31402 genes, 0.4%	1
leaf senescence	2 out of 5282 genes, 0.0%	39 out of 31402 genes, 0.1%	1
response to osmotic stress	146 out of 5282 genes, 2.8%	1036 out of 31402 genes, 3.3%	1
cytokinesis	24 out of 5282 genes, 0.5%	217 out of 31402 genes, 0.7%	1
methylation	134 out of 5282 genes, 2.5%	961 out of 31402 genes, 3.1%	1
small GTPase mediated signal transduction	41 out of 5282 genes, 0.8%	340 out of 31402 genes, 1.1%	1
karyogamy	2 out of 5282 genes, 0.0%	40 out of 31402 genes, 0.1%	1
hydrogen ion transmembrane transport	31 out of 5282 genes, 0.6%	271 out of 31402 genes, 0.9%	1
proteolysis	213 out of 5282 genes, 4.0%	1474 out of 31402 genes, 4.7%	1
tricarboxylic acid metabolic process	21 out of 5282 genes, 0.4%	198 out of 31402 genes, 0.6%	1
meiotic nuclear division	11 out of 5282 genes, 0.2%	121 out of 31402 genes, 0.4%	1
response to salt stress	138 out of 5282 genes, 2.6%	992 out of 31402 genes, 3.2%	1
ribonucleoside monophosphate biosynthetic process	36 out of 5282 genes, 0.7%	308 out of 31402 genes, 1.0%	1
regulation of chromosome organization	6 out of 5282 genes, 0.1%	80 out of 31402 genes, 0.3%	1
nucleoside biosynthetic process	54 out of 5282 genes, 1.0%	434 out of 31402 genes, 1.4%	1
ribonucleoside biosynthetic process	54 out of 5282 genes, 1.0%	434 out of 31402 genes, 1.4%	1
chromatin assembly or disassembly	33 out of 5282 genes, 0.6%	287 out of 31402 genes, 0.9%	1
sterol biosynthetic process	9 out of 5282 genes, 0.2%	106 out of 31402 genes, 0.3%	1
RNA localization	4 out of 5282 genes, 0.1%	62 out of 31402 genes, 0.2%	1
nucleic acid transport	4 out of 5282 genes, 0.1%	62 out of 31402 genes, 0.2%	1
RNA transport	4 out of 5282 genes, 0.1%	62 out of 31402 genes, 0.2%	1
establishment of RNA localization	4 out of 5282 genes, 0.1%	62 out of 31402 genes, 0.2%	1
response to gravity	8 out of 5282 genes, 0.2%	98 out of 31402 genes, 0.3%	1
positive regulation of macromolecule biosynthetic process	24 out of 5282 genes, 0.5%	223 out of 31402 genes, 0.7%	1
pyrimidine nucleoside triphosphate metabolic process	7 out of 5282 genes, 0.1%	90 out of 31402 genes, 0.3%	1
organic substance transport	286 out of 5282 genes, 5.4%	1948 out of 31402 genes, 6.2%	1
mitotic cell cycle	34 out of 5282 genes, 0.6%	297 out of 31402 genes, 0.9%	1
[truncated: 217 more rows]
