# Supplementary material for: Comparative Transcriptome Analysis of Waterlogging-Sensitive and Waterlogging-Tolerant Chrysanthemum morifolium Cultivars under Waterlogging Stress and Reoxygenation Conditions
Source: Int J Mol Sci. 2018 May 14;19(5):1455. doi: 10.3390/ijms19051455 (PMC5983694; doi:10.3390/ijms19051455)
Supplement: Supplementary file 1 [file ijms-19-01455-s001.zip › ijms-299114-sup/S14.xls]

## Sheet: C
Gene Ontology term	Cluster frequency	Genome frequency of use	Corrected P-value
intrinsic component of membrane	887 out of 4991 genes, 17.8%	3379 out of 25119 genes, 13.5%	7.45e-20
integral component of membrane	857 out of 4991 genes, 17.2%	3271 out of 25119 genes, 13.0%	8.78e-19
membrane part	1106 out of 4991 genes, 22.2%	4409 out of 25119 genes, 17.6%	2.3e-18
transferase complex	151 out of 4991 genes, 3.0%	504 out of 25119 genes, 2.0%	1.32e-05
membrane	2326 out of 4991 genes, 46.6%	10915 out of 25119 genes, 43.5%	0.00012
organelle membrane	410 out of 4991 genes, 8.2%	1726 out of 25119 genes, 6.9%	0.00922
ubiquitin ligase complex	71 out of 4991 genes, 1.4%	235 out of 25119 genes, 0.9%	0.03997
envelope	394 out of 4991 genes, 7.9%	1694 out of 25119 genes, 6.7%	0.08546
catalytic complex	244 out of 4991 genes, 4.9%	1002 out of 25119 genes, 4.0%	0.09222
organelle envelope	390 out of 4991 genes, 7.8%	1678 out of 25119 genes, 6.7%	0.09756
Golgi-associated vesicle membrane	28 out of 4991 genes, 0.6%	76 out of 25119 genes, 0.3%	0.17842
Golgi-associated vesicle	36 out of 4991 genes, 0.7%	108 out of 25119 genes, 0.4%	0.27944
1,3-beta-D-glucan synthase complex	24 out of 4991 genes, 0.5%	64 out of 25119 genes, 0.3%	0.33256
plasma membrane part	71 out of 4991 genes, 1.4%	254 out of 25119 genes, 1.0%	0.47005
plant-type cell wall	75 out of 4991 genes, 1.5%	271 out of 25119 genes, 1.1%	0.47164
chloroplast membrane	29 out of 4991 genes, 0.6%	84 out of 25119 genes, 0.3%	0.47934
outer membrane	37 out of 4991 genes, 0.7%	116 out of 25119 genes, 0.5%	0.59351
histone acetyltransferase complex	7 out of 4991 genes, 0.1%	11 out of 25119 genes, 0.0%	0.7701
protein acetyltransferase complex	7 out of 4991 genes, 0.1%	11 out of 25119 genes, 0.0%	0.7701
acetyltransferase complex	7 out of 4991 genes, 0.1%	11 out of 25119 genes, 0.0%	0.7701
Golgi membrane	45 out of 4991 genes, 0.9%	150 out of 25119 genes, 0.6%	0.80389
anchored component of plasma membrane	19 out of 4991 genes, 0.4%	50 out of 25119 genes, 0.2%	0.9402
COPI vesicle coat	20 out of 4991 genes, 0.4%	54 out of 25119 genes, 0.2%	1
coated vesicle	44 out of 4991 genes, 0.9%	148 out of 25119 genes, 0.6%	1
plastid membrane	31 out of 4991 genes, 0.6%	96 out of 25119 genes, 0.4%	1
vesicle coat	39 out of 4991 genes, 0.8%	129 out of 25119 genes, 0.5%	1
bounding membrane of organelle	258 out of 4991 genes, 5.2%	1115 out of 25119 genes, 4.4%	1
organelle inner membrane	144 out of 4991 genes, 2.9%	589 out of 25119 genes, 2.3%	1
mitochondrial envelope	163 out of 4991 genes, 3.3%	677 out of 25119 genes, 2.7%	1
mitochondrial membrane	155 out of 4991 genes, 3.1%	643 out of 25119 genes, 2.6%	1
COPI-coated vesicle	20 out of 4991 genes, 0.4%	57 out of 25119 genes, 0.2%	1
COPI-coated vesicle membrane	20 out of 4991 genes, 0.4%	57 out of 25119 genes, 0.2%	1
organelle outer membrane	33 out of 4991 genes, 0.7%	108 out of 25119 genes, 0.4%	1
cullin-RING ubiquitin ligase complex	48 out of 4991 genes, 1.0%	170 out of 25119 genes, 0.7%	1
coated vesicle membrane	39 out of 4991 genes, 0.8%	133 out of 25119 genes, 0.5%	1
condensin complex	10 out of 4991 genes, 0.2%	22 out of 25119 genes, 0.1%	1
H4/H2A histone acetyltransferase complex	6 out of 4991 genes, 0.1%	10 out of 25119 genes, 0.0%	1
H4 histone acetyltransferase complex	6 out of 4991 genes, 0.1%	10 out of 25119 genes, 0.0%	1
condensed chromosome	19 out of 4991 genes, 0.4%	54 out of 25119 genes, 0.2%	1
cell wall part	12 out of 4991 genes, 0.2%	29 out of 25119 genes, 0.1%	1
U4/U6 x U5 tri-snRNP complex	4 out of 4991 genes, 0.1%	5 out of 25119 genes, 0.0%	1
spliceosomal snRNP complex	4 out of 4991 genes, 0.1%	5 out of 25119 genes, 0.0%	1
spliceosomal tri-snRNP complex	4 out of 4991 genes, 0.1%	5 out of 25119 genes, 0.0%	1
vesicle membrane	42 out of 4991 genes, 0.8%	147 out of 25119 genes, 0.6%	1
cytoplasmic vesicle membrane	41 out of 4991 genes, 0.8%	143 out of 25119 genes, 0.6%	1
cytoplasmic vesicle part	41 out of 4991 genes, 0.8%	143 out of 25119 genes, 0.6%	1
mitochondrial part	184 out of 4991 genes, 3.7%	788 out of 25119 genes, 3.1%	1
Golgi apparatus part	96 out of 4991 genes, 1.9%	385 out of 25119 genes, 1.5%	1
anchored component of membrane	29 out of 4991 genes, 0.6%	95 out of 25119 genes, 0.4%	1
nuclear outer membrane-endoplasmic reticulum membrane network	47 out of 4991 genes, 0.9%	170 out of 25119 genes, 0.7%	1
cytochrome complex	27 out of 4991 genes, 0.5%	87 out of 25119 genes, 0.3%	1
DNA-directed RNA polymerase IV complex	12 out of 4991 genes, 0.2%	30 out of 25119 genes, 0.1%	1
plastid inner membrane	15 out of 4991 genes, 0.3%	41 out of 25119 genes, 0.2%	1
membrane coat	69 out of 4991 genes, 1.4%	267 out of 25119 genes, 1.1%	1
coated membrane	69 out of 4991 genes, 1.4%	267 out of 25119 genes, 1.1%	1
external encapsulating structure part	16 out of 4991 genes, 0.3%	45 out of 25119 genes, 0.2%	1
oligosaccharyltransferase complex	7 out of 4991 genes, 0.1%	14 out of 25119 genes, 0.1%	1
U12-type spliceosomal complex	6 out of 4991 genes, 0.1%	11 out of 25119 genes, 0.0%	1
endoplasmic reticulum membrane	46 out of 4991 genes, 0.9%	168 out of 25119 genes, 0.7%	1
endoplasmic reticulum part	52 out of 4991 genes, 1.0%	194 out of 25119 genes, 0.8%	1
trans-Golgi network transport vesicle	10 out of 4991 genes, 0.2%	24 out of 25119 genes, 0.1%	1
vacuolar proton-transporting V-type ATPase, V0 domain	15 out of 4991 genes, 0.3%	42 out of 25119 genes, 0.2%	1
protein complex	712 out of 4991 genes, 14.3%	3337 out of 25119 genes, 13.3%	1
spliceosomal complex	16 out of 4991 genes, 0.3%	46 out of 25119 genes, 0.2%	1
chloroplast inner membrane	14 out of 4991 genes, 0.3%	39 out of 25119 genes, 0.2%	1
clathrin coat of trans-Golgi network vesicle	8 out of 4991 genes, 0.2%	18 out of 25119 genes, 0.1%	1
mitochondrial inner membrane	129 out of 4991 genes, 2.6%	548 out of 25119 genes, 2.2%	1
chloroplast envelope	193 out of 4991 genes, 3.9%	848 out of 25119 genes, 3.4%	1
mitochondrial outer membrane	20 out of 4991 genes, 0.4%	64 out of 25119 genes, 0.3%	1
trans-Golgi network transport vesicle membrane	8 out of 4991 genes, 0.2%	19 out of 25119 genes, 0.1%	1
photosystem I	9 out of 4991 genes, 0.2%	23 out of 25119 genes, 0.1%	1
plastid envelope	198 out of 4991 genes, 4.0%	881 out of 25119 genes, 3.5%	1
pore complex	34 out of 4991 genes, 0.7%	125 out of 25119 genes, 0.5%	1
filiform apparatus	6 out of 4991 genes, 0.1%	13 out of 25119 genes, 0.1%	1
membrane region	49 out of 4991 genes, 1.0%	191 out of 25119 genes, 0.8%	1
NuA4 histone acetyltransferase complex	4 out of 4991 genes, 0.1%	7 out of 25119 genes, 0.0%	1
coated pit	13 out of 4991 genes, 0.3%	39 out of 25119 genes, 0.2%	1
clathrin coat of coated pit	13 out of 4991 genes, 0.3%	39 out of 25119 genes, 0.2%	1
nuclear envelope	50 out of 4991 genes, 1.0%	197 out of 25119 genes, 0.8%	1
small nuclear ribonucleoprotein complex	7 out of 4991 genes, 0.1%	17 out of 25119 genes, 0.1%	1
peroxisome	82 out of 4991 genes, 1.6%	344 out of 25119 genes, 1.4%	1
microbody	82 out of 4991 genes, 1.6%	344 out of 25119 genes, 1.4%	1
mitochondrial respiratory chain complex III	19 out of 4991 genes, 0.4%	64 out of 25119 genes, 0.3%	1
respiratory chain complex III	19 out of 4991 genes, 0.4%	64 out of 25119 genes, 0.3%	1
acetyl-CoA carboxylase complex	2 out of 4991 genes, 0.0%	2 out of 25119 genes, 0.0%	1
beta-galactosidase complex	2 out of 4991 genes, 0.0%	2 out of 25119 genes, 0.0%	1
mitochondrial intermembrane space	12 out of 4991 genes, 0.2%	36 out of 25119 genes, 0.1%	1
organelle envelope lumen	12 out of 4991 genes, 0.2%	36 out of 25119 genes, 0.1%	1
myosin complex	17 out of 4991 genes, 0.3%	56 out of 25119 genes, 0.2%	1
6-phosphofructokinase complex	13 out of 4991 genes, 0.3%	40 out of 25119 genes, 0.2%	1
vacuolar proton-transporting V-type ATPase complex	15 out of 4991 genes, 0.3%	48 out of 25119 genes, 0.2%	1
signal recognition particle	8 out of 4991 genes, 0.2%	21 out of 25119 genes, 0.1%	1
nuclear pore	30 out of 4991 genes, 0.6%	111 out of 25119 genes, 0.4%	1
endoplasmic reticulum	168 out of 4991 genes, 3.4%	749 out of 25119 genes, 3.0%	1
transport vesicle	19 out of 4991 genes, 0.4%	65 out of 25119 genes, 0.3%	1
transmembrane transporter complex	19 out of 4991 genes, 0.4%	66 out of 25119 genes, 0.3%	1
transporter complex	19 out of 4991 genes, 0.4%	66 out of 25119 genes, 0.3%	1
mitochondrial respiratory chain complex IV	8 out of 4991 genes, 0.2%	22 out of 25119 genes, 0.1%	1
respiratory chain complex IV	8 out of 4991 genes, 0.2%	22 out of 25119 genes, 0.1%	1
cell periphery	1079 out of 4991 genes, 21.6%	5221 out of 25119 genes, 20.8%	1
transport vesicle membrane	16 out of 4991 genes, 0.3%	54 out of 25119 genes, 0.2%	1
nucleoplasm	60 out of 4991 genes, 1.2%	249 out of 25119 genes, 1.0%	1
intrinsic component of plasma membrane	20 out of 4991 genes, 0.4%	71 out of 25119 genes, 0.3%	1
mitochondrial proton-transporting ATP synthase complex, coupling factor F(o)	8 out of 4991 genes, 0.2%	23 out of 25119 genes, 0.1%	1
proton-transporting V-type ATPase, V0 domain	27 out of 4991 genes, 0.5%	103 out of 25119 genes, 0.4%	1
chloroplast outer membrane	12 out of 4991 genes, 0.2%	39 out of 25119 genes, 0.2%	1
mitochondrial membrane part	79 out of 4991 genes, 1.6%	341 out of 25119 genes, 1.4%	1
clathrin-coated vesicle	16 out of 4991 genes, 0.3%	56 out of 25119 genes, 0.2%	1
Casparian strip	6 out of 4991 genes, 0.1%	16 out of 25119 genes, 0.1%	1
plastid outer membrane	13 out of 4991 genes, 0.3%	44 out of 25119 genes, 0.2%	1
intrinsic component of thylakoid membrane	4 out of 4991 genes, 0.1%	9 out of 25119 genes, 0.0%	1
integral component of thylakoid membrane	4 out of 4991 genes, 0.1%	9 out of 25119 genes, 0.0%	1
TAT protein transport complex	4 out of 4991 genes, 0.1%	9 out of 25119 genes, 0.0%	1
condensed nuclear chromosome	7 out of 4991 genes, 0.1%	20 out of 25119 genes, 0.1%	1
Golgi transport complex	8 out of 4991 genes, 0.2%	24 out of 25119 genes, 0.1%	1
spindle microtubule	5 out of 4991 genes, 0.1%	13 out of 25119 genes, 0.1%	1
DNA-directed RNA polymerase V complex	3 out of 4991 genes, 0.1%	6 out of 25119 genes, 0.0%	1
Piccolo NuA4 histone acetyltransferase complex	3 out of 4991 genes, 0.1%	6 out of 25119 genes, 0.0%	1
plasma membrane	899 out of 4991 genes, 18.0%	4369 out of 25119 genes, 17.4%	1
secondary cell wall	6 out of 4991 genes, 0.1%	17 out of 25119 genes, 0.1%	1
mitochondrial respiratory chain	59 out of 4991 genes, 1.2%	254 out of 25119 genes, 1.0%	1
endomembrane system	461 out of 4991 genes, 9.2%	2204 out of 25119 genes, 8.8%	1
proton-transporting two-sector ATPase complex, proton-transporting domain	38 out of 4991 genes, 0.8%	157 out of 25119 genes, 0.6%	1
nucleoplasm part	52 out of 4991 genes, 1.0%	223 out of 25119 genes, 0.9%	1
DNA-directed RNA polymerase II, core complex	15 out of 4991 genes, 0.3%	55 out of 25119 genes, 0.2%	1
chloroplast part	324 out of 4991 genes, 6.5%	1542 out of 25119 genes, 6.1%	1
extracellular space	3 out of 4991 genes, 0.1%	7 out of 25119 genes, 0.0%	1
protein kinase CK2 complex	3 out of 4991 genes, 0.1%	7 out of 25119 genes, 0.0%	1
Elongator holoenzyme complex	3 out of 4991 genes, 0.1%	7 out of 25119 genes, 0.0%	1
integral component of Golgi membrane	8 out of 4991 genes, 0.2%	27 out of 25119 genes, 0.1%	1
intrinsic component of Golgi membrane	8 out of 4991 genes, 0.2%	27 out of 25119 genes, 0.1%	1
clathrin vesicle coat	11 out of 4991 genes, 0.2%	40 out of 25119 genes, 0.2%	1
intrinsic component of plastid outer membrane	4 out of 4991 genes, 0.1%	11 out of 25119 genes, 0.0%	1
integral component of plastid outer membrane	4 out of 4991 genes, 0.1%	11 out of 25119 genes, 0.0%	1
intrinsic component of chloroplast outer membrane	4 out of 4991 genes, 0.1%	11 out of 25119 genes, 0.0%	1
integral component of chloroplast outer membrane	4 out of 4991 genes, 0.1%	11 out of 25119 genes, 0.0%	1
mitochondrial outer membrane translocase complex	5 out of 4991 genes, 0.1%	15 out of 25119 genes, 0.1%	1
cell plate	12 out of 4991 genes, 0.2%	45 out of 25119 genes, 0.2%	1
clathrin-coated vesicle membrane	11 out of 4991 genes, 0.2%	41 out of 25119 genes, 0.2%	1
ESCRT III complex	2 out of 4991 genes, 0.0%	4 out of 25119 genes, 0.0%	1
auxin efflux carrier complex	2 out of 4991 genes, 0.0%	4 out of 25119 genes, 0.0%	1
longitudinal side of cell surface	2 out of 4991 genes, 0.0%	4 out of 25119 genes, 0.0%	1
Ku70:Ku80 complex	2 out of 4991 genes, 0.0%	4 out of 25119 genes, 0.0%	1
HAUS complex	2 out of 4991 genes, 0.0%	4 out of 25119 genes, 0.0%	1
respiratory chain	75 out of 4991 genes, 1.5%	342 out of 25119 genes, 1.4%	1
protein phosphatase type 2A complex	12 out of 4991 genes, 0.2%	46 out of 25119 genes, 0.2%	1
actin cytoskeleton	26 out of 4991 genes, 0.5%	110 out of 25119 genes, 0.4%	1
plant-type vacuole	31 out of 4991 genes, 0.6%	134 out of 25119 genes, 0.5%	1
intrinsic component of plastid membrane	4 out of 4991 genes, 0.1%	12 out of 25119 genes, 0.0%	1
integral component of plastid membrane	4 out of 4991 genes, 0.1%	12 out of 25119 genes, 0.0%	1
SCF ubiquitin ligase complex	12 out of 4991 genes, 0.2%	47 out of 25119 genes, 0.2%	1
clathrin coat	33 out of 4991 genes, 0.7%	145 out of 25119 genes, 0.6%	1
plastoglobule	9 out of 4991 genes, 0.2%	34 out of 25119 genes, 0.1%	1
DNA-directed RNA polymerase complex	21 out of 4991 genes, 0.4%	89 out of 25119 genes, 0.4%	1
nuclear DNA-directed RNA polymerase complex	21 out of 4991 genes, 0.4%	89 out of 25119 genes, 0.4%	1
DNA-directed RNA polymerase II, holoenzyme	19 out of 4991 genes, 0.4%	81 out of 25119 genes, 0.3%	1
peroxisomal membrane	7 out of 4991 genes, 0.1%	26 out of 25119 genes, 0.1%	1
microbody membrane	7 out of 4991 genes, 0.1%	26 out of 25119 genes, 0.1%	1
Golgi stack	9 out of 4991 genes, 0.2%	35 out of 25119 genes, 0.1%	1
extracellular region	217 out of 4991 genes, 4.3%	1048 out of 25119 genes, 4.2%	1
signal peptidase complex	2 out of 4991 genes, 0.0%	5 out of 25119 genes, 0.0%	1
external side of plasma membrane	2 out of 4991 genes, 0.0%	5 out of 25119 genes, 0.0%	1
cell division site	2 out of 4991 genes, 0.0%	5 out of 25119 genes, 0.0%	1
glycerol-3-phosphate dehydrogenase complex	5 out of 4991 genes, 0.1%	18 out of 25119 genes, 0.1%	1
late endosome	7 out of 4991 genes, 0.1%	27 out of 25119 genes, 0.1%	1
microbody part	7 out of 4991 genes, 0.1%	27 out of 25119 genes, 0.1%	1
peroxisomal part	7 out of 4991 genes, 0.1%	27 out of 25119 genes, 0.1%	1
exocyst	10 out of 4991 genes, 0.2%	41 out of 25119 genes, 0.2%	1
RNA polymerase complex	21 out of 4991 genes, 0.4%	93 out of 25119 genes, 0.4%	1
mitochondrial inner membrane presequence translocase complex	4 out of 4991 genes, 0.1%	14 out of 25119 genes, 0.1%	1
cell surface	4 out of 4991 genes, 0.1%	14 out of 25119 genes, 0.1%	1
integral component of organelle membrane	16 out of 4991 genes, 0.3%	70 out of 25119 genes, 0.3%	1
clathrin adaptor complex	18 out of 4991 genes, 0.4%	80 out of 25119 genes, 0.3%	1
Cajal body	5 out of 4991 genes, 0.1%	19 out of 25119 genes, 0.1%	1
mediator complex	9 out of 4991 genes, 0.2%	38 out of 25119 genes, 0.2%	1
stromule	13 out of 4991 genes, 0.3%	57 out of 25119 genes, 0.2%	1
apoplast	124 out of 4991 genes, 2.5%	602 out of 25119 genes, 2.4%	1
exosome (RNase complex)	2 out of 4991 genes, 0.0%	6 out of 25119 genes, 0.0%	1
kinetochore	2 out of 4991 genes, 0.0%	6 out of 25119 genes, 0.0%	1
chromoplast	2 out of 4991 genes, 0.0%	6 out of 25119 genes, 0.0%	1
basal plasma membrane	2 out of 4991 genes, 0.0%	6 out of 25119 genes, 0.0%	1
basolateral plasma membrane	2 out of 4991 genes, 0.0%	6 out of 25119 genes, 0.0%	1
MutSbeta complex	2 out of 4991 genes, 0.0%	6 out of 25119 genes, 0.0%	1
ESCRT complex	2 out of 4991 genes, 0.0%	6 out of 25119 genes, 0.0%	1
peribacteroid membrane	2 out of 4991 genes, 0.0%	6 out of 25119 genes, 0.0%	1
basal part of cell	2 out of 4991 genes, 0.0%	6 out of 25119 genes, 0.0%	1
pyruvate dehydrogenase complex	2 out of 4991 genes, 0.0%	6 out of 25119 genes, 0.0%	1
intrinsic component of organelle membrane	20 out of 4991 genes, 0.4%	91 out of 25119 genes, 0.4%	1
extracellular region part	4 out of 4991 genes, 0.1%	15 out of 25119 genes, 0.1%	1
chromosome, centromeric region	5 out of 4991 genes, 0.1%	20 out of 25119 genes, 0.1%	1
phragmoplast	21 out of 4991 genes, 0.4%	97 out of 25119 genes, 0.4%	1
multivesicular body	6 out of 4991 genes, 0.1%	25 out of 25119 genes, 0.1%	1
replisome	3 out of 4991 genes, 0.1%	11 out of 25119 genes, 0.0%	1
DNA polymerase complex	3 out of 4991 genes, 0.1%	11 out of 25119 genes, 0.0%	1
nuclear replisome	3 out of 4991 genes, 0.1%	11 out of 25119 genes, 0.0%	1
delta DNA polymerase complex	3 out of 4991 genes, 0.1%	11 out of 25119 genes, 0.0%	1
Cul4-RING E3 ubiquitin ligase complex	13 out of 4991 genes, 0.3%	59 out of 25119 genes, 0.2%	1
photosystem	14 out of 4991 genes, 0.3%	64 out of 25119 genes, 0.3%	1
ER to Golgi transport vesicle membrane	8 out of 4991 genes, 0.2%	35 out of 25119 genes, 0.1%	1
COPII vesicle coat	8 out of 4991 genes, 0.2%	35 out of 25119 genes, 0.1%	1
ER to Golgi transport vesicle	8 out of 4991 genes, 0.2%	35 out of 25119 genes, 0.1%	1
SWI/SNF superfamily-type complex	8 out of 4991 genes, 0.2%	35 out of 25119 genes, 0.1%	1
outer membrane-bounded periplasmic space	4 out of 4991 genes, 0.1%	16 out of 25119 genes, 0.1%	1
cell envelope	4 out of 4991 genes, 0.1%	16 out of 25119 genes, 0.1%	1
endocytic vesicle membrane	4 out of 4991 genes, 0.1%	16 out of 25119 genes, 0.1%	1
side of membrane	4 out of 4991 genes, 0.1%	16 out of 25119 genes, 0.1%	1
proton-transporting ATP synthase complex, coupling factor F(o)	9 out of 4991 genes, 0.2%	40 out of 25119 genes, 0.2%	1
AP-type membrane coat adaptor complex	18 out of 4991 genes, 0.4%	84 out of 25119 genes, 0.3%	1
endocytic vesicle	5 out of 4991 genes, 0.1%	21 out of 25119 genes, 0.1%	1
chromocenter	2 out of 4991 genes, 0.0%	7 out of 25119 genes, 0.0%	1
mannosyltransferase complex	2 out of 4991 genes, 0.0%	7 out of 25119 genes, 0.0%	1
Golgi cisterna	2 out of 4991 genes, 0.0%	7 out of 25119 genes, 0.0%	1
dolichol-phosphate-mannose synthase complex	2 out of 4991 genes, 0.0%	7 out of 25119 genes, 0.0%	1
symbiosome	2 out of 4991 genes, 0.0%	7 out of 25119 genes, 0.0%	1
bacteroid-containing symbiosome	2 out of 4991 genes, 0.0%	7 out of 25119 genes, 0.0%	1
spindle	22 out of 4991 genes, 0.4%	105 out of 25119 genes, 0.4%	1
nuclear replication fork	3 out of 4991 genes, 0.1%	12 out of 25119 genes, 0.0%	1
plastid part	336 out of 4991 genes, 6.7%	1677 out of 25119 genes, 6.7%	1
organelle subcompartment	73 out of 4991 genes, 1.5%	360 out of 25119 genes, 1.4%	1
periplasmic space	4 out of 4991 genes, 0.1%	17 out of 25119 genes, 0.1%	1
plastid nucleoid	6 out of 4991 genes, 0.1%	27 out of 25119 genes, 0.1%	1
site of polarized growth	7 out of 4991 genes, 0.1%	32 out of 25119 genes, 0.1%	1
nuclear ubiquitin ligase complex	9 out of 4991 genes, 0.2%	42 out of 25119 genes, 0.2%	1
plant-type vacuole membrane	13 out of 4991 genes, 0.3%	62 out of 25119 genes, 0.2%	1
chloroplast thylakoid	71 out of 4991 genes, 1.4%	353 out of 25119 genes, 1.4%	1
plastid thylakoid	71 out of 4991 genes, 1.4%	353 out of 25119 genes, 1.4%	1
signal recognition particle, endoplasmic reticulum targeting	2 out of 4991 genes, 0.0%	8 out of 25119 genes, 0.0%	1
cytoplasmic side of plasma membrane	2 out of 4991 genes, 0.0%	8 out of 25119 genes, 0.0%	1
MutSalpha complex	2 out of 4991 genes, 0.0%	8 out of 25119 genes, 0.0%	1
chromosomal region	5 out of 4991 genes, 0.1%	23 out of 25119 genes, 0.1%	1
transcription factor TFIIA complex	3 out of 4991 genes, 0.1%	13 out of 25119 genes, 0.1%	1
citrate lyase complex	3 out of 4991 genes, 0.1%	13 out of 25119 genes, 0.1%	1
endosome membrane	3 out of 4991 genes, 0.1%	13 out of 25119 genes, 0.1%	1
plasma membrane of cell tip	3 out of 4991 genes, 0.1%	13 out of 25119 genes, 0.1%	1
endosomal part	3 out of 4991 genes, 0.1%	13 out of 25119 genes, 0.1%	1
proton-transporting V-type ATPase complex	30 out of 4991 genes, 0.6%	149 out of 25119 genes, 0.6%	1
nuclear chromosome	18 out of 4991 genes, 0.4%	89 out of 25119 genes, 0.4%	1
cell cortex	16 out of 4991 genes, 0.3%	79 out of 25119 genes, 0.3%	1
photosynthetic membrane	65 out of 4991 genes, 1.3%	327 out of 25119 genes, 1.3%	1
Ino80 complex	7 out of 4991 genes, 0.1%	34 out of 25119 genes, 0.1%	1
DNA helicase complex	7 out of 4991 genes, 0.1%	34 out of 25119 genes, 0.1%	1
INO80-type complex	7 out of 4991 genes, 0.1%	34 out of 25119 genes, 0.1%	1
protein serine/threonine phosphatase complex	14 out of 4991 genes, 0.3%	70 out of 25119 genes, 0.3%	1
phosphatase complex	14 out of 4991 genes, 0.3%	70 out of 25119 genes, 0.3%	1
cytoplasmic chromosome	3 out of 4991 genes, 0.1%	14 out of 25119 genes, 0.1%	1
plastid chromosome	3 out of 4991 genes, 0.1%	14 out of 25119 genes, 0.1%	1
ubiquitin conjugating enzyme complex	3 out of 4991 genes, 0.1%	14 out of 25119 genes, 0.1%	1
UBC13-MMS2 complex	3 out of 4991 genes, 0.1%	14 out of 25119 genes, 0.1%	1
MCM complex	3 out of 4991 genes, 0.1%	14 out of 25119 genes, 0.1%	1
chloroplast thylakoid membrane	58 out of 4991 genes, 1.2%	294 out of 25119 genes, 1.2%	1
plastid thylakoid membrane	58 out of 4991 genes, 1.2%	294 out of 25119 genes, 1.2%	1
mitochondrial small ribosomal subunit	2 out of 4991 genes, 0.0%	9 out of 25119 genes, 0.0%	1
eukaryotic translation initiation factor 2 complex	2 out of 4991 genes, 0.0%	9 out of 25119 genes, 0.0%	1
nuclear matrix	2 out of 4991 genes, 0.0%	9 out of 25119 genes, 0.0%	1
nuclear periphery	2 out of 4991 genes, 0.0%	9 out of 25119 genes, 0.0%	1
eukaryotic translation elongation factor 1 complex	4 out of 4991 genes, 0.1%	20 out of 25119 genes, 0.1%	1
thylakoid membrane	62 out of 4991 genes, 1.2%	319 out of 25119 genes, 1.3%	1
proteasome complex	51 out of 4991 genes, 1.0%	264 out of 25119 genes, 1.1%	1
mRNA cleavage factor complex	2 out of 4991 genes, 0.0%	10 out of 25119 genes, 0.0%	1
glycine cleavage complex	2 out of 4991 genes, 0.0%	10 out of 25119 genes, 0.0%	1
glyoxysome	2 out of 4991 genes, 0.0%	10 out of 25119 genes, 0.0%	1
monolayer-surrounded lipid storage body	2 out of 4991 genes, 0.0%	10 out of 25119 genes, 0.0%	1
AP-2 adaptor complex	2 out of 4991 genes, 0.0%	10 out of 25119 genes, 0.0%	1
clathrin coat of endocytic vesicle	2 out of 4991 genes, 0.0%	10 out of 25119 genes, 0.0%	1
clathrin-coated endocytic vesicle membrane	2 out of 4991 genes, 0.0%	10 out of 25119 genes, 0.0%	1
interchromatin granule	2 out of 4991 genes, 0.0%	10 out of 25119 genes, 0.0%	1
clathrin-coated endocytic vesicle	2 out of 4991 genes, 0.0%	10 out of 25119 genes, 0.0%	1
core TFIIH complex	4 out of 4991 genes, 0.1%	21 out of 25119 genes, 0.1%	1
mitochondrial respiratory chain complex II	3 out of 4991 genes, 0.1%	16 out of 25119 genes, 0.1%	1
tricarboxylic acid cycle enzyme complex	3 out of 4991 genes, 0.1%	16 out of 25119 genes, 0.1%	1
succinate dehydrogenase complex (ubiquinone)	3 out of 4991 genes, 0.1%	16 out of 25119 genes, 0.1%	1
fumarate reductase complex	3 out of 4991 genes, 0.1%	16 out of 25119 genes, 0.1%	1
endoplasmic reticulum lumen	5 out of 4991 genes, 0.1%	27 out of 25119 genes, 0.1%	1
plastid stroma	149 out of 4991 genes, 3.0%	769 out of 25119 genes, 3.1%	1
thylakoid	104 out of 4991 genes, 2.1%	540 out of 25119 genes, 2.1%	1
cytoplasmic vesicle	105 out of 4991 genes, 2.1%	547 out of 25119 genes, 2.2%	1
oxidoreductase complex	62 out of 4991 genes, 1.2%	326 out of 25119 genes, 1.3%	1
cytoplasmic membrane-bounded vesicle	104 out of 4991 genes, 2.1%	542 out of 25119 genes, 2.2%	1
organellar small ribosomal subunit	2 out of 4991 genes, 0.0%	11 out of 25119 genes, 0.0%	1
endopeptidase Clp complex	2 out of 4991 genes, 0.0%	11 out of 25119 genes, 0.0%	1
chloroplastic endopeptidase Clp complex	2 out of 4991 genes, 0.0%	11 out of 25119 genes, 0.0%	1
extracellular matrix	2 out of 4991 genes, 0.0%	11 out of 25119 genes, 0.0%	1
cytoplasmic side of membrane	2 out of 4991 genes, 0.0%	11 out of 25119 genes, 0.0%	1
vesicle	108 out of 4991 genes, 2.2%	563 out of 25119 genes, 2.2%	1
Golgi apparatus	243 out of 4991 genes, 4.9%	1253 out of 25119 genes, 5.0%	1
replication fork	3 out of 4991 genes, 0.1%	17 out of 25119 genes, 0.1%	1
respiratory chain complex II	3 out of 4991 genes, 0.1%	17 out of 25119 genes, 0.1%	1
succinate dehydrogenase complex	3 out of 4991 genes, 0.1%	17 out of 25119 genes, 0.1%	1
membrane-bounded vesicle	106 out of 4991 genes, 2.1%	554 out of 25119 genes, 2.2%	1
mitochondrial matrix	23 out of 4991 genes, 0.5%	125 out of 25119 genes, 0.5%	1
chloroplast stroma	143 out of 4991 genes, 2.9%	745 out of 25119 genes, 3.0%	1
nuclear chromatin	8 out of 4991 genes, 0.2%	45 out of 25119 genes, 0.2%	1
pollen tube	8 out of 4991 genes, 0.2%	45 out of 25119 genes, 0.2%	1
mitochondrial ribosome	2 out of 4991 genes, 0.0%	12 out of 25119 genes, 0.0%	1
thylakoid part	66 out of 4991 genes, 1.3%	353 out of 25119 genes, 1.4%	1
growing cell tip	4 out of 4991 genes, 0.1%	24 out of 25119 genes, 0.1%	1
cell tip	4 out of 4991 genes, 0.1%	24 out of 25119 genes, 0.1%	1
cell pole	4 out of 4991 genes, 0.1%	24 out of 25119 genes, 0.1%	1
pollen tube tip	4 out of 4991 genes, 0.1%	24 out of 25119 genes, 0.1%	1
nucleoid	7 out of 4991 genes, 0.1%	41 out of 25119 genes, 0.2%	1
anaphase-promoting complex	5 out of 4991 genes, 0.1%	30 out of 25119 genes, 0.1%	1
microtubule associated complex	29 out of 4991 genes, 0.6%	160 out of 25119 genes, 0.6%	1
nuclear body	12 out of 4991 genes, 0.2%	70 out of 25119 genes, 0.3%	1
nuclear chromosome part	12 out of 4991 genes, 0.2%	70 out of 25119 genes, 0.3%	1
mitochondrial proton-transporting ATP synthase complex	10 out of 4991 genes, 0.2%	59 out of 25119 genes, 0.2%	1
transcription factor complex	4 out of 4991 genes, 0.1%	25 out of 25119 genes, 0.1%	1
nuclear transcription factor complex	4 out of 4991 genes, 0.1%	25 out of 25119 genes, 0.1%	1
RNA polymerase II transcription factor complex	4 out of 4991 genes, 0.1%	25 out of 25119 genes, 0.1%	1
lipid particle	2 out of 4991 genes, 0.0%	13 out of 25119 genes, 0.1%	1
endosome	39 out of 4991 genes, 0.8%	215 out of 25119 genes, 0.9%	1
vacuolar membrane	115 out of 4991 genes, 2.3%	612 out of 25119 genes, 2.4%	1
cell cortex part	12 out of 4991 genes, 0.2%	71 out of 25119 genes, 0.3%	1
mitochondrial respiratory chain complex I	25 out of 4991 genes, 0.5%	142 out of 25119 genes, 0.6%	1
cell projection part	4 out of 4991 genes, 0.1%	26 out of 25119 genes, 0.1%	1
NADH dehydrogenase complex	28 out of 4991 genes, 0.6%	159 out of 25119 genes, 0.6%	1
respiratory chain complex I	28 out of 4991 genes, 0.6%	159 out of 25119 genes, 0.6%	1
nuclear speck	7 out of 4991 genes, 0.1%	44 out of 25119 genes, 0.2%	1
organellar ribosome	2 out of 4991 genes, 0.0%	14 out of 25119 genes, 0.1%	1
vacuolar part	115 out of 4991 genes, 2.3%	618 out of 25119 genes, 2.5%	1
mitochondrion	551 out of 4991 genes, 11.0%	2856 out of 25119 genes, 11.4%	1
proteasome core complex, alpha-subunit complex	8 out of 4991 genes, 0.2%	50 out of 25119 genes, 0.2%	1
small-subunit processome	5 out of 4991 genes, 0.1%	33 out of 25119 genes, 0.1%	1
intrinsic component of endoplasmic reticulum membrane	6 out of 4991 genes, 0.1%	39 out of 25119 genes, 0.2%	1
proton-transporting two-sector ATPase complex	54 out of 4991 genes, 1.1%	301 out of 25119 genes, 1.2%	1
trans-Golgi network	26 out of 4991 genes, 0.5%	152 out of 25119 genes, 0.6%	1
phosphopyruvate hydratase complex	6 out of 4991 genes, 0.1%	40 out of 25119 genes, 0.2%	1
photosystem II	7 out of 4991 genes, 0.1%	46 out of 25119 genes, 0.2%	1
preprophase band	4 out of 4991 genes, 0.1%	28 out of 25119 genes, 0.1%	1
cell projection	8 out of 4991 genes, 0.2%	52 out of 25119 genes, 0.2%	1
proteasome regulatory particle, base subcomplex	7 out of 4991 genes, 0.1%	47 out of 25119 genes, 0.2%	1
proton-transporting ATP synthase complex	20 out of 4991 genes, 0.4%	123 out of 25119 genes, 0.5%	1
retromer complex	2 out of 4991 genes, 0.0%	17 out of 25119 genes, 0.1%	1
preribosome	5 out of 4991 genes, 0.1%	37 out of 25119 genes, 0.1%	1
integral component of endoplasmic reticulum membrane	2 out of 4991 genes, 0.0%	18 out of 25119 genes, 0.1%	1
mismatch repair complex	2 out of 4991 genes, 0.0%	18 out of 25119 genes, 0.1%	1
DNA repair complex	2 out of 4991 genes, 0.0%	18 out of 25119 genes, 0.1%	1
nucleus	1115 out of 4991 genes, 22.3%	5785 out of 25119 genes, 23.0%	1
external encapsulating structure	270 out of 4991 genes, 5.4%	1461 out of 25119 genes, 5.8%	1
cell wall	266 out of 4991 genes, 5.3%	1445 out of 25119 genes, 5.8%	1
chloroplast	825 out of 4991 genes, 16.5%	4332 out of 25119 genes, 17.2%	1
plasma membrane region	2 out of 4991 genes, 0.0%	21 out of 25119 genes, 0.1%	1
proteasome regulatory particle	8 out of 4991 genes, 0.2%	62 out of 25119 genes, 0.2%	1
proteasome accessory complex	8 out of 4991 genes, 0.2%	62 out of 25119 genes, 0.2%	1
proton-transporting ATP synthase complex, catalytic core F(1)	11 out of 4991 genes, 0.2%	81 out of 25119 genes, 0.3%	1
cis-Golgi network	2 out of 4991 genes, 0.0%	22 out of 25119 genes, 0.1%	1
photosystem II oxygen evolving complex	2 out of 4991 genes, 0.0%	22 out of 25119 genes, 0.1%	1
cytoskeletal part	113 out of 4991 genes, 2.3%	649 out of 25119 genes, 2.6%	1
microtubule cytoskeleton	95 out of 4991 genes, 1.9%	555 out of 25119 genes, 2.2%	1
microtubule organizing center part	4 out of 4991 genes, 0.1%	38 out of 25119 genes, 0.2%	1
tubulin complex	3 out of 4991 genes, 0.1%	31 out of 25119 genes, 0.1%	1
vacuole	301 out of 4991 genes, 6.0%	1653 out of 25119 genes, 6.6%	1
katanin complex	3 out of 4991 genes, 0.1%	32 out of 25119 genes, 0.1%	1
microtubule	57 out of 4991 genes, 1.1%	352 out of 25119 genes, 1.4%	1
Arp2/3 protein complex	2 out of 4991 genes, 0.0%	26 out of 25119 genes, 0.1%	1
DNA packaging complex	38 out of 4991 genes, 0.8%	254 out of 25119 genes, 1.0%	1
chromosome	84 out of 4991 genes, 1.7%	515 out of 25119 genes, 2.1%	1
amyloplast	2 out of 4991 genes, 0.0%	28 out of 25119 genes, 0.1%	1
thylakoid lumen	4 out of 4991 genes, 0.1%	45 out of 25119 genes, 0.2%	1
apical part of cell	2 out of 4991 genes, 0.0%	29 out of 25119 genes, 0.1%	1
cortical cytoskeleton	2 out of 4991 genes, 0.0%	30 out of 25119 genes, 0.1%	1
extrinsic component of membrane	5 out of 4991 genes, 0.1%	54 out of 25119 genes, 0.2%	1
proteasome core complex	13 out of 4991 genes, 0.3%	109 out of 25119 genes, 0.4%	1
microtubule organizing center	4 out of 4991 genes, 0.1%	48 out of 25119 genes, 0.2%	1
chromosomal part	62 out of 4991 genes, 1.2%	404 out of 25119 genes, 1.6%	1
mitochondrial proton-transporting ATP synthase complex, catalytic core F(1)	2 out of 4991 genes, 0.0%	33 out of 25119 genes, 0.1%	1
proton-transporting V-type ATPase, V1 domain	3 out of 4991 genes, 0.1%	42 out of 25119 genes, 0.2%	1
cytoskeleton	134 out of 4991 genes, 2.7%	812 out of 25119 genes, 3.2%	1
proton-transporting two-sector ATPase complex, catalytic domain	16 out of 4991 genes, 0.3%	135 out of 25119 genes, 0.5%	1
chromatin	42 out of 4991 genes, 0.8%	299 out of 25119 genes, 1.2%	1
cell junction	140 out of 4991 genes, 2.8%	867 out of 25119 genes, 3.5%	1
plasmodesma	139 out of 4991 genes, 2.8%	865 out of 25119 genes, 3.4%	1
symplast	139 out of 4991 genes, 2.8%	865 out of 25119 genes, 3.4%	1
cell-cell junction	139 out of 4991 genes, 2.8%	866 out of 25119 genes, 3.4%	1
protein-DNA complex	31 out of 4991 genes, 0.6%	244 out of 25119 genes, 1.0%	1
nucleosome	28 out of 4991 genes, 0.6%	232 out of 25119 genes, 0.9%	1
DNA bending complex	28 out of 4991 genes, 0.6%	232 out of 25119 genes, 0.9%	1
nuclear part	401 out of 4991 genes, 8.0%	2326 out of 25119 genes, 9.3%	1
plastid	934 out of 4991 genes, 18.7%	5140 out of 25119 genes, 20.5%	1
intracellular membrane-bounded organelle	2691 out of 4991 genes, 53.9%	14157 out of 25119 genes, 56.4%	1
membrane-bounded organelle	2692 out of 4991 genes, 53.9%	14164 out of 25119 genes, 56.4%	1
intracellular organelle part	1342 out of 4991 genes, 26.9%	7353 out of 25119 genes, 29.3%	1
organelle part	1343 out of 4991 genes, 26.9%	7361 out of 25119 genes, 29.3%	1
membrane-enclosed lumen	353 out of 4991 genes, 7.1%	2168 out of 25119 genes, 8.6%	1
organelle lumen	342 out of 4991 genes, 6.9%	2141 out of 25119 genes, 8.5%	1
intracellular organelle lumen	342 out of 4991 genes, 6.9%	2141 out of 25119 genes, 8.5%	1
nuclear lumen	316 out of 4991 genes, 6.3%	1997 out of 25119 genes, 8.0%	1
nucleomorph	2 out of 4991 genes, 0.0%	87 out of 25119 genes, 0.3%	1
nucleolus	255 out of 4991 genes, 5.1%	1738 out of 25119 genes, 6.9%	1
non-membrane-bounded organelle	738 out of 4991 genes, 14.8%	5464 out of 25119 genes, 21.8%	1
intracellular non-membrane-bounded organelle	738 out of 4991 genes, 14.8%	5464 out of 25119 genes, 21.8%	1
intracellular	3704 out of 4991 genes, 74.2%	19864 out of 25119 genes, 79.1%	1
intracellular part	3585 out of 4991 genes, 71.8%	19279 out of 25119 genes, 76.8%	1
cytoplasm	2746 out of 4991 genes, 55.0%	15397 out of 25119 genes, 61.3%	1
macromolecular complex	1185 out of 4991 genes, 23.7%	7136 out of 25119 genes, 28.4%	1
intracellular organelle	3020 out of 4991 genes, 60.5%	16550 out of 25119 genes, 65.9%	1
organelle	3022 out of 4991 genes, 60.5%	16561 out of 25119 genes, 65.9%	1
cell	4126 out of 4991 genes, 82.7%	21510 out of 25119 genes, 85.6%	1
cell part	4126 out of 4991 genes, 82.7%	21510 out of 25119 genes, 85.6%	1
cytosol	529 out of 4991 genes, 10.6%	3726 out of 25119 genes, 14.8%	1
ribonucleoprotein complex	473 out of 4991 genes, 9.5%	3846 out of 25119 genes, 15.3%	1
ribosome	404 out of 4991 genes, 8.1%	3472 out of 25119 genes, 13.8%	1
cytoplasmic part	2324 out of 4991 genes, 46.6%	13332 out of 25119 genes, 53.1%	1
cytosolic part	237 out of 4991 genes, 4.7%	2085 out of 25119 genes, 8.3%	1
ribosomal subunit	199 out of 4991 genes, 4.0%	1688 out of 25119 genes, 6.7%	1
cytosolic ribosome	214 out of 4991 genes, 4.3%	1991 out of 25119 genes, 7.9%	1
cytosolic small ribosomal subunit	54 out of 4991 genes, 1.1%	527 out of 25119 genes, 2.1%	1
large ribosomal subunit	108 out of 4991 genes, 2.2%	910 out of 25119 genes, 3.6%	1
small ribosomal subunit	91 out of 4991 genes, 1.8%	778 out of 25119 genes, 3.1%	1
cytosolic large ribosomal subunit	87 out of 4991 genes, 1.7%	765 out of 25119 genes, 3.0%	1

## Sheet: F
Gene Ontology term	Cluster frequency	Genome frequency of use	Corrected P-value
protein kinase activity	762 out of 7733 genes, 9.9%	2601 out of 35661 genes, 7.3%	2.25e-18
phosphotransferase activity, alcohol group as acceptor	857 out of 7733 genes, 11.1%	2991 out of 35661 genes, 8.4%	5.26e-18
transferase activity, transferring phosphorus-containing groups	1293 out of 7733 genes, 16.7%	4905 out of 35661 genes, 13.8%	3.35e-14
transferase activity	2203 out of 7733 genes, 28.5%	8911 out of 35661 genes, 25.0%	1.24e-12
protein serine/threonine kinase activity	480 out of 7733 genes, 6.2%	1606 out of 35661 genes, 4.5%	2.69e-12
kinase activity	1011 out of 7733 genes, 13.1%	3798 out of 35661 genes, 10.7%	1.51e-11
calcium ion binding	198 out of 7733 genes, 2.6%	603 out of 35661 genes, 1.7%	1.39e-07
calmodulin-dependent protein kinase activity	79 out of 7733 genes, 1.0%	196 out of 35661 genes, 0.5%	3.5e-06
peptidase inhibitor activity	28 out of 7733 genes, 0.4%	49 out of 35661 genes, 0.1%	8.68e-05
peptidase regulator activity	28 out of 7733 genes, 0.4%	49 out of 35661 genes, 0.1%	8.68e-05
intracellular cyclic nucleotide activated cation channel activity	18 out of 7733 genes, 0.2%	26 out of 35661 genes, 0.1%	0.00033
cyclic nucleotide-gated ion channel activity	18 out of 7733 genes, 0.2%	26 out of 35661 genes, 0.1%	0.00033
ion binding	2778 out of 7733 genes, 35.9%	11964 out of 35661 genes, 33.5%	0.00041
ATP binding	1249 out of 7733 genes, 16.2%	5126 out of 35661 genes, 14.4%	0.00042
intracellular ligand-gated ion channel activity	18 out of 7733 genes, 0.2%	27 out of 35661 genes, 0.1%	0.00079
adenyl ribonucleotide binding	1253 out of 7733 genes, 16.2%	5163 out of 35661 genes, 14.5%	0.00094
adenyl nucleotide binding	1253 out of 7733 genes, 16.2%	5164 out of 35661 genes, 14.5%	0.00098
calmodulin binding	67 out of 7733 genes, 0.9%	178 out of 35661 genes, 0.5%	0.00107
metal ion binding	1345 out of 7733 genes, 17.4%	5574 out of 35661 genes, 15.6%	0.00117
catalytic activity	5357 out of 7733 genes, 69.3%	23911 out of 35661 genes, 67.1%	0.0015
cation binding	1355 out of 7733 genes, 17.5%	5631 out of 35661 genes, 15.8%	0.00192
metal ion transmembrane transporter activity	119 out of 7733 genes, 1.5%	370 out of 35661 genes, 1.0%	0.00209
divalent inorganic cation transmembrane transporter activity	62 out of 7733 genes, 0.8%	164 out of 35661 genes, 0.5%	0.00226
transferase activity, transferring glycosyl groups	326 out of 7733 genes, 4.2%	1205 out of 35661 genes, 3.4%	0.00503
small conjugating protein transferase activity	88 out of 7733 genes, 1.1%	266 out of 35661 genes, 0.7%	0.01309
enzyme inhibitor activity	40 out of 7733 genes, 0.5%	97 out of 35661 genes, 0.3%	0.0135
ubiquitin-protein transferase activity	86 out of 7733 genes, 1.1%	263 out of 35661 genes, 0.7%	0.02672
2-alkenal reductase [NAD(P)] activity	143 out of 7733 genes, 1.8%	482 out of 35661 genes, 1.4%	0.02694
inward rectifier potassium channel activity	18 out of 7733 genes, 0.2%	33 out of 35661 genes, 0.1%	0.04499
transferase activity, transferring hexosyl groups	226 out of 7733 genes, 2.9%	822 out of 35661 genes, 2.3%	0.04856
ubiquitin protein ligase binding	21 out of 7733 genes, 0.3%	42 out of 35661 genes, 0.1%	0.05809
small conjugating protein ligase binding	21 out of 7733 genes, 0.3%	42 out of 35661 genes, 0.1%	0.05809
inorganic cation transmembrane transporter activity	221 out of 7733 genes, 2.9%	805 out of 35661 genes, 2.3%	0.06472
endopeptidase inhibitor activity	17 out of 7733 genes, 0.2%	31 out of 35661 genes, 0.1%	0.06751
endopeptidase regulator activity	17 out of 7733 genes, 0.2%	31 out of 35661 genes, 0.1%	0.06751
oxidoreductase activity, acting on the CH-CH group of donors, NAD or NADP as acceptor	164 out of 7733 genes, 2.1%	577 out of 35661 genes, 1.6%	0.08902
dolichyl-diphosphooligosaccharide-protein glycotransferase activity	20 out of 7733 genes, 0.3%	41 out of 35661 genes, 0.1%	0.13626
RNA polymerase activity	55 out of 7733 genes, 0.7%	159 out of 35661 genes, 0.4%	0.14703
substrate-specific transporter activity	471 out of 7733 genes, 6.1%	1875 out of 35661 genes, 5.3%	0.17461
small molecule binding	2240 out of 7733 genes, 29.0%	9747 out of 35661 genes, 27.3%	0.18001
binding	4569 out of 7733 genes, 59.1%	20437 out of 35661 genes, 57.3%	0.22415
UDP-glycosyltransferase activity	132 out of 7733 genes, 1.7%	460 out of 35661 genes, 1.3%	0.27216
anion binding	1670 out of 7733 genes, 21.6%	7195 out of 35661 genes, 20.2%	0.3012
oligosaccharyl transferase activity	20 out of 7733 genes, 0.3%	43 out of 35661 genes, 0.1%	0.30901
transporter activity	635 out of 7733 genes, 8.2%	2606 out of 35661 genes, 7.3%	0.42539
carbohydrate derivative binding	1472 out of 7733 genes, 19.0%	6322 out of 35661 genes, 17.7%	0.461
ribonucleoside binding	1447 out of 7733 genes, 18.7%	6215 out of 35661 genes, 17.4%	0.52851
calcium-transporting ATPase activity	32 out of 7733 genes, 0.4%	84 out of 35661 genes, 0.2%	0.55103
nucleoside binding	1447 out of 7733 genes, 18.7%	6217 out of 35661 genes, 17.4%	0.55749
RNA-directed RNA polymerase activity	7 out of 7733 genes, 0.1%	9 out of 35661 genes, 0.0%	0.63886
ion transmembrane transporter activity	347 out of 7733 genes, 4.5%	1371 out of 35661 genes, 3.8%	0.72816
ATPase activity, coupled to transmembrane movement of ions, phosphorylative mechanism	49 out of 7733 genes, 0.6%	147 out of 35661 genes, 0.4%	0.87192
oxidoreductase activity, acting on the CH-CH group of donors	196 out of 7733 genes, 2.5%	736 out of 35661 genes, 2.1%	0.89937
cation transmembrane transporter activity	262 out of 7733 genes, 3.4%	1014 out of 35661 genes, 2.8%	0.95062
purine ribonucleoside triphosphate binding	1423 out of 7733 genes, 18.4%	6132 out of 35661 genes, 17.2%	1
UDP-glucosyltransferase activity	98 out of 7733 genes, 1.3%	338 out of 35661 genes, 0.9%	1
cadmium ion transmembrane transporter activity	8 out of 7733 genes, 0.1%	12 out of 35661 genes, 0.0%	1
oxidoreductase activity, acting on X-H and Y-H to form an X-Y bond	8 out of 7733 genes, 0.1%	12 out of 35661 genes, 0.0%	1
oxidoreductase activity, acting on X-H and Y-H to form an X-Y bond, with oxygen as acceptor	8 out of 7733 genes, 0.1%	12 out of 35661 genes, 0.0%	1
reticuline oxidase activity	8 out of 7733 genes, 0.1%	12 out of 35661 genes, 0.0%	1
galactosyltransferase activity	31 out of 7733 genes, 0.4%	84 out of 35661 genes, 0.2%	1
oxidoreductase activity, acting on paired donors, with oxidation of a pair of donors resulting in the reduction of molecular oxygen to two molecules of water	20 out of 7733 genes, 0.3%	47 out of 35661 genes, 0.1%	1
ribonucleotide binding	1451 out of 7733 genes, 18.8%	6268 out of 35661 genes, 17.6%	1
substrate-specific transmembrane transporter activity	407 out of 7733 genes, 5.3%	1641 out of 35661 genes, 4.6%	1
ligand-gated ion channel activity	23 out of 7733 genes, 0.3%	57 out of 35661 genes, 0.2%	1
ligand-gated channel activity	23 out of 7733 genes, 0.3%	57 out of 35661 genes, 0.2%	1
calcium ion transmembrane transporter activity	34 out of 7733 genes, 0.4%	95 out of 35661 genes, 0.3%	1
nucleotide binding	2167 out of 7733 genes, 28.0%	9506 out of 35661 genes, 26.7%	1
nucleoside phosphate binding	2167 out of 7733 genes, 28.0%	9506 out of 35661 genes, 26.7%	1
purine nucleotide binding	1432 out of 7733 genes, 18.5%	6188 out of 35661 genes, 17.4%	1
enzyme regulator activity	92 out of 7733 genes, 1.2%	317 out of 35661 genes, 0.9%	1
purine nucleoside binding	1427 out of 7733 genes, 18.5%	6169 out of 35661 genes, 17.3%	1
purine ribonucleoside binding	1427 out of 7733 genes, 18.5%	6169 out of 35661 genes, 17.3%	1
purine ribonucleotide binding	1427 out of 7733 genes, 18.5%	6169 out of 35661 genes, 17.3%	1
actin binding	45 out of 7733 genes, 0.6%	136 out of 35661 genes, 0.4%	1
oxidoreductase activity, acting on CH or CH2 groups, with an iron-sulfur protein as acceptor	9 out of 7733 genes, 0.1%	15 out of 35661 genes, 0.0%	1
protein complex binding	52 out of 7733 genes, 0.7%	163 out of 35661 genes, 0.5%	1
oxidoreductase activity, acting on diphenols and related substances as donors	60 out of 7733 genes, 0.8%	194 out of 35661 genes, 0.5%	1
signal transducer activity	129 out of 7733 genes, 1.7%	470 out of 35661 genes, 1.3%	1
molecular transducer activity	129 out of 7733 genes, 1.7%	470 out of 35661 genes, 1.3%	1
protein binding, bridging	6 out of 7733 genes, 0.1%	8 out of 35661 genes, 0.0%	1
4-hydroxy-3-methylbut-2-en-1-yl diphosphate synthase activity	6 out of 7733 genes, 0.1%	8 out of 35661 genes, 0.0%	1
binding, bridging	6 out of 7733 genes, 0.1%	8 out of 35661 genes, 0.0%	1
transition metal ion transmembrane transporter activity	33 out of 7733 genes, 0.4%	94 out of 35661 genes, 0.3%	1
protein kinase C activity	11 out of 7733 genes, 0.1%	21 out of 35661 genes, 0.1%	1
G-protein beta/gamma-subunit complex binding	11 out of 7733 genes, 0.1%	21 out of 35661 genes, 0.1%	1
DNA-directed RNA polymerase activity	48 out of 7733 genes, 0.6%	150 out of 35661 genes, 0.4%	1
1,2-diacylglycerol 3-beta-galactosyltransferase activity	5 out of 7733 genes, 0.1%	6 out of 35661 genes, 0.0%	1
UDP-glucose 4,6-dehydratase activity	5 out of 7733 genes, 0.1%	6 out of 35661 genes, 0.0%	1
voltage-gated cation channel activity	21 out of 7733 genes, 0.3%	53 out of 35661 genes, 0.1%	1
glucosyltransferase activity	106 out of 7733 genes, 1.4%	380 out of 35661 genes, 1.1%	1
voltage-gated potassium channel activity	20 out of 7733 genes, 0.3%	50 out of 35661 genes, 0.1%	1
UDP-galactosyltransferase activity	16 out of 7733 genes, 0.2%	37 out of 35661 genes, 0.1%	1
oxidoreductase activity, acting on diphenols and related substances as donors, oxygen as acceptor	46 out of 7733 genes, 0.6%	144 out of 35661 genes, 0.4%	1
1,3-beta-D-glucan synthase activity	24 out of 7733 genes, 0.3%	64 out of 35661 genes, 0.2%	1
beta-amylase activity	14 out of 7733 genes, 0.2%	31 out of 35661 genes, 0.1%	1
potassium channel activity	21 out of 7733 genes, 0.3%	54 out of 35661 genes, 0.2%	1
histone binding	23 out of 7733 genes, 0.3%	61 out of 35661 genes, 0.2%	1
phosphatidylserine decarboxylase activity	7 out of 7733 genes, 0.1%	11 out of 35661 genes, 0.0%	1
cysteine-type endopeptidase inhibitor activity	7 out of 7733 genes, 0.1%	11 out of 35661 genes, 0.0%	1
transmembrane transporter activity	482 out of 7733 genes, 6.2%	1996 out of 35661 genes, 5.6%	1
xyloglucan:xyloglucosyl transferase activity	21 out of 7733 genes, 0.3%	55 out of 35661 genes, 0.2%	1
cyclic nucleotide binding	15 out of 7733 genes, 0.2%	35 out of 35661 genes, 0.1%	1
transferase activity, transferring pentosyl groups	30 out of 7733 genes, 0.4%	87 out of 35661 genes, 0.2%	1
cation channel activity	22 out of 7733 genes, 0.3%	59 out of 35661 genes, 0.2%	1
glycylpeptide N-tetradecanoyltransferase activity	6 out of 7733 genes, 0.1%	9 out of 35661 genes, 0.0%	1
oxidoreductase activity, acting on iron-sulfur proteins as donors, NAD or NADP as acceptor	6 out of 7733 genes, 0.1%	9 out of 35661 genes, 0.0%	1
myristoyltransferase activity	6 out of 7733 genes, 0.1%	9 out of 35661 genes, 0.0%	1
actin filament binding	12 out of 7733 genes, 0.2%	26 out of 35661 genes, 0.1%	1
asparagine synthase (glutamine-hydrolyzing) activity	10 out of 7733 genes, 0.1%	20 out of 35661 genes, 0.1%	1
L-ascorbate oxidase activity	22 out of 7733 genes, 0.3%	60 out of 35661 genes, 0.2%	1
microtubule-severing ATPase activity	39 out of 7733 genes, 0.5%	123 out of 35661 genes, 0.3%	1
DNA (cytosine-5-)-methyltransferase activity	5 out of 7733 genes, 0.1%	7 out of 35661 genes, 0.0%	1
glucosylceramidase activity	5 out of 7733 genes, 0.1%	7 out of 35661 genes, 0.0%	1
DNA-methyltransferase activity	5 out of 7733 genes, 0.1%	7 out of 35661 genes, 0.0%	1
oxidoreductase activity, acting on the CH-NH group of donors	27 out of 7733 genes, 0.3%	79 out of 35661 genes, 0.2%	1
receptor binding	9 out of 7733 genes, 0.1%	18 out of 35661 genes, 0.1%	1
UDP-N-acetylmuramate dehydrogenase activity	26 out of 7733 genes, 0.3%	76 out of 35661 genes, 0.2%	1
glycine hydroxymethyltransferase activity	16 out of 7733 genes, 0.2%	41 out of 35661 genes, 0.1%	1
glutamate dehydrogenase (NADP+) activity	4 out of 7733 genes, 0.1%	5 out of 35661 genes, 0.0%	1
acyl-[acyl-carrier-protein] desaturase activity	4 out of 7733 genes, 0.1%	5 out of 35661 genes, 0.0%	1
beta-glucosidase activity	25 out of 7733 genes, 0.3%	73 out of 35661 genes, 0.2%	1
ethylene binding	6 out of 7733 genes, 0.1%	10 out of 35661 genes, 0.0%	1
alkene binding	6 out of 7733 genes, 0.1%	10 out of 35661 genes, 0.0%	1
beta-ureidopropionase activity	3 out of 7733 genes, 0.0%	3 out of 35661 genes, 0.0%	1
ubiquitin-ubiquitin ligase activity	3 out of 7733 genes, 0.0%	3 out of 35661 genes, 0.0%	1
ubiquitin protein ligase activity	3 out of 7733 genes, 0.0%	3 out of 35661 genes, 0.0%	1
small conjugating protein ligase activity	3 out of 7733 genes, 0.0%	3 out of 35661 genes, 0.0%	1
phospholipase C activity	17 out of 7733 genes, 0.2%	45 out of 35661 genes, 0.1%	1
voltage-gated ion channel activity	28 out of 7733 genes, 0.4%	85 out of 35661 genes, 0.2%	1
voltage-gated channel activity	28 out of 7733 genes, 0.4%	85 out of 35661 genes, 0.2%	1
valine-tRNA ligase activity	7 out of 7733 genes, 0.1%	13 out of 35661 genes, 0.0%	1
serine-type endopeptidase inhibitor activity	9 out of 7733 genes, 0.1%	19 out of 35661 genes, 0.1%	1
phosphatidylinositol phosphate kinase activity	9 out of 7733 genes, 0.1%	19 out of 35661 genes, 0.1%	1
linoleate 13S-lipoxygenase activity	16 out of 7733 genes, 0.2%	42 out of 35661 genes, 0.1%	1
flavonol synthase activity	16 out of 7733 genes, 0.2%	42 out of 35661 genes, 0.1%	1
carboxy-lyase activity	47 out of 7733 genes, 0.6%	159 out of 35661 genes, 0.4%	1
amylase activity	15 out of 7733 genes, 0.2%	39 out of 35661 genes, 0.1%	1
glucan endo-1,3-beta-D-glucosidase activity	15 out of 7733 genes, 0.2%	39 out of 35661 genes, 0.1%	1
phosphatidylinositol phospholipase C activity	12 out of 7733 genes, 0.2%	29 out of 35661 genes, 0.1%	1
peroxidase activity	73 out of 7733 genes, 0.9%	265 out of 35661 genes, 0.7%	1
structural constituent of cell wall	16 out of 7733 genes, 0.2%	43 out of 35661 genes, 0.1%	1
dihydroorotate dehydrogenase activity	5 out of 7733 genes, 0.1%	8 out of 35661 genes, 0.0%	1
dihydroorotate oxidase activity	5 out of 7733 genes, 0.1%	8 out of 35661 genes, 0.0%	1
UDP-L-rhamnose synthase activity	5 out of 7733 genes, 0.1%	8 out of 35661 genes, 0.0%	1
transmembrane receptor protein tyrosine kinase activity	13 out of 7733 genes, 0.2%	33 out of 35661 genes, 0.1%	1
cytoskeletal protein binding	73 out of 7733 genes, 0.9%	267 out of 35661 genes, 0.7%	1
glutamate synthase (ferredoxin) activity	6 out of 7733 genes, 0.1%	11 out of 35661 genes, 0.0%	1
oxidoreductase activity, acting on the CH-NH2 group of donors, iron-sulfur protein as acceptor	6 out of 7733 genes, 0.1%	11 out of 35661 genes, 0.0%	1
gated channel activity	34 out of 7733 genes, 0.4%	111 out of 35661 genes, 0.3%	1
delta12-fatty acid dehydrogenase activity	8 out of 7733 genes, 0.1%	17 out of 35661 genes, 0.0%	1
phosphotransferase activity, for other substituted phosphate groups	12 out of 7733 genes, 0.2%	30 out of 35661 genes, 0.1%	1
glutamine-tRNA ligase activity	7 out of 7733 genes, 0.1%	14 out of 35661 genes, 0.0%	1
inorganic anion exchanger activity	7 out of 7733 genes, 0.1%	14 out of 35661 genes, 0.0%	1
phosphoric diester hydrolase activity	51 out of 7733 genes, 0.7%	179 out of 35661 genes, 0.5%	1
cytochrome-c oxidase activity	19 out of 7733 genes, 0.2%	55 out of 35661 genes, 0.2%	1
oxidoreductase activity, acting on a heme group of donors	19 out of 7733 genes, 0.2%	55 out of 35661 genes, 0.2%	1
oxidoreductase activity, acting on a heme group of donors, oxygen as acceptor	19 out of 7733 genes, 0.2%	55 out of 35661 genes, 0.2%	1
potassium ion transmembrane transporter activity	27 out of 7733 genes, 0.3%	85 out of 35661 genes, 0.2%	1
non-membrane spanning protein tyrosine kinase activity	39 out of 7733 genes, 0.5%	132 out of 35661 genes, 0.4%	1
ion channel activity	44 out of 7733 genes, 0.6%	152 out of 35661 genes, 0.4%	1
aspartic-type endopeptidase activity	21 out of 7733 genes, 0.3%	63 out of 35661 genes, 0.2%	1
aspartic-type peptidase activity	21 out of 7733 genes, 0.3%	63 out of 35661 genes, 0.2%	1
active transmembrane transporter activity	253 out of 7733 genes, 3.3%	1042 out of 35661 genes, 2.9%	1
3-phosphoshikimate 1-carboxyvinyltransferase activity	4 out of 7733 genes, 0.1%	6 out of 35661 genes, 0.0%	1
oxidoreductase activity, acting on peroxide as acceptor	73 out of 7733 genes, 0.9%	271 out of 35661 genes, 0.8%	1
oxidoreductase activity, acting on the CH-CH group of donors, oxygen as acceptor	16 out of 7733 genes, 0.2%	45 out of 35661 genes, 0.1%	1
alpha-mannosidase activity	12 out of 7733 genes, 0.2%	31 out of 35661 genes, 0.1%	1
dTDP-4-dehydrorhamnose reductase activity	8 out of 7733 genes, 0.1%	18 out of 35661 genes, 0.1%	1
luciferin monooxygenase activity	8 out of 7733 genes, 0.1%	18 out of 35661 genes, 0.1%	1
Photinus-luciferin 4-monooxygenase (ATP-hydrolyzing) activity	8 out of 7733 genes, 0.1%	18 out of 35661 genes, 0.1%	1
amino acid binding	26 out of 7733 genes, 0.3%	83 out of 35661 genes, 0.2%	1
secondary active transmembrane transporter activity	86 out of 7733 genes, 1.1%	327 out of 35661 genes, 0.9%	1
choline-phosphate cytidylyltransferase activity	5 out of 7733 genes, 0.1%	9 out of 35661 genes, 0.0%	1
ATPase activity, coupled	314 out of 7733 genes, 4.1%	1315 out of 35661 genes, 3.7%	1
histone-arginine N-methyltransferase activity	7 out of 7733 genes, 0.1%	15 out of 35661 genes, 0.0%	1
receptor serine/threonine kinase binding	7 out of 7733 genes, 0.1%	15 out of 35661 genes, 0.0%	1
protein serine/threonine/tyrosine kinase activity	23 out of 7733 genes, 0.3%	72 out of 35661 genes, 0.2%	1
MAP kinase activity	19 out of 7733 genes, 0.2%	57 out of 35661 genes, 0.2%	1
NADPH-hemoprotein reductase activity	6 out of 7733 genes, 0.1%	12 out of 35661 genes, 0.0%	1
oxidoreductase activity, acting on iron-sulfur proteins as donors	6 out of 7733 genes, 0.1%	12 out of 35661 genes, 0.0%	1
substrate-specific channel activity	47 out of 7733 genes, 0.6%	167 out of 35661 genes, 0.5%	1
hydrolase activity, hydrolyzing O-glycosyl compounds	158 out of 7733 genes, 2.0%	637 out of 35661 genes, 1.8%	1
helicase activity	175 out of 7733 genes, 2.3%	711 out of 35661 genes, 2.0%	1
transmembrane receptor protein kinase activity	15 out of 7733 genes, 0.2%	43 out of 35661 genes, 0.1%	1
carboxylic acid binding	37 out of 7733 genes, 0.5%	128 out of 35661 genes, 0.4%	1
organic acid binding	37 out of 7733 genes, 0.5%	128 out of 35661 genes, 0.4%	1
3'-5' exonuclease activity	19 out of 7733 genes, 0.2%	58 out of 35661 genes, 0.2%	1
receptor signaling protein serine/threonine kinase activity	60 out of 7733 genes, 0.8%	222 out of 35661 genes, 0.6%	1
cyclic-nucleotide phosphodiesterase activity	3 out of 7733 genes, 0.0%	4 out of 35661 genes, 0.0%	1
saccharopine dehydrogenase (NADP+, L-glutamate-forming) activity	3 out of 7733 genes, 0.0%	4 out of 35661 genes, 0.0%	1
aryl-alcohol dehydrogenase (NAD+) activity	3 out of 7733 genes, 0.0%	4 out of 35661 genes, 0.0%	1
lupeol synthase activity	3 out of 7733 genes, 0.0%	4 out of 35661 genes, 0.0%	1
dipeptide transporter activity	3 out of 7733 genes, 0.0%	4 out of 35661 genes, 0.0%	1
tripeptide transporter activity	3 out of 7733 genes, 0.0%	4 out of 35661 genes, 0.0%	1
saccharopine dehydrogenase (NADP+, L-lysine-forming) activity	3 out of 7733 genes, 0.0%	4 out of 35661 genes, 0.0%	1
dioxygenase activity	92 out of 7733 genes, 1.2%	356 out of 35661 genes, 1.0%	1
phosphoric ester hydrolase activity	199 out of 7733 genes, 2.6%	818 out of 35661 genes, 2.3%	1
molybdenum ion binding	8 out of 7733 genes, 0.1%	19 out of 35661 genes, 0.1%	1
tau-protein kinase activity	8 out of 7733 genes, 0.1%	19 out of 35661 genes, 0.1%	1
anion:anion antiporter activity	14 out of 7733 genes, 0.2%	40 out of 35661 genes, 0.1%	1
heme-copper terminal oxidase activity	19 out of 7733 genes, 0.2%	59 out of 35661 genes, 0.2%	1
7S RNA binding	7 out of 7733 genes, 0.1%	16 out of 35661 genes, 0.0%	1
peptide-methionine (R)-S-oxide reductase activity	7 out of 7733 genes, 0.1%	16 out of 35661 genes, 0.0%	1
thiolester hydrolase activity	36 out of 7733 genes, 0.5%	126 out of 35661 genes, 0.4%	1
protein disulfide oxidoreductase activity	34 out of 7733 genes, 0.4%	118 out of 35661 genes, 0.3%	1
heterocyclic compound binding	3119 out of 7733 genes, 40.3%	14077 out of 35661 genes, 39.5%	1
organic cyclic compound binding	3121 out of 7733 genes, 40.4%	14087 out of 35661 genes, 39.5%	1
protein transporter activity	68 out of 7733 genes, 0.9%	258 out of 35661 genes, 0.7%	1
lipid transporter activity	21 out of 7733 genes, 0.3%	67 out of 35661 genes, 0.2%	1
phospholipid-translocating ATPase activity	17 out of 7733 genes, 0.2%	52 out of 35661 genes, 0.1%	1
imidazoleglycerol-phosphate synthase activity	4 out of 7733 genes, 0.1%	7 out of 35661 genes, 0.0%	1
ferredoxin-NADP+ reductase activity	4 out of 7733 genes, 0.1%	7 out of 35661 genes, 0.0%	1
glutamine-fructose-6-phosphate transaminase (isomerizing) activity	4 out of 7733 genes, 0.1%	7 out of 35661 genes, 0.0%	1
saccharopine dehydrogenase activity	4 out of 7733 genes, 0.1%	7 out of 35661 genes, 0.0%	1
triose-phosphate isomerase activity	4 out of 7733 genes, 0.1%	7 out of 35661 genes, 0.0%	1
lysine-tRNA ligase activity	4 out of 7733 genes, 0.1%	7 out of 35661 genes, 0.0%	1
metallochaperone activity	4 out of 7733 genes, 0.1%	7 out of 35661 genes, 0.0%	1
phenylalanine ammonia-lyase activity	4 out of 7733 genes, 0.1%	7 out of 35661 genes, 0.0%	1
L-glutamine aminotransferase activity	4 out of 7733 genes, 0.1%	7 out of 35661 genes, 0.0%	1
phospholipid binding	42 out of 7733 genes, 0.5%	151 out of 35661 genes, 0.4%	1
zinc ion transmembrane transporter activity	5 out of 7733 genes, 0.1%	10 out of 35661 genes, 0.0%	1
calcium-dependent phospholipid binding	5 out of 7733 genes, 0.1%	10 out of 35661 genes, 0.0%	1
o-succinylbenzoate-CoA ligase activity	5 out of 7733 genes, 0.1%	10 out of 35661 genes, 0.0%	1
xyloglucan 6-xylosyltransferase activity	5 out of 7733 genes, 0.1%	10 out of 35661 genes, 0.0%	1
omega-6 fatty acid desaturase activity	5 out of 7733 genes, 0.1%	10 out of 35661 genes, 0.0%	1
sucrose-phosphate phosphatase activity	5 out of 7733 genes, 0.1%	10 out of 35661 genes, 0.0%	1
channel activity	47 out of 7733 genes, 0.6%	172 out of 35661 genes, 0.5%	1
passive transmembrane transporter activity	47 out of 7733 genes, 0.6%	172 out of 35661 genes, 0.5%	1
phosphatidylinositol binding	19 out of 7733 genes, 0.2%	60 out of 35661 genes, 0.2%	1
arginase activity	2 out of 7733 genes, 0.0%	2 out of 35661 genes, 0.0%	1
diphosphomevalonate decarboxylase activity	2 out of 7733 genes, 0.0%	2 out of 35661 genes, 0.0%	1
homoserine kinase activity	2 out of 7733 genes, 0.0%	2 out of 35661 genes, 0.0%	1
ferrous iron binding	2 out of 7733 genes, 0.0%	2 out of 35661 genes, 0.0%	1
FMN reductase activity	2 out of 7733 genes, 0.0%	2 out of 35661 genes, 0.0%	1
agmatinase activity	2 out of 7733 genes, 0.0%	2 out of 35661 genes, 0.0%	1
ferredoxin-NAD(P) reductase activity	2 out of 7733 genes, 0.0%	2 out of 35661 genes, 0.0%	1
amino-terminal vacuolar sorting propeptide binding	2 out of 7733 genes, 0.0%	2 out of 35661 genes, 0.0%	1
adenylyl-sulfate reductase activity	2 out of 7733 genes, 0.0%	2 out of 35661 genes, 0.0%	1
vacuolar sorting signal binding	2 out of 7733 genes, 0.0%	2 out of 35661 genes, 0.0%	1
H4 histone acetyltransferase activity	2 out of 7733 genes, 0.0%	2 out of 35661 genes, 0.0%	1
alpha-ketoglutarate transmembrane transporter activity	2 out of 7733 genes, 0.0%	2 out of 35661 genes, 0.0%	1
zinc-exporting ATPase activity	2 out of 7733 genes, 0.0%	2 out of 35661 genes, 0.0%	1
copper chaperone activity	2 out of 7733 genes, 0.0%	2 out of 35661 genes, 0.0%	1
demethylase activity	2 out of 7733 genes, 0.0%	2 out of 35661 genes, 0.0%	1
DNA demethylase activity	2 out of 7733 genes, 0.0%	2 out of 35661 genes, 0.0%	1
UDP-glucuronate 5'-epimerase activity	2 out of 7733 genes, 0.0%	2 out of 35661 genes, 0.0%	1
cytosine C-5 DNA demethylase activity	2 out of 7733 genes, 0.0%	2 out of 35661 genes, 0.0%	1
jasmonoyl-isoleucine-12-hydroxylase activity	2 out of 7733 genes, 0.0%	2 out of 35661 genes, 0.0%	1
oxidoreductase activity, acting on paired donors, with incorporation or reduction of molecular oxygen, 2-oxoglutarate as one donor, and incorporation of one atom each of oxygen into both donors	69 out of 7733 genes, 0.9%	264 out of 35661 genes, 0.7%	1
oxidoreductase activity, acting on single donors with incorporation of molecular oxygen	44 out of 7733 genes, 0.6%	160 out of 35661 genes, 0.4%	1
mannosidase activity	12 out of 7733 genes, 0.2%	34 out of 35661 genes, 0.1%	1
signal sequence binding	8 out of 7733 genes, 0.1%	20 out of 35661 genes, 0.1%	1
ARF GTPase activator activity	8 out of 7733 genes, 0.1%	20 out of 35661 genes, 0.1%	1
methylated histone binding	8 out of 7733 genes, 0.1%	20 out of 35661 genes, 0.1%	1
phosphoprotein phosphatase activity	95 out of 7733 genes, 1.2%	375 out of 35661 genes, 1.1%	1
signaling receptor activity	35 out of 7733 genes, 0.5%	124 out of 35661 genes, 0.3%	1
oxidoreductase activity, acting on the CH-NH group of donors, NAD or NADP as acceptor	13 out of 7733 genes, 0.2%	38 out of 35661 genes, 0.1%	1
ATP-dependent helicase activity	112 out of 7733 genes, 1.4%	449 out of 35661 genes, 1.3%	1
purine NTP-dependent helicase activity	112 out of 7733 genes, 1.4%	449 out of 35661 genes, 1.3%	1
myosin heavy chain kinase activity	18 out of 7733 genes, 0.2%	57 out of 35661 genes, 0.2%	1
carbon-nitrogen lyase activity	11 out of 7733 genes, 0.1%	31 out of 35661 genes, 0.1%	1
cytokinin dehydrogenase activity	7 out of 7733 genes, 0.1%	17 out of 35661 genes, 0.0%	1
monovalent inorganic cation transmembrane transporter activity	137 out of 7733 genes, 1.8%	558 out of 35661 genes, 1.6%	1
magnesium ion transmembrane transporter activity	15 out of 7733 genes, 0.2%	46 out of 35661 genes, 0.1%	1
phospholipid transporter activity	17 out of 7733 genes, 0.2%	54 out of 35661 genes, 0.2%	1
amidase activity	6 out of 7733 genes, 0.1%	14 out of 35661 genes, 0.0%	1
phosphatidylinositol-4,5-bisphosphate binding	6 out of 7733 genes, 0.1%	14 out of 35661 genes, 0.0%	1
oligopeptide transporter activity	6 out of 7733 genes, 0.1%	14 out of 35661 genes, 0.0%	1
receptor activity	36 out of 7733 genes, 0.5%	130 out of 35661 genes, 0.4%	1
exoribonuclease activity	10 out of 7733 genes, 0.1%	28 out of 35661 genes, 0.1%	1
exonuclease activity, active with either ribo- or deoxyribonucleic acids and producing 5'-phosphomonoesters	10 out of 7733 genes, 0.1%	28 out of 35661 genes, 0.1%	1
exoribonuclease activity, producing 5'-phosphomonoesters	10 out of 7733 genes, 0.1%	28 out of 35661 genes, 0.1%	1
magnesium ion binding	91 out of 7733 genes, 1.2%	362 out of 35661 genes, 1.0%	1
iron ion binding	134 out of 7733 genes, 1.7%	548 out of 35661 genes, 1.5%	1
transmembrane signaling receptor activity	21 out of 7733 genes, 0.3%	70 out of 35661 genes, 0.2%	1
phosphoglycerate mutase activity	8 out of 7733 genes, 0.1%	21 out of 35661 genes, 0.1%	1
ubiquitin thiolesterase activity	22 out of 7733 genes, 0.3%	74 out of 35661 genes, 0.2%	1
histone methyltransferase activity	14 out of 7733 genes, 0.2%	43 out of 35661 genes, 0.1%	1
receptor signaling protein activity	73 out of 7733 genes, 0.9%	286 out of 35661 genes, 0.8%	1
oxidoreductase activity, acting on single donors with incorporation of molecular oxygen, incorporation of one atom of oxygen (internal monooxygenases or internal mixed function oxidases)	11 out of 7733 genes, 0.1%	32 out of 35661 genes, 0.1%	1
glutamyl-tRNA reductase activity	5 out of 7733 genes, 0.1%	11 out of 35661 genes, 0.0%	1
carbohydrate kinase activity	34 out of 7733 genes, 0.4%	123 out of 35661 genes, 0.3%	1
NAD(P)H dehydrogenase (quinone) activity	3 out of 7733 genes, 0.0%	5 out of 35661 genes, 0.0%	1
ethanolamine kinase activity	3 out of 7733 genes, 0.0%	5 out of 35661 genes, 0.0%	1
exoribonuclease II activity	3 out of 7733 genes, 0.0%	5 out of 35661 genes, 0.0%	1
oxaloacetate transmembrane transporter activity	3 out of 7733 genes, 0.0%	5 out of 35661 genes, 0.0%	1
malate transmembrane transporter activity	3 out of 7733 genes, 0.0%	5 out of 35661 genes, 0.0%	1
oxoglutarate:malate antiporter activity	3 out of 7733 genes, 0.0%	5 out of 35661 genes, 0.0%	1
C4-dicarboxylate transmembrane transporter activity	3 out of 7733 genes, 0.0%	5 out of 35661 genes, 0.0%	1
mRNA (2'-O-methyladenosine-N6-)-methyltransferase activity	3 out of 7733 genes, 0.0%	5 out of 35661 genes, 0.0%	1
diacylglycerol O-acyltransferase activity	4 out of 7733 genes, 0.1%	8 out of 35661 genes, 0.0%	1
dihydrofolate reductase activity	4 out of 7733 genes, 0.1%	8 out of 35661 genes, 0.0%	1
thymidylate synthase activity	4 out of 7733 genes, 0.1%	8 out of 35661 genes, 0.0%	1
5,10-methylenetetrahydrofolate-dependent methyltransferase activity	4 out of 7733 genes, 0.1%	8 out of 35661 genes, 0.0%	1
poly(A)-specific ribonuclease activity	7 out of 7733 genes, 0.1%	18 out of 35661 genes, 0.1%	1
secondary active sulfate transmembrane transporter activity	7 out of 7733 genes, 0.1%	18 out of 35661 genes, 0.1%	1
galactosylxylosylprotein 3-beta-galactosyltransferase activity	7 out of 7733 genes, 0.1%	18 out of 35661 genes, 0.1%	1
6-phosphofructokinase activity	13 out of 7733 genes, 0.2%	40 out of 35661 genes, 0.1%	1
zinc ion binding	385 out of 7733 genes, 5.0%	1664 out of 35661 genes, 4.7%	1
ubiquinol-cytochrome-c reductase activity	14 out of 7733 genes, 0.2%	44 out of 35661 genes, 0.1%	1
oxidoreductase activity, acting on diphenols and related substances as donors, cytochrome as acceptor	14 out of 7733 genes, 0.2%	44 out of 35661 genes, 0.1%	1
acylglycerol O-acyltransferase activity	10 out of 7733 genes, 0.1%	29 out of 35661 genes, 0.1%	1
oxidoreductase activity	1168 out of 7733 genes, 15.1%	5205 out of 35661 genes, 14.6%	1
GTPase activator activity	15 out of 7733 genes, 0.2%	48 out of 35661 genes, 0.1%	1
tetrapyrrole binding	127 out of 7733 genes, 1.6%	523 out of 35661 genes, 1.5%	1
carbon-nitrogen ligase activity, with glutamine as amido-N-donor	17 out of 7733 genes, 0.2%	56 out of 35661 genes, 0.2%	1
ubiquitinyl hydrolase activity	22 out of 7733 genes, 0.3%	76 out of 35661 genes, 0.2%	1
oligosaccharide transmembrane transporter activity	6 out of 7733 genes, 0.1%	15 out of 35661 genes, 0.0%	1
nickel cation binding	6 out of 7733 genes, 0.1%	15 out of 35661 genes, 0.0%	1
1-aminocyclopropane-1-carboxylate synthase activity	6 out of 7733 genes, 0.1%	15 out of 35661 genes, 0.0%	1
carbon-carbon lyase activity	70 out of 7733 genes, 0.9%	277 out of 35661 genes, 0.8%	1
inositol hexakisphosphate binding	12 out of 7733 genes, 0.2%	37 out of 35661 genes, 0.1%	1
ATPase activity	353 out of 7733 genes, 4.6%	1527 out of 35661 genes, 4.3%	1
racemase and epimerase activity	29 out of 7733 genes, 0.4%	105 out of 35661 genes, 0.3%	1
sucrose synthase activity	9 out of 7733 genes, 0.1%	26 out of 35661 genes, 0.1%	1
methyltransferase activity	150 out of 7733 genes, 1.9%	627 out of 35661 genes, 1.8%	1
acyl-CoA oxidase activity	7 out of 7733 genes, 0.1%	19 out of 35661 genes, 0.1%	1
oxidoreductase activity, acting on the CH-NH group of donors, oxygen as acceptor	7 out of 7733 genes, 0.1%	19 out of 35661 genes, 0.1%	1
polyamine oxidase activity	7 out of 7733 genes, 0.1%	19 out of 35661 genes, 0.1%	1
hydroxyacylglutathione hydrolase activity	5 out of 7733 genes, 0.1%	12 out of 35661 genes, 0.0%	1
drug transmembrane transporter activity	34 out of 7733 genes, 0.4%	127 out of 35661 genes, 0.4%	1
drug transporter activity	34 out of 7733 genes, 0.4%	127 out of 35661 genes, 0.4%	1
antiporter activity	48 out of 7733 genes, 0.6%	186 out of 35661 genes, 0.5%	1
peptide transporter activity	8 out of 7733 genes, 0.1%	23 out of 35661 genes, 0.1%	1
peptide binding	8 out of 7733 genes, 0.1%	23 out of 35661 genes, 0.1%	1
xylosyltransferase activity	8 out of 7733 genes, 0.1%	23 out of 35661 genes, 0.1%	1
cellulose synthase (UDP-forming) activity	22 out of 7733 genes, 0.3%	78 out of 35661 genes, 0.2%	1
phosphofructokinase activity	15 out of 7733 genes, 0.2%	50 out of 35661 genes, 0.1%	1
chorismate mutase activity	4 out of 7733 genes, 0.1%	9 out of 35661 genes, 0.0%	1
serine-tRNA ligase activity	4 out of 7733 genes, 0.1%	9 out of 35661 genes, 0.0%	1
xanthine oxidase activity	4 out of 7733 genes, 0.1%	9 out of 35661 genes, 0.0%	1
proton motive force dependent protein transmembrane transporter activity	4 out of 7733 genes, 0.1%	9 out of 35661 genes, 0.0%	1
oxidoreductase activity, acting on CH or CH2 groups, oxygen as acceptor	4 out of 7733 genes, 0.1%	9 out of 35661 genes, 0.0%	1
glutathione gamma-glutamylcysteinyltransferase activity	4 out of 7733 genes, 0.1%	9 out of 35661 genes, 0.0%	1
caffeoyl-CoA O-methyltransferase activity	4 out of 7733 genes, 0.1%	9 out of 35661 genes, 0.0%	1
heme binding	119 out of 7733 genes, 1.5%	495 out of 35661 genes, 1.4%	1
tRNA binding	9 out of 7733 genes, 0.1%	27 out of 35661 genes, 0.1%	1
ARF guanyl-nucleotide exchange factor activity	6 out of 7733 genes, 0.1%	16 out of 35661 genes, 0.0%	1
silicate transmembrane transporter activity	6 out of 7733 genes, 0.1%	16 out of 35661 genes, 0.0%	1
amino acid kinase activity	6 out of 7733 genes, 0.1%	16 out of 35661 genes, 0.0%	1
cellulose synthase activity	22 out of 7733 genes, 0.3%	79 out of 35661 genes, 0.2%	1
protein tyrosine phosphatase activity	11 out of 7733 genes, 0.1%	35 out of 35661 genes, 0.1%	1
glucosidase activity	34 out of 7733 genes, 0.4%	129 out of 35661 genes, 0.4%	1
1-phosphatidylinositol 4-kinase activity	3 out of 7733 genes, 0.0%	6 out of 35661 genes, 0.0%	1
UDP-4-keto-6-deoxy-glucose-3,5-epimerase activity	3 out of 7733 genes, 0.0%	6 out of 35661 genes, 0.0%	1
UDP-4-keto-rhamnose-4-keto-reductase activity	3 out of 7733 genes, 0.0%	6 out of 35661 genes, 0.0%	1
12-oxophytodienoate reductase activity	3 out of 7733 genes, 0.0%	6 out of 35661 genes, 0.0%	1
carotene 7,8-desaturase activity	3 out of 7733 genes, 0.0%	6 out of 35661 genes, 0.0%	1
ribulose-bisphosphate carboxylase activity	3 out of 7733 genes, 0.0%	6 out of 35661 genes, 0.0%	1
glycerol-3-phosphate dehydrogenase [NAD(P)+] activity	3 out of 7733 genes, 0.0%	6 out of 35661 genes, 0.0%	1
raucaffricine beta-glucosidase activity	3 out of 7733 genes, 0.0%	6 out of 35661 genes, 0.0%	1
vomilenine glucosyltransferase activity	3 out of 7733 genes, 0.0%	6 out of 35661 genes, 0.0%	1
homospermidine synthase (spermidine-specific) activity	3 out of 7733 genes, 0.0%	6 out of 35661 genes, 0.0%	1
microtubule minus-end binding	3 out of 7733 genes, 0.0%	6 out of 35661 genes, 0.0%	1
fatty-acyl-CoA reductase (alcohol-forming) activity	3 out of 7733 genes, 0.0%	6 out of 35661 genes, 0.0%	1
diacylglycerol cholinephosphotransferase activity	2 out of 7733 genes, 0.0%	3 out of 35661 genes, 0.0%	1
hypoxanthine phosphoribosyltransferase activity	2 out of 7733 genes, 0.0%	3 out of 35661 genes, 0.0%	1
ornithine carbamoyltransferase activity	2 out of 7733 genes, 0.0%	3 out of 35661 genes, 0.0%	1
tubulin-tyrosine ligase activity	2 out of 7733 genes, 0.0%	3 out of 35661 genes, 0.0%	1
urate oxidase activity	2 out of 7733 genes, 0.0%	3 out of 35661 genes, 0.0%	1
hormone activity	2 out of 7733 genes, 0.0%	3 out of 35661 genes, 0.0%	1
oxygen transporter activity	2 out of 7733 genes, 0.0%	3 out of 35661 genes, 0.0%	1
minus-end-directed microtubule motor activity	2 out of 7733 genes, 0.0%	3 out of 35661 genes, 0.0%	1
2-C-methyl-D-erythritol 2,4-cyclodiphosphate synthase activity	2 out of 7733 genes, 0.0%	3 out of 35661 genes, 0.0%	1
diaminopimelate decarboxylase activity	2 out of 7733 genes, 0.0%	3 out of 35661 genes, 0.0%	1
anaphase-promoting complex binding	2 out of 7733 genes, 0.0%	3 out of 35661 genes, 0.0%	1
oxidoreductase activity, acting on the CH-CH group of donors, cytochrome as acceptor	2 out of 7733 genes, 0.0%	3 out of 35661 genes, 0.0%	1
galactonolactone dehydrogenase activity	2 out of 7733 genes, 0.0%	3 out of 35661 genes, 0.0%	1
oxidoreductase activity, acting on other nitrogenous compounds as donors, oxygen as acceptor	2 out of 7733 genes, 0.0%	3 out of 35661 genes, 0.0%	1
long-chain-alcohol oxidase activity	2 out of 7733 genes, 0.0%	3 out of 35661 genes, 0.0%	1
myrcene synthase activity	2 out of 7733 genes, 0.0%	3 out of 35661 genes, 0.0%	1
L-leucine transaminase activity	2 out of 7733 genes, 0.0%	3 out of 35661 genes, 0.0%	1
L-valine transaminase activity	2 out of 7733 genes, 0.0%	3 out of 35661 genes, 0.0%	1
L-isoleucine transaminase activity	2 out of 7733 genes, 0.0%	3 out of 35661 genes, 0.0%	1
L-gulono-1,4-lactone dehydrogenase activity	2 out of 7733 genes, 0.0%	3 out of 35661 genes, 0.0%	1
phospholipase D activity	14 out of 7733 genes, 0.2%	47 out of 35661 genes, 0.1%	1
isocitrate hydro-lyase (cis-aconitate-forming) activity	7 out of 7733 genes, 0.1%	20 out of 35661 genes, 0.1%	1
lipid binding	50 out of 7733 genes, 0.6%	198 out of 35661 genes, 0.6%	1
Ras GTPase binding	8 out of 7733 genes, 0.1%	24 out of 35661 genes, 0.1%	1
small GTPase binding	8 out of 7733 genes, 0.1%	24 out of 35661 genes, 0.1%	1
L-amino-acid oxidase activity	5 out of 7733 genes, 0.1%	13 out of 35661 genes, 0.0%	1
1-phosphatidylinositol-4-phosphate 5-kinase activity	5 out of 7733 genes, 0.1%	13 out of 35661 genes, 0.0%	1
ER retention sequence binding	5 out of 7733 genes, 0.1%	13 out of 35661 genes, 0.0%	1
racemase and epimerase activity, acting on carbohydrates and derivatives	22 out of 7733 genes, 0.3%	80 out of 35661 genes, 0.2%	1
transferase activity, transferring one-carbon groups	159 out of 7733 genes, 2.1%	676 out of 35661 genes, 1.9%	1
amide binding	9 out of 7733 genes, 0.1%	28 out of 35661 genes, 0.1%	1
phospholipase activity	40 out of 7733 genes, 0.5%	156 out of 35661 genes, 0.4%	1
ATPase activity, coupled to transmembrane movement of substances	149 out of 7733 genes, 1.9%	633 out of 35661 genes, 1.8%	1
mRNA methyltransferase activity	6 out of 7733 genes, 0.1%	17 out of 35661 genes, 0.0%	1
phosphatidylinositol bisphosphate binding	6 out of 7733 genes, 0.1%	17 out of 35661 genes, 0.0%	1
oxidoreductase activity, acting on single donors with incorporation of molecular oxygen, incorporation of two atoms of oxygen	32 out of 7733 genes, 0.4%	123 out of 35661 genes, 0.3%	1
mannosyltransferase activity	7 out of 7733 genes, 0.1%	21 out of 35661 genes, 0.1%	1
oxidoreductase activity, acting on NAD(P)H, heme protein as acceptor	7 out of 7733 genes, 0.1%	21 out of 35661 genes, 0.1%	1
protein serine/threonine phosphatase activity	34 out of 7733 genes, 0.4%	132 out of 35661 genes, 0.4%	1
leukotriene-A4 hydrolase activity	4 out of 7733 genes, 0.1%	10 out of 35661 genes, 0.0%	1
sulfate adenylyltransferase (ATP) activity	4 out of 7733 genes, 0.1%	10 out of 35661 genes, 0.0%	1
queuine tRNA-ribosyltransferase activity	4 out of 7733 genes, 0.1%	10 out of 35661 genes, 0.0%	1
bile acid:sodium symporter activity	4 out of 7733 genes, 0.1%	10 out of 35661 genes, 0.0%	1
1-aminocyclopropane-1-carboxylate oxidase activity	4 out of 7733 genes, 0.1%	10 out of 35661 genes, 0.0%	1
ferric iron transmembrane transporter activity	4 out of 7733 genes, 0.1%	10 out of 35661 genes, 0.0%	1
bile acid transmembrane transporter activity	4 out of 7733 genes, 0.1%	10 out of 35661 genes, 0.0%	1
ferric-transporting ATPase activity	4 out of 7733 genes, 0.1%	10 out of 35661 genes, 0.0%	1
octanoyltransferase activity	4 out of 7733 genes, 0.1%	10 out of 35661 genes, 0.0%	1
snRNA binding	4 out of 7733 genes, 0.1%	10 out of 35661 genes, 0.0%	1
lipoyltransferase activity	4 out of 7733 genes, 0.1%	10 out of 35661 genes, 0.0%	1
trivalent inorganic cation transmembrane transporter activity	4 out of 7733 genes, 0.1%	10 out of 35661 genes, 0.0%	1
intramolecular transferase activity, phosphotransferases	18 out of 7733 genes, 0.2%	65 out of 35661 genes, 0.2%	1
hydrolase activity, acting on glycosyl bonds	167 out of 7733 genes, 2.2%	717 out of 35661 genes, 2.0%	1
alcohol binding	14 out of 7733 genes, 0.2%	49 out of 35661 genes, 0.1%	1
primary active transmembrane transporter activity	172 out of 7733 genes, 2.2%	740 out of 35661 genes, 2.1%	1
protein methyltransferase activity	19 out of 7733 genes, 0.2%	70 out of 35661 genes, 0.2%	1
methylcrotonoyl-CoA carboxylase activity	5 out of 7733 genes, 0.1%	14 out of 35661 genes, 0.0%	1
oxoglutarate dehydrogenase (succinyl-transferring) activity	5 out of 7733 genes, 0.1%	14 out of 35661 genes, 0.0%	1
phosphoglucomutase activity	5 out of 7733 genes, 0.1%	14 out of 35661 genes, 0.0%	1
indole-3-acetic acid amido synthetase activity	5 out of 7733 genes, 0.1%	14 out of 35661 genes, 0.0%	1
oxidoreductase activity, acting on other nitrogenous compounds as donors	5 out of 7733 genes, 0.1%	14 out of 35661 genes, 0.0%	1
Rab GTPase binding	5 out of 7733 genes, 0.1%	14 out of 35661 genes, 0.0%	1
phosphatidylcholine phospholipase C activity	5 out of 7733 genes, 0.1%	14 out of 35661 genes, 0.0%	1
cinnamyl-alcohol dehydrogenase activity	5 out of 7733 genes, 0.1%	14 out of 35661 genes, 0.0%	1
ATPase activity, coupled to movement of substances	150 out of 7733 genes, 1.9%	644 out of 35661 genes, 1.8%	1
hydrolase activity, acting on carbon-nitrogen (but not peptide) bonds, in linear amides	27 out of 7733 genes, 0.3%	104 out of 35661 genes, 0.3%	1
diacylglycerol kinase activity	6 out of 7733 genes, 0.1%	18 out of 35661 genes, 0.1%	1
polynucleotide adenylyltransferase activity	6 out of 7733 genes, 0.1%	18 out of 35661 genes, 0.1%	1
transferase activity, transferring amino-acyl groups	6 out of 7733 genes, 0.1%	18 out of 35661 genes, 0.1%	1
ammonia-lyase activity	6 out of 7733 genes, 0.1%	18 out of 35661 genes, 0.1%	1
1-acylglycerol-3-phosphate O-acyltransferase activity	3 out of 7733 genes, 0.0%	7 out of 35661 genes, 0.0%	1
GMP synthase (glutamine-hydrolyzing) activity	3 out of 7733 genes, 0.0%	7 out of 35661 genes, 0.0%	1
adenosylmethionine decarboxylase activity	3 out of 7733 genes, 0.0%	7 out of 35661 genes, 0.0%	1
dolichyl-phosphate-mannose-protein mannosyltransferase activity	3 out of 7733 genes, 0.0%	7 out of 35661 genes, 0.0%	1
ribulose-phosphate 3-epimerase activity	3 out of 7733 genes, 0.0%	7 out of 35661 genes, 0.0%	1
3,4-dihydroxy-2-butanone-4-phosphate synthase activity	3 out of 7733 genes, 0.0%	7 out of 35661 genes, 0.0%	1
arsenate reductase (glutaredoxin) activity	3 out of 7733 genes, 0.0%	7 out of 35661 genes, 0.0%	1
dTDP-4-dehydrorhamnose 3,5-epimerase activity	3 out of 7733 genes, 0.0%	7 out of 35661 genes, 0.0%	1
glutamate binding	3 out of 7733 genes, 0.0%	7 out of 35661 genes, 0.0%	1
arsenate reductase activity	3 out of 7733 genes, 0.0%	7 out of 35661 genes, 0.0%	1
oxidoreductase activity, acting on phosphorus or arsenic in donors	3 out of 7733 genes, 0.0%	7 out of 35661 genes, 0.0%	1
oxidoreductase activity, acting on phosphorus or arsenic in donors, disulfide as acceptor	3 out of 7733 genes, 0.0%	7 out of 35661 genes, 0.0%	1
L-aspartate:fumarate oxidoreductase activity	3 out of 7733 genes, 0.0%	7 out of 35661 genes, 0.0%	1
desulfoglucosinolate sulfotransferase activity	3 out of 7733 genes, 0.0%	7 out of 35661 genes, 0.0%	1
UDP-glucuronate 4-epimerase activity	3 out of 7733 genes, 0.0%	7 out of 35661 genes, 0.0%	1
strictosidine beta-glucosidase activity	3 out of 7733 genes, 0.0%	7 out of 35661 genes, 0.0%	1
7-hydroxymethyl chlorophyll a reductase activity	3 out of 7733 genes, 0.0%	7 out of 35661 genes, 0.0%	1
oxidoreductase activity, acting on paired donors, with incorporation or reduction of molecular oxygen	162 out of 7733 genes, 2.1%	699 out of 35661 genes, 2.0%	1
enzyme binding	36 out of 7733 genes, 0.5%	143 out of 35661 genes, 0.4%	1
3'-5'-exoribonuclease activity	7 out of 7733 genes, 0.1%	22 out of 35661 genes, 0.1%	1
arginine N-methyltransferase activity	7 out of 7733 genes, 0.1%	22 out of 35661 genes, 0.1%	1
protein-arginine N-methyltransferase activity	7 out of 7733 genes, 0.1%	22 out of 35661 genes, 0.1%	1
MAP kinase kinase kinase activity	41 out of 7733 genes, 0.5%	165 out of 35661 genes, 0.5%	1
cellulase activity	8 out of 7733 genes, 0.1%	26 out of 35661 genes, 0.1%	1
GTPase binding	8 out of 7733 genes, 0.1%	26 out of 35661 genes, 0.1%	1
inorganic phosphate transmembrane transporter activity	9 out of 7733 genes, 0.1%	30 out of 35661 genes, 0.1%	1
carbohydrate binding	73 out of 7733 genes, 0.9%	305 out of 35661 genes, 0.9%	1
inorganic diphosphatase activity	18 out of 7733 genes, 0.2%	67 out of 35661 genes, 0.2%	1
metallopeptidase activity	60 out of 7733 genes, 0.8%	248 out of 35661 genes, 0.7%	1
exonuclease activity	30 out of 7733 genes, 0.4%	118 out of 35661 genes, 0.3%	1
histone acetyltransferase activity	17 out of 7733 genes, 0.2%	63 out of 35661 genes, 0.2%	1
acetyl-CoA:L-lysine N6-acetyltransferase	17 out of 7733 genes, 0.2%	63 out of 35661 genes, 0.2%	1
phosphatase activity	143 out of 7733 genes, 1.8%	617 out of 35661 genes, 1.7%	1
cation-transporting ATPase activity	92 out of 7733 genes, 1.2%	390 out of 35661 genes, 1.1%	1
serine-type endopeptidase activity	41 out of 7733 genes, 0.5%	166 out of 35661 genes, 0.5%	1
O-methyltransferase activity	15 out of 7733 genes, 0.2%	55 out of 35661 genes, 0.2%	1
GTP cyclohydrolase activity	4 out of 7733 genes, 0.1%	11 out of 35661 genes, 0.0%	1
sulfate adenylyltransferase activity	4 out of 7733 genes, 0.1%	11 out of 35661 genes, 0.0%	1
G-protein coupled receptor activity	4 out of 7733 genes, 0.1%	11 out of 35661 genes, 0.0%	1
G-protein coupled GABA receptor activity	4 out of 7733 genes, 0.1%	11 out of 35661 genes, 0.0%	1
organic acid:sodium symporter activity	4 out of 7733 genes, 0.1%	11 out of 35661 genes, 0.0%	1
GABA receptor activity	4 out of 7733 genes, 0.1%	11 out of 35661 genes, 0.0%	1
phosphatidylinositol kinase activity	4 out of 7733 genes, 0.1%	11 out of 35661 genes, 0.0%	1
oxidoreductase activity, acting on CH or CH2 groups	14 out of 7733 genes, 0.2%	51 out of 35661 genes, 0.1%	1
P-P-bond-hydrolysis-driven transmembrane transporter activity	169 out of 7733 genes, 2.2%	735 out of 35661 genes, 2.1%	1
macromolecular complex binding	87 out of 7733 genes, 1.1%	369 out of 35661 genes, 1.0%	1
metalloendopeptidase activity	39 out of 7733 genes, 0.5%	158 out of 35661 genes, 0.4%	1
small GTPase regulator activity	18 out of 7733 genes, 0.2%	68 out of 35661 genes, 0.2%	1
GTPase regulator activity	18 out of 7733 genes, 0.2%	68 out of 35661 genes, 0.2%	1
N-acylphosphatidylethanolamine-specific phospholipase D activity	12 out of 7733 genes, 0.2%	43 out of 35661 genes, 0.1%	1
N6-(1,2-dicarboxyethyl)AMP AMP-lyase (fumarate-forming) activity	2 out of 7733 genes, 0.0%	4 out of 35661 genes, 0.0%	1
anthranilate phosphoribosyltransferase activity	2 out of 7733 genes, 0.0%	4 out of 35661 genes, 0.0%	1
chorismate synthase activity	2 out of 7733 genes, 0.0%	4 out of 35661 genes, 0.0%	1
fumarylacetoacetase activity	2 out of 7733 genes, 0.0%	4 out of 35661 genes, 0.0%	1
nicotinate-nucleotide diphosphorylase (carboxylating) activity	2 out of 7733 genes, 0.0%	4 out of 35661 genes, 0.0%	1
nicotinate phosphoribosyltransferase activity	2 out of 7733 genes, 0.0%	4 out of 35661 genes, 0.0%	1
phosphopantothenoylcysteine decarboxylase activity	2 out of 7733 genes, 0.0%	4 out of 35661 genes, 0.0%	1
phosphoribosyl-AMP cyclohydrolase activity	2 out of 7733 genes, 0.0%	4 out of 35661 genes, 0.0%	1
phosphoribosyl-ATP diphosphatase activity	2 out of 7733 genes, 0.0%	4 out of 35661 genes, 0.0%	1
Rab geranylgeranyltransferase activity	2 out of 7733 genes, 0.0%	4 out of 35661 genes, 0.0%	1
prephenate dehydrogenase (NADP+) activity	2 out of 7733 genes, 0.0%	4 out of 35661 genes, 0.0%	1
riboflavin kinase activity	2 out of 7733 genes, 0.0%	4 out of 35661 genes, 0.0%	1
beta-lactamase activity	2 out of 7733 genes, 0.0%	4 out of 35661 genes, 0.0%	1
prephenate dehydrogenase activity	2 out of 7733 genes, 0.0%	4 out of 35661 genes, 0.0%	1
4-coumarate-CoA ligase activity	2 out of 7733 genes, 0.0%	4 out of 35661 genes, 0.0%	1
palmitoyl-CoA hydrolase activity	2 out of 7733 genes, 0.0%	4 out of 35661 genes, 0.0%	1
hydrolase activity, acting on acid carbon-carbon bonds	2 out of 7733 genes, 0.0%	4 out of 35661 genes, 0.0%	1
hydrolase activity, acting on acid carbon-carbon bonds, in ketonic substances	2 out of 7733 genes, 0.0%	4 out of 35661 genes, 0.0%	1
amine-lyase activity	2 out of 7733 genes, 0.0%	4 out of 35661 genes, 0.0%	1
strictosidine synthase activity	2 out of 7733 genes, 0.0%	4 out of 35661 genes, 0.0%	1
S-formylglutathione hydrolase activity	2 out of 7733 genes, 0.0%	4 out of 35661 genes, 0.0%	1
NADH kinase activity	2 out of 7733 genes, 0.0%	4 out of 35661 genes, 0.0%	1
sinapate 1-glucosyltransferase activity	2 out of 7733 genes, 0.0%	4 out of 35661 genes, 0.0%	1
polyneuridine-aldehyde esterase activity	2 out of 7733 genes, 0.0%	4 out of 35661 genes, 0.0%	1
beta-primeverosidase activity	2 out of 7733 genes, 0.0%	4 out of 35661 genes, 0.0%	1
4 iron, 4 sulfur cluster binding	32 out of 7733 genes, 0.4%	128 out of 35661 genes, 0.4%	1
isocitrate dehydrogenase (NAD+) activity	5 out of 7733 genes, 0.1%	15 out of 35661 genes, 0.0%	1
phenylalanine-tRNA ligase activity	5 out of 7733 genes, 0.1%	15 out of 35661 genes, 0.0%	1
TBP-class protein binding	5 out of 7733 genes, 0.1%	15 out of 35661 genes, 0.0%	1
inositol trisphosphate phosphatase activity	5 out of 7733 genes, 0.1%	15 out of 35661 genes, 0.0%	1
hydrogen ion transmembrane transporter activity	105 out of 7733 genes, 1.4%	450 out of 35661 genes, 1.3%	1
protein tyrosine kinase activity	66 out of 7733 genes, 0.9%	277 out of 35661 genes, 0.8%	1
isocitrate dehydrogenase activity	10 out of 7733 genes, 0.1%	35 out of 35661 genes, 0.1%	1
small protein activating enzyme activity	6 out of 7733 genes, 0.1%	19 out of 35661 genes, 0.1%	1
acidic amino acid transmembrane transporter activity	6 out of 7733 genes, 0.1%	19 out of 35661 genes, 0.1%	1
racemase and epimerase activity, acting on hydroxy acids and derivatives	6 out of 7733 genes, 0.1%	19 out of 35661 genes, 0.1%	1
oxidosqualene cyclase activity	6 out of 7733 genes, 0.1%	19 out of 35661 genes, 0.1%	1
diphosphate-fructose-6-phosphate 1-phosphotransferase activity	8 out of 7733 genes, 0.1%	27 out of 35661 genes, 0.1%	1
copper-exporting ATPase activity	7 out of 7733 genes, 0.1%	23 out of 35661 genes, 0.1%	1
phosphatidylinositol phosphate binding	7 out of 7733 genes, 0.1%	23 out of 35661 genes, 0.1%	1
protein histidine kinase activity	15 out of 7733 genes, 0.2%	56 out of 35661 genes, 0.2%	1
phosphotransferase activity, nitrogenous group as acceptor	15 out of 7733 genes, 0.2%	56 out of 35661 genes, 0.2%	1
nucleoside-triphosphatase regulator activity	19 out of 7733 genes, 0.2%	73 out of 35661 genes, 0.2%	1
aminoacyl-tRNA ligase activity	63 out of 7733 genes, 0.8%	265 out of 35661 genes, 0.7%	1
xenobiotic-transporting ATPase activity	17 out of 7733 genes, 0.2%	65 out of 35661 genes, 0.2%	1
xenobiotic transporter activity	17 out of 7733 genes, 0.2%	65 out of 35661 genes, 0.2%	1
ligase activity	216 out of 7733 genes, 2.8%	952 out of 35661 genes, 2.7%	1
nucleotidyltransferase activity	116 out of 7733 genes, 1.5%	503 out of 35661 genes, 1.4%	1
transcription regulatory region sequence-specific DNA binding	3 out of 7733 genes, 0.0%	8 out of 35661 genes, 0.0%	1
GTP cyclohydrolase II activity	3 out of 7733 genes, 0.0%	8 out of 35661 genes, 0.0%	1
aspartate carbamoyltransferase activity	3 out of 7733 genes, 0.0%	8 out of 35661 genes, 0.0%	1
ferroxidase activity	3 out of 7733 genes, 0.0%	8 out of 35661 genes, 0.0%	1
ferric iron binding	3 out of 7733 genes, 0.0%	8 out of 35661 genes, 0.0%	1
L-aspartate oxidase activity	3 out of 7733 genes, 0.0%	8 out of 35661 genes, 0.0%	1
zeaxanthin epoxidase [overall] activity	3 out of 7733 genes, 0.0%	8 out of 35661 genes, 0.0%	1
aspartate oxidase activity	3 out of 7733 genes, 0.0%	8 out of 35661 genes, 0.0%	1
oxidoreductase activity, oxidizing metal ions, oxygen as acceptor	3 out of 7733 genes, 0.0%	8 out of 35661 genes, 0.0%	1
histone deacetylase activity (H3-K14 specific)	3 out of 7733 genes, 0.0%	8 out of 35661 genes, 0.0%	1
NAD-dependent histone deacetylase activity (H3-K14 specific)	3 out of 7733 genes, 0.0%	8 out of 35661 genes, 0.0%	1
histone deacetylase activity (H3-K9 specific)	3 out of 7733 genes, 0.0%	8 out of 35661 genes, 0.0%	1
histone deacetylase activity (H4-K16 specific)	3 out of 7733 genes, 0.0%	8 out of 35661 genes, 0.0%	1
lysophosphatidic acid acyltransferase activity	3 out of 7733 genes, 0.0%	8 out of 35661 genes, 0.0%	1
gibberellin 2-beta-dioxygenase activity	3 out of 7733 genes, 0.0%	8 out of 35661 genes, 0.0%	1
alpha-L-arabinofuranosidase activity	3 out of 7733 genes, 0.0%	8 out of 35661 genes, 0.0%	1
NAD-dependent histone deacetylase activity (H3-K9 specific)	3 out of 7733 genes, 0.0%	8 out of 35661 genes, 0.0%	1
NAD-dependent histone deacetylase activity (H4-K16 specific)	3 out of 7733 genes, 0.0%	8 out of 35661 genes, 0.0%	1
zeaxanthin epoxidase activity	3 out of 7733 genes, 0.0%	8 out of 35661 genes, 0.0%	1
antheraxanthin epoxidase activity	3 out of 7733 genes, 0.0%	8 out of 35661 genes, 0.0%	1
quercetin 3-O-glucosyltransferase activity	3 out of 7733 genes, 0.0%	8 out of 35661 genes, 0.0%	1
NAD-dependent histone deacetylase activity (H3-K18 specific)	3 out of 7733 genes, 0.0%	8 out of 35661 genes, 0.0%	1
N-methyltransferase activity	22 out of 7733 genes, 0.3%	87 out of 35661 genes, 0.2%	1
quinone binding	22 out of 7733 genes, 0.3%	87 out of 35661 genes, 0.2%	1
enoyl-CoA hydratase activity	8 out of 7733 genes, 0.1%	28 out of 35661 genes, 0.1%	1
sulfate transmembrane transporter activity	8 out of 7733 genes, 0.1%	28 out of 35661 genes, 0.1%	1
glutamate synthase activity	8 out of 7733 genes, 0.1%	28 out of 35661 genes, 0.1%	1
chlorophyll binding	8 out of 7733 genes, 0.1%	28 out of 35661 genes, 0.1%	1
sulfur compound transmembrane transporter activity	8 out of 7733 genes, 0.1%	28 out of 35661 genes, 0.1%	1
transition metal ion binding	643 out of 7733 genes, 8.3%	2897 out of 35661 genes, 8.1%	1
disulfide oxidoreductase activity	40 out of 7733 genes, 0.5%	166 out of 35661 genes, 0.5%	1
lactoylglutathione lyase activity	7 out of 7733 genes, 0.1%	24 out of 35661 genes, 0.1%	1
dicarboxylic acid transmembrane transporter activity	7 out of 7733 genes, 0.1%	24 out of 35661 genes, 0.1%	1
anion:cation symporter activity	4 out of 7733 genes, 0.1%	12 out of 35661 genes, 0.0%	1
solute:sodium symporter activity	4 out of 7733 genes, 0.1%	12 out of 35661 genes, 0.0%	1
ether hydrolase activity	4 out of 7733 genes, 0.1%	12 out of 35661 genes, 0.0%	1
phosphorus-oxygen lyase activity	4 out of 7733 genes, 0.1%	12 out of 35661 genes, 0.0%	1
phosphatidylinositol-4,5-bisphosphate 5-phosphatase activity	6 out of 7733 genes, 0.1%	20 out of 35661 genes, 0.1%	1
glutathione peroxidase activity	6 out of 7733 genes, 0.1%	20 out of 35661 genes, 0.1%	1
oxidoreductase activity, acting on the CH-CH group of donors, quinone or related compound as acceptor	6 out of 7733 genes, 0.1%	20 out of 35661 genes, 0.1%	1
phosphatidylinositol bisphosphate phosphatase activity	6 out of 7733 genes, 0.1%	20 out of 35661 genes, 0.1%	1
phosphatidylinositol phosphate 5-phosphatase activity	6 out of 7733 genes, 0.1%	20 out of 35661 genes, 0.1%	1
hydrolase activity, acting on ester bonds	351 out of 7733 genes, 4.5%	1568 out of 35661 genes, 4.4%	1
carboxyl- or carbamoyltransferase activity	5 out of 7733 genes, 0.1%	16 out of 35661 genes, 0.0%	1
N-acyltransferase activity	34 out of 7733 genes, 0.4%	140 out of 35661 genes, 0.4%	1
ligase activity, forming carbon-oxygen bonds	64 out of 7733 genes, 0.8%	273 out of 35661 genes, 0.8%	1
ligase activity, forming aminoacyl-tRNA and related compounds	64 out of 7733 genes, 0.8%	273 out of 35661 genes, 0.8%	1
oxidoreductase activity, acting on NAD(P)H, oxygen as acceptor	11 out of 7733 genes, 0.1%	41 out of 35661 genes, 0.1%	1
carbon-sulfur lyase activity	15 out of 7733 genes, 0.2%	58 out of 35661 genes, 0.2%	1
acid-amino acid ligase activity	27 out of 7733 genes, 0.3%	110 out of 35661 genes, 0.3%	1
ATPase activity, coupled to transmembrane movement of ions	107 out of 7733 genes, 1.4%	466 out of 35661 genes, 1.3%	1
antioxidant activity	88 out of 7733 genes, 1.1%	382 out of 35661 genes, 1.1%	1
lipase activity	49 out of 7733 genes, 0.6%	208 out of 35661 genes, 0.6%	1
enzyme activator activity	22 out of 7733 genes, 0.3%	89 out of 35661 genes, 0.2%	1
3-hydroxyacyl-CoA dehydrogenase activity	8 out of 7733 genes, 0.1%	29 out of 35661 genes, 0.1%	1
copper-transporting ATPase activity	8 out of 7733 genes, 0.1%	29 out of 35661 genes, 0.1%	1
cytidylyltransferase activity	8 out of 7733 genes, 0.1%	29 out of 35661 genes, 0.1%	1
endopeptidase activity	121 out of 7733 genes, 1.6%	531 out of 35661 genes, 1.5%	1
hydrolase activity, acting on acid anhydrides, catalyzing transmembrane movement of substances	150 out of 7733 genes, 1.9%	662 out of 35661 genes, 1.9%	1
FMN binding	24 out of 7733 genes, 0.3%	98 out of 35661 genes, 0.3%	1
transcription factor binding	7 out of 7733 genes, 0.1%	25 out of 35661 genes, 0.1%	1
cyclohydrolase activity	7 out of 7733 genes, 0.1%	25 out of 35661 genes, 0.1%	1
organic acid transmembrane transporter activity	28 out of 7733 genes, 0.4%	116 out of 35661 genes, 0.3%	1
carboxylic acid transmembrane transporter activity	28 out of 7733 genes, 0.4%	116 out of 35661 genes, 0.3%	1
auxin transmembrane transporter activity	6 out of 7733 genes, 0.1%	21 out of 35661 genes, 0.1%	1
nucleoside-triphosphatase activity	647 out of 7733 genes, 8.4%	2929 out of 35661 genes, 8.2%	1
6-phosphofructo-2-kinase activity	2 out of 7733 genes, 0.0%	5 out of 35661 genes, 0.0%	1
aminomethyltransferase activity	2 out of 7733 genes, 0.0%	5 out of 35661 genes, 0.0%	1
threonine-tRNA ligase activity	2 out of 7733 genes, 0.0%	5 out of 35661 genes, 0.0%	1
uracil phosphoribosyltransferase activity	2 out of 7733 genes, 0.0%	5 out of 35661 genes, 0.0%	1
Mo-molybdopterin cofactor sulfurase activity	2 out of 7733 genes, 0.0%	5 out of 35661 genes, 0.0%	1
arginine decarboxylase activity	2 out of 7733 genes, 0.0%	5 out of 35661 genes, 0.0%	1
flavonoid 3'-monooxygenase activity	2 out of 7733 genes, 0.0%	5 out of 35661 genes, 0.0%	1
5-oxoprolinase (ATP-hydrolyzing) activity	2 out of 7733 genes, 0.0%	5 out of 35661 genes, 0.0%	1
trans-2-enoyl-CoA reductase (NADPH) activity	2 out of 7733 genes, 0.0%	5 out of 35661 genes, 0.0%	1
telomeric DNA binding	2 out of 7733 genes, 0.0%	5 out of 35661 genes, 0.0%	1
galactolipid galactosyltransferase activity	2 out of 7733 genes, 0.0%	5 out of 35661 genes, 0.0%	1
phytochelatin transporter activity	2 out of 7733 genes, 0.0%	5 out of 35661 genes, 0.0%	1
phytochelatin transmembrane transporter activity	2 out of 7733 genes, 0.0%	5 out of 35661 genes, 0.0%	1
pyrophosphatase activity	677 out of 7733 genes, 8.8%	3067 out of 35661 genes, 8.6%	1
CoA carboxylase activity	10 out of 7733 genes, 0.1%	38 out of 35661 genes, 0.1%	1
glucose-6-phosphate dehydrogenase activity	5 out of 7733 genes, 0.1%	17 out of 35661 genes, 0.0%	1
chitinase activity	5 out of 7733 genes, 0.1%	17 out of 35661 genes, 0.0%	1
GTP-dependent protein binding	5 out of 7733 genes, 0.1%	17 out of 35661 genes, 0.0%	1
maltose alpha-glucosidase activity	5 out of 7733 genes, 0.1%	17 out of 35661 genes, 0.0%	1
UDP-arabinose 4-epimerase activity	5 out of 7733 genes, 0.1%	17 out of 35661 genes, 0.0%	1
organic hydroxy compound transmembrane transporter activity	5 out of 7733 genes, 0.1%	17 out of 35661 genes, 0.0%	1
oxidoreductase activity, acting on the CH-NH2 group of donors	29 out of 7733 genes, 0.4%	121 out of 35661 genes, 0.3%	1
adenylyltransferase activity	13 out of 7733 genes, 0.2%	51 out of 35661 genes, 0.1%	1
symporter activity	16 out of 7733 genes, 0.2%	64 out of 35661 genes, 0.2%	1
sterol 24-C-methyltransferase activity	4 out of 7733 genes, 0.1%	13 out of 35661 genes, 0.0%	1
tetrahydrofolylpolyglutamate synthase activity	4 out of 7733 genes, 0.1%	13 out of 35661 genes, 0.0%	1
ionotropic glutamate receptor activity	4 out of 7733 genes, 0.1%	13 out of 35661 genes, 0.0%	1
excitatory extracellular ligand-gated ion channel activity	4 out of 7733 genes, 0.1%	13 out of 35661 genes, 0.0%	1
extracellular-glutamate-gated ion channel activity	4 out of 7733 genes, 0.1%	13 out of 35661 genes, 0.0%	1
glutamate receptor activity	4 out of 7733 genes, 0.1%	13 out of 35661 genes, 0.0%	1
cyclin-dependent protein serine/threonine kinase regulator activity	4 out of 7733 genes, 0.1%	13 out of 35661 genes, 0.0%	1
guanine deaminase activity	3 out of 7733 genes, 0.0%	9 out of 35661 genes, 0.0%	1
protein xylosyltransferase activity	3 out of 7733 genes, 0.0%	9 out of 35661 genes, 0.0%	1
transcription regulatory region DNA binding	3 out of 7733 genes, 0.0%	9 out of 35661 genes, 0.0%	1
lysophospholipid acyltransferase activity	3 out of 7733 genes, 0.0%	9 out of 35661 genes, 0.0%	1
ribonuclease activity	18 out of 7733 genes, 0.2%	73 out of 35661 genes, 0.2%	1
hydrolase activity, acting on acid anhydrides, in phosphorus-containing anhydrides	681 out of 7733 genes, 8.8%	3089 out of 35661 genes, 8.7%	1
protein kinase regulator activity	8 out of 7733 genes, 0.1%	30 out of 35661 genes, 0.1%	1
hydroxymethyl-, formyl- and related transferase activity	17 out of 7733 genes, 0.2%	69 out of 35661 genes, 0.2%	1
oxidoreductase activity, acting on the CH-NH2 group of donors, oxygen as acceptor	14 out of 7733 genes, 0.2%	56 out of 35661 genes, 0.2%	1
sulfur compound binding	14 out of 7733 genes, 0.2%	56 out of 35661 genes, 0.2%	1
oxidoreductase activity, acting on paired donors, with incorporation or reduction of molecular oxygen, reduced flavin or flavoprotein as one donor, and incorporation of one atom of oxygen	7 out of 7733 genes, 0.1%	26 out of 35661 genes, 0.1%	1
dihydrokaempferol 4-reductase activity	7 out of 7733 genes, 0.1%	26 out of 35661 genes, 0.1%	1
aromatase activity	7 out of 7733 genes, 0.1%	26 out of 35661 genes, 0.1%	1
protein transmembrane transporter activity	13 out of 7733 genes, 0.2%	52 out of 35661 genes, 0.1%	1
P-P-bond-hydrolysis-driven protein transmembrane transporter activity	13 out of 7733 genes, 0.2%	52 out of 35661 genes, 0.1%	1
macromolecule transmembrane transporter activity	13 out of 7733 genes, 0.2%	52 out of 35661 genes, 0.1%	1
heat shock protein binding	18 out of 7733 genes, 0.2%	74 out of 35661 genes, 0.2%	1
cysteine-type peptidase activity	38 out of 7733 genes, 0.5%	163 out of 35661 genes, 0.5%	1
RNA helicase activity	6 out of 7733 genes, 0.1%	22 out of 35661 genes, 0.1%	1
1-phosphatidylinositol binding	6 out of 7733 genes, 0.1%	22 out of 35661 genes, 0.1%	1
folic acid transporter activity	6 out of 7733 genes, 0.1%	22 out of 35661 genes, 0.1%	1
vitamin transporter activity	6 out of 7733 genes, 0.1%	22 out of 35661 genes, 0.1%	1
carbohydrate phosphatase activity	17 out of 7733 genes, 0.2%	70 out of 35661 genes, 0.2%	1
clathrin binding	9 out of 7733 genes, 0.1%	35 out of 35661 genes, 0.1%	1
3-dehydroquinate dehydratase activity	5 out of 7733 genes, 0.1%	18 out of 35661 genes, 0.1%	1
shikimate 3-dehydrogenase (NADP+) activity	5 out of 7733 genes, 0.1%	18 out of 35661 genes, 0.1%	1
3-hydroxybutyryl-CoA epimerase activity	5 out of 7733 genes, 0.1%	18 out of 35661 genes, 0.1%	1
alternative oxidase activity	5 out of 7733 genes, 0.1%	18 out of 35661 genes, 0.1%	1
auxin efflux transmembrane transporter activity	5 out of 7733 genes, 0.1%	18 out of 35661 genes, 0.1%	1
phosphorelay sensor kinase activity	11 out of 7733 genes, 0.1%	44 out of 35661 genes, 0.1%	1
microtubule binding	25 out of 7733 genes, 0.3%	106 out of 35661 genes, 0.3%	1
NAD(P)H oxidase activity	8 out of 7733 genes, 0.1%	31 out of 35661 genes, 0.1%	1
DNA binding	364 out of 7733 genes, 4.7%	1649 out of 35661 genes, 4.6%	1
vitamin binding	20 out of 7733 genes, 0.3%	84 out of 35661 genes, 0.2%	1
intramolecular transferase activity	39 out of 7733 genes, 0.5%	169 out of 35661 genes, 0.5%	1
iron ion transmembrane transporter activity	4 out of 7733 genes, 0.1%	14 out of 35661 genes, 0.0%	1
C-methyltransferase activity	4 out of 7733 genes, 0.1%	14 out of 35661 genes, 0.0%	1
porin activity	4 out of 7733 genes, 0.1%	14 out of 35661 genes, 0.0%	1
mannosyl-oligosaccharide mannosidase activity	4 out of 7733 genes, 0.1%	14 out of 35661 genes, 0.0%	1
wide pore channel activity	4 out of 7733 genes, 0.1%	14 out of 35661 genes, 0.0%	1
electron transporter, transferring electrons within CoQH2-cytochrome c reductase complex activity	4 out of 7733 genes, 0.1%	14 out of 35661 genes, 0.0%	1
organic phosphonate transmembrane-transporting ATPase activity	15 out of 7733 genes, 0.2%	62 out of 35661 genes, 0.2%	1
organic phosphonate transmembrane transporter activity	15 out of 7733 genes, 0.2%	62 out of 35661 genes, 0.2%	1
glyceraldehyde-3-phosphate dehydrogenase (NAD+) (phosphorylating) activity	7 out of 7733 genes, 0.1%	27 out of 35661 genes, 0.1%	1
oxidoreductase activity, acting on a sulfur group of donors	65 out of 7733 genes, 0.8%	287 out of 35661 genes, 0.8%	1
translation initiation factor activity	63 out of 7733 genes, 0.8%	278 out of 35661 genes, 0.8%	1
sequence-specific DNA binding transcription factor activity	72 out of 7733 genes, 0.9%	319 out of 35661 genes, 0.9%	1
S-adenosylmethionine-dependent methyltransferase activity	47 out of 7733 genes, 0.6%	206 out of 35661 genes, 0.6%	1
regulatory region DNA binding	3 out of 7733 genes, 0.0%	10 out of 35661 genes, 0.0%	1
regulatory region nucleic acid binding	3 out of 7733 genes, 0.0%	10 out of 35661 genes, 0.0%	1
fumarate hydratase activity	3 out of 7733 genes, 0.0%	10 out of 35661 genes, 0.0%	1
oxidoreductase activity, oxidizing metal ions	3 out of 7733 genes, 0.0%	10 out of 35661 genes, 0.0%	1
NAD-dependent histone deacetylase activity	3 out of 7733 genes, 0.0%	10 out of 35661 genes, 0.0%	1
beta-1,4-mannosyltransferase activity	3 out of 7733 genes, 0.0%	10 out of 35661 genes, 0.0%	1
small conjugating protein binding	3 out of 7733 genes, 0.0%	10 out of 35661 genes, 0.0%	1
monocarboxylic acid binding	3 out of 7733 genes, 0.0%	10 out of 35661 genes, 0.0%	1
NAD-dependent protein deacetylase activity	3 out of 7733 genes, 0.0%	10 out of 35661 genes, 0.0%	1
ubiquitin binding	3 out of 7733 genes, 0.0%	10 out of 35661 genes, 0.0%	1
mannan synthase activity	3 out of 7733 genes, 0.0%	10 out of 35661 genes, 0.0%	1
oxidoreductase activity, acting on a sulfur group of donors, disulfide as acceptor	14 out of 7733 genes, 0.2%	58 out of 35661 genes, 0.2%	1
hydrolase activity, acting on acid anhydrides	686 out of 7733 genes, 8.9%	3129 out of 35661 genes, 8.8%	1
UDP-glucose 4-epimerase activity	9 out of 7733 genes, 0.1%	36 out of 35661 genes, 0.1%	1
phosphatidylinositol phosphate phosphatase activity	6 out of 7733 genes, 0.1%	23 out of 35661 genes, 0.1%	1
motor activity	44 out of 7733 genes, 0.6%	193 out of 35661 genes, 0.5%	1
pectinesterase activity	11 out of 7733 genes, 0.1%	45 out of 35661 genes, 0.1%	1
thiamine pyrophosphate binding	11 out of 7733 genes, 0.1%	45 out of 35661 genes, 0.1%	1
glucuronyl-galactosyl-proteoglycan 4-alpha-N-acetylglucosaminyltransferase activity	2 out of 7733 genes, 0.0%	6 out of 35661 genes, 0.0%	1
2-isopropylmalate synthase activity	2 out of 7733 genes, 0.0%	6 out of 35661 genes, 0.0%	1
3-oxo-5-alpha-steroid 4-dehydrogenase activity	2 out of 7733 genes, 0.0%	6 out of 35661 genes, 0.0%	1
5-methyltetrahydropteroyltriglutamate-homocysteine S-methyltransferase activity	2 out of 7733 genes, 0.0%	6 out of 35661 genes, 0.0%	1
fructose-2,6-bisphosphate 2-phosphatase activity	2 out of 7733 genes, 0.0%	6 out of 35661 genes, 0.0%	1
glutamate 5-kinase activity	2 out of 7733 genes, 0.0%	6 out of 35661 genes, 0.0%	1
glutamate-5-semialdehyde dehydrogenase activity	2 out of 7733 genes, 0.0%	6 out of 35661 genes, 0.0%	1
hydroxymethylglutaryl-CoA synthase activity	2 out of 7733 genes, 0.0%	6 out of 35661 genes, 0.0%	1
isopentenyl-diphosphate delta-isomerase activity	2 out of 7733 genes, 0.0%	6 out of 35661 genes, 0.0%	1
L-lactate dehydrogenase activity	2 out of 7733 genes, 0.0%	6 out of 35661 genes, 0.0%	1
oxygen-dependent protoporphyrinogen oxidase activity	2 out of 7733 genes, 0.0%	6 out of 35661 genes, 0.0%	1
tryptophan-tRNA ligase activity	2 out of 7733 genes, 0.0%	6 out of 35661 genes, 0.0%	1
mannose-1-phosphate guanylyltransferase (GDP) activity	2 out of 7733 genes, 0.0%	6 out of 35661 genes, 0.0%	1
blue light photoreceptor activity	2 out of 7733 genes, 0.0%	6 out of 35661 genes, 0.0%	1
naringenin-chalcone synthase activity	2 out of 7733 genes, 0.0%	6 out of 35661 genes, 0.0%	1
oxidoreductase activity, acting on hydrogen as donor	2 out of 7733 genes, 0.0%	6 out of 35661 genes, 0.0%	1
amidine-lyase activity	2 out of 7733 genes, 0.0%	6 out of 35661 genes, 0.0%	1
SUMO transferase activity	2 out of 7733 genes, 0.0%	6 out of 35661 genes, 0.0%	1
hexitol dehydrogenase activity	2 out of 7733 genes, 0.0%	6 out of 35661 genes, 0.0%	1
steroid dehydrogenase activity, acting on the CH-CH group of donors	2 out of 7733 genes, 0.0%	6 out of 35661 genes, 0.0%	1
5-methyltetrahydropteroyltri-L-glutamate-dependent methyltransferase activity	2 out of 7733 genes, 0.0%	6 out of 35661 genes, 0.0%	1
mannitol dehydrogenase activity	2 out of 7733 genes, 0.0%	6 out of 35661 genes, 0.0%	1
digalactosyldiacylglycerol synthase activity	2 out of 7733 genes, 0.0%	6 out of 35661 genes, 0.0%	1
oxidoreductase activity, acting on hydrogen as donor, with other known acceptors	2 out of 7733 genes, 0.0%	6 out of 35661 genes, 0.0%	1
coenzyme F420 hydrogenase activity	2 out of 7733 genes, 0.0%	6 out of 35661 genes, 0.0%	1
3 iron, 4 sulfur cluster binding	2 out of 7733 genes, 0.0%	6 out of 35661 genes, 0.0%	1
sinapyl alcohol dehydrogenase activity	2 out of 7733 genes, 0.0%	6 out of 35661 genes, 0.0%	1
protoporphyrinogen oxidase activity	2 out of 7733 genes, 0.0%	6 out of 35661 genes, 0.0%	1
solute:cation symporter activity	15 out of 7733 genes, 0.2%	63 out of 35661 genes, 0.2%	1
nucleic acid binding transcription factor activity	72 out of 7733 genes, 0.9%	321 out of 35661 genes, 0.9%	1
cyclin-dependent protein serine/threonine kinase activity	5 out of 7733 genes, 0.1%	19 out of 35661 genes, 0.1%	1
UDP-glucuronate decarboxylase activity	5 out of 7733 genes, 0.1%	19 out of 35661 genes, 0.1%	1
cyclin-dependent protein kinase activity	5 out of 7733 genes, 0.1%	19 out of 35661 genes, 0.1%	1
protein phosphatase type 2A regulator activity	12 out of 7733 genes, 0.2%	50 out of 35661 genes, 0.1%	1
protein phosphatase regulator activity	12 out of 7733 genes, 0.2%	50 out of 35661 genes, 0.1%	1
anion transmembrane transporter activity	83 out of 7733 genes, 1.1%	372 out of 35661 genes, 1.0%	1
Ras GTPase activator activity	7 out of 7733 genes, 0.1%	28 out of 35661 genes, 0.1%	1
lysine N-methyltransferase activity	7 out of 7733 genes, 0.1%	28 out of 35661 genes, 0.1%	1
protein-lysine N-methyltransferase activity	7 out of 7733 genes, 0.1%	28 out of 35661 genes, 0.1%	1
histone-lysine N-methyltransferase activity	7 out of 7733 genes, 0.1%	28 out of 35661 genes, 0.1%	1
trehalose-phosphatase activity	9 out of 7733 genes, 0.1%	37 out of 35661 genes, 0.1%	1
uridine kinase activity	9 out of 7733 genes, 0.1%	37 out of 35661 genes, 0.1%	1
cofactor transporter activity	9 out of 7733 genes, 0.1%	37 out of 35661 genes, 0.1%	1
acetyl-CoA:L-glutamate N-acetyltransferase activity	4 out of 7733 genes, 0.1%	15 out of 35661 genes, 0.0%	1
RNA polymerase II transcription factor binding transcription factor activity	6 out of 7733 genes, 0.1%	24 out of 35661 genes, 0.1%	1
RNA polymerase II transcription cofactor activity	6 out of 7733 genes, 0.1%	24 out of 35661 genes, 0.1%	1
Rab GTPase activator activity	6 out of 7733 genes, 0.1%	24 out of 35661 genes, 0.1%	1
neutral amino acid transmembrane transporter activity	6 out of 7733 genes, 0.1%	24 out of 35661 genes, 0.1%	1
SNAP receptor activity	8 out of 7733 genes, 0.1%	33 out of 35661 genes, 0.1%	1
sugar-phosphatase activity	8 out of 7733 genes, 0.1%	33 out of 35661 genes, 0.1%	1
aminoacyl-tRNA editing activity	10 out of 7733 genes, 0.1%	42 out of 35661 genes, 0.1%	1
copper ion transmembrane transporter activity	10 out of 7733 genes, 0.1%	42 out of 35661 genes, 0.1%	1
hydrolase activity, acting on carbon-nitrogen (but not peptide) bonds, in cyclic amidines	12 out of 7733 genes, 0.2%	51 out of 35661 genes, 0.1%	1
phosphatase regulator activity	12 out of 7733 genes, 0.2%	51 out of 35661 genes, 0.1%	1
acetate-CoA ligase activity	3 out of 7733 genes, 0.0%	11 out of 35661 genes, 0.0%	1
ribose phosphate diphosphokinase activity	3 out of 7733 genes, 0.0%	11 out of 35661 genes, 0.0%	1
glutamate-tRNA ligase activity	3 out of 7733 genes, 0.0%	11 out of 35661 genes, 0.0%	1
glycogenin glucosyltransferase activity	3 out of 7733 genes, 0.0%	11 out of 35661 genes, 0.0%	1
sucrose transmembrane transporter activity	3 out of 7733 genes, 0.0%	11 out of 35661 genes, 0.0%	1
chlorophyllide a oxygenase [overall] activity	3 out of 7733 genes, 0.0%	11 out of 35661 genes, 0.0%	1
lithium:proton antiporter activity	3 out of 7733 genes, 0.0%	11 out of 35661 genes, 0.0%	1
basic amino acid transmembrane transporter activity	3 out of 7733 genes, 0.0%	11 out of 35661 genes, 0.0%	1
CDP-alcohol phosphatidyltransferase activity	3 out of 7733 genes, 0.0%	11 out of 35661 genes, 0.0%	1
galactinol-raffinose galactosyltransferase activity	3 out of 7733 genes, 0.0%	11 out of 35661 genes, 0.0%	1
phosphate transmembrane transporter activity	35 out of 7733 genes, 0.5%	156 out of 35661 genes, 0.4%	1
acetyl-CoA carboxylase activity	5 out of 7733 genes, 0.1%	20 out of 35661 genes, 0.1%	1
isocitrate dehydrogenase (NADP+) activity	5 out of 7733 genes, 0.1%	20 out of 35661 genes, 0.1%	1
electron carrier activity	135 out of 7733 genes, 1.7%	615 out of 35661 genes, 1.7%	1
metalloexopeptidase activity	12 out of 7733 genes, 0.2%	52 out of 35661 genes, 0.1%	1
sugar:proton symporter activity	10 out of 7733 genes, 0.1%	43 out of 35661 genes, 0.1%	1
cation:sugar symporter activity	10 out of 7733 genes, 0.1%	43 out of 35661 genes, 0.1%	1
monosaccharide binding	10 out of 7733 genes, 0.1%	43 out of 35661 genes, 0.1%	1
aminopeptidase activity	17 out of 7733 genes, 0.2%	75 out of 35661 genes, 0.2%	1
cysteine-type endopeptidase activity	8 out of 7733 genes, 0.1%	34 out of 35661 genes, 0.1%	1
hydrogen-exporting ATPase activity, phosphorylative mechanism	6 out of 7733 genes, 0.1%	25 out of 35661 genes, 0.1%	1
glycerol-3-phosphate dehydrogenase [NAD+] activity	4 out of 7733 genes, 0.1%	16 out of 35661 genes, 0.0%	1
NAD+ kinase activity	2 out of 7733 genes, 0.0%	7 out of 35661 genes, 0.0%	1
alditol:NADP+ 1-oxidoreductase activity	2 out of 7733 genes, 0.0%	7 out of 35661 genes, 0.0%	1
glutamate decarboxylase activity	2 out of 7733 genes, 0.0%	7 out of 35661 genes, 0.0%	1
5'-nucleotidase activity	2 out of 7733 genes, 0.0%	7 out of 35661 genes, 0.0%	1
GTP diphosphokinase activity	2 out of 7733 genes, 0.0%	7 out of 35661 genes, 0.0%	1
glucose-1-phosphate adenylyltransferase activity	2 out of 7733 genes, 0.0%	7 out of 35661 genes, 0.0%	1
calcium-dependent protein serine/threonine kinase activity	2 out of 7733 genes, 0.0%	7 out of 35661 genes, 0.0%	1
auxin binding	2 out of 7733 genes, 0.0%	7 out of 35661 genes, 0.0%	1
calcium-dependent protein kinase activity	2 out of 7733 genes, 0.0%	7 out of 35661 genes, 0.0%	1
glucuronosyltransferase activity	2 out of 7733 genes, 0.0%	7 out of 35661 genes, 0.0%	1
inositol 3-alpha-galactosyltransferase activity	2 out of 7733 genes, 0.0%	7 out of 35661 genes, 0.0%	1
anthranilate N-benzoyltransferase activity	2 out of 7733 genes, 0.0%	7 out of 35661 genes, 0.0%	1
2-methyl-6-phytyl-1,4-benzoquinone methyltransferase activity	2 out of 7733 genes, 0.0%	7 out of 35661 genes, 0.0%	1
glutathione transferase activity	7 out of 7733 genes, 0.1%	30 out of 35661 genes, 0.1%	1
hexokinase activity	7 out of 7733 genes, 0.1%	30 out of 35661 genes, 0.1%	1
phosphoenolpyruvate carboxylase activity	7 out of 7733 genes, 0.1%	30 out of 35661 genes, 0.1%	1
ligase activity, forming carbon-nitrogen bonds	64 out of 7733 genes, 0.8%	292 out of 35661 genes, 0.8%	1
monocarboxylic acid transmembrane transporter activity	5 out of 7733 genes, 0.1%	21 out of 35661 genes, 0.1%	1
efflux transmembrane transporter activity	5 out of 7733 genes, 0.1%	21 out of 35661 genes, 0.1%	1
anthocyanidin 3-O-glucosyltransferase activity	5 out of 7733 genes, 0.1%	21 out of 35661 genes, 0.1%	1
ligase activity, forming carbon-carbon bonds	10 out of 7733 genes, 0.1%	44 out of 35661 genes, 0.1%	1
protein binding	588 out of 7733 genes, 7.6%	2708 out of 35661 genes, 7.6%	1
NADP binding	43 out of 7733 genes, 0.6%	196 out of 35661 genes, 0.5%	1
N-acetyltransferase activity	28 out of 7733 genes, 0.4%	127 out of 35661 genes, 0.4%	1
ATP-dependent DNA helicase activity	18 out of 7733 genes, 0.2%	81 out of 35661 genes, 0.2%	1
manganese ion binding	18 out of 7733 genes, 0.2%	81 out of 35661 genes, 0.2%	1
guanyl-nucleotide exchange factor activity	8 out of 7733 genes, 0.1%	35 out of 35661 genes, 0.1%	1
L-ascorbic acid binding	8 out of 7733 genes, 0.1%	35 out of 35661 genes, 0.1%	1
double-stranded RNA binding	3 out of 7733 genes, 0.0%	12 out of 35661 genes, 0.0%	1
mRNA (guanine-N7-)-methyltransferase activity	3 out of 7733 genes, 0.0%	12 out of 35661 genes, 0.0%	1
photoreceptor activity	3 out of 7733 genes, 0.0%	12 out of 35661 genes, 0.0%	1
disaccharide transmembrane transporter activity	3 out of 7733 genes, 0.0%	12 out of 35661 genes, 0.0%	1
phospholipase activator activity	3 out of 7733 genes, 0.0%	12 out of 35661 genes, 0.0%	1
UDP-xylosyltransferase activity	3 out of 7733 genes, 0.0%	12 out of 35661 genes, 0.0%	1
hormone binding	3 out of 7733 genes, 0.0%	12 out of 35661 genes, 0.0%	1
glucuronosyl-N-acetylglucosaminyl-proteoglycan 4-alpha-N-acetylglucosaminyltransferase activity	3 out of 7733 genes, 0.0%	12 out of 35661 genes, 0.0%	1
lipase activator activity	3 out of 7733 genes, 0.0%	12 out of 35661 genes, 0.0%	1
solute:proton antiporter activity	16 out of 7733 genes, 0.2%	72 out of 35661 genes, 0.2%	1
glutamate-ammonia ligase activity	6 out of 7733 genes, 0.1%	26 out of 35661 genes, 0.1%	1
ammonia ligase activity	6 out of 7733 genes, 0.1%	26 out of 35661 genes, 0.1%	1
acid-ammonia (or amide) ligase activity	6 out of 7733 genes, 0.1%	26 out of 35661 genes, 0.1%	1
CoA-ligase activity	14 out of 7733 genes, 0.2%	63 out of 35661 genes, 0.2%	1
acid-thiol ligase activity	14 out of 7733 genes, 0.2%	63 out of 35661 genes, 0.2%	1
aspartyl esterase activity	9 out of 7733 genes, 0.1%	40 out of 35661 genes, 0.1%	1
organic anion transmembrane transporter activity	36 out of 7733 genes, 0.5%	165 out of 35661 genes, 0.5%	1
carbohydrate transmembrane transporter activity	20 out of 7733 genes, 0.3%	91 out of 35661 genes, 0.3%	1
carbohydrate transporter activity	20 out of 7733 genes, 0.3%	91 out of 35661 genes, 0.3%	1
pyruvate decarboxylase activity	4 out of 7733 genes, 0.1%	17 out of 35661 genes, 0.0%	1
isoleucine-tRNA ligase activity	4 out of 7733 genes, 0.1%	17 out of 35661 genes, 0.0%	1
intramolecular oxidoreductase activity, transposing C=C bonds	4 out of 7733 genes, 0.1%	17 out of 35661 genes, 0.0%	1
endoribonuclease activity, producing 5'-phosphomonoesters	7 out of 7733 genes, 0.1%	31 out of 35661 genes, 0.1%	1
phosphorelay response regulator activity	10 out of 7733 genes, 0.1%	45 out of 35661 genes, 0.1%	1
sequence-specific DNA binding	46 out of 7733 genes, 0.6%	212 out of 35661 genes, 0.6%	1
diphosphotransferase activity	5 out of 7733 genes, 0.1%	22 out of 35661 genes, 0.1%	1
oxygen binding	5 out of 7733 genes, 0.1%	22 out of 35661 genes, 0.1%	1
tubulin binding	26 out of 7733 genes, 0.3%	120 out of 35661 genes, 0.3%	1
unfolded protein binding	80 out of 7733 genes, 1.0%	371 out of 35661 genes, 1.0%	1
oxo-acid-lyase activity	9 out of 7733 genes, 0.1%	41 out of 35661 genes, 0.1%	1
fatty-acyl-CoA binding	2 out of 7733 genes, 0.0%	8 out of 35661 genes, 0.0%	1
gamma-glutamyltransferase activity	2 out of 7733 genes, 0.0%	8 out of 35661 genes, 0.0%	1
N2-acetyl-L-ornithine:2-oxoglutarate 5-aminotransferase activity	2 out of 7733 genes, 0.0%	8 out of 35661 genes, 0.0%	1
aspartate kinase activity	2 out of 7733 genes, 0.0%	8 out of 35661 genes, 0.0%	1
dUTP diphosphatase activity	2 out of 7733 genes, 0.0%	8 out of 35661 genes, 0.0%	1
formate-tetrahydrofolate ligase activity	2 out of 7733 genes, 0.0%	8 out of 35661 genes, 0.0%	1
asparagine-tRNA ligase activity	2 out of 7733 genes, 0.0%	8 out of 35661 genes, 0.0%	1
proline-tRNA ligase activity	2 out of 7733 genes, 0.0%	8 out of 35661 genes, 0.0%	1
GDP-mannose 4,6-dehydratase activity	2 out of 7733 genes, 0.0%	8 out of 35661 genes, 0.0%	1
Ran GTPase binding	2 out of 7733 genes, 0.0%	8 out of 35661 genes, 0.0%	1
glycerate kinase activity	2 out of 7733 genes, 0.0%	8 out of 35661 genes, 0.0%	1
fatty acid elongase activity	2 out of 7733 genes, 0.0%	8 out of 35661 genes, 0.0%	1
sterol 3-beta-glucosyltransferase activity	2 out of 7733 genes, 0.0%	8 out of 35661 genes, 0.0%	1
3-hydroxyacyl-CoA dehydratase activity	2 out of 7733 genes, 0.0%	8 out of 35661 genes, 0.0%	1
oxidoreductase activity, acting on other nitrogenous compounds as donors, with NAD or NADP as acceptor	2 out of 7733 genes, 0.0%	8 out of 35661 genes, 0.0%	1
tropine dehydrogenase activity	2 out of 7733 genes, 0.0%	8 out of 35661 genes, 0.0%	1
Hsp90 protein binding	2 out of 7733 genes, 0.0%	8 out of 35661 genes, 0.0%	1
mannose-phosphate guanylyltransferase activity	6 out of 7733 genes, 0.1%	27 out of 35661 genes, 0.1%	1
solute:proton symporter activity	10 out of 7733 genes, 0.1%	46 out of 35661 genes, 0.1%	1
alpha,alpha-trehalose-phosphate synthase (UDP-forming) activity	7 out of 7733 genes, 0.1%	32 out of 35661 genes, 0.1%	1
triglyceride lipase activity	7 out of 7733 genes, 0.1%	32 out of 35661 genes, 0.1%	1
anion channel activity	7 out of 7733 genes, 0.1%	32 out of 35661 genes, 0.1%	1
voltage-gated anion channel activity	7 out of 7733 genes, 0.1%	32 out of 35661 genes, 0.1%	1
adenine phosphoribosyltransferase activity	3 out of 7733 genes, 0.0%	13 out of 35661 genes, 0.0%	1
carbonate dehydratase activity	3 out of 7733 genes, 0.0%	13 out of 35661 genes, 0.0%	1
mannosyl-oligosaccharide 1,2-alpha-mannosidase activity	3 out of 7733 genes, 0.0%	13 out of 35661 genes, 0.0%	1
alcohol dehydrogenase (NADP+) activity	3 out of 7733 genes, 0.0%	13 out of 35661 genes, 0.0%	1
heme transporter activity	3 out of 7733 genes, 0.0%	13 out of 35661 genes, 0.0%	1
phosphatidylinositol phosphate 4-phosphatase activity	3 out of 7733 genes, 0.0%	13 out of 35661 genes, 0.0%	1
phosphatidylinositol-4-phosphate phosphatase activity	3 out of 7733 genes, 0.0%	13 out of 35661 genes, 0.0%	1
cis-zeatin O-beta-D-glucosyltransferase activity	3 out of 7733 genes, 0.0%	13 out of 35661 genes, 0.0%	1
phosphatidylinositol monophosphate phosphatase activity	3 out of 7733 genes, 0.0%	13 out of 35661 genes, 0.0%	1
microtubule motor activity	27 out of 7733 genes, 0.3%	126 out of 35661 genes, 0.4%	1
beta-fructofuranosidase activity	8 out of 7733 genes, 0.1%	37 out of 35661 genes, 0.1%	1
solute:cation antiporter activity	16 out of 7733 genes, 0.2%	75 out of 35661 genes, 0.2%	1
extracellular ligand-gated ion channel activity	5 out of 7733 genes, 0.1%	23 out of 35661 genes, 0.1%	1
NADH dehydrogenase (ubiquinone) activity	30 out of 7733 genes, 0.4%	141 out of 35661 genes, 0.4%	1
NADH dehydrogenase (quinone) activity	30 out of 7733 genes, 0.4%	141 out of 35661 genes, 0.4%	1
DNA helicase activity	21 out of 7733 genes, 0.3%	99 out of 35661 genes, 0.3%	1
transferase activity, transferring acyl groups other than amino-acyl groups	106 out of 7733 genes, 1.4%	496 out of 35661 genes, 1.4%	1
deaminase activity	6 out of 7733 genes, 0.1%	28 out of 35661 genes, 0.1%	1
inositol phosphate phosphatase activity	6 out of 7733 genes, 0.1%	28 out of 35661 genes, 0.1%	1
ligase activity, forming carbon-sulfur bonds	25 out of 7733 genes, 0.3%	118 out of 35661 genes, 0.3%	1
polygalacturonase activity	7 out of 7733 genes, 0.1%	33 out of 35661 genes, 0.1%	1
5'-3' DNA helicase activity	7 out of 7733 genes, 0.1%	33 out of 35661 genes, 0.1%	1
ATP-dependent 5'-3' DNA helicase activity	7 out of 7733 genes, 0.1%	33 out of 35661 genes, 0.1%	1
biotin carboxylase activity	8 out of 7733 genes, 0.1%	38 out of 35661 genes, 0.1%	1
endoribonuclease activity	8 out of 7733 genes, 0.1%	38 out of 35661 genes, 0.1%	1
coenzyme binding	224 out of 7733 genes, 2.9%	1048 out of 35661 genes, 2.9%	1
NADH dehydrogenase activity	33 out of 7733 genes, 0.4%	157 out of 35661 genes, 0.4%	1
peptide receptor activity	2 out of 7733 genes, 0.0%	9 out of 35661 genes, 0.0%	1
asparaginase activity	2 out of 7733 genes, 0.0%	9 out of 35661 genes, 0.0%	1
guanylate cyclase activity	2 out of 7733 genes, 0.0%	9 out of 35661 genes, 0.0%	1
protein geranylgeranyltransferase activity	2 out of 7733 genes, 0.0%	9 out of 35661 genes, 0.0%	1
transmembrane receptor protein serine/threonine kinase activity	2 out of 7733 genes, 0.0%	9 out of 35661 genes, 0.0%	1
guanosine-3',5'-bis(diphosphate) 3'-diphosphatase activity	2 out of 7733 genes, 0.0%	9 out of 35661 genes, 0.0%	1
xylan 1,4-beta-xylosidase activity	2 out of 7733 genes, 0.0%	9 out of 35661 genes, 0.0%	1
heme-transporting ATPase activity	2 out of 7733 genes, 0.0%	9 out of 35661 genes, 0.0%	1
AMP binding	2 out of 7733 genes, 0.0%	9 out of 35661 genes, 0.0%	1
diphosphoric monoester hydrolase activity	2 out of 7733 genes, 0.0%	9 out of 35661 genes, 0.0%	1
alkane 1-monooxygenase activity	2 out of 7733 genes, 0.0%	9 out of 35661 genes, 0.0%	1
metal ion:proton antiporter activity	2 out of 7733 genes, 0.0%	9 out of 35661 genes, 0.0%	1
glucan endo-1,3-beta-glucanase activity, C-3 substituted reducing group	2 out of 7733 genes, 0.0%	9 out of 35661 genes, 0.0%	1
glucan endo-1,4-beta-glucanase activity, C-3 substituted reducing group	2 out of 7733 genes, 0.0%	9 out of 35661 genes, 0.0%	1
xylanase activity	2 out of 7733 genes, 0.0%	9 out of 35661 genes, 0.0%	1
2-acylglycerol O-acyltransferase activity	3 out of 7733 genes, 0.0%	14 out of 35661 genes, 0.0%	1
ferrochelatase activity	3 out of 7733 genes, 0.0%	14 out of 35661 genes, 0.0%	1
procollagen-proline 4-dioxygenase activity	3 out of 7733 genes, 0.0%	14 out of 35661 genes, 0.0%	1
sphingomyelin phosphodiesterase activity	3 out of 7733 genes, 0.0%	14 out of 35661 genes, 0.0%	1
procollagen-proline dioxygenase activity	3 out of 7733 genes, 0.0%	14 out of 35661 genes, 0.0%	1
peptidyl-proline dioxygenase activity	3 out of 7733 genes, 0.0%	14 out of 35661 genes, 0.0%	1
peptidyl-proline 4-dioxygenase activity	3 out of 7733 genes, 0.0%	14 out of 35661 genes, 0.0%	1
peptide deformylase activity	3 out of 7733 genes, 0.0%	14 out of 35661 genes, 0.0%	1
ribokinase activity	4 out of 7733 genes, 0.1%	19 out of 35661 genes, 0.1%	1
omega peptidase activity	4 out of 7733 genes, 0.1%	19 out of 35661 genes, 0.1%	1
organophosphate ester transmembrane transporter activity	27 out of 7733 genes, 0.3%	129 out of 35661 genes, 0.4%	1
mannose-1-phosphate guanylyltransferase activity	5 out of 7733 genes, 0.1%	24 out of 35661 genes, 0.1%	1
phosphogluconate dehydrogenase (decarboxylating) activity	5 out of 7733 genes, 0.1%	24 out of 35661 genes, 0.1%	1
2 iron, 2 sulfur cluster binding	16 out of 7733 genes, 0.2%	77 out of 35661 genes, 0.2%	1
guanylyltransferase activity	6 out of 7733 genes, 0.1%	29 out of 35661 genes, 0.1%	1
acetylglucosaminyltransferase activity	12 out of 7733 genes, 0.2%	58 out of 35661 genes, 0.2%	1
hydrolase activity, acting on carbon-nitrogen (but not peptide) bonds	50 out of 7733 genes, 0.6%	238 out of 35661 genes, 0.7%	1
amino acid transmembrane transporter activity	17 out of 7733 genes, 0.2%	82 out of 35661 genes, 0.2%	1
ADP transmembrane transporter activity	7 out of 7733 genes, 0.1%	34 out of 35661 genes, 0.1%	1
endonuclease activity, active with either ribo- or deoxyribonucleic acids and producing 5'-phosphomonoesters	7 out of 7733 genes, 0.1%	34 out of 35661 genes, 0.1%	1
flavin adenine dinucleotide binding	76 out of 7733 genes, 1.0%	361 out of 35661 genes, 1.0%	1
oxidoreductase activity, acting on the aldehyde or oxo group of donors, disulfide as acceptor	11 out of 7733 genes, 0.1%	54 out of 35661 genes, 0.2%	1
sugar transmembrane transporter activity	14 out of 7733 genes, 0.2%	69 out of 35661 genes, 0.2%	1
ubiquitin-specific protease activity	5 out of 7733 genes, 0.1%	25 out of 35661 genes, 0.1%	1
starch binding	4 out of 7733 genes, 0.1%	20 out of 35661 genes, 0.1%	1
aminoacyl-tRNA hydrolase activity	3 out of 7733 genes, 0.0%	15 out of 35661 genes, 0.0%	1
xylulokinase activity	3 out of 7733 genes, 0.0%	15 out of 35661 genes, 0.0%	1
voltage-gated chloride channel activity	3 out of 7733 genes, 0.0%	15 out of 35661 genes, 0.0%	1
chloride channel activity	3 out of 7733 genes, 0.0%	15 out of 35661 genes, 0.0%	1
water transmembrane transporter activity	3 out of 7733 genes, 0.0%	15 out of 35661 genes, 0.0%	1
chloride transmembrane transporter activity	3 out of 7733 genes, 0.0%	15 out of 35661 genes, 0.0%	1
water channel activity	3 out of 7733 genes, 0.0%	15 out of 35661 genes, 0.0%	1
starch synthase activity	8 out of 7733 genes, 0.1%	40 out of 35661 genes, 0.1%	1
NAD+ diphosphatase activity	2 out of 7733 genes, 0.0%	10 out of 35661 genes, 0.0%	1
transcription coactivator activity	2 out of 7733 genes, 0.0%	10 out of 35661 genes, 0.0%	1
ATP-dependent RNA helicase activity	2 out of 7733 genes, 0.0%	10 out of 35661 genes, 0.0%	1
glucokinase activity	2 out of 7733 genes, 0.0%	10 out of 35661 genes, 0.0%	1
homoserine dehydrogenase activity	2 out of 7733 genes, 0.0%	10 out of 35661 genes, 0.0%	1
malate dehydrogenase (decarboxylating) (NAD+) activity	2 out of 7733 genes, 0.0%	10 out of 35661 genes, 0.0%	1
L-threonine ammonia-lyase activity	2 out of 7733 genes, 0.0%	10 out of 35661 genes, 0.0%	1
tRNA (guanine-N2-)-methyltransferase activity	2 out of 7733 genes, 0.0%	10 out of 35661 genes, 0.0%	1
methionine-tRNA ligase activity	2 out of 7733 genes, 0.0%	10 out of 35661 genes, 0.0%	1
protein prenyltransferase activity	2 out of 7733 genes, 0.0%	10 out of 35661 genes, 0.0%	1
oxidoreductase activity, acting on paired donors, with incorporation or reduction of molecular oxygen, reduced iron-sulfur protein as one donor, and incorporation of one atom of oxygen	2 out of 7733 genes, 0.0%	10 out of 35661 genes, 0.0%	1
snoRNA binding	2 out of 7733 genes, 0.0%	10 out of 35661 genes, 0.0%	1
L-gulonolactone oxidase activity	2 out of 7733 genes, 0.0%	10 out of 35661 genes, 0.0%	1
chaperone binding	2 out of 7733 genes, 0.0%	10 out of 35661 genes, 0.0%	1
phosphoglucan, water dikinase activity	2 out of 7733 genes, 0.0%	10 out of 35661 genes, 0.0%	1
beta-glucanase activity	2 out of 7733 genes, 0.0%	10 out of 35661 genes, 0.0%	1
protochlorophyllide reductase activity	7 out of 7733 genes, 0.1%	36 out of 35661 genes, 0.1%	1
phosphotransferase activity, carboxyl group as acceptor	7 out of 7733 genes, 0.1%	36 out of 35661 genes, 0.1%	1
kinase regulator activity	9 out of 7733 genes, 0.1%	46 out of 35661 genes, 0.1%	1
acyl-CoA dehydrogenase activity	10 out of 7733 genes, 0.1%	51 out of 35661 genes, 0.1%	1
dihydrolipoyl dehydrogenase activity	5 out of 7733 genes, 0.1%	26 out of 35661 genes, 0.1%	1
ATP:ADP antiporter activity	4 out of 7733 genes, 0.1%	21 out of 35661 genes, 0.1%	1
oxidoreductase activity, acting on NAD(P)H, quinone or similar compound as acceptor	37 out of 7733 genes, 0.5%	182 out of 35661 genes, 0.5%	1
acetolactate synthase activity	3 out of 7733 genes, 0.0%	16 out of 35661 genes, 0.0%	1
5S rRNA binding	3 out of 7733 genes, 0.0%	16 out of 35661 genes, 0.0%	1
phosphotransferase activity, paired acceptors	3 out of 7733 genes, 0.0%	16 out of 35661 genes, 0.0%	1
galactolipase activity	3 out of 7733 genes, 0.0%	16 out of 35661 genes, 0.0%	1
nucleoside kinase activity	9 out of 7733 genes, 0.1%	47 out of 35661 genes, 0.1%	1
3-oxoacyl-[acyl-carrier-protein] reductase (NADPH) activity	6 out of 7733 genes, 0.1%	32 out of 35661 genes, 0.1%	1
galactokinase activity	2 out of 7733 genes, 0.0%	11 out of 35661 genes, 0.0%	1
ketol-acid reductoisomerase activity	2 out of 7733 genes, 0.0%	11 out of 35661 genes, 0.0%	1
manganese ion transmembrane transporter activity	2 out of 7733 genes, 0.0%	11 out of 35661 genes, 0.0%	1
oxidoreductase activity, acting on a sulfur group of donors, oxygen as acceptor	2 out of 7733 genes, 0.0%	11 out of 35661 genes, 0.0%	1
glycopeptide alpha-N-acetylgalactosaminidase activity	2 out of 7733 genes, 0.0%	11 out of 35661 genes, 0.0%	1
polygalacturonate 4-alpha-galacturonosyltransferase activity	2 out of 7733 genes, 0.0%	11 out of 35661 genes, 0.0%	1
radical SAM enzyme activity	2 out of 7733 genes, 0.0%	11 out of 35661 genes, 0.0%	1
aconitate hydratase activity	5 out of 7733 genes, 0.1%	27 out of 35661 genes, 0.1%	1
small conjugating protein-specific protease activity	5 out of 7733 genes, 0.1%	27 out of 35661 genes, 0.1%	1
anion transmembrane-transporting ATPase activity	18 out of 7733 genes, 0.2%	92 out of 35661 genes, 0.3%	1
acetyltransferase activity	34 out of 7733 genes, 0.4%	170 out of 35661 genes, 0.5%	1
steroid dehydrogenase activity	4 out of 7733 genes, 0.1%	22 out of 35661 genes, 0.1%	1
O-acetyltransferase activity	4 out of 7733 genes, 0.1%	22 out of 35661 genes, 0.1%	1
hydroquinone:oxygen oxidoreductase activity	11 out of 7733 genes, 0.1%	58 out of 35661 genes, 0.2%	1
transcription factor binding transcription factor activity	10 out of 7733 genes, 0.1%	53 out of 35661 genes, 0.1%	1
transcription cofactor activity	10 out of 7733 genes, 0.1%	53 out of 35661 genes, 0.1%	1
prenyltransferase activity	8 out of 7733 genes, 0.1%	43 out of 35661 genes, 0.1%	1
ATP transmembrane transporter activity	7 out of 7733 genes, 0.1%	38 out of 35661 genes, 0.1%	1
DNA photolyase activity	3 out of 7733 genes, 0.0%	17 out of 35661 genes, 0.0%	1
methylmalonate-semialdehyde dehydrogenase (acylating) activity	3 out of 7733 genes, 0.0%	17 out of 35661 genes, 0.0%	1
arginine-tRNA ligase activity	3 out of 7733 genes, 0.0%	17 out of 35661 genes, 0.0%	1
CoA hydrolase activity	3 out of 7733 genes, 0.0%	17 out of 35661 genes, 0.0%	1
trans-zeatin O-beta-D-glucosyltransferase activity	3 out of 7733 genes, 0.0%	17 out of 35661 genes, 0.0%	1
sodium ion transmembrane transporter activity	6 out of 7733 genes, 0.1%	33 out of 35661 genes, 0.1%	1
peroxiredoxin activity	6 out of 7733 genes, 0.1%	33 out of 35661 genes, 0.1%	1
glutathione-disulfide reductase activity	5 out of 7733 genes, 0.1%	28 out of 35661 genes, 0.1%	1
glycine-tRNA ligase activity	5 out of 7733 genes, 0.1%	28 out of 35661 genes, 0.1%	1
peptidase activity, acting on L-amino acid peptides	207 out of 7733 genes, 2.7%	995 out of 35661 genes, 2.8%	1
DNA topoisomerase type II (ATP-hydrolyzing) activity	4 out of 7733 genes, 0.1%	23 out of 35661 genes, 0.1%	1
DNA topoisomerase II activity	4 out of 7733 genes, 0.1%	23 out of 35661 genes, 0.1%	1
RNA-dependent ATPase activity	2 out of 7733 genes, 0.0%	12 out of 35661 genes, 0.0%	1
protein histidine kinase binding	2 out of 7733 genes, 0.0%	12 out of 35661 genes, 0.0%	1
nucleoside-triphosphate diphosphatase activity	2 out of 7733 genes, 0.0%	12 out of 35661 genes, 0.0%	1
acyl-CoA hydrolase activity	2 out of 7733 genes, 0.0%	12 out of 35661 genes, 0.0%	1
ATP-dependent peptidase activity	7 out of 7733 genes, 0.1%	39 out of 35661 genes, 0.1%	1
hydrolase activity, acting on carbon-nitrogen (but not peptide) bonds, in cyclic amides	7 out of 7733 genes, 0.1%	39 out of 35661 genes, 0.1%	1
cofactor binding	301 out of 7733 genes, 3.9%	1439 out of 35661 genes, 4.0%	1
nutrient reservoir activity	6 out of 7733 genes, 0.1%	34 out of 35661 genes, 0.1%	1
nuclease activity	47 out of 7733 genes, 0.6%	237 out of 35661 genes, 0.7%	1
nucleotide transmembrane transporter activity	11 out of 7733 genes, 0.1%	60 out of 35661 genes, 0.2%	1
lysophospholipase activity	3 out of 7733 genes, 0.0%	18 out of 35661 genes, 0.1%	1
sulfotransferase activity	3 out of 7733 genes, 0.0%	18 out of 35661 genes, 0.1%	1
S-methyltransferase activity	3 out of 7733 genes, 0.0%	18 out of 35661 genes, 0.1%	1
nucleotidase activity	3 out of 7733 genes, 0.0%	18 out of 35661 genes, 0.1%	1
rRNA binding	50 out of 7733 genes, 0.6%	253 out of 35661 genes, 0.7%	1
adenine nucleotide transmembrane transporter activity	7 out of 7733 genes, 0.1%	40 out of 35661 genes, 0.1%	1
purine ribonucleotide transmembrane transporter activity	7 out of 7733 genes, 0.1%	40 out of 35661 genes, 0.1%	1
purine nucleotide transmembrane transporter activity	7 out of 7733 genes, 0.1%	40 out of 35661 genes, 0.1%	1
carboxylic ester hydrolase activity	45 out of 7733 genes, 0.6%	229 out of 35661 genes, 0.6%	1
squalene monooxygenase activity	4 out of 7733 genes, 0.1%	24 out of 35661 genes, 0.1%	1
pyridoxal phosphate binding	55 out of 7733 genes, 0.7%	278 out of 35661 genes, 0.8%	1
protein binding transcription factor activity	10 out of 7733 genes, 0.1%	56 out of 35661 genes, 0.2%	1
carbon-oxygen lyase activity, acting on phosphates	10 out of 7733 genes, 0.1%	56 out of 35661 genes, 0.2%	1
O-acyltransferase activity	17 out of 7733 genes, 0.2%	92 out of 35661 genes, 0.3%	1
hydroxymethylglutaryl-CoA reductase (NADPH) activity	2 out of 7733 genes, 0.0%	13 out of 35661 genes, 0.0%	1
L,L-diaminopimelate aminotransferase activity	2 out of 7733 genes, 0.0%	13 out of 35661 genes, 0.0%	1
oxidoreductase activity, acting on the CH-NH2 group of donors, NAD or NADP as acceptor	8 out of 7733 genes, 0.1%	46 out of 35661 genes, 0.1%	1
cysteine synthase activity	3 out of 7733 genes, 0.0%	19 out of 35661 genes, 0.1%	1
histone deacetylase activity	3 out of 7733 genes, 0.0%	19 out of 35661 genes, 0.1%	1
hydroxymethylglutaryl-CoA lyase activity	3 out of 7733 genes, 0.0%	19 out of 35661 genes, 0.1%	1
arsenite secondary active transmembrane transporter activity	3 out of 7733 genes, 0.0%	19 out of 35661 genes, 0.1%	1
arsenite-transmembrane transporting ATPase activity	3 out of 7733 genes, 0.0%	19 out of 35661 genes, 0.1%	1
deacetylase activity	3 out of 7733 genes, 0.0%	19 out of 35661 genes, 0.1%	1
protein deacetylase activity	3 out of 7733 genes, 0.0%	19 out of 35661 genes, 0.1%	1
oxidoreductase activity, acting on NAD(P)H	78 out of 7733 genes, 1.0%	391 out of 35661 genes, 1.1%	1
hydrogen-exporting ATPase activity	19 out of 7733 genes, 0.2%	103 out of 35661 genes, 0.3%	1
aldo-keto reductase (NADP) activity	4 out of 7733 genes, 0.1%	25 out of 35661 genes, 0.1%	1
cyclase activity	4 out of 7733 genes, 0.1%	25 out of 35661 genes, 0.1%	1
nucleoside transmembrane transporter activity	9 out of 7733 genes, 0.1%	52 out of 35661 genes, 0.1%	1
alpha-glucosidase activity	9 out of 7733 genes, 0.1%	52 out of 35661 genes, 0.1%	1
hydrolase activity	1633 out of 7733 genes, 21.1%	7669 out of 35661 genes, 21.5%	1
DNA-directed DNA polymerase activity	12 out of 7733 genes, 0.2%	68 out of 35661 genes, 0.2%	1
monooxygenase activity	83 out of 7733 genes, 1.1%	418 out of 35661 genes, 1.2%	1
terpene synthase activity	7 out of 7733 genes, 0.1%	42 out of 35661 genes, 0.1%	1
RNA methyltransferase activity	10 out of 7733 genes, 0.1%	58 out of 35661 genes, 0.2%	1
peptidase activity	254 out of 7733 genes, 3.3%	1234 out of 35661 genes, 3.5%	1
isomerase activity	165 out of 7733 genes, 2.1%	812 out of 35661 genes, 2.3%	1
D-arabinono-1,4-lactone oxidase activity	2 out of 7733 genes, 0.0%	14 out of 35661 genes, 0.0%	1
aldose 1-epimerase activity	2 out of 7733 genes, 0.0%	14 out of 35661 genes, 0.0%	1
branched-chain-amino-acid transaminase activity	2 out of 7733 genes, 0.0%	14 out of 35661 genes, 0.0%	1
glucose-6-phosphate isomerase activity	2 out of 7733 genes, 0.0%	14 out of 35661 genes, 0.0%	1
phosphomannomutase activity	2 out of 7733 genes, 0.0%	14 out of 35661 genes, 0.0%	1
peptide-methionine (S)-S-oxide reductase activity	2 out of 7733 genes, 0.0%	14 out of 35661 genes, 0.0%	1
tRNA (guanine) methyltransferase activity	2 out of 7733 genes, 0.0%	14 out of 35661 genes, 0.0%	1
UDP-glucose 6-dehydrogenase activity	3 out of 7733 genes, 0.0%	20 out of 35661 genes, 0.1%	1
phosphoglycerate kinase activity	3 out of 7733 genes, 0.0%	20 out of 35661 genes, 0.1%	1
L-ascorbate peroxidase activity	3 out of 7733 genes, 0.0%	20 out of 35661 genes, 0.1%	1
hydrolase activity, acting on carbon-nitrogen (but not peptide) bonds, in linear amidines	3 out of 7733 genes, 0.0%	20 out of 35661 genes, 0.1%	1
S-(hydroxymethyl)glutathione dehydrogenase activity	3 out of 7733 genes, 0.0%	20 out of 35661 genes, 0.1%	1
phosphoenolpyruvate carboxykinase activity	9 out of 7733 genes, 0.1%	53 out of 35661 genes, 0.1%	1
aldehyde-lyase activity	9 out of 7733 genes, 0.1%	53 out of 35661 genes, 0.1%	1
inorganic anion transmembrane transporter activity	22 out of 7733 genes, 0.3%	120 out of 35661 genes, 0.3%	1
intramolecular lyase activity	4 out of 7733 genes, 0.1%	26 out of 35661 genes, 0.1%	1
purine nucleoside transmembrane transporter activity	7 out of 7733 genes, 0.1%	43 out of 35661 genes, 0.1%	1
peptide disulfide oxidoreductase activity	5 out of 7733 genes, 0.1%	32 out of 35661 genes, 0.1%	1
glutathione disulfide oxidoreductase activity	5 out of 7733 genes, 0.1%	32 out of 35661 genes, 0.1%	1
intramolecular oxidoreductase activity	17 out of 7733 genes, 0.2%	96 out of 35661 genes, 0.3%	1
ribonuclease III activity	2 out of 7733 genes, 0.0%	15 out of 35661 genes, 0.0%	1
nucleotide diphosphatase activity	2 out of 7733 genes, 0.0%	15 out of 35661 genes, 0.0%	1
dihydrolipoyllysine-residue acetyltransferase activity	2 out of 7733 genes, 0.0%	15 out of 35661 genes, 0.0%	1
tRNA methyltransferase activity	2 out of 7733 genes, 0.0%	15 out of 35661 genes, 0.0%	1
serine O-acetyltransferase activity	2 out of 7733 genes, 0.0%	15 out of 35661 genes, 0.0%	1
serine O-acyltransferase activity	2 out of 7733 genes, 0.0%	15 out of 35661 genes, 0.0%	1
S-acetyltransferase activity	2 out of 7733 genes, 0.0%	15 out of 35661 genes, 0.0%	1
dihydrolipoamide S-acyltransferase activity	2 out of 7733 genes, 0.0%	15 out of 35661 genes, 0.0%	1
double-stranded RNA-specific ribonuclease activity	2 out of 7733 genes, 0.0%	15 out of 35661 genes, 0.0%	1
sucrose-phosphate synthase activity	2 out of 7733 genes, 0.0%	15 out of 35661 genes, 0.0%	1
intramolecular oxidoreductase activity, interconverting aldoses and ketoses	7 out of 7733 genes, 0.1%	44 out of 35661 genes, 0.1%	1
monovalent cation:proton antiporter activity	5 out of 7733 genes, 0.1%	33 out of 35661 genes, 0.1%	1
identical protein binding	44 out of 7733 genes, 0.6%	234 out of 35661 genes, 0.7%	1
acid phosphatase activity	10 out of 7733 genes, 0.1%	61 out of 35661 genes, 0.2%	1
oxidoreductase activity, acting on the CH-OH group of donors, NAD or NADP as acceptor	134 out of 7733 genes, 1.7%	673 out of 35661 genes, 1.9%	1
iron-sulfur cluster binding	60 out of 7733 genes, 0.8%	314 out of 35661 genes, 0.9%	1
metal cluster binding	60 out of 7733 genes, 0.8%	314 out of 35661 genes, 0.9%	1
cation:cation antiporter activity	7 out of 7733 genes, 0.1%	45 out of 35661 genes, 0.1%	1
nucleotide kinase activity	9 out of 7733 genes, 0.1%	56 out of 35661 genes, 0.2%	1
cobalt ion binding	29 out of 7733 genes, 0.4%	160 out of 35661 genes, 0.4%	1
3-oxoacyl-[acyl-carrier-protein] synthase activity	3 out of 7733 genes, 0.0%	22 out of 35661 genes, 0.1%	1
adenylate kinase activity	4 out of 7733 genes, 0.1%	28 out of 35661 genes, 0.1%	1
thioredoxin-disulfide reductase activity	4 out of 7733 genes, 0.1%	28 out of 35661 genes, 0.1%	1
fructose-bisphosphate aldolase activity	5 out of 7733 genes, 0.1%	34 out of 35661 genes, 0.1%	1
long-chain fatty acid-CoA ligase activity	5 out of 7733 genes, 0.1%	34 out of 35661 genes, 0.1%	1
retinyl-palmitate esterase activity	2 out of 7733 genes, 0.0%	16 out of 35661 genes, 0.0%	1
methyl indole-3-acetate esterase activity	2 out of 7733 genes, 0.0%	16 out of 35661 genes, 0.0%	1
methyl jasmonate esterase activity	2 out of 7733 genes, 0.0%	16 out of 35661 genes, 0.0%	1
phosphopyruvate hydratase activity	6 out of 7733 genes, 0.1%	40 out of 35661 genes, 0.1%	1
superoxide dismutase activity	6 out of 7733 genes, 0.1%	40 out of 35661 genes, 0.1%	1
oxidoreductase activity, acting on superoxide radicals as acceptor	6 out of 7733 genes, 0.1%	40 out of 35661 genes, 0.1%	1
ribonucleoprotein complex binding	6 out of 7733 genes, 0.1%	40 out of 35661 genes, 0.1%	1
oxidoreductase activity, acting on a sulfur group of donors, NAD(P) as acceptor	15 out of 7733 genes, 0.2%	89 out of 35661 genes, 0.2%	1
lyase activity	198 out of 7733 genes, 2.6%	986 out of 35661 genes, 2.8%	1
nucleobase-containing compound transmembrane transporter activity	13 out of 7733 genes, 0.2%	79 out of 35661 genes, 0.2%	1
proton-transporting ATPase activity, rotational mechanism	13 out of 7733 genes, 0.2%	79 out of 35661 genes, 0.2%	1
primary amine oxidase activity	4 out of 7733 genes, 0.1%	29 out of 35661 genes, 0.1%	1
1-deoxy-D-xylulose-5-phosphate synthase activity	4 out of 7733 genes, 0.1%	29 out of 35661 genes, 0.1%	1
oxidoreductase activity, acting on the CH-OH group of donors, oxygen as acceptor	4 out of 7733 genes, 0.1%	29 out of 35661 genes, 0.1%	1
succinate-CoA ligase (ADP-forming) activity	3 out of 7733 genes, 0.0%	23 out of 35661 genes, 0.1%	1
arsenite transmembrane transporter activity	3 out of 7733 genes, 0.0%	23 out of 35661 genes, 0.1%	1
mRNA binding	5 out of 7733 genes, 0.1%	35 out of 35661 genes, 0.1%	1
fatty acid ligase activity	5 out of 7733 genes, 0.1%	35 out of 35661 genes, 0.1%	1
poly(A) RNA binding	5 out of 7733 genes, 0.1%	35 out of 35661 genes, 0.1%	1
glutamate dehydrogenase [NAD(P)+] activity	2 out of 7733 genes, 0.0%	17 out of 35661 genes, 0.0%	1
phosphoglycolate phosphatase activity	2 out of 7733 genes, 0.0%	17 out of 35661 genes, 0.0%	1
L-amino acid transmembrane transporter activity	2 out of 7733 genes, 0.0%	17 out of 35661 genes, 0.0%	1
serine-type peptidase activity	63 out of 7733 genes, 0.8%	335 out of 35661 genes, 0.9%	1
serine hydrolase activity	63 out of 7733 genes, 0.8%	335 out of 35661 genes, 0.9%	1
oxidoreductase activity, acting on CH-OH group of donors	145 out of 7733 genes, 1.9%	736 out of 35661 genes, 2.1%	1
pyruvate dehydrogenase activity	4 out of 7733 genes, 0.1%	30 out of 35661 genes, 0.1%	1
pyruvate dehydrogenase (acetyl-transferring) activity	4 out of 7733 genes, 0.1%	30 out of 35661 genes, 0.1%	1
ribosome binding	5 out of 7733 genes, 0.1%	36 out of 35661 genes, 0.1%	1
potassium ion binding	6 out of 7733 genes, 0.1%	42 out of 35661 genes, 0.1%	1
alkali metal ion binding	6 out of 7733 genes, 0.1%	42 out of 35661 genes, 0.1%	1
chromatin binding	30 out of 7733 genes, 0.4%	170 out of 35661 genes, 0.5%	1
acetyl-CoA C-acyltransferase activity	3 out of 7733 genes, 0.0%	24 out of 35661 genes, 0.1%	1
lactate dehydrogenase activity	3 out of 7733 genes, 0.0%	24 out of 35661 genes, 0.1%	1
protein tyrosine/serine/threonine phosphatase activity	3 out of 7733 genes, 0.0%	24 out of 35661 genes, 0.1%	1
phosphatidate cytidylyltransferase activity	2 out of 7733 genes, 0.0%	18 out of 35661 genes, 0.1%	1
tryptophan synthase activity	2 out of 7733 genes, 0.0%	18 out of 35661 genes, 0.1%	1
sodium:proton antiporter activity	2 out of 7733 genes, 0.0%	18 out of 35661 genes, 0.1%	1
amide transmembrane transporter activity	2 out of 7733 genes, 0.0%	18 out of 35661 genes, 0.1%	1
protein homodimerization activity	15 out of 7733 genes, 0.2%	93 out of 35661 genes, 0.3%	1
single-stranded DNA binding	4 out of 7733 genes, 0.1%	31 out of 35661 genes, 0.1%	1
RNA polymerase II carboxy-terminal domain kinase activity	4 out of 7733 genes, 0.1%	31 out of 35661 genes, 0.1%	1
pyruvate kinase activity	6 out of 7733 genes, 0.1%	43 out of 35661 genes, 0.1%	1
hydro-lyase activity	59 out of 7733 genes, 0.8%	319 out of 35661 genes, 0.9%	1
galactosidase activity	7 out of 7733 genes, 0.1%	49 out of 35661 genes, 0.1%	1
protein disulfide isomerase activity	3 out of 7733 genes, 0.0%	25 out of 35661 genes, 0.1%	1
sucrose alpha-glucosidase activity	3 out of 7733 genes, 0.0%	25 out of 35661 genes, 0.1%	1
drug binding	3 out of 7733 genes, 0.0%	25 out of 35661 genes, 0.1%	1
intramolecular oxidoreductase activity, transposing S-S bonds	3 out of 7733 genes, 0.0%	25 out of 35661 genes, 0.1%	1
carbohydrate derivative transporter activity	11 out of 7733 genes, 0.1%	72 out of 35661 genes, 0.2%	1
DNA-dependent ATPase activity	25 out of 7733 genes, 0.3%	147 out of 35661 genes, 0.4%	1
endonuclease activity	12 out of 7733 genes, 0.2%	78 out of 35661 genes, 0.2%	1
beta-galactosidase activity	6 out of 7733 genes, 0.1%	44 out of 35661 genes, 0.1%	1
transferase activity, transferring acyl groups	142 out of 7733 genes, 1.8%	730 out of 35661 genes, 2.0%	1
hydrogen-translocating pyrophosphatase activity	7 out of 7733 genes, 0.1%	50 out of 35661 genes, 0.1%	1
retinal dehydrogenase activity	2 out of 7733 genes, 0.0%	19 out of 35661 genes, 0.1%	1
malic enzyme activity	2 out of 7733 genes, 0.0%	19 out of 35661 genes, 0.1%	1
macrolide binding	2 out of 7733 genes, 0.0%	19 out of 35661 genes, 0.1%	1
FK506 binding	2 out of 7733 genes, 0.0%	19 out of 35661 genes, 0.1%	1
alcohol dehydrogenase (NAD) activity	3 out of 7733 genes, 0.0%	26 out of 35661 genes, 0.1%	1
fatty acid synthase activity	11 out of 7733 genes, 0.1%	74 out of 35661 genes, 0.2%	1
hydrolase activity, acting on ether bonds	4 out of 7733 genes, 0.1%	33 out of 35661 genes, 0.1%	1
methyl salicylate esterase activity	2 out of 7733 genes, 0.0%	20 out of 35661 genes, 0.1%	1
L-malate dehydrogenase activity	3 out of 7733 genes, 0.0%	27 out of 35661 genes, 0.1%	1
damaged DNA binding	7 out of 7733 genes, 0.1%	53 out of 35661 genes, 0.1%	1
kinase binding	7 out of 7733 genes, 0.1%	53 out of 35661 genes, 0.1%	1
ATP citrate synthase activity	3 out of 7733 genes, 0.0%	28 out of 35661 genes, 0.1%	1
4-hydroxy-tetrahydrodipicolinate synthase	9 out of 7733 genes, 0.1%	65 out of 35661 genes, 0.2%	1
threonine-type endopeptidase activity	13 out of 7733 genes, 0.2%	88 out of 35661 genes, 0.2%	1
threonine-type peptidase activity	13 out of 7733 genes, 0.2%	88 out of 35661 genes, 0.2%	1
transferase activity, transferring alkyl or aryl (other than methyl) groups	30 out of 7733 genes, 0.4%	180 out of 35661 genes, 0.5%	1
DNA topoisomerase activity	4 out of 7733 genes, 0.1%	35 out of 35661 genes, 0.1%	1
NAD binding	37 out of 7733 genes, 0.5%	217 out of 35661 genes, 0.6%	1
structure-specific DNA binding	13 out of 7733 genes, 0.2%	89 out of 35661 genes, 0.2%	1
L-phenylalanine aminotransferase activity	3 out of 7733 genes, 0.0%	29 out of 35661 genes, 0.1%	1
L-phenylalanine:2-oxoglutarate aminotransferase activity	3 out of 7733 genes, 0.0%	29 out of 35661 genes, 0.1%	1
NADPH:quinone reductase activity	2 out of 7733 genes, 0.0%	22 out of 35661 genes, 0.1%	1
protein kinase binding	6 out of 7733 genes, 0.1%	49 out of 35661 genes, 0.1%	1
exopeptidase activity	37 out of 7733 genes, 0.5%	221 out of 35661 genes, 0.6%	1
C-acyltransferase activity	4 out of 7733 genes, 0.1%	37 out of 35661 genes, 0.1%	1
L-aspartate:2-oxoglutarate aminotransferase activity	2 out of 7733 genes, 0.0%	23 out of 35661 genes, 0.1%	1
S-acyltransferase activity	2 out of 7733 genes, 0.0%	23 out of 35661 genes, 0.1%	1
poly-pyrimidine tract binding	6 out of 7733 genes, 0.1%	50 out of 35661 genes, 0.1%	1
poly(U) RNA binding	6 out of 7733 genes, 0.1%	50 out of 35661 genes, 0.1%	1
transferase activity, transferring aldehyde or ketonic groups	8 out of 7733 genes, 0.1%	63 out of 35661 genes, 0.2%	1
succinate-CoA ligase activity	3 out of 7733 genes, 0.0%	31 out of 35661 genes, 0.1%	1
succinate dehydrogenase activity	2 out of 7733 genes, 0.0%	24 out of 35661 genes, 0.1%	1
sulfurtransferase activity	2 out of 7733 genes, 0.0%	24 out of 35661 genes, 0.1%	1
copper ion binding	115 out of 7733 genes, 1.5%	624 out of 35661 genes, 1.7%	1
transaminase activity	24 out of 7733 genes, 0.3%	156 out of 35661 genes, 0.4%	1
transferase activity, transferring nitrogenous groups	24 out of 7733 genes, 0.3%	156 out of 35661 genes, 0.4%	1
carbon-oxygen lyase activity	73 out of 7733 genes, 0.9%	414 out of 35661 genes, 1.2%	1
methionine adenosyltransferase activity	4 out of 7733 genes, 0.1%	40 out of 35661 genes, 0.1%	1
nucleobase-containing compound kinase activity	23 out of 7733 genes, 0.3%	153 out of 35661 genes, 0.4%	1
pattern binding	6 out of 7733 genes, 0.1%	54 out of 35661 genes, 0.2%	1
polysaccharide binding	6 out of 7733 genes, 0.1%	54 out of 35661 genes, 0.2%	1
double-stranded DNA binding	8 out of 7733 genes, 0.1%	67 out of 35661 genes, 0.2%	1
carboxypeptidase activity	15 out of 7733 genes, 0.2%	109 out of 35661 genes, 0.3%	1
transferase activity, transferring sulfur-containing groups	5 out of 7733 genes, 0.1%	48 out of 35661 genes, 0.1%	1
DNA polymerase activity	14 out of 7733 genes, 0.2%	104 out of 35661 genes, 0.3%	1
proton-transporting ATP synthase activity, rotational mechanism	11 out of 7733 genes, 0.1%	87 out of 35661 genes, 0.2%	1
mismatched DNA binding	4 out of 7733 genes, 0.1%	43 out of 35661 genes, 0.1%	1
single-stranded RNA binding	6 out of 7733 genes, 0.1%	57 out of 35661 genes, 0.2%	1
malate dehydrogenase activity	6 out of 7733 genes, 0.1%	57 out of 35661 genes, 0.2%	1
pseudouridine synthase activity	3 out of 7733 genes, 0.0%	37 out of 35661 genes, 0.1%	1
nucleic acid binding	961 out of 7733 genes, 12.4%	4726 out of 35661 genes, 13.3%	1
oxidoreductase activity, acting on paired donors, with incorporation or reduction of molecular oxygen, NAD(P)H as one donor, and incorporation of one atom of oxygen	19 out of 7733 genes, 0.2%	142 out of 35661 genes, 0.4%	1
oxidoreductase activity, acting on the aldehyde or oxo group of donors	41 out of 7733 genes, 0.5%	266 out of 35661 genes, 0.7%	1
GTPase activity	111 out of 7733 genes, 1.4%	637 out of 35661 genes, 1.8%	1
nucleoside diphosphate kinase activity	4 out of 7733 genes, 0.1%	50 out of 35661 genes, 0.1%	1
oxidoreductase activity, acting on the aldehyde or oxo group of donors, NAD or NADP as acceptor	30 out of 7733 genes, 0.4%	210 out of 35661 genes, 0.6%	1
serine-type carboxypeptidase activity	5 out of 7733 genes, 0.1%	58 out of 35661 genes, 0.2%	1
ATPase activity, coupled to transmembrane movement of ions, rotational mechanism	14 out of 7733 genes, 0.2%	117 out of 35661 genes, 0.3%	1
phosphotransferase activity, phosphate group as acceptor	13 out of 7733 genes, 0.2%	111 out of 35661 genes, 0.3%	1
RNA-directed DNA polymerase activity	2 out of 7733 genes, 0.0%	36 out of 35661 genes, 0.1%	1
transferase activity, transferring acyl groups, acyl groups converted into alkyl on transfer	9 out of 7733 genes, 0.1%	91 out of 35661 genes, 0.3%	1
peptidyl-prolyl cis-trans isomerase activity	21 out of 7733 genes, 0.3%	168 out of 35661 genes, 0.5%	1
guanyl nucleotide binding	181 out of 7733 genes, 2.3%	1026 out of 35661 genes, 2.9%	1
cis-trans isomerase activity	22 out of 7733 genes, 0.3%	178 out of 35661 genes, 0.5%	1
GTP binding	177 out of 7733 genes, 2.3%	1018 out of 35661 genes, 2.9%	1
guanyl ribonucleotide binding	177 out of 7733 genes, 2.3%	1018 out of 35661 genes, 2.9%	1
serine-type exopeptidase activity	5 out of 7733 genes, 0.1%	71 out of 35661 genes, 0.2%	1
translation factor activity, nucleic acid binding	94 out of 7733 genes, 1.2%	589 out of 35661 genes, 1.7%	1
protein domain specific binding	3 out of 7733 genes, 0.0%	58 out of 35661 genes, 0.2%	1
protein dimerization activity	83 out of 7733 genes, 1.1%	551 out of 35661 genes, 1.5%	1
structural constituent of cytoskeleton	20 out of 7733 genes, 0.3%	189 out of 35661 genes, 0.5%	1
protein heterodimerization activity	35 out of 7733 genes, 0.5%	298 out of 35661 genes, 0.8%	1
translation elongation factor activity	32 out of 7733 genes, 0.4%	302 out of 35661 genes, 0.8%	1
RNA binding	339 out of 7733 genes, 4.4%	2048 out of 35661 genes, 5.7%	1
structural constituent of ribosome	326 out of 7733 genes, 4.2%	2667 out of 35661 genes, 7.5%	1
structural molecule activity	404 out of 7733 genes, 5.2%	3030 out of 35661 genes, 8.5%	1

## Sheet: P
Gene Ontology term	Cluster frequency	Genome frequency of use	Corrected P-value
cellular protein modification process	856 out of 6779 genes, 12.6%	3092 out of 31402 genes, 9.8%	4.42e-14
protein modification process	856 out of 6779 genes, 12.6%	3092 out of 31402 genes, 9.8%	4.42e-14
protein phosphorylation	465 out of 6779 genes, 6.9%	1551 out of 31402 genes, 4.9%	3.32e-12
phosphorylation	784 out of 6779 genes, 11.6%	2913 out of 31402 genes, 9.3%	1.16e-09
macromolecule modification	919 out of 6779 genes, 13.6%	3528 out of 31402 genes, 11.2%	2.96e-08
divalent metal ion transport	87 out of 6779 genes, 1.3%	240 out of 31402 genes, 0.8%	0.00033
divalent inorganic cation transport	87 out of 6779 genes, 1.3%	240 out of 31402 genes, 0.8%	0.00033
calcium ion transport	63 out of 6779 genes, 0.9%	162 out of 31402 genes, 0.5%	0.00106
protein ubiquitination	105 out of 6779 genes, 1.5%	318 out of 31402 genes, 1.0%	0.00365
phosphate-containing compound metabolic process	1294 out of 6779 genes, 19.1%	5450 out of 31402 genes, 17.4%	0.03371
transmembrane transport	431 out of 6779 genes, 6.4%	1677 out of 31402 genes, 5.3%	0.05227
protein modification by small protein conjugation	109 out of 6779 genes, 1.6%	352 out of 31402 genes, 1.1%	0.06009
response to salicylic acid	67 out of 6779 genes, 1.0%	195 out of 31402 genes, 0.6%	0.06646
RNA biosynthetic process	149 out of 6779 genes, 2.2%	511 out of 31402 genes, 1.6%	0.07897
response to organic cyclic compound	152 out of 6779 genes, 2.2%	523 out of 31402 genes, 1.7%	0.07946
transcription, DNA-templated	147 out of 6779 genes, 2.2%	504 out of 31402 genes, 1.6%	0.08752
nucleic acid-templated transcription	147 out of 6779 genes, 2.2%	504 out of 31402 genes, 1.6%	0.08752
ceramide metabolic process	13 out of 6779 genes, 0.2%	20 out of 31402 genes, 0.1%	0.0905
phosphorus metabolic process	1307 out of 6779 genes, 19.3%	5543 out of 31402 genes, 17.7%	0.11065
protein targeting to membrane	55 out of 6779 genes, 0.8%	155 out of 31402 genes, 0.5%	0.12409
calcium ion transmembrane transport	26 out of 6779 genes, 0.4%	58 out of 31402 genes, 0.2%	0.16437
metal ion transport	150 out of 6779 genes, 2.2%	523 out of 31402 genes, 1.7%	0.18213
response to alcohol	176 out of 6779 genes, 2.6%	630 out of 31402 genes, 2.0%	0.21842
response to organonitrogen compound	65 out of 6779 genes, 1.0%	195 out of 31402 genes, 0.6%	0.24439
response to endogenous stimulus	354 out of 6779 genes, 5.2%	1376 out of 31402 genes, 4.4%	0.25927
regulation of cell communication	124 out of 6779 genes, 1.8%	423 out of 31402 genes, 1.3%	0.27018
response to lipid	195 out of 6779 genes, 2.9%	711 out of 31402 genes, 2.3%	0.29046
regulation of response to stimulus	207 out of 6779 genes, 3.1%	761 out of 31402 genes, 2.4%	0.30426
protein localization to membrane	56 out of 6779 genes, 0.8%	165 out of 31402 genes, 0.5%	0.42082
establishment of protein localization to membrane	56 out of 6779 genes, 0.8%	165 out of 31402 genes, 0.5%	0.42082
response to organic substance	494 out of 6779 genes, 7.3%	1988 out of 31402 genes, 6.3%	0.44894
MAPK cascade	66 out of 6779 genes, 1.0%	205 out of 31402 genes, 0.7%	0.67384
protein modification by small protein conjugation or removal	127 out of 6779 genes, 1.9%	444 out of 31402 genes, 1.4%	0.69961
salicylic acid mediated signaling pathway	42 out of 6779 genes, 0.6%	118 out of 31402 genes, 0.4%	0.84397
signal transduction by phosphorylation	77 out of 6779 genes, 1.1%	249 out of 31402 genes, 0.8%	0.90708
regulation of signal transduction	118 out of 6779 genes, 1.7%	411 out of 31402 genes, 1.3%	0.96045
regulation of signaling	118 out of 6779 genes, 1.7%	412 out of 31402 genes, 1.3%	1
cellular response to salicylic acid stimulus	42 out of 6779 genes, 0.6%	120 out of 31402 genes, 0.4%	1
response to hormone	325 out of 6779 genes, 4.8%	1283 out of 31402 genes, 4.1%	1
response to oxygen-containing compound	465 out of 6779 genes, 6.9%	1891 out of 31402 genes, 6.0%	1
negative regulation of peptidase activity	9 out of 6779 genes, 0.1%	14 out of 31402 genes, 0.0%	1
regulation of peptidase activity	9 out of 6779 genes, 0.1%	14 out of 31402 genes, 0.0%	1
response to wounding	84 out of 6779 genes, 1.2%	283 out of 31402 genes, 0.9%	1
cadmium ion transmembrane transport	8 out of 6779 genes, 0.1%	12 out of 31402 genes, 0.0%	1
cellular response to indolebutyric acid stimulus	8 out of 6779 genes, 0.1%	12 out of 31402 genes, 0.0%	1
cellular response to organonitrogen compound	8 out of 6779 genes, 0.1%	12 out of 31402 genes, 0.0%	1
systemic acquired resistance	52 out of 6779 genes, 0.8%	161 out of 31402 genes, 0.5%	1
cellular response to acid chemical	98 out of 6779 genes, 1.4%	341 out of 31402 genes, 1.1%	1
cellular macromolecule localization	267 out of 6779 genes, 3.9%	1046 out of 31402 genes, 3.3%	1
response to brassinosteroid	56 out of 6779 genes, 0.8%	177 out of 31402 genes, 0.6%	1
flavone metabolic process	21 out of 6779 genes, 0.3%	51 out of 31402 genes, 0.2%	1
flavone biosynthetic process	21 out of 6779 genes, 0.3%	51 out of 31402 genes, 0.2%	1
flavonol metabolic process	21 out of 6779 genes, 0.3%	51 out of 31402 genes, 0.2%	1
flavonol biosynthetic process	21 out of 6779 genes, 0.3%	51 out of 31402 genes, 0.2%	1
cellular response to auxin stimulus	50 out of 6779 genes, 0.7%	155 out of 31402 genes, 0.5%	1
cellular response to organic substance	210 out of 6779 genes, 3.1%	807 out of 31402 genes, 2.6%	1
regulation of cellular response to stress	47 out of 6779 genes, 0.7%	144 out of 31402 genes, 0.5%	1
response to amino acid	7 out of 6779 genes, 0.1%	10 out of 31402 genes, 0.0%	1
negative regulation of hydrolase activity	9 out of 6779 genes, 0.1%	15 out of 31402 genes, 0.0%	1
monocarboxylic acid biosynthetic process	132 out of 6779 genes, 1.9%	483 out of 31402 genes, 1.5%	1
negative regulation of cellular protein metabolic process	24 out of 6779 genes, 0.4%	63 out of 31402 genes, 0.2%	1
negative regulation of protein metabolic process	24 out of 6779 genes, 0.4%	63 out of 31402 genes, 0.2%	1
cellular response to cold	5 out of 6779 genes, 0.1%	6 out of 31402 genes, 0.0%	1
transport	1119 out of 6779 genes, 16.5%	4839 out of 31402 genes, 15.4%	1
regulation of cellular process	965 out of 6779 genes, 14.2%	4147 out of 31402 genes, 13.2%	1
(1->3)-beta-D-glucan metabolic process	24 out of 6779 genes, 0.4%	64 out of 31402 genes, 0.2%	1
(1->3)-beta-D-glucan biosynthetic process	24 out of 6779 genes, 0.4%	64 out of 31402 genes, 0.2%	1
response to chitin	51 out of 6779 genes, 0.8%	164 out of 31402 genes, 0.5%	1
auxin efflux	10 out of 6779 genes, 0.1%	19 out of 31402 genes, 0.1%	1
membrane lipid metabolic process	42 out of 6779 genes, 0.6%	130 out of 31402 genes, 0.4%	1
negative regulation of catalytic activity	42 out of 6779 genes, 0.6%	130 out of 31402 genes, 0.4%	1
G-protein coupled receptor signaling pathway	23 out of 6779 genes, 0.3%	61 out of 31402 genes, 0.2%	1
response to molecule of fungal origin	11 out of 6779 genes, 0.2%	22 out of 31402 genes, 0.1%	1
CDP-choline pathway	7 out of 6779 genes, 0.1%	11 out of 31402 genes, 0.0%	1
oxylipin biosynthetic process	20 out of 6779 genes, 0.3%	51 out of 31402 genes, 0.2%	1
negative regulation of programmed cell death	26 out of 6779 genes, 0.4%	72 out of 31402 genes, 0.2%	1
localization	1161 out of 6779 genes, 17.1%	5038 out of 31402 genes, 16.0%	1
negative regulation of cellular process	128 out of 6779 genes, 1.9%	477 out of 31402 genes, 1.5%	1
cellular response to oxygen-containing compound	153 out of 6779 genes, 2.3%	582 out of 31402 genes, 1.9%	1
flavonoid metabolic process	30 out of 6779 genes, 0.4%	87 out of 31402 genes, 0.3%	1
response to freezing	15 out of 6779 genes, 0.2%	35 out of 31402 genes, 0.1%	1
indole glucosinolate catabolic process	8 out of 6779 genes, 0.1%	14 out of 31402 genes, 0.0%	1
ion transport	361 out of 6779 genes, 5.3%	1478 out of 31402 genes, 4.7%	1
single-organism localization	810 out of 6779 genes, 11.9%	3468 out of 31402 genes, 11.0%	1
chromosome condensation	14 out of 6779 genes, 0.2%	32 out of 31402 genes, 0.1%	1
glycosylation	64 out of 6779 genes, 0.9%	218 out of 31402 genes, 0.7%	1
regulation of hydrolase activity	29 out of 6779 genes, 0.4%	84 out of 31402 genes, 0.3%	1
cellular protein localization	250 out of 6779 genes, 3.7%	999 out of 31402 genes, 3.2%	1
glutaminyl-tRNA aminoacylation	6 out of 6779 genes, 0.1%	9 out of 31402 genes, 0.0%	1
asparagine biosynthetic process	10 out of 6779 genes, 0.1%	20 out of 31402 genes, 0.1%	1
sulfur compound catabolic process	10 out of 6779 genes, 0.1%	20 out of 31402 genes, 0.1%	1
mitotic sister chromatid segregation	11 out of 6779 genes, 0.2%	23 out of 31402 genes, 0.1%	1
mitotic chromosome condensation	11 out of 6779 genes, 0.2%	23 out of 31402 genes, 0.1%	1
negative regulation of protein processing	11 out of 6779 genes, 0.2%	23 out of 31402 genes, 0.1%	1
negative regulation of proteolysis	11 out of 6779 genes, 0.2%	23 out of 31402 genes, 0.1%	1
regulation of protein processing	11 out of 6779 genes, 0.2%	23 out of 31402 genes, 0.1%	1
regulation of protein maturation	11 out of 6779 genes, 0.2%	23 out of 31402 genes, 0.1%	1
negative regulation of protein maturation	11 out of 6779 genes, 0.2%	23 out of 31402 genes, 0.1%	1
tetrahydrofolate metabolic process	21 out of 6779 genes, 0.3%	56 out of 31402 genes, 0.2%	1
cellular response to chemical stimulus	239 out of 6779 genes, 3.5%	953 out of 31402 genes, 3.0%	1
cellular response to organic cyclic compound	86 out of 6779 genes, 1.3%	308 out of 31402 genes, 1.0%	1
single-organism transport	801 out of 6779 genes, 11.8%	3435 out of 31402 genes, 10.9%	1
regulation of plant-type hypersensitive response	40 out of 6779 genes, 0.6%	126 out of 31402 genes, 0.4%	1
cellular response to hormone stimulus	148 out of 6779 genes, 2.2%	566 out of 31402 genes, 1.8%	1
cellular response to endogenous stimulus	148 out of 6779 genes, 2.2%	566 out of 31402 genes, 1.8%	1
potassium ion transport	31 out of 6779 genes, 0.5%	93 out of 31402 genes, 0.3%	1
establishment of localization	1121 out of 6779 genes, 16.5%	4882 out of 31402 genes, 15.5%	1
L-asparagine biosynthetic process	7 out of 6779 genes, 0.1%	12 out of 31402 genes, 0.0%	1
L-asparagine metabolic process	7 out of 6779 genes, 0.1%	12 out of 31402 genes, 0.0%	1
negative regulation of cell death	26 out of 6779 genes, 0.4%	75 out of 31402 genes, 0.2%	1
ammonium ion metabolic process	29 out of 6779 genes, 0.4%	86 out of 31402 genes, 0.3%	1
glycosylceramide metabolic process	5 out of 6779 genes, 0.1%	7 out of 31402 genes, 0.0%	1
glucosylceramide metabolic process	5 out of 6779 genes, 0.1%	7 out of 31402 genes, 0.0%	1
glucosylceramide catabolic process	5 out of 6779 genes, 0.1%	7 out of 31402 genes, 0.0%	1
glycosphingolipid metabolic process	5 out of 6779 genes, 0.1%	7 out of 31402 genes, 0.0%	1
reductive pentose-phosphate cycle	5 out of 6779 genes, 0.1%	7 out of 31402 genes, 0.0%	1
glycolipid catabolic process	5 out of 6779 genes, 0.1%	7 out of 31402 genes, 0.0%	1
glycosylceramide catabolic process	5 out of 6779 genes, 0.1%	7 out of 31402 genes, 0.0%	1
glycosphingolipid catabolic process	5 out of 6779 genes, 0.1%	7 out of 31402 genes, 0.0%	1
ceramide catabolic process	5 out of 6779 genes, 0.1%	7 out of 31402 genes, 0.0%	1
C-5 methylation of cytosine	5 out of 6779 genes, 0.1%	7 out of 31402 genes, 0.0%	1
UDP-rhamnose biosynthetic process	8 out of 6779 genes, 0.1%	15 out of 31402 genes, 0.0%	1
S-glycoside catabolic process	8 out of 6779 genes, 0.1%	15 out of 31402 genes, 0.0%	1
glycosinolate catabolic process	8 out of 6779 genes, 0.1%	15 out of 31402 genes, 0.0%	1
glucosinolate catabolic process	8 out of 6779 genes, 0.1%	15 out of 31402 genes, 0.0%	1
UDP-rhamnose metabolic process	8 out of 6779 genes, 0.1%	15 out of 31402 genes, 0.0%	1
asparagine metabolic process	10 out of 6779 genes, 0.1%	21 out of 31402 genes, 0.1%	1
response to abscisic acid	123 out of 6779 genes, 1.8%	466 out of 31402 genes, 1.5%	1
regulation of hormone levels	90 out of 6779 genes, 1.3%	329 out of 31402 genes, 1.0%	1
macromolecule localization	378 out of 6779 genes, 5.6%	1568 out of 31402 genes, 5.0%	1
flavonoid biosynthetic process	26 out of 6779 genes, 0.4%	76 out of 31402 genes, 0.2%	1
hormone-mediated signaling pathway	140 out of 6779 genes, 2.1%	538 out of 31402 genes, 1.7%	1
sphingolipid metabolic process	19 out of 6779 genes, 0.3%	51 out of 31402 genes, 0.2%	1
liposaccharide metabolic process	30 out of 6779 genes, 0.4%	91 out of 31402 genes, 0.3%	1
negative regulation of biological process	210 out of 6779 genes, 3.1%	838 out of 31402 genes, 2.7%	1
negative regulation of developmental process	42 out of 6779 genes, 0.6%	137 out of 31402 genes, 0.4%	1
intracellular protein transport	241 out of 6779 genes, 3.6%	972 out of 31402 genes, 3.1%	1
response to desiccation	22 out of 6779 genes, 0.3%	62 out of 31402 genes, 0.2%	1
immune response	95 out of 6779 genes, 1.4%	351 out of 31402 genes, 1.1%	1
protein localization to endoplasmic reticulum	16 out of 6779 genes, 0.2%	41 out of 31402 genes, 0.1%	1
regulation of intracellular signal transduction	75 out of 6779 genes, 1.1%	269 out of 31402 genes, 0.9%	1
signaling	419 out of 6779 genes, 6.2%	1752 out of 31402 genes, 5.6%	1
single organism signaling	419 out of 6779 genes, 6.2%	1752 out of 31402 genes, 5.6%	1
oxylipin metabolic process	20 out of 6779 genes, 0.3%	55 out of 31402 genes, 0.2%	1
phosphoenolpyruvate-dependent sugar phosphotransferase system	4 out of 6779 genes, 0.1%	5 out of 31402 genes, 0.0%	1
maintenance of shoot apical meristem identity	4 out of 6779 genes, 0.1%	5 out of 31402 genes, 0.0%	1
response to anoxia	4 out of 6779 genes, 0.1%	5 out of 31402 genes, 0.0%	1
cellular response to anoxia	4 out of 6779 genes, 0.1%	5 out of 31402 genes, 0.0%	1
single-organism cellular localization	127 out of 6779 genes, 1.9%	486 out of 31402 genes, 1.5%	1
polysaccharide catabolic process	30 out of 6779 genes, 0.4%	92 out of 31402 genes, 0.3%	1
signal transduction	412 out of 6779 genes, 6.1%	1724 out of 31402 genes, 5.5%	1
innate immune response	94 out of 6779 genes, 1.4%	349 out of 31402 genes, 1.1%	1
response to leucine	3 out of 6779 genes, 0.0%	3 out of 31402 genes, 0.0%	1
positive regulation of cell division	3 out of 6779 genes, 0.0%	3 out of 31402 genes, 0.0%	1
response to histidine	3 out of 6779 genes, 0.0%	3 out of 31402 genes, 0.0%	1
response to phenylalanine	3 out of 6779 genes, 0.0%	3 out of 31402 genes, 0.0%	1
meristem maintenance	53 out of 6779 genes, 0.8%	182 out of 31402 genes, 0.6%	1
cell wall thickening	22 out of 6779 genes, 0.3%	63 out of 31402 genes, 0.2%	1
regulation of ARF protein signal transduction	14 out of 6779 genes, 0.2%	35 out of 31402 genes, 0.1%	1
immune system process	113 out of 6779 genes, 1.7%	429 out of 31402 genes, 1.4%	1
regulation of auxin mediated signaling pathway	10 out of 6779 genes, 0.1%	22 out of 31402 genes, 0.1%	1
negative regulation of molecular function	42 out of 6779 genes, 0.6%	139 out of 31402 genes, 0.4%	1
response to acid chemical	268 out of 6779 genes, 4.0%	1095 out of 31402 genes, 3.5%	1
valyl-tRNA aminoacylation	7 out of 6779 genes, 0.1%	13 out of 31402 genes, 0.0%	1
lipid localization	44 out of 6779 genes, 0.6%	147 out of 31402 genes, 0.5%	1
tetrahydrofolate interconversion	16 out of 6779 genes, 0.2%	42 out of 31402 genes, 0.1%	1
maintenance of meristem identity	18 out of 6779 genes, 0.3%	49 out of 31402 genes, 0.2%	1
multicellular organism reproduction	62 out of 6779 genes, 0.9%	219 out of 31402 genes, 0.7%	1
defense response, incompatible interaction	75 out of 6779 genes, 1.1%	272 out of 31402 genes, 0.9%	1
Mo-molybdopterin cofactor biosynthetic process	8 out of 6779 genes, 0.1%	16 out of 31402 genes, 0.1%	1
cadmium ion transport	8 out of 6779 genes, 0.1%	16 out of 31402 genes, 0.1%	1
molybdopterin cofactor biosynthetic process	8 out of 6779 genes, 0.1%	16 out of 31402 genes, 0.1%	1
indole glucosinolate metabolic process	8 out of 6779 genes, 0.1%	16 out of 31402 genes, 0.1%	1
protein glycosylation	56 out of 6779 genes, 0.8%	195 out of 31402 genes, 0.6%	1
glycoprotein metabolic process	56 out of 6779 genes, 0.8%	195 out of 31402 genes, 0.6%	1
glycoprotein biosynthetic process	56 out of 6779 genes, 0.8%	195 out of 31402 genes, 0.6%	1
macromolecule glycosylation	56 out of 6779 genes, 0.8%	195 out of 31402 genes, 0.6%	1
regulation of response to stress	82 out of 6779 genes, 1.2%	301 out of 31402 genes, 1.0%	1
regulation of biological process	1115 out of 6779 genes, 16.4%	4883 out of 31402 genes, 15.5%	1
auxin transport	27 out of 6779 genes, 0.4%	82 out of 31402 genes, 0.3%	1
callose deposition in cell wall	21 out of 6779 genes, 0.3%	60 out of 31402 genes, 0.2%	1
response to fungus	92 out of 6779 genes, 1.4%	343 out of 31402 genes, 1.1%	1
RNA splicing, via transesterification reactions	36 out of 6779 genes, 0.5%	117 out of 31402 genes, 0.4%	1
RNA splicing, via transesterification reactions with bulged adenosine as nucleophile	36 out of 6779 genes, 0.5%	117 out of 31402 genes, 0.4%	1
phosphatidylcholine metabolic process	20 out of 6779 genes, 0.3%	57 out of 31402 genes, 0.2%	1
sister chromatid segregation	11 out of 6779 genes, 0.2%	26 out of 31402 genes, 0.1%	1
salicylic acid biosynthetic process	24 out of 6779 genes, 0.4%	72 out of 31402 genes, 0.2%	1
inflammatory response	5 out of 6779 genes, 0.1%	8 out of 31402 genes, 0.0%	1
primary meristem tissue development	5 out of 6779 genes, 0.1%	8 out of 31402 genes, 0.0%	1
photosynthesis, dark reaction	5 out of 6779 genes, 0.1%	8 out of 31402 genes, 0.0%	1
response to indolebutyric acid	10 out of 6779 genes, 0.1%	23 out of 31402 genes, 0.1%	1
biological regulation	1206 out of 6779 genes, 17.8%	5310 out of 31402 genes, 16.9%	1
galactolipid biosynthetic process	17 out of 6779 genes, 0.3%	47 out of 31402 genes, 0.1%	1
respiratory burst involved in defense response	15 out of 6779 genes, 0.2%	40 out of 31402 genes, 0.1%	1
respiratory burst	15 out of 6779 genes, 0.2%	40 out of 31402 genes, 0.1%	1
regulation of Ras protein signal transduction	23 out of 6779 genes, 0.3%	69 out of 31402 genes, 0.2%	1
regulation of small GTPase mediated signal transduction	23 out of 6779 genes, 0.3%	69 out of 31402 genes, 0.2%	1
ethanolamine-containing compound metabolic process	20 out of 6779 genes, 0.3%	58 out of 31402 genes, 0.2%	1
cell surface receptor signaling pathway	35 out of 6779 genes, 0.5%	115 out of 31402 genes, 0.4%	1
regulation of photosynthesis, dark reaction	6 out of 6779 genes, 0.1%	11 out of 31402 genes, 0.0%	1
negative regulation of carbohydrate metabolic process	6 out of 6779 genes, 0.1%	11 out of 31402 genes, 0.0%	1
regulation of reductive pentose-phosphate cycle	6 out of 6779 genes, 0.1%	11 out of 31402 genes, 0.0%	1
negative regulation of reductive pentose-phosphate cycle	6 out of 6779 genes, 0.1%	11 out of 31402 genes, 0.0%	1
Mo-molybdopterin cofactor metabolic process	8 out of 6779 genes, 0.1%	17 out of 31402 genes, 0.1%	1
molybdopterin cofactor metabolic process	8 out of 6779 genes, 0.1%	17 out of 31402 genes, 0.1%	1
prosthetic group metabolic process	8 out of 6779 genes, 0.1%	17 out of 31402 genes, 0.1%	1
xylem and phloem pattern formation	25 out of 6779 genes, 0.4%	77 out of 31402 genes, 0.2%	1
microsporocyte differentiation	7 out of 6779 genes, 0.1%	14 out of 31402 genes, 0.0%	1
protein unfolding	7 out of 6779 genes, 0.1%	14 out of 31402 genes, 0.0%	1
sporocyte differentiation	7 out of 6779 genes, 0.1%	14 out of 31402 genes, 0.0%	1
meristem development	73 out of 6779 genes, 1.1%	269 out of 31402 genes, 0.9%	1
anion transport	118 out of 6779 genes, 1.7%	458 out of 31402 genes, 1.5%	1
amide biosynthetic process	32 out of 6779 genes, 0.5%	104 out of 31402 genes, 0.3%	1
glycolipid metabolic process	26 out of 6779 genes, 0.4%	81 out of 31402 genes, 0.3%	1
response to biotic stimulus	288 out of 6779 genes, 4.2%	1196 out of 31402 genes, 3.8%	1
hormone transport	27 out of 6779 genes, 0.4%	85 out of 31402 genes, 0.3%	1
regulation of proteolysis	11 out of 6779 genes, 0.2%	27 out of 31402 genes, 0.1%	1
indole-containing compound catabolic process	17 out of 6779 genes, 0.3%	48 out of 31402 genes, 0.2%	1
folic acid-containing compound metabolic process	29 out of 6779 genes, 0.4%	93 out of 31402 genes, 0.3%	1
salicylic acid metabolic process	24 out of 6779 genes, 0.4%	74 out of 31402 genes, 0.2%	1
lipid storage	15 out of 6779 genes, 0.2%	41 out of 31402 genes, 0.1%	1
negative regulation of protein modification process	13 out of 6779 genes, 0.2%	34 out of 31402 genes, 0.1%	1
mRNA splicing, via spliceosome	34 out of 6779 genes, 0.5%	113 out of 31402 genes, 0.4%	1
hormone metabolic process	63 out of 6779 genes, 0.9%	230 out of 31402 genes, 0.7%	1
lysyl-tRNA aminoacylation	4 out of 6779 genes, 0.1%	6 out of 31402 genes, 0.0%	1
endosome organization	4 out of 6779 genes, 0.1%	6 out of 31402 genes, 0.0%	1
cellulose microfibril organization	4 out of 6779 genes, 0.1%	6 out of 31402 genes, 0.0%	1
extracellular matrix organization	4 out of 6779 genes, 0.1%	6 out of 31402 genes, 0.0%	1
extracellular structure organization	4 out of 6779 genes, 0.1%	6 out of 31402 genes, 0.0%	1
regulation of organ growth	4 out of 6779 genes, 0.1%	6 out of 31402 genes, 0.0%	1
glycine metabolic process	28 out of 6779 genes, 0.4%	90 out of 31402 genes, 0.3%	1
pyrimidine nucleoside monophosphate metabolic process	19 out of 6779 genes, 0.3%	56 out of 31402 genes, 0.2%	1
pyrimidine nucleoside monophosphate biosynthetic process	19 out of 6779 genes, 0.3%	56 out of 31402 genes, 0.2%	1
stem cell maintenance	19 out of 6779 genes, 0.3%	56 out of 31402 genes, 0.2%	1
negative regulation of cell differentiation	19 out of 6779 genes, 0.3%	56 out of 31402 genes, 0.2%	1
stem cell development	19 out of 6779 genes, 0.3%	56 out of 31402 genes, 0.2%	1
cellular amide metabolic process	63 out of 6779 genes, 0.9%	231 out of 31402 genes, 0.7%	1
response to jasmonic acid	50 out of 6779 genes, 0.7%	178 out of 31402 genes, 0.6%	1
lateral root development	25 out of 6779 genes, 0.4%	79 out of 31402 genes, 0.3%	1
response to auxin	79 out of 6779 genes, 1.2%	298 out of 31402 genes, 0.9%	1
regulation of programmed cell death	43 out of 6779 genes, 0.6%	150 out of 31402 genes, 0.5%	1
extracellular polysaccharide biosynthetic process	8 out of 6779 genes, 0.1%	18 out of 31402 genes, 0.1%	1
extracellular polysaccharide metabolic process	8 out of 6779 genes, 0.1%	18 out of 31402 genes, 0.1%	1
callose localization	27 out of 6779 genes, 0.4%	87 out of 31402 genes, 0.3%	1
protein targeting to ER	11 out of 6779 genes, 0.2%	28 out of 31402 genes, 0.1%	1
establishment of protein localization to endoplasmic reticulum	11 out of 6779 genes, 0.2%	28 out of 31402 genes, 0.1%	1
pteridine-containing compound metabolic process	29 out of 6779 genes, 0.4%	95 out of 31402 genes, 0.3%	1
dephosphorylation	67 out of 6779 genes, 1.0%	249 out of 31402 genes, 0.8%	1
glutamyl-tRNA aminoacylation	7 out of 6779 genes, 0.1%	15 out of 31402 genes, 0.0%	1
peptidyl-arginine modification	7 out of 6779 genes, 0.1%	15 out of 31402 genes, 0.0%	1
peptidyl-arginine methylation	7 out of 6779 genes, 0.1%	15 out of 31402 genes, 0.0%	1
histone arginine methylation	7 out of 6779 genes, 0.1%	15 out of 31402 genes, 0.0%	1
stem cell differentiation	19 out of 6779 genes, 0.3%	57 out of 31402 genes, 0.2%	1
defense response to fungus	65 out of 6779 genes, 1.0%	241 out of 31402 genes, 0.8%	1
zinc ion transport	6 out of 6779 genes, 0.1%	12 out of 31402 genes, 0.0%	1
suberin biosynthetic process	6 out of 6779 genes, 0.1%	12 out of 31402 genes, 0.0%	1
post-embryonic root development	25 out of 6779 genes, 0.4%	80 out of 31402 genes, 0.3%	1
galactolipid metabolic process	17 out of 6779 genes, 0.3%	50 out of 31402 genes, 0.2%	1
plant-type spore development	17 out of 6779 genes, 0.3%	50 out of 31402 genes, 0.2%	1
polysaccharide localization	27 out of 6779 genes, 0.4%	88 out of 31402 genes, 0.3%	1
post-embryonic morphogenesis	58 out of 6779 genes, 0.9%	213 out of 31402 genes, 0.7%	1
oxidation-reduction process	912 out of 6779 genes, 13.5%	4009 out of 31402 genes, 12.8%	1
inorganic anion transport	46 out of 6779 genes, 0.7%	164 out of 31402 genes, 0.5%	1
vesicle-mediated transport	188 out of 6779 genes, 2.8%	770 out of 31402 genes, 2.5%	1
multicellular organismal reproductive process	52 out of 6779 genes, 0.8%	189 out of 31402 genes, 0.6%	1
nucleobase-containing compound biosynthetic process	309 out of 6779 genes, 4.6%	1303 out of 31402 genes, 4.1%	1
phenol-containing compound biosynthetic process	24 out of 6779 genes, 0.4%	77 out of 31402 genes, 0.2%	1
phenol-containing compound metabolic process	25 out of 6779 genes, 0.4%	81 out of 31402 genes, 0.3%	1
pyrimidine nucleobase metabolic process	11 out of 6779 genes, 0.2%	29 out of 31402 genes, 0.1%	1
viral process	11 out of 6779 genes, 0.2%	29 out of 31402 genes, 0.1%	1
interspecies interaction between organisms	27 out of 6779 genes, 0.4%	89 out of 31402 genes, 0.3%	1
regulation of cell death	44 out of 6779 genes, 0.6%	157 out of 31402 genes, 0.5%	1
spliceosomal tri-snRNP complex assembly	3 out of 6779 genes, 0.0%	4 out of 31402 genes, 0.0%	1
spliceosomal snRNP assembly	3 out of 6779 genes, 0.0%	4 out of 31402 genes, 0.0%	1
response to carbon dioxide	3 out of 6779 genes, 0.0%	4 out of 31402 genes, 0.0%	1
brassinosteroid homeostasis	3 out of 6779 genes, 0.0%	4 out of 31402 genes, 0.0%	1
negative regulation of hydrogen peroxide metabolic process	3 out of 6779 genes, 0.0%	4 out of 31402 genes, 0.0%	1
negative regulation of hydrogen peroxide biosynthetic process	3 out of 6779 genes, 0.0%	4 out of 31402 genes, 0.0%	1
dipeptide transport	3 out of 6779 genes, 0.0%	4 out of 31402 genes, 0.0%	1
tripeptide transport	3 out of 6779 genes, 0.0%	4 out of 31402 genes, 0.0%	1
negative regulation of organ growth	3 out of 6779 genes, 0.0%	4 out of 31402 genes, 0.0%	1
negative regulation of reactive oxygen species biosynthetic process	3 out of 6779 genes, 0.0%	4 out of 31402 genes, 0.0%	1
negative regulation of reactive oxygen species metabolic process	3 out of 6779 genes, 0.0%	4 out of 31402 genes, 0.0%	1
cell communication	453 out of 6779 genes, 6.7%	1947 out of 31402 genes, 6.2%	1
transition metal ion transport	35 out of 6779 genes, 0.5%	121 out of 31402 genes, 0.4%	1
actin polymerization or depolymerization	8 out of 6779 genes, 0.1%	19 out of 31402 genes, 0.1%	1
ER-associated ubiquitin-dependent protein catabolic process	8 out of 6779 genes, 0.1%	19 out of 31402 genes, 0.1%	1
response to carbohydrate	67 out of 6779 genes, 1.0%	253 out of 31402 genes, 0.8%	1
protein targeting	124 out of 6779 genes, 1.8%	496 out of 31402 genes, 1.6%	1
post-embryonic root morphogenesis	12 out of 6779 genes, 0.2%	33 out of 31402 genes, 0.1%	1
lateral root morphogenesis	12 out of 6779 genes, 0.2%	33 out of 31402 genes, 0.1%	1
fatty acid biosynthetic process	75 out of 6779 genes, 1.1%	287 out of 31402 genes, 0.9%	1
regulation of catalytic activity	126 out of 6779 genes, 1.9%	505 out of 31402 genes, 1.6%	1
negative regulation of protein kinase activity	10 out of 6779 genes, 0.1%	26 out of 31402 genes, 0.1%	1
negative regulation of kinase activity	10 out of 6779 genes, 0.1%	26 out of 31402 genes, 0.1%	1
negative regulation of transferase activity	10 out of 6779 genes, 0.1%	26 out of 31402 genes, 0.1%	1
negative regulation of protein serine/threonine kinase activity	10 out of 6779 genes, 0.1%	26 out of 31402 genes, 0.1%	1
multi-organism cellular process	26 out of 6779 genes, 0.4%	86 out of 31402 genes, 0.3%	1
auxin-activated signaling pathway	39 out of 6779 genes, 0.6%	138 out of 31402 genes, 0.4%	1
benzene-containing compound metabolic process	29 out of 6779 genes, 0.4%	98 out of 31402 genes, 0.3%	1
cell death	36 out of 6779 genes, 0.5%	126 out of 31402 genes, 0.4%	1
death	36 out of 6779 genes, 0.5%	126 out of 31402 genes, 0.4%	1
oligosaccharide biosynthetic process	32 out of 6779 genes, 0.5%	110 out of 31402 genes, 0.4%	1
negative regulation of response to stimulus	48 out of 6779 genes, 0.7%	175 out of 31402 genes, 0.6%	1
cellular lipid metabolic process	322 out of 6779 genes, 4.7%	1368 out of 31402 genes, 4.4%	1
regulation of defense response	70 out of 6779 genes, 1.0%	267 out of 31402 genes, 0.9%	1
nucleotide-sugar biosynthetic process	13 out of 6779 genes, 0.2%	37 out of 31402 genes, 0.1%	1
phospholipid transport	17 out of 6779 genes, 0.3%	52 out of 31402 genes, 0.2%	1
negative regulation of photomorphogenesis	6 out of 6779 genes, 0.1%	13 out of 31402 genes, 0.0%	1
pollen tube reception	6 out of 6779 genes, 0.1%	13 out of 31402 genes, 0.0%	1
negative regulation of MAP kinase activity	6 out of 6779 genes, 0.1%	13 out of 31402 genes, 0.0%	1
negative regulation of MAPK cascade	6 out of 6779 genes, 0.1%	13 out of 31402 genes, 0.0%	1
intraspecies interaction between organisms	6 out of 6779 genes, 0.1%	13 out of 31402 genes, 0.0%	1
regulation of proton transport	11 out of 6779 genes, 0.2%	30 out of 31402 genes, 0.1%	1
leaf vascular tissue pattern formation	11 out of 6779 genes, 0.2%	30 out of 31402 genes, 0.1%	1
pyrimidine nucleobase biosynthetic process	9 out of 6779 genes, 0.1%	23 out of 31402 genes, 0.1%	1
protein localization	313 out of 6779 genes, 4.6%	1330 out of 31402 genes, 4.2%	1
de novo' protein folding	4 out of 6779 genes, 0.1%	7 out of 31402 genes, 0.0%	1
arginine catabolic process	4 out of 6779 genes, 0.1%	7 out of 31402 genes, 0.0%	1
cinnamic acid biosynthetic process	4 out of 6779 genes, 0.1%	7 out of 31402 genes, 0.0%	1
cinnamic acid metabolic process	4 out of 6779 genes, 0.1%	7 out of 31402 genes, 0.0%	1
response to 1-aminocyclopropane-1-carboxylic acid	4 out of 6779 genes, 0.1%	7 out of 31402 genes, 0.0%	1
procambium histogenesis	4 out of 6779 genes, 0.1%	7 out of 31402 genes, 0.0%	1
de novo' posttranslational protein folding	4 out of 6779 genes, 0.1%	7 out of 31402 genes, 0.0%	1
chaperone mediated protein folding requiring cofactor	4 out of 6779 genes, 0.1%	7 out of 31402 genes, 0.0%	1
chaperone-mediated protein folding	4 out of 6779 genes, 0.1%	7 out of 31402 genes, 0.0%	1
nucleobase metabolic process	18 out of 6779 genes, 0.3%	56 out of 31402 genes, 0.2%	1
dicarboxylic acid biosynthetic process	14 out of 6779 genes, 0.2%	41 out of 31402 genes, 0.1%	1
auxin metabolic process	34 out of 6779 genes, 0.5%	119 out of 31402 genes, 0.4%	1
carbohydrate derivative biosynthetic process	225 out of 6779 genes, 3.3%	941 out of 31402 genes, 3.0%	1
viral life cycle	5 out of 6779 genes, 0.1%	10 out of 31402 genes, 0.0%	1
viral genome replication	5 out of 6779 genes, 0.1%	10 out of 31402 genes, 0.0%	1
sphingolipid catabolic process	5 out of 6779 genes, 0.1%	10 out of 31402 genes, 0.0%	1
DNA methylation on cytosine	5 out of 6779 genes, 0.1%	10 out of 31402 genes, 0.0%	1
membrane lipid catabolic process	5 out of 6779 genes, 0.1%	10 out of 31402 genes, 0.0%	1
viral replication complex formation and maintenance	5 out of 6779 genes, 0.1%	10 out of 31402 genes, 0.0%	1
phosphatidylinositol-mediated signaling	5 out of 6779 genes, 0.1%	10 out of 31402 genes, 0.0%	1
inositol lipid-mediated signaling	5 out of 6779 genes, 0.1%	10 out of 31402 genes, 0.0%	1
cell wall assembly	5 out of 6779 genes, 0.1%	10 out of 31402 genes, 0.0%	1
plant-type cell wall assembly	5 out of 6779 genes, 0.1%	10 out of 31402 genes, 0.0%	1
cellular response to lipid	68 out of 6779 genes, 1.0%	260 out of 31402 genes, 0.8%	1
microsporogenesis	15 out of 6779 genes, 0.2%	45 out of 31402 genes, 0.1%	1
regulation of molecular function	132 out of 6779 genes, 1.9%	535 out of 31402 genes, 1.7%	1
meiotic spindle organization	2 out of 6779 genes, 0.0%	2 out of 31402 genes, 0.0%	1
uracil salvage	2 out of 6779 genes, 0.0%	2 out of 31402 genes, 0.0%	1
regulation of DNA repair	2 out of 6779 genes, 0.0%	2 out of 31402 genes, 0.0%	1
triglyceride mobilization	2 out of 6779 genes, 0.0%	2 out of 31402 genes, 0.0%	1
spindle assembly involved in male meiosis	2 out of 6779 genes, 0.0%	2 out of 31402 genes, 0.0%	1
response to pH	2 out of 6779 genes, 0.0%	2 out of 31402 genes, 0.0%	1
anastral spindle assembly involved in male meiosis	2 out of 6779 genes, 0.0%	2 out of 31402 genes, 0.0%	1
alpha-ketoglutarate transport	2 out of 6779 genes, 0.0%	2 out of 31402 genes, 0.0%	1
putrescine biosynthetic process from arginine	2 out of 6779 genes, 0.0%	2 out of 31402 genes, 0.0%	1
pyrimidine nucleobase salvage	2 out of 6779 genes, 0.0%	2 out of 31402 genes, 0.0%	1
positive regulation of DNA repair	2 out of 6779 genes, 0.0%	2 out of 31402 genes, 0.0%	1
uracil biosynthetic process	2 out of 6779 genes, 0.0%	2 out of 31402 genes, 0.0%	1
glyceraldehyde-3-phosphate biosynthetic process	2 out of 6779 genes, 0.0%	2 out of 31402 genes, 0.0%	1
carpel morphogenesis	2 out of 6779 genes, 0.0%	2 out of 31402 genes, 0.0%	1
anastral spindle assembly	2 out of 6779 genes, 0.0%	2 out of 31402 genes, 0.0%	1
positive regulation of posttranscriptional gene silencing	2 out of 6779 genes, 0.0%	2 out of 31402 genes, 0.0%	1
RNA-directed DNA methylation	2 out of 6779 genes, 0.0%	2 out of 31402 genes, 0.0%	1
spindle assembly involved in meiosis	2 out of 6779 genes, 0.0%	2 out of 31402 genes, 0.0%	1
regulation of jasmonic acid mediated signaling pathway	2 out of 6779 genes, 0.0%	2 out of 31402 genes, 0.0%	1
regulation of response to DNA damage stimulus	2 out of 6779 genes, 0.0%	2 out of 31402 genes, 0.0%	1
positive regulation of response to DNA damage stimulus	2 out of 6779 genes, 0.0%	2 out of 31402 genes, 0.0%	1
glycolipid biosynthetic process	21 out of 6779 genes, 0.3%	68 out of 31402 genes, 0.2%	1
organic cyclic compound biosynthetic process	484 out of 6779 genes, 7.1%	2098 out of 31402 genes, 6.7%	1
polyamine biosynthetic process	8 out of 6779 genes, 0.1%	20 out of 31402 genes, 0.1%	1
regulation of ARF GTPase activity	8 out of 6779 genes, 0.1%	20 out of 31402 genes, 0.1%	1
negative regulation of protein phosphorylation	10 out of 6779 genes, 0.1%	27 out of 31402 genes, 0.1%	1
negative regulation of phosphorylation	10 out of 6779 genes, 0.1%	27 out of 31402 genes, 0.1%	1
chorismate metabolic process	10 out of 6779 genes, 0.1%	27 out of 31402 genes, 0.1%	1
defense response by cell wall thickening	10 out of 6779 genes, 0.1%	27 out of 31402 genes, 0.1%	1
defense response by callose deposition in cell wall	10 out of 6779 genes, 0.1%	27 out of 31402 genes, 0.1%	1
regulation of ion transport	25 out of 6779 genes, 0.4%	84 out of 31402 genes, 0.3%	1
response to external biotic stimulus	274 out of 6779 genes, 4.0%	1161 out of 31402 genes, 3.7%	1
response to other organism	274 out of 6779 genes, 4.0%	1161 out of 31402 genes, 3.7%	1
organic substance transport	450 out of 6779 genes, 6.6%	1948 out of 31402 genes, 6.2%	1
response to nitrogen compound	95 out of 6779 genes, 1.4%	377 out of 31402 genes, 1.2%	1
protein N-linked glycosylation	18 out of 6779 genes, 0.3%	57 out of 31402 genes, 0.2%	1
membrane organization	79 out of 6779 genes, 1.2%	309 out of 31402 genes, 1.0%	1
mannose metabolic process	11 out of 6779 genes, 0.2%	31 out of 31402 genes, 0.1%	1
regulation of carbohydrate biosynthetic process	11 out of 6779 genes, 0.2%	31 out of 31402 genes, 0.1%	1
actin filament depolymerization	7 out of 6779 genes, 0.1%	17 out of 31402 genes, 0.1%	1
protein import into chloroplast thylakoid membrane	7 out of 6779 genes, 0.1%	17 out of 31402 genes, 0.1%	1
protein depolymerization	7 out of 6779 genes, 0.1%	17 out of 31402 genes, 0.1%	1
magnesium ion transport	15 out of 6779 genes, 0.2%	46 out of 31402 genes, 0.1%	1
lipid biosynthetic process	252 out of 6779 genes, 3.7%	1067 out of 31402 genes, 3.4%	1
symbiosis, encompassing mutualism through parasitism	25 out of 6779 genes, 0.4%	85 out of 31402 genes, 0.3%	1
gamete generation	28 out of 6779 genes, 0.4%	97 out of 31402 genes, 0.3%	1
cation transport	263 out of 6779 genes, 3.9%	1116 out of 31402 genes, 3.6%	1
defense response by callose deposition	16 out of 6779 genes, 0.2%	50 out of 31402 genes, 0.2%	1
regulation of Ras GTPase activity	17 out of 6779 genes, 0.3%	54 out of 31402 genes, 0.2%	1
arabinose metabolic process	6 out of 6779 genes, 0.1%	14 out of 31402 genes, 0.0%	1
cotyledon morphogenesis	6 out of 6779 genes, 0.1%	14 out of 31402 genes, 0.0%	1
negative regulation of phosphorus metabolic process	10 out of 6779 genes, 0.1%	28 out of 31402 genes, 0.1%	1
negative regulation of phosphate metabolic process	10 out of 6779 genes, 0.1%	28 out of 31402 genes, 0.1%	1
response to unfolded protein	20 out of 6779 genes, 0.3%	66 out of 31402 genes, 0.2%	1
endoplasmic reticulum unfolded protein response	20 out of 6779 genes, 0.3%	66 out of 31402 genes, 0.2%	1
cellular response to unfolded protein	20 out of 6779 genes, 0.3%	66 out of 31402 genes, 0.2%	1
cellular response to topologically incorrect protein	20 out of 6779 genes, 0.3%	66 out of 31402 genes, 0.2%	1
protein transport	304 out of 6779 genes, 4.5%	1302 out of 31402 genes, 4.1%	1
phosphatidylcholine biosynthetic process	8 out of 6779 genes, 0.1%	21 out of 31402 genes, 0.1%	1
establishment of protein localization	304 out of 6779 genes, 4.5%	1304 out of 31402 genes, 4.2%	1
single-organism membrane organization	73 out of 6779 genes, 1.1%	287 out of 31402 genes, 0.9%	1
aromatic compound biosynthetic process	428 out of 6779 genes, 6.3%	1860 out of 31402 genes, 5.9%	1
isocitrate metabolic process	11 out of 6779 genes, 0.2%	32 out of 31402 genes, 0.1%	1
cellular response to alcohol	57 out of 6779 genes, 0.8%	219 out of 31402 genes, 0.7%	1
floral organ abscission	5 out of 6779 genes, 0.1%	11 out of 31402 genes, 0.0%	1
cotyledon vascular tissue pattern formation	5 out of 6779 genes, 0.1%	11 out of 31402 genes, 0.0%	1
positive regulation of response to external stimulus	5 out of 6779 genes, 0.1%	11 out of 31402 genes, 0.0%	1
circadian regulation of gene expression	5 out of 6779 genes, 0.1%	11 out of 31402 genes, 0.0%	1
histone H4 acetylation	5 out of 6779 genes, 0.1%	11 out of 31402 genes, 0.0%	1
tetrahydrofolate biosynthetic process	5 out of 6779 genes, 0.1%	11 out of 31402 genes, 0.0%	1
tissue development	113 out of 6779 genes, 1.7%	460 out of 31402 genes, 1.5%	1
defense response	232 out of 6779 genes, 3.4%	984 out of 31402 genes, 3.1%	1
negative regulation of cellular metabolic process	75 out of 6779 genes, 1.1%	296 out of 31402 genes, 0.9%	1
jasmonic acid mediated signaling pathway	31 out of 6779 genes, 0.5%	111 out of 31402 genes, 0.4%	1
organophosphate ester transport	45 out of 6779 genes, 0.7%	169 out of 31402 genes, 0.5%	1
disaccharide biosynthetic process	28 out of 6779 genes, 0.4%	99 out of 31402 genes, 0.3%	1
regulation of protein localization	12 out of 6779 genes, 0.2%	36 out of 31402 genes, 0.1%	1
lipopolysaccharide core region biosynthetic process	3 out of 6779 genes, 0.0%	5 out of 31402 genes, 0.0%	1
regulation of hydrogen peroxide biosynthetic process	3 out of 6779 genes, 0.0%	5 out of 31402 genes, 0.0%	1
oxaloacetate transport	3 out of 6779 genes, 0.0%	5 out of 31402 genes, 0.0%	1
pyridine nucleotide salvage	3 out of 6779 genes, 0.0%	5 out of 31402 genes, 0.0%	1
lipopolysaccharide core region metabolic process	3 out of 6779 genes, 0.0%	5 out of 31402 genes, 0.0%	1
negative regulation of developmental growth	3 out of 6779 genes, 0.0%	5 out of 31402 genes, 0.0%	1
lipid homeostasis	3 out of 6779 genes, 0.0%	5 out of 31402 genes, 0.0%	1
regulation of posttranscriptional gene silencing	3 out of 6779 genes, 0.0%	5 out of 31402 genes, 0.0%	1
malate transmembrane transport	3 out of 6779 genes, 0.0%	5 out of 31402 genes, 0.0%	1
mRNA methylation	3 out of 6779 genes, 0.0%	5 out of 31402 genes, 0.0%	1
regulation of reactive oxygen species biosynthetic process	3 out of 6779 genes, 0.0%	5 out of 31402 genes, 0.0%	1
cotranslational protein targeting to membrane	9 out of 6779 genes, 0.1%	25 out of 31402 genes, 0.1%	1
SRP-dependent cotranslational protein targeting to membrane	9 out of 6779 genes, 0.1%	25 out of 31402 genes, 0.1%	1
dTMP biosynthetic process	4 out of 6779 genes, 0.1%	8 out of 31402 genes, 0.0%	1
glycine biosynthetic process	4 out of 6779 genes, 0.1%	8 out of 31402 genes, 0.0%	1
skotomorphogenesis	4 out of 6779 genes, 0.1%	8 out of 31402 genes, 0.0%	1
monoterpenoid metabolic process	4 out of 6779 genes, 0.1%	8 out of 31402 genes, 0.0%	1
monoterpenoid biosynthetic process	4 out of 6779 genes, 0.1%	8 out of 31402 genes, 0.0%	1
uracil metabolic process	4 out of 6779 genes, 0.1%	8 out of 31402 genes, 0.0%	1
protein transport by the Tat complex	4 out of 6779 genes, 0.1%	8 out of 31402 genes, 0.0%	1
dTMP metabolic process	4 out of 6779 genes, 0.1%	8 out of 31402 genes, 0.0%	1
phytochelatin metabolic process	4 out of 6779 genes, 0.1%	8 out of 31402 genes, 0.0%	1
phytochelatin biosynthetic process	4 out of 6779 genes, 0.1%	8 out of 31402 genes, 0.0%	1
megagametogenesis	35 out of 6779 genes, 0.5%	128 out of 31402 genes, 0.4%	1
carbon fixation	13 out of 6779 genes, 0.2%	40 out of 31402 genes, 0.1%	1
regulation of MAP kinase activity	7 out of 6779 genes, 0.1%	18 out of 31402 genes, 0.1%	1
respiratory electron transport chain	40 out of 6779 genes, 0.6%	149 out of 31402 genes, 0.5%	1
UMP biosynthetic process	14 out of 6779 genes, 0.2%	44 out of 31402 genes, 0.1%	1
pyrimidine ribonucleoside monophosphate metabolic process	14 out of 6779 genes, 0.2%	44 out of 31402 genes, 0.1%	1
pyrimidine ribonucleoside monophosphate biosynthetic process	14 out of 6779 genes, 0.2%	44 out of 31402 genes, 0.1%	1
UMP metabolic process	14 out of 6779 genes, 0.2%	44 out of 31402 genes, 0.1%	1
cellular response to jasmonic acid stimulus	31 out of 6779 genes, 0.5%	112 out of 31402 genes, 0.4%	1
lateral root formation	10 out of 6779 genes, 0.1%	29 out of 31402 genes, 0.1%	1
cellular nitrogen compound biosynthetic process	398 out of 6779 genes, 5.9%	1731 out of 31402 genes, 5.5%	1
regulation of MAPK cascade	48 out of 6779 genes, 0.7%	183 out of 31402 genes, 0.6%	1
intracellular transport	302 out of 6779 genes, 4.5%	1301 out of 31402 genes, 4.1%	1
negative regulation of multicellular organismal process	23 out of 6779 genes, 0.3%	80 out of 31402 genes, 0.3%	1
protein acylation	40 out of 6779 genes, 0.6%	150 out of 31402 genes, 0.5%	1
DNA-templated transcription, initiation	21 out of 6779 genes, 0.3%	72 out of 31402 genes, 0.2%	1
embryo sac egg cell differentiation	21 out of 6779 genes, 0.3%	72 out of 31402 genes, 0.2%	1
nucleotide salvage	11 out of 6779 genes, 0.2%	33 out of 31402 genes, 0.1%	1
oxidative phosphorylation	39 out of 6779 genes, 0.6%	146 out of 31402 genes, 0.5%	1
photomorphogenesis	39 out of 6779 genes, 0.6%	146 out of 31402 genes, 0.5%	1
sulfate transport	8 out of 6779 genes, 0.1%	22 out of 31402 genes, 0.1%	1
sulfur compound transport	8 out of 6779 genes, 0.1%	22 out of 31402 genes, 0.1%	1
de novo' pyrimidine nucleobase biosynthetic process	6 out of 6779 genes, 0.1%	15 out of 31402 genes, 0.0%	1
spermidine biosynthetic process	6 out of 6779 genes, 0.1%	15 out of 31402 genes, 0.0%	1
pyrimidine deoxyribonucleotide biosynthetic process	6 out of 6779 genes, 0.1%	15 out of 31402 genes, 0.0%	1
deoxyribonucleotide biosynthetic process	6 out of 6779 genes, 0.1%	15 out of 31402 genes, 0.0%	1
2'-deoxyribonucleotide biosynthetic process	6 out of 6779 genes, 0.1%	15 out of 31402 genes, 0.0%	1
stomatal lineage progression	6 out of 6779 genes, 0.1%	15 out of 31402 genes, 0.0%	1
acidic amino acid transport	6 out of 6779 genes, 0.1%	15 out of 31402 genes, 0.0%	1
deoxyribose phosphate biosynthetic process	6 out of 6779 genes, 0.1%	15 out of 31402 genes, 0.0%	1
positive regulation of catabolic process	12 out of 6779 genes, 0.2%	37 out of 31402 genes, 0.1%	1
cellular localization	361 out of 6779 genes, 5.3%	1569 out of 31402 genes, 5.0%	1
nucleobase biosynthetic process	13 out of 6779 genes, 0.2%	41 out of 31402 genes, 0.1%	1
regulation of catabolic process	35 out of 6779 genes, 0.5%	130 out of 31402 genes, 0.4%	1
positive regulation of cell communication	61 out of 6779 genes, 0.9%	240 out of 31402 genes, 0.8%	1
S-glycoside metabolic process	27 out of 6779 genes, 0.4%	97 out of 31402 genes, 0.3%	1
glycosinolate metabolic process	27 out of 6779 genes, 0.4%	97 out of 31402 genes, 0.3%	1
glucosinolate metabolic process	27 out of 6779 genes, 0.4%	97 out of 31402 genes, 0.3%	1
protein dephosphorylation	45 out of 6779 genes, 0.7%	172 out of 31402 genes, 0.5%	1
inorganic ion transmembrane transport	109 out of 6779 genes, 1.6%	448 out of 31402 genes, 1.4%	1
embryonic morphogenesis	9 out of 6779 genes, 0.1%	26 out of 31402 genes, 0.1%	1
female gamete generation	21 out of 6779 genes, 0.3%	73 out of 31402 genes, 0.2%	1
regulation of GTP catabolic process	17 out of 6779 genes, 0.3%	57 out of 31402 genes, 0.2%	1
regulation of GTPase activity	17 out of 6779 genes, 0.3%	57 out of 31402 genes, 0.2%	1
auxin polar transport	20 out of 6779 genes, 0.3%	69 out of 31402 genes, 0.2%	1
internal protein amino acid acetylation	19 out of 6779 genes, 0.3%	65 out of 31402 genes, 0.2%	1
histone acetylation	19 out of 6779 genes, 0.3%	65 out of 31402 genes, 0.2%	1
internal peptidyl-lysine acetylation	19 out of 6779 genes, 0.3%	65 out of 31402 genes, 0.2%	1
peptidyl-lysine acetylation	19 out of 6779 genes, 0.3%	65 out of 31402 genes, 0.2%	1
pyrimidine-containing compound salvage	10 out of 6779 genes, 0.1%	30 out of 31402 genes, 0.1%	1
organic hydroxy compound metabolic process	138 out of 6779 genes, 2.0%	577 out of 31402 genes, 1.8%	1
lipid transport	29 out of 6779 genes, 0.4%	106 out of 31402 genes, 0.3%	1
endomembrane system organization	49 out of 6779 genes, 0.7%	190 out of 31402 genes, 0.6%	1
ATP synthesis coupled electron transport	35 out of 6779 genes, 0.5%	131 out of 31402 genes, 0.4%	1
histidine biosynthetic process	7 out of 6779 genes, 0.1%	19 out of 31402 genes, 0.1%	1
pyrimidine deoxyribonucleotide metabolic process	7 out of 6779 genes, 0.1%	19 out of 31402 genes, 0.1%	1
deoxyribonucleotide metabolic process	7 out of 6779 genes, 0.1%	19 out of 31402 genes, 0.1%	1
2'-deoxyribonucleotide metabolic process	7 out of 6779 genes, 0.1%	19 out of 31402 genes, 0.1%	1
chorismate biosynthetic process	7 out of 6779 genes, 0.1%	19 out of 31402 genes, 0.1%	1
intercellular transport	7 out of 6779 genes, 0.1%	19 out of 31402 genes, 0.1%	1
deoxyribose phosphate metabolic process	7 out of 6779 genes, 0.1%	19 out of 31402 genes, 0.1%	1
peptide biosynthetic process	7 out of 6779 genes, 0.1%	19 out of 31402 genes, 0.1%	1
deoxyribonucleoside monophosphate biosynthetic process	5 out of 6779 genes, 0.1%	12 out of 31402 genes, 0.0%	1
deoxyribonucleoside monophosphate metabolic process	5 out of 6779 genes, 0.1%	12 out of 31402 genes, 0.0%	1
pyrimidine deoxyribonucleoside monophosphate metabolic process	5 out of 6779 genes, 0.1%	12 out of 31402 genes, 0.0%	1
pyrimidine deoxyribonucleoside monophosphate biosynthetic process	5 out of 6779 genes, 0.1%	12 out of 31402 genes, 0.0%	1
actin filament bundle assembly	5 out of 6779 genes, 0.1%	12 out of 31402 genes, 0.0%	1
actin filament bundle organization	5 out of 6779 genes, 0.1%	12 out of 31402 genes, 0.0%	1
defense response to other organism	180 out of 6779 genes, 2.7%	764 out of 31402 genes, 2.4%	1
mRNA processing	58 out of 6779 genes, 0.9%	229 out of 31402 genes, 0.7%	1
seed maturation	25 out of 6779 genes, 0.4%	90 out of 31402 genes, 0.3%	1
regulation of meristem growth	31 out of 6779 genes, 0.5%	115 out of 31402 genes, 0.4%	1
glycerol ether metabolic process	23 out of 6779 genes, 0.3%	82 out of 31402 genes, 0.3%	1
ether metabolic process	23 out of 6779 genes, 0.3%	82 out of 31402 genes, 0.3%	1
heterocycle biosynthetic process	401 out of 6779 genes, 5.9%	1756 out of 31402 genes, 5.6%	1
inorganic cation transmembrane transport	108 out of 6779 genes, 1.6%	447 out of 31402 genes, 1.4%	1
lipid glycosylation	8 out of 6779 genes, 0.1%	23 out of 31402 genes, 0.1%	1
dicarboxylic acid transport	14 out of 6779 genes, 0.2%	46 out of 31402 genes, 0.1%	1
drug transmembrane transport	20 out of 6779 genes, 0.3%	70 out of 31402 genes, 0.2%	1
drug transport	20 out of 6779 genes, 0.3%	70 out of 31402 genes, 0.2%	1
systemic acquired resistance, salicylic acid mediated signaling pathway	19 out of 6779 genes, 0.3%	66 out of 31402 genes, 0.2%	1
ion transmembrane transport	127 out of 6779 genes, 1.9%	531 out of 31402 genes, 1.7%	1
seryl-tRNA aminoacylation	4 out of 6779 genes, 0.1%	9 out of 31402 genes, 0.0%	1
putrescine metabolic process	4 out of 6779 genes, 0.1%	9 out of 31402 genes, 0.0%	1
putrescine biosynthetic process	4 out of 6779 genes, 0.1%	9 out of 31402 genes, 0.0%	1
cellular response to decreased oxygen levels	4 out of 6779 genes, 0.1%	9 out of 31402 genes, 0.0%	1
cellular response to oxygen levels	4 out of 6779 genes, 0.1%	9 out of 31402 genes, 0.0%	1
abscisic acid-activated signaling pathway	32 out of 6779 genes, 0.5%	120 out of 31402 genes, 0.4%	1
flower morphogenesis	9 out of 6779 genes, 0.1%	27 out of 31402 genes, 0.1%	1
response to ethylene	41 out of 6779 genes, 0.6%	158 out of 31402 genes, 0.5%	1
multi-organism process	361 out of 6779 genes, 5.3%	1579 out of 31402 genes, 5.0%	1
silicate transport	6 out of 6779 genes, 0.1%	16 out of 31402 genes, 0.1%	1
maintenance of location	23 out of 6779 genes, 0.3%	83 out of 31402 genes, 0.3%	1
negative regulation of intracellular signal transduction	10 out of 6779 genes, 0.1%	31 out of 31402 genes, 0.1%	1
glutamine family amino acid metabolic process	39 out of 6779 genes, 0.6%	150 out of 31402 genes, 0.5%	1
immune effector process	29 out of 6779 genes, 0.4%	108 out of 31402 genes, 0.3%	1
chromosome segregation	34 out of 6779 genes, 0.5%	129 out of 31402 genes, 0.4%	1
root system development	131 out of 6779 genes, 1.9%	551 out of 31402 genes, 1.8%	1
root development	131 out of 6779 genes, 1.9%	551 out of 31402 genes, 1.8%	1
peptide transport	21 out of 6779 genes, 0.3%	75 out of 31402 genes, 0.2%	1
alcohol catabolic process	11 out of 6779 genes, 0.2%	35 out of 31402 genes, 0.1%	1
polyol catabolic process	11 out of 6779 genes, 0.2%	35 out of 31402 genes, 0.1%	1
cell redox homeostasis	59 out of 6779 genes, 0.9%	236 out of 31402 genes, 0.8%	1
regulation of innate immune response	49 out of 6779 genes, 0.7%	193 out of 31402 genes, 0.6%	1
regulation of immune response	49 out of 6779 genes, 0.7%	193 out of 31402 genes, 0.6%	1
regulation of nucleotide catabolic process	19 out of 6779 genes, 0.3%	67 out of 31402 genes, 0.2%	1
regulation of purine nucleotide catabolic process	19 out of 6779 genes, 0.3%	67 out of 31402 genes, 0.2%	1
regulation of carbohydrate metabolic process	12 out of 6779 genes, 0.2%	39 out of 31402 genes, 0.1%	1
regulation of cell size	12 out of 6779 genes, 0.2%	39 out of 31402 genes, 0.1%	1
triglyceride metabolic process	14 out of 6779 genes, 0.2%	47 out of 31402 genes, 0.1%	1
S-adenosylmethioninamine biosynthetic process	3 out of 6779 genes, 0.0%	6 out of 31402 genes, 0.0%	1
entrainment of circadian clock	3 out of 6779 genes, 0.0%	6 out of 31402 genes, 0.0%	1
response to UV-C	3 out of 6779 genes, 0.0%	6 out of 31402 genes, 0.0%	1
arginine transport	3 out of 6779 genes, 0.0%	6 out of 31402 genes, 0.0%	1
negative regulation of growth	3 out of 6779 genes, 0.0%	6 out of 31402 genes, 0.0%	1
S-adenosylmethioninamine metabolic process	3 out of 6779 genes, 0.0%	6 out of 31402 genes, 0.0%	1
regulation of metalloenzyme activity	3 out of 6779 genes, 0.0%	6 out of 31402 genes, 0.0%	1
positive regulation of metalloenzyme activity	3 out of 6779 genes, 0.0%	6 out of 31402 genes, 0.0%	1
actin filament severing	3 out of 6779 genes, 0.0%	6 out of 31402 genes, 0.0%	1
positive regulation of glycine hydroxymethyltransferase activity	3 out of 6779 genes, 0.0%	6 out of 31402 genes, 0.0%	1
Group II intron splicing	2 out of 6779 genes, 0.0%	3 out of 31402 genes, 0.0%	1
posttranslational protein targeting to membrane	2 out of 6779 genes, 0.0%	3 out of 31402 genes, 0.0%	1
male meiosis	2 out of 6779 genes, 0.0%	3 out of 31402 genes, 0.0%	1
negative regulation of cell proliferation	2 out of 6779 genes, 0.0%	3 out of 31402 genes, 0.0%	1
induced systemic resistance, ethylene mediated signaling pathway	2 out of 6779 genes, 0.0%	3 out of 31402 genes, 0.0%	1
fruit dehiscence	2 out of 6779 genes, 0.0%	3 out of 31402 genes, 0.0%	1
urate catabolic process	2 out of 6779 genes, 0.0%	3 out of 31402 genes, 0.0%	1
aerobic electron transport chain	2 out of 6779 genes, 0.0%	3 out of 31402 genes, 0.0%	1
posttranslational protein targeting to membrane, translocation	2 out of 6779 genes, 0.0%	3 out of 31402 genes, 0.0%	1
monopolar cell growth	2 out of 6779 genes, 0.0%	3 out of 31402 genes, 0.0%	1
positive regulation of protein catabolic process	2 out of 6779 genes, 0.0%	3 out of 31402 genes, 0.0%	1
L-arabinose metabolic process	2 out of 6779 genes, 0.0%	3 out of 31402 genes, 0.0%	1
urate metabolic process	2 out of 6779 genes, 0.0%	3 out of 31402 genes, 0.0%	1
stigma development	2 out of 6779 genes, 0.0%	3 out of 31402 genes, 0.0%	1
positive regulation of developmental growth	2 out of 6779 genes, 0.0%	3 out of 31402 genes, 0.0%	1
zygote elongation	2 out of 6779 genes, 0.0%	3 out of 31402 genes, 0.0%	1
cation transmembrane transport	109 out of 6779 genes, 1.6%	455 out of 31402 genes, 1.4%	1
phosphate ion transport	7 out of 6779 genes, 0.1%	20 out of 31402 genes, 0.1%	1
spermidine metabolic process	7 out of 6779 genes, 0.1%	20 out of 31402 genes, 0.1%	1
epidermal cell fate specification	7 out of 6779 genes, 0.1%	20 out of 31402 genes, 0.1%	1
maintenance of protein location in cell	7 out of 6779 genes, 0.1%	20 out of 31402 genes, 0.1%	1
sexual reproduction	35 out of 6779 genes, 0.5%	134 out of 31402 genes, 0.4%	1
cellular process involved in reproduction in multicellular organism	24 out of 6779 genes, 0.4%	88 out of 31402 genes, 0.3%	1
lipid metabolic process	399 out of 6779 genes, 5.9%	1756 out of 31402 genes, 5.6%	1
regulation of immune system process	49 out of 6779 genes, 0.7%	194 out of 31402 genes, 0.6%	1
positive regulation of transferase activity	45 out of 6779 genes, 0.7%	177 out of 31402 genes, 0.6%	1
phytosteroid metabolic process	22 out of 6779 genes, 0.3%	80 out of 31402 genes, 0.3%	1
brassinosteroid metabolic process	22 out of 6779 genes, 0.3%	80 out of 31402 genes, 0.3%	1
negative regulation of defense response	28 out of 6779 genes, 0.4%	105 out of 31402 genes, 0.3%	1
positive gravitropism	8 out of 6779 genes, 0.1%	24 out of 31402 genes, 0.1%	1
response to stimulus	1689 out of 6779 genes, 24.9%	7656 out of 31402 genes, 24.4%	1
single-organism cellular process	2657 out of 6779 genes, 39.2%	12119 out of 31402 genes, 38.6%	1
cellular response to abscisic acid stimulus	32 out of 6779 genes, 0.5%	122 out of 31402 genes, 0.4%	1
sulfate assimilation	5 out of 6779 genes, 0.1%	13 out of 31402 genes, 0.0%	1
protein retention in ER lumen	5 out of 6779 genes, 0.1%	13 out of 31402 genes, 0.0%	1
icosanoid metabolic process	5 out of 6779 genes, 0.1%	13 out of 31402 genes, 0.0%	1
leukotriene metabolic process	5 out of 6779 genes, 0.1%	13 out of 31402 genes, 0.0%	1
riboflavin metabolic process	5 out of 6779 genes, 0.1%	13 out of 31402 genes, 0.0%	1
riboflavin biosynthetic process	5 out of 6779 genes, 0.1%	13 out of 31402 genes, 0.0%	1
abscission	5 out of 6779 genes, 0.1%	13 out of 31402 genes, 0.0%	1
plasmodesmata-mediated intercellular transport	5 out of 6779 genes, 0.1%	13 out of 31402 genes, 0.0%	1
1-aminocyclopropane-1-carboxylate metabolic process	5 out of 6779 genes, 0.1%	13 out of 31402 genes, 0.0%	1
leukotriene biosynthetic process	5 out of 6779 genes, 0.1%	13 out of 31402 genes, 0.0%	1
ammonia assimilation cycle	5 out of 6779 genes, 0.1%	13 out of 31402 genes, 0.0%	1
maintenance of protein localization in endoplasmic reticulum	5 out of 6779 genes, 0.1%	13 out of 31402 genes, 0.0%	1
1-aminocyclopropane-1-carboxylate biosynthetic process	5 out of 6779 genes, 0.1%	13 out of 31402 genes, 0.0%	1
flavin-containing compound metabolic process	5 out of 6779 genes, 0.1%	13 out of 31402 genes, 0.0%	1
flavin-containing compound biosynthetic process	5 out of 6779 genes, 0.1%	13 out of 31402 genes, 0.0%	1
histone H3 acetylation	5 out of 6779 genes, 0.1%	13 out of 31402 genes, 0.0%	1
icosanoid biosynthetic process	5 out of 6779 genes, 0.1%	13 out of 31402 genes, 0.0%	1
chiasma assembly	5 out of 6779 genes, 0.1%	13 out of 31402 genes, 0.0%	1
maintenance of protein localization in organelle	5 out of 6779 genes, 0.1%	13 out of 31402 genes, 0.0%	1
fatty acid derivative metabolic process	5 out of 6779 genes, 0.1%	13 out of 31402 genes, 0.0%	1
fatty acid derivative biosynthetic process	5 out of 6779 genes, 0.1%	13 out of 31402 genes, 0.0%	1
response to drug	20 out of 6779 genes, 0.3%	72 out of 31402 genes, 0.2%	1
defense response to insect	9 out of 6779 genes, 0.1%	28 out of 31402 genes, 0.1%	1
host programmed cell death induced by symbiont	9 out of 6779 genes, 0.1%	28 out of 31402 genes, 0.1%	1
organic hydroxy compound biosynthetic process	88 out of 6779 genes, 1.3%	365 out of 31402 genes, 1.2%	1
telomere maintenance	10 out of 6779 genes, 0.1%	32 out of 31402 genes, 0.1%	1
photoperiodism	10 out of 6779 genes, 0.1%	32 out of 31402 genes, 0.1%	1
telomere organization	10 out of 6779 genes, 0.1%	32 out of 31402 genes, 0.1%	1
embryonic meristem development	10 out of 6779 genes, 0.1%	32 out of 31402 genes, 0.1%	1
photoperiodism, flowering	10 out of 6779 genes, 0.1%	32 out of 31402 genes, 0.1%	1
anatomical structure homeostasis	10 out of 6779 genes, 0.1%	32 out of 31402 genes, 0.1%	1
root morphogenesis	82 out of 6779 genes, 1.2%	339 out of 31402 genes, 1.1%	1
triglyceride biosynthetic process	11 out of 6779 genes, 0.2%	36 out of 31402 genes, 0.1%	1
organic hydroxy compound catabolic process	11 out of 6779 genes, 0.2%	36 out of 31402 genes, 0.1%	1
glutamine metabolic process	15 out of 6779 genes, 0.2%	52 out of 31402 genes, 0.2%	1
regulation of transferase activity	60 out of 6779 genes, 0.9%	243 out of 31402 genes, 0.8%	1
neutral lipid metabolic process	14 out of 6779 genes, 0.2%	48 out of 31402 genes, 0.2%	1
acylglycerol metabolic process	14 out of 6779 genes, 0.2%	48 out of 31402 genes, 0.2%	1
seed dormancy process	23 out of 6779 genes, 0.3%	85 out of 31402 genes, 0.3%	1
dormancy process	23 out of 6779 genes, 0.3%	85 out of 31402 genes, 0.3%	1
membrane lipid biosynthetic process	23 out of 6779 genes, 0.3%	85 out of 31402 genes, 0.3%	1
pollen maturation	6 out of 6779 genes, 0.1%	17 out of 31402 genes, 0.1%	1
response to red or far red light	77 out of 6779 genes, 1.1%	318 out of 31402 genes, 1.0%	1
regulation of cell differentiation	26 out of 6779 genes, 0.4%	98 out of 31402 genes, 0.3%	1
regulation of nucleotide metabolic process	20 out of 6779 genes, 0.3%	73 out of 31402 genes, 0.2%	1
regulation of nucleoside metabolic process	20 out of 6779 genes, 0.3%	73 out of 31402 genes, 0.2%	1
regulation of purine nucleotide metabolic process	20 out of 6779 genes, 0.3%	73 out of 31402 genes, 0.2%	1
trehalose biosynthetic process	19 out of 6779 genes, 0.3%	69 out of 31402 genes, 0.2%	1
mitochondrial electron transport, cytochrome c to oxygen	7 out of 6779 genes, 0.1%	21 out of 31402 genes, 0.1%	1
IMP biosynthetic process	7 out of 6779 genes, 0.1%	21 out of 31402 genes, 0.1%	1
glutamine family amino acid catabolic process	7 out of 6779 genes, 0.1%	21 out of 31402 genes, 0.1%	1
IMP metabolic process	7 out of 6779 genes, 0.1%	21 out of 31402 genes, 0.1%	1
queuosine biosynthetic process	4 out of 6779 genes, 0.1%	10 out of 31402 genes, 0.0%	1
lipopolysaccharide metabolic process	4 out of 6779 genes, 0.1%	10 out of 31402 genes, 0.0%	1
lipopolysaccharide biosynthetic process	4 out of 6779 genes, 0.1%	10 out of 31402 genes, 0.0%	1
maintenance of root meristem identity	4 out of 6779 genes, 0.1%	10 out of 31402 genes, 0.0%	1
response to mannitol	4 out of 6779 genes, 0.1%	10 out of 31402 genes, 0.0%	1
positive regulation of microtubule polymerization or depolymerization	4 out of 6779 genes, 0.1%	10 out of 31402 genes, 0.0%	1
regulation of response to extracellular stimulus	4 out of 6779 genes, 0.1%	10 out of 31402 genes, 0.0%	1
positive regulation of response to extracellular stimulus	4 out of 6779 genes, 0.1%	10 out of 31402 genes, 0.0%	1
regulation of response to nutrient levels	4 out of 6779 genes, 0.1%	10 out of 31402 genes, 0.0%	1
positive regulation of response to nutrient levels	4 out of 6779 genes, 0.1%	10 out of 31402 genes, 0.0%	1
cell death in response to oxidative stress	4 out of 6779 genes, 0.1%	10 out of 31402 genes, 0.0%	1
very long-chain fatty acid biosynthetic process	4 out of 6779 genes, 0.1%	10 out of 31402 genes, 0.0%	1
queuosine metabolic process	4 out of 6779 genes, 0.1%	10 out of 31402 genes, 0.0%	1
positive regulation of cellular response to phosphate starvation	4 out of 6779 genes, 0.1%	10 out of 31402 genes, 0.0%	1
programmed cell death in response to reactive oxygen species	4 out of 6779 genes, 0.1%	10 out of 31402 genes, 0.0%	1
response to sucrose	32 out of 6779 genes, 0.5%	124 out of 31402 genes, 0.4%	1
response to disaccharide	32 out of 6779 genes, 0.5%	124 out of 31402 genes, 0.4%	1
tRNA aminoacylation for protein translation	63 out of 6779 genes, 0.9%	258 out of 31402 genes, 0.8%	1
RNA splicing	54 out of 6779 genes, 0.8%	219 out of 31402 genes, 0.7%	1
beta-glucan biosynthetic process	54 out of 6779 genes, 0.8%	219 out of 31402 genes, 0.7%	1
mitochondrial electron transport, ubiquinol to cytochrome c	8 out of 6779 genes, 0.1%	25 out of 31402 genes, 0.1%	1
lipid catabolic process	59 out of 6779 genes, 0.9%	241 out of 31402 genes, 0.8%	1
N-terminal protein lipidation	21 out of 6779 genes, 0.3%	78 out of 31402 genes, 0.2%	1
N-terminal protein myristoylation	21 out of 6779 genes, 0.3%	78 out of 31402 genes, 0.2%	1
peptide metabolic process	21 out of 6779 genes, 0.3%	78 out of 31402 genes, 0.2%	1
protein myristoylation	21 out of 6779 genes, 0.3%	78 out of 31402 genes, 0.2%	1
arginine metabolic process	10 out of 6779 genes, 0.1%	33 out of 31402 genes, 0.1%	1
peptidyl-lysine modification to peptidyl-hypusine	11 out of 6779 genes, 0.2%	37 out of 31402 genes, 0.1%	1
neutral lipid biosynthetic process	11 out of 6779 genes, 0.2%	37 out of 31402 genes, 0.1%	1
acylglycerol biosynthetic process	11 out of 6779 genes, 0.2%	37 out of 31402 genes, 0.1%	1
trehalose metabolic process	19 out of 6779 genes, 0.3%	70 out of 31402 genes, 0.2%	1
oligopeptide transport	19 out of 6779 genes, 0.3%	70 out of 31402 genes, 0.2%	1
regulation of cellular metabolic process	406 out of 6779 genes, 6.0%	1801 out of 31402 genes, 5.7%	1
regulation of primary metabolic process	391 out of 6779 genes, 5.8%	1733 out of 31402 genes, 5.5%	1
regulation of biological quality	256 out of 6779 genes, 3.8%	1122 out of 31402 genes, 3.6%	1
adaxial/abaxial axis specification	5 out of 6779 genes, 0.1%	14 out of 31402 genes, 0.0%	1
polarity specification of adaxial/abaxial axis	5 out of 6779 genes, 0.1%	14 out of 31402 genes, 0.0%	1
regulation of DNA methylation	5 out of 6779 genes, 0.1%	14 out of 31402 genes, 0.0%	1
amide transport	27 out of 6779 genes, 0.4%	104 out of 31402 genes, 0.3%	1
positive regulation of protein modification process	45 out of 6779 genes, 0.7%	182 out of 31402 genes, 0.6%	1
brassinosteroid mediated signaling pathway	25 out of 6779 genes, 0.4%	96 out of 31402 genes, 0.3%	1
steroid hormone mediated signaling pathway	25 out of 6779 genes, 0.4%	96 out of 31402 genes, 0.3%	1
response to steroid hormone	25 out of 6779 genes, 0.4%	96 out of 31402 genes, 0.3%	1
cellular response to steroid hormone stimulus	25 out of 6779 genes, 0.4%	96 out of 31402 genes, 0.3%	1
protein kinase C-activating G-protein coupled receptor signaling pathway	6 out of 6779 genes, 0.1%	18 out of 31402 genes, 0.1%	1
maintenance of chromatin silencing	3 out of 6779 genes, 0.0%	7 out of 31402 genes, 0.0%	1
glutamine catabolic process	3 out of 6779 genes, 0.0%	7 out of 31402 genes, 0.0%	1
ornithine metabolic process	3 out of 6779 genes, 0.0%	7 out of 31402 genes, 0.0%	1
spermine biosynthetic process	3 out of 6779 genes, 0.0%	7 out of 31402 genes, 0.0%	1
spermine metabolic process	3 out of 6779 genes, 0.0%	7 out of 31402 genes, 0.0%	1
drought recovery	3 out of 6779 genes, 0.0%	7 out of 31402 genes, 0.0%	1
alkaloid biosynthetic process	3 out of 6779 genes, 0.0%	7 out of 31402 genes, 0.0%	1
malate transport	3 out of 6779 genes, 0.0%	7 out of 31402 genes, 0.0%	1
dTDP-rhamnose biosynthetic process	3 out of 6779 genes, 0.0%	7 out of 31402 genes, 0.0%	1
negative regulation of histone modification	3 out of 6779 genes, 0.0%	7 out of 31402 genes, 0.0%	1
regulation of microtubule depolymerization	3 out of 6779 genes, 0.0%	7 out of 31402 genes, 0.0%	1
positive regulation of microtubule depolymerization	3 out of 6779 genes, 0.0%	7 out of 31402 genes, 0.0%	1
transposition	3 out of 6779 genes, 0.0%	7 out of 31402 genes, 0.0%	1
transposition, RNA-mediated	3 out of 6779 genes, 0.0%	7 out of 31402 genes, 0.0%	1
chlorophyll cycle	3 out of 6779 genes, 0.0%	7 out of 31402 genes, 0.0%	1
regulation of histone acetylation	3 out of 6779 genes, 0.0%	7 out of 31402 genes, 0.0%	1
negative regulation of histone acetylation	3 out of 6779 genes, 0.0%	7 out of 31402 genes, 0.0%	1
thioredoxin biosynthetic process	3 out of 6779 genes, 0.0%	7 out of 31402 genes, 0.0%	1
dTDP-rhamnose metabolic process	3 out of 6779 genes, 0.0%	7 out of 31402 genes, 0.0%	1
positive regulation of histone H3-K9 methylation	3 out of 6779 genes, 0.0%	7 out of 31402 genes, 0.0%	1
carbamoyl phosphate metabolic process	3 out of 6779 genes, 0.0%	7 out of 31402 genes, 0.0%	1
carbamoyl phosphate biosynthetic process	3 out of 6779 genes, 0.0%	7 out of 31402 genes, 0.0%	1
zinc ion transmembrane transport	3 out of 6779 genes, 0.0%	7 out of 31402 genes, 0.0%	1
regulation of histone H4 acetylation	3 out of 6779 genes, 0.0%	7 out of 31402 genes, 0.0%	1
negative regulation of histone H4 acetylation	3 out of 6779 genes, 0.0%	7 out of 31402 genes, 0.0%	1
positive regulation of protein depolymerization	3 out of 6779 genes, 0.0%	7 out of 31402 genes, 0.0%	1
regulation of protein acetylation	3 out of 6779 genes, 0.0%	7 out of 31402 genes, 0.0%	1
negative regulation of protein acetylation	3 out of 6779 genes, 0.0%	7 out of 31402 genes, 0.0%	1
negative regulation of chromatin modification	3 out of 6779 genes, 0.0%	7 out of 31402 genes, 0.0%	1
regulation of peptidyl-lysine acetylation	3 out of 6779 genes, 0.0%	7 out of 31402 genes, 0.0%	1
negative regulation of peptidyl-lysine acetylation	3 out of 6779 genes, 0.0%	7 out of 31402 genes, 0.0%	1
activation of MAPKK activity	41 out of 6779 genes, 0.6%	165 out of 31402 genes, 0.5%	1
protein localization to organelle	89 out of 6779 genes, 1.3%	376 out of 31402 genes, 1.2%	1
organic acid biosynthetic process	266 out of 6779 genes, 3.9%	1171 out of 31402 genes, 3.7%	1
carboxylic acid biosynthetic process	266 out of 6779 genes, 3.9%	1171 out of 31402 genes, 3.7%	1
beta-glucan metabolic process	62 out of 6779 genes, 0.9%	257 out of 31402 genes, 0.8%	1
glutamate biosynthetic process	7 out of 6779 genes, 0.1%	22 out of 31402 genes, 0.1%	1
xyloglucan metabolic process	7 out of 6779 genes, 0.1%	22 out of 31402 genes, 0.1%	1
telomere maintenance in response to DNA damage	7 out of 6779 genes, 0.1%	22 out of 31402 genes, 0.1%	1
organ formation	27 out of 6779 genes, 0.4%	105 out of 31402 genes, 0.3%	1
DNA-templated transcription, elongation	11 out of 6779 genes, 0.2%	38 out of 31402 genes, 0.1%	1
sister chromatid cohesion	23 out of 6779 genes, 0.3%	88 out of 31402 genes, 0.3%	1
embryo sac central cell differentiation	8 out of 6779 genes, 0.1%	26 out of 31402 genes, 0.1%	1
polar nucleus fusion	8 out of 6779 genes, 0.1%	26 out of 31402 genes, 0.1%	1
pyrimidine nucleoside salvage	8 out of 6779 genes, 0.1%	26 out of 31402 genes, 0.1%	1
UMP salvage	8 out of 6779 genes, 0.1%	26 out of 31402 genes, 0.1%	1
CTP salvage	8 out of 6779 genes, 0.1%	26 out of 31402 genes, 0.1%	1
cold acclimation	10 out of 6779 genes, 0.1%	34 out of 31402 genes, 0.1%	1
positive regulation of cellular catabolic process	10 out of 6779 genes, 0.1%	34 out of 31402 genes, 0.1%	1
response to external stimulus	338 out of 6779 genes, 5.0%	1498 out of 31402 genes, 4.8%	1
sucrose biosynthetic process	9 out of 6779 genes, 0.1%	30 out of 31402 genes, 0.1%	1
detection of light stimulus	9 out of 6779 genes, 0.1%	30 out of 31402 genes, 0.1%	1
negative regulation of metabolic process	112 out of 6779 genes, 1.7%	479 out of 31402 genes, 1.5%	1
activation of protein kinase activity	42 out of 6779 genes, 0.6%	170 out of 31402 genes, 0.5%	1
positive regulation of MAPK cascade	42 out of 6779 genes, 0.6%	170 out of 31402 genes, 0.5%	1
positive regulation of intracellular signal transduction	42 out of 6779 genes, 0.6%	170 out of 31402 genes, 0.5%	1
pentose metabolic process	26 out of 6779 genes, 0.4%	101 out of 31402 genes, 0.3%	1
establishment of localization in cell	326 out of 6779 genes, 4.8%	1445 out of 31402 genes, 4.6%	1
cellular response to brassinosteroid stimulus	25 out of 6779 genes, 0.4%	97 out of 31402 genes, 0.3%	1
protein targeting to vacuole	21 out of 6779 genes, 0.3%	80 out of 31402 genes, 0.3%	1
N-terminal protein amino acid modification	21 out of 6779 genes, 0.3%	80 out of 31402 genes, 0.3%	1
protein localization to vacuole	21 out of 6779 genes, 0.3%	80 out of 31402 genes, 0.3%	1
establishment of protein localization to vacuole	21 out of 6779 genes, 0.3%	80 out of 31402 genes, 0.3%	1
glycerolipid metabolic process	74 out of 6779 genes, 1.1%	311 out of 31402 genes, 1.0%	1
Golgi organization	40 out of 6779 genes, 0.6%	162 out of 31402 genes, 0.5%	1
negative regulation of post-embryonic development	20 out of 6779 genes, 0.3%	76 out of 31402 genes, 0.2%	1
nucleotide-sugar metabolic process	15 out of 6779 genes, 0.2%	55 out of 31402 genes, 0.2%	1
negative regulation of signal transduction	15 out of 6779 genes, 0.2%	55 out of 31402 genes, 0.2%	1
negative regulation of cell communication	15 out of 6779 genes, 0.2%	55 out of 31402 genes, 0.2%	1
negative regulation of signaling	15 out of 6779 genes, 0.2%	55 out of 31402 genes, 0.2%	1
regulation of developmental growth	53 out of 6779 genes, 0.8%	219 out of 31402 genes, 0.7%	1
organic anion transport	70 out of 6779 genes, 1.0%	294 out of 31402 genes, 0.9%	1
positive regulation of protein phosphorylation	42 out of 6779 genes, 0.6%	171 out of 31402 genes, 0.5%	1
positive regulation of kinase activity	42 out of 6779 genes, 0.6%	171 out of 31402 genes, 0.5%	1
positive regulation of protein kinase activity	42 out of 6779 genes, 0.6%	171 out of 31402 genes, 0.5%	1
circadian rhythm	14 out of 6779 genes, 0.2%	51 out of 31402 genes, 0.2%	1
rhythmic process	14 out of 6779 genes, 0.2%	51 out of 31402 genes, 0.2%	1
positive regulation of signal transduction	55 out of 6779 genes, 0.8%	228 out of 31402 genes, 0.7%	1
positive regulation of signaling	55 out of 6779 genes, 0.8%	228 out of 31402 genes, 0.7%	1
protein acetylation	19 out of 6779 genes, 0.3%	72 out of 31402 genes, 0.2%	1
regulation of kinase activity	57 out of 6779 genes, 0.8%	237 out of 31402 genes, 0.8%	1
regulation of protein kinase activity	57 out of 6779 genes, 0.8%	237 out of 31402 genes, 0.8%	1
L-phenylalanine catabolic process	4 out of 6779 genes, 0.1%	11 out of 31402 genes, 0.0%	1
nodulation	4 out of 6779 genes, 0.1%	11 out of 31402 genes, 0.0%	1
positive regulation of vernalization response	4 out of 6779 genes, 0.1%	11 out of 31402 genes, 0.0%	1
pentose biosynthetic process	4 out of 6779 genes, 0.1%	11 out of 31402 genes, 0.0%	1
arabinose biosynthetic process	4 out of 6779 genes, 0.1%	11 out of 31402 genes, 0.0%	1
regulation of microtubule polymerization or depolymerization	4 out of 6779 genes, 0.1%	11 out of 31402 genes, 0.0%	1
regulation of microtubule-based process	4 out of 6779 genes, 0.1%	11 out of 31402 genes, 0.0%	1
regulation of gene silencing	4 out of 6779 genes, 0.1%	11 out of 31402 genes, 0.0%	1
regulation of microtubule cytoskeleton organization	4 out of 6779 genes, 0.1%	11 out of 31402 genes, 0.0%	1
erythrose 4-phosphate/phosphoenolpyruvate family amino acid catabolic process	4 out of 6779 genes, 0.1%	11 out of 31402 genes, 0.0%	1
regulation of cellular catabolic process	26 out of 6779 genes, 0.4%	102 out of 31402 genes, 0.3%	1
aromatic amino acid family catabolic process	13 out of 6779 genes, 0.2%	47 out of 31402 genes, 0.1%	1
indole-containing compound metabolic process	29 out of 6779 genes, 0.4%	115 out of 31402 genes, 0.4%	1
response to decreased oxygen levels	12 out of 6779 genes, 0.2%	43 out of 31402 genes, 0.1%	1
mRNA transport	12 out of 6779 genes, 0.2%	43 out of 31402 genes, 0.1%	1
response to oxygen levels	12 out of 6779 genes, 0.2%	43 out of 31402 genes, 0.1%	1
non-recombinational repair	2 out of 6779 genes, 0.0%	4 out of 31402 genes, 0.0%	1
double-strand break repair via nonhomologous end joining	2 out of 6779 genes, 0.0%	4 out of 31402 genes, 0.0%	1
tyrosine biosynthetic process	2 out of 6779 genes, 0.0%	4 out of 31402 genes, 0.0%	1
glutathione catabolic process	2 out of 6779 genes, 0.0%	4 out of 31402 genes, 0.0%	1
post-Golgi vesicle-mediated transport	2 out of 6779 genes, 0.0%	4 out of 31402 genes, 0.0%	1
Golgi to vacuole transport	2 out of 6779 genes, 0.0%	4 out of 31402 genes, 0.0%	1
hydrogen peroxide-mediated programmed cell death	2 out of 6779 genes, 0.0%	4 out of 31402 genes, 0.0%	1
positive regulation of autophagy	2 out of 6779 genes, 0.0%	4 out of 31402 genes, 0.0%	1
gas transport	2 out of 6779 genes, 0.0%	4 out of 31402 genes, 0.0%	1
oxygen transport	2 out of 6779 genes, 0.0%	4 out of 31402 genes, 0.0%	1
nicotinate nucleotide biosynthetic process	2 out of 6779 genes, 0.0%	4 out of 31402 genes, 0.0%	1
nicotinate nucleotide salvage	2 out of 6779 genes, 0.0%	4 out of 31402 genes, 0.0%	1
mitochondria-nucleus signaling pathway	2 out of 6779 genes, 0.0%	4 out of 31402 genes, 0.0%	1
ncRNA catabolic process	2 out of 6779 genes, 0.0%	4 out of 31402 genes, 0.0%	1
synaptic vesicle recycling	2 out of 6779 genes, 0.0%	4 out of 31402 genes, 0.0%	1
cell death in response to hydrogen peroxide	2 out of 6779 genes, 0.0%	4 out of 31402 genes, 0.0%	1
regulation of fatty acid biosynthetic process	2 out of 6779 genes, 0.0%	4 out of 31402 genes, 0.0%	1
peptide catabolic process	2 out of 6779 genes, 0.0%	4 out of 31402 genes, 0.0%	1
positive regulation of growth	2 out of 6779 genes, 0.0%	4 out of 31402 genes, 0.0%	1
formaldehyde catabolic process	2 out of 6779 genes, 0.0%	4 out of 31402 genes, 0.0%	1
short-chain fatty acid metabolic process	2 out of 6779 genes, 0.0%	4 out of 31402 genes, 0.0%	1
nicotinate nucleotide metabolic process	2 out of 6779 genes, 0.0%	4 out of 31402 genes, 0.0%	1
synaptic vesicle endocytosis	2 out of 6779 genes, 0.0%	4 out of 31402 genes, 0.0%	1
synaptic vesicle transport	2 out of 6779 genes, 0.0%	4 out of 31402 genes, 0.0%	1
adventitious root development	2 out of 6779 genes, 0.0%	4 out of 31402 genes, 0.0%	1
regulation of jasmonic acid metabolic process	2 out of 6779 genes, 0.0%	4 out of 31402 genes, 0.0%	1
regulation of jasmonic acid biosynthetic process	2 out of 6779 genes, 0.0%	4 out of 31402 genes, 0.0%	1
synaptic vesicle localization	2 out of 6779 genes, 0.0%	4 out of 31402 genes, 0.0%	1
establishment of synaptic vesicle localization	2 out of 6779 genes, 0.0%	4 out of 31402 genes, 0.0%	1
phenylalanyl-tRNA aminoacylation	5 out of 6779 genes, 0.1%	15 out of 31402 genes, 0.0%	1
C4-dicarboxylate transport	5 out of 6779 genes, 0.1%	15 out of 31402 genes, 0.0%	1
plastid fission	5 out of 6779 genes, 0.1%	15 out of 31402 genes, 0.0%	1
sucrose metabolic process	24 out of 6779 genes, 0.4%	94 out of 31402 genes, 0.3%	1
mRNA export from nucleus	10 out of 6779 genes, 0.1%	35 out of 31402 genes, 0.1%	1
pectin catabolic process	10 out of 6779 genes, 0.1%	35 out of 31402 genes, 0.1%	1
cellular developmental process	240 out of 6779 genes, 3.5%	1060 out of 31402 genes, 3.4%	1
anther development	16 out of 6779 genes, 0.2%	60 out of 31402 genes, 0.2%	1
nucleoside monophosphate metabolic process	203 out of 6779 genes, 3.0%	893 out of 31402 genes, 2.8%	1
trichome branching	6 out of 6779 genes, 0.1%	19 out of 31402 genes, 0.1%	1
root cap development	6 out of 6779 genes, 0.1%	19 out of 31402 genes, 0.1%	1
basic amino acid transport	8 out of 6779 genes, 0.1%	27 out of 31402 genes, 0.1%	1
phosphorylated carbohydrate dephosphorylation	8 out of 6779 genes, 0.1%	27 out of 31402 genes, 0.1%	1
inositol phosphate dephosphorylation	8 out of 6779 genes, 0.1%	27 out of 31402 genes, 0.1%	1
inositol phosphate catabolic process	8 out of 6779 genes, 0.1%	27 out of 31402 genes, 0.1%	1
cellular response to nitrogen levels	7 out of 6779 genes, 0.1%	23 out of 31402 genes, 0.1%	1
copper ion export	7 out of 6779 genes, 0.1%	23 out of 31402 genes, 0.1%	1
nucleotide-excision repair	15 out of 6779 genes, 0.2%	56 out of 31402 genes, 0.2%	1
genetic transfer	15 out of 6779 genes, 0.2%	56 out of 31402 genes, 0.2%	1
DNA mediated transformation	15 out of 6779 genes, 0.2%	56 out of 31402 genes, 0.2%	1
regulation of protein phosphorylation	58 out of 6779 genes, 0.9%	243 out of 31402 genes, 0.8%	1
S-glycoside biosynthetic process	19 out of 6779 genes, 0.3%	73 out of 31402 genes, 0.2%	1
glycosinolate biosynthetic process	19 out of 6779 genes, 0.3%	73 out of 31402 genes, 0.2%	1
glucosinolate biosynthetic process	19 out of 6779 genes, 0.3%	73 out of 31402 genes, 0.2%	1
stamen development	29 out of 6779 genes, 0.4%	116 out of 31402 genes, 0.4%	1
androecium development	29 out of 6779 genes, 0.4%	116 out of 31402 genes, 0.4%	1
cellular biogenic amine metabolic process	45 out of 6779 genes, 0.7%	186 out of 31402 genes, 0.6%	1
cellular amine metabolic process	45 out of 6779 genes, 0.7%	186 out of 31402 genes, 0.6%	1
cellular response to stimulus	586 out of 6779 genes, 8.6%	2639 out of 31402 genes, 8.4%	1
regulation of meristem development	37 out of 6779 genes, 0.5%	151 out of 31402 genes, 0.5%	1
carbohydrate mediated signaling	22 out of 6779 genes, 0.3%	86 out of 31402 genes, 0.3%	1
sugar mediated signaling pathway	22 out of 6779 genes, 0.3%	86 out of 31402 genes, 0.3%	1
cellular response to carbohydrate stimulus	22 out of 6779 genes, 0.3%	86 out of 31402 genes, 0.3%	1
vacuolar transport	25 out of 6779 genes, 0.4%	99 out of 31402 genes, 0.3%	1
positive regulation of response to stimulus	77 out of 6779 genes, 1.1%	328 out of 31402 genes, 1.0%	1
regulation of localization	39 out of 6779 genes, 0.6%	160 out of 31402 genes, 0.5%	1
unidimensional cell growth	89 out of 6779 genes, 1.3%	382 out of 31402 genes, 1.2%	1
secondary metabolite biosynthetic process	53 out of 6779 genes, 0.8%	222 out of 31402 genes, 0.7%	1
nucleoside monophosphate biosynthetic process	75 out of 6779 genes, 1.1%	320 out of 31402 genes, 1.0%	1
cell-cell signaling	11 out of 6779 genes, 0.2%	40 out of 31402 genes, 0.1%	1
cellular response to water deprivation	11 out of 6779 genes, 0.2%	40 out of 31402 genes, 0.1%	1
D-xylose metabolic process	11 out of 6779 genes, 0.2%	40 out of 31402 genes, 0.1%	1
cellular response to water stimulus	11 out of 6779 genes, 0.2%	40 out of 31402 genes, 0.1%	1
double-strand break repair	15 out of 6779 genes, 0.2%	57 out of 31402 genes, 0.2%	1
establishment of protein localization to organelle	84 out of 6779 genes, 1.2%	361 out of 31402 genes, 1.1%	1
cell fate specification	10 out of 6779 genes, 0.1%	36 out of 31402 genes, 0.1%	1
copper ion transport	10 out of 6779 genes, 0.1%	36 out of 31402 genes, 0.1%	1
nucleoside salvage	10 out of 6779 genes, 0.1%	36 out of 31402 genes, 0.1%	1
regulation of growth	53 out of 6779 genes, 0.8%	223 out of 31402 genes, 0.7%	1
reproduction	92 out of 6779 genes, 1.4%	397 out of 31402 genes, 1.3%	1
lipid modification	55 out of 6779 genes, 0.8%	232 out of 31402 genes, 0.7%	1
amino acid activation	64 out of 6779 genes, 0.9%	272 out of 31402 genes, 0.9%	1
tRNA aminoacylation	64 out of 6779 genes, 0.9%	272 out of 31402 genes, 0.9%	1
glutathione biosynthetic process	3 out of 6779 genes, 0.0%	8 out of 31402 genes, 0.0%	1
xenobiotic metabolic process	3 out of 6779 genes, 0.0%	8 out of 31402 genes, 0.0%	1
alkaloid metabolic process	3 out of 6779 genes, 0.0%	8 out of 31402 genes, 0.0%	1
root meristem specification	3 out of 6779 genes, 0.0%	8 out of 31402 genes, 0.0%	1
suspensor development	3 out of 6779 genes, 0.0%	8 out of 31402 genes, 0.0%	1
detection of bacterium	3 out of 6779 genes, 0.0%	8 out of 31402 genes, 0.0%	1
nonribosomal peptide biosynthetic process	3 out of 6779 genes, 0.0%	8 out of 31402 genes, 0.0%	1
negative regulation of cellular amine metabolic process	3 out of 6779 genes, 0.0%	8 out of 31402 genes, 0.0%	1
negative regulation of cellular amino acid metabolic process	3 out of 6779 genes, 0.0%	8 out of 31402 genes, 0.0%	1
acquisition of desiccation tolerance in seed	3 out of 6779 genes, 0.0%	8 out of 31402 genes, 0.0%	1
specification of floral organ number	3 out of 6779 genes, 0.0%	8 out of 31402 genes, 0.0%	1
histone H3 deacetylation	3 out of 6779 genes, 0.0%	8 out of 31402 genes, 0.0%	1
histone H4 deacetylation	3 out of 6779 genes, 0.0%	8 out of 31402 genes, 0.0%	1
cellular response to xenobiotic stimulus	3 out of 6779 genes, 0.0%	8 out of 31402 genes, 0.0%	1
acquisition of desiccation tolerance	3 out of 6779 genes, 0.0%	8 out of 31402 genes, 0.0%	1
detection of other organism	3 out of 6779 genes, 0.0%	8 out of 31402 genes, 0.0%	1
detection of external biotic stimulus	3 out of 6779 genes, 0.0%	8 out of 31402 genes, 0.0%	1
vesicle organization	9 out of 6779 genes, 0.1%	32 out of 31402 genes, 0.1%	1
mitotic nuclear division	21 out of 6779 genes, 0.3%	83 out of 31402 genes, 0.3%	1
fatty acid metabolic process	123 out of 6779 genes, 1.8%	537 out of 31402 genes, 1.7%	1
one-carbon metabolic process	32 out of 6779 genes, 0.5%	131 out of 31402 genes, 0.4%	1
anatomical structure arrangement	32 out of 6779 genes, 0.5%	131 out of 31402 genes, 0.4%	1
response to absence of light	8 out of 6779 genes, 0.1%	28 out of 31402 genes, 0.1%	1
pyrimidine ribonucleotide salvage	8 out of 6779 genes, 0.1%	28 out of 31402 genes, 0.1%	1
cell wall macromolecule catabolic process	8 out of 6779 genes, 0.1%	28 out of 31402 genes, 0.1%	1
pyrimidine nucleotide salvage	8 out of 6779 genes, 0.1%	28 out of 31402 genes, 0.1%	1
translational initiation	64 out of 6779 genes, 0.9%	273 out of 31402 genes, 0.9%	1
regulation of telomere maintenance	7 out of 6779 genes, 0.1%	24 out of 31402 genes, 0.1%	1
regulation of homeostatic process	7 out of 6779 genes, 0.1%	24 out of 31402 genes, 0.1%	1
RNA polyadenylation	7 out of 6779 genes, 0.1%	24 out of 31402 genes, 0.1%	1
de novo' IMP biosynthetic process	4 out of 6779 genes, 0.1%	12 out of 31402 genes, 0.0%	1
regulation of cellular amino acid metabolic process	4 out of 6779 genes, 0.1%	12 out of 31402 genes, 0.0%	1
high-affinity potassium ion import	4 out of 6779 genes, 0.1%	12 out of 31402 genes, 0.0%	1
regulation of vernalization response	4 out of 6779 genes, 0.1%	12 out of 31402 genes, 0.0%	1
regulation of glucosinolate biosynthetic process	4 out of 6779 genes, 0.1%	12 out of 31402 genes, 0.0%	1
regulation of cellular amine metabolic process	4 out of 6779 genes, 0.1%	12 out of 31402 genes, 0.0%	1
meristem growth	4 out of 6779 genes, 0.1%	12 out of 31402 genes, 0.0%	1
nuclear-transcribed mRNA catabolic process, nonsense-mediated decay	6 out of 6779 genes, 0.1%	20 out of 31402 genes, 0.1%	1
fructose 6-phosphate metabolic process	6 out of 6779 genes, 0.1%	20 out of 31402 genes, 0.1%	1
cellular response to nitrogen starvation	5 out of 6779 genes, 0.1%	16 out of 31402 genes, 0.1%	1
pentose-phosphate shunt, oxidative branch	5 out of 6779 genes, 0.1%	16 out of 31402 genes, 0.1%	1
plant-type hypersensitive response	5 out of 6779 genes, 0.1%	16 out of 31402 genes, 0.1%	1
protein oligomerization	5 out of 6779 genes, 0.1%	16 out of 31402 genes, 0.1%	1
specification of axis polarity	5 out of 6779 genes, 0.1%	16 out of 31402 genes, 0.1%	1
enzyme linked receptor protein signaling pathway	12 out of 6779 genes, 0.2%	45 out of 31402 genes, 0.1%	1
negative regulation of reproductive process	12 out of 6779 genes, 0.2%	45 out of 31402 genes, 0.1%	1
nucleotide transport	27 out of 6779 genes, 0.4%	110 out of 31402 genes, 0.4%	1
response to chemical	823 out of 6779 genes, 12.1%	3739 out of 31402 genes, 11.9%	1
ethylene-activated signaling pathway	15 out of 6779 genes, 0.2%	58 out of 31402 genes, 0.2%	1
regulation of protein catabolic process	11 out of 6779 genes, 0.2%	41 out of 31402 genes, 0.1%	1
cell fate commitment	11 out of 6779 genes, 0.2%	41 out of 31402 genes, 0.1%	1
regulation of stomatal movement	26 out of 6779 genes, 0.4%	106 out of 31402 genes, 0.3%	1
meristem structural organization	31 out of 6779 genes, 0.5%	128 out of 31402 genes, 0.4%	1
response to insect	14 out of 6779 genes, 0.2%	54 out of 31402 genes, 0.2%	1
nitrate transport	10 out of 6779 genes, 0.1%	37 out of 31402 genes, 0.1%	1
lactate metabolic process	17 out of 6779 genes, 0.3%	67 out of 31402 genes, 0.2%	1
methylglyoxal catabolic process to D-lactate	17 out of 6779 genes, 0.3%	67 out of 31402 genes, 0.2%	1
mitochondrial ATP synthesis coupled electron transport	20 out of 6779 genes, 0.3%	80 out of 31402 genes, 0.3%	1
developmental maturation	64 out of 6779 genes, 0.9%	275 out of 31402 genes, 0.9%	1
positive regulation of phosphorus metabolic process	51 out of 6779 genes, 0.8%	217 out of 31402 genes, 0.7%	1
positive regulation of phosphate metabolic process	51 out of 6779 genes, 0.8%	217 out of 31402 genes, 0.7%	1
ribonucleoside monophosphate metabolic process	198 out of 6779 genes, 2.9%	881 out of 31402 genes, 2.8%	1
mRNA metabolic process	74 out of 6779 genes, 1.1%	320 out of 31402 genes, 1.0%	1
gametophyte development	92 out of 6779 genes, 1.4%	401 out of 31402 genes, 1.3%	1
folic acid-containing compound biosynthetic process	13 out of 6779 genes, 0.2%	50 out of 31402 genes, 0.2%	1
ethylene metabolic process	13 out of 6779 genes, 0.2%	50 out of 31402 genes, 0.2%	1
ethylene biosynthetic process	13 out of 6779 genes, 0.2%	50 out of 31402 genes, 0.2%	1
cellular alkene metabolic process	13 out of 6779 genes, 0.2%	50 out of 31402 genes, 0.2%	1
alkene biosynthetic process	13 out of 6779 genes, 0.2%	50 out of 31402 genes, 0.2%	1
olefin metabolic process	13 out of 6779 genes, 0.2%	50 out of 31402 genes, 0.2%	1
olefin biosynthetic process	13 out of 6779 genes, 0.2%	50 out of 31402 genes, 0.2%	1
intracellular protein transmembrane transport	22 out of 6779 genes, 0.3%	89 out of 31402 genes, 0.3%	1
protein transmembrane transport	22 out of 6779 genes, 0.3%	89 out of 31402 genes, 0.3%	1
aldehyde catabolic process	19 out of 6779 genes, 0.3%	76 out of 31402 genes, 0.2%	1
response to far red light	24 out of 6779 genes, 0.4%	98 out of 31402 genes, 0.3%	1
inositol trisphosphate metabolic process	8 out of 6779 genes, 0.1%	29 out of 31402 genes, 0.1%	1
regulation of anion transport	8 out of 6779 genes, 0.1%	29 out of 31402 genes, 0.1%	1
negative regulation of cell cycle	8 out of 6779 genes, 0.1%	29 out of 31402 genes, 0.1%	1
response to ionizing radiation	12 out of 6779 genes, 0.2%	46 out of 31402 genes, 0.1%	1
polysaccharide metabolic process	173 out of 6779 genes, 2.6%	769 out of 31402 genes, 2.4%	1
response to fructose	26 out of 6779 genes, 0.4%	107 out of 31402 genes, 0.3%	1
amine metabolic process	57 out of 6779 genes, 0.8%	245 out of 31402 genes, 0.8%	1
phototransduction	7 out of 6779 genes, 0.1%	25 out of 31402 genes, 0.1%	1
red, far-red light phototransduction	7 out of 6779 genes, 0.1%	25 out of 31402 genes, 0.1%	1
axis specification	7 out of 6779 genes, 0.1%	25 out of 31402 genes, 0.1%	1
maintenance of protein location	7 out of 6779 genes, 0.1%	25 out of 31402 genes, 0.1%	1
indoleacetic acid metabolic process	11 out of 6779 genes, 0.2%	42 out of 31402 genes, 0.1%	1
indoleacetic acid biosynthetic process	11 out of 6779 genes, 0.2%	42 out of 31402 genes, 0.1%	1
gibberellic acid mediated signaling pathway	11 out of 6779 genes, 0.2%	42 out of 31402 genes, 0.1%	1
gibberellin mediated signaling pathway	11 out of 6779 genes, 0.2%	42 out of 31402 genes, 0.1%	1
cellular response to gibberellin stimulus	11 out of 6779 genes, 0.2%	42 out of 31402 genes, 0.1%	1
post-embryonic organ development	100 out of 6779 genes, 1.5%	439 out of 31402 genes, 1.4%	1
phosphatidylinositol metabolic process	32 out of 6779 genes, 0.5%	134 out of 31402 genes, 0.4%	1
embryo sac development	43 out of 6779 genes, 0.6%	183 out of 31402 genes, 0.6%	1
response to xenobiotic stimulus	6 out of 6779 genes, 0.1%	21 out of 31402 genes, 0.1%	1
UV protection	6 out of 6779 genes, 0.1%	21 out of 31402 genes, 0.1%	1
protein import into nucleus	19 out of 6779 genes, 0.3%	77 out of 31402 genes, 0.2%	1
protein localization to nucleus	19 out of 6779 genes, 0.3%	77 out of 31402 genes, 0.2%	1
cellular hormone metabolic process	19 out of 6779 genes, 0.3%	77 out of 31402 genes, 0.2%	1
protein targeting to nucleus	19 out of 6779 genes, 0.3%	77 out of 31402 genes, 0.2%	1
nuclear import	19 out of 6779 genes, 0.3%	77 out of 31402 genes, 0.2%	1
single-organism nuclear import	19 out of 6779 genes, 0.3%	77 out of 31402 genes, 0.2%	1
virus induced gene silencing	10 out of 6779 genes, 0.1%	38 out of 31402 genes, 0.1%	1
regulation of meristem structural organization	10 out of 6779 genes, 0.1%	38 out of 31402 genes, 0.1%	1
modulation by symbiont of RNA levels in host	10 out of 6779 genes, 0.1%	38 out of 31402 genes, 0.1%	1
modulation of RNA levels in other organism involved in symbiotic interaction	10 out of 6779 genes, 0.1%	38 out of 31402 genes, 0.1%	1
cellular response to virus	10 out of 6779 genes, 0.1%	38 out of 31402 genes, 0.1%	1
threonyl-tRNA aminoacylation	2 out of 6779 genes, 0.0%	5 out of 31402 genes, 0.0%	1
synaptic transmission	2 out of 6779 genes, 0.0%	5 out of 31402 genes, 0.0%	1
detoxification of copper ion	2 out of 6779 genes, 0.0%	5 out of 31402 genes, 0.0%	1
leaf formation	2 out of 6779 genes, 0.0%	5 out of 31402 genes, 0.0%	1
regulation of autophagy	2 out of 6779 genes, 0.0%	5 out of 31402 genes, 0.0%	1
circadian regulation of calcium ion oscillation	2 out of 6779 genes, 0.0%	5 out of 31402 genes, 0.0%	1
ornithine transport	2 out of 6779 genes, 0.0%	5 out of 31402 genes, 0.0%	1
protein-heme linkage	2 out of 6779 genes, 0.0%	5 out of 31402 genes, 0.0%	1
alditol catabolic process	2 out of 6779 genes, 0.0%	5 out of 31402 genes, 0.0%	1
sulfate reduction	2 out of 6779 genes, 0.0%	5 out of 31402 genes, 0.0%	1
glycerol catabolic process	2 out of 6779 genes, 0.0%	5 out of 31402 genes, 0.0%	1
cortical protein anchoring	2 out of 6779 genes, 0.0%	5 out of 31402 genes, 0.0%	1
xenobiotic catabolic process	2 out of 6779 genes, 0.0%	5 out of 31402 genes, 0.0%	1
cellular modified amino acid catabolic process	2 out of 6779 genes, 0.0%	5 out of 31402 genes, 0.0%	1
movement in host	2 out of 6779 genes, 0.0%	5 out of 31402 genes, 0.0%	1
transport of virus in multicellular host	2 out of 6779 genes, 0.0%	5 out of 31402 genes, 0.0%	1
transport of virus in host, cell to cell	2 out of 6779 genes, 0.0%	5 out of 31402 genes, 0.0%	1
transport of virus	2 out of 6779 genes, 0.0%	5 out of 31402 genes, 0.0%	1
root hair initiation	2 out of 6779 genes, 0.0%	5 out of 31402 genes, 0.0%	1
cytoplasmic sequestering of protein	2 out of 6779 genes, 0.0%	5 out of 31402 genes, 0.0%	1
negative regulation of protein transport	2 out of 6779 genes, 0.0%	5 out of 31402 genes, 0.0%	1
cytosolic calcium ion homeostasis	2 out of 6779 genes, 0.0%	5 out of 31402 genes, 0.0%	1
movement in other organism involved in symbiotic interaction	2 out of 6779 genes, 0.0%	5 out of 31402 genes, 0.0%	1
movement in host environment	2 out of 6779 genes, 0.0%	5 out of 31402 genes, 0.0%	1
movement in environment of other organism involved in symbiotic interaction	2 out of 6779 genes, 0.0%	5 out of 31402 genes, 0.0%	1
phytochelatin transport	2 out of 6779 genes, 0.0%	5 out of 31402 genes, 0.0%	1
phytochelatin transmembrane transport	2 out of 6779 genes, 0.0%	5 out of 31402 genes, 0.0%	1
stress response to metal ion	2 out of 6779 genes, 0.0%	5 out of 31402 genes, 0.0%	1
multi-organism intercellular transport	2 out of 6779 genes, 0.0%	5 out of 31402 genes, 0.0%	1
stress response to copper ion	2 out of 6779 genes, 0.0%	5 out of 31402 genes, 0.0%	1
interaction with host	16 out of 6779 genes, 0.2%	64 out of 31402 genes, 0.2%	1
negative regulation of chromosome organization	5 out of 6779 genes, 0.1%	17 out of 31402 genes, 0.1%	1
fucose metabolic process	4 out of 6779 genes, 0.1%	13 out of 31402 genes, 0.0%	1
aminoglycan catabolic process	4 out of 6779 genes, 0.1%	13 out of 31402 genes, 0.0%	1
chitin metabolic process	4 out of 6779 genes, 0.1%	13 out of 31402 genes, 0.0%	1
chitin catabolic process	4 out of 6779 genes, 0.1%	13 out of 31402 genes, 0.0%	1
glutamate receptor signaling pathway	4 out of 6779 genes, 0.1%	13 out of 31402 genes, 0.0%	1
xyloglucan biosynthetic process	4 out of 6779 genes, 0.1%	13 out of 31402 genes, 0.0%	1
chloroplast fission	4 out of 6779 genes, 0.1%	13 out of 31402 genes, 0.0%	1
protein-tetrapyrrole linkage	4 out of 6779 genes, 0.1%	13 out of 31402 genes, 0.0%	1
regulation of histone modification	4 out of 6779 genes, 0.1%	13 out of 31402 genes, 0.0%	1
regulation of histone methylation	4 out of 6779 genes, 0.1%	13 out of 31402 genes, 0.0%	1
ionotropic glutamate receptor signaling pathway	4 out of 6779 genes, 0.1%	13 out of 31402 genes, 0.0%	1
fucose biosynthetic process	4 out of 6779 genes, 0.1%	13 out of 31402 genes, 0.0%	1
regulation of sulfur metabolic process	4 out of 6779 genes, 0.1%	13 out of 31402 genes, 0.0%	1
negative regulation of cyclin-dependent protein serine/threonine kinase activity	4 out of 6779 genes, 0.1%	13 out of 31402 genes, 0.0%	1
amino sugar catabolic process	4 out of 6779 genes, 0.1%	13 out of 31402 genes, 0.0%	1
tetrahydrofolylpolyglutamate metabolic process	4 out of 6779 genes, 0.1%	13 out of 31402 genes, 0.0%	1
tetrahydrofolylpolyglutamate biosynthetic process	4 out of 6779 genes, 0.1%	13 out of 31402 genes, 0.0%	1
glucosamine-containing compound catabolic process	4 out of 6779 genes, 0.1%	13 out of 31402 genes, 0.0%	1
L-serine metabolic process	23 out of 6779 genes, 0.3%	95 out of 31402 genes, 0.3%	1
red or far-red light signaling pathway	9 out of 6779 genes, 0.1%	34 out of 31402 genes, 0.1%	1
cellular response to red or far red light	9 out of 6779 genes, 0.1%	34 out of 31402 genes, 0.1%	1
primary root development	9 out of 6779 genes, 0.1%	34 out of 31402 genes, 0.1%	1
regulation of chlorophyll biosynthetic process	3 out of 6779 genes, 0.0%	9 out of 31402 genes, 0.0%	1
guanosine tetraphosphate metabolic process	3 out of 6779 genes, 0.0%	9 out of 31402 genes, 0.0%	1
oxazole or thiazole biosynthetic process	3 out of 6779 genes, 0.0%	9 out of 31402 genes, 0.0%	1
positive regulation of histone modification	3 out of 6779 genes, 0.0%	9 out of 31402 genes, 0.0%	1
positive regulation of histone methylation	3 out of 6779 genes, 0.0%	9 out of 31402 genes, 0.0%	1
purine ribonucleoside bisphosphate metabolic process	3 out of 6779 genes, 0.0%	9 out of 31402 genes, 0.0%	1
oxazole or thiazole metabolic process	3 out of 6779 genes, 0.0%	9 out of 31402 genes, 0.0%	1
regulation of histone H3-K9 methylation	3 out of 6779 genes, 0.0%	9 out of 31402 genes, 0.0%	1
regulation of tetrapyrrole biosynthetic process	3 out of 6779 genes, 0.0%	9 out of 31402 genes, 0.0%	1
small molecule biosynthetic process	318 out of 6779 genes, 4.7%	1435 out of 31402 genes, 4.6%	1
small molecule catabolic process	100 out of 6779 genes, 1.5%	441 out of 31402 genes, 1.4%	1
pigmentation	15 out of 6779 genes, 0.2%	60 out of 31402 genes, 0.2%	1
pigment accumulation	15 out of 6779 genes, 0.2%	60 out of 31402 genes, 0.2%	1
pigment accumulation in response to UV light	15 out of 6779 genes, 0.2%	60 out of 31402 genes, 0.2%	1
pigment accumulation in tissues in response to UV light	15 out of 6779 genes, 0.2%	60 out of 31402 genes, 0.2%	1
pigment accumulation in tissues	15 out of 6779 genes, 0.2%	60 out of 31402 genes, 0.2%	1
anthocyanin accumulation in tissues in response to UV light	15 out of 6779 genes, 0.2%	60 out of 31402 genes, 0.2%	1
floral organ morphogenesis	20 out of 6779 genes, 0.3%	82 out of 31402 genes, 0.3%	1
post-embryonic organ morphogenesis	20 out of 6779 genes, 0.3%	82 out of 31402 genes, 0.3%	1
cell morphogenesis	131 out of 6779 genes, 1.9%	582 out of 31402 genes, 1.9%	1
glycerophospholipid metabolic process	60 out of 6779 genes, 0.9%	261 out of 31402 genes, 0.8%	1
positive regulation of nucleotide catabolic process	8 out of 6779 genes, 0.1%	30 out of 31402 genes, 0.1%	1
positive regulation of purine nucleotide catabolic process	8 out of 6779 genes, 0.1%	30 out of 31402 genes, 0.1%	1
meiotic DNA double-strand break formation	8 out of 6779 genes, 0.1%	30 out of 31402 genes, 0.1%	1
positive regulation of nucleoside metabolic process	8 out of 6779 genes, 0.1%	30 out of 31402 genes, 0.1%	1
positive regulation of nucleotide metabolic process	8 out of 6779 genes, 0.1%	30 out of 31402 genes, 0.1%	1
positive regulation of purine nucleotide metabolic process	8 out of 6779 genes, 0.1%	30 out of 31402 genes, 0.1%	1
negative regulation of flower development	11 out of 6779 genes, 0.2%	43 out of 31402 genes, 0.1%	1
plant-type cell wall biogenesis	49 out of 6779 genes, 0.7%	212 out of 31402 genes, 0.7%	1
ER-nucleus signaling pathway	21 out of 6779 genes, 0.3%	87 out of 31402 genes, 0.3%	1
single-organism metabolic process	2451 out of 6779 genes, 36.2%	11276 out of 31402 genes, 35.9%	1
cortical cytoskeleton organization	7 out of 6779 genes, 0.1%	26 out of 31402 genes, 0.1%	1
cytoplasmic microtubule organization	7 out of 6779 genes, 0.1%	26 out of 31402 genes, 0.1%	1
positive regulation of Ras GTPase activity	7 out of 6779 genes, 0.1%	26 out of 31402 genes, 0.1%	1
positive regulation of GTP catabolic process	7 out of 6779 genes, 0.1%	26 out of 31402 genes, 0.1%	1
positive regulation of GTPase activity	7 out of 6779 genes, 0.1%	26 out of 31402 genes, 0.1%	1
cortical microtubule organization	7 out of 6779 genes, 0.1%	26 out of 31402 genes, 0.1%	1
pteridine-containing compound biosynthetic process	13 out of 6779 genes, 0.2%	52 out of 31402 genes, 0.2%	1
multidimensional cell growth	18 out of 6779 genes, 0.3%	74 out of 31402 genes, 0.2%	1
phytosteroid biosynthetic process	18 out of 6779 genes, 0.3%	74 out of 31402 genes, 0.2%	1
brassinosteroid biosynthetic process	18 out of 6779 genes, 0.3%	74 out of 31402 genes, 0.2%	1
positive regulation of protein metabolic process	54 out of 6779 genes, 0.8%	235 out of 31402 genes, 0.7%	1
endocytosis	10 out of 6779 genes, 0.1%	39 out of 31402 genes, 0.1%	1
transmembrane receptor protein tyrosine kinase signaling pathway	10 out of 6779 genes, 0.1%	39 out of 31402 genes, 0.1%	1
single-organism intracellular transport	184 out of 6779 genes, 2.7%	827 out of 31402 genes, 2.6%	1
folic acid transport	6 out of 6779 genes, 0.1%	22 out of 31402 genes, 0.1%	1
histone ubiquitination	6 out of 6779 genes, 0.1%	22 out of 31402 genes, 0.1%	1
histone H2B ubiquitination	6 out of 6779 genes, 0.1%	22 out of 31402 genes, 0.1%	1
clathrin coat assembly	6 out of 6779 genes, 0.1%	22 out of 31402 genes, 0.1%	1
vitamin transport	6 out of 6779 genes, 0.1%	22 out of 31402 genes, 0.1%	1
modified amino acid transport	6 out of 6779 genes, 0.1%	22 out of 31402 genes, 0.1%	1
protein lipidation	24 out of 6779 genes, 0.4%	101 out of 31402 genes, 0.3%	1
lipoprotein metabolic process	24 out of 6779 genes, 0.4%	101 out of 31402 genes, 0.3%	1
lipoprotein biosynthetic process	24 out of 6779 genes, 0.4%	101 out of 31402 genes, 0.3%	1
ribonucleoside monophosphate biosynthetic process	70 out of 6779 genes, 1.0%	308 out of 31402 genes, 1.0%	1
regulation of nitrogen compound metabolic process	277 out of 6779 genes, 4.1%	1253 out of 31402 genes, 4.0%	1
single-organism process	3683 out of 6779 genes, 54.3%	16987 out of 31402 genes, 54.1%	1
intra-Golgi vesicle-mediated transport	9 out of 6779 genes, 0.1%	35 out of 31402 genes, 0.1%	1
glutamine family amino acid biosynthetic process	21 out of 6779 genes, 0.3%	88 out of 31402 genes, 0.3%	1
DNA repair	80 out of 6779 genes, 1.2%	354 out of 31402 genes, 1.1%	1
cell growth	136 out of 6779 genes, 2.0%	609 out of 31402 genes, 1.9%	1
signal peptide processing	5 out of 6779 genes, 0.1%	18 out of 31402 genes, 0.1%	1
protoporphyrinogen IX biosynthetic process	5 out of 6779 genes, 0.1%	18 out of 31402 genes, 0.1%	1
respiratory gaseous exchange	5 out of 6779 genes, 0.1%	18 out of 31402 genes, 0.1%	1
protoporphyrinogen IX metabolic process	5 out of 6779 genes, 0.1%	18 out of 31402 genes, 0.1%	1
interphase	5 out of 6779 genes, 0.1%	18 out of 31402 genes, 0.1%	1
mitotic interphase	5 out of 6779 genes, 0.1%	18 out of 31402 genes, 0.1%	1
transcription from RNA polymerase II promoter	16 out of 6779 genes, 0.2%	66 out of 31402 genes, 0.2%	1
response to virus	27 out of 6779 genes, 0.4%	115 out of 31402 genes, 0.4%	1
regulation of nucleobase-containing compound metabolic process	272 out of 6779 genes, 4.0%	1232 out of 31402 genes, 3.9%	1
positive regulation of phosphorylation	43 out of 6779 genes, 0.6%	187 out of 31402 genes, 0.6%	1
positive regulation of hydrolase activity	8 out of 6779 genes, 0.1%	31 out of 31402 genes, 0.1%	1
maintenance of location in cell	8 out of 6779 genes, 0.1%	31 out of 31402 genes, 0.1%	1
regulation of macromolecule metabolic process	388 out of 6779 genes, 5.7%	1766 out of 31402 genes, 5.6%	1
microtubule cytoskeleton organization	42 out of 6779 genes, 0.6%	183 out of 31402 genes, 0.6%	1
cellular polysaccharide metabolic process	152 out of 6779 genes, 2.2%	684 out of 31402 genes, 2.2%	1
plant-type primary cell wall biogenesis	4 out of 6779 genes, 0.1%	14 out of 31402 genes, 0.0%	1
dehiscence	4 out of 6779 genes, 0.1%	14 out of 31402 genes, 0.0%	1
specification of organ identity	4 out of 6779 genes, 0.1%	14 out of 31402 genes, 0.0%	1
specification of floral organ identity	4 out of 6779 genes, 0.1%	14 out of 31402 genes, 0.0%	1
modulation by virus of host morphology or physiology	4 out of 6779 genes, 0.1%	14 out of 31402 genes, 0.0%	1
cellular response to heat	4 out of 6779 genes, 0.1%	14 out of 31402 genes, 0.0%	1
regulation of stomatal closure	4 out of 6779 genes, 0.1%	14 out of 31402 genes, 0.0%	1
glucosamine-containing compound metabolic process	4 out of 6779 genes, 0.1%	14 out of 31402 genes, 0.0%	1
regulation of chromatin organization	4 out of 6779 genes, 0.1%	14 out of 31402 genes, 0.0%	1
regulation of chromatin modification	4 out of 6779 genes, 0.1%	14 out of 31402 genes, 0.0%	1
methylglyoxal metabolic process	17 out of 6779 genes, 0.3%	71 out of 31402 genes, 0.2%	1
ketone catabolic process	17 out of 6779 genes, 0.3%	71 out of 31402 genes, 0.2%	1
methylglyoxal catabolic process	17 out of 6779 genes, 0.3%	71 out of 31402 genes, 0.2%	1
regulation of phosphorylation	60 out of 6779 genes, 0.9%	265 out of 31402 genes, 0.8%	1
cellular lipid catabolic process	43 out of 6779 genes, 0.6%	188 out of 31402 genes, 0.6%	1
purine nucleobase metabolic process	7 out of 6779 genes, 0.1%	27 out of 31402 genes, 0.1%	1
lithium ion transport	7 out of 6779 genes, 0.1%	27 out of 31402 genes, 0.1%	1
protein-chromophore linkage	7 out of 6779 genes, 0.1%	27 out of 31402 genes, 0.1%	1
SCF-dependent proteasomal ubiquitin-dependent protein catabolic process	7 out of 6779 genes, 0.1%	27 out of 31402 genes, 0.1%	1
copper ion transmembrane transport	7 out of 6779 genes, 0.1%	27 out of 31402 genes, 0.1%	1
vesicle docking	7 out of 6779 genes, 0.1%	27 out of 31402 genes, 0.1%	1
regulation of metabolic process	478 out of 6779 genes, 7.1%	2182 out of 31402 genes, 6.9%	1
glutathione metabolic process	12 out of 6779 genes, 0.2%	49 out of 31402 genes, 0.2%	1
modification of morphology or physiology of other organism	14 out of 6779 genes, 0.2%	58 out of 31402 genes, 0.2%	1
modification by symbiont of host morphology or physiology	14 out of 6779 genes, 0.2%	58 out of 31402 genes, 0.2%	1
modification of morphology or physiology of other organism involved in symbiotic interaction	14 out of 6779 genes, 0.2%	58 out of 31402 genes, 0.2%	1
fumarate metabolic process	3 out of 6779 genes, 0.0%	10 out of 31402 genes, 0.0%	1
misfolded or incompletely synthesized protein catabolic process	3 out of 6779 genes, 0.0%	10 out of 31402 genes, 0.0%	1
cellular iron ion homeostasis	3 out of 6779 genes, 0.0%	10 out of 31402 genes, 0.0%	1
nucleolus organization	3 out of 6779 genes, 0.0%	10 out of 31402 genes, 0.0%	1
regulation of root meristem growth	3 out of 6779 genes, 0.0%	10 out of 31402 genes, 0.0%	1
homogalacturonan biosynthetic process	3 out of 6779 genes, 0.0%	10 out of 31402 genes, 0.0%	1
homogalacturonan metabolic process	3 out of 6779 genes, 0.0%	10 out of 31402 genes, 0.0%	1
acropetal auxin transport	3 out of 6779 genes, 0.0%	10 out of 31402 genes, 0.0%	1
GDP-mannose metabolic process	3 out of 6779 genes, 0.0%	10 out of 31402 genes, 0.0%	1
protein import into mitochondrial matrix	3 out of 6779 genes, 0.0%	10 out of 31402 genes, 0.0%	1
cellular response to hydrogen peroxide	3 out of 6779 genes, 0.0%	10 out of 31402 genes, 0.0%	1
positive regulation of chromatin modification	3 out of 6779 genes, 0.0%	10 out of 31402 genes, 0.0%	1
tryptophan catabolic process	9 out of 6779 genes, 0.1%	36 out of 31402 genes, 0.1%	1
response to gamma radiation	9 out of 6779 genes, 0.1%	36 out of 31402 genes, 0.1%	1
indolalkylamine catabolic process	9 out of 6779 genes, 0.1%	36 out of 31402 genes, 0.1%	1
galacturonan metabolic process	20 out of 6779 genes, 0.3%	85 out of 31402 genes, 0.3%	1
pectin metabolic process	20 out of 6779 genes, 0.3%	85 out of 31402 genes, 0.3%	1
seedling development	26 out of 6779 genes, 0.4%	112 out of 31402 genes, 0.4%	1
post-embryonic development	316 out of 6779 genes, 4.7%	1439 out of 31402 genes, 4.6%	1
positive regulation of catalytic activity	60 out of 6779 genes, 0.9%	266 out of 31402 genes, 0.8%	1
cell maturation	56 out of 6779 genes, 0.8%	248 out of 31402 genes, 0.8%	1
trichoblast maturation	56 out of 6779 genes, 0.8%	248 out of 31402 genes, 0.8%	1
root hair cell differentiation	56 out of 6779 genes, 0.8%	248 out of 31402 genes, 0.8%	1
base-excision repair	6 out of 6779 genes, 0.1%	23 out of 31402 genes, 0.1%	1
regulation of cellular carbohydrate metabolic process	6 out of 6779 genes, 0.1%	23 out of 31402 genes, 0.1%	1
regulation of secondary metabolic process	6 out of 6779 genes, 0.1%	23 out of 31402 genes, 0.1%	1
pectin biosynthetic process	6 out of 6779 genes, 0.1%	23 out of 31402 genes, 0.1%	1
protein import	39 out of 6779 genes, 0.6%	171 out of 31402 genes, 0.5%	1
positive regulation of molecular function	61 out of 6779 genes, 0.9%	271 out of 31402 genes, 0.9%	1
protein deneddylation	19 out of 6779 genes, 0.3%	81 out of 31402 genes, 0.3%	1
cullin deneddylation	19 out of 6779 genes, 0.3%	81 out of 31402 genes, 0.3%	1
fructose metabolic process	2 out of 6779 genes, 0.0%	6 out of 31402 genes, 0.0%	1
fructose 2,6-bisphosphate metabolic process	2 out of 6779 genes, 0.0%	6 out of 31402 genes, 0.0%	1
pyrimidine nucleobase catabolic process	2 out of 6779 genes, 0.0%	6 out of 31402 genes, 0.0%	1
uracil catabolic process	2 out of 6779 genes, 0.0%	6 out of 31402 genes, 0.0%	1
tryptophanyl-tRNA aminoacylation	2 out of 6779 genes, 0.0%	6 out of 31402 genes, 0.0%	1
transmembrane receptor protein serine/threonine kinase signaling pathway	2 out of 6779 genes, 0.0%	6 out of 31402 genes, 0.0%	1
singlet oxygen-mediated programmed cell death	2 out of 6779 genes, 0.0%	6 out of 31402 genes, 0.0%	1
leaf shaping	2 out of 6779 genes, 0.0%	6 out of 31402 genes, 0.0%	1
regulation of reciprocal meiotic recombination	2 out of 6779 genes, 0.0%	6 out of 31402 genes, 0.0%	1
nickel cation transport	2 out of 6779 genes, 0.0%	6 out of 31402 genes, 0.0%	1
response to cation stress	2 out of 6779 genes, 0.0%	6 out of 31402 genes, 0.0%	1
multi-organism transport	2 out of 6779 genes, 0.0%	6 out of 31402 genes, 0.0%	1
negative regulation of reciprocal meiotic recombination	2 out of 6779 genes, 0.0%	6 out of 31402 genes, 0.0%	1
xylan catabolic process	2 out of 6779 genes, 0.0%	6 out of 31402 genes, 0.0%	1
negative regulation of meiosis	2 out of 6779 genes, 0.0%	6 out of 31402 genes, 0.0%	1
nucleobase catabolic process	2 out of 6779 genes, 0.0%	6 out of 31402 genes, 0.0%	1
negative regulation of transport	2 out of 6779 genes, 0.0%	6 out of 31402 genes, 0.0%	1
positive regulation of DNA metabolic process	2 out of 6779 genes, 0.0%	6 out of 31402 genes, 0.0%	1
glucose 6-phosphate metabolic process	2 out of 6779 genes, 0.0%	6 out of 31402 genes, 0.0%	1
negative regulation of meiotic cell cycle	2 out of 6779 genes, 0.0%	6 out of 31402 genes, 0.0%	1
regulation of meiosis I	2 out of 6779 genes, 0.0%	6 out of 31402 genes, 0.0%	1
cellular response to singlet oxygen	2 out of 6779 genes, 0.0%	6 out of 31402 genes, 0.0%	1
L-glutamate biosynthetic process	2 out of 6779 genes, 0.0%	6 out of 31402 genes, 0.0%	1
multi-organism localization	2 out of 6779 genes, 0.0%	6 out of 31402 genes, 0.0%	1
floral organ development	78 out of 6779 genes, 1.2%	349 out of 31402 genes, 1.1%	1
regulation of Rab GTPase activity	8 out of 6779 genes, 0.1%	32 out of 31402 genes, 0.1%	1
regulation of Rab protein signal transduction	8 out of 6779 genes, 0.1%	32 out of 31402 genes, 0.1%	1
ATP metabolic process	171 out of 6779 genes, 2.5%	775 out of 31402 genes, 2.5%	1
trichoblast differentiation	56 out of 6779 genes, 0.8%	249 out of 31402 genes, 0.8%	1
response to hexose	32 out of 6779 genes, 0.5%	140 out of 31402 genes, 0.4%	1
cellular potassium ion transport	10 out of 6779 genes, 0.1%	41 out of 31402 genes, 0.1%	1
potassium ion transmembrane transport	10 out of 6779 genes, 0.1%	41 out of 31402 genes, 0.1%	1
nucleus organization	12 out of 6779 genes, 0.2%	50 out of 31402 genes, 0.2%	1
vacuole organization	12 out of 6779 genes, 0.2%	50 out of 31402 genes, 0.2%	1
lipid phosphorylation	12 out of 6779 genes, 0.2%	50 out of 31402 genes, 0.2%	1
phosphatidylinositol phosphorylation	12 out of 6779 genes, 0.2%	50 out of 31402 genes, 0.2%	1
lipoate biosynthetic process	5 out of 6779 genes, 0.1%	19 out of 31402 genes, 0.1%	1
embryonic pattern specification	5 out of 6779 genes, 0.1%	19 out of 31402 genes, 0.1%	1
regulation of development, heterochronic	5 out of 6779 genes, 0.1%	19 out of 31402 genes, 0.1%	1
sepal development	5 out of 6779 genes, 0.1%	19 out of 31402 genes, 0.1%	1
flower calyx development	5 out of 6779 genes, 0.1%	19 out of 31402 genes, 0.1%	1
regulation of long-day photoperiodism, flowering	5 out of 6779 genes, 0.1%	19 out of 31402 genes, 0.1%	1
regulation of photoperiodism, flowering	5 out of 6779 genes, 0.1%	19 out of 31402 genes, 0.1%	1
organic acid transport	50 out of 6779 genes, 0.7%	222 out of 31402 genes, 0.7%	1
carboxylic acid transport	50 out of 6779 genes, 0.7%	222 out of 31402 genes, 0.7%	1
intracellular protein transmembrane import	20 out of 6779 genes, 0.3%	86 out of 31402 genes, 0.3%	1
purine nucleotide transport	16 out of 6779 genes, 0.2%	68 out of 31402 genes, 0.2%	1
pattern specification process	51 out of 6779 genes, 0.8%	227 out of 31402 genes, 0.7%	1
defense response to bacterium, incompatible interaction	7 out of 6779 genes, 0.1%	28 out of 31402 genes, 0.1%	1
membrane docking	7 out of 6779 genes, 0.1%	28 out of 31402 genes, 0.1%	1
cofactor transport	7 out of 6779 genes, 0.1%	28 out of 31402 genes, 0.1%	1
iron ion homeostasis	7 out of 6779 genes, 0.1%	28 out of 31402 genes, 0.1%	1
cellular glucan metabolic process	120 out of 6779 genes, 1.8%	543 out of 31402 genes, 1.7%	1
glucan metabolic process	120 out of 6779 genes, 1.8%	543 out of 31402 genes, 1.7%	1
regulation of cellular ketone metabolic process	9 out of 6779 genes, 0.1%	37 out of 31402 genes, 0.1%	1
positive regulation of cellular protein metabolic process	52 out of 6779 genes, 0.8%	232 out of 31402 genes, 0.7%	1
programmed cell death	17 out of 6779 genes, 0.3%	73 out of 31402 genes, 0.2%	1
response to monosaccharide	32 out of 6779 genes, 0.5%	141 out of 31402 genes, 0.4%	1
regulation of protein metabolic process	102 out of 6779 genes, 1.5%	461 out of 31402 genes, 1.5%	1
regulation of cell division	13 out of 6779 genes, 0.2%	55 out of 31402 genes, 0.2%	1
intracellular signal transduction	174 out of 6779 genes, 2.6%	792 out of 31402 genes, 2.5%	1
negative regulation of cell cycle process	4 out of 6779 genes, 0.1%	15 out of 31402 genes, 0.0%	1
locomotion	4 out of 6779 genes, 0.1%	15 out of 31402 genes, 0.0%	1
regulation of lipid biosynthetic process	4 out of 6779 genes, 0.1%	15 out of 31402 genes, 0.0%	1
protein homooligomerization	4 out of 6779 genes, 0.1%	15 out of 31402 genes, 0.0%	1
negative regulation of nuclear division	4 out of 6779 genes, 0.1%	15 out of 31402 genes, 0.0%	1
regulation of secondary metabolite biosynthetic process	4 out of 6779 genes, 0.1%	15 out of 31402 genes, 0.0%	1
regulation of transcription, DNA-templated	237 out of 6779 genes, 3.5%	1083 out of 31402 genes, 3.4%	1
regulation of nucleic acid-templated transcription	237 out of 6779 genes, 3.5%	1083 out of 31402 genes, 3.4%	1
regulation of RNA biosynthetic process	237 out of 6779 genes, 3.5%	1083 out of 31402 genes, 3.4%	1
purine nucleoside monophosphate metabolic process	182 out of 6779 genes, 2.7%	830 out of 31402 genes, 2.6%	1
purine ribonucleoside monophosphate metabolic process	182 out of 6779 genes, 2.7%	830 out of 31402 genes, 2.6%	1
membrane budding	6 out of 6779 genes, 0.1%	24 out of 31402 genes, 0.1%	1
vesicle coating	6 out of 6779 genes, 0.1%	24 out of 31402 genes, 0.1%	1
cytokinin-activated signaling pathway	6 out of 6779 genes, 0.1%	24 out of 31402 genes, 0.1%	1
positive regulation of Rab GTPase activity	6 out of 6779 genes, 0.1%	24 out of 31402 genes, 0.1%	1
cellular response to cytokinin stimulus	6 out of 6779 genes, 0.1%	24 out of 31402 genes, 0.1%	1
glutamate metabolic process	14 out of 6779 genes, 0.2%	60 out of 31402 genes, 0.2%	1
regulation of hydrogen peroxide metabolic process	12 out of 6779 genes, 0.2%	51 out of 31402 genes, 0.2%	1
protein deubiquitination	12 out of 6779 genes, 0.2%	51 out of 31402 genes, 0.2%	1
heme metabolic process	12 out of 6779 genes, 0.2%	51 out of 31402 genes, 0.2%	1
regulation of translational fidelity	10 out of 6779 genes, 0.1%	42 out of 31402 genes, 0.1%	1
xylem development	10 out of 6779 genes, 0.1%	42 out of 31402 genes, 0.1%	1
RNA metabolic process	432 out of 6779 genes, 6.4%	1983 out of 31402 genes, 6.3%	1
cellular component morphogenesis	132 out of 6779 genes, 1.9%	601 out of 31402 genes, 1.9%	1
glycerolipid biosynthetic process	44 out of 6779 genes, 0.6%	197 out of 31402 genes, 0.6%	1
root epidermal cell differentiation	61 out of 6779 genes, 0.9%	275 out of 31402 genes, 0.9%	1
oligosaccharide metabolic process	59 out of 6779 genes, 0.9%	266 out of 31402 genes, 0.8%	1
actin filament organization	26 out of 6779 genes, 0.4%	115 out of 31402 genes, 0.4%	1
exocytosis	13 out of 6779 genes, 0.2%	56 out of 31402 genes, 0.2%	1
mitotic S phase	3 out of 6779 genes, 0.0%	11 out of 31402 genes, 0.0%	1
base-excision repair, gap-filling	3 out of 6779 genes, 0.0%	11 out of 31402 genes, 0.0%	1
nucleotide-excision repair, DNA gap filling	3 out of 6779 genes, 0.0%	11 out of 31402 genes, 0.0%	1
sesquiterpenoid metabolic process	3 out of 6779 genes, 0.0%	11 out of 31402 genes, 0.0%	1
lithium ion export	3 out of 6779 genes, 0.0%	11 out of 31402 genes, 0.0%	1
regulation of epithelial cell differentiation	3 out of 6779 genes, 0.0%	11 out of 31402 genes, 0.0%	1
DNA replication proofreading	3 out of 6779 genes, 0.0%	11 out of 31402 genes, 0.0%	1
regulation of epidermal cell differentiation	3 out of 6779 genes, 0.0%	11 out of 31402 genes, 0.0%	1
glycerol-3-phosphate catabolic process	3 out of 6779 genes, 0.0%	11 out of 31402 genes, 0.0%	1
S phase	3 out of 6779 genes, 0.0%	11 out of 31402 genes, 0.0%	1
positive regulation of chromosome organization	3 out of 6779 genes, 0.0%	11 out of 31402 genes, 0.0%	1
response to UV	48 out of 6779 genes, 0.7%	216 out of 31402 genes, 0.7%	1
heme biosynthetic process	11 out of 6779 genes, 0.2%	47 out of 31402 genes, 0.1%	1
nitrogen compound transport	110 out of 6779 genes, 1.6%	501 out of 31402 genes, 1.6%	1
regulation of cell proliferation	9 out of 6779 genes, 0.1%	38 out of 31402 genes, 0.1%	1
protein processing	18 out of 6779 genes, 0.3%	79 out of 31402 genes, 0.3%	1
ATP catabolic process	94 out of 6779 genes, 1.4%	428 out of 31402 genes, 1.4%	1
nucleoside monophosphate catabolic process	94 out of 6779 genes, 1.4%	428 out of 31402 genes, 1.4%	1
purine nucleoside monophosphate catabolic process	94 out of 6779 genes, 1.4%	428 out of 31402 genes, 1.4%	1
ribonucleoside monophosphate catabolic process	94 out of 6779 genes, 1.4%	428 out of 31402 genes, 1.4%	1
purine ribonucleoside monophosphate catabolic process	94 out of 6779 genes, 1.4%	428 out of 31402 genes, 1.4%	1
lipid oxidation	35 out of 6779 genes, 0.5%	157 out of 31402 genes, 0.5%	1
developmental growth involved in morphogenesis	109 out of 6779 genes, 1.6%	498 out of 31402 genes, 1.6%	1
defense response to fungus, incompatible interaction	10 out of 6779 genes, 0.1%	43 out of 31402 genes, 0.1%	1
hyperosmotic salinity response	22 out of 6779 genes, 0.3%	98 out of 31402 genes, 0.3%	1
photosynthesis, light harvesting	8 out of 6779 genes, 0.1%	34 out of 31402 genes, 0.1%	1
pyridine nucleotide biosynthetic process	8 out of 6779 genes, 0.1%	34 out of 31402 genes, 0.1%	1
ER to Golgi vesicle-mediated transport	27 out of 6779 genes, 0.4%	121 out of 31402 genes, 0.4%	1
chromatin silencing by small RNA	15 out of 6779 genes, 0.2%	66 out of 31402 genes, 0.2%	1
floral whorl development	65 out of 6779 genes, 1.0%	296 out of 31402 genes, 0.9%	1
arginine biosynthetic process	6 out of 6779 genes, 0.1%	25 out of 31402 genes, 0.1%	1
regulation of RNA metabolic process	237 out of 6779 genes, 3.5%	1090 out of 31402 genes, 3.5%	1
mitochondrial transport	30 out of 6779 genes, 0.4%	135 out of 31402 genes, 0.4%	1
positive regulation of abscisic acid-activated signaling pathway	13 out of 6779 genes, 0.2%	57 out of 31402 genes, 0.2%	1
chloride transport	4 out of 6779 genes, 0.1%	16 out of 31402 genes, 0.1%	1
sepal morphogenesis	4 out of 6779 genes, 0.1%	16 out of 31402 genes, 0.1%	1
sepal formation	4 out of 6779 genes, 0.1%	16 out of 31402 genes, 0.1%	1
negative regulation of cell division	4 out of 6779 genes, 0.1%	16 out of 31402 genes, 0.1%	1
seed germination	23 out of 6779 genes, 0.3%	103 out of 31402 genes, 0.3%	1
fatty acid beta-oxidation	33 out of 6779 genes, 0.5%	149 out of 31402 genes, 0.5%	1
phenylpropanoid biosynthetic process	28 out of 6779 genes, 0.4%	126 out of 31402 genes, 0.4%	1
mitotic G2 phase	2 out of 6779 genes, 0.0%	7 out of 31402 genes, 0.0%	1
NADP biosynthetic process	2 out of 6779 genes, 0.0%	7 out of 31402 genes, 0.0%	1
indole phytoalexin biosynthetic process	2 out of 6779 genes, 0.0%	7 out of 31402 genes, 0.0%	1
induced systemic resistance, jasmonic acid mediated signaling pathway	2 out of 6779 genes, 0.0%	7 out of 31402 genes, 0.0%	1
regulation of abscisic acid biosynthetic process	2 out of 6779 genes, 0.0%	7 out of 31402 genes, 0.0%	1
camalexin biosynthetic process	2 out of 6779 genes, 0.0%	7 out of 31402 genes, 0.0%	1
GDP-L-fucose biosynthetic process	2 out of 6779 genes, 0.0%	7 out of 31402 genes, 0.0%	1
indole phytoalexin metabolic process	2 out of 6779 genes, 0.0%	7 out of 31402 genes, 0.0%	1
GDP-L-fucose metabolic process	2 out of 6779 genes, 0.0%	7 out of 31402 genes, 0.0%	1
regulation of protein transport	2 out of 6779 genes, 0.0%	7 out of 31402 genes, 0.0%	1
G2 phase	2 out of 6779 genes, 0.0%	7 out of 31402 genes, 0.0%	1
camalexin metabolic process	2 out of 6779 genes, 0.0%	7 out of 31402 genes, 0.0%	1
regulation of establishment of protein localization	2 out of 6779 genes, 0.0%	7 out of 31402 genes, 0.0%	1
pyrimidine-containing compound catabolic process	2 out of 6779 genes, 0.0%	7 out of 31402 genes, 0.0%	1
regulation of alcohol biosynthetic process	2 out of 6779 genes, 0.0%	7 out of 31402 genes, 0.0%	1
negative regulation of biosynthetic process	51 out of 6779 genes, 0.8%	232 out of 31402 genes, 0.7%	1
regulation of phosphate metabolic process	82 out of 6779 genes, 1.2%	375 out of 31402 genes, 1.2%	1
regulation of phosphorus metabolic process	82 out of 6779 genes, 1.2%	375 out of 31402 genes, 1.2%	1
cellular response to DNA damage stimulus	85 out of 6779 genes, 1.3%	389 out of 31402 genes, 1.2%	1
alcohol metabolic process	70 out of 6779 genes, 1.0%	320 out of 31402 genes, 1.0%	1
regulation of transport	29 out of 6779 genes, 0.4%	131 out of 31402 genes, 0.4%	1
polyamine metabolic process	14 out of 6779 genes, 0.2%	62 out of 31402 genes, 0.2%	1
protein maturation	27 out of 6779 genes, 0.4%	122 out of 31402 genes, 0.4%	1
transcription initiation from RNA polymerase II promoter	7 out of 6779 genes, 0.1%	30 out of 31402 genes, 0.1%	1
negative regulation of organelle organization	7 out of 6779 genes, 0.1%	30 out of 31402 genes, 0.1%	1
nicotinamide nucleotide biosynthetic process	7 out of 6779 genes, 0.1%	30 out of 31402 genes, 0.1%	1
NAD metabolic process	7 out of 6779 genes, 0.1%	30 out of 31402 genes, 0.1%	1
negative regulation of cellular component organization	7 out of 6779 genes, 0.1%	30 out of 31402 genes, 0.1%	1
amine biosynthetic process	12 out of 6779 genes, 0.2%	53 out of 31402 genes, 0.2%	1
cellular biogenic amine biosynthetic process	12 out of 6779 genes, 0.2%	53 out of 31402 genes, 0.2%	1
electron transport chain	77 out of 6779 genes, 1.1%	353 out of 31402 genes, 1.1%	1
response to karrikin	30 out of 6779 genes, 0.4%	136 out of 31402 genes, 0.4%	1
response to radiation	213 out of 6779 genes, 3.1%	982 out of 31402 genes, 3.1%	1
fatty acid oxidation	33 out of 6779 genes, 0.5%	150 out of 31402 genes, 0.5%	1
regulation of cellular component size	28 out of 6779 genes, 0.4%	127 out of 31402 genes, 0.4%	1
regulation of anatomical structure size	28 out of 6779 genes, 0.4%	127 out of 31402 genes, 0.4%	1
fatty acid catabolic process	36 out of 6779 genes, 0.5%	164 out of 31402 genes, 0.5%	1
disaccharide metabolic process	55 out of 6779 genes, 0.8%	252 out of 31402 genes, 0.8%	1
negative regulation of macromolecule metabolic process	79 out of 6779 genes, 1.2%	363 out of 31402 genes, 1.2%	1
response to stress	929 out of 6779 genes, 13.7%	4298 out of 31402 genes, 13.7%	1
positive regulation of response to alcohol	13 out of 6779 genes, 0.2%	58 out of 31402 genes, 0.2%	1
regulation of biosynthetic process	288 out of 6779 genes, 4.2%	1331 out of 31402 genes, 4.2%	1
pigment biosynthetic process	56 out of 6779 genes, 0.8%	257 out of 31402 genes, 0.8%	1
cytokinin metabolic process	8 out of 6779 genes, 0.1%	35 out of 31402 genes, 0.1%	1
DNA strand elongation involved in DNA replication	3 out of 6779 genes, 0.0%	12 out of 31402 genes, 0.0%	1
lagging strand elongation	3 out of 6779 genes, 0.0%	12 out of 31402 genes, 0.0%	1
regulation of transcription from RNA polymerase III promoter	3 out of 6779 genes, 0.0%	12 out of 31402 genes, 0.0%	1
7-methylguanosine mRNA capping	3 out of 6779 genes, 0.0%	12 out of 31402 genes, 0.0%	1
regulation of anion channel activity	3 out of 6779 genes, 0.0%	12 out of 31402 genes, 0.0%	1
RNA secondary structure unwinding	3 out of 6779 genes, 0.0%	12 out of 31402 genes, 0.0%	1
negative regulation of transcription from RNA polymerase III promoter	3 out of 6779 genes, 0.0%	12 out of 31402 genes, 0.0%	1
DNA strand elongation	3 out of 6779 genes, 0.0%	12 out of 31402 genes, 0.0%	1
regulation of transmembrane transporter activity	3 out of 6779 genes, 0.0%	12 out of 31402 genes, 0.0%	1
regulation of transporter activity	3 out of 6779 genes, 0.0%	12 out of 31402 genes, 0.0%	1
regulation of ion transmembrane transporter activity	3 out of 6779 genes, 0.0%	12 out of 31402 genes, 0.0%	1
DNA replication, Okazaki fragment processing	3 out of 6779 genes, 0.0%	12 out of 31402 genes, 0.0%	1
DNA replication, removal of RNA primer	3 out of 6779 genes, 0.0%	12 out of 31402 genes, 0.0%	1
indolebutyric acid metabolic process	3 out of 6779 genes, 0.0%	12 out of 31402 genes, 0.0%	1
regulation of chlorophyll metabolic process	3 out of 6779 genes, 0.0%	12 out of 31402 genes, 0.0%	1
regulation of tetrapyrrole metabolic process	3 out of 6779 genes, 0.0%	12 out of 31402 genes, 0.0%	1
postreplication repair	11 out of 6779 genes, 0.2%	49 out of 31402 genes, 0.2%	1
secondary metabolic process	106 out of 6779 genes, 1.6%	489 out of 31402 genes, 1.6%	1
aromatic amino acid family biosynthetic process	22 out of 6779 genes, 0.3%	100 out of 31402 genes, 0.3%	1
cellular ketone metabolic process	22 out of 6779 genes, 0.3%	100 out of 31402 genes, 0.3%	1
regulation of protein modification process	63 out of 6779 genes, 0.9%	290 out of 31402 genes, 0.9%	1
petal development	6 out of 6779 genes, 0.1%	26 out of 31402 genes, 0.1%	1
corolla development	6 out of 6779 genes, 0.1%	26 out of 31402 genes, 0.1%	1
phosphatidylinositol biosynthetic process	17 out of 6779 genes, 0.3%	77 out of 31402 genes, 0.2%	1
regulation of abscisic acid-activated signaling pathway	17 out of 6779 genes, 0.3%	77 out of 31402 genes, 0.2%	1
protein modification by small protein removal	28 out of 6779 genes, 0.4%	128 out of 31402 genes, 0.4%	1
response to light stimulus	203 out of 6779 genes, 3.0%	939 out of 31402 genes, 3.0%	1
developmental growth	113 out of 6779 genes, 1.7%	522 out of 31402 genes, 1.7%	1
karyogamy	9 out of 6779 genes, 0.1%	40 out of 31402 genes, 0.1%	1
floral organ formation	15 out of 6779 genes, 0.2%	68 out of 31402 genes, 0.2%	1
regulation of cellular protein metabolic process	93 out of 6779 genes, 1.4%	430 out of 31402 genes, 1.4%	1
response to water deprivation	91 out of 6779 genes, 1.3%	421 out of 31402 genes, 1.3%	1
phospholipid metabolic process	97 out of 6779 genes, 1.4%	449 out of 31402 genes, 1.4%	1
positive regulation of flower development	7 out of 6779 genes, 0.1%	31 out of 31402 genes, 0.1%	1
vegetative phase change	7 out of 6779 genes, 0.1%	31 out of 31402 genes, 0.1%	1
positive regulation of protein complex disassembly	7 out of 6779 genes, 0.1%	31 out of 31402 genes, 0.1%	1
aminoglycan metabolic process	4 out of 6779 genes, 0.1%	17 out of 31402 genes, 0.1%	1
isoleucyl-tRNA aminoacylation	4 out of 6779 genes, 0.1%	17 out of 31402 genes, 0.1%	1
coumarin metabolic process	4 out of 6779 genes, 0.1%	17 out of 31402 genes, 0.1%	1
coumarin biosynthetic process	4 out of 6779 genes, 0.1%	17 out of 31402 genes, 0.1%	1
regulation of ethylene-activated signaling pathway	4 out of 6779 genes, 0.1%	17 out of 31402 genes, 0.1%	1
cutin biosynthetic process	4 out of 6779 genes, 0.1%	17 out of 31402 genes, 0.1%	1
regulation of epidermis development	4 out of 6779 genes, 0.1%	17 out of 31402 genes, 0.1%	1
anthocyanin-containing compound metabolic process	4 out of 6779 genes, 0.1%	17 out of 31402 genes, 0.1%	1
regulation of phosphorelay signal transduction system	4 out of 6779 genes, 0.1%	17 out of 31402 genes, 0.1%	1
nucleoside bisphosphate metabolic process	10 out of 6779 genes, 0.1%	45 out of 31402 genes, 0.1%	1
ribonucleoside bisphosphate metabolic process	10 out of 6779 genes, 0.1%	45 out of 31402 genes, 0.1%	1
purine nucleoside bisphosphate metabolic process	10 out of 6779 genes, 0.1%	45 out of 31402 genes, 0.1%	1
organelle fusion	10 out of 6779 genes, 0.1%	45 out of 31402 genes, 0.1%	1
sodium ion transport	13 out of 6779 genes, 0.2%	59 out of 31402 genes, 0.2%	1
pigment metabolic process	67 out of 6779 genes, 1.0%	310 out of 31402 genes, 1.0%	1
proteasome-mediated ubiquitin-dependent protein catabolic process	36 out of 6779 genes, 0.5%	166 out of 31402 genes, 0.5%	1
cytoplasmic transport	121 out of 6779 genes, 1.8%	561 out of 31402 genes, 1.8%	1
cellular carbohydrate metabolic process	213 out of 6779 genes, 3.1%	988 out of 31402 genes, 3.1%	1
cell wall biogenesis	57 out of 6779 genes, 0.8%	264 out of 31402 genes, 0.8%	1
regulation of response to alcohol	17 out of 6779 genes, 0.3%	78 out of 31402 genes, 0.2%	1
Golgi localization	8 out of 6779 genes, 0.1%	36 out of 31402 genes, 0.1%	1
mitochondrion localization	8 out of 6779 genes, 0.1%	36 out of 31402 genes, 0.1%	1
peroxisome localization	8 out of 6779 genes, 0.1%	36 out of 31402 genes, 0.1%	1
cellular homeostasis	78 out of 6779 genes, 1.2%	362 out of 31402 genes, 1.2%	1
cell wall organization	84 out of 6779 genes, 1.2%	390 out of 31402 genes, 1.2%	1
leucine catabolic process	5 out of 6779 genes, 0.1%	22 out of 31402 genes, 0.1%	1
homeostatic process	105 out of 6779 genes, 1.5%	488 out of 31402 genes, 1.6%	1
nucleobase-containing compound transport	39 out of 6779 genes, 0.6%	181 out of 31402 genes, 0.6%	1
growth	157 out of 6779 genes, 2.3%	730 out of 31402 genes, 2.3%	1
embryo development	129 out of 6779 genes, 1.9%	600 out of 31402 genes, 1.9%	1
regulation of DNA recombination	2 out of 6779 genes, 0.0%	8 out of 31402 genes, 0.0%	1
asparaginyl-tRNA aminoacylation	2 out of 6779 genes, 0.0%	8 out of 31402 genes, 0.0%	1
prolyl-tRNA aminoacylation	2 out of 6779 genes, 0.0%	8 out of 31402 genes, 0.0%	1
tyrosine metabolic process	2 out of 6779 genes, 0.0%	8 out of 31402 genes, 0.0%	1
apoptotic process	2 out of 6779 genes, 0.0%	8 out of 31402 genes, 0.0%	1
pyrimidine deoxyribonucleoside triphosphate metabolic process	2 out of 6779 genes, 0.0%	8 out of 31402 genes, 0.0%	1
abscisic acid metabolic process	2 out of 6779 genes, 0.0%	8 out of 31402 genes, 0.0%	1
abscisic acid biosynthetic process	2 out of 6779 genes, 0.0%	8 out of 31402 genes, 0.0%	1
aromatic amino acid transport	2 out of 6779 genes, 0.0%	8 out of 31402 genes, 0.0%	1
aspartate transport	2 out of 6779 genes, 0.0%	8 out of 31402 genes, 0.0%	1
tryptophan transport	2 out of 6779 genes, 0.0%	8 out of 31402 genes, 0.0%	1
sesquiterpenoid biosynthetic process	2 out of 6779 genes, 0.0%	8 out of 31402 genes, 0.0%	1
protein prenylation	2 out of 6779 genes, 0.0%	8 out of 31402 genes, 0.0%	1
protein geranylgeranylation	2 out of 6779 genes, 0.0%	8 out of 31402 genes, 0.0%	1
negative regulation of DNA recombination	2 out of 6779 genes, 0.0%	8 out of 31402 genes, 0.0%	1
dUTP metabolic process	2 out of 6779 genes, 0.0%	8 out of 31402 genes, 0.0%	1
manganese ion homeostasis	2 out of 6779 genes, 0.0%	8 out of 31402 genes, 0.0%	1
prenylation	2 out of 6779 genes, 0.0%	8 out of 31402 genes, 0.0%	1
tertiary alcohol metabolic process	2 out of 6779 genes, 0.0%	8 out of 31402 genes, 0.0%	1
tertiary alcohol biosynthetic process	2 out of 6779 genes, 0.0%	8 out of 31402 genes, 0.0%	1
cellular response to phosphate starvation	16 out of 6779 genes, 0.2%	74 out of 31402 genes, 0.2%	1
positive regulation of flavonoid biosynthetic process	6 out of 6779 genes, 0.1%	27 out of 31402 genes, 0.1%	1
regulation of response to external stimulus	6 out of 6779 genes, 0.1%	27 out of 31402 genes, 0.1%	1
cellular response to starvation	26 out of 6779 genes, 0.4%	121 out of 31402 genes, 0.4%	1
detection of abiotic stimulus	10 out of 6779 genes, 0.1%	46 out of 31402 genes, 0.1%	1
response to glucose	20 out of 6779 genes, 0.3%	93 out of 31402 genes, 0.3%	1
hyperosmotic response	42 out of 6779 genes, 0.6%	196 out of 31402 genes, 0.6%	1
stomatal complex development	17 out of 6779 genes, 0.3%	79 out of 31402 genes, 0.3%	1
plant epidermis development	17 out of 6779 genes, 0.3%	79 out of 31402 genes, 0.3%	1
positive regulation of cellular process	143 out of 6779 genes, 2.1%	667 out of 31402 genes, 2.1%	1
epidermal cell differentiation	7 out of 6779 genes, 0.1%	32 out of 31402 genes, 0.1%	1
epithelial cell differentiation	7 out of 6779 genes, 0.1%	32 out of 31402 genes, 0.1%	1
epidermis development	24 out of 6779 genes, 0.4%	112 out of 31402 genes, 0.4%	1
response to nematode	24 out of 6779 genes, 0.4%	112 out of 31402 genes, 0.4%	1
skin development	24 out of 6779 genes, 0.4%	112 out of 31402 genes, 0.4%	1
epithelium development	24 out of 6779 genes, 0.4%	112 out of 31402 genes, 0.4%	1
peptidyl-lysine modification	55 out of 6779 genes, 0.8%	257 out of 31402 genes, 0.8%	1
vegetative to reproductive phase transition of meristem	43 out of 6779 genes, 0.6%	201 out of 31402 genes, 0.6%	1
response to heat	94 out of 6779 genes, 1.4%	439 out of 31402 genes, 1.4%	1
adenine salvage	3 out of 6779 genes, 0.0%	13 out of 31402 genes, 0.0%	1
regulation of gene expression by genetic imprinting	3 out of 6779 genes, 0.0%	13 out of 31402 genes, 0.0%	1
ubiquinone metabolic process	3 out of 6779 genes, 0.0%	13 out of 31402 genes, 0.0%	1
ubiquinone biosynthetic process	3 out of 6779 genes, 0.0%	13 out of 31402 genes, 0.0%	1
induced systemic resistance	3 out of 6779 genes, 0.0%	13 out of 31402 genes, 0.0%	1
endosperm development	3 out of 6779 genes, 0.0%	13 out of 31402 genes, 0.0%	1
ADP transport	3 out of 6779 genes, 0.0%	13 out of 31402 genes, 0.0%	1
translesion synthesis	3 out of 6779 genes, 0.0%	13 out of 31402 genes, 0.0%	1
regulation of transmembrane transport	3 out of 6779 genes, 0.0%	13 out of 31402 genes, 0.0%	1
regulation of ion transmembrane transport	3 out of 6779 genes, 0.0%	13 out of 31402 genes, 0.0%	1
purine nucleobase salvage	3 out of 6779 genes, 0.0%	13 out of 31402 genes, 0.0%	1
adenine metabolic process	3 out of 6779 genes, 0.0%	13 out of 31402 genes, 0.0%	1
adenine biosynthetic process	3 out of 6779 genes, 0.0%	13 out of 31402 genes, 0.0%	1
specification of organ number	3 out of 6779 genes, 0.0%	13 out of 31402 genes, 0.0%	1
genetic imprinting	3 out of 6779 genes, 0.0%	13 out of 31402 genes, 0.0%	1
DNA biosynthetic process	3 out of 6779 genes, 0.0%	13 out of 31402 genes, 0.0%	1
amino acid transmembrane transport	11 out of 6779 genes, 0.2%	51 out of 31402 genes, 0.2%	1
cellular response to ethylene stimulus	15 out of 6779 genes, 0.2%	70 out of 31402 genes, 0.2%	1
amino acid transport	38 out of 6779 genes, 0.6%	178 out of 31402 genes, 0.6%	1
leucine metabolic process	8 out of 6779 genes, 0.1%	37 out of 31402 genes, 0.1%	1
ribonucleoprotein complex assembly	8 out of 6779 genes, 0.1%	37 out of 31402 genes, 0.1%	1
ribonucleoprotein complex subunit organization	8 out of 6779 genes, 0.1%	37 out of 31402 genes, 0.1%	1
response to blue light	19 out of 6779 genes, 0.3%	89 out of 31402 genes, 0.3%	1
proline biosynthetic process	4 out of 6779 genes, 0.1%	18 out of 31402 genes, 0.1%	1
positive regulation of cell proliferation	4 out of 6779 genes, 0.1%	18 out of 31402 genes, 0.1%	1
purine nucleobase biosynthetic process	4 out of 6779 genes, 0.1%	18 out of 31402 genes, 0.1%	1
response to copper ion	4 out of 6779 genes, 0.1%	18 out of 31402 genes, 0.1%	1
regulation of timing of meristematic phase transition	4 out of 6779 genes, 0.1%	18 out of 31402 genes, 0.1%	1
regulation of timing of transition from vegetative to reproductive phase	4 out of 6779 genes, 0.1%	18 out of 31402 genes, 0.1%	1
regulation of cofactor metabolic process	4 out of 6779 genes, 0.1%	18 out of 31402 genes, 0.1%	1
mitochondrial transmembrane transport	4 out of 6779 genes, 0.1%	18 out of 31402 genes, 0.1%	1
ATP biosynthetic process	43 out of 6779 genes, 0.6%	202 out of 31402 genes, 0.6%	1
protein autophosphorylation	20 out of 6779 genes, 0.3%	94 out of 31402 genes, 0.3%	1
inositol phosphate metabolic process	9 out of 6779 genes, 0.1%	42 out of 31402 genes, 0.1%	1
galactose metabolic process	13 out of 6779 genes, 0.2%	61 out of 31402 genes, 0.2%	1
phospholipid biosynthetic process	69 out of 6779 genes, 1.0%	324 out of 31402 genes, 1.0%	1
regulation of chromosome organization	17 out of 6779 genes, 0.3%	80 out of 31402 genes, 0.3%	1
NAD biosynthetic process	5 out of 6779 genes, 0.1%	23 out of 31402 genes, 0.1%	1
coenzyme A biosynthetic process	5 out of 6779 genes, 0.1%	23 out of 31402 genes, 0.1%	1
nucleoside bisphosphate biosynthetic process	5 out of 6779 genes, 0.1%	23 out of 31402 genes, 0.1%	1
ribonucleoside bisphosphate biosynthetic process	5 out of 6779 genes, 0.1%	23 out of 31402 genes, 0.1%	1
purine nucleoside bisphosphate biosynthetic process	5 out of 6779 genes, 0.1%	23 out of 31402 genes, 0.1%	1
spindle assembly	5 out of 6779 genes, 0.1%	23 out of 31402 genes, 0.1%	1
embryonic meristem initiation	5 out of 6779 genes, 0.1%	23 out of 31402 genes, 0.1%	1
regulation of gene expression	303 out of 6779 genes, 4.5%	1415 out of 31402 genes, 4.5%	1
regulation of flower development	51 out of 6779 genes, 0.8%	240 out of 31402 genes, 0.8%	1
regulation of transcription from RNA polymerase II promoter	10 out of 6779 genes, 0.1%	47 out of 31402 genes, 0.1%	1
anatomical structure morphogenesis	255 out of 6779 genes, 3.8%	1192 out of 31402 genes, 3.8%	1
cellular response to nitrogen compound	25 out of 6779 genes, 0.4%	118 out of 31402 genes, 0.4%	1
protein targeting to mitochondrion	22 out of 6779 genes, 0.3%	104 out of 31402 genes, 0.3%	1
protein localization to mitochondrion	22 out of 6779 genes, 0.3%	104 out of 31402 genes, 0.3%	1
establishment of protein localization to mitochondrion	22 out of 6779 genes, 0.3%	104 out of 31402 genes, 0.3%	1
spindle organization	6 out of 6779 genes, 0.1%	28 out of 31402 genes, 0.1%	1
response to starvation	26 out of 6779 genes, 0.4%	123 out of 31402 genes, 0.4%	1
cellular carbohydrate biosynthetic process	141 out of 6779 genes, 2.1%	662 out of 31402 genes, 2.1%	1
water transport	27 out of 6779 genes, 0.4%	128 out of 31402 genes, 0.4%	1
fluid transport	27 out of 6779 genes, 0.4%	128 out of 31402 genes, 0.4%	1
histidine metabolic process	7 out of 6779 genes, 0.1%	33 out of 31402 genes, 0.1%	1
detection of biotic stimulus	7 out of 6779 genes, 0.1%	33 out of 31402 genes, 0.1%	1
imidazole-containing compound metabolic process	7 out of 6779 genes, 0.1%	33 out of 31402 genes, 0.1%	1
regulation of cellular biosynthetic process	276 out of 6779 genes, 4.1%	1292 out of 31402 genes, 4.1%	1
production of ta-siRNAs involved in RNA interference	12 out of 6779 genes, 0.2%	57 out of 31402 genes, 0.2%	1
histone modification	71 out of 6779 genes, 1.0%	335 out of 31402 genes, 1.1%	1
Golgi vesicle transport	68 out of 6779 genes, 1.0%	321 out of 31402 genes, 1.0%	1
response to hypoxia	8 out of 6779 genes, 0.1%	38 out of 31402 genes, 0.1%	1
positive regulation of cytoskeleton organization	17 out of 6779 genes, 0.3%	81 out of 31402 genes, 0.3%	1
regulation of anatomical structure morphogenesis	29 out of 6779 genes, 0.4%	138 out of 31402 genes, 0.4%	1
response to nitrate	14 out of 6779 genes, 0.2%	67 out of 31402 genes, 0.2%	1
DNA duplex unwinding	14 out of 6779 genes, 0.2%	67 out of 31402 genes, 0.2%	1
alcohol biosynthetic process	41 out of 6779 genes, 0.6%	195 out of 31402 genes, 0.6%	1
regulation of developmental process	151 out of 6779 genes, 2.2%	711 out of 31402 genes, 2.3%	1
response to gibberellin	19 out of 6779 genes, 0.3%	91 out of 31402 genes, 0.3%	1
regulation of unidimensional cell growth	19 out of 6779 genes, 0.3%	91 out of 31402 genes, 0.3%	1
determination of bilateral symmetry	10 out of 6779 genes, 0.1%	48 out of 31402 genes, 0.2%	1
ubiquitin-dependent protein catabolic process	124 out of 6779 genes, 1.8%	585 out of 31402 genes, 1.9%	1
modification-dependent protein catabolic process	124 out of 6779 genes, 1.8%	585 out of 31402 genes, 1.9%	1
modification-dependent macromolecule catabolic process	124 out of 6779 genes, 1.8%	585 out of 31402 genes, 1.9%	1
cell cycle checkpoint	3 out of 6779 genes, 0.0%	14 out of 31402 genes, 0.0%	1
response to singlet oxygen	3 out of 6779 genes, 0.0%	14 out of 31402 genes, 0.0%	1
cellular response to iron ion starvation	3 out of 6779 genes, 0.0%	14 out of 31402 genes, 0.0%	1
disaccharide transport	3 out of 6779 genes, 0.0%	14 out of 31402 genes, 0.0%	1
sucrose transport	3 out of 6779 genes, 0.0%	14 out of 31402 genes, 0.0%	1
oligosaccharide transport	3 out of 6779 genes, 0.0%	14 out of 31402 genes, 0.0%	1
regulation of fatty acid metabolic process	3 out of 6779 genes, 0.0%	14 out of 31402 genes, 0.0%	1
regulation of multicellular organism growth	3 out of 6779 genes, 0.0%	14 out of 31402 genes, 0.0%	1
DNA-dependent DNA replication maintenance of fidelity	3 out of 6779 genes, 0.0%	14 out of 31402 genes, 0.0%	1
organic acid catabolic process	70 out of 6779 genes, 1.0%	332 out of 31402 genes, 1.1%	1
carboxylic acid catabolic process	70 out of 6779 genes, 1.0%	332 out of 31402 genes, 1.1%	1
embryonic axis specification	2 out of 6779 genes, 0.0%	9 out of 31402 genes, 0.0%	1
tRNA wobble base modification	2 out of 6779 genes, 0.0%	9 out of 31402 genes, 0.0%	1
acetate metabolic process	2 out of 6779 genes, 0.0%	9 out of 31402 genes, 0.0%	1
hypotonic response	2 out of 6779 genes, 0.0%	9 out of 31402 genes, 0.0%	1
mitotic cell cycle checkpoint	2 out of 6779 genes, 0.0%	9 out of 31402 genes, 0.0%	1
mitotic spindle assembly checkpoint	2 out of 6779 genes, 0.0%	9 out of 31402 genes, 0.0%	1
megasporogenesis	2 out of 6779 genes, 0.0%	9 out of 31402 genes, 0.0%	1
phototropism	2 out of 6779 genes, 0.0%	9 out of 31402 genes, 0.0%	1
plastoquinone biosynthetic process	2 out of 6779 genes, 0.0%	9 out of 31402 genes, 0.0%	1
regulation of mitotic sister chromatid separation	2 out of 6779 genes, 0.0%	9 out of 31402 genes, 0.0%	1
arsenite transport	2 out of 6779 genes, 0.0%	9 out of 31402 genes, 0.0%	1
acetyl-CoA biosynthetic process from acetate	2 out of 6779 genes, 0.0%	9 out of 31402 genes, 0.0%	1
spindle checkpoint	2 out of 6779 genes, 0.0%	9 out of 31402 genes, 0.0%	1
negative regulation of proteasomal ubiquitin-dependent protein catabolic process	2 out of 6779 genes, 0.0%	9 out of 31402 genes, 0.0%	1
regulation of sister chromatid segregation	2 out of 6779 genes, 0.0%	9 out of 31402 genes, 0.0%	1
negative regulation of sister chromatid segregation	2 out of 6779 genes, 0.0%	9 out of 31402 genes, 0.0%	1
regulation of mitotic sister chromatid segregation	2 out of 6779 genes, 0.0%	9 out of 31402 genes, 0.0%	1
negative regulation of mitotic sister chromatid segregation	2 out of 6779 genes, 0.0%	9 out of 31402 genes, 0.0%	1
regulation of meiosis	2 out of 6779 genes, 0.0%	9 out of 31402 genes, 0.0%	1
negative regulation of protein catabolic process	2 out of 6779 genes, 0.0%	9 out of 31402 genes, 0.0%	1
hypotonic salinity response	2 out of 6779 genes, 0.0%	9 out of 31402 genes, 0.0%	1
apocarotenoid metabolic process	2 out of 6779 genes, 0.0%	9 out of 31402 genes, 0.0%	1
apocarotenoid biosynthetic process	2 out of 6779 genes, 0.0%	9 out of 31402 genes, 0.0%	1
negative regulation of mitosis	2 out of 6779 genes, 0.0%	9 out of 31402 genes, 0.0%	1
negative regulation of mitotic metaphase/anaphase transition	2 out of 6779 genes, 0.0%	9 out of 31402 genes, 0.0%	1
negative regulation of mitotic cell cycle	2 out of 6779 genes, 0.0%	9 out of 31402 genes, 0.0%	1
negative regulation of DNA metabolic process	2 out of 6779 genes, 0.0%	9 out of 31402 genes, 0.0%	1
regulation of meiotic cell cycle	2 out of 6779 genes, 0.0%	9 out of 31402 genes, 0.0%	1
negative regulation of chromosome segregation	2 out of 6779 genes, 0.0%	9 out of 31402 genes, 0.0%	1
L-proline biosynthetic process	2 out of 6779 genes, 0.0%	9 out of 31402 genes, 0.0%	1
spindle assembly checkpoint	2 out of 6779 genes, 0.0%	9 out of 31402 genes, 0.0%	1
mitotic spindle checkpoint	2 out of 6779 genes, 0.0%	9 out of 31402 genes, 0.0%	1
negative regulation of proteasomal protein catabolic process	2 out of 6779 genes, 0.0%	9 out of 31402 genes, 0.0%	1
negative regulation of cell cycle phase transition	2 out of 6779 genes, 0.0%	9 out of 31402 genes, 0.0%	1
negative regulation of mitotic cell cycle phase transition	2 out of 6779 genes, 0.0%	9 out of 31402 genes, 0.0%	1
negative regulation of metaphase/anaphase transition of cell cycle	2 out of 6779 genes, 0.0%	9 out of 31402 genes, 0.0%	1
negative regulation of proteolysis involved in cellular protein catabolic process	2 out of 6779 genes, 0.0%	9 out of 31402 genes, 0.0%	1
negative regulation of cellular protein catabolic process	2 out of 6779 genes, 0.0%	9 out of 31402 genes, 0.0%	1
negative regulation of mitotic sister chromatid separation	2 out of 6779 genes, 0.0%	9 out of 31402 genes, 0.0%	1
tRNA metabolic process	80 out of 6779 genes, 1.2%	379 out of 31402 genes, 1.2%	1
D-ribose metabolic process	4 out of 6779 genes, 0.1%	19 out of 31402 genes, 0.1%	1
thiamine biosynthetic process	4 out of 6779 genes, 0.1%	19 out of 31402 genes, 0.1%	1
thiamine-containing compound biosynthetic process	4 out of 6779 genes, 0.1%	19 out of 31402 genes, 0.1%	1
protein ubiquitination involved in ubiquitin-dependent protein catabolic process	4 out of 6779 genes, 0.1%	19 out of 31402 genes, 0.1%	1
cellular carbohydrate catabolic process	4 out of 6779 genes, 0.1%	19 out of 31402 genes, 0.1%	1
gravitropism	16 out of 6779 genes, 0.2%	77 out of 31402 genes, 0.2%	1
monocarboxylic acid catabolic process	36 out of 6779 genes, 0.5%	172 out of 31402 genes, 0.5%	1
purine nucleoside monophosphate biosynthetic process	54 out of 6779 genes, 0.8%	257 out of 31402 genes, 0.8%	1
purine ribonucleoside monophosphate biosynthetic process	54 out of 6779 genes, 0.8%	257 out of 31402 genes, 0.8%	1
branched-chain amino acid catabolic process	5 out of 6779 genes, 0.1%	24 out of 31402 genes, 0.1%	1
shade avoidance	5 out of 6779 genes, 0.1%	24 out of 31402 genes, 0.1%	1
purine-containing compound salvage	5 out of 6779 genes, 0.1%	24 out of 31402 genes, 0.1%	1
glycerophospholipid biosynthetic process	33 out of 6779 genes, 0.5%	158 out of 31402 genes, 0.5%	1
pyrimidine-containing compound metabolic process	55 out of 6779 genes, 0.8%	262 out of 31402 genes, 0.8%	1
cotyledon development	12 out of 6779 genes, 0.2%	58 out of 31402 genes, 0.2%	1
phenylpropanoid metabolic process	48 out of 6779 genes, 0.7%	229 out of 31402 genes, 0.7%	1
cellular respiration	79 out of 6779 genes, 1.2%	375 out of 31402 genes, 1.2%	1
response to cold	131 out of 6779 genes, 1.9%	619 out of 31402 genes, 2.0%	1
peptidyl-tyrosine dephosphorylation	6 out of 6779 genes, 0.1%	29 out of 31402 genes, 0.1%	1
trichome differentiation	30 out of 6779 genes, 0.4%	144 out of 31402 genes, 0.5%	1
unsaturated fatty acid biosynthetic process	13 out of 6779 genes, 0.2%	63 out of 31402 genes, 0.2%	1
unsaturated fatty acid metabolic process	13 out of 6779 genes, 0.2%	63 out of 31402 genes, 0.2%	1
response to water	91 out of 6779 genes, 1.3%	432 out of 31402 genes, 1.4%	1
flower development	101 out of 6779 genes, 1.5%	479 out of 31402 genes, 1.5%	1
phosphorelay signal transduction system	23 out of 6779 genes, 0.3%	111 out of 31402 genes, 0.4%	1
regulation of translational elongation	14 out of 6779 genes, 0.2%	68 out of 31402 genes, 0.2%	1
DNA geometric change	14 out of 6779 genes, 0.2%	68 out of 31402 genes, 0.2%	1
regulation of circadian rhythm	14 out of 6779 genes, 0.2%	68 out of 31402 genes, 0.2%	1
protein targeting to chloroplast	8 out of 6779 genes, 0.1%	39 out of 31402 genes, 0.1%	1
establishment of protein localization to chloroplast	8 out of 6779 genes, 0.1%	39 out of 31402 genes, 0.1%	1
protein localization to chloroplast	8 out of 6779 genes, 0.1%	39 out of 31402 genes, 0.1%	1
root hair elongation	40 out of 6779 genes, 0.6%	192 out of 31402 genes, 0.6%	1
cell cycle process	93 out of 6779 genes, 1.4%	442 out of 31402 genes, 1.4%	1
pyrimidine-containing compound biosynthetic process	52 out of 6779 genes, 0.8%	249 out of 31402 genes, 0.8%	1
gynoecium development	37 out of 6779 genes, 0.5%	178 out of 31402 genes, 0.6%	1
protein targeting to peroxisome	10 out of 6779 genes, 0.1%	49 out of 31402 genes, 0.2%	1
detection of external stimulus	10 out of 6779 genes, 0.1%	49 out of 31402 genes, 0.2%	1
specification of symmetry	10 out of 6779 genes, 0.1%	49 out of 31402 genes, 0.2%	1
peroxisomal transport	10 out of 6779 genes, 0.1%	49 out of 31402 genes, 0.2%	1
protein localization to peroxisome	10 out of 6779 genes, 0.1%	49 out of 31402 genes, 0.2%	1
establishment of protein localization to peroxisome	10 out of 6779 genes, 0.1%	49 out of 31402 genes, 0.2%	1
external encapsulating structure organization	85 out of 6779 genes, 1.3%	405 out of 31402 genes, 1.3%	1
cellular amino acid metabolic process	288 out of 6779 genes, 4.2%	1356 out of 31402 genes, 4.3%	1
anion transmembrane transport	17 out of 6779 genes, 0.3%	83 out of 31402 genes, 0.3%	1
pyrimidine nucleotide metabolic process	43 out of 6779 genes, 0.6%	207 out of 31402 genes, 0.7%	1
regulation of cell growth	22 out of 6779 genes, 0.3%	107 out of 31402 genes, 0.3%	1
monocarboxylic acid metabolic process	285 out of 6779 genes, 4.2%	1343 out of 31402 genes, 4.3%	1
meiotic chromosome segregation	12 out of 6779 genes, 0.2%	59 out of 31402 genes, 0.2%	1
positive regulation of developmental process	13 out of 6779 genes, 0.2%	64 out of 31402 genes, 0.2%	1
regulation of protein serine/threonine kinase activity	13 out of 6779 genes, 0.2%	64 out of 31402 genes, 0.2%	1
regulation of reactive oxygen species metabolic process	13 out of 6779 genes, 0.2%	64 out of 31402 genes, 0.2%	1
carbohydrate derivative metabolic process	518 out of 6779 genes, 7.6%	2432 out of 31402 genes, 7.7%	1
pyrimidine nucleotide biosynthetic process	42 out of 6779 genes, 0.6%	203 out of 31402 genes, 0.6%	1
cell adhesion	14 out of 6779 genes, 0.2%	69 out of 31402 genes, 0.2%	1
biological adhesion	14 out of 6779 genes, 0.2%	69 out of 31402 genes, 0.2%	1
cell development	111 out of 6779 genes, 1.6%	529 out of 31402 genes, 1.7%	1
cell cycle phase	5 out of 6779 genes, 0.1%	25 out of 31402 genes, 0.1%	1
biological phase	5 out of 6779 genes, 0.1%	25 out of 31402 genes, 0.1%	1
mitochondrion organization	26 out of 6779 genes, 0.4%	127 out of 31402 genes, 0.4%	1
isoleucine metabolic process	4 out of 6779 genes, 0.1%	20 out of 31402 genes, 0.1%	1
L-phenylalanine metabolic process	4 out of 6779 genes, 0.1%	20 out of 31402 genes, 0.1%	1
proline metabolic process	4 out of 6779 genes, 0.1%	20 out of 31402 genes, 0.1%	1
vesicle docking involved in exocytosis	4 out of 6779 genes, 0.1%	20 out of 31402 genes, 0.1%	1
isoleucine biosynthetic process	4 out of 6779 genes, 0.1%	20 out of 31402 genes, 0.1%	1
protein secretion	4 out of 6779 genes, 0.1%	20 out of 31402 genes, 0.1%	1
negative regulation of abscisic acid-activated signaling pathway	4 out of 6779 genes, 0.1%	20 out of 31402 genes, 0.1%	1
wax metabolic process	4 out of 6779 genes, 0.1%	20 out of 31402 genes, 0.1%	1
negative regulation of response to alcohol	4 out of 6779 genes, 0.1%	20 out of 31402 genes, 0.1%	1
erythrose 4-phosphate/phosphoenolpyruvate family amino acid metabolic process	4 out of 6779 genes, 0.1%	20 out of 31402 genes, 0.1%	1
organ development	268 out of 6779 genes, 4.0%	1266 out of 31402 genes, 4.0%	1
iron ion transport	7 out of 6779 genes, 0.1%	35 out of 31402 genes, 0.1%	1
root hair cell development	40 out of 6779 genes, 0.6%	194 out of 31402 genes, 0.6%	1
regulation of macromolecule biosynthetic process	263 out of 6779 genes, 3.9%	1243 out of 31402 genes, 4.0%	1
positive regulation of macromolecule metabolic process	86 out of 6779 genes, 1.3%	412 out of 31402 genes, 1.3%	1
leucine biosynthetic process	3 out of 6779 genes, 0.0%	15 out of 31402 genes, 0.0%	1
toxin biosynthetic process	3 out of 6779 genes, 0.0%	15 out of 31402 genes, 0.0%	1
maintenance of inflorescence meristem identity	3 out of 6779 genes, 0.0%	15 out of 31402 genes, 0.0%	1
temperature compensation of the circadian clock	3 out of 6779 genes, 0.0%	15 out of 31402 genes, 0.0%	1
basipetal auxin transport	3 out of 6779 genes, 0.0%	15 out of 31402 genes, 0.0%	1
nucleotide-sugar transport	3 out of 6779 genes, 0.0%	15 out of 31402 genes, 0.0%	1
endocytic recycling	3 out of 6779 genes, 0.0%	15 out of 31402 genes, 0.0%	1
positive regulation of DNA-templated transcription, elongation	3 out of 6779 genes, 0.0%	15 out of 31402 genes, 0.0%	1
RNA (guanine-N7)-methylation	3 out of 6779 genes, 0.0%	15 out of 31402 genes, 0.0%	1
petal morphogenesis	3 out of 6779 genes, 0.0%	15 out of 31402 genes, 0.0%	1
petal formation	3 out of 6779 genes, 0.0%	15 out of 31402 genes, 0.0%	1
phytoalexin metabolic process	3 out of 6779 genes, 0.0%	15 out of 31402 genes, 0.0%	1
phytoalexin biosynthetic process	3 out of 6779 genes, 0.0%	15 out of 31402 genes, 0.0%	1
cell wall pectin biosynthetic process	3 out of 6779 genes, 0.0%	15 out of 31402 genes, 0.0%	1
regulation of photosynthesis	9 out of 6779 genes, 0.1%	45 out of 31402 genes, 0.1%	1
endosomal transport	9 out of 6779 genes, 0.1%	45 out of 31402 genes, 0.1%	1
RNA catabolic process	17 out of 6779 genes, 0.3%	84 out of 31402 genes, 0.3%	1
actin cytoskeleton organization	33 out of 6779 genes, 0.5%	161 out of 31402 genes, 0.5%	1
single-organism organelle organization	194 out of 6779 genes, 2.9%	921 out of 31402 genes, 2.9%	1
carpel development	34 out of 6779 genes, 0.5%	166 out of 31402 genes, 0.5%	1
hormone biosynthetic process	30 out of 6779 genes, 0.4%	147 out of 31402 genes, 0.5%	1
positive regulation of biological process	183 out of 6779 genes, 2.7%	870 out of 31402 genes, 2.8%	1
purine ribonucleoside salvage	2 out of 6779 genes, 0.0%	10 out of 31402 genes, 0.0%	1
mRNA polyadenylation	2 out of 6779 genes, 0.0%	10 out of 31402 genes, 0.0%	1
methionyl-tRNA aminoacylation	2 out of 6779 genes, 0.0%	10 out of 31402 genes, 0.0%	1
retrograde vesicle-mediated transport, Golgi to ER	2 out of 6779 genes, 0.0%	10 out of 31402 genes, 0.0%	1
chemotaxis	2 out of 6779 genes, 0.0%	10 out of 31402 genes, 0.0%	1
detection of nutrient	2 out of 6779 genes, 0.0%	10 out of 31402 genes, 0.0%	1
photosynthetic electron transport in photosystem II	2 out of 6779 genes, 0.0%	10 out of 31402 genes, 0.0%	1
fruit ripening	2 out of 6779 genes, 0.0%	10 out of 31402 genes, 0.0%	1
negative regulation of catabolic process	2 out of 6779 genes, 0.0%	10 out of 31402 genes, 0.0%	1
anther dehiscence	2 out of 6779 genes, 0.0%	10 out of 31402 genes, 0.0%	1
pollen tube guidance	2 out of 6779 genes, 0.0%	10 out of 31402 genes, 0.0%	1
organic hydroxy compound transport	2 out of 6779 genes, 0.0%	10 out of 31402 genes, 0.0%	1
somatic cell DNA recombination	2 out of 6779 genes, 0.0%	10 out of 31402 genes, 0.0%	1
peptidyl-histidine modification	2 out of 6779 genes, 0.0%	10 out of 31402 genes, 0.0%	1
negative regulation of cellular catabolic process	2 out of 6779 genes, 0.0%	10 out of 31402 genes, 0.0%	1
taxis	2 out of 6779 genes, 0.0%	10 out of 31402 genes, 0.0%	1
regulation of ATPase activity	2 out of 6779 genes, 0.0%	10 out of 31402 genes, 0.0%	1
positive chemotaxis	2 out of 6779 genes, 0.0%	10 out of 31402 genes, 0.0%	1
regulation of chromosome segregation	2 out of 6779 genes, 0.0%	10 out of 31402 genes, 0.0%	1
anatomical structure maturation	2 out of 6779 genes, 0.0%	10 out of 31402 genes, 0.0%	1
regulation of ATP catabolic process	2 out of 6779 genes, 0.0%	10 out of 31402 genes, 0.0%	1
regulation of ATP metabolic process	2 out of 6779 genes, 0.0%	10 out of 31402 genes, 0.0%	1
organ morphogenesis	65 out of 6779 genes, 1.0%	314 out of 31402 genes, 1.0%	1
regulation of cellular macromolecule biosynthetic process	262 out of 6779 genes, 3.9%	1242 out of 31402 genes, 4.0%	1
indole-containing compound biosynthetic process	16 out of 6779 genes, 0.2%	80 out of 31402 genes, 0.3%	1
single-organism biosynthetic process	829 out of 6779 genes, 12.2%	3890 out of 31402 genes, 12.4%	1
monovalent inorganic cation transport	113 out of 6779 genes, 1.7%	542 out of 31402 genes, 1.7%	1
peroxisome organization	18 out of 6779 genes, 0.3%	90 out of 31402 genes, 0.3%	1
negative regulation of cellular biosynthetic process	45 out of 6779 genes, 0.7%	220 out of 31402 genes, 0.7%	1
coenzyme A metabolic process	7 out of 6779 genes, 0.1%	36 out of 31402 genes, 0.1%	1
protein import into peroxisome matrix	9 out of 6779 genes, 0.1%	46 out of 31402 genes, 0.1%	1
positive regulation of reproductive process	10 out of 6779 genes, 0.1%	51 out of 31402 genes, 0.2%	1
photosynthesis, light reaction	32 out of 6779 genes, 0.5%	158 out of 31402 genes, 0.5%	1
organelle assembly	11 out of 6779 genes, 0.2%	56 out of 31402 genes, 0.2%	1
auxin biosynthetic process	12 out of 6779 genes, 0.2%	61 out of 31402 genes, 0.2%	1
positive regulation of multicellular organismal process	12 out of 6779 genes, 0.2%	61 out of 31402 genes, 0.2%	1
defense response to virus	12 out of 6779 genes, 0.2%	61 out of 31402 genes, 0.2%	1
aromatic amino acid family metabolic process	39 out of 6779 genes, 0.6%	192 out of 31402 genes, 0.6%	1
amino sugar metabolic process	4 out of 6779 genes, 0.1%	21 out of 31402 genes, 0.1%	1
threonine metabolic process	4 out of 6779 genes, 0.1%	21 out of 31402 genes, 0.1%	1
thiamine metabolic process	4 out of 6779 genes, 0.1%	21 out of 31402 genes, 0.1%	1
cytochrome complex assembly	4 out of 6779 genes, 0.1%	21 out of 31402 genes, 0.1%	1
thiamine-containing compound metabolic process	4 out of 6779 genes, 0.1%	21 out of 31402 genes, 0.1%	1
regulation of root development	4 out of 6779 genes, 0.1%	21 out of 31402 genes, 0.1%	1
reproductive shoot system development	103 out of 6779 genes, 1.5%	497 out of 31402 genes, 1.6%	1
tropism	17 out of 6779 genes, 0.3%	86 out of 31402 genes, 0.3%	1
regulation of shoot system development	52 out of 6779 genes, 0.8%	255 out of 31402 genes, 0.8%	1
alpha-amino acid catabolic process	32 out of 6779 genes, 0.5%	159 out of 31402 genes, 0.5%	1
GMP biosynthetic process	3 out of 6779 genes, 0.0%	16 out of 31402 genes, 0.1%	1
GPI anchor biosynthetic process	3 out of 6779 genes, 0.0%	16 out of 31402 genes, 0.1%	1
deoxyribonucleoside triphosphate metabolic process	3 out of 6779 genes, 0.0%	16 out of 31402 genes, 0.1%	1
7-methylguanosine RNA capping	3 out of 6779 genes, 0.0%	16 out of 31402 genes, 0.1%	1
negative regulation of ethylene-activated signaling pathway	3 out of 6779 genes, 0.0%	16 out of 31402 genes, 0.1%	1
RNA capping	3 out of 6779 genes, 0.0%	16 out of 31402 genes, 0.1%	1
GMP metabolic process	3 out of 6779 genes, 0.0%	16 out of 31402 genes, 0.1%	1
positive regulation of long-day photoperiodism, flowering	3 out of 6779 genes, 0.0%	16 out of 31402 genes, 0.1%	1
negative regulation of phosphorelay signal transduction system	3 out of 6779 genes, 0.0%	16 out of 31402 genes, 0.1%	1
negative regulation of nucleobase-containing compound metabolic process	44 out of 6779 genes, 0.6%	217 out of 31402 genes, 0.7%	1
steroid metabolic process	34 out of 6779 genes, 0.5%	169 out of 31402 genes, 0.5%	1
energy coupled proton transport, down electrochemical gradient	28 out of 6779 genes, 0.4%	140 out of 31402 genes, 0.4%	1
ATP synthesis coupled proton transport	28 out of 6779 genes, 0.4%	140 out of 31402 genes, 0.4%	1
alpha-amino acid metabolic process	173 out of 6779 genes, 2.6%	829 out of 31402 genes, 2.6%	1
sterol biosynthetic process	21 out of 6779 genes, 0.3%	106 out of 31402 genes, 0.3%	1
energy derivation by oxidation of organic compounds	81 out of 6779 genes, 1.2%	394 out of 31402 genes, 1.3%	1
proteolysis	310 out of 6779 genes, 4.6%	1474 out of 31402 genes, 4.7%	1
RNA localization	12 out of 6779 genes, 0.2%	62 out of 31402 genes, 0.2%	1
nucleic acid transport	12 out of 6779 genes, 0.2%	62 out of 31402 genes, 0.2%	1
RNA transport	12 out of 6779 genes, 0.2%	62 out of 31402 genes, 0.2%	1
establishment of RNA localization	12 out of 6779 genes, 0.2%	62 out of 31402 genes, 0.2%	1
serine family amino acid metabolic process	53 out of 6779 genes, 0.8%	261 out of 31402 genes, 0.8%	1
response to cytokinin	16 out of 6779 genes, 0.2%	82 out of 31402 genes, 0.3%	1
synapsis	6 out of 6779 genes, 0.1%	32 out of 31402 genes, 0.1%	1
negative regulation of nitrogen compound metabolic process	44 out of 6779 genes, 0.6%	218 out of 31402 genes, 0.7%	1
response to light intensity	50 out of 6779 genes, 0.7%	247 out of 31402 genes, 0.8%	1
regulation of organelle organization	40 out of 6779 genes, 0.6%	199 out of 31402 genes, 0.6%	1
regulation of cell morphogenesis	19 out of 6779 genes, 0.3%	97 out of 31402 genes, 0.3%	1
manganese ion transport	2 out of 6779 genes, 0.0%	11 out of 31402 genes, 0.0%	1
response to nutrient	2 out of 6779 genes, 0.0%	11 out of 31402 genes, 0.0%	1
blue light signaling pathway	2 out of 6779 genes, 0.0%	11 out of 31402 genes, 0.0%	1
glyoxysome organization	2 out of 6779 genes, 0.0%	11 out of 31402 genes, 0.0%	1
regulation of isoprenoid metabolic process	2 out of 6779 genes, 0.0%	11 out of 31402 genes, 0.0%	1
intracellular receptor signaling pathway	2 out of 6779 genes, 0.0%	11 out of 31402 genes, 0.0%	1
ribosomal large subunit biogenesis	2 out of 6779 genes, 0.0%	11 out of 31402 genes, 0.0%	1
cellular response to blue light	2 out of 6779 genes, 0.0%	11 out of 31402 genes, 0.0%	1
carbohydrate transport	28 out of 6779 genes, 0.4%	141 out of 31402 genes, 0.4%	1
mitotic recombination	5 out of 6779 genes, 0.1%	27 out of 31402 genes, 0.1%	1
secretion	20 out of 6779 genes, 0.3%	102 out of 31402 genes, 0.3%	1
cellular response to nutrient levels	29 out of 6779 genes, 0.4%	146 out of 31402 genes, 0.5%	1
negative regulation of transcription, DNA-templated	42 out of 6779 genes, 0.6%	209 out of 31402 genes, 0.7%	1
negative regulation of RNA metabolic process	42 out of 6779 genes, 0.6%	209 out of 31402 genes, 0.7%	1
negative regulation of RNA biosynthetic process	42 out of 6779 genes, 0.6%	209 out of 31402 genes, 0.7%	1
negative regulation of nucleic acid-templated transcription	42 out of 6779 genes, 0.6%	209 out of 31402 genes, 0.7%	1
DNA topological change	4 out of 6779 genes, 0.1%	22 out of 31402 genes, 0.1%	1
protein deacetylation	4 out of 6779 genes, 0.1%	22 out of 31402 genes, 0.1%	1
glutamine biosynthetic process	4 out of 6779 genes, 0.1%	22 out of 31402 genes, 0.1%	1
histone deacetylation	4 out of 6779 genes, 0.1%	22 out of 31402 genes, 0.1%	1
protein deacylation	4 out of 6779 genes, 0.1%	22 out of 31402 genes, 0.1%	1
macromolecule deacylation	4 out of 6779 genes, 0.1%	22 out of 31402 genes, 0.1%	1
organic acid metabolic process	612 out of 6779 genes, 9.0%	2893 out of 31402 genes, 9.2%	1
cellular amino acid catabolic process	33 out of 6779 genes, 0.5%	166 out of 31402 genes, 0.5%	1
meristem initiation	13 out of 6779 genes, 0.2%	68 out of 31402 genes, 0.2%	1
phenylpropanoid catabolic process	11 out of 6779 genes, 0.2%	58 out of 31402 genes, 0.2%	1
lignin catabolic process	11 out of 6779 genes, 0.2%	58 out of 31402 genes, 0.2%	1
positive regulation of post-embryonic development	11 out of 6779 genes, 0.2%	58 out of 31402 genes, 0.2%	1
amine catabolic process	15 out of 6779 genes, 0.2%	78 out of 31402 genes, 0.2%	1
cellular biogenic amine catabolic process	15 out of 6779 genes, 0.2%	78 out of 31402 genes, 0.2%	1
macromolecule catabolic process	221 out of 6779 genes, 3.3%	1060 out of 31402 genes, 3.4%	1
regionalization	35 out of 6779 genes, 0.5%	176 out of 31402 genes, 0.6%	1
response to cyclopentenone	9 out of 6779 genes, 0.1%	48 out of 31402 genes, 0.2%	1
porphyrin-containing compound catabolic process	8 out of 6779 genes, 0.1%	43 out of 31402 genes, 0.1%	1
tetrapyrrole catabolic process	8 out of 6779 genes, 0.1%	43 out of 31402 genes, 0.1%	1
cofactor catabolic process	8 out of 6779 genes, 0.1%	43 out of 31402 genes, 0.1%	1
regulation of cytoskeleton organization	20 out of 6779 genes, 0.3%	103 out of 31402 genes, 0.3%	1
regulation of DNA metabolic process	23 out of 6779 genes, 0.3%	118 out of 31402 genes, 0.4%	1
arginyl-tRNA aminoacylation	3 out of 6779 genes, 0.0%	17 out of 31402 genes, 0.1%	1
ATP transport	3 out of 6779 genes, 0.0%	17 out of 31402 genes, 0.1%	1
organ growth	3 out of 6779 genes, 0.0%	17 out of 31402 genes, 0.1%	1
regulation of reproductive process	57 out of 6779 genes, 0.8%	283 out of 31402 genes, 0.9%	1
regulation of flavonoid biosynthetic process	6 out of 6779 genes, 0.1%	33 out of 31402 genes, 0.1%	1
cellular response to stress	179 out of 6779 genes, 2.6%	864 out of 31402 genes, 2.8%	1
regulation of multicellular organismal process	120 out of 6779 genes, 1.8%	585 out of 31402 genes, 1.9%	1
phloem or xylem histogenesis	15 out of 6779 genes, 0.2%	79 out of 31402 genes, 0.3%	1
positive regulation of protein complex assembly	14 out of 6779 genes, 0.2%	74 out of 31402 genes, 0.2%	1
positive regulation of protein polymerization	14 out of 6779 genes, 0.2%	74 out of 31402 genes, 0.2%	1
positive regulation of cellular component biogenesis	14 out of 6779 genes, 0.2%	74 out of 31402 genes, 0.2%	1
glycerol-3-phosphate metabolic process	5 out of 6779 genes, 0.1%	28 out of 31402 genes, 0.1%	1
glycyl-tRNA aminoacylation	5 out of 6779 genes, 0.1%	28 out of 31402 genes, 0.1%	1
quinone metabolic process	5 out of 6779 genes, 0.1%	28 out of 31402 genes, 0.1%	1
quinone biosynthetic process	5 out of 6779 genes, 0.1%	28 out of 31402 genes, 0.1%	1
jasmonic acid biosynthetic process	13 out of 6779 genes, 0.2%	69 out of 31402 genes, 0.2%	1
lignin biosynthetic process	13 out of 6779 genes, 0.2%	69 out of 31402 genes, 0.2%	1
carbohydrate metabolic process	587 out of 6779 genes, 8.7%	2783 out of 31402 genes, 8.9%	1
photosynthesis	51 out of 6779 genes, 0.8%	255 out of 31402 genes, 0.8%	1
secretion by cell	19 out of 6779 genes, 0.3%	99 out of 31402 genes, 0.3%	1
oxoacid metabolic process	609 out of 6779 genes, 9.0%	2887 out of 31402 genes, 9.2%	1
RNA export from nucleus	10 out of 6779 genes, 0.1%	54 out of 31402 genes, 0.2%	1
nuclear export	10 out of 6779 genes, 0.1%	54 out of 31402 genes, 0.2%	1
toxin catabolic process	24 out of 6779 genes, 0.4%	124 out of 31402 genes, 0.4%	1
secondary metabolite catabolic process	24 out of 6779 genes, 0.4%	124 out of 31402 genes, 0.4%	1
toxin metabolic process	27 out of 6779 genes, 0.4%	139 out of 31402 genes, 0.4%	1
plant-type ovary development	27 out of 6779 genes, 0.4%	139 out of 31402 genes, 0.4%	1
ovule development	27 out of 6779 genes, 0.4%	139 out of 31402 genes, 0.4%	1
negative regulation of gene expression	67 out of 6779 genes, 1.0%	333 out of 31402 genes, 1.1%	1
response to molecule of bacterial origin	8 out of 6779 genes, 0.1%	44 out of 31402 genes, 0.1%	1
tRNA modification	8 out of 6779 genes, 0.1%	44 out of 31402 genes, 0.1%	1
glycine catabolic process	8 out of 6779 genes, 0.1%	44 out of 31402 genes, 0.1%	1
serine family amino acid catabolic process	8 out of 6779 genes, 0.1%	44 out of 31402 genes, 0.1%	1
double-strand break repair via homologous recombination	4 out of 6779 genes, 0.1%	23 out of 31402 genes, 0.1%	1
recombinational repair	4 out of 6779 genes, 0.1%	23 out of 31402 genes, 0.1%	1
glucuronoxylan biosynthetic process	4 out of 6779 genes, 0.1%	23 out of 31402 genes, 0.1%	1
protein desumoylation	4 out of 6779 genes, 0.1%	23 out of 31402 genes, 0.1%	1
cellular modified amino acid metabolic process	51 out of 6779 genes, 0.8%	256 out of 31402 genes, 0.8%	1
cellulose metabolic process	38 out of 6779 genes, 0.6%	193 out of 31402 genes, 0.6%	1
chromatin modification	84 out of 6779 genes, 1.2%	415 out of 31402 genes, 1.3%	1
DNA replication initiation	7 out of 6779 genes, 0.1%	39 out of 31402 genes, 0.1%	1
chlorophyll catabolic process	7 out of 6779 genes, 0.1%	39 out of 31402 genes, 0.1%	1
macromolecular complex disassembly	7 out of 6779 genes, 0.1%	39 out of 31402 genes, 0.1%	1
protein complex disassembly	7 out of 6779 genes, 0.1%	39 out of 31402 genes, 0.1%	1
cellular protein complex disassembly	7 out of 6779 genes, 0.1%	39 out of 31402 genes, 0.1%	1
pigment catabolic process	7 out of 6779 genes, 0.1%	39 out of 31402 genes, 0.1%	1
response to nutrient levels	31 out of 6779 genes, 0.5%	159 out of 31402 genes, 0.5%	1
peroxisome fission	2 out of 6779 genes, 0.0%	12 out of 31402 genes, 0.0%	1
regulation of DNA endoreduplication	2 out of 6779 genes, 0.0%	12 out of 31402 genes, 0.0%	1
positive regulation of transcription elongation from RNA polymerase II promoter	2 out of 6779 genes, 0.0%	12 out of 31402 genes, 0.0%	1
regulation of transcription elongation from RNA polymerase II promoter	2 out of 6779 genes, 0.0%	12 out of 31402 genes, 0.0%	1
positive regulation of transcription from RNA polymerase II promoter	2 out of 6779 genes, 0.0%	12 out of 31402 genes, 0.0%	1
formaldehyde metabolic process	2 out of 6779 genes, 0.0%	12 out of 31402 genes, 0.0%	1
male gamete generation	2 out of 6779 genes, 0.0%	12 out of 31402 genes, 0.0%	1
regulation of sequence-specific DNA binding transcription factor activity	2 out of 6779 genes, 0.0%	12 out of 31402 genes, 0.0%	1
regulation of DNA-dependent DNA replication	2 out of 6779 genes, 0.0%	12 out of 31402 genes, 0.0%	1
seed development	113 out of 6779 genes, 1.7%	554 out of 31402 genes, 1.8%	1
regulation of multicellular organismal development	113 out of 6779 genes, 1.7%	554 out of 31402 genes, 1.8%	1
mitotic cell cycle process	42 out of 6779 genes, 0.6%	213 out of 31402 genes, 0.7%	1
branched-chain amino acid metabolic process	20 out of 6779 genes, 0.3%	105 out of 31402 genes, 0.3%	1
hydrogen peroxide catabolic process	13 out of 6779 genes, 0.2%	70 out of 31402 genes, 0.2%	1
ammonium transport	6 out of 6779 genes, 0.1%	34 out of 31402 genes, 0.1%	1
chromosome organization involved in meiosis	6 out of 6779 genes, 0.1%	34 out of 31402 genes, 0.1%	1
response to toxic substance	11 out of 6779 genes, 0.2%	60 out of 31402 genes, 0.2%	1
polysaccharide biosynthetic process	118 out of 6779 genes, 1.7%	579 out of 31402 genes, 1.8%	1
aging	28 out of 6779 genes, 0.4%	145 out of 31402 genes, 0.5%	1
cell cycle	123 out of 6779 genes, 1.8%	603 out of 31402 genes, 1.9%	1
superoxide metabolic process	10 out of 6779 genes, 0.1%	55 out of 31402 genes, 0.2%	1
cell differentiation	157 out of 6779 genes, 2.3%	765 out of 31402 genes, 2.4%	1
ribonucleotide biosynthetic process	92 out of 6779 genes, 1.4%	455 out of 31402 genes, 1.4%	1
ribose phosphate biosynthetic process	92 out of 6779 genes, 1.4%	455 out of 31402 genes, 1.4%	1
cellulose biosynthetic process	30 out of 6779 genes, 0.4%	155 out of 31402 genes, 0.5%	1
long-chain fatty acid metabolic process	9 out of 6779 genes, 0.1%	50 out of 31402 genes, 0.2%	1
chromatin remodeling	5 out of 6779 genes, 0.1%	29 out of 31402 genes, 0.1%	1
lipoate metabolic process	5 out of 6779 genes, 0.1%	29 out of 31402 genes, 0.1%	1
defense response signaling pathway, resistance gene-dependent	5 out of 6779 genes, 0.1%	29 out of 31402 genes, 0.1%	1
ketone biosynthetic process	5 out of 6779 genes, 0.1%	29 out of 31402 genes, 0.1%	1
response to bacterium	113 out of 6779 genes, 1.7%	556 out of 31402 genes, 1.8%	1
positive regulation of metabolic process	113 out of 6779 genes, 1.7%	556 out of 31402 genes, 1.8%	1
pyrimidine ribonucleotide metabolic process	34 out of 6779 genes, 0.5%	175 out of 31402 genes, 0.6%	1
pyrimidine ribonucleotide biosynthetic process	34 out of 6779 genes, 0.5%	175 out of 31402 genes, 0.6%	1
gibberellin metabolic process	8 out of 6779 genes, 0.1%	45 out of 31402 genes, 0.1%	1
positive regulation of organelle organization	21 out of 6779 genes, 0.3%	111 out of 31402 genes, 0.4%	1
response to red light	15 out of 6779 genes, 0.2%	81 out of 31402 genes, 0.3%	1
positive regulation of cellular component organization	26 out of 6779 genes, 0.4%	136 out of 31402 genes, 0.4%	1
positive regulation of cellular metabolic process	94 out of 6779 genes, 1.4%	466 out of 31402 genes, 1.5%	1
steroid biosynthetic process	29 out of 6779 genes, 0.4%	151 out of 31402 genes, 0.5%	1
positive regulation of actin filament polymerization	13 out of 6779 genes, 0.2%	71 out of 31402 genes, 0.2%	1
actin nucleation	13 out of 6779 genes, 0.2%	71 out of 31402 genes, 0.2%	1
cellular response to radiation	13 out of 6779 genes, 0.2%	71 out of 31402 genes, 0.2%	1
cellular response to light stimulus	13 out of 6779 genes, 0.2%	71 out of 31402 genes, 0.2%	1
nucleocytoplasmic transport	30 out of 6779 genes, 0.4%	156 out of 31402 genes, 0.5%	1
nuclear transport	30 out of 6779 genes, 0.4%	156 out of 31402 genes, 0.5%	1
cell wall pectin metabolic process	7 out of 6779 genes, 0.1%	40 out of 31402 genes, 0.1%	1
reproductive structure development	230 out of 6779 genes, 3.4%	1114 out of 31402 genes, 3.5%	1
reproductive system development	230 out of 6779 genes, 3.4%	1114 out of 31402 genes, 3.5%	1
nuclear-transcribed mRNA catabolic process	12 out of 6779 genes, 0.2%	66 out of 31402 genes, 0.2%	1
regulation of translational termination	4 out of 6779 genes, 0.1%	24 out of 31402 genes, 0.1%	1
translational frameshifting	4 out of 6779 genes, 0.1%	24 out of 31402 genes, 0.1%	1
positive regulation of translational elongation	4 out of 6779 genes, 0.1%	24 out of 31402 genes, 0.1%	1
positive regulation of translational termination	4 out of 6779 genes, 0.1%	24 out of 31402 genes, 0.1%	1
regulation of nuclear division	4 out of 6779 genes, 0.1%	24 out of 31402 genes, 0.1%	1
plant-type cell wall cellulose metabolic process	4 out of 6779 genes, 0.1%	24 out of 31402 genes, 0.1%	1
calcium ion homeostasis	4 out of 6779 genes, 0.1%	24 out of 31402 genes, 0.1%	1
embryo development ending in seed dormancy	90 out of 6779 genes, 1.3%	448 out of 31402 genes, 1.4%	1
dicarboxylic acid metabolic process	47 out of 6779 genes, 0.7%	240 out of 31402 genes, 0.8%	1
organelle fission	47 out of 6779 genes, 0.7%	240 out of 31402 genes, 0.8%	1
RNA 3'-end processing	10 out of 6779 genes, 0.1%	56 out of 31402 genes, 0.2%	1
cell wall organization or biogenesis	134 out of 6779 genes, 2.0%	659 out of 31402 genes, 2.1%	1
multicellular organismal development	559 out of 6779 genes, 8.2%	2666 out of 31402 genes, 8.5%	1
sterol metabolic process	21 out of 6779 genes, 0.3%	112 out of 31402 genes, 0.4%	1
trichome morphogenesis	24 out of 6779 genes, 0.4%	127 out of 31402 genes, 0.4%	1
fruit development	118 out of 6779 genes, 1.7%	583 out of 31402 genes, 1.9%	1
organophosphate biosynthetic process	219 out of 6779 genes, 3.2%	1064 out of 31402 genes, 3.4%	1
negative regulation of macromolecule biosynthetic process	42 out of 6779 genes, 0.6%	216 out of 31402 genes, 0.7%	1
negative regulation of cellular macromolecule biosynthetic process	42 out of 6779 genes, 0.6%	216 out of 31402 genes, 0.7%	1
RNA splicing, via endonucleolytic cleavage and ligation	14 out of 6779 genes, 0.2%	77 out of 31402 genes, 0.2%	1
morphogenesis of a branching structure	2 out of 6779 genes, 0.0%	13 out of 31402 genes, 0.0%	1
aromatic amino acid family biosynthetic process, prephenate pathway	2 out of 6779 genes, 0.0%	13 out of 31402 genes, 0.0%	1
regulation of systemic acquired resistance	2 out of 6779 genes, 0.0%	13 out of 31402 genes, 0.0%	1
secondary shoot formation	2 out of 6779 genes, 0.0%	13 out of 31402 genes, 0.0%	1
shoot axis formation	2 out of 6779 genes, 0.0%	13 out of 31402 genes, 0.0%	1
mannose biosynthetic process	2 out of 6779 genes, 0.0%	13 out of 31402 genes, 0.0%	1
glycine decarboxylation via glycine cleavage system	2 out of 6779 genes, 0.0%	13 out of 31402 genes, 0.0%	1
L-ascorbic acid metabolic process	2 out of 6779 genes, 0.0%	13 out of 31402 genes, 0.0%	1
L-ascorbic acid biosynthetic process	2 out of 6779 genes, 0.0%	13 out of 31402 genes, 0.0%	1
regulation of mitotic metaphase/anaphase transition	2 out of 6779 genes, 0.0%	13 out of 31402 genes, 0.0%	1
regulation of proteasomal ubiquitin-dependent protein catabolic process	2 out of 6779 genes, 0.0%	13 out of 31402 genes, 0.0%	1
vesicle localization	2 out of 6779 genes, 0.0%	13 out of 31402 genes, 0.0%	1
establishment of vesicle localization	2 out of 6779 genes, 0.0%	13 out of 31402 genes, 0.0%	1
regulation of proteasomal protein catabolic process	2 out of 6779 genes, 0.0%	13 out of 31402 genes, 0.0%	1
stomatal closure	2 out of 6779 genes, 0.0%	13 out of 31402 genes, 0.0%	1
regulation of metaphase/anaphase transition of cell cycle	2 out of 6779 genes, 0.0%	13 out of 31402 genes, 0.0%	1
regulation of proteolysis involved in cellular protein catabolic process	2 out of 6779 genes, 0.0%	13 out of 31402 genes, 0.0%	1
regulation of cellular protein catabolic process	2 out of 6779 genes, 0.0%	13 out of 31402 genes, 0.0%	1
covalent chromatin modification	75 out of 6779 genes, 1.1%	377 out of 31402 genes, 1.2%	1
regulation of lipid metabolic process	5 out of 6779 genes, 0.1%	30 out of 31402 genes, 0.1%	1
ribonucleoside triphosphate biosynthetic process	56 out of 6779 genes, 0.8%	285 out of 31402 genes, 0.9%	1
response to high light intensity	38 out of 6779 genes, 0.6%	197 out of 31402 genes, 0.6%	1
protein ADP-ribosylation	3 out of 6779 genes, 0.0%	19 out of 31402 genes, 0.1%	1
GPI anchor metabolic process	3 out of 6779 genes, 0.0%	19 out of 31402 genes, 0.1%	1
fat-soluble vitamin metabolic process	3 out of 6779 genes, 0.0%	19 out of 31402 genes, 0.1%	1
vitamin E biosynthetic process	3 out of 6779 genes, 0.0%	19 out of 31402 genes, 0.1%	1
purine ribonucleotide transport	3 out of 6779 genes, 0.0%	19 out of 31402 genes, 0.1%	1
regulation of DNA-templated transcription, elongation	3 out of 6779 genes, 0.0%	19 out of 31402 genes, 0.1%	1
vitamin E metabolic process	3 out of 6779 genes, 0.0%	19 out of 31402 genes, 0.1%	1
fat-soluble vitamin biosynthetic process	3 out of 6779 genes, 0.0%	19 out of 31402 genes, 0.1%	1
nucleotide biosynthetic process	136 out of 6779 genes, 2.0%	671 out of 31402 genes, 2.1%	1
stomatal complex morphogenesis	11 out of 6779 genes, 0.2%	62 out of 31402 genes, 0.2%	1
glycosyl compound biosynthetic process	102 out of 6779 genes, 1.5%	508 out of 31402 genes, 1.6%	1
regulation of photomorphogenesis	7 out of 6779 genes, 0.1%	41 out of 31402 genes, 0.1%	1
cellular component disassembly	7 out of 6779 genes, 0.1%	41 out of 31402 genes, 0.1%	1
amino acid import	7 out of 6779 genes, 0.1%	41 out of 31402 genes, 0.1%	1
regulation of response to red or far red light	7 out of 6779 genes, 0.1%	41 out of 31402 genes, 0.1%	1
developmental process involved in reproduction	288 out of 6779 genes, 4.2%	1394 out of 31402 genes, 4.4%	1
cellular response to extracellular stimulus	33 out of 6779 genes, 0.5%	173 out of 31402 genes, 0.6%	1
cellular response to external stimulus	33 out of 6779 genes, 0.5%	173 out of 31402 genes, 0.6%	1
dsRNA fragmentation	16 out of 6779 genes, 0.2%	88 out of 31402 genes, 0.3%	1
response to dsRNA	16 out of 6779 genes, 0.2%	88 out of 31402 genes, 0.3%	1
production of small RNA involved in gene silencing by RNA	16 out of 6779 genes, 0.2%	88 out of 31402 genes, 0.3%	1
cellular response to dsRNA	16 out of 6779 genes, 0.2%	88 out of 31402 genes, 0.3%	1
histone methylation	38 out of 6779 genes, 0.6%	198 out of 31402 genes, 0.6%	1
terpenoid biosynthetic process	50 out of 6779 genes, 0.7%	257 out of 31402 genes, 0.8%	1
cellular polysaccharide biosynthetic process	113 out of 6779 genes, 1.7%	562 out of 31402 genes, 1.8%	1
cell wall macromolecule metabolic process	41 out of 6779 genes, 0.6%	213 out of 31402 genes, 0.7%	1
single-organism developmental process	643 out of 6779 genes, 9.5%	3068 out of 31402 genes, 9.8%	1
carboxylic acid metabolic process	587 out of 6779 genes, 8.7%	2805 out of 31402 genes, 8.9%	1
response to temperature stimulus	229 out of 6779 genes, 3.4%	1117 out of 31402 genes, 3.6%	1
mRNA catabolic process	12 out of 6779 genes, 0.2%	68 out of 31402 genes, 0.2%	1
tryptophan metabolic process	12 out of 6779 genes, 0.2%	68 out of 31402 genes, 0.2%	1
indolalkylamine metabolic process	12 out of 6779 genes, 0.2%	68 out of 31402 genes, 0.2%	1
mitotic cell cycle	58 out of 6779 genes, 0.9%	297 out of 31402 genes, 0.9%	1
aerobic respiration	50 out of 6779 genes, 0.7%	258 out of 31402 genes, 0.8%	1
ribosome assembly	5 out of 6779 genes, 0.1%	31 out of 31402 genes, 0.1%	1
cellular amino acid biosynthetic process	139 out of 6779 genes, 2.1%	689 out of 31402 genes, 2.2%	1
nucleoside triphosphate biosynthetic process	57 out of 6779 genes, 0.8%	293 out of 31402 genes, 0.9%	1
calcium-mediated signaling	10 out of 6779 genes, 0.1%	58 out of 31402 genes, 0.2%	1
jasmonic acid metabolic process	13 out of 6779 genes, 0.2%	74 out of 31402 genes, 0.2%	1
mitochondrial electron transport, NADH to ubiquinone	3 out of 6779 genes, 0.0%	20 out of 31402 genes, 0.1%	1
response to symbiotic fungus	3 out of 6779 genes, 0.0%	20 out of 31402 genes, 0.1%	1
auxin homeostasis	3 out of 6779 genes, 0.0%	20 out of 31402 genes, 0.1%	1
mitochondrial electron transport, succinate to ubiquinone	2 out of 6779 genes, 0.0%	14 out of 31402 genes, 0.0%	1
cellular calcium ion homeostasis	2 out of 6779 genes, 0.0%	14 out of 31402 genes, 0.0%	1
regulation of mitosis	2 out of 6779 genes, 0.0%	14 out of 31402 genes, 0.0%	1
mRNA 3'-end processing	2 out of 6779 genes, 0.0%	14 out of 31402 genes, 0.0%	1
terpene metabolic process	2 out of 6779 genes, 0.0%	14 out of 31402 genes, 0.0%	1
regulation of auxin polar transport	2 out of 6779 genes, 0.0%	14 out of 31402 genes, 0.0%	1
detection of stimulus	19 out of 6779 genes, 0.3%	105 out of 31402 genes, 0.3%	1
response to oxidative stress	147 out of 6779 genes, 2.2%	729 out of 31402 genes, 2.3%	1
cell tip growth	45 out of 6779 genes, 0.7%	235 out of 31402 genes, 0.7%	1
nucleoside phosphate biosynthetic process	138 out of 6779 genes, 2.0%	686 out of 31402 genes, 2.2%	1
cell division	75 out of 6779 genes, 1.1%	382 out of 31402 genes, 1.2%	1
alpha-amino acid biosynthetic process	113 out of 6779 genes, 1.7%	566 out of 31402 genes, 1.8%	1
regulation of protein polymerization	17 out of 6779 genes, 0.3%	95 out of 31402 genes, 0.3%	1
regulation of protein complex assembly	17 out of 6779 genes, 0.3%	95 out of 31402 genes, 0.3%	1
regulation of cellular component biogenesis	17 out of 6779 genes, 0.3%	95 out of 31402 genes, 0.3%	1
pollen-pistil interaction	4 out of 6779 genes, 0.1%	26 out of 31402 genes, 0.1%	1
shikimate metabolic process	4 out of 6779 genes, 0.1%	26 out of 31402 genes, 0.1%	1
response to extracellular stimulus	35 out of 6779 genes, 0.5%	186 out of 31402 genes, 0.6%	1
cellular response to abiotic stimulus	26 out of 6779 genes, 0.4%	141 out of 31402 genes, 0.4%	1
single-organism carbohydrate metabolic process	418 out of 6779 genes, 6.2%	2018 out of 31402 genes, 6.4%	1
positive regulation of nucleobase-containing compound metabolic process	39 out of 6779 genes, 0.6%	206 out of 31402 genes, 0.7%	1
production of siRNA involved in RNA interference	15 out of 6779 genes, 0.2%	85 out of 31402 genes, 0.3%	1
hemicellulose metabolic process	24 out of 6779 genes, 0.4%	131 out of 31402 genes, 0.4%	1
multi-organism reproductive process	75 out of 6779 genes, 1.1%	383 out of 31402 genes, 1.2%	1
thioester biosynthetic process	5 out of 6779 genes, 0.1%	32 out of 31402 genes, 0.1%	1
acyl-CoA biosynthetic process	5 out of 6779 genes, 0.1%	32 out of 31402 genes, 0.1%	1
anatomical structure formation involved in morphogenesis	32 out of 6779 genes, 0.5%	172 out of 31402 genes, 0.5%	1
DNA recombination	38 out of 6779 genes, 0.6%	202 out of 31402 genes, 0.6%	1
diterpenoid metabolic process	9 out of 6779 genes, 0.1%	54 out of 31402 genes, 0.2%	1
stomatal movement	17 out of 6779 genes, 0.3%	96 out of 31402 genes, 0.3%	1
branched-chain amino acid biosynthetic process	12 out of 6779 genes, 0.2%	70 out of 31402 genes, 0.2%	1
single-multicellular organism process	577 out of 6779 genes, 8.5%	2772 out of 31402 genes, 8.8%	1
response to abiotic stimulus	608 out of 6779 genes, 9.0%	2918 out of 31402 genes, 9.3%	1
[truncated: 527 more rows]
