# Supplementary material for: Comparative Transcriptome Analysis of Waterlogging-Sensitive and Waterlogging-Tolerant Chrysanthemum morifolium Cultivars under Waterlogging Stress and Reoxygenation Conditions
Source: Int J Mol Sci. 2018 May 14;19(5):1455. doi: 10.3390/ijms19051455 (PMC5983694; doi:10.3390/ijms19051455)
Supplement: Supplementary file 1 [file ijms-19-01455-s001.zip › ijms-299114-sup/S15.xls]

## Sheet: Sheet1
Pathway	DEGs genes with pathway annotation (13073)	All genes with pathway annotation (77756)	Pvalue	Qvalue	Pathway ID	Level 1	Level 2
DNA replication	254 (1.94%)	936 (1.2%)	1.11894e-15	1.51057e-13	ko03030	Genetic Information Processing	Replication and repair
Isoquinoline alkaloid biosynthesis	101 (0.77%)	299 (0.38%)	7.25489e-13	4.89705e-11	ko00950	Metabolism	Biosynthesis of other secondary metabolites
Tyrosine metabolism	138 (1.06%)	473 (0.61%)	1.57137e-11	7.07116e-10	ko00350	Metabolism	Amino acid metabolism
Mismatch repair	227 (1.74%)	889 (1.14%)	2.44878e-11	8.26464e-10	ko03430	Genetic Information Processing	Replication and repair
Homologous recombination	213 (1.63%)	862 (1.11%)	2.01003e-09	5.42708e-08	ko03440	Genetic Information Processing	Replication and repair
Biosynthesis of secondary metabolites	1815 (13.88%)	9709 (12.49%)	8.84295e-08	1.98966e-06	ko01110	Metabolism	Global and overview maps
Nucleotide excision repair	236 (1.81%)	1020 (1.31%)	1.13009e-07	2.17946e-06	ko03420	Genetic Information Processing	Replication and repair
Flavone and flavonol biosynthesis	64 (0.49%)	210 (0.27%)	7.256e-07	1.22445e-05	ko00944	Metabolism	Biosynthesis of other secondary metabolites
Phenylpropanoid biosynthesis	338 (2.59%)	1589 (2.04%)	1.84387e-06	2.7658e-05	ko00940	Metabolism	Biosynthesis of other secondary metabolites
Metabolic pathways	3027 (23.15%)	17091 (21.98%)	0.000210045	0.0028356	ko01100	Metabolism	Global and overview maps
Diterpenoid biosynthesis	68 (0.52%)	283 (0.36%)	0.00118448	0.0145367	ko00904	Metabolism	Metabolism of terpenoids and polyketides
Starch and sucrose metabolism	407 (3.11%)	2111 (2.71%)	0.00136858	0.0153966	ko00500	Metabolism	Carbohydrate metabolism
Plant-pathogen interaction	642 (4.91%)	3460 (4.45%)	0.00298142	0.030961	ko04626	Organismal Systems	Environmental adaptation
ABC transporters	159 (1.22%)	772 (0.99%)	0.00333654	0.0321738	ko02010	Environmental Information Processing	Membrane transport
Endocytosis	592 (4.53%)	3187 (4.1%)	0.00386566	0.0347674	ko04144	Cellular Processes	Transport and catabolism
Plant hormone signal transduction	369 (2.82%)	1933 (2.49%)	0.00412058	0.0347674	ko04075	Environmental Information Processing	Signal transduction
Phenylalanine metabolism	89 (0.68%)	407 (0.52%)	0.00480632	0.0381678	ko00360	Metabolism	Amino acid metabolism
Glutathione metabolism	116 (0.89%)	552 (0.71%)	0.00573087	0.0429815	ko00480	Metabolism	Metabolism of other amino acids
Nitrogen metabolism	104 (0.8%)	491 (0.63%)	0.00671575	0.045007	ko00910	Metabolism	Energy metabolism
Tropane, piperidine and pyridine alkaloid biosynthesis	67 (0.51%)	298 (0.38%)	0.00686215	0.045007	ko00960	Metabolism	Biosynthesis of other secondary metabolites
Pentose and glucuronate interconversions	192 (1.47%)	967 (1.24%)	0.00700109	0.045007	ko00040	Metabolism	Carbohydrate metabolism
Flavonoid biosynthesis	106 (0.81%)	505 (0.65%)	0.00820075	0.0503228	ko00941	Metabolism	Biosynthesis of other secondary metabolites
beta-Alanine metabolism	97 (0.74%)	460 (0.59%)	0.00968747	0.0568613	ko00410	Metabolism	Metabolism of other amino acids
Ascorbate and aldarate metabolism	101 (0.77%)	484 (0.62%)	0.0113343	0.0614085	ko00053	Metabolism	Carbohydrate metabolism
Cyanoamino acid metabolism	120 (0.92%)	586 (0.75%)	0.011372	0.0614085	ko00460	Metabolism	Metabolism of other amino acids
Glycosaminoglycan degradation	46 (0.35%)	200 (0.26%)	0.0147659	0.0766694	ko00531	Metabolism	Glycan biosynthesis and metabolism
Degradation of aromatic compounds	28 (0.21%)	113 (0.15%)	0.0197417	0.0963476	ko01220	Metabolism	Global and overview maps
Arginine biosynthesis	99 (0.76%)	484 (0.62%)	0.0202969	0.0963476	ko00220	Metabolism	Amino acid metabolism
Steroid biosynthesis	69 (0.53%)	324 (0.42%)	0.0206969	0.0963476	ko00100	Metabolism	Lipid metabolism
Other glycan degradation	87 (0.67%)	422 (0.54%)	0.023319	0.101768	ko00511	Metabolism	Glycan biosynthesis and metabolism
Zeatin biosynthesis	54 (0.41%)	247 (0.32%)	0.0233689	0.101768	ko00908	Metabolism	Metabolism of terpenoids and polyketides
Benzoxazinoid biosynthesis	18 (0.14%)	67 (0.09%)	0.0256218	0.108092	ko00402	Metabolism	Biosynthesis of other secondary metabolites
Brassinosteroid biosynthesis	14 (0.11%)	53 (0.07%)	0.0517039	0.211516	ko00905	Metabolism	Metabolism of terpenoids and polyketides
Monobactam biosynthesis	37 (0.28%)	170 (0.22%)	0.0554995	0.220366	ko00261	Metabolism	Biosynthesis of other secondary metabolites
Arachidonic acid metabolism	45 (0.34%)	216 (0.28%)	0.070826	0.273186	ko00590	Metabolism	Lipid metabolism
One carbon pool by folate	30 (0.23%)	138 (0.18%)	0.0789135	0.295926	ko00670	Metabolism	Metabolism of cofactors and vitamins
Base excision repair	77 (0.59%)	393 (0.51%)	0.0812707	0.296528	ko03410	Genetic Information Processing	Replication and repair
Alanine, aspartate and glutamate metabolism	119 (0.91%)	628 (0.81%)	0.0847437	0.301063	ko00250	Metabolism	Amino acid metabolism
Cysteine and methionine metabolism	153 (1.17%)	824 (1.06%)	0.0966552	0.323714	ko00270	Metabolism	Amino acid metabolism
Betalain biosynthesis	3 (0.02%)	7 (0.01%)	0.0978334	0.323714	ko00965	Metabolism	Biosynthesis of other secondary metabolites
Glycosphingolipid biosynthesis - ganglio series	30 (0.23%)	141 (0.18%)	0.098313	0.323714	ko00604	Metabolism	Glycan biosynthesis and metabolism
Glycine, serine and threonine metabolism	133 (1.02%)	715 (0.92%)	0.109489	0.351929	ko00260	Metabolism	Amino acid metabolism
alpha-Linolenic acid metabolism	82 (0.63%)	429 (0.55%)	0.113636	0.356763	ko00592	Metabolism	Lipid metabolism
Carotenoid biosynthesis	64 (0.49%)	331 (0.43%)	0.124773	0.382826	ko00906	Metabolism	Metabolism of terpenoids and polyketides
Lysine biosynthesis	41 (0.31%)	205 (0.26%)	0.130549	0.391647	ko00300	Metabolism	Amino acid metabolism
Carbon fixation in photosynthetic organisms	137 (1.05%)	747 (0.96%)	0.142088	0.410287	ko00710	Metabolism	Energy metabolism
Synthesis and degradation of ketone bodies	16 (0.12%)	72 (0.09%)	0.142841	0.410287	ko00072	Metabolism	Lipid metabolism
Isoflavonoid biosynthesis	36 (0.28%)	180 (0.23%)	0.148286	0.417055	ko00943	Metabolism	Biosynthesis of other secondary metabolites
Linoleic acid metabolism	32 (0.24%)	159 (0.2%)	0.15569	0.42529	ko00591	Metabolism	Lipid metabolism
Biosynthesis of amino acids	446 (3.41%)	2539 (3.27%)	0.157515	0.42529	ko01230	Metabolism	Global and overview maps
Pentose phosphate pathway	122 (0.93%)	666 (0.86%)	0.160673	0.425312	ko00030	Metabolism	Carbohydrate metabolism
Carbon metabolism	454 (3.47%)	2598 (3.34%)	0.186097	0.483136	ko01200	Metabolism	Global and overview maps
Phenylalanine, tyrosine and tryptophan biosynthesis	58 (0.44%)	308 (0.4%)	0.190277	0.484669	ko00400	Metabolism	Amino acid metabolism
Vitamin B6 metabolism	19 (0.15%)	92 (0.12%)	0.196246	0.490616	ko00750	Metabolism	Metabolism of cofactors and vitamins
Limonene and pinene degradation	71 (0.54%)	383 (0.49%)	0.200159	0.491299	ko00903	Metabolism	Metabolism of terpenoids and polyketides
RNA polymerase	125 (0.96%)	693 (0.89%)	0.206486	0.497779	ko03020	Genetic Information Processing	Transcription
2-Oxocarboxylic acid metabolism	113 (0.86%)	626 (0.81%)	0.216884	0.513673	ko01210	Metabolism	Global and overview maps
Thiamine metabolism	16 (0.12%)	79 (0.1%)	0.246376	0.571095	ko00730	Metabolism	Metabolism of cofactors and vitamins
Ubiquinone and other terpenoid-quinone biosynthesis	57 (0.44%)	310 (0.4%)	0.249589	0.571095	ko00130	Metabolism	Metabolism of cofactors and vitamins
Nicotinate and nicotinamide metabolism	27 (0.21%)	141 (0.18%)	0.259593	0.577391	ko00760	Metabolism	Metabolism of cofactors and vitamins
Glucosinolate biosynthesis	20 (0.15%)	102 (0.13%)	0.260895	0.577391	ko00966	Metabolism	Biosynthesis of other secondary metabolites
Butanoate metabolism	43 (0.33%)	233 (0.3%)	0.275543	0.599973	ko00650	Metabolism	Carbohydrate metabolism
Glycolysis / Gluconeogenesis	257 (1.97%)	1483 (1.91%)	0.305763	0.655206	ko00010	Metabolism	Carbohydrate metabolism
Indole alkaloid biosynthesis	8 (0.06%)	39 (0.05%)	0.328859	0.693686	ko00901	Metabolism	Biosynthesis of other secondary metabolites
Sphingolipid metabolism	60 (0.46%)	337 (0.43%)	0.334391	0.694505	ko00600	Metabolism	Lipid metabolism
Tryptophan metabolism	62 (0.47%)	350 (0.45%)	0.346914	0.709597	ko00380	Metabolism	Amino acid metabolism
Riboflavin metabolism	17 (0.13%)	91 (0.12%)	0.357985	0.721313	ko00740	Metabolism	Metabolism of cofactors and vitamins
Porphyrin and chlorophyll metabolism	65 (0.5%)	370 (0.48%)	0.369544	0.733653	ko00860	Metabolism	Metabolism of cofactors and vitamins
Aminoacyl-tRNA biosynthesis	157 (1.2%)	911 (1.17%)	0.379828	0.737805	ko00970	Genetic Information Processing	Translation
Terpenoid backbone biosynthesis	68 (0.52%)	389 (0.5%)	0.382566	0.737805	ko00900	Metabolism	Metabolism of terpenoids and polyketides
Monoterpenoid biosynthesis	20 (0.15%)	110 (0.14%)	0.388678	0.739036	ko00902	Metabolism	Metabolism of terpenoids and polyketides
Stilbenoid, diarylheptanoid and gingerol biosynthesis	83 (0.63%)	484 (0.62%)	0.440262	0.813377	ko00945	Metabolism	Biosynthesis of other secondary metabolites
Fatty acid degradation	83 (0.63%)	484 (0.62%)	0.440262	0.813377	ko00071	Metabolism	Lipid metabolism
Circadian rhythm - plant	71 (0.54%)	414 (0.53%)	0.447449	0.813377	ko04712	Organismal Systems	Environmental adaptation
Ether lipid metabolism	55 (0.42%)	320 (0.41%)	0.451876	0.813377	ko00565	Metabolism	Lipid metabolism
Lipoic acid metabolism	7 (0.05%)	38 (0.05%)	0.461436	0.818715	ko00785	Metabolism	Metabolism of cofactors and vitamins
Insulin resistance	100 (0.76%)	588 (0.76%)	0.466971	0.818715	ko04931	Human Diseases	Endocrine and metabolic diseases
Sulfur relay system	14 (0.11%)	80 (0.1%)	0.480784	0.831371	ko04122	Genetic Information Processing	Folding, sorting and degradation
Glyoxylate and dicarboxylate metabolism	131 (1%)	776 (1%)	0.494581	0.831371	ko00630	Metabolism	Carbohydrate metabolism
Arginine and proline metabolism	78 (0.6%)	461 (0.59%)	0.494904	0.831371	ko00330	Metabolism	Amino acid metabolism
Biosynthesis of unsaturated fatty acids	68 (0.52%)	402 (0.52%)	0.498823	0.831371	ko01040	Metabolism	Lipid metabolism
Galactose metabolism	111 (0.85%)	662 (0.85%)	0.528819	0.870618	ko00052	Metabolism	Carbohydrate metabolism
Sesquiterpenoid and triterpenoid biosynthesis	32 (0.24%)	194 (0.25%)	0.577007	0.930084	ko00909	Metabolism	Metabolism of terpenoids and polyketides
Histidine metabolism	29 (0.22%)	176 (0.23%)	0.578719	0.930084	ko00340	Metabolism	Amino acid metabolism
Anthocyanin biosynthesis	10 (0.08%)	61 (0.08%)	0.587985	0.933858	ko00942	Metabolism	Biosynthesis of other secondary metabolites
Sulfur metabolism	45 (0.34%)	276 (0.35%)	0.614342	0.958059	ko00920	Metabolism	Energy metabolism
Propanoate metabolism	68 (0.52%)	417 (0.54%)	0.629226	0.958059	ko00640	Metabolism	Carbohydrate metabolism
Oxidative phosphorylation	249 (1.9%)	1507 (1.94%)	0.630108	0.958059	ko00190	Metabolism	Energy metabolism
Biotin metabolism	28 (0.21%)	174 (0.22%)	0.631609	0.958059	ko00780	Metabolism	Metabolism of cofactors and vitamins
RNA transport	488 (3.73%)	2949 (3.79%)	0.660182	0.990272	ko03013	Genetic Information Processing	Translation
Pantothenate and CoA biosynthesis	40 (0.31%)	253 (0.33%)	0.690537	1	ko00770	Metabolism	Metabolism of cofactors and vitamins
Pyrimidine metabolism	226 (1.73%)	1388 (1.79%)	0.713673	1	ko00240	Metabolism	Nucleotide metabolism
Fatty acid biosynthesis	64 (0.49%)	408 (0.52%)	0.748084	1	ko00061	Metabolism	Lipid metabolism
Cutin, suberine and wax biosynthesis	34 (0.26%)	223 (0.29%)	0.759971	1	ko00073	Metabolism	Lipid metabolism
C5-Branched dibasic acid metabolism	12 (0.09%)	84 (0.11%)	0.773969	1	ko00660	Metabolism	Carbohydrate metabolism
Valine, leucine and isoleucine degradation	90 (0.69%)	574 (0.74%)	0.782338	1	ko00280	Metabolism	Amino acid metabolism
Purine metabolism	275 (2.1%)	1707 (2.2%)	0.792588	1	ko00230	Metabolism	Nucleotide metabolism
Folate biosynthesis	12 (0.09%)	87 (0.11%)	0.813617	1	ko00790	Metabolism	Metabolism of cofactors and vitamins
Non-homologous end-joining	6 (0.05%)	48 (0.06%)	0.839847	1	ko03450	Genetic Information Processing	Replication and repair
Inositol phosphate metabolism	72 (0.55%)	475 (0.61%)	0.848509	1	ko00562	Metabolism	Carbohydrate metabolism
Fatty acid metabolism	131 (1%)	845 (1.09%)	0.858061	1	ko01212	Metabolism	Global and overview maps
Taurine and hypotaurine metabolism	7 (0.05%)	57 (0.07%)	0.865143	1	ko00430	Metabolism	Metabolism of other amino acids
mRNA surveillance pathway	278 (2.13%)	1754 (2.26%)	0.869795	1	ko03015	Genetic Information Processing	Translation
Valine, leucine and isoleucine biosynthesis	32 (0.24%)	225 (0.29%)	0.872103	1	ko00290	Metabolism	Amino acid metabolism
Amino sugar and nucleotide sugar metabolism	192 (1.47%)	1229 (1.58%)	0.878269	1	ko00520	Metabolism	Carbohydrate metabolism
Protein processing in endoplasmic reticulum	481 (3.68%)	3001 (3.86%)	0.884876	1	ko04141	Genetic Information Processing	Folding, sorting and degradation
Vancomycin resistance	1 (0.01%)	12 (0.02%)	0.8902	1	ko01502	Human Diseases	Drug resistance
Lysine degradation	53 (0.41%)	366 (0.47%)	0.899055	1	ko00310	Metabolism	Amino acid metabolism
Regulation of autophagy	75 (0.57%)	513 (0.66%)	0.919999	1	ko04140	Cellular Processes	Transport and catabolism
Citrate cycle (TCA cycle)	94 (0.72%)	638 (0.82%)	0.93025	1	ko00020	Metabolism	Carbohydrate metabolism
Glycerophospholipid metabolism	125 (0.96%)	844 (1.09%)	0.948183	1	ko00564	Metabolism	Lipid metabolism
Selenocompound metabolism	25 (0.19%)	196 (0.25%)	0.951178	1	ko00450	Metabolism	Metabolism of other amino acids
Photosynthesis - antenna proteins	4 (0.03%)	44 (0.06%)	0.952095	1	ko00196	Metabolism	Energy metabolism
SNARE interactions in vesicular transport	27 (0.21%)	210 (0.27%)	0.952178	1	ko04130	Genetic Information Processing	Folding, sorting and degradation
Glycerolipid metabolism	95 (0.73%)	656 (0.84%)	0.953261	1	ko00561	Metabolism	Lipid metabolism
Pyruvate metabolism	154 (1.18%)	1031 (1.33%)	0.953557	1	ko00620	Metabolism	Carbohydrate metabolism
Basal transcription factors	64 (0.49%)	458 (0.59%)	0.957322	1	ko03022	Genetic Information Processing	Transcription
Peroxisome	111 (0.85%)	762 (0.98%)	0.95879	1	ko04146	Cellular Processes	Transport and catabolism
Fructose and mannose metabolism	90 (0.69%)	630 (0.81%)	0.96271	1	ko00051	Metabolism	Carbohydrate metabolism
Ubiquitin mediated proteolysis	186 (1.42%)	1260 (1.62%)	0.978655	1	ko04120	Genetic Information Processing	Folding, sorting and degradation
RNA degradation	201 (1.54%)	1355 (1.74%)	0.978656	1	ko03018	Genetic Information Processing	Folding, sorting and degradation
Fatty acid elongation	21 (0.16%)	181 (0.23%)	0.979975	1	ko00062	Metabolism	Lipid metabolism
Proteasome	65 (0.5%)	487 (0.63%)	0.984769	1	ko03050	Genetic Information Processing	Folding, sorting and degradation
Ribosome biogenesis in eukaryotes	164 (1.25%)	1136 (1.46%)	0.98722	1	ko03008	Genetic Information Processing	Translation
Caffeine metabolism	1 (0.01%)	27 (0.03%)	0.993064	1	ko00232	Metabolism	Biosynthesis of other secondary metabolites
Glycosphingolipid biosynthesis - globo series	3 (0.02%)	50 (0.06%)	0.993857	1	ko00603	Metabolism	Glycan biosynthesis and metabolism
N-Glycan biosynthesis	32 (0.24%)	282 (0.36%)	0.996015	1	ko00510	Metabolism	Glycan biosynthesis and metabolism
Phosphatidylinositol signaling system	77 (0.59%)	601 (0.77%)	0.997215	1	ko04070	Environmental Information Processing	Signal transduction
Other types of O-glycan biosynthesis	7 (0.05%)	93 (0.12%)	0.997233	1	ko00514	Metabolism	Glycan biosynthesis and metabolism
Phagosome	144 (1.1%)	1050 (1.35%)	0.997515	1	ko04145	Cellular Processes	Transport and catabolism
Spliceosome	466 (3.56%)	3113 (4%)	0.997937	1	ko03040	Genetic Information Processing	Transcription
Photosynthesis	10 (0.08%)	159 (0.2%)	0.999979	1	ko00195	Metabolism	Energy metabolism
Glycosylphosphatidylinositol(GPI)-anchor biosynthesis	2 (0.02%)	75 (0.1%)	0.999984	1	ko00563	Metabolism	Glycan biosynthesis and metabolism
Protein export	25 (0.19%)	301 (0.39%)	0.999994	1	ko03060	Genetic Information Processing	Folding, sorting and degradation
Ribosome	484 (3.7%)	4677 (6.01%)	1	1	ko03010	Genetic Information Processing	Translation
