# Supplementary material for: Comparative Transcriptome Analysis of Waterlogging-Sensitive and Waterlogging-Tolerant Chrysanthemum morifolium Cultivars under Waterlogging Stress and Reoxygenation Conditions
Source: Int J Mol Sci. 2018 May 14;19(5):1455. doi: 10.3390/ijms19051455 (PMC5983694; doi:10.3390/ijms19051455)
Supplement: Supplementary file 1 [file ijms-19-01455-s001.zip › ijms-299114-sup/S16.xls]

## Sheet: Sheet1
Pathway	DEGs genes with pathway annotation (29544)	All genes with pathway annotation (77756)	Pvalue	Qvalue	Pathway ID	Level 1	Level 2
Plant-pathogen interaction	1487 (5.03%)	3460 (4.45%)	4.82484e-10	6.51353e-08	ko04626	Organismal Systems	Environmental adaptation
Plant hormone signal transduction	860 (2.91%)	1933 (2.49%)	2.03301e-09	1.37228e-07	ko04075	Environmental Information Processing	Signal transduction
Monobactam biosynthesis	98 (0.33%)	170 (0.22%)	1.60177e-07	7.20795e-06	ko00261	Metabolism	Biosynthesis of other secondary metabolites
Circadian rhythm - plant	205 (0.69%)	414 (0.53%)	1.14125e-06	3.85173e-05	ko04712	Organismal Systems	Environmental adaptation
Other glycan degradation	207 (0.7%)	422 (0.54%)	2.3172e-06	6.25644e-05	ko00511	Metabolism	Glycan biosynthesis and metabolism
Lysine biosynthesis	108 (0.37%)	205 (0.26%)	1.33659e-05	0.000300734	ko00300	Metabolism	Amino acid metabolism
N-Glycan biosynthesis	140 (0.47%)	282 (0.36%)	4.37052e-05	0.000842886	ko00510	Metabolism	Glycan biosynthesis and metabolism
Carotenoid biosynthesis	160 (0.54%)	331 (0.43%)	7.80016e-05	0.00131628	ko00906	Metabolism	Metabolism of terpenoids and polyketides
Flavonoid biosynthesis	232 (0.79%)	505 (0.65%)	0.000154285	0.00231428	ko00941	Metabolism	Biosynthesis of other secondary metabolites
Glycerophospholipid metabolism	368 (1.25%)	844 (1.09%)	0.00046042	0.00566132	ko00564	Metabolism	Lipid metabolism
Stilbenoid, diarylheptanoid and gingerol biosynthesis	220 (0.74%)	484 (0.62%)	0.000461293	0.00566132	ko00945	Metabolism	Biosynthesis of other secondary metabolites
Base excision repair	180 (0.61%)	393 (0.51%)	0.00092254	0.0103786	ko03410	Genetic Information Processing	Replication and repair
Ubiquitin mediated proteolysis	530 (1.79%)	1260 (1.62%)	0.00156861	0.0162894	ko04120	Genetic Information Processing	Folding, sorting and degradation
Ubiquinone and other terpenoid-quinone biosynthesis	140 (0.47%)	310 (0.4%)	0.00579148	0.0550486	ko00130	Metabolism	Metabolism of cofactors and vitamins
Sphingolipid metabolism	151 (0.51%)	337 (0.43%)	0.00611652	0.0550486	ko00600	Metabolism	Lipid metabolism
Glycosphingolipid biosynthesis - ganglio series	68 (0.23%)	141 (0.18%)	0.00836413	0.0705723	ko00604	Metabolism	Glycan biosynthesis and metabolism
Monoterpenoid biosynthesis	54 (0.18%)	110 (0.14%)	0.0114361	0.090816	ko00902	Metabolism	Metabolism of terpenoids and polyketides
Regulation of autophagy	220 (0.74%)	513 (0.66%)	0.0128538	0.0909679	ko04140	Cellular Processes	Transport and catabolism
Insulin resistance	250 (0.85%)	588 (0.76%)	0.0134535	0.0909679	ko04931	Human Diseases	Endocrine and metabolic diseases
Aminoacyl-tRNA biosynthesis	379 (1.28%)	911 (1.17%)	0.0134767	0.0909679	ko00970	Genetic Information Processing	Translation
Folate biosynthesis	43 (0.15%)	87 (0.11%)	0.0194596	0.125098	ko00790	Metabolism	Metabolism of cofactors and vitamins
Fatty acid biosynthesis	174 (0.59%)	408 (0.52%)	0.0300289	0.180043	ko00061	Metabolism	Lipid metabolism
Tyrosine metabolism	200 (0.68%)	473 (0.61%)	0.030674	0.180043	ko00350	Metabolism	Amino acid metabolism
Ether lipid metabolism	138 (0.47%)	320 (0.41%)	0.0338462	0.190385	ko00565	Metabolism	Lipid metabolism
Phenylalanine, tyrosine and tryptophan biosynthesis	132 (0.45%)	308 (0.4%)	0.0450751	0.231991	ko00400	Metabolism	Amino acid metabolism
mRNA surveillance pathway	701 (2.37%)	1754 (2.26%)	0.0454114	0.231991	ko03015	Genetic Information Processing	Translation
Galactose metabolism	273 (0.92%)	662 (0.85%)	0.0463983	0.231991	ko00052	Metabolism	Carbohydrate metabolism
Non-homologous end-joining	24 (0.08%)	48 (0.06%)	0.0602611	0.290544	ko03450	Genetic Information Processing	Replication and repair
Isoquinoline alkaloid biosynthesis	127 (0.43%)	299 (0.38%)	0.0625982	0.291405	ko00950	Metabolism	Biosynthesis of other secondary metabolites
Inositol phosphate metabolism	197 (0.67%)	475 (0.61%)	0.0649406	0.292233	ko00562	Metabolism	Carbohydrate metabolism
Vitamin B6 metabolism	42 (0.14%)	92 (0.12%)	0.0808189	0.351953	ko00750	Metabolism	Metabolism of cofactors and vitamins
Starch and sucrose metabolism	830 (2.81%)	2111 (2.71%)	0.106534	0.449441	ko00500	Metabolism	Carbohydrate metabolism
Indole alkaloid biosynthesis	19 (0.06%)	39 (0.05%)	0.113092	0.462649	ko00901	Metabolism	Biosynthesis of other secondary metabolites
Biotin metabolism	74 (0.25%)	174 (0.22%)	0.124393	0.493913	ko00780	Metabolism	Metabolism of cofactors and vitamins
SNARE interactions in vesicular transport	87 (0.29%)	210 (0.27%)	0.169636	0.62723	ko04130	Genetic Information Processing	Folding, sorting and degradation
Brassinosteroid biosynthesis	24 (0.08%)	53 (0.07%)	0.170315	0.62723	ko00905	Metabolism	Metabolism of terpenoids and polyketides
Sulfur relay system	35 (0.12%)	80 (0.1%)	0.171907	0.62723	ko04122	Genetic Information Processing	Folding, sorting and degradation
Nicotinate and nicotinamide metabolism	59 (0.2%)	141 (0.18%)	0.195661	0.695113	ko00760	Metabolism	Metabolism of cofactors and vitamins
Selenocompound metabolism	80 (0.27%)	196 (0.25%)	0.228612	0.785239	ko00450	Metabolism	Metabolism of other amino acids
Endocytosis	1231 (4.17%)	3187 (4.1%)	0.232663	0.785239	ko04144	Cellular Processes	Transport and catabolism
Phosphatidylinositol signaling system	237 (0.8%)	601 (0.77%)	0.245442	0.798604	ko04070	Environmental Information Processing	Signal transduction
Flavone and flavonol biosynthesis	85 (0.29%)	210 (0.27%)	0.25036	0.798604	ko00944	Metabolism	Biosynthesis of other secondary metabolites
Glycosaminoglycan degradation	81 (0.27%)	200 (0.26%)	0.25437	0.798604	ko00531	Metabolism	Glycan biosynthesis and metabolism
Isoflavonoid biosynthesis	72 (0.24%)	180 (0.23%)	0.314787	0.960989	ko00943	Metabolism	Biosynthesis of other secondary metabolites
DNA replication	363 (1.23%)	936 (1.2%)	0.32033	0.960989	ko03030	Genetic Information Processing	Replication and repair
Glutathione metabolism	215 (0.73%)	552 (0.71%)	0.336514	0.976316	ko00480	Metabolism	Metabolism of other amino acids
Phenylalanine metabolism	159 (0.54%)	407 (0.52%)	0.345206	0.976316	ko00360	Metabolism	Amino acid metabolism
Cysteine and methionine metabolism	319 (1.08%)	824 (1.06%)	0.347135	0.976316	ko00270	Metabolism	Amino acid metabolism
Lipoic acid metabolism	16 (0.05%)	38 (0.05%)	0.357186	0.983696	ko00785	Metabolism	Metabolism of cofactors and vitamins
Linoleic acid metabolism	63 (0.21%)	159 (0.2%)	0.364332	0.983696	ko00591	Metabolism	Lipid metabolism
Ascorbate and aldarate metabolism	187 (0.63%)	484 (0.62%)	0.402169	1	ko00053	Metabolism	Carbohydrate metabolism
Diterpenoid biosynthesis	110 (0.37%)	283 (0.36%)	0.40266	1	ko00904	Metabolism	Metabolism of terpenoids and polyketides
Proteasome	188 (0.64%)	487 (0.63%)	0.407529	1	ko03050	Genetic Information Processing	Folding, sorting and degradation
Riboflavin metabolism	36 (0.12%)	91 (0.12%)	0.417701	1	ko00740	Metabolism	Metabolism of cofactors and vitamins
Caffeine metabolism	11 (0.04%)	27 (0.03%)	0.455697	1	ko00232	Metabolism	Biosynthesis of other secondary metabolites
Sulfur metabolism	106 (0.36%)	276 (0.35%)	0.466783	1	ko00920	Metabolism	Energy metabolism
Arginine biosynthesis	185 (0.63%)	484 (0.62%)	0.476039	1	ko00220	Metabolism	Amino acid metabolism
Synthesis and degradation of ketone bodies	28 (0.09%)	72 (0.09%)	0.48227	1	ko00072	Metabolism	Lipid metabolism
Vancomycin resistance	5 (0.02%)	12 (0.02%)	0.504162	1	ko01502	Human Diseases	Drug resistance
Homologous recombination	327 (1.11%)	862 (1.11%)	0.527695	1	ko03440	Genetic Information Processing	Replication and repair
Terpenoid backbone biosynthesis	147 (0.5%)	389 (0.5%)	0.552669	1	ko00900	Metabolism	Metabolism of terpenoids and polyketides
Fructose and mannose metabolism	238 (0.81%)	630 (0.81%)	0.560096	1	ko00051	Metabolism	Carbohydrate metabolism
Anthocyanin biosynthesis	23 (0.08%)	61 (0.08%)	0.566794	1	ko00942	Metabolism	Biosynthesis of other secondary metabolites
ABC transporters	291 (0.98%)	772 (0.99%)	0.582341	1	ko02010	Environmental Information Processing	Membrane transport
Nucleotide excision repair	384 (1.3%)	1020 (1.31%)	0.60298	1	ko03420	Genetic Information Processing	Replication and repair
Degradation of aromatic compounds	42 (0.14%)	113 (0.15%)	0.606801	1	ko01220	Metabolism	Global and overview maps
Zeatin biosynthesis	92 (0.31%)	247 (0.32%)	0.619308	1	ko00908	Metabolism	Metabolism of terpenoids and polyketides
Sesquiterpenoid and triterpenoid biosynthesis	72 (0.24%)	194 (0.25%)	0.626335	1	ko00909	Metabolism	Metabolism of terpenoids and polyketides
Thiamine metabolism	29 (0.1%)	79 (0.1%)	0.63428	1	ko00730	Metabolism	Metabolism of cofactors and vitamins
Nitrogen metabolism	183 (0.62%)	491 (0.63%)	0.64632	1	ko00910	Metabolism	Energy metabolism
Porphyrin and chlorophyll metabolism	137 (0.46%)	370 (0.48%)	0.668214	1	ko00860	Metabolism	Metabolism of cofactors and vitamins
Tropane, piperidine and pyridine alkaloid biosynthesis	110 (0.37%)	298 (0.38%)	0.670682	1	ko00960	Metabolism	Biosynthesis of other secondary metabolites
Glycine, serine and threonine metabolism	266 (0.9%)	715 (0.92%)	0.682674	1	ko00260	Metabolism	Amino acid metabolism
Mismatch repair	331 (1.12%)	889 (1.14%)	0.692889	1	ko03430	Genetic Information Processing	Replication and repair
Basal transcription factors	169 (0.57%)	458 (0.59%)	0.702026	1	ko03022	Genetic Information Processing	Transcription
RNA degradation	505 (1.71%)	1355 (1.74%)	0.719897	1	ko03018	Genetic Information Processing	Folding, sorting and degradation
Amino sugar and nucleotide sugar metabolism	457 (1.55%)	1229 (1.58%)	0.731937	1	ko00520	Metabolism	Carbohydrate metabolism
Phenylpropanoid biosynthesis	591 (2%)	1589 (2.04%)	0.755223	1	ko00940	Metabolism	Biosynthesis of other secondary metabolites
Cyanoamino acid metabolism	215 (0.73%)	586 (0.75%)	0.75645	1	ko00460	Metabolism	Metabolism of other amino acids
Other types of O-glycan biosynthesis	32 (0.11%)	93 (0.12%)	0.79303	1	ko00514	Metabolism	Glycan biosynthesis and metabolism
Pentose and glucuronate interconversions	355 (1.2%)	967 (1.24%)	0.805279	1	ko00040	Metabolism	Carbohydrate metabolism
Glucosinolate biosynthesis	35 (0.12%)	102 (0.13%)	0.806906	1	ko00966	Metabolism	Biosynthesis of other secondary metabolites
Arachidonic acid metabolism	76 (0.26%)	216 (0.28%)	0.821617	1	ko00590	Metabolism	Lipid metabolism
Pyrimidine metabolism	511 (1.73%)	1388 (1.79%)	0.82684	1	ko00240	Metabolism	Nucleotide metabolism
Limonene and pinene degradation	135 (0.46%)	383 (0.49%)	0.877993	1	ko00903	Metabolism	Metabolism of terpenoids and polyketides
Fatty acid metabolism	305 (1.03%)	845 (1.09%)	0.881317	1	ko01212	Metabolism	Global and overview maps
Glycosylphosphatidylinositol(GPI)-anchor biosynthesis	24 (0.08%)	75 (0.1%)	0.883777	1	ko00563	Metabolism	Glycan biosynthesis and metabolism
Benzoxazinoid biosynthesis	21 (0.07%)	67 (0.09%)	0.895289	1	ko00402	Metabolism	Biosynthesis of other secondary metabolites
Biosynthesis of unsaturated fatty acids	141 (0.48%)	402 (0.52%)	0.896875	1	ko01040	Metabolism	Lipid metabolism
Glycerolipid metabolism	234 (0.79%)	656 (0.84%)	0.898774	1	ko00561	Metabolism	Lipid metabolism
Glycosphingolipid biosynthesis - globo series	15 (0.05%)	50 (0.06%)	0.906851	1	ko00603	Metabolism	Glycan biosynthesis and metabolism
One carbon pool by folate	45 (0.15%)	138 (0.18%)	0.919307	1	ko00670	Metabolism	Metabolism of cofactors and vitamins
C5-Branched dibasic acid metabolism	26 (0.09%)	84 (0.11%)	0.927174	1	ko00660	Metabolism	Carbohydrate metabolism
Pentose phosphate pathway	234 (0.79%)	666 (0.86%)	0.942093	1	ko00030	Metabolism	Carbohydrate metabolism
Alanine, aspartate and glutamate metabolism	220 (0.74%)	628 (0.81%)	0.943291	1	ko00250	Metabolism	Amino acid metabolism
Photosynthesis - antenna proteins	12 (0.04%)	44 (0.06%)	0.950395	1	ko00196	Metabolism	Energy metabolism
Protein export	101 (0.34%)	301 (0.39%)	0.951456	1	ko03060	Genetic Information Processing	Folding, sorting and degradation
Betalain biosynthesis	1 (0%)	7 (0.01%)	0.964773	1	ko00965	Metabolism	Biosynthesis of other secondary metabolites
Purine metabolism	612 (2.07%)	1707 (2.2%)	0.969615	1	ko00230	Metabolism	Nucleotide metabolism
Ribosome biogenesis in eukaryotes	401 (1.36%)	1136 (1.46%)	0.972819	1	ko03008	Genetic Information Processing	Translation
alpha-Linolenic acid metabolism	144 (0.49%)	429 (0.55%)	0.974861	1	ko00592	Metabolism	Lipid metabolism
Pantothenate and CoA biosynthesis	81 (0.27%)	253 (0.33%)	0.979648	1	ko00770	Metabolism	Metabolism of cofactors and vitamins
Steroid biosynthesis	104 (0.35%)	324 (0.42%)	0.988407	1	ko00100	Metabolism	Lipid metabolism
Taurine and hypotaurine metabolism	14 (0.05%)	57 (0.07%)	0.988966	1	ko00430	Metabolism	Metabolism of other amino acids
Photosynthesis	47 (0.16%)	159 (0.2%)	0.989545	1	ko00195	Metabolism	Energy metabolism
Peroxisome	258 (0.87%)	762 (0.98%)	0.992193	1	ko04146	Cellular Processes	Transport and catabolism
RNA polymerase	232 (0.79%)	693 (0.89%)	0.994116	1	ko03020	Genetic Information Processing	Transcription
Biosynthesis of secondary metabolites	3562 (12.06%)	9709 (12.49%)	0.997848	1	ko01110	Metabolism	Global and overview maps
Butanoate metabolism	68 (0.23%)	233 (0.3%)	0.998077	1	ko00650	Metabolism	Carbohydrate metabolism
Arginine and proline metabolism	145 (0.49%)	461 (0.59%)	0.998584	1	ko00330	Metabolism	Amino acid metabolism
Fatty acid elongation	50 (0.17%)	181 (0.23%)	0.998721	1	ko00062	Metabolism	Lipid metabolism
2-Oxocarboxylic acid metabolism	199 (0.67%)	626 (0.81%)	0.999499	1	ko01210	Metabolism	Global and overview maps
Cutin, suberine and wax biosynthesis	61 (0.21%)	223 (0.29%)	0.999689	1	ko00073	Metabolism	Lipid metabolism
Glyoxylate and dicarboxylate metabolism	247 (0.84%)	776 (1%)	0.999861	1	ko00630	Metabolism	Carbohydrate metabolism
Protein processing in endoplasmic reticulum	1045 (3.54%)	3001 (3.86%)	0.999889	1	ko04141	Genetic Information Processing	Folding, sorting and degradation
Metabolic pathways	6284 (21.27%)	17091 (21.98%)	0.999915	1	ko01100	Metabolism	Global and overview maps
Propanoate metabolism	122 (0.41%)	417 (0.54%)	0.999928	1	ko00640	Metabolism	Carbohydrate metabolism
Fatty acid degradation	143 (0.48%)	484 (0.62%)	0.999962	1	ko00071	Metabolism	Lipid metabolism
Biosynthesis of amino acids	866 (2.93%)	2539 (3.27%)	0.999984	1	ko01230	Metabolism	Global and overview maps
RNA transport	1010 (3.42%)	2949 (3.79%)	0.999992	1	ko03013	Genetic Information Processing	Translation
Valine, leucine and isoleucine biosynthesis	55 (0.19%)	225 (0.29%)	0.999995	1	ko00290	Metabolism	Amino acid metabolism
Tryptophan metabolism	93 (0.31%)	350 (0.45%)	0.999998	1	ko00380	Metabolism	Amino acid metabolism
Glycolysis / Gluconeogenesis	480 (1.62%)	1483 (1.91%)	0.999998	1	ko00010	Metabolism	Carbohydrate metabolism
beta-Alanine metabolism	127 (0.43%)	460 (0.59%)	0.999999	1	ko00410	Metabolism	Metabolism of other amino acids
Histidine metabolism	36 (0.12%)	176 (0.23%)	1	1	ko00340	Metabolism	Amino acid metabolism
Valine, leucine and isoleucine degradation	161 (0.54%)	574 (0.74%)	1	1	ko00280	Metabolism	Amino acid metabolism
Spliceosome	1033 (3.5%)	3113 (4%)	1	1	ko03040	Genetic Information Processing	Transcription
Ribosome	1044 (3.53%)	4677 (6.01%)	1	1	ko03010	Genetic Information Processing	Translation
Phagosome	282 (0.95%)	1050 (1.35%)	1	1	ko04145	Cellular Processes	Transport and catabolism
Pyruvate metabolism	291 (0.98%)	1031 (1.33%)	1	1	ko00620	Metabolism	Carbohydrate metabolism
Lysine degradation	86 (0.29%)	366 (0.47%)	1	1	ko00310	Metabolism	Amino acid metabolism
Oxidative phosphorylation	469 (1.59%)	1507 (1.94%)	1	1	ko00190	Metabolism	Energy metabolism
Citrate cycle (TCA cycle)	177 (0.6%)	638 (0.82%)	1	1	ko00020	Metabolism	Carbohydrate metabolism
Carbon fixation in photosynthetic organisms	203 (0.69%)	747 (0.96%)	1	1	ko00710	Metabolism	Energy metabolism
Carbon metabolism	774 (2.62%)	2598 (3.34%)	1	1	ko01200	Metabolism	Global and overview maps
