# Supplementary material for: Comparative Transcriptome Analysis of Waterlogging-Sensitive and Waterlogging-Tolerant Chrysanthemum morifolium Cultivars under Waterlogging Stress and Reoxygenation Conditions
Source: Int J Mol Sci. 2018 May 14;19(5):1455. doi: 10.3390/ijms19051455 (PMC5983694; doi:10.3390/ijms19051455)
Supplement: Supplementary file 1 [file ijms-19-01455-s001.zip › ijms-299114-sup/S17.xls]

## Sheet: Sheet1
Pathway	DEGs genes with pathway annotation (17417)	All genes with pathway annotation (77756)	Pvalue	Qvalue	Pathway ID	Level 1	Level 2
Plant-pathogen interaction	933 (5.36%)	3460 (4.45%)	6.15491e-11	8.30914e-09	ko04626	Organismal Systems	Environmental adaptation
Regulation of autophagy	178 (1.02%)	513 (0.66%)	1.28354e-10	8.66393e-09	ko04140	Cellular Processes	Transport and catabolism
Plant hormone signal transduction	529 (3.04%)	1933 (2.49%)	1.23322e-07	5.54948e-06	ko04075	Environmental Information Processing	Signal transduction
Ubiquitin mediated proteolysis	353 (2.03%)	1260 (1.62%)	1.51432e-06	5.11084e-05	ko04120	Genetic Information Processing	Folding, sorting and degradation
Endocytosis	821 (4.71%)	3187 (4.1%)	2.59983e-06	7.01954e-05	ko04144	Cellular Processes	Transport and catabolism
Ribosome biogenesis in eukaryotes	317 (1.82%)	1136 (1.46%)	7.10231e-06	0.000159802	ko03008	Genetic Information Processing	Translation
ABC transporters	222 (1.27%)	772 (0.99%)	2.0698e-05	0.000399176	ko02010	Environmental Information Processing	Membrane transport
Basal transcription factors	126 (0.72%)	458 (0.59%)	0.00580438	0.0956372	ko03022	Genetic Information Processing	Transcription
Flavone and flavonol biosynthesis	63 (0.36%)	210 (0.27%)	0.00637581	0.0956372	ko00944	Metabolism	Biosynthesis of other secondary metabolites
Spliceosome	753 (4.32%)	3113 (4%)	0.00809238	0.109247	ko03040	Genetic Information Processing	Transcription
RNA degradation	338 (1.94%)	1355 (1.74%)	0.0134795	0.165431	ko03018	Genetic Information Processing	Folding, sorting and degradation
Indole alkaloid biosynthesis	15 (0.09%)	39 (0.05%)	0.0172785	0.184239	ko00901	Metabolism	Biosynthesis of other secondary metabolites
RNA polymerase	179 (1.03%)	693 (0.89%)	0.0177415	0.184239	ko03020	Genetic Information Processing	Transcription
Inositol phosphate metabolism	125 (0.72%)	475 (0.61%)	0.0243682	0.234979	ko00562	Metabolism	Carbohydrate metabolism
Other types of O-glycan biosynthesis	29 (0.17%)	93 (0.12%)	0.0315414	0.283695	ko00514	Metabolism	Glycan biosynthesis and metabolism
Ether lipid metabolism	86 (0.49%)	320 (0.41%)	0.0336231	0.283695	ko00565	Metabolism	Lipid metabolism
Flavonoid biosynthesis	130 (0.75%)	505 (0.65%)	0.0413141	0.328083	ko00941	Metabolism	Biosynthesis of other secondary metabolites
Zeatin biosynthesis	67 (0.38%)	247 (0.32%)	0.0460893	0.34567	ko00908	Metabolism	Metabolism of terpenoids and polyketides
Insulin resistance	149 (0.86%)	588 (0.76%)	0.0492382	0.34985	ko04931	Human Diseases	Endocrine and metabolic diseases
RNA transport	697 (4%)	2949 (3.79%)	0.0534522	0.360802	ko03013	Genetic Information Processing	Translation
Benzoxazinoid biosynthesis	21 (0.12%)	67 (0.09%)	0.0575954	0.370256	ko00402	Metabolism	Biosynthesis of other secondary metabolites
Phenylalanine metabolism	104 (0.6%)	407 (0.52%)	0.0723275	0.433432	ko00360	Metabolism	Amino acid metabolism
Isoflavonoid biosynthesis	49 (0.28%)	180 (0.23%)	0.0738439	0.433432	ko00943	Metabolism	Biosynthesis of other secondary metabolites
Protein processing in endoplasmic reticulum	704 (4.04%)	3001 (3.86%)	0.0817043	0.459586	ko04141	Genetic Information Processing	Folding, sorting and degradation
Pantothenate and CoA biosynthesis	66 (0.38%)	253 (0.33%)	0.0927595	0.500901	ko00770	Metabolism	Metabolism of cofactors and vitamins
Circadian rhythm - plant	104 (0.6%)	414 (0.53%)	0.102683	0.533164	ko04712	Organismal Systems	Environmental adaptation
Ascorbate and aldarate metabolism	120 (0.69%)	484 (0.62%)	0.11349	0.567448	ko00053	Metabolism	Carbohydrate metabolism
Lipoic acid metabolism	12 (0.07%)	38 (0.05%)	0.124192	0.598783	ko00785	Metabolism	Metabolism of cofactors and vitamins
Sphingolipid metabolism	84 (0.48%)	337 (0.43%)	0.147233	0.676588	ko00600	Metabolism	Lipid metabolism
Riboflavin metabolism	25 (0.14%)	91 (0.12%)	0.150353	0.676588	ko00740	Metabolism	Metabolism of cofactors and vitamins
Photosynthesis - antenna proteins	13 (0.07%)	44 (0.06%)	0.168401	0.733359	ko00196	Metabolism	Energy metabolism
Glucosinolate biosynthesis	27 (0.16%)	102 (0.13%)	0.19116	0.806457	ko00966	Metabolism	Biosynthesis of other secondary metabolites
Aminoacyl-tRNA biosynthesis	215 (1.23%)	911 (1.17%)	0.20137	0.823786	ko00970	Genetic Information Processing	Translation
Base excision repair	95 (0.55%)	393 (0.51%)	0.215053	0.853889	ko03410	Genetic Information Processing	Replication and repair
C5-Branched dibasic acid metabolism	22 (0.13%)	84 (0.11%)	0.237325	0.915012	ko00660	Metabolism	Carbohydrate metabolism
Caffeine metabolism	8 (0.05%)	27 (0.03%)	0.244003	0.915012	ko00232	Metabolism	Biosynthesis of other secondary metabolites
Monobactam biosynthesis	42 (0.24%)	170 (0.22%)	0.261081	0.944169	ko00261	Metabolism	Biosynthesis of other secondary metabolites
Nitrogen metabolism	116 (0.67%)	491 (0.63%)	0.272432	0.944169	ko00910	Metabolism	Energy metabolism
Phosphatidylinositol signaling system	141 (0.81%)	601 (0.77%)	0.279854	0.944169	ko04070	Environmental Information Processing	Signal transduction
Anthocyanin biosynthesis	16 (0.09%)	61 (0.08%)	0.279938	0.944169	ko00942	Metabolism	Biosynthesis of other secondary metabolites
Ubiquinone and other terpenoid-quinone biosynthesis	74 (0.42%)	310 (0.4%)	0.286747	0.944169	ko00130	Metabolism	Metabolism of cofactors and vitamins
One carbon pool by folate	34 (0.2%)	138 (0.18%)	0.293807	0.944381	ko00670	Metabolism	Metabolism of cofactors and vitamins
Glycerophospholipid metabolism	194 (1.11%)	844 (1.09%)	0.353594	1	ko00564	Metabolism	Lipid metabolism
Valine, leucine and isoleucine biosynthesis	53 (0.3%)	225 (0.29%)	0.363428	1	ko00290	Metabolism	Amino acid metabolism
mRNA surveillance pathway	399 (2.29%)	1754 (2.26%)	0.370847	1	ko03015	Genetic Information Processing	Translation
Folate biosynthesis	21 (0.12%)	87 (0.11%)	0.388852	1	ko00790	Metabolism	Metabolism of cofactors and vitamins
Lysine biosynthesis	48 (0.28%)	205 (0.26%)	0.389986	1	ko00300	Metabolism	Amino acid metabolism
2-Oxocarboxylic acid metabolism	143 (0.82%)	626 (0.81%)	0.409979	1	ko01210	Metabolism	Global and overview maps
Pyrimidine metabolism	314 (1.8%)	1388 (1.79%)	0.430889	1	ko00240	Metabolism	Nucleotide metabolism
Stilbenoid, diarylheptanoid and gingerol biosynthesis	110 (0.63%)	484 (0.62%)	0.448851	1	ko00945	Metabolism	Biosynthesis of other secondary metabolites
Pentose and glucuronate interconversions	218 (1.25%)	967 (1.24%)	0.469514	1	ko00040	Metabolism	Carbohydrate metabolism
Tyrosine metabolism	107 (0.61%)	473 (0.61%)	0.471752	1	ko00350	Metabolism	Amino acid metabolism
N-Glycan biosynthesis	64 (0.37%)	282 (0.36%)	0.475786	1	ko00510	Metabolism	Glycan biosynthesis and metabolism
Betalain biosynthesis	2 (0.01%)	7 (0.01%)	0.488162	1	ko00965	Metabolism	Biosynthesis of other secondary metabolites
Diterpenoid biosynthesis	64 (0.37%)	283 (0.36%)	0.488563	1	ko00904	Metabolism	Metabolism of terpenoids and polyketides
Isoquinoline alkaloid biosynthesis	67 (0.38%)	299 (0.38%)	0.521246	1	ko00950	Metabolism	Biosynthesis of other secondary metabolites
Non-homologous end-joining	11 (0.06%)	48 (0.06%)	0.521904	1	ko03450	Genetic Information Processing	Replication and repair
Vancomycin resistance	3 (0.02%)	12 (0.02%)	0.524939	1	ko01502	Human Diseases	Drug resistance
Butanoate metabolism	51 (0.29%)	233 (0.3%)	0.599695	1	ko00650	Metabolism	Carbohydrate metabolism
Synthesis and degradation of ketone bodies	15 (0.09%)	72 (0.09%)	0.669665	1	ko00072	Metabolism	Lipid metabolism
Homologous recombination	188 (1.08%)	862 (1.11%)	0.674675	1	ko03440	Genetic Information Processing	Replication and repair
Starch and sucrose metabolism	463 (2.66%)	2111 (2.71%)	0.707056	1	ko00500	Metabolism	Carbohydrate metabolism
Linoleic acid metabolism	33 (0.19%)	159 (0.2%)	0.719573	1	ko00591	Metabolism	Lipid metabolism
Carotenoid biosynthesis	70 (0.4%)	331 (0.43%)	0.727648	1	ko00906	Metabolism	Metabolism of terpenoids and polyketides
Cyanoamino acid metabolism	125 (0.72%)	586 (0.75%)	0.747769	1	ko00460	Metabolism	Metabolism of other amino acids
alpha-Linolenic acid metabolism	90 (0.52%)	429 (0.55%)	0.776768	1	ko00592	Metabolism	Lipid metabolism
Brassinosteroid biosynthesis	10 (0.06%)	53 (0.07%)	0.77916	1	ko00905	Metabolism	Metabolism of terpenoids and polyketides
Biosynthesis of unsaturated fatty acids	84 (0.48%)	402 (0.52%)	0.782578	1	ko01040	Metabolism	Lipid metabolism
Mismatch repair	189 (1.09%)	889 (1.14%)	0.80465	1	ko03430	Genetic Information Processing	Replication and repair
DNA replication	198 (1.14%)	936 (1.2%)	0.831119	1	ko03030	Genetic Information Processing	Replication and repair
Nucleotide excision repair	216 (1.24%)	1020 (1.31%)	0.836638	1	ko03420	Genetic Information Processing	Replication and repair
Phenylalanine, tyrosine and tryptophan biosynthesis	62 (0.36%)	308 (0.4%)	0.847719	1	ko00400	Metabolism	Amino acid metabolism
Glycosphingolipid biosynthesis - ganglio series	27 (0.16%)	141 (0.18%)	0.848349	1	ko00604	Metabolism	Glycan biosynthesis and metabolism
Other glycan degradation	86 (0.49%)	422 (0.54%)	0.855027	1	ko00511	Metabolism	Glycan biosynthesis and metabolism
Histidine metabolism	34 (0.2%)	176 (0.23%)	0.858862	1	ko00340	Metabolism	Amino acid metabolism
Protein export	60 (0.34%)	301 (0.39%)	0.86443	1	ko03060	Genetic Information Processing	Folding, sorting and degradation
Limonene and pinene degradation	77 (0.44%)	383 (0.49%)	0.873943	1	ko00903	Metabolism	Metabolism of terpenoids and polyketides
Glycerolipid metabolism	135 (0.78%)	656 (0.84%)	0.879688	1	ko00561	Metabolism	Lipid metabolism
Phenylpropanoid biosynthesis	337 (1.93%)	1589 (2.04%)	0.881679	1	ko00940	Metabolism	Biosynthesis of other secondary metabolites
Purine metabolism	362 (2.08%)	1707 (2.2%)	0.890135	1	ko00230	Metabolism	Nucleotide metabolism
Glycosaminoglycan degradation	38 (0.22%)	200 (0.26%)	0.894182	1	ko00531	Metabolism	Glycan biosynthesis and metabolism
Galactose metabolism	135 (0.78%)	662 (0.85%)	0.902621	1	ko00052	Metabolism	Carbohydrate metabolism
Degradation of aromatic compounds	20 (0.11%)	113 (0.15%)	0.908244	1	ko01220	Metabolism	Global and overview maps
Photosynthesis	29 (0.17%)	159 (0.2%)	0.91492	1	ko00195	Metabolism	Energy metabolism
Arginine biosynthesis	96 (0.55%)	484 (0.62%)	0.922641	1	ko00220	Metabolism	Amino acid metabolism
Sulfur relay system	13 (0.07%)	80 (0.1%)	0.93162	1	ko04122	Genetic Information Processing	Folding, sorting and degradation
Cutin, suberine and wax biosynthesis	41 (0.24%)	223 (0.29%)	0.938468	1	ko00073	Metabolism	Lipid metabolism
Arginine and proline metabolism	90 (0.52%)	461 (0.59%)	0.940293	1	ko00330	Metabolism	Amino acid metabolism
Lysine degradation	70 (0.4%)	366 (0.47%)	0.943756	1	ko00310	Metabolism	Amino acid metabolism
Nicotinate and nicotinamide metabolism	24 (0.14%)	141 (0.18%)	0.952618	1	ko00760	Metabolism	Metabolism of cofactors and vitamins
Glutathione metabolism	108 (0.62%)	552 (0.71%)	0.952704	1	ko00480	Metabolism	Metabolism of other amino acids
Proteasome	94 (0.54%)	487 (0.63%)	0.957261	1	ko03050	Genetic Information Processing	Folding, sorting and degradation
Thiamine metabolism	12 (0.07%)	79 (0.1%)	0.95808	1	ko00730	Metabolism	Metabolism of cofactors and vitamins
SNARE interactions in vesicular transport	37 (0.21%)	210 (0.27%)	0.962665	1	ko04130	Genetic Information Processing	Folding, sorting and degradation
Glycosylphosphatidylinositol(GPI)-anchor biosynthesis	11 (0.06%)	75 (0.1%)	0.965009	1	ko00563	Metabolism	Glycan biosynthesis and metabolism
Glycine, serine and threonine metabolism	140 (0.8%)	715 (0.92%)	0.970161	1	ko00260	Metabolism	Amino acid metabolism
Monoterpenoid biosynthesis	17 (0.1%)	110 (0.14%)	0.972983	1	ko00902	Metabolism	Metabolism of terpenoids and polyketides
Glycosphingolipid biosynthesis - globo series	6 (0.03%)	50 (0.06%)	0.980001	1	ko00603	Metabolism	Glycan biosynthesis and metabolism
Sesquiterpenoid and triterpenoid biosynthesis	32 (0.18%)	194 (0.25%)	0.983073	1	ko00909	Metabolism	Metabolism of terpenoids and polyketides
Selenocompound metabolism	32 (0.18%)	196 (0.25%)	0.985854	1	ko00450	Metabolism	Metabolism of other amino acids
Porphyrin and chlorophyll metabolism	66 (0.38%)	370 (0.48%)	0.986791	1	ko00860	Metabolism	Metabolism of cofactors and vitamins
Glycolysis / Gluconeogenesis	297 (1.71%)	1483 (1.91%)	0.988335	1	ko00010	Metabolism	Carbohydrate metabolism
Tropane, piperidine and pyridine alkaloid biosynthesis	51 (0.29%)	298 (0.38%)	0.9899	1	ko00960	Metabolism	Biosynthesis of other secondary metabolites
Alanine, aspartate and glutamate metabolism	117 (0.67%)	628 (0.81%)	0.990981	1	ko00250	Metabolism	Amino acid metabolism
Pentose phosphate pathway	124 (0.71%)	666 (0.86%)	0.992682	1	ko00030	Metabolism	Carbohydrate metabolism
Cysteine and methionine metabolism	156 (0.9%)	824 (1.06%)	0.99349	1	ko00270	Metabolism	Amino acid metabolism
Taurine and hypotaurine metabolism	6 (0.03%)	57 (0.07%)	0.993691	1	ko00430	Metabolism	Metabolism of other amino acids
Fatty acid biosynthesis	71 (0.41%)	408 (0.52%)	0.994633	1	ko00061	Metabolism	Lipid metabolism
Amino sugar and nucleotide sugar metabolism	239 (1.37%)	1229 (1.58%)	0.994963	1	ko00520	Metabolism	Carbohydrate metabolism
Sulfur metabolism	45 (0.26%)	276 (0.35%)	0.995166	1	ko00920	Metabolism	Energy metabolism
Arachidonic acid metabolism	33 (0.19%)	216 (0.28%)	0.996531	1	ko00590	Metabolism	Lipid metabolism
Biotin metabolism	25 (0.14%)	174 (0.22%)	0.997099	1	ko00780	Metabolism	Metabolism of cofactors and vitamins
Pyruvate metabolism	195 (1.12%)	1031 (1.33%)	0.997349	1	ko00620	Metabolism	Carbohydrate metabolism
Fatty acid elongation	26 (0.15%)	181 (0.23%)	0.997536	1	ko00062	Metabolism	Lipid metabolism
Terpenoid backbone biosynthesis	65 (0.37%)	389 (0.5%)	0.997777	1	ko00900	Metabolism	Metabolism of terpenoids and polyketides
Peroxisome	139 (0.8%)	762 (0.98%)	0.997952	1	ko04146	Cellular Processes	Transport and catabolism
Glyoxylate and dicarboxylate metabolism	140 (0.8%)	776 (1%)	0.998809	1	ko00630	Metabolism	Carbohydrate metabolism
Fructose and mannose metabolism	110 (0.63%)	630 (0.81%)	0.999078	1	ko00051	Metabolism	Carbohydrate metabolism
Valine, leucine and isoleucine degradation	98 (0.56%)	574 (0.74%)	0.999345	1	ko00280	Metabolism	Amino acid metabolism
Fatty acid metabolism	151 (0.87%)	845 (1.09%)	0.999508	1	ko01212	Metabolism	Global and overview maps
Carbon fixation in photosynthetic organisms	131 (0.75%)	747 (0.96%)	0.999571	1	ko00710	Metabolism	Energy metabolism
Steroid biosynthesis	48 (0.28%)	324 (0.42%)	0.999768	1	ko00100	Metabolism	Lipid metabolism
Fatty acid degradation	78 (0.45%)	484 (0.62%)	0.99977	1	ko00071	Metabolism	Lipid metabolism
beta-Alanine metabolism	73 (0.42%)	460 (0.59%)	0.999811	1	ko00410	Metabolism	Metabolism of other amino acids
Citrate cycle (TCA cycle)	106 (0.61%)	638 (0.82%)	0.999885	1	ko00020	Metabolism	Carbohydrate metabolism
Biosynthesis of amino acids	493 (2.83%)	2539 (3.27%)	0.99991	1	ko01230	Metabolism	Global and overview maps
Propanoate metabolism	62 (0.36%)	417 (0.54%)	0.999957	1	ko00640	Metabolism	Carbohydrate metabolism
Biosynthesis of secondary metabolites	2020 (11.6%)	9709 (12.49%)	0.999976	1	ko01110	Metabolism	Global and overview maps
Tryptophan metabolism	45 (0.26%)	350 (0.45%)	0.999998	1	ko00380	Metabolism	Amino acid metabolism
Vitamin B6 metabolism	5 (0.03%)	92 (0.12%)	0.999998	1	ko00750	Metabolism	Metabolism of cofactors and vitamins
Metabolic pathways	3443 (19.77%)	17091 (21.98%)	1	1	ko01100	Metabolism	Global and overview maps
Ribosome	609 (3.5%)	4677 (6.01%)	1	1	ko03010	Genetic Information Processing	Translation
Phagosome	160 (0.92%)	1050 (1.35%)	1	1	ko04145	Cellular Processes	Transport and catabolism
Oxidative phosphorylation	237 (1.36%)	1507 (1.94%)	1	1	ko00190	Metabolism	Energy metabolism
Carbon metabolism	450 (2.58%)	2598 (3.34%)	1	1	ko01200	Metabolism	Global and overview maps
