# Supplementary material for: Comparative Transcriptome Analysis of Waterlogging-Sensitive and Waterlogging-Tolerant Chrysanthemum morifolium Cultivars under Waterlogging Stress and Reoxygenation Conditions
Source: Int J Mol Sci. 2018 May 14;19(5):1455. doi: 10.3390/ijms19051455 (PMC5983694; doi:10.3390/ijms19051455)
Supplement: Supplementary file 1 [file ijms-19-01455-s001.zip › ijms-299114-sup/S18.xls]

## Sheet: Sheet1
Pathway	DEGs genes with pathway annotation (13691)	All genes with pathway annotation (77756)	Pvalue	Qvalue	Pathway ID	Level 1	Level 2
Plant hormone signal transduction	508 (3.71%)	1933 (2.49%)	4.22064e-22	5.69787e-20	ko04075	Environmental Information Processing	Signal transduction
Plant-pathogen interaction	800 (5.84%)	3460 (4.45%)	2.31247e-17	1.56092e-15	ko04626	Organismal Systems	Environmental adaptation
Flavonoid biosynthesis	155 (1.13%)	505 (0.65%)	4.58825e-13	2.06471e-11	ko00941	Metabolism	Biosynthesis of other secondary metabolites
Isoflavonoid biosynthesis	68 (0.5%)	180 (0.23%)	1.14071e-10	3.8499e-09	ko00943	Metabolism	Biosynthesis of other secondary metabolites
Stilbenoid, diarylheptanoid and gingerol biosynthesis	140 (1.02%)	484 (0.62%)	5.66106e-10	1.52848e-08	ko00945	Metabolism	Biosynthesis of other secondary metabolites
Flavone and flavonol biosynthesis	74 (0.54%)	210 (0.27%)	7.36925e-10	1.65808e-08	ko00944	Metabolism	Biosynthesis of other secondary metabolites
Phenylpropanoid biosynthesis	370 (2.7%)	1589 (2.04%)	4.15049e-09	8.00453e-08	ko00940	Metabolism	Biosynthesis of other secondary metabolites
Biosynthesis of secondary metabolites	1903 (13.9%)	9709 (12.49%)	2.77795e-08	4.68779e-07	ko01110	Metabolism	Global and overview maps
Tyrosine metabolism	128 (0.93%)	473 (0.61%)	2.02579e-07	3.03869e-06	ko00350	Metabolism	Amino acid metabolism
Glycerophospholipid metabolism	198 (1.45%)	844 (1.09%)	9.06965e-06	0.00012244	ko00564	Metabolism	Lipid metabolism
Pentose and glucuronate interconversions	221 (1.61%)	967 (1.24%)	1.7941e-05	0.000215105	ko00040	Metabolism	Carbohydrate metabolism
Mismatch repair	205 (1.5%)	889 (1.14%)	1.9882e-05	0.000215105	ko03430	Genetic Information Processing	Replication and repair
Zeatin biosynthesis	70 (0.51%)	247 (0.32%)	2.07138e-05	0.000215105	ko00908	Metabolism	Metabolism of terpenoids and polyketides
alpha-Linolenic acid metabolism	109 (0.8%)	429 (0.55%)	3.12598e-05	0.000301434	ko00592	Metabolism	Lipid metabolism
Sphingolipid metabolism	89 (0.65%)	337 (0.43%)	3.5341e-05	0.000318069	ko00600	Metabolism	Lipid metabolism
DNA replication	208 (1.52%)	936 (1.2%)	0.000169234	0.00142792	ko03030	Genetic Information Processing	Replication and repair
Diterpenoid biosynthesis	74 (0.54%)	283 (0.36%)	0.000210305	0.00167007	ko00904	Metabolism	Metabolism of terpenoids and polyketides
Carotenoid biosynthesis	84 (0.61%)	331 (0.43%)	0.000242667	0.00182	ko00906	Metabolism	Metabolism of terpenoids and polyketides
Isoquinoline alkaloid biosynthesis	77 (0.56%)	299 (0.38%)	0.000264991	0.00187355	ko00950	Metabolism	Biosynthesis of other secondary metabolites
Sesquiterpenoid and triterpenoid biosynthesis	54 (0.39%)	194 (0.25%)	0.000277564	0.00187355	ko00909	Metabolism	Metabolism of terpenoids and polyketides
Starch and sucrose metabolism	432 (3.16%)	2111 (2.71%)	0.000331788	0.00213292	ko00500	Metabolism	Carbohydrate metabolism
Lysine biosynthesis	56 (0.41%)	205 (0.26%)	0.00036425	0.00223517	ko00300	Metabolism	Amino acid metabolism
Anthocyanin biosynthesis	22 (0.16%)	61 (0.08%)	0.000452046	0.00265331	ko00942	Metabolism	Biosynthesis of other secondary metabolites
Homologous recombination	189 (1.38%)	862 (1.11%)	0.000645709	0.00363211	ko03440	Genetic Information Processing	Replication and repair
Ascorbate and aldarate metabolism	111 (0.81%)	484 (0.62%)	0.00166739	0.00900392	ko00053	Metabolism	Carbohydrate metabolism
Limonene and pinene degradation	90 (0.66%)	383 (0.49%)	0.00205112	0.01065	ko00903	Metabolism	Metabolism of terpenoids and polyketides
Monobactam biosynthesis	45 (0.33%)	170 (0.22%)	0.00253525	0.0126661	ko00261	Metabolism	Biosynthesis of other secondary metabolites
Cyanoamino acid metabolism	130 (0.95%)	586 (0.75%)	0.00262705	0.0126661	ko00460	Metabolism	Metabolism of other amino acids
Ether lipid metabolism	76 (0.56%)	320 (0.41%)	0.00323052	0.0150386	ko00565	Metabolism	Lipid metabolism
Linoleic acid metabolism	42 (0.31%)	159 (0.2%)	0.00358661	0.0161398	ko00591	Metabolism	Lipid metabolism
Porphyrin and chlorophyll metabolism	85 (0.62%)	370 (0.48%)	0.00507201	0.0220878	ko00860	Metabolism	Metabolism of cofactors and vitamins
Circadian rhythm - plant	93 (0.68%)	414 (0.53%)	0.00675345	0.0284911	ko04712	Organismal Systems	Environmental adaptation
Nucleotide excision repair	210 (1.53%)	1020 (1.31%)	0.00748159	0.0306065	ko03420	Genetic Information Processing	Replication and repair
Endocytosis	612 (4.47%)	3187 (4.1%)	0.00890321	0.035351	ko04144	Cellular Processes	Transport and catabolism
Nitrogen metabolism	105 (0.77%)	491 (0.63%)	0.0176967	0.0682587	ko00910	Metabolism	Energy metabolism
Insulin resistance	123 (0.9%)	588 (0.76%)	0.0213241	0.0781026	ko04931	Human Diseases	Endocrine and metabolic diseases
Phenylalanine metabolism	88 (0.64%)	407 (0.52%)	0.0214059	0.0781026	ko00360	Metabolism	Amino acid metabolism
Glycosaminoglycan degradation	46 (0.34%)	200 (0.26%)	0.031022	0.107473	ko00531	Metabolism	Glycan biosynthesis and metabolism
Nicotinate and nicotinamide metabolism	34 (0.25%)	141 (0.18%)	0.0310477	0.107473	ko00760	Metabolism	Metabolism of cofactors and vitamins
Metabolic pathways	3086 (22.54%)	17091 (21.98%)	0.041879	0.141342	ko01100	Metabolism	Global and overview maps
Other glycan degradation	88 (0.64%)	422 (0.54%)	0.0476598	0.152717	ko00511	Metabolism	Glycan biosynthesis and metabolism
Glycosphingolipid biosynthesis - ganglio series	33 (0.24%)	141 (0.18%)	0.048453	0.152717	ko00604	Metabolism	Glycan biosynthesis and metabolism
Protein processing in endoplasmic reticulum	563 (4.11%)	3001 (3.86%)	0.0486432	0.152717	ko04141	Genetic Information Processing	Folding, sorting and degradation
Ubiquinone and other terpenoid-quinone biosynthesis	66 (0.48%)	310 (0.4%)	0.0539965	0.165671	ko00130	Metabolism	Metabolism of cofactors and vitamins
Degradation of aromatic compounds	27 (0.2%)	113 (0.15%)	0.0553432	0.16603	ko01220	Metabolism	Global and overview maps
Regulation of autophagy	104 (0.76%)	513 (0.66%)	0.0646713	0.189796	ko04140	Cellular Processes	Transport and catabolism
Riboflavin metabolism	22 (0.16%)	91 (0.12%)	0.0698009	0.197566	ko00740	Metabolism	Metabolism of cofactors and vitamins
Benzoxazinoid biosynthesis	17 (0.12%)	67 (0.09%)	0.0702457	0.197566	ko00402	Metabolism	Biosynthesis of other secondary metabolites
Glycerolipid metabolism	129 (0.94%)	656 (0.84%)	0.091817	0.252965	ko00561	Metabolism	Lipid metabolism
Phosphatidylinositol signaling system	118 (0.86%)	601 (0.77%)	0.105743	0.285505	ko04070	Environmental Information Processing	Signal transduction
Betalain biosynthesis	3 (0.02%)	7 (0.01%)	0.109445	0.289707	ko00965	Metabolism	Biosynthesis of other secondary metabolites
Taurine and hypotaurine metabolism	14 (0.1%)	57 (0.07%)	0.116514	0.295817	ko00430	Metabolism	Metabolism of other amino acids
ABC transporters	149 (1.09%)	772 (0.99%)	0.117082	0.295817	ko02010	Environmental Information Processing	Membrane transport
Lipoic acid metabolism	10 (0.07%)	38 (0.05%)	0.118327	0.295817	ko00785	Metabolism	Metabolism of cofactors and vitamins
Glutathione metabolism	108 (0.79%)	552 (0.71%)	0.124625	0.305897	ko00480	Metabolism	Metabolism of other amino acids
Aminoacyl-tRNA biosynthesis	173 (1.26%)	911 (1.17%)	0.145183	0.349996	ko00970	Genetic Information Processing	Translation
Ubiquitin mediated proteolysis	236 (1.72%)	1260 (1.62%)	0.154518	0.365964	ko04120	Genetic Information Processing	Folding, sorting and degradation
Tropane, piperidine and pyridine alkaloid biosynthesis	59 (0.43%)	298 (0.38%)	0.178386	0.41521	ko00960	Metabolism	Biosynthesis of other secondary metabolites
Brassinosteroid biosynthesis	12 (0.09%)	53 (0.07%)	0.212528	0.479398	ko00905	Metabolism	Metabolism of terpenoids and polyketides
Phenylalanine, tyrosine and tryptophan biosynthesis	60 (0.44%)	308 (0.4%)	0.213066	0.479398	ko00400	Metabolism	Amino acid metabolism
Cutin, suberine and wax biosynthesis	44 (0.32%)	223 (0.29%)	0.225408	0.498853	ko00073	Metabolism	Lipid metabolism
Synthesis and degradation of ketone bodies	15 (0.11%)	72 (0.09%)	0.27872	0.60689	ko00072	Metabolism	Lipid metabolism
Galactose metabolism	122 (0.89%)	662 (0.85%)	0.303621	0.650617	ko00052	Metabolism	Carbohydrate metabolism
beta-Alanine metabolism	85 (0.62%)	460 (0.59%)	0.329641	0.695336	ko00410	Metabolism	Metabolism of other amino acids
Glycine, serine and threonine metabolism	129 (0.94%)	715 (0.92%)	0.394843	0.820058	ko00260	Metabolism	Amino acid metabolism
Amino sugar and nucleotide sugar metabolism	220 (1.61%)	1229 (1.58%)	0.404541	0.827469	ko00520	Metabolism	Carbohydrate metabolism
Glucosinolate biosynthesis	19 (0.14%)	102 (0.13%)	0.433301	0.87307	ko00966	Metabolism	Biosynthesis of other secondary metabolites
Arachidonic acid metabolism	39 (0.28%)	216 (0.28%)	0.459097	0.909556	ko00590	Metabolism	Lipid metabolism
Folate biosynthesis	16 (0.12%)	87 (0.11%)	0.467518	0.909556	ko00790	Metabolism	Metabolism of cofactors and vitamins
Other types of O-glycan biosynthesis	17 (0.12%)	93 (0.12%)	0.474678	0.909556	ko00514	Metabolism	Glycan biosynthesis and metabolism
Base excision repair	70 (0.51%)	393 (0.51%)	0.478359	0.909556	ko03410	Genetic Information Processing	Replication and repair
C5-Branched dibasic acid metabolism	15 (0.11%)	84 (0.11%)	0.520782	0.964724	ko00660	Metabolism	Carbohydrate metabolism
Photosynthesis - antenna proteins	8 (0.06%)	44 (0.06%)	0.52173	0.964724	ko00196	Metabolism	Energy metabolism
Glycosphingolipid biosynthesis - globo series	9 (0.07%)	50 (0.06%)	0.528812	0.964724	ko00603	Metabolism	Glycan biosynthesis and metabolism
Inositol phosphate metabolism	83 (0.61%)	475 (0.61%)	0.549577	0.989239	ko00562	Metabolism	Carbohydrate metabolism
Vitamin B6 metabolism	16 (0.12%)	92 (0.12%)	0.564521	1	ko00750	Metabolism	Metabolism of cofactors and vitamins
Fatty acid biosynthesis	70 (0.51%)	408 (0.52%)	0.61489	1	ko00061	Metabolism	Lipid metabolism
Arginine biosynthesis	83 (0.61%)	484 (0.62%)	0.623321	1	ko00220	Metabolism	Amino acid metabolism
Thiamine metabolism	13 (0.09%)	79 (0.1%)	0.651515	1	ko00730	Metabolism	Metabolism of cofactors and vitamins
Biosynthesis of unsaturated fatty acids	68 (0.5%)	402 (0.52%)	0.662539	1	ko01040	Metabolism	Lipid metabolism
SNARE interactions in vesicular transport	35 (0.26%)	210 (0.27%)	0.667616	1	ko04130	Genetic Information Processing	Folding, sorting and degradation
Sulfur relay system	13 (0.09%)	80 (0.1%)	0.670054	1	ko04122	Genetic Information Processing	Folding, sorting and degradation
N-Glycan biosynthesis	47 (0.34%)	282 (0.36%)	0.68475	1	ko00510	Metabolism	Glycan biosynthesis and metabolism
Indole alkaloid biosynthesis	6 (0.04%)	39 (0.05%)	0.706154	1	ko00901	Metabolism	Biosynthesis of other secondary metabolites
Caffeine metabolism	4 (0.03%)	27 (0.03%)	0.72496	1	ko00232	Metabolism	Biosynthesis of other secondary metabolites
One carbon pool by folate	22 (0.16%)	138 (0.18%)	0.729393	1	ko00670	Metabolism	Metabolism of cofactors and vitamins
Terpenoid backbone biosynthesis	64 (0.47%)	389 (0.5%)	0.744856	1	ko00900	Metabolism	Metabolism of terpenoids and polyketides
Fructose and mannose metabolism	105 (0.77%)	630 (0.81%)	0.748255	1	ko00051	Metabolism	Carbohydrate metabolism
Pentose phosphate pathway	110 (0.8%)	666 (0.86%)	0.785108	1	ko00030	Metabolism	Carbohydrate metabolism
Alanine, aspartate and glutamate metabolism	103 (0.75%)	628 (0.81%)	0.801355	1	ko00250	Metabolism	Amino acid metabolism
Butanoate metabolism	35 (0.26%)	233 (0.3%)	0.870755	1	ko00650	Metabolism	Carbohydrate metabolism
Selenocompound metabolism	29 (0.21%)	196 (0.25%)	0.871894	1	ko00450	Metabolism	Metabolism of other amino acids
Fatty acid metabolism	136 (0.99%)	845 (1.09%)	0.887081	1	ko01212	Metabolism	Global and overview maps
Monoterpenoid biosynthesis	15 (0.11%)	110 (0.14%)	0.891742	1	ko00902	Metabolism	Metabolism of terpenoids and polyketides
Vancomycin resistance	1 (0.01%)	12 (0.02%)	0.902149	1	ko01502	Human Diseases	Drug resistance
Tryptophan metabolism	53 (0.39%)	350 (0.45%)	0.902278	1	ko00380	Metabolism	Amino acid metabolism
Pantothenate and CoA biosynthesis	37 (0.27%)	253 (0.33%)	0.910858	1	ko00770	Metabolism	Metabolism of cofactors and vitamins
Fatty acid degradation	74 (0.54%)	484 (0.62%)	0.921719	1	ko00071	Metabolism	Lipid metabolism
Spliceosome	517 (3.78%)	3113 (4%)	0.936417	1	ko03040	Genetic Information Processing	Transcription
Propanoate metabolism	62 (0.45%)	417 (0.54%)	0.940379	1	ko00640	Metabolism	Carbohydrate metabolism
Steroid biosynthesis	47 (0.34%)	324 (0.42%)	0.941334	1	ko00100	Metabolism	Lipid metabolism
Non-homologous end-joining	5 (0.04%)	48 (0.06%)	0.941576	1	ko03450	Genetic Information Processing	Replication and repair
Biotin metabolism	23 (0.17%)	174 (0.22%)	0.951805	1	ko00780	Metabolism	Metabolism of cofactors and vitamins
Arginine and proline metabolism	68 (0.5%)	461 (0.59%)	0.955707	1	ko00330	Metabolism	Amino acid metabolism
Glycolysis / Gluconeogenesis	237 (1.73%)	1483 (1.91%)	0.956273	1	ko00010	Metabolism	Carbohydrate metabolism
Carbon fixation in photosynthetic organisms	114 (0.83%)	747 (0.96%)	0.961026	1	ko00710	Metabolism	Energy metabolism
Photosynthesis	20 (0.15%)	159 (0.2%)	0.966252	1	ko00195	Metabolism	Energy metabolism
RNA polymerase	103 (0.75%)	693 (0.89%)	0.976618	1	ko03020	Genetic Information Processing	Transcription
Biosynthesis of amino acids	410 (2.99%)	2539 (3.27%)	0.977586	1	ko01230	Metabolism	Global and overview maps
Cysteine and methionine metabolism	123 (0.9%)	824 (1.06%)	0.982655	1	ko00270	Metabolism	Amino acid metabolism
Sulfur metabolism	36 (0.26%)	276 (0.35%)	0.983773	1	ko00920	Metabolism	Energy metabolism
Fatty acid elongation	21 (0.15%)	181 (0.23%)	0.98991	1	ko00062	Metabolism	Lipid metabolism
Valine, leucine and isoleucine biosynthesis	27 (0.2%)	225 (0.29%)	0.991727	1	ko00290	Metabolism	Amino acid metabolism
Lysine degradation	46 (0.34%)	366 (0.47%)	0.996596	1	ko00310	Metabolism	Amino acid metabolism
RNA degradation	202 (1.48%)	1355 (1.74%)	0.996717	1	ko03018	Genetic Information Processing	Folding, sorting and degradation
2-Oxocarboxylic acid metabolism	85 (0.62%)	626 (0.81%)	0.997371	1	ko01210	Metabolism	Global and overview maps
Glyoxylate and dicarboxylate metabolism	108 (0.79%)	776 (1%)	0.997702	1	ko00630	Metabolism	Carbohydrate metabolism
Pyrimidine metabolism	203 (1.48%)	1388 (1.79%)	0.998828	1	ko00240	Metabolism	Nucleotide metabolism
Histidine metabolism	17 (0.12%)	176 (0.23%)	0.998942	1	ko00340	Metabolism	Amino acid metabolism
mRNA surveillance pathway	261 (1.91%)	1754 (2.26%)	0.999109	1	ko03015	Genetic Information Processing	Translation
Valine, leucine and isoleucine degradation	73 (0.53%)	574 (0.74%)	0.999449	1	ko00280	Metabolism	Amino acid metabolism
Protein export	33 (0.24%)	301 (0.39%)	0.999486	1	ko03060	Genetic Information Processing	Folding, sorting and degradation
Pyruvate metabolism	143 (1.04%)	1031 (1.33%)	0.999522	1	ko00620	Metabolism	Carbohydrate metabolism
Peroxisome	100 (0.73%)	762 (0.98%)	0.999698	1	ko04146	Cellular Processes	Transport and catabolism
Ribosome biogenesis in eukaryotes	157 (1.15%)	1136 (1.46%)	0.999779	1	ko03008	Genetic Information Processing	Translation
Basal transcription factors	52 (0.38%)	458 (0.59%)	0.99992	1	ko03022	Genetic Information Processing	Transcription
Glycosylphosphatidylinositol(GPI)-anchor biosynthesis	3 (0.02%)	75 (0.1%)	0.99993	1	ko00563	Metabolism	Glycan biosynthesis and metabolism
RNA transport	439 (3.21%)	2949 (3.79%)	0.999975	1	ko03013	Genetic Information Processing	Translation
Proteasome	54 (0.39%)	487 (0.63%)	0.999976	1	ko03050	Genetic Information Processing	Folding, sorting and degradation
Phagosome	133 (0.97%)	1050 (1.35%)	0.999996	1	ko04145	Cellular Processes	Transport and catabolism
Purine metabolism	232 (1.69%)	1707 (2.2%)	0.999998	1	ko00230	Metabolism	Nucleotide metabolism
Carbon metabolism	368 (2.69%)	2598 (3.34%)	0.999999	1	ko01200	Metabolism	Global and overview maps
Ribosome	319 (2.33%)	4677 (6.01%)	1	1	ko03010	Genetic Information Processing	Translation
Oxidative phosphorylation	177 (1.29%)	1507 (1.94%)	1	1	ko00190	Metabolism	Energy metabolism
Citrate cycle (TCA cycle)	59 (0.43%)	638 (0.82%)	1	1	ko00020	Metabolism	Carbohydrate metabolism
