# Supplementary material for: Comparative Transcriptome Analysis of Waterlogging-Sensitive and Waterlogging-Tolerant Chrysanthemum morifolium Cultivars under Waterlogging Stress and Reoxygenation Conditions
Source: Int J Mol Sci. 2018 May 14;19(5):1455. doi: 10.3390/ijms19051455 (PMC5983694; doi:10.3390/ijms19051455)
Supplement: Supplementary file 1 [file ijms-19-01455-s001.zip › ijms-299114-sup/S19.xls]

## Sheet: Sheet1
Pathway	DEGs genes with pathway annotation (13053)	All genes with pathway annotation (77756)	Pvalue	Qvalue	Pathway ID	Level 1	Level 2
Mismatch repair	240 (1.84%)	889 (1.14%)	1.05351e-14	7.91178e-13	ko03430	Genetic Information Processing	Replication and repair
Homologous recombination	234 (1.79%)	862 (1.11%)	1.18086e-14	7.91178e-13	ko03440	Genetic Information Processing	Replication and repair
DNA replication	244 (1.87%)	936 (1.2%)	3.84562e-13	1.71771e-11	ko03030	Genetic Information Processing	Replication and repair
Nucleotide excision repair	257 (1.97%)	1020 (1.31%)	4.73801e-12	1.58723e-10	ko03420	Genetic Information Processing	Replication and repair
Flavone and flavonol biosynthesis	67 (0.51%)	210 (0.27%)	5.65325e-08	1.51507e-06	ko00944	Metabolism	Biosynthesis of other secondary metabolites
Ubiquinone and other terpenoid-quinone biosynthesis	87 (0.67%)	310 (0.4%)	4.66708e-07	1.04232e-05	ko00130	Metabolism	Metabolism of cofactors and vitamins
Flavonoid biosynthesis	120 (0.92%)	505 (0.65%)	3.59504e-05	0.000688194	ko00941	Metabolism	Biosynthesis of other secondary metabolites
Pentose and glucuronate interconversions	208 (1.59%)	967 (1.24%)	7.45929e-05	0.00124943	ko00040	Metabolism	Carbohydrate metabolism
Zeatin biosynthesis	65 (0.5%)	247 (0.32%)	0.000102727	0.00152949	ko00908	Metabolism	Metabolism of terpenoids and polyketides
Biosynthesis of secondary metabolites	1757 (13.46%)	9709 (12.49%)	0.000132779	0.00177924	ko01110	Metabolism	Global and overview maps
Plant hormone signal transduction	383 (2.93%)	1933 (2.49%)	0.000228985	0.00278945	ko04075	Environmental Information Processing	Signal transduction
Tyrosine metabolism	107 (0.82%)	473 (0.61%)	0.000629204	0.00702611	ko00350	Metabolism	Amino acid metabolism
Phenylalanine, tyrosine and tryptophan biosynthesis	74 (0.57%)	308 (0.4%)	0.000716027	0.00738059	ko00400	Metabolism	Amino acid metabolism
Isoquinoline alkaloid biosynthesis	72 (0.55%)	299 (0.38%)	0.000782532	0.00748995	ko00950	Metabolism	Biosynthesis of other secondary metabolites
Isoflavonoid biosynthesis	47 (0.36%)	180 (0.23%)	0.00102526	0.00915897	ko00943	Metabolism	Biosynthesis of other secondary metabolites
Starch and sucrose metabolism	407 (3.12%)	2111 (2.71%)	0.00122887	0.0102918	ko00500	Metabolism	Carbohydrate metabolism
Ascorbate and aldarate metabolism	107 (0.82%)	484 (0.62%)	0.0014329	0.0109003	ko00053	Metabolism	Carbohydrate metabolism
Phenylalanine metabolism	92 (0.7%)	407 (0.52%)	0.00146423	0.0109003	ko00360	Metabolism	Amino acid metabolism
Stilbenoid, diarylheptanoid and gingerol biosynthesis	105 (0.8%)	484 (0.62%)	0.00294497	0.0207698	ko00945	Metabolism	Biosynthesis of other secondary metabolites
Endocytosis	592 (4.54%)	3187 (4.1%)	0.00342725	0.0229626	ko04144	Cellular Processes	Transport and catabolism
Plant-pathogen interaction	637 (4.88%)	3460 (4.45%)	0.00516325	0.0329464	ko04626	Organismal Systems	Environmental adaptation
Glutathione metabolism	116 (0.89%)	552 (0.71%)	0.00546342	0.0332772	ko00480	Metabolism	Metabolism of other amino acids
Photosynthesis - antenna proteins	14 (0.11%)	44 (0.06%)	0.0105846	0.0599918	ko00196	Metabolism	Energy metabolism
Ether lipid metabolism	70 (0.54%)	320 (0.41%)	0.0107448	0.0599918	ko00565	Metabolism	Lipid metabolism
ABC transporters	154 (1.18%)	772 (0.99%)	0.0115589	0.0619559	ko02010	Environmental Information Processing	Membrane transport
Lipoic acid metabolism	12 (0.09%)	38 (0.05%)	0.0183879	0.0929469	ko00785	Metabolism	Metabolism of cofactors and vitamins
Glycerophospholipid metabolism	165 (1.26%)	844 (1.09%)	0.0187281	0.0929469	ko00564	Metabolism	Lipid metabolism
Tropane, piperidine and pyridine alkaloid biosynthesis	64 (0.49%)	298 (0.38%)	0.020585	0.0985141	ko00960	Metabolism	Biosynthesis of other secondary metabolites
Diterpenoid biosynthesis	61 (0.47%)	283 (0.36%)	0.0217044	0.100289	ko00904	Metabolism	Metabolism of terpenoids and polyketides
Selenocompound metabolism	44 (0.34%)	196 (0.25%)	0.0243253	0.108653	ko00450	Metabolism	Metabolism of other amino acids
Benzoxazinoid biosynthesis	18 (0.14%)	67 (0.09%)	0.0252646	0.109208	ko00402	Metabolism	Biosynthesis of other secondary metabolites
Insulin resistance	117 (0.9%)	588 (0.76%)	0.0262642	0.109981	ko04931	Human Diseases	Endocrine and metabolic diseases
Alanine, aspartate and glutamate metabolism	124 (0.95%)	628 (0.81%)	0.0281723	0.114397	ko00250	Metabolism	Amino acid metabolism
Glycosaminoglycan degradation	44 (0.34%)	200 (0.26%)	0.0332793	0.13116	ko00531	Metabolism	Glycan biosynthesis and metabolism
Protein processing in endoplasmic reticulum	540 (4.14%)	3001 (3.86%)	0.0384822	0.147332	ko04141	Genetic Information Processing	Folding, sorting and degradation
Aminoacyl-tRNA biosynthesis	172 (1.32%)	911 (1.17%)	0.0504902	0.187936	ko00970	Genetic Information Processing	Translation
Monobactam biosynthesis	37 (0.28%)	170 (0.22%)	0.0544644	0.197249	ko00261	Metabolism	Biosynthesis of other secondary metabolites
Limonene and pinene degradation	76 (0.58%)	383 (0.49%)	0.0645966	0.227788	ko00903	Metabolism	Metabolism of terpenoids and polyketides
Cyanoamino acid metabolism	112 (0.86%)	586 (0.75%)	0.0743769	0.255551	ko00460	Metabolism	Metabolism of other amino acids
Base excision repair	77 (0.59%)	393 (0.51%)	0.0791901	0.265287	ko03410	Genetic Information Processing	Replication and repair
Sesquiterpenoid and triterpenoid biosynthesis	40 (0.31%)	194 (0.25%)	0.0935425	0.305724	ko00909	Metabolism	Metabolism of terpenoids and polyketides
Proteasome	92 (0.7%)	487 (0.63%)	0.118877	0.379275	ko03050	Genetic Information Processing	Folding, sorting and degradation
Carotenoid biosynthesis	64 (0.49%)	331 (0.43%)	0.122163	0.380695	ko00906	Metabolism	Metabolism of terpenoids and polyketides
Degradation of aromatic compounds	24 (0.18%)	113 (0.15%)	0.128223	0.387775	ko01220	Metabolism	Global and overview maps
Arginine biosynthesis	91 (0.7%)	484 (0.62%)	0.130223	0.387775	ko00220	Metabolism	Amino acid metabolism
alpha-Linolenic acid metabolism	81 (0.62%)	429 (0.55%)	0.136449	0.397482	ko00592	Metabolism	Lipid metabolism
Inositol phosphate metabolism	89 (0.68%)	475 (0.61%)	0.140732	0.401235	ko00562	Metabolism	Carbohydrate metabolism
Glycine, serine and threonine metabolism	130 (1%)	715 (0.92%)	0.170213	0.475179	ko00260	Metabolism	Amino acid metabolism
Biosynthesis of amino acids	444 (3.4%)	2539 (3.27%)	0.175311	0.479422	ko01230	Metabolism	Global and overview maps
Porphyrin and chlorophyll metabolism	69 (0.53%)	370 (0.48%)	0.185673	0.497603	ko00860	Metabolism	Metabolism of cofactors and vitamins
Metabolic pathways	2907 (22.27%)	17091 (21.98%)	0.192917	0.506879	ko01100	Metabolism	Global and overview maps
Lysine biosynthesis	39 (0.3%)	205 (0.26%)	0.219682	0.566103	ko00300	Metabolism	Amino acid metabolism
Pentose phosphate pathway	119 (0.91%)	666 (0.86%)	0.240968	0.609239	ko00030	Metabolism	Carbohydrate metabolism
Galactose metabolism	118 (0.9%)	662 (0.85%)	0.250958	0.622749	ko00052	Metabolism	Carbohydrate metabolism
Carbon fixation in photosynthetic organisms	132 (1.01%)	747 (0.96%)	0.271974	0.662628	ko00710	Metabolism	Energy metabolism
Non-homologous end-joining	10 (0.08%)	48 (0.06%)	0.278846	0.667238	ko03450	Genetic Information Processing	Replication and repair
beta-Alanine metabolism	82 (0.63%)	460 (0.59%)	0.292841	0.684802	ko00410	Metabolism	Metabolism of other amino acids
Glycolysis / Gluconeogenesis	257 (1.97%)	1483 (1.91%)	0.296407	0.684802	ko00010	Metabolism	Carbohydrate metabolism
Propanoate metabolism	74 (0.57%)	417 (0.54%)	0.318902	0.720991	ko00640	Metabolism	Carbohydrate metabolism
RNA polymerase	121 (0.93%)	693 (0.89%)	0.332046	0.720991	ko03020	Genetic Information Processing	Transcription
Nicotinate and nicotinamide metabolism	26 (0.2%)	141 (0.18%)	0.332443	0.720991	ko00760	Metabolism	Metabolism of cofactors and vitamins
Betalain biosynthesis	2 (0.02%)	7 (0.01%)	0.333593	0.720991	ko00965	Metabolism	Biosynthesis of other secondary metabolites
Thiamine metabolism	15 (0.11%)	79 (0.1%)	0.344111	0.731919	ko00730	Metabolism	Metabolism of cofactors and vitamins
Riboflavin metabolism	17 (0.13%)	91 (0.12%)	0.355499	0.744327	ko00740	Metabolism	Metabolism of cofactors and vitamins
One carbon pool by folate	25 (0.19%)	138 (0.18%)	0.371948	0.766784	ko00670	Metabolism	Metabolism of cofactors and vitamins
Brassinosteroid biosynthesis	10 (0.08%)	53 (0.07%)	0.397355	0.806751	ko00905	Metabolism	Metabolism of terpenoids and polyketides
Ubiquitin mediated proteolysis	215 (1.65%)	1260 (1.62%)	0.407365	0.814731	ko04120	Genetic Information Processing	Folding, sorting and degradation
Glycosphingolipid biosynthesis - ganglio series	25 (0.19%)	141 (0.18%)	0.416383	0.819755	ko00604	Metabolism	Glycan biosynthesis and metabolism
Spliceosome	527 (4.04%)	3113 (4%)	0.422113	0.819755	ko03040	Genetic Information Processing	Transcription
Fatty acid biosynthesis	70 (0.54%)	408 (0.52%)	0.441091	0.844375	ko00061	Metabolism	Lipid metabolism
Cysteine and methionine metabolism	140 (1.07%)	824 (1.06%)	0.452228	0.8535	ko00270	Metabolism	Amino acid metabolism
Indole alkaloid biosynthesis	7 (0.05%)	39 (0.05%)	0.488706	0.881678	ko00901	Metabolism	Biosynthesis of other secondary metabolites
Amino sugar and nucleotide sugar metabolism	207 (1.59%)	1229 (1.58%)	0.490995	0.881678	ko00520	Metabolism	Carbohydrate metabolism
Nitrogen metabolism	83 (0.64%)	491 (0.63%)	0.491077	0.881678	ko00910	Metabolism	Energy metabolism
Taurine and hypotaurine metabolism	10 (0.08%)	57 (0.07%)	0.493833	0.881678	ko00430	Metabolism	Metabolism of other amino acids
Other types of O-glycan biosynthesis	16 (0.12%)	93 (0.12%)	0.500056	0.881678	ko00514	Metabolism	Glycan biosynthesis and metabolism
Regulation of autophagy	86 (0.66%)	513 (0.66%)	0.524049	0.911982	ko04140	Cellular Processes	Transport and catabolism
Sulfur metabolism	46 (0.35%)	276 (0.35%)	0.546475	0.927355	ko00920	Metabolism	Energy metabolism
Arachidonic acid metabolism	36 (0.28%)	216 (0.28%)	0.54725	0.927355	ko00590	Metabolism	Lipid metabolism
Sphingolipid metabolism	56 (0.43%)	337 (0.43%)	0.556033	0.927355	ko00600	Metabolism	Lipid metabolism
Other glycan degradation	70 (0.54%)	422 (0.54%)	0.564058	0.927355	ko00511	Metabolism	Glycan biosynthesis and metabolism
Pyrimidine metabolism	231 (1.77%)	1388 (1.79%)	0.569085	0.927355	ko00240	Metabolism	Nucleotide metabolism
Anthocyanin biosynthesis	10 (0.08%)	61 (0.08%)	0.585897	0.927355	ko00942	Metabolism	Biosynthesis of other secondary metabolites
Monoterpenoid biosynthesis	18 (0.14%)	110 (0.14%)	0.586878	0.927355	ko00902	Metabolism	Metabolism of terpenoids and polyketides
Arginine and proline metabolism	76 (0.58%)	461 (0.59%)	0.588247	0.927355	ko00330	Metabolism	Amino acid metabolism
Folate biosynthesis	14 (0.11%)	87 (0.11%)	0.613218	0.95548	ko00790	Metabolism	Metabolism of cofactors and vitamins
Vancomycin resistance	2 (0.02%)	12 (0.02%)	0.622951	0.959488	ko01502	Human Diseases	Drug resistance
Carbon metabolism	429 (3.29%)	2598 (3.34%)	0.65643	0.999564	ko01200	Metabolism	Global and overview maps
Fructose and mannose metabolism	102 (0.78%)	630 (0.81%)	0.672385	1	ko00051	Metabolism	Carbohydrate metabolism
Phosphatidylinositol signaling system	97 (0.74%)	601 (0.77%)	0.681456	1	ko04070	Environmental Information Processing	Signal transduction
Terpenoid backbone biosynthesis	62 (0.47%)	389 (0.5%)	0.693563	1	ko00900	Metabolism	Metabolism of terpenoids and polyketides
Pyruvate metabolism	167 (1.28%)	1031 (1.33%)	0.707202	1	ko00620	Metabolism	Carbohydrate metabolism
Glyoxylate and dicarboxylate metabolism	124 (0.95%)	776 (1%)	0.741274	1	ko00630	Metabolism	Carbohydrate metabolism
Linoleic acid metabolism	24 (0.18%)	159 (0.2%)	0.746962	1	ko00591	Metabolism	Lipid metabolism
SNARE interactions in vesicular transport	32 (0.25%)	210 (0.27%)	0.752737	1	ko04130	Genetic Information Processing	Folding, sorting and degradation
Cutin, suberine and wax biosynthesis	34 (0.26%)	223 (0.29%)	0.756802	1	ko00073	Metabolism	Lipid metabolism
Glycerolipid metabolism	103 (0.79%)	656 (0.84%)	0.786886	1	ko00561	Metabolism	Lipid metabolism
Lysine degradation	56 (0.43%)	366 (0.47%)	0.796212	1	ko00310	Metabolism	Amino acid metabolism
Fatty acid metabolism	133 (1.02%)	845 (1.09%)	0.80592	1	ko01212	Metabolism	Global and overview maps
Steroid biosynthesis	49 (0.38%)	324 (0.42%)	0.808873	1	ko00100	Metabolism	Lipid metabolism
Circadian rhythm - plant	63 (0.48%)	414 (0.53%)	0.821423	1	ko04712	Organismal Systems	Environmental adaptation
Glucosinolate biosynthesis	14 (0.11%)	102 (0.13%)	0.831226	1	ko00966	Metabolism	Biosynthesis of other secondary metabolites
Tryptophan metabolism	52 (0.4%)	350 (0.45%)	0.851213	1	ko00380	Metabolism	Amino acid metabolism
C5-Branched dibasic acid metabolism	11 (0.08%)	84 (0.11%)	0.854818	1	ko00660	Metabolism	Carbohydrate metabolism
RNA degradation	212 (1.62%)	1355 (1.74%)	0.879766	1	ko03018	Genetic Information Processing	Folding, sorting and degradation
Purine metabolism	269 (2.06%)	1707 (2.2%)	0.882047	1	ko00230	Metabolism	Nucleotide metabolism
Sulfur relay system	10 (0.08%)	80 (0.1%)	0.88352	1	ko04122	Genetic Information Processing	Folding, sorting and degradation
Valine, leucine and isoleucine degradation	86 (0.66%)	574 (0.74%)	0.889445	1	ko00280	Metabolism	Amino acid metabolism
Photosynthesis	21 (0.16%)	159 (0.2%)	0.90913	1	ko00195	Metabolism	Energy metabolism
Biosynthesis of unsaturated fatty acids	58 (0.44%)	402 (0.52%)	0.911268	1	ko01040	Metabolism	Lipid metabolism
Butanoate metabolism	32 (0.25%)	233 (0.3%)	0.912149	1	ko00650	Metabolism	Carbohydrate metabolism
Fatty acid elongation	24 (0.18%)	181 (0.23%)	0.918253	1	ko00062	Metabolism	Lipid metabolism
Vitamin B6 metabolism	11 (0.08%)	92 (0.12%)	0.921463	1	ko00750	Metabolism	Metabolism of cofactors and vitamins
Fatty acid degradation	70 (0.54%)	484 (0.62%)	0.926319	1	ko00071	Metabolism	Lipid metabolism
Pantothenate and CoA biosynthesis	34 (0.26%)	253 (0.33%)	0.938077	1	ko00770	Metabolism	Metabolism of cofactors and vitamins
Glycosphingolipid biosynthesis - globo series	5 (0.04%)	50 (0.06%)	0.938389	1	ko00603	Metabolism	Glycan biosynthesis and metabolism
Phenylpropanoid biosynthesis	244 (1.87%)	1589 (2.04%)	0.94384	1	ko00940	Metabolism	Biosynthesis of other secondary metabolites
Biotin metabolism	22 (0.17%)	174 (0.22%)	0.945634	1	ko00780	Metabolism	Metabolism of cofactors and vitamins
Synthesis and degradation of ketone bodies	7 (0.05%)	72 (0.09%)	0.968633	1	ko00072	Metabolism	Lipid metabolism
mRNA surveillance pathway	266 (2.04%)	1754 (2.26%)	0.970519	1	ko03015	Genetic Information Processing	Translation
Basal transcription factors	62 (0.47%)	458 (0.59%)	0.975635	1	ko03022	Genetic Information Processing	Transcription
2-Oxocarboxylic acid metabolism	87 (0.67%)	626 (0.81%)	0.979035	1	ko01210	Metabolism	Global and overview maps
Phagosome	152 (1.16%)	1050 (1.35%)	0.981695	1	ko04145	Cellular Processes	Transport and catabolism
Histidine metabolism	20 (0.15%)	176 (0.23%)	0.982689	1	ko00340	Metabolism	Amino acid metabolism
N-Glycan biosynthesis	34 (0.26%)	282 (0.36%)	0.988969	1	ko00510	Metabolism	Glycan biosynthesis and metabolism
Ribosome biogenesis in eukaryotes	163 (1.25%)	1136 (1.46%)	0.989084	1	ko03008	Genetic Information Processing	Translation
Glycosylphosphatidylinositol(GPI)-anchor biosynthesis	6 (0.05%)	75 (0.1%)	0.991277	1	ko00563	Metabolism	Glycan biosynthesis and metabolism
Valine, leucine and isoleucine biosynthesis	25 (0.19%)	225 (0.29%)	0.993458	1	ko00290	Metabolism	Amino acid metabolism
Peroxisome	103 (0.79%)	762 (0.98%)	0.994395	1	ko04146	Cellular Processes	Transport and catabolism
Citrate cycle (TCA cycle)	83 (0.64%)	638 (0.82%)	0.996463	1	ko00020	Metabolism	Carbohydrate metabolism
RNA transport	434 (3.32%)	2949 (3.79%)	0.999151	1	ko03013	Genetic Information Processing	Translation
Oxidative phosphorylation	206 (1.58%)	1507 (1.94%)	0.999645	1	ko00190	Metabolism	Energy metabolism
Protein export	28 (0.21%)	301 (0.39%)	0.999932	1	ko03060	Genetic Information Processing	Folding, sorting and degradation
Ribosome	447 (3.42%)	4677 (6.01%)	1	1	ko03010	Genetic Information Processing	Translation
