# Supplementary material for: Comparative Transcriptome Analysis of Waterlogging-Sensitive and Waterlogging-Tolerant Chrysanthemum morifolium Cultivars under Waterlogging Stress and Reoxygenation Conditions
Source: Int J Mol Sci. 2018 May 14;19(5):1455. doi: 10.3390/ijms19051455 (PMC5983694; doi:10.3390/ijms19051455)
Supplement: Supplementary file 1 [file ijms-19-01455-s001.zip › ijms-299114-sup/S2.xls]

Unigene	Length	QCK 12 h+2 h-Expression	QW 12 h+2 h-Expression	log2FoldChange(QCK 12 h+2 h/QW 12 h+2 h)	Pvalue	FDR	Up/Down-Regulation(QW 12 h+2 h/QCK 12 h+2 h)
Unigene4477_All	1306	0.01	457.86	15.48261891	0	0	Up
Unigene5734_All	4116	0.01	354.82	15.11479971	0	0	Up
Unigene36792_All	762	0.01	76.82	12.90726625	8.37E-208	4.22E-206	Up
Unigene24480_All	4194	0.01	66.22	12.6930513	0	0	Up
Unigene39797_All	1146	0.01	48.88	12.25502857	1.46E-203	7.13E-202	Up
Unigene13788_All	415	0.01	42.81	12.06373212	8.60E-60	9.55E-59	Up
Unigene41075_All	1131	0.01	40.88	11.99717948	5.04E-168	1.90E-166	Up
Unigene39853_All	446	0.01	27.99	11.45069577	1.25E-42	1.01E-41	Up
Unigene13394_All	1825	0.01	27.2	11.40939094	1.43E-183	6.05E-182	Up
CL6822.Contig5_All	608	0.01	25.86	11.33650656	3.79E-55	3.89E-54	Up
CL129.Contig6_All	833	0.01	24.68	11.26912668	1.00E-73	1.38E-72	Up
Unigene100032_All	231	0.01	21.97	11.10131915	9.01E-16	3.60E-15	Up
Unigene89247_All	335	0.01	20.93	11.0313566	3.04E-23	1.55E-22	Up
CL20580.Contig21_All	265	0.01	19.28	10.91288934	3.55E-16	1.44E-15	Up
CL9025.Contig3_All	2333	0.01	18.23	10.83209885	3.95E-158	1.38E-156	Up
Unigene53826_All	1359	0.01	17.26	10.75321675	3.04E-86	4.97E-85	Up
Unigene56835_All	463	0.01	16.78	10.712527	7.06E-27	3.96E-26	Up
CL5835.Contig2_All	1436	0.01	16.46	10.68474862	4.73E-87	7.82E-86	Up
CL18831.Contig3_All	587	0.01	15.48	10.59618976	6.32E-32	4.04E-31	Up
CL18384.Contig3_All	1374	0.01	14.3	10.48179943	2.60E-72	3.50E-71	Up
CL1043.Contig6_All	1560	0.01	14.28	10.47978026	3.32E-82	5.14E-81	Up
CL18384.Contig4_All	227	0.01	14.25	10.4767462	4.06E-10	1.27E-09	Up
CL17719.Contig1_All	828	0.01	14.05	10.45635442	5.06E-42	4.03E-41	Up
Unigene100512_All	422	0.01	13.9	10.44086917	3.25E-20	1.51E-19	Up
CL19997.Contig100_All	538	0.01	13.52	10.40087944	1.83E-25	9.90E-25	Up
CL17719.Contig2_All	835	0.01	13.51	10.39981196	8.24E-41	6.38E-40	Up
CL1144.Contig3_All	273	0.01	13.35	10.38262403	6.18E-12	2.11E-11	Up
Unigene46547_All	534	0.01	13.33	10.38046107	4.63E-25	2.48E-24	Up
CL19997.Contig46_All	542	0.01	12.62	10.30149619	4.74E-24	2.46E-23	Up
Unigene18838_All	677	0.09	111.19	10.27081442	7.40E-262	5.15E-260	Up
Unigene98575_All	210	0.01	12.23	10.25620869	4.24E-08	1.18E-07	Up
Unigene76201_All	320	0.01	11.61	10.18115226	2.44E-12	8.47E-12	Up
Unigene91845_All	247	0.01	11.59	10.17866485	2.61E-09	7.81E-09	Up
Unigene100685_All	274	0.01	11.39	10.15355203	2.55E-10	8.08E-10	Up
CL27.Contig10_All	874	0.01	10.97	10.09934781	9.41E-35	6.40E-34	Up
Unigene10939_All	700	0.01	10.83	10.08081753	4.43E-27	2.50E-26	Up
CL129.Contig27_All	993	0.01	10.53	10.04028972	3.47E-38	2.55E-37	Up
CL19997.Contig97_All	257	0.01	10.52	10.03891899	6.61E-09	1.94E-08	Up
Unigene33080_All	225	0.01	10.3	10.00842862	1.71E-07	4.63E-07	Up
Unigene91802_All	220	0.01	10.28	10.00562455	2.73E-07	7.23E-07	Up
CL11812.Contig1_All	748	0.01	10.16	9.988684687	1.75E-27	9.98E-27	Up
Unigene41292_All	661	0.01	9.95	9.958552715	1.20E-23	6.18E-23	Up
Unigene30851_All	2988	0.01	9.87	9.946906274	1.78E-110	3.91E-109	Up
Unigene58645_All	467	0.01	9.66	9.915879379	9.01E-16	3.60E-15	Up
CL13962.Contig2_All	360	0.01	9.45	9.884170519	9.84E-12	3.33E-11	Up
Unigene58825_All	673	0.01	9.33	9.865733271	1.23E-22	6.13E-22	Up
CL19997.Contig105_All	508	0.01	9.2	9.845490051	1.40E-16	5.78E-16	Up
Unigene27730_All	393	0.01	9.17	9.840777924	1.53E-12	5.39E-12	Up
Unigene12301_All	1330	0.01	9.09	9.828136484	1.20E-44	1.01E-43	Up
Unigene39890_All	565	0.01	9.01	9.815383296	3.40E-18	1.48E-17	Up
Unigene32554_All	289	0.01	8.9	9.797661526	1.05E-08	3.06E-08	Up
Unigene100835_All	1203	0.01	8.78	9.77807713	5.41E-39	4.04E-38	Up
CL129.Contig33_All	1408	0.01	8.72	9.768184325	1.87E-45	1.59E-44	Up
CL15782.Contig1_All	313	0.01	8.65	9.756556323	4.15E-09	1.23E-08	Up
CL129.Contig98_All	956	0.01	8.29	9.695228291	6.75E-29	3.99E-28	Up
Unigene100394_All	223	0.01	8.27	9.691743519	4.44E-06	1.09E-05	Up
CL7764.Contig1_All	270	0.01	8.22	9.682994584	1.71E-07	4.63E-07	Up
CL11250.Contig6_All	501	0.01	8.2	9.6794801	1.47E-14	5.59E-14	Up
Unigene50847_All	652	0.01	8.15	9.670656249	3.33E-19	1.50E-18	Up
Unigene24200_All	1239	0.01	8.09	9.659995892	5.65E-37	4.04E-36	Up
Unigene100341_All	222	0.01	8.01	9.645658432	7.06E-06	1.70E-05	Up
Unigene13172_All	606	0.01	7.86	9.618385502	3.48E-17	1.47E-16	Up
Unigene56934_All	296	0.01	7.68	9.584962501	1.08E-07	2.93E-07	Up
Unigene28838_All	572	0.01	7.48	9.54689446	2.28E-15	9.00E-15	Up
Unigene54985_All	417	0.01	7.41	9.533329732	6.32E-11	2.06E-10	Up
Unigene14986_All	1219	0.01	7.27	9.505811554	9.84E-33	6.40E-32	Up
Unigene103086_All	455	0.01	7.24	9.499845887	9.84E-12	3.33E-11	Up
CL16515.Contig1_All	805	0.01	7.21	9.493855449	3.18E-21	1.52E-20	Up
CL15517.Contig1_All	264	0.01	7.2	9.491853096	1.75E-06	4.43E-06	Up
Unigene27723_All	458	0.01	7.12	9.475733431	1.57E-11	5.24E-11	Up
Unigene29935_All	4152	0.21	146.76	9.448853766	0	0	Up
CL129.Contig75_All	3822	0.21	146.37	9.445014846	0	0	Up
Unigene27683_All	398	0.01	6.93	9.436711542	1.03E-09	3.15E-09	Up
Unigene39956_All	339	0.01	6.82	9.413627929	4.24E-08	1.18E-07	Up
Unigene31317_All	368	0.01	6.82	9.413627929	1.05E-08	3.06E-08	Up
Unigene32952_All	716	0.01	6.64	9.375039431	2.18E-17	9.26E-17	Up
Unigene7889_All	2402	0.01	6.53	9.350939182	8.80E-59	9.61E-58	Up
CL20655.Contig13_All	2245	0.01	6.5	9.344295908	1.53E-54	1.55E-53	Up
CL6903.Contig9_All	431	0.01	6.43	9.328674927	6.46E-10	2.01E-09	Up
Unigene18103_All	440	0.01	6.42	9.326429487	4.06E-10	1.27E-09	Up
Unigene33929_All	232	0.01	6.41	9.324180547	4.54E-05	0.000101522	Up
Unigene28214_All	660	0.01	6.38	9.317412614	2.28E-15	9.00E-15	Up
Unigene34030_All	318	0.01	6.36	9.312882955	4.34E-07	1.14E-06	Up
Unigene15580_All	743	0.01	6.23	9.283088353	5.53E-17	2.31E-16	Up
Unigene100209_All	377	0.01	6.19	9.273795599	2.67E-08	7.58E-08	Up
Unigene86172_All	239	0.01	6.18	9.271463028	4.54E-05	0.000101534	Up
Unigene15525_All	553	0.01	6.17	9.269126679	2.44E-12	8.47E-12	Up
Unigene100811_All	213	0.01	6.17	9.269126679	0.000183022	0.000388881	Up
CL3235.Contig13_All	275	0.01	6.14	9.262094845	7.06E-06	1.70E-05	Up
CL19997.Contig114_All	675	0.01	6.13	9.259743264	5.79E-15	2.24E-14	Up
Unigene100860_All	214	0.01	6.13	9.259743264	0.000183022	0.000388862	Up
Unigene100021_All	224	0.01	6.09	9.250298418	0.000114968	0.000247227	Up
CL19997.Contig106_All	578	0.01	6.01	9.231221181	1.53E-12	5.39E-12	Up
Unigene57856_All	254	0.01	5.99	9.226412193	2.85E-05	6.54E-05	Up
Unigene100592_All	200	0.01	5.99	9.226412193	0.000463828	0.000943882	Up
CL19997.Contig69_All	406	0.01	5.99	9.226412193	1.05E-08	3.06E-08	Up
Unigene58415_All	245	0.01	5.99	9.226412193	4.54E-05	0.000101493	Up
Unigene22586_All	911	0.01	5.96	9.21916852	5.18E-20	2.39E-19	Up
Unigene2233_All	788	0.01	5.92	9.209453366	3.48E-17	1.47E-16	Up
Unigene31228_All	748	0.01	5.88	9.199672345	3.55E-16	1.44E-15	Up
Unigene11289_All	3558	0.01	5.87	9.197216693	1.43E-78	2.11E-77	Up
CL15782.Contig2_All	539	0.01	5.81	9.182394353	2.49E-11	8.27E-11	Up
Unigene11465_All	515	0.01	5.71	9.157346935	1.60E-10	5.11E-10	Up
CL15762.Contig1_All	564	0.01	5.69	9.152284842	1.57E-11	5.23E-11	Up
CL14713.Contig2_All	495	0.01	5.66	9.144658243	4.06E-10	1.27E-09	Up
CL4828.Contig3_All	371	0.01	5.64	9.139551352	1.71E-07	4.63E-07	Up
Unigene100638_All	344	0.01	5.62	9.13442632	6.91E-07	1.80E-06	Up
CL7579.Contig1_All	530	0.01	5.55	9.116343961	1.01E-10	3.24E-10	Up
Unigene21366_All	590	0.01	5.52	9.108524457	9.84E-12	3.33E-11	Up
Unigene100134_All	399	0.01	5.5	9.103287808	6.76E-08	1.87E-07	Up
CL20673.Contig2_All	1942	0.01	5.5	9.103287808	5.29E-40	4.04E-39	Up
CL15742.Contig2_All	1284	0.01	5.44	9.087462841	7.22E-26	3.95E-25	Up
Unigene100165_All	513	0.01	5.41	9.079484784	4.06E-10	1.27E-09	Up
Unigene51784_All	610	0.01	5.4	9.076815597	6.18E-12	2.11E-11	Up
Unigene25807_All	267	0.01	5.39	9.074141463	4.54E-05	0.0001015	Up
Unigene40865_All	237	0.01	5.39	9.074141463	0.000183022	0.000388756	Up
CL129.Contig113_All	745	0.01	5.37	9.068778278	9.21E-15	3.54E-14	Up
Unigene32409_All	913	0.01	5.37	9.068778278	3.40E-18	1.48E-17	Up
Unigene23535_All	872	0.01	5.33	9.057991723	3.48E-17	1.47E-16	Up
CL129.Contig94_All	1200	0.01	5.32	9.055282436	1.20E-23	6.18E-23	Up
CL14031.Contig2_All	726	0.18	94.96	9.043179218	9.63E-239	5.91E-237	Up
Unigene99757_All	264	0.01	5.22	9.027905997	7.22E-05	0.0001595	Up
CL129.Contig74_All	716	0.01	5.16	9.011227255	1.50E-13	5.49E-13	Up
Unigene101200_All	344	0.01	5.07	8.985841937	2.79E-06	6.90E-06	Up
Unigene100769_All	228	0.01	5.06	8.982993575	0.000463828	0.000944446	Up
Unigene100411_All	228	0.01	5.06	8.982993575	0.000463828	0.000943839	Up
Unigene14562_All	451	0.01	5.05	8.980139578	2.67E-08	7.58E-08	Up
Unigene100494_All	229	0.01	5.04	8.977279923	0.000463828	0.000944273	Up
CL6822.Contig3_All	362	0.01	5	8.965784285	1.75E-06	4.43E-06	Up
Unigene43670_All	295	0.01	4.99	8.962896005	2.85E-05	6.54E-05	Up
Unigene50472_All	338	0.01	4.99	8.962896005	4.44E-06	1.09E-05	Up
Unigene46943_All	512	0.01	4.96	8.95419631	2.61E-09	7.81E-09	Up
Unigene44834_All	426	0.01	4.96	8.95419631	1.08E-07	2.93E-07	Up
Unigene43689_All	287	0.01	4.94	8.948367232	4.54E-05	0.00010153	Up
Unigene88228_All	343	0.01	4.91	8.939579214	4.44E-06	1.09E-05	Up
Unigene24089_All	304	0.01	4.82	8.912889336	2.85E-05	6.54E-05	Up
CL14031.Contig4_All	789	2.26	1089.16	8.912677417	0	0	Up
Unigene100484_All	238	0.01	4.8	8.906890596	0.000463828	0.000944345	Up
CL10157.Contig1_All	238	0.01	4.8	8.906890596	0.000463828	0.000944143	Up
CL19997.Contig68_All	612	0.01	4.78	8.900866808	1.01E-10	3.24E-10	Up
Unigene2681_All	284	0.01	4.77	8.897845456	7.22E-05	0.000159492	Up
CL8250.Contig2_All	643	0.01	4.77	8.897845456	2.49E-11	8.27E-11	Up
Unigene36710_All	296	0.01	4.76	8.894817763	4.54E-05	0.000101527	Up
CL19997.Contig90_All	587	0.01	4.76	8.894817763	4.06E-10	1.27E-09	Up
CL328.Contig7_All	527	0.01	4.69	8.873444113	4.15E-09	1.23E-08	Up
Unigene33547_All	289	0.01	4.67	8.86727874	7.22E-05	0.000159518	Up
Unigene46527_All	301	0.01	4.66	8.864186145	4.54E-05	0.000101503	Up
Unigene76144_All	348	0.01	4.65	8.861086906	7.06E-06	1.70E-05	Up
Unigene100195_All	257	0.01	4.62	8.851749041	0.00029136	0.000600939	Up
Unigene53851_All	1214	0.01	4.62	8.851749041	8.06E-21	3.81E-20	Up
Unigene100227_All	595	0.01	4.59	8.842350343	6.46E-10	2.01E-09	Up
CL11866.Contig2_All	322	0.01	4.5	8.813781191	2.85E-05	6.54E-05	Up
CL13924.Contig1_All	567	0.01	4.45	8.797661526	2.61E-09	7.81E-09	Up
Unigene100703_All	362	0.01	4.44	8.794415866	7.06E-06	1.70E-05	Up
Unigene14288_All	639	0.01	4.41	8.784634846	2.55E-10	8.08E-10	Up
CL3312.Contig18_All	1292	0.01	4.39	8.77807713	3.18E-21	1.52E-20	Up
Unigene100776_All	281	0.01	4.37	8.77148947	0.000183022	0.000388856	Up
Unigene36777_All	869	0.01	4.36	8.768184325	3.72E-14	1.40E-13	Up
CL18278.Contig1_All	490	0.01	4.36	8.768184325	6.76E-08	1.87E-07	Up
CL17490.Contig1_All	380	0.01	4.36	8.768184325	4.44E-06	1.09E-05	Up
CL15049.Contig1_All	258	0.01	4.34	8.761551232	0.000463828	0.00094407	Up
CL631.Contig3_All	2783	0.01	4.33	8.758223215	2.97E-45	2.52E-44	Up
Unigene48117_All	334	0.01	4.31	8.751544059	2.85E-05	6.54E-05	Up
Unigene100117_All	650	0.01	4.26	8.73470962	2.55E-10	8.08E-10	Up
Unigene100400_All	327	0.01	4.23	8.724513853	4.54E-05	0.000101517	Up
Unigene6121_All	1687	0.01	4.2	8.714245518	1.12E-26	6.28E-26	Up
Unigene20546_All	316	0.01	4.2	8.714245518	7.22E-05	0.000159478	Up
Unigene43489_All	699	0.01	4.19	8.710806434	6.32E-11	2.06E-10	Up
Unigene51247_All	291	0.01	4.19	8.710806434	0.000183022	0.000388794	Up
Unigene98952_All	611	0.01	4.18	8.707359132	1.64E-09	4.98E-09	Up
CL19997.Contig49_All	475	0.01	4.17	8.703903573	2.73E-07	7.23E-07	Up
Unigene18270_All	1134	0.01	4.17	8.703903573	1.37E-17	5.85E-17	Up
Unigene19697_All	992	0.01	4.16	8.700439718	2.28E-15	9.00E-15	Up
Unigene55546_All	345	0.01	4.15	8.696967526	2.85E-05	6.54E-05	Up
CL7991.Contig2_All	406	0.01	4.13	8.689997971	4.44E-06	1.09E-05	Up
Unigene43762_All	542	0.01	4.12	8.686500527	2.67E-08	7.58E-08	Up
Unigene46613_All	959	0.01	4.11	8.682994584	9.21E-15	3.54E-14	Up
Unigene15375_All	776	0.01	4.11	8.682994584	9.84E-12	3.33E-11	Up
Unigene51462_All	296	0.01	4.11	8.682994584	0.000183022	0.000388806	Up
Unigene707_All	270	0.01	4.11	8.682994584	0.000463828	0.000943709	Up
CL6729.Contig2_All	380	0.01	4.11	8.682994584	1.12E-05	2.67E-05	Up
Unigene100561_All	808	0.01	4.08	8.672425342	2.44E-12	8.47E-12	Up
CL7466.Contig2_All	486	0.01	4.06	8.665335917	2.73E-07	7.23E-07	Up
CL5052.Contig3_All	656	0.01	4.06	8.665335917	6.46E-10	2.01E-09	Up
Unigene41754_All	368	0.01	4.02	8.651051691	1.79E-05	4.15E-05	Up
Unigene92018_All	476	0.01	4	8.64385619	4.34E-07	1.14E-06	Up
Unigene39651_All	490	0.01	4	8.64385619	2.73E-07	7.23E-07	Up
Unigene100448_All	317	0.01	3.99	8.640244936	0.000114968	0.000247159	Up
CL6096.Contig3_All	745	0.01	3.97	8.632995197	6.32E-11	2.06E-10	Up
Unigene100533_All	361	0.01	3.94	8.622051819	2.85E-05	6.54E-05	Up
CL639.Contig11_All	573	0.01	3.94	8.622051819	2.67E-08	7.58E-08	Up
Unigene32800_All	415	0.01	3.94	8.622051819	4.44E-06	1.09E-05	Up
Unigene100206_All	307	0.01	3.93	8.618385502	0.000183022	0.000388899	Up
CL14031.Contig3_All	794	1.97	772.79	8.615736986	0	0	Up
Unigene56775_All	1081	0.01	3.88	8.599912842	9.01E-16	3.60E-15	Up
Unigene46288_All	449	0.01	3.87	8.596189756	1.75E-06	4.43E-06	Up
CL18831.Contig2_All	818	0.01	3.84	8.584962501	9.84E-12	3.33E-11	Up
Unigene88260_All	428	0.01	3.81	8.573647187	4.44E-06	1.09E-05	Up
Unigene4042_All	993	0.01	3.79	8.566054038	3.72E-14	1.40E-13	Up
Unigene51969_All	338	0.01	3.7	8.531381461	0.000114968	0.000247287	Up
CL16184.Contig1_All	515	0.01	3.67	8.519636253	4.34E-07	1.14E-06	Up
Unigene30152_All	2614	0.01	3.67	8.519636253	3.63E-36	2.55E-35	Up
Unigene26325_All	1236	0.01	3.66	8.515699838	5.53E-17	2.31E-16	Up
CL20517.Contig3_All	737	3.08	1125.9	8.51393263	0	0	Up
Unigene100825_All	313	0.01	3.64	8.50779464	0.00029136	0.00060107	Up
Unigene37450_All	357	0.01	3.64	8.50779464	7.22E-05	0.000159502	Up
Unigene100151_All	343	0.01	3.64	8.50779464	0.000114968	0.000247171	Up
Unigene2436_All	491	0.01	3.63	8.503825738	1.10E-06	2.81E-06	Up
Unigene51899_All	653	0.01	3.62	8.499845887	6.61E-09	1.94E-08	Up
Unigene100430_All	300	0.01	3.62	8.499845887	0.000463828	0.000944403	Up
CL1193.Contig6_All	459	0.01	3.62	8.499845887	4.44E-06	1.09E-05	Up
Unigene52093_All	598	0.01	3.6	8.491853096	4.24E-08	1.18E-07	Up
CL19997.Contig4_All	631	0.01	3.58	8.483815777	1.67E-08	4.79E-08	Up
Unigene41300_All	423	0.01	3.57	8.479780264	1.12E-05	2.67E-05	Up
Unigene57812_All	454	0.01	3.56	8.475733431	4.44E-06	1.09E-05	Up
CL9025.Contig6_All	3047	0.01	3.55	8.471675214	8.24E-41	6.38E-40	Up
CL3943.Contig5_All	532	0.01	3.54	8.46760555	6.91E-07	1.80E-06	Up
Unigene100632_All	337	0.01	3.53	8.463524373	0.000183022	0.000388962	Up
Unigene51408_All	308	0.01	3.51	8.45532722	0.000463828	0.00094368	Up
Unigene100465_All	841	0.01	3.5	8.451211112	3.97E-11	1.30E-10	Up
CL11785.Contig2_All	628	0.01	3.5	8.451211112	2.67E-08	7.58E-08	Up
Unigene35314_All	459	0.01	3.49	8.447083226	7.06E-06	1.70E-05	Up
CL8112.Contig1_All	355	0.01	3.49	8.447083226	0.000114968	0.000247151	Up
CL11932.Contig5_All	581	0.01	3.48	8.442943496	1.71E-07	4.63E-07	Up
CL12480.Contig1_All	4096	0.01	3.48	8.442943496	6.17E-54	6.18E-53	Up
Unigene11969_All	557	0.01	3.47	8.438791853	2.73E-07	7.23E-07	Up
Unigene43012_All	867	0.01	3.46	8.434628228	2.49E-11	8.27E-11	Up
Unigene20389_All	436	0.01	3.45	8.430452552	1.12E-05	2.67E-05	Up
Unigene102970_All	328	0.01	3.45	8.430452552	0.00029136	0.000600995	Up
Unigene23990_All	653	0.01	3.43	8.422064766	2.67E-08	7.58E-08	Up
Unigene42820_All	424	0.01	3.42	8.417852515	1.79E-05	4.15E-05	Up
CL18278.Contig2_All	425	0.01	3.41	8.413627929	1.79E-05	4.15E-05	Up
Unigene98930_All	342	0.01	3.4	8.409390936	0.00029136	0.000600808	Up
Unigene20214_All	1266	0.01	3.33	8.379378367	9.01E-16	3.60E-15	Up
Unigene45516_All	893	0.01	3.33	8.379378367	3.97E-11	1.30E-10	Up
Unigene100242_All	339	0.01	3.32	8.375039431	0.00029136	0.000601154	Up
CL129.Contig15_All	420	0.01	3.31	8.370687407	2.85E-05	6.54E-05	Up
CL18047.Contig3_All	1172	0.01	3.31	8.370687407	1.47E-14	5.59E-14	Up
CL20655.Contig4_All	419	0.01	3.3	8.366322214	4.54E-05	0.000101484	Up
Unigene2769_All	325	0.01	3.29	8.361943774	0.000463828	0.000943824	Up
Unigene31181_All	408	0.01	3.27	8.353146825	7.22E-05	0.000159484	Up
Unigene54002_All	460	0.01	3.25	8.344295908	1.12E-05	2.67E-05	Up
Unigene11771_All	1870	0.01	3.25	8.344295908	4.84E-23	2.45E-22	Up
CL3037.Contig1_All	544	0.01	3.24	8.339850003	1.10E-06	2.81E-06	Up
Unigene54123_All	831	0.01	3.21	8.326429487	4.06E-10	1.27E-09	Up
CL19997.Contig19_All	482	1.39	445.72	8.324909005	0	0	Up
Unigene100105_All	411	0.01	3.2	8.321928095	7.22E-05	0.000159515	Up
Unigene7149_All	367	0.01	3.19	8.317412614	0.000183022	0.000388831	Up
Unigene52564_All	780	0.01	3.17	8.30833903	2.61E-09	7.81E-09	Up
Unigene56997_All	420	0.01	3.17	8.30833903	4.54E-05	0.000101501	Up
CL2186.Contig3_All	1793	0.01	3.16	8.303780748	2.00E-21	9.62E-21	Up
Unigene99985_All	371	0.01	3.14	8.294620749	0.00029136	0.000601126	Up
CL8900.Contig2_All	492	0.01	3.14	8.294620749	7.06E-06	1.70E-05	Up
Unigene41088_All	425	0.01	3.13	8.290018847	4.54E-05	0.000101532	Up
Unigene100340_All	425	0.01	3.13	8.290018847	4.54E-05	0.000101505	Up
CL19302.Contig18_All	386	0.01	3.12	8.285402219	0.000183022	0.000388912	Up
Unigene58125_All	563	0.01	3.12	8.285402219	1.10E-06	2.81E-06	Up
Unigene39709_All	684	0.01	3.11	8.28077077	4.24E-08	1.18E-07	Up
Unigene49984_All	330	1.75	539.29	8.26756255	0	0	Up
Unigene38199_All	344	0.01	3.08	8.266786541	0.000463828	0.000943998	Up
Unigene25468_All	1948	0.01	3.08	8.266786541	1.23E-22	6.13E-22	Up
CL1218.Contig2_All	675	0.01	3.07	8.262094845	6.76E-08	1.87E-07	Up
CL3631.Contig4_All	893	0.01	3.06	8.257387843	2.55E-10	8.08E-10	Up
Unigene100862_All	350	0.01	3.02	8.238404739	0.000463828	0.000943955	Up
CL129.Contig64_All	660	0.01	3.02	8.238404739	1.71E-07	4.63E-07	Up
Unigene41629_All	388	0.01	3	8.22881869	0.000183022	0.000388887	Up
CL468.Contig2_All	883	0.01	2.99	8.224001674	6.46E-10	2.01E-09	Up
Unigene22034_All	938	0.04	11.9	8.216745858	1.31E-40	1.01E-39	Up
Unigene26906_All	2466	0.01	2.97	8.214319121	1.10E-27	6.30E-27	Up
CL3631.Contig5_All	983	0.01	2.96	8.209453366	6.32E-11	2.06E-10	Up
CL902.Contig4_All	853	0.01	2.95	8.204571144	1.64E-09	4.98E-09	Up
Unigene12239_All	1724	0.01	2.94	8.199672345	3.33E-19	1.50E-18	Up
CL3942.Contig6_All	744	0.01	2.94	8.199672345	2.67E-08	7.58E-08	Up
Unigene3808_All	376	0.01	2.94	8.199672345	0.00029136	0.000600846	Up
CL129.Contig53_All	1675	1.12	328.23	8.195064564	0	0	Up
CL17738.Contig9_All	1443	0.01	2.92	8.189824559	5.66E-16	2.28E-15	Up
CL129.Contig79_All	2190	0.41	119.46	8.186688002	0	0	Up
Unigene49522_All	675	0.01	2.9	8.17990909	1.71E-07	4.63E-07	Up
CL20448.Contig2_All	1180	0.01	2.9	8.17990909	6.05E-13	2.16E-12	Up
Unigene50421_All	417	0.01	2.9	8.17990909	0.000114968	0.000247239	Up
Unigene43640_All	363	0.01	2.89	8.174925683	0.000463828	0.000943608	Up
CL19120.Contig2_All	1141	0.01	2.88	8.169925001	1.53E-12	5.39E-12	Up
CL19997.Contig11_All	1409	0.01	2.88	8.169925001	2.28E-15	9.00E-15	Up
CL4213.Contig1_All	1043	0.01	2.87	8.164906927	2.49E-11	8.27E-11	Up
Unigene1951_All	551	0.01	2.87	8.164906927	4.44E-06	1.09E-05	Up
Unigene50224_All	423	0.01	2.86	8.159871337	0.000114968	0.000247279	Up
CL1278.Contig2_All	425	0.01	2.84	8.14974712	0.000114968	0.000247271	Up
Unigene100224_All	728	0.01	2.83	8.144658243	6.76E-08	1.87E-07	Up
Unigene57094_All	408	0.01	2.83	8.144658243	0.000183022	0.000388781	Up
Unigene100111_All	829	0.01	2.83	8.144658243	6.61E-09	1.94E-08	Up
CL19997.Contig16_All	766	0.01	2.82	8.139551352	4.24E-08	1.18E-07	Up
Unigene100549_All	371	0.01	2.82	8.139551352	0.000463828	0.000944244	Up
Unigene100349_All	562	0.01	2.81	8.13442632	4.44E-06	1.09E-05	Up
Unigene100252_All	1076	0.01	2.81	8.13442632	1.57E-11	5.24E-11	Up
Unigene7207_All	1369	0.01	2.81	8.13442632	1.47E-14	5.59E-14	Up
Unigene100605_All	393	0.01	2.8	8.129283017	0.00029136	0.000601107	Up
Unigene48387_All	489	0.01	2.79	8.124121312	2.85E-05	6.54E-05	Up
Unigene34245_All	529	0.01	2.78	8.118941073	1.12E-05	2.67E-05	Up
Unigene38684_All	1763	0.01	2.76	8.108524457	2.14E-18	9.35E-18	Up
Unigene100145_All	378	0.01	2.76	8.108524457	0.000463828	0.000943752	Up
CL2186.Contig1_All	791	0.01	2.75	8.103287808	2.67E-08	7.58E-08	Up
Unigene100571_All	477	0.01	2.75	8.103287808	4.54E-05	0.000101496	Up
Unigene1992_All	380	0.01	2.74	8.098032083	0.000463828	0.000944331	Up
CL1933.Contig6_All	896	0.01	2.74	8.098032083	2.61E-09	7.81E-09	Up
CL9678.Contig2_All	1136	0.01	2.73	8.092757141	9.84E-12	3.33E-11	Up
Unigene32620_All	889	0.01	2.73	8.092757141	2.61E-09	7.81E-09	Up
CL5192.Contig4_All	538	0.01	2.72	8.087462841	1.79E-05	4.15E-05	Up
Unigene100553_All	383	0.01	2.72	8.087462841	0.000463828	0.000944229	Up
CL11.Contig3_All	1571	0.01	2.7	8.076815597	3.55E-16	1.44E-15	Up
Unigene24687_All	3416	16.78	4521.57	8.073937273	0	0	Up
CL2677.Contig6_All	993	0.01	2.68	8.06608919	4.06E-10	1.27E-09	Up
Unigene207_All	530	0.01	2.68	8.06608919	1.79E-05	4.15E-05	Up
CL656.Contig1_All	2277	0.01	2.67	8.060695932	4.84E-23	2.45E-22	Up
CL16136.Contig6_All	851	0.01	2.67	8.060695932	1.05E-08	3.06E-08	Up
CL14533.Contig1_All	829	0.01	2.67	8.060695932	1.67E-08	4.79E-08	Up
Unigene9167_All	6277	0.01	2.67	8.060695932	2.33E-61	2.66E-60	Up
Unigene100620_All	451	0.01	2.66	8.055282436	0.000114968	0.000247263	Up
CL20116.Contig4_All	514	0.01	2.66	8.055282436	2.85E-05	6.54E-05	Up
Unigene57873_All	471	0.01	2.66	8.055282436	7.22E-05	0.00015951	Up
Unigene7043_All	1828	0.04	10.62	8.052568051	5.51E-70	7.18E-69	Up
Unigene10918_All	436	0.01	2.64	8.044394119	0.000183022	0.000388769	Up
Unigene15566_All	1050	0.01	2.63	8.038918989	1.60E-10	5.11E-10	Up
Unigene100425_All	456	0.01	2.63	8.038918989	0.000114968	0.000247231	Up
CL19997.Contig28_All	2388	6.68	1751.84	8.034807198	0	0	Up
CL19997.Contig130_All	461	0.01	2.59	8.016808288	0.000114968	0.000247275	Up
CL129.Contig22_All	1625	0.04	10.3	8.008428622	5.92E-60	6.59E-59	Up
Unigene41082_All	403	0.01	2.57	8.005624549	0.000463828	0.000944432	Up
Unigene1288_All	548	0.01	2.57	8.005624549	1.79E-05	4.15E-05	Up
CL2720.Contig5_All	1217	0.01	2.57	8.005624549	6.18E-12	2.11E-11	Up
CL19285.Contig4_All	595	0.01	2.57	8.005624549	7.06E-06	1.70E-05	Up
Unigene21122_All	1479	0.01	2.57	8.005624549	2.33E-14	8.84E-14	Up
Unigene55350_All	426	0.01	2.55	7.994353437	0.00029136	0.000601135	Up
Unigene34882_All	1433	0.01	2.55	7.994353437	5.92E-14	2.20E-13	Up
Unigene12160_All	594	0.01	2.55	7.994353437	7.06E-06	1.70E-05	Up
Unigene1948_All	406	0.01	2.54	7.988684687	0.000463828	0.000944461	Up
CL9209.Contig1_All	504	0.01	2.53	7.982993575	7.22E-05	0.000159476	Up
Unigene50993_All	431	0.01	2.52	7.977279923	0.00029136	0.000600827	Up
CL9264.Contig1_All	452	0.01	2.52	7.977279923	0.000183022	0.000388738	Up
Unigene54138_All	475	0.01	2.51	7.971543554	0.000114968	0.000247243	Up
CL19997.Contig20_All	528	8.84	2217.1	7.970411758	0	0	Up
Unigene25709_All	528	0.01	2.5	7.965784285	4.54E-05	0.000101529	Up
Unigene4185_All	802	0.01	2.49	7.960001932	1.08E-07	2.93E-07	Up
CL14375.Contig1_All	2144	0.01	2.49	7.960001932	3.25E-20	1.51E-19	Up
Unigene29005_All	3077	0.03	7.44	7.95419631	1.22E-83	1.93E-82	Up
CL3763.Contig1_All	601	0.01	2.46	7.942514505	1.12E-05	2.67E-05	Up
CL15840.Contig2_All	746	0.01	2.45	7.936637939	4.34E-07	1.14E-06	Up
Unigene36310_All	574	0.01	2.44	7.930737338	1.79E-05	4.15E-05	Up
Unigene16015_All	1546	0.01	2.44	7.930737338	2.33E-14	8.84E-14	Up
Unigene4247_All	704	0.34	82.77	7.927429401	1.20E-196	5.60E-195	Up
Unigene57436_All	555	0.01	2.43	7.924812504	2.85E-05	6.54E-05	Up
CL11811.Contig1_All	432	0.01	2.43	7.924812504	0.000463828	0.000944302	Up
Unigene50585_All	511	0.01	2.43	7.924812504	7.22E-05	0.000159508	Up
Unigene16319_All	1590	0.01	2.41	7.912889336	1.47E-14	5.59E-14	Up
CL3436.Contig3_All	561	0.01	2.41	7.912889336	2.85E-05	6.54E-05	Up
CL20087.Contig6_All	1485	0.01	2.39	7.900866808	1.50E-13	5.49E-13	Up
CL129.Contig104_All	1259	0.01	2.38	7.894817763	1.57E-11	5.23E-11	Up
CL16480.Contig1_All	456	0.01	2.36	7.882643049	0.00029136	0.00060092	Up
Unigene23256_All	753	0.01	2.35	7.876516947	6.91E-07	1.80E-06	Up
Unigene35290_All	712	0.01	2.34	7.87036472	1.75E-06	4.43E-06	Up
CL20402.Contig10_All	1038	0.01	2.33	7.864186145	2.61E-09	7.81E-09	Up
CL19997.Contig3_All	1192	0.01	2.33	7.864186145	1.60E-10	5.11E-10	Up
Unigene100809_All	461	0.01	2.33	7.864186145	0.00029136	0.000601042	Up
CL3631.Contig3_All	1204	0.01	2.33	7.864186145	1.01E-10	3.24E-10	Up
CL3110.Contig1_All	1150	0.01	2.32	7.857980995	4.06E-10	1.27E-09	Up
CL19997.Contig1_All	586	0.01	2.29	7.839203788	2.85E-05	6.54E-05	Up
CL1218.Contig3_All	498	0.01	2.29	7.839203788	0.000183022	0.000388893	Up
CL7466.Contig1_All	534	0.01	2.29	7.839203788	0.000114968	0.000247215	Up
Unigene28413_All	1671	0.01	2.28	7.832890014	1.47E-14	5.59E-14	Up
CL416.Contig2_All	1771	0.01	2.28	7.832890014	2.28E-15	9.00E-15	Up
CL18252.Contig3_All	518	0.01	2.28	7.832890014	0.000114968	0.000247195	Up
CL11337.Contig1_All	517	0.01	2.28	7.832890014	0.000114968	0.000247191	Up
Unigene18752_All	476	0.01	2.27	7.826548487	0.00029136	0.000601023	Up
CL8096.Contig2_All	1302	0.01	2.26	7.820178962	2.49E-11	8.27E-11	Up
CL8389.Contig1_All	828	0.01	2.26	7.820178962	2.73E-07	7.23E-07	Up
Unigene7117_All	825	0.01	2.26	7.820178962	4.34E-07	1.14E-06	Up
CL20187.Contig14_All	1894	0.01	2.26	7.820178962	2.23E-16	9.16E-16	Up
Unigene40017_All	523	0.01	2.25	7.813781191	0.000114968	0.000247223	Up
Unigene25264_All	900	0.01	2.25	7.813781191	1.08E-07	2.93E-07	Up
Unigene55766_All	951	0.01	2.23	7.8008999	4.24E-08	1.18E-07	Up
CL209.Contig4_All	533	0.01	2.23	7.8008999	0.000114968	0.000247235	Up
Unigene50411_All	480	0.01	2.23	7.8008999	0.00029136	0.000600864	Up
CL6404.Contig1_All	952	0.01	2.22	7.794415866	4.24E-08	1.18E-07	Up
CL12260.Contig3_All	641	0.01	2.22	7.794415866	1.79E-05	4.15E-05	Up
Unigene57438_All	459	0.01	2.22	7.794415866	0.000463828	0.000943853	Up
Unigene13565_All	2858	0.04	8.85	7.789533645	1.53E-90	2.66E-89	Up
Unigene54957_All	535	0.01	2.2	7.781359714	0.000183022	0.000388868	Up
Unigene99982_All	754	0.01	2.2	7.781359714	1.75E-06	4.43E-06	Up
Unigene87741_All	512	0.01	2.19	7.77478706	0.000183022	0.000388924	Up
CL523.Contig17_All	1424	0.01	2.18	7.768184325	6.18E-12	2.11E-11	Up
CL4191.Contig1_All	492	0.01	2.17	7.761551232	0.00029136	0.000601191	Up
Unigene24759_All	541	0.01	2.17	7.761551232	0.000114968	0.000247199	Up
Unigene44759_All	773	0.01	2.16	7.754887502	1.75E-06	4.43E-06	Up
Unigene54027_All	791	0.01	2.16	7.754887502	1.10E-06	2.81E-06	Up
Unigene100871_All	546	0.01	2.15	7.74819285	0.000114968	0.000247283	Up
CL11811.Contig3_All	560	0.01	2.15	7.74819285	0.000114968	0.000247187	Up
CL4412.Contig4_All	1516	0.01	2.14	7.741466986	2.44E-12	8.47E-12	Up
CL10476.Contig4_All	964	0.01	2.14	7.741466986	6.76E-08	1.87E-07	Up
Unigene38306_All	1598	0.01	2.11	7.721099189	6.05E-13	2.16E-12	Up
CL5397.Contig3_All	507	0.01	2.1	7.714245518	0.000463828	0.000944128	Up
CL9446.Contig1_All	502	0.01	2.09	7.707359132	0.000463828	0.000944114	Up
CL10962.Contig1_All	492	0.01	2.08	7.700439718	0.000463828	0.000944186	Up
Unigene42630_All	519	0.01	2.05	7.6794801	0.00029136	0.000601172	Up
Unigene48479_All	547	0.01	2.04	7.672425342	0.000183022	0.000388955	Up
Unigene18544_All	2849	0.19	38.64	7.667951865	0	0	Up
Unigene29562_All	2588	0.13	26.4	7.665882496	2.83E-241	1.76E-239	Up
CL6630.Contig3_All	5476	0.02	4.06	7.665335917	6.08E-80	9.15E-79	Up
Unigene26570_All	1777	0.01	2.03	7.665335917	9.42E-14	3.49E-13	Up
CL19997.Contig25_All	1839	2.29	463.09	7.659801195	0	0	Up
Unigene101079_All	730	0.01	2.02	7.658211483	1.12E-05	2.67E-05	Up
CL9824.Contig2_All	498	0.01	2.02	7.658211483	0.000463828	0.000943911	Up
CL129.Contig30_All	1379	0.2	40.39	7.657854336	3.62E-193	1.64E-191	Up
Unigene11896_All	4320	0.74	148.77	7.651342645	0	0	Up
CL18672.Contig1_All	687	0.01	2.01	7.651051691	1.79E-05	4.15E-05	Up
Unigene27374_All	642	0.18	36	7.64385619	5.08E-79	7.54E-78	Up
Unigene43139_All	770	0.01	2	7.64385619	4.44E-06	1.09E-05	Up
Unigene16126_All	688	0.55	109.61	7.638732091	4.53E-252	3.01E-250	Up
Unigene31480_All	584	0.01	1.99	7.636624621	0.000183022	0.000388918	Up
Unigene10986_All	559	0.01	1.99	7.636624621	0.000183022	0.000388744	Up
Unigene21973_All	8651	0.01	1.98	7.62935662	4.84E-65	5.85E-64	Up
Unigene11581_All	1018	0.01	1.98	7.62935662	1.08E-07	2.93E-07	Up
Unigene27654_All	7820	0.05	9.87	7.62497818	1.13E-277	8.55E-276	Up
CL17813.Contig5_All	695	0.01	1.97	7.622051819	2.85E-05	6.54E-05	Up
CL17430.Contig1_All	1341	0.38	74.69	7.618771869	0	0	Up
Unigene7329_All	661	0.01	1.96	7.614709844	4.54E-05	0.00010152	Up
Unigene34773_All	620	0.01	1.96	7.614709844	7.22E-05	0.000159523	Up
Unigene14812_All	595	0.01	1.96	7.614709844	0.000114968	0.000247203	Up
Unigene28639_All	679	1.98	386.35	7.608264157	0	0	Up
Unigene3533_All	567	0.01	1.95	7.607330314	0.00029136	0.000601098	Up
Unigene10894_All	790	1.54	300.03	7.606032602	0	0	Up
Unigene100118_All	599	0.01	1.94	7.599912842	0.000114968	0.000247267	Up
Unigene47490_All	573	0.01	1.94	7.599912842	0.000183022	0.000388819	Up
CL5872.Contig1_All	1158	0.01	1.92	7.584962501	1.05E-08	3.06E-08	Up
CL12917.Contig1_All	1026	0.01	1.92	7.584962501	1.08E-07	2.93E-07	Up
CL4254.Contig3_All	629	0.01	1.92	7.584962501	0.000114968	0.000247167	Up
CL7791.Contig1_All	1194	0.01	1.91	7.577428828	6.61E-09	1.94E-08	Up
CL14513.Contig1_All	582	0.01	1.9	7.569855608	0.000183022	0.000388931	Up
Unigene57446_All	699	0.01	1.89	7.562242424	2.85E-05	6.54E-05	Up
CL4827.Contig1_All	563	0.01	1.89	7.562242424	0.00029136	0.000600967	Up
Unigene9818_All	2629	0.05	9.44	7.560714954	1.54E-88	2.59E-87	Up
CL19997.Contig96_All	3584	0.01	1.88	7.554588852	1.15E-25	6.25E-25	Up
CL19997.Contig34_All	2715	0.01	1.87	7.54689446	2.09E-19	9.44E-19	Up
CL6104.Contig2_All	1067	0.1	18.66	7.543805176	2.19E-70	2.87E-69	Up
Unigene57877_All	585	0.01	1.86	7.539158811	0.00029136	0.00060106	Up
CL4711.Contig8_All	576	0.01	1.86	7.539158811	0.00029136	0.000600976	Up
Unigene23015_All	4259	4.85	897.67	7.532056624	0	0	Up
Unigene18820_All	353	0.65	119.99	7.528258743	6.74E-132	1.84E-130	Up
CL19120.Contig3_All	662	0.01	1.84	7.523561956	7.22E-05	0.00015955	Up
CL19997.Contig102_All	599	0.01	1.84	7.523561956	0.000183022	0.0003888	Up
Unigene27145_All	5957	0.03	5.5	7.518325308	1.67E-117	3.95E-116	Up
Unigene100152_All	247	0.83	151.43	7.511323996	1.02E-107	2.17E-106	Up
Unigene100116_All	560	0.01	1.82	7.50779464	0.000463828	0.000944418	Up
Unigene28840_All	1427	0.01	1.82	7.50779464	4.06E-10	1.27E-09	Up
Unigene36930_All	927	0.01	1.82	7.50779464	1.10E-06	2.81E-06	Up
CL19997.Contig36_All	2169	0.08	14.52	7.503825738	6.53E-111	1.44E-109	Up
Unigene24033_All	1119	0.01	1.81	7.499845887	6.76E-08	1.87E-07	Up
CL10775.Contig4_All	884	0.01	1.81	7.499845887	2.79E-06	6.90E-06	Up
Unigene43481_All	413	1.95	352.76	7.499069047	0	0	Up
CL19997.Contig67_All	604	0.1	18.09	7.499048598	1.55E-36	1.09E-35	Up
Unigene8830_All	4887	0.14	25.21	7.492425481	0	0	Up
Unigene15552_All	1366	0.01	1.79	7.483815777	1.64E-09	4.98E-09	Up
CL7057.Contig1_All	559	0.01	1.79	7.483815777	0.000463828	0.000944157	Up
Unigene42654_All	5967	0.01	1.78	7.475733431	1.31E-40	1.01E-39	Up
CL129.Contig92_All	1483	0.2	35.42	7.468420402	3.50E-182	1.47E-180	Up
Unigene496_All	997	0.01	1.77	7.46760555	6.91E-07	1.80E-06	Up
CL129.Contig7_All	2170	1.63	288.36	7.46685528	0	0	Up
CL10126.Contig2_All	1699	0.01	1.74	7.442943496	2.49E-11	8.27E-11	Up
Unigene4157_All	1367	0.04	6.88	7.426264755	3.82E-33	2.51E-32	Up
CL18780.Contig3_All	608	0.01	1.72	7.426264755	0.00029136	0.000600911	Up
CL20087.Contig7_All	1505	0.01	1.72	7.426264755	6.46E-10	2.01E-09	Up
CL7965.Contig2_All	590	0.01	1.71	7.417852515	0.000463828	0.000944215	Up
Unigene13152_All	752	0.01	1.71	7.417852515	4.54E-05	0.000101515	Up
Unigene27823_All	1194	0.01	1.71	7.417852515	6.76E-08	1.87E-07	Up
CL5052.Contig4_All	606	0.01	1.7	7.409390936	0.000463828	0.000943781	Up
Unigene10380_All	1160	0.01	1.69	7.400879436	1.08E-07	2.93E-07	Up
Unigene51021_All	719	0.01	1.67	7.383704292	7.22E-05	0.000159537	Up
Unigene26001_All	1648	0.01	1.67	7.383704292	1.01E-10	3.24E-10	Up
CL4480.Contig1_All	872	0.01	1.64	7.357552005	1.12E-05	2.67E-05	Up
Unigene8081_All	730	0.01	1.64	7.357552005	0.000114968	0.000247175	Up
Unigene33276_All	603	0.01	1.64	7.357552005	0.000463828	0.000943651	Up
Unigene24421_All	1190	0.01	1.63	7.348728154	1.71E-07	4.63E-07	Up
CL496.Contig4_All	793	0.01	1.62	7.339850003	4.54E-05	0.000101523	Up
Unigene22134_All	2626	0.06	9.59	7.320424504	6.11E-90	1.05E-88	Up
Unigene32565_All	821	0.01	1.59	7.312882955	4.54E-05	0.000101535	Up
Unigene30106_All	1293	0.01	1.59	7.312882955	4.24E-08	1.18E-07	Up
Unigene17924_All	921	0.01	1.59	7.312882955	7.06E-06	1.70E-05	Up
CL20517.Contig1_All	850	5.44	860.92	7.306128721	0	0	Up
Unigene24603_All	1196	0.01	1.58	7.303780748	1.71E-07	4.63E-07	Up
Unigene2315_All	970	0.01	1.56	7.285402219	4.44E-06	1.09E-05	Up
Unigene49406_All	1521	0.01	1.56	7.285402219	2.61E-09	7.81E-09	Up
CL19997.Contig63_All	295	0.22	34.31	7.284981792	9.41E-31	5.84E-30	Up
Unigene28410_All	762	0.01	1.55	7.276124405	0.000114968	0.000247255	Up
Unigene43444_All	703	0.01	1.55	7.276124405	0.000183022	0.000388844	Up
Unigene23098_All	4569	0.12	18.52	7.269905883	1.70E-298	1.43E-296	Up
CL6603.Contig2_All	1352	0.01	1.54	7.266786541	4.24E-08	1.18E-07	Up
CL5107.Contig19_All	1631	0.01	1.54	7.266786541	1.03E-09	3.15E-09	Up
Unigene26430_All	1732	0.17	26.04	7.259050892	4.75E-156	1.63E-154	Up
CL20129.Contig6_All	6587	0.01	1.53	7.257387843	2.18E-38	1.61E-37	Up
CL7035.Contig1_All	846	0.01	1.53	7.257387843	4.54E-05	0.000101525	Up
CL6419.Contig2_All	962	0.01	1.52	7.247927513	1.12E-05	2.67E-05	Up
Unigene44025_All	1067	0.01	1.52	7.247927513	1.75E-06	4.43E-06	Up
Unigene3468_All	1290	0.01	1.52	7.247927513	1.08E-07	2.93E-07	Up
CL8173.Contig1_All	1210	0.01	1.5	7.22881869	4.34E-07	1.14E-06	Up
CL19997.Contig48_All	9847	205.86	30861.52	7.228001778	0	0	Up
CL19497.Contig4_All	1245	0.01	1.49	7.21916852	2.73E-07	7.23E-07	Up
Unigene7797_All	5375	0.01	1.49	7.21916852	1.64E-30	1.01E-29	Up
Unigene11400_All	3529	0.61	90.61	7.214717226	0	0	Up
CL19997.Contig32_All	1813	0.88	130.55	7.212883219	0	0	Up
CL685.Contig2_All	911	0.01	1.48	7.209453366	2.85E-05	6.54E-05	Up
CL14578.Contig38_All	1572	0.01	1.48	7.209453366	4.15E-09	1.23E-08	Up
CL8701.Contig3_All	11457	0.01	1.48	7.209453366	1.95E-64	2.33E-63	Up
Unigene33746_All	768	0.01	1.48	7.209453366	0.000114968	0.000247211	Up
CL2530.Contig1_All	2519	0.01	1.48	7.209453366	2.33E-14	8.84E-14	Up
CL129.Contig46_All	1395	0.24	35.49	7.208234358	4.66E-169	1.77E-167	Up
Unigene15582_All	2903	0.11	16.19	7.201455652	1.74E-163	6.32E-162	Up
CL17124.Contig5_All	967	0.01	1.47	7.199672345	1.12E-05	2.67E-05	Up
Unigene12002_All	1089	0.01	1.46	7.189824559	2.79E-06	6.90E-06	Up
CL20655.Contig40_All	1387	0.01	1.46	7.189824559	6.76E-08	1.87E-07	Up
Unigene29388_All	1090	0.01	1.46	7.189824559	2.79E-06	6.90E-06	Up
CL1402.Contig2_All	770	0.01	1.45	7.17990909	0.000183022	0.000388763	Up
Unigene18886_All	993	0.01	1.45	7.17990909	1.12E-05	2.67E-05	Up
Unigene13783_All	863	0.01	1.44	7.169925001	7.22E-05	0.000159529	Up
Unigene43054_All	1159	0.01	1.44	7.169925001	1.10E-06	2.81E-06	Up
CL17430.Contig2_All	1329	0.38	54.68	7.168870014	6.75E-247	4.32E-245	Up
CL8113.Contig5_All	784	0.01	1.43	7.159871337	0.000183022	0.000388875	Up
CL7086.Contig5_All	1631	0.01	1.43	7.159871337	4.15E-09	1.23E-08	Up
CL7094.Contig1_All	1145	0.01	1.43	7.159871337	1.75E-06	4.43E-06	Up
CL18614.Contig38_All	5820	0.01	1.43	7.159871337	6.32E-32	4.03E-31	Up
CL890.Contig20_All	701	0.01	1.42	7.14974712	0.000463828	0.000944099	Up
CL11250.Contig2_All	732	0.01	1.41	7.139551352	0.00029136	0.0006012	Up
Unigene52849_All	1071	0.01	1.41	7.139551352	4.44E-06	1.09E-05	Up
CL4630.Contig1_All	2761	0.01	1.41	7.139551352	5.79E-15	2.24E-14	Up
Unigene51299_All	324	0.2	28.16	7.137503524	5.77E-28	3.34E-27	Up
CL14018.Contig2_All	1020	0.01	1.4	7.129283017	1.12E-05	2.67E-05	Up
Unigene27530_All	915	0.01	1.4	7.129283017	4.54E-05	0.000101518	Up
Unigene3720_All	898	0.71	99.28	7.127540281	1.38E-296	1.14E-294	Up
CL19997.Contig31_All	2301	0.11	15.24	7.114215569	2.56E-122	6.39E-121	Up
CL3449.Contig4_All	1421	0.01	1.38	7.108524457	1.08E-07	2.93E-07	Up
Unigene53551_All	824	0.01	1.38	7.108524457	0.000114968	0.000247219	Up
Unigene53265_All	870	0.01	1.37	7.098032083	7.22E-05	0.000159547	Up
CL17852.Contig1_All	714	0.01	1.36	7.087462841	0.000463828	0.000943796	Up
CL1184.Contig2_All	977	0.01	1.35	7.076815597	2.85E-05	6.54E-05	Up
CL1328.Contig3_All	1767	0.01	1.35	7.076815597	2.61E-09	7.81E-09	Up
CL19997.Contig12_All	1271	0.85	113.56	7.061776198	0	0	Up
CL2530.Contig2_All	2797	0.01	1.33	7.055282436	2.33E-14	8.84E-14	Up
CL20025.Contig21_All	1022	0.01	1.32	7.044394119	1.79E-05	4.15E-05	Up
Unigene20636_All	2663	0.02	2.63	7.038918989	8.76E-25	4.65E-24	Up
CL8290.Contig6_All	946	0.01	1.31	7.033423002	7.22E-05	0.000159534	Up
CL18831.Contig1_All	905	0.06	7.85	7.031586343	3.45E-24	1.80E-23	Up
Unigene8128_All	3314	0.01	1.3	7.022367813	1.40E-16	5.78E-16	Up
CL11564.Contig4_All	2743	0.01	1.3	7.022367813	9.42E-14	3.49E-13	Up
Unigene6629_All	758	0.01	1.3	7.022367813	0.000463828	0.000944012	Up
CL20655.Contig25_All	1802	0.01	1.29	7.011227255	4.15E-09	1.23E-08	Up
CL3266.Contig3_All	1376	0.01	1.29	7.011227255	4.34E-07	1.14E-06	Up
CL1645.Contig4_All	828	0.01	1.28	7	0.00029136	0.000600948	Up
Unigene56538_All	923	0.01	1.28	7	7.22E-05	0.000159473	Up
CL6666.Contig2_All	1437	0.01	1.27	6.988684687	2.73E-07	7.23E-07	Up
Unigene22631_All	865	0.01	1.27	6.988684687	0.000183022	0.000388812	Up
CL886.Contig46_All	2309	0.01	1.26	6.977279923	2.49E-11	8.27E-11	Up
Unigene24592_All	1448	0.01	1.26	6.977279923	2.73E-07	7.23E-07	Up
Unigene3637_All	966	0.01	1.26	6.977279923	7.22E-05	0.000159513	Up
CL15332.Contig1_All	239	0.29	36.5	6.975699754	3.51E-25	1.88E-24	Up
CL17939.Contig2_All	702	0.29	36.48	6.974909019	8.60E-85	1.38E-83	Up
CL4678.Contig1_All	2415	0.01	1.25	6.965784285	9.84E-12	3.33E-11	Up
Unigene39766_All	862	0.01	1.25	6.965784285	0.000183022	0.000388825	Up
Unigene30978_All	2637	0.2	24.86	6.957682486	8.06E-226	4.58E-224	Up
Unigene42436_All	2051	0.01	1.24	6.95419631	6.46E-10	2.01E-09	Up
Unigene13922_All	1524	0.01	1.24	6.95419631	1.71E-07	4.63E-07	Up
Unigene25839_All	831	0.01	1.23	6.942514505	0.00029136	0.000600902	Up
Unigene53030_All	1173	0.01	1.23	6.942514505	7.06E-06	1.70E-05	Up
CL20655.Contig24_All	1687	0.03	3.67	6.934673752	1.31E-21	6.34E-21	Up
CL20655.Contig23_All	2585	0.03	3.65	6.926790153	9.63E-34	6.41E-33	Up
CL129.Contig43_All	1593	0.25	30.41	6.926473911	2.13E-164	7.79E-163	Up
CL4744.Contig3_All	1998	0.76	92.34	6.924812504	0	0	Up
Unigene11832_All	259	0.53	64.19	6.920212391	7.42E-48	6.62E-47	Up
CL16127.Contig2_All	933	0.01	1.21	6.918863237	0.000114968	0.000247291	Up
CL7200.Contig7_All	1017	0.01	1.21	6.918863237	7.22E-05	0.000159489	Up
Unigene91886_All	343	0.06	7.2	6.906890596	1.67E-08	4.79E-08	Up
Unigene4398_All	1299	0.01	1.2	6.906890596	2.79E-06	6.90E-06	Up
CL19585.Contig17_All	1703	0.01	1.19	6.894817763	6.76E-08	1.87E-07	Up
Unigene53632_All	859	0.01	1.19	6.894817763	0.00029136	0.000600818	Up
CL20655.Contig19_All	605	0.1	11.88	6.892391026	8.62E-24	4.45E-23	Up
Unigene18153_All	954	0.06	7.11	6.888743249	3.39E-23	1.72E-22	Up
CL1444.Contig2_All	1652	0.01	1.17	6.87036472	1.08E-07	2.93E-07	Up
Unigene50265_All	868	0.01	1.17	6.87036472	0.00029136	0.000601051	Up
Unigene28947_All	1716	0.01	1.17	6.87036472	6.76E-08	1.87E-07	Up
Unigene35434_All	5772	0.04	4.67	6.86727874	2.84E-94	5.16E-93	Up
CL19958.Contig2_All	964	0.06	7	6.866248611	3.39E-23	1.72E-22	Up
CL20579.Contig21_All	3576	0.01	1.16	6.857980995	5.66E-16	2.28E-15	Up
Unigene23219_All	1867	0.09	10.4	6.852442812	3.67E-68	4.65E-67	Up
Unigene57955_All	1253	0.01	1.15	6.845490051	7.06E-06	1.70E-05	Up
CL17508.Contig8_All	1752	0.01	1.14	6.832890014	6.76E-08	1.87E-07	Up
CL19997.Contig5_All	1496	2.46	280.14	6.831345869	0	0	Up
CL19997.Contig38_All	1462	0.01	1.13	6.820178962	1.75E-06	4.43E-06	Up
Unigene31088_All	3211	0.01	1.12	6.807354922	5.92E-14	2.21E-13	Up
CL15834.Contig3_All	474	0.64	71.53	6.804332726	5.93E-106	1.23E-104	Up
CL20655.Contig14_All	2606	0.16	17.84	6.8008999	1.95E-159	6.87E-158	Up
Unigene28635_All	1951	0.01	1.11	6.794415866	1.67E-08	4.79E-08	Up
CL324.Contig5_All	2403	0.01	1.11	6.794415866	2.55E-10	8.08E-10	Up
Unigene17050_All	1723	0.06	6.63	6.787902559	3.90E-39	2.93E-38	Up
CL20655.Contig12_All	2528	0.04	4.39	6.77807713	6.22E-40	4.74E-39	Up
CL129.Contig99_All	758	0.15	16.37	6.769948011	6.46E-41	5.03E-40	Up
CL15050.Contig25_All	3011	0.01	1.09	6.768184325	9.63E-13	3.41E-12	Up
Unigene29652_All	829	0.28	30.46	6.765345304	5.71E-83	8.95E-82	Up
CL6244.Contig4_All	7011	0.08	8.66	6.758223215	6.33E-211	3.25E-209	Up
Unigene53668_All	3007	0.01	1.08	6.754887502	9.63E-13	3.41E-12	Up
Unigene26836_All	1031	0.01	1.07	6.741466986	0.000183022	0.000388906	Up
CL1597.Contig1_All	1821	0.04	4.28	6.741466986	1.44E-27	8.26E-27	Up
Unigene21767_All	921	0.01	1.07	6.741466986	0.000463828	0.000943564	Up
CL17014.Contig2_All	1015	0.01	1.07	6.741466986	0.000183022	0.000388732	Up
CL19997.Contig109_All	408	3.71	394.6	6.732827959	0	0	Up
Unigene24834_All	11177	0.03	3.16	6.718818247	2.16E-122	5.39E-121	Up
CL6822.Contig2_All	791	0.61	64.22	6.718069612	3.71E-165	1.37E-163	Up
Unigene53497_All	1131	0.01	1.04	6.700439718	7.22E-05	0.000159539	Up
CL736.Contig5_All	1623	0.01	1.04	6.700439718	1.10E-06	2.81E-06	Up
Unigene55844_All	927	0.19	19.69	6.695319882	1.44E-60	1.62E-59	Up
CL523.Contig6_All	1741	0.01	1.03	6.686500527	4.34E-07	1.14E-06	Up
CL1437.Contig2_All	338	0.19	19.41	6.674656889	3.19E-20	1.48E-19	Up
CL16127.Contig1_All	961	0.01	1.02	6.672425342	0.000463828	0.000944316	Up
CL6277.Contig1_All	398	0.16	16.23	6.664447285	2.02E-20	9.44E-20	Up
Unigene11065_All	7186	0.14	14.19	6.663303952	0	0	Up
CL16670.Contig2_All	1314	0.01	1.01	6.658211483	2.85E-05	6.54E-05	Up
Unigene24511_All	5123	0.01	1.01	6.658211483	5.18E-20	2.39E-19	Up
CL19997.Contig104_All	494	0.12	12.12	6.658211483	3.11E-19	1.40E-18	Up
Unigene55204_All	1155	0.05	5.02	6.649615459	5.03E-20	2.32E-19	Up
CL18254.Contig1_All	1167	0.01	1	6.64385619	7.22E-05	0.000159521	Up
CL3761.Contig5_All	716	4.48	445.77	6.636656985	0	0	Up
Unigene87443_All	206	2.79	277.2	6.634518325	1.63E-150	5.31E-149	Up
CL18357.Contig2_All	1073	0.01	0.99	6.62935662	0.000183022	0.000388937	Up
Unigene29794_All	734	0.16	15.82	6.627533884	3.81E-38	2.79E-37	Up
CL19851.Contig2_All	1128	0.05	4.94	6.626439137	3.11E-19	1.40E-18	Up
CL20655.Contig38_All	2968	0.49	48.15	6.618610239	0	0	Up
Unigene21245_All	1402	0.04	3.93	6.618385502	4.90E-19	2.19E-18	Up
Unigene24322_All	1120	0.01	0.98	6.614709844	0.000183022	0.000388943	Up
CL409.Contig2_All	977	0.01	0.98	6.614709844	0.000463828	0.000943969	Up
CL379.Contig47_All	1886	0.01	0.98	6.614709844	2.73E-07	7.23E-07	Up
Unigene24332_All	1045	0.01	0.98	6.614709844	0.00029136	0.000600883	Up
Unigene12333_All	993	0.01	0.98	6.614709844	0.000463828	0.000943622	Up
CL18215.Contig2_All	829	1.71	167.45	6.613590241	0	0	Up
CL15563.Contig2_All	719	0.08	7.81	6.609178738	7.73E-19	3.43E-18	Up
Unigene56632_All	730	0.16	15.6	6.607330314	2.35E-37	1.69E-36	Up
CL3197.Contig3_All	1031	0.01	0.97	6.599912842	0.000463828	0.000944056	Up
CL400.Contig4_All	2436	0.01	0.97	6.599912842	2.61E-09	7.81E-09	Up
CL129.Contig35_All	8109	1.27	122.91	6.596629991	0	0	Up
CL18384.Contig1_All	329	5.07	488.66	6.590701458	0	0	Up
CL129.Contig13_All	1962	2.85	274.02	6.587175466	0	0	Up
Unigene27420_All	1015	0.01	0.96	6.584962501	0.000463828	0.000944374	Up
CL11937.Contig1_All	1019	0.01	0.96	6.584962501	0.000463828	0.000944258	Up
CL12870.Contig1_All	1887	0.01	0.96	6.584962501	2.73E-07	7.23E-07	Up
Unigene21847_All	2059	0.01	0.95	6.569855608	1.08E-07	2.93E-07	Up
CL316.Contig13_All	3307	0.01	0.95	6.569855608	3.88E-12	1.34E-11	Up
CL20152.Contig3_All	1574	0.01	0.95	6.569855608	4.44E-06	1.09E-05	Up
CL7338.Contig6_All	2235	0.01	0.95	6.569855608	2.67E-08	7.58E-08	Up
Unigene10826_All	3034	0.05	4.72	6.560714954	1.03E-48	9.31E-48	Up
CL282.Contig81_All	1843	0.01	0.94	6.554588852	6.91E-07	1.80E-06	Up
Unigene24644_All	1681	0.03	2.82	6.554588852	1.81E-16	7.42E-16	Up
Unigene9505_All	1004	0.06	5.64	6.554588852	1.97E-19	8.92E-19	Up
CL19997.Contig47_All	7905	9.34	875.75	6.550952723	0	0	Up
CL6899.Contig1_All	1311	0.01	0.93	6.539158811	4.54E-05	0.00010151	Up
CL19997.Contig17_All	2146	0.11	10.13	6.52498684	1.14E-73	1.56E-72	Up
CL19997.Contig93_All	512	4.61	424.21	6.523868069	0	0	Up
Unigene6605_All	1166	0.01	0.92	6.523561956	0.000183022	0.00038875	Up
Unigene26282_All	3368	0.19	17.43	6.519429341	1.29E-198	6.08E-197	Up
CL19997.Contig70_All	767	4.54	416.45	6.519307185	0	0	Up
Unigene35364_All	4142	0.01	0.91	6.50779464	2.52E-13	9.19E-13	Up
CL2519.Contig3_All	685	0.02	1.82	6.50779464	7.22E-05	0.000159531	Up
Unigene4476_All	1538	0.01	0.91	6.50779464	1.12E-05	2.67E-05	Up
CL19298.Contig4_All	2359	0.01	0.91	6.50779464	1.67E-08	4.79E-08	Up
CL18614.Contig4_All	5212	0.01	0.91	6.50779464	2.14E-18	9.35E-18	Up
CL69.Contig24_All	1780	0.01	0.91	6.50779464	1.75E-06	4.43E-06	Up
CL24.Contig31_All	1059	0.01	0.91	6.50779464	0.000463828	0.000943897	Up
CL18614.Contig33_All	5371	0.01	0.91	6.50779464	5.29E-19	2.36E-18	Up
CL8117.Contig1_All	1045	0.01	0.91	6.50779464	0.000463828	0.000943665	Up
Unigene40595_All	474	0.13	11.82	6.506574602	4.77E-18	2.07E-17	Up
Unigene6797_All	787	0.63	56.82	6.494903193	5.43E-144	1.66E-142	Up
CL18191.Contig1_All	1351	0.01	0.9	6.491853096	4.54E-05	0.000101512	Up
Unigene5245_All	510	0.48	43.05	6.486835022	2.44E-68	3.10E-67	Up
CL4038.Contig3_All	1488	0.01	0.89	6.475733431	1.79E-05	4.15E-05	Up
CL19260.Contig2_All	3283	0.01	0.89	6.475733431	1.57E-11	5.24E-11	Up
Unigene35154_All	1078	0.01	0.89	6.475733431	0.000463828	0.000943984	Up
CL4434.Contig2_All	2573	0.11	9.7	6.462409318	3.34E-84	5.32E-83	Up
CL399.Contig5_All	1635	0.01	0.88	6.459431619	7.06E-06	1.70E-05	Up
CL8293.Contig4_All	1410	0.01	0.88	6.459431619	4.54E-05	0.000101488	Up
Unigene22258_All	2926	0.12	10.55	6.458064783	2.12E-104	4.33E-103	Up
Unigene34940_All	1015	0.15	13.17	6.456149035	4.45E-45	3.77E-44	Up
Unigene11392_All	2156	0.09	7.89	6.453956489	5.38E-58	5.79E-57	Up
CL19997.Contig79_All	874	4.99	436.19	6.44977307	0	0	Up
Unigene4803_All	1720	0.03	2.62	6.448460501	1.11E-15	4.42E-15	Up
Unigene41763_All	464	9.82	857.46	6.448202537	0	0	Up
CL129.Contig80_All	1419	0.3	25.95	6.434628228	5.02E-122	1.25E-120	Up
CL14578.Contig37_All	3035	0.01	0.86	6.426264755	2.55E-10	8.08E-10	Up
CL745.Contig15_All	2445	0.01	0.86	6.426264755	2.67E-08	7.58E-08	Up
CL129.Contig95_All	1145	0.01	0.86	6.426264755	0.000463828	0.000944041	Up
Unigene3836_All	1349	0.01	0.86	6.426264755	7.22E-05	0.000159494	Up
CL20655.Contig26_All	1601	0.08	6.84	6.417852515	3.71E-37	2.66E-36	Up
Unigene20594_All	1659	0.11	9.36	6.410933101	2.89E-52	2.81E-51	Up
CL19566.Contig3_All	2192	0.01	0.85	6.409390936	1.71E-07	4.63E-07	Up
Unigene43038_All	1121	0.01	0.85	6.409390936	0.000463828	0.00094394	Up
CL2142.Contig3_All	1322	0.01	0.85	6.409390936	0.000114968	0.000247207	Up
Unigene9839_All	1482	0.01	0.85	6.409390936	4.54E-05	0.000101486	Up
Unigene27775_All	1569	0.29	24.42	6.39586649	1.96E-126	5.09E-125	Up
CL1437.Contig4_All	355	1.43	120.32	6.394717515	4.69E-125	1.20E-123	Up
CL1248.Contig1_All	1945	0.01	0.84	6.392317423	1.75E-06	4.43E-06	Up
Unigene9634_All	1569	0.01	0.84	6.392317423	2.85E-05	6.54E-05	Up
Unigene11377_All	1297	0.01	0.83	6.375039431	0.000183022	0.000388788	Up
CL17148.Contig3_All	1975	0.03	2.48	6.36923381	4.62E-17	1.94E-16	Up
Unigene13703_All	1897	0.41	33.77	6.363974459	2.50E-212	1.30E-210	Up
CL6244.Contig5_All	11230	0.11	9.06	6.363935621	0	0	Up
CL15135.Contig2_All	1483	0.01	0.82	6.357552005	4.54E-05	0.000101537	Up
CL20738.Contig21_All	1657	0.01	0.82	6.357552005	1.79E-05	4.15E-05	Up
Unigene20141_All	3142	0.05	4.08	6.350497247	1.11E-44	9.33E-44	Up
CL1437.Contig1_All	320	0.2	16.23	6.34251919	1.11E-15	4.42E-15	Up
Unigene29011_All	1241	0.01	0.81	6.339850003	0.00029136	0.000600874	Up
Unigene56465_All	733	0.71	56.82	6.322435997	2.95E-131	8.03E-130	Up
CL19997.Contig40_All	1251	0.01	0.8	6.321928095	0.00029136	0.000601182	Up
Unigene26195_All	4443	0.02	1.6	6.321928095	1.41E-25	7.63E-25	Up
CL1481.Contig1_All	1203	0.01	0.8	6.321928095	0.000463828	0.000944085	Up
Unigene92160_All	1537	0.01	0.79	6.303780748	4.54E-05	0.000101508	Up
CL6813.Contig2_All	1662	0.01	0.79	6.303780748	1.79E-05	4.15E-05	Up
CL20655.Contig18_All	2792	0.3	23.47	6.289711531	1.25E-216	6.68E-215	Up
Unigene46617_All	1409	0.01	0.78	6.285402219	0.000114968	0.000247299	Up
Unigene16034_All	3917	0.06	4.68	6.285402219	4.95E-62	5.70E-61	Up
CL19997.Contig13_All	2107	0.09	6.98	6.277158225	1.06E-49	9.80E-49	Up
CL20655.Contig34_All	2833	1.62	125.24	6.27255779	0	0	Up
CL18984.Contig14_All	1925	0.01	0.77	6.266786541	4.44E-06	1.09E-05	Up
CL19139.Contig6_All	4165	0.01	0.77	6.266786541	1.53E-12	5.39E-12	Up
Unigene1411_All	417	0.3	23.09	6.266161862	1.81E-29	1.09E-28	Up
CL20673.Contig5_All	3012	0.23	17.6	6.257797757	5.15E-176	2.07E-174	Up
CL3235.Contig15_All	591	2.43	185.33	6.25299631	0	0	Up
Unigene22006_All	1912	0.96	73.17	6.252074043	0	0	Up
CL20072.Contig19_All	2412	0.01	0.76	6.247927513	2.73E-07	7.23E-07	Up
CL7549.Contig1_All	2321	0.01	0.76	6.247927513	4.34E-07	1.14E-06	Up
CL129.Contig58_All	1943	0.2	15.17	6.245077275	8.05E-97	1.51E-95	Up
Unigene32125_All	342	0.19	14.41	6.244927107	4.31E-15	1.68E-14	Up
Unigene7796_All	4233	0.27	20.29	6.231665648	5.81E-285	4.57E-283	Up
CL129.Contig78_All	1601	0.35	26.25	6.22881869	1.11E-136	3.16E-135	Up
CL120.Contig3_All	1844	0.01	0.75	6.22881869	1.12E-05	2.67E-05	Up
CL19997.Contig82_All	1193	32.97	2470.67	6.22760463	0	0	Up
Unigene6312_All	474	0.38	28.3	6.218658824	4.81E-41	3.75E-40	Up
Unigene41764_All	690	3.22	239.41	6.216278915	0	0	Up
CL13737.Contig1_All	6758	0.03	2.22	6.209453366	3.00E-50	2.80E-49	Up
Unigene16111_All	9585	0.01	0.74	6.209453366	1.41E-25	7.63E-25	Up
CL19997.Contig29_All	1757	0.03	2.21	6.202940059	2.52E-13	9.18E-13	Up
Unigene5193_All	797	0.2	14.65	6.194756854	1.53E-38	1.13E-37	Up
CL11564.Contig2_All	3456	0.05	3.66	6.193771743	8.22E-43	6.66E-42	Up
CL13909.Contig14_All	1821	0.01	0.73	6.189824559	1.79E-05	4.15E-05	Up
Unigene9509_All	2099	0.01	0.73	6.189824559	2.79E-06	6.90E-06	Up
CL20087.Contig4_All	2774	0.01	0.73	6.189824559	4.24E-08	1.18E-07	Up
Unigene14236_All	1474	0.01	0.73	6.189824559	0.000183022	0.00038885	Up
CL16043.Contig18_All	1294	0.01	0.73	6.189824559	0.000463828	0.000943926	Up
CL5358.Contig3_All	1770	0.01	0.73	6.189824559	2.85E-05	6.54E-05	Up
CL20143.Contig9_All	1783	0.01	0.73	6.189824559	2.85E-05	6.54E-05	Up
CL19997.Contig80_All	2021	0.14	10.2	6.186998515	4.57E-68	5.78E-67	Up
Unigene10673_All	275	0.73	53.17	6.186572192	4.81E-41	3.75E-40	Up
CL20655.Contig15_All	2357	0.42	30.33	6.17421236	4.28E-233	2.54E-231	Up
CL6285.Contig5_All	2647	0.01	0.72	6.169925001	1.08E-07	2.93E-07	Up
Unigene52192_All	1800	0.01	0.72	6.169925001	2.85E-05	6.54E-05	Up
CL15834.Contig1_All	480	0.64	46.04	6.168672118	6.87E-67	8.54E-66	Up
CL129.Contig29_All	1283	0.24	17.17	6.160711823	5.39E-72	7.22E-71	Up
Unigene17873_All	833	0.07	4.97	6.14974712	6.51E-14	2.42E-13	Up
CL3191.Contig1_All	1637	0.03	2.13	6.14974712	5.92E-12	2.02E-11	Up
Unigene31013_All	1742	0.01	0.71	6.14974712	4.54E-05	0.000101494	Up
CL20655.Contig33_All	2893	0.5	35.36	6.14404637	0	0	Up
Unigene17698_All	746	1.48	104.53	6.142176068	1.15E-241	7.17E-240	Up
Unigene26054_All	445	0.28	19.7	6.136624992	6.47E-27	3.64E-26	Up
CL2807.Contig1_All	1464	0.01	0.7	6.129283017	0.00029136	0.000601219	Up
Unigene36149_All	1423	0.01	0.7	6.129283017	0.00029136	0.00060121	Up
CL7.Contig2_All	4885	0.01	0.7	6.129283017	2.39E-13	8.69E-13	Up
CL984.Contig61_All	6669	0.01	0.7	6.129283017	5.41E-18	2.34E-17	Up
Unigene3609_All	1361	0.01	0.7	6.129283017	0.000463828	0.000943637	Up
Unigene10443_All	3443	2.1	146.86	6.127908367	0	0	Up
Unigene8335_All	1980	0.06	4.17	6.118941073	1.06E-27	6.09E-27	Up
Unigene24205_All	763	0.08	5.54	6.113742166	4.14E-14	1.55E-13	Up
CL20706.Contig2_All	1956	0.01	0.69	6.108524457	1.79E-05	4.15E-05	Up
CL886.Contig8_All	2214	0.01	0.69	6.108524457	2.79E-06	6.90E-06	Up
Unigene13974_All	2540	0.01	0.69	6.108524457	4.34E-07	1.14E-06	Up
CL656.Contig3_All	771	0.09	6.17	6.099201678	7.04E-16	2.82E-15	Up
CL1287.Contig14_All	1350	0.1	6.83	6.093813673	7.60E-31	4.73E-30	Up
CL282.Contig37_All	3160	0.01	0.68	6.087462841	1.67E-08	4.79E-08	Up
Unigene39823_All	1610	0.01	0.68	6.087462841	0.000114968	0.000247247	Up
CL662.Contig38_All	1796	0.01	0.68	6.087462841	4.54E-05	0.000101513	Up
CL86.Contig16_All	2149	0.01	0.68	6.087462841	7.06E-06	1.70E-05	Up
CL15985.Contig1_All	1163	0.05	3.4	6.087462841	1.61E-13	5.88E-13	Up
CL2102.Contig13_All	1491	0.01	0.68	6.087462841	0.00029136	0.000600986	Up
CL9282.Contig1_All	1946	0.01	0.68	6.087462841	1.79E-05	4.15E-05	Up
CL19997.Contig72_All	588	4.92	334.1	6.085477857	0	0	Up
CL1437.Contig5_All	362	1.57	106.53	6.084351397	7.50E-111	1.65E-109	Up
CL129.Contig84_All	2227	0.06	4.05	6.076815597	1.20E-30	7.41E-30	Up
Unigene16676_All	859	0.28	18.85	6.072993886	1.28E-51	1.22E-50	Up
CL5294.Contig2_All	1452	0.01	0.67	6.06608919	0.000463828	0.000943694	Up
Unigene50289_All	1214	0.05	3.34	6.061776198	6.51E-14	2.42E-13	Up
CL19302.Contig16_All	453	0.29	19.32	6.057898384	6.47E-27	3.64E-26	Up
Unigene39149_All	752	1.08	71.84	6.055684133	7.06E-167	2.64E-165	Up
CL129.Contig31_All	1188	0.14	9.25	6.045954633	1.47E-35	1.02E-34	Up
Unigene17748_All	1482	0.01	0.66	6.044394119	0.000463828	0.0009442	Up
Unigene20319_All	1467	0.01	0.66	6.044394119	0.000463828	0.000944027	Up
CL19997.Contig21_All	2206	0.03	1.98	6.044394119	2.74E-15	1.08E-14	Up
CL20655.Contig7_All	1700	0.03	1.98	6.044394119	1.45E-11	4.86E-11	Up
Unigene18867_All	423	0.35	23.04	6.040641984	7.32E-30	4.45E-29	Up
CL20655.Contig30_All	2708	0.16	10.5	6.036173613	7.08E-94	1.28E-92	Up
CL4333.Contig6_All	2716	0.01	0.65	6.022367813	4.34E-07	1.14E-06	Up
CL19997.Contig2_All	1799	0.01	0.65	6.022367813	7.22E-05	0.000159542	Up
CL20673.Contig4_All	2757	0.14	9.01	6.008028374	2.39E-82	3.71E-81	Up
Unigene13136_All	1674	0.18	11.57	6.006248148	3.64E-63	4.27E-62	Up
Unigene53035_All	412	0.15	9.63	6.004501392	2.41E-12	8.35E-12	Up
CL19997.Contig118_All	563	0.1	6.42	6.004501392	6.05E-13	2.16E-12	Up
Unigene14811_All	429	0.29	18.56	6	3.57E-24	1.87E-23	Up
CL187.Contig1_All	1629	0.01	0.64	6	0.00029136	0.000601163	Up
CL3631.Contig1_All	711	0.06	3.84	6	4.06E-10	1.27E-09	Up
Unigene28964_All	2168	0.01	0.63	5.977279923	1.12E-05	2.67E-05	Up
Unigene14568_All	2585	0.01	0.63	5.977279923	1.75E-06	4.43E-06	Up
CL8274.Contig3_All	961	0.06	3.72	5.95419631	5.92E-12	2.02E-11	Up
Unigene5974_All	1662	0.01	0.62	5.95419631	0.00029136	0.000600892	Up
Unigene24604_All	717	2.28	141.26	5.953175367	6.00E-308	5.26E-306	Up
CL20655.Contig32_All	2628	0.15	9.29	5.952644191	2.16E-79	3.23E-78	Up
CL2156.Contig3_All	675	0.09	5.54	5.943817165	2.41E-12	8.35E-12	Up
Unigene41757_All	840	0.14	8.57	5.935796472	3.39E-23	1.72E-22	Up
CL15563.Contig1_All	661	0.09	5.5	5.933362807	5.92E-12	2.02E-11	Up
CL19958.Contig1_All	717	0.08	4.88	5.930737338	1.45E-11	4.86E-11	Up
CL20655.Contig11_All	1201	0.09	5.48	5.928107082	1.93E-21	9.30E-21	Up
CL19997.Contig86_All	1877	1.22	74.27	5.927826525	0	0	Up
CL129.Contig83_All	1548	0.18	10.89	5.918863237	1.52E-55	1.58E-54	Up
Unigene7487_All	5049	0.01	0.6	5.906890596	9.84E-12	3.33E-11	Up
CL745.Contig6_All	2247	0.01	0.6	5.906890596	1.79E-05	4.15E-05	Up
CL886.Contig58_All	2838	0.01	0.6	5.906890596	6.91E-07	1.80E-06	Up
Unigene8129_All	6700	0.22	13.19	5.905797231	7.67E-287	6.10E-285	Up
CL11154.Contig2_All	1130	0.53	31.67	5.900980697	8.55E-113	1.92E-111	Up
CL129.Contig25_All	1423	0.12	7.12	5.89077093	7.94E-33	5.18E-32	Up
CL20655.Contig22_All	2094	0.1	5.92	5.887525271	3.06E-41	2.40E-40	Up
CL12467.Contig3_All	1593	0.01	0.59	5.882643049	0.000463828	0.00094449	Up
CL19023.Contig3_All	1682	0.01	0.59	5.882643049	0.00029136	0.000601079	Up
CL20655.Contig17_All	813	0.07	4.13	5.882643049	1.53E-12	5.39E-12	Up
Unigene17993_All	1601	0.01	0.59	5.882643049	0.000463828	0.000943738	Up
CL19946.Contig18_All	3142	0.01	0.59	5.882643049	1.71E-07	4.63E-07	Up
CL8219.Contig2_All	1688	0.01	0.59	5.882643049	0.00029136	0.000600855	Up
CL124.Contig2_All	478	1.08	63.6	5.879923548	6.07E-90	1.05E-88	Up
CL1501.Contig1_All	991	0.06	3.51	5.87036472	9.28E-12	3.14E-11	Up
Unigene15303_All	686	0.26	15.2	5.86941589	1.95E-32	1.26E-31	Up
CL19997.Contig98_All	366	1.03	60.18	5.868567864	8.65E-63	1.01E-61	Up
CL11564.Contig3_All	4196	0.05	2.92	5.867896464	4.23E-40	3.24E-39	Up
Unigene20780_All	807	0.08	4.67	5.86727874	1.53E-12	5.39E-12	Up
CL6224.Contig4_All	2240	0.01	0.58	5.857980995	2.85E-05	6.54E-05	Up
CL2223.Contig2_All	1893	0.01	0.57	5.832890014	0.000183022	0.000388949	Up
Unigene24300_All	3153	0.01	0.57	5.832890014	2.73E-07	7.23E-07	Up
Unigene4179_All	1683	0.01	0.57	5.832890014	0.000463828	0.000943767	Up
Unigene42848_All	2541	0.01	0.57	5.832890014	7.06E-06	1.70E-05	Up
Unigene13908_All	1653	0.2	11.37	5.829088444	7.18E-60	7.98E-59	Up
Unigene24844_All	3125	1.1	62.42	5.826432928	0	0	Up
CL20746.Contig2_All	520	0.23	13.04	5.825166198	7.41E-21	3.51E-20	Up
Unigene24253_All	928	0.06	3.4	5.824428435	1.37E-10	4.39E-10	Up
CL12178.Contig2_All	1141	0.02	1.13	5.820178962	2.85E-05	6.54E-05	Up
CL15332.Contig2_All	218	0.65	36.56	5.813682542	4.73E-21	2.26E-20	Up
Unigene10776_All	279	0.24	13.47	5.810571635	5.60E-11	1.82E-10	Up
CL2859.Contig1_All	2221	0.01	0.56	5.807354922	4.54E-05	0.000101498	Up
CL20550.Contig9_All	1857	0.01	0.56	5.807354922	0.00029136	0.00060093	Up
Unigene42484_All	781	0.15	8.39	5.805636405	7.41E-21	3.51E-20	Up
CL20655.Contig21_All	1485	0.09	5.03	5.804489588	9.25E-25	4.90E-24	Up
CL18614.Contig6_All	6794	0.01	0.55	5.781359714	1.47E-14	5.59E-14	Up
Unigene33156_All	1064	0.05	2.73	5.770829046	8.22E-10	2.53E-09	Up
CL4702.Contig2_All	533	0.9	49.03	5.76759595	4.33E-77	6.25E-76	Up
Unigene34984_All	278	0.48	26.12	5.765976681	2.84E-20	1.32E-19	Up
Unigene16365_All	764	0.62	33.55	5.757900741	4.62E-78	6.77E-77	Up
Unigene24620_All	2999	0.01	0.54	5.754887502	1.10E-06	2.81E-06	Up
Unigene56605_All	2037	0.01	0.54	5.754887502	0.000114968	0.000247259	Up
Unigene45187_All	2242	0.01	0.54	5.754887502	4.54E-05	0.000101489	Up
CL20683.Contig9_All	3444	0.01	0.54	5.754887502	1.71E-07	4.63E-07	Up
Unigene28387_All	1755	0.01	0.54	5.754887502	0.000463828	0.00094355	Up
Unigene37780_All	251	0.27	14.53	5.749931485	2.15E-10	6.83E-10	Up
CL19673.Contig2_All	810	0.16	8.61	5.749869427	3.21E-22	1.58E-21	Up
Unigene57564_All	477	0.13	6.99	5.748708927	1.37E-10	4.39E-10	Up
CL19997.Contig51_All	564	0.42	22.51	5.744032919	3.71E-38	2.72E-37	Up
Unigene36903_All	588	0.1	5.35	5.741466986	3.36E-10	1.05E-09	Up
CL3133.Contig1_All	1862	0.24	12.82	5.739218046	1.55E-75	2.19E-74	Up
CL14482.Contig1_All	504	2.06	109.56	5.732933024	2.67E-160	9.50E-159	Up
CL6903.Contig4_All	925	0.19	10.1	5.732212064	2.53E-29	1.52E-28	Up
Unigene31542_All	1436	0.08	4.25	5.731319031	6.95E-20	3.20E-19	Up
CL20673.Contig3_All	3835	0.25	13.26	5.72900887	7.48E-162	2.68E-160	Up
Unigene32356_All	2044	0.01	0.53	5.727920455	0.000114968	0.000247179	Up
CL4713.Contig1_All	386	0.16	8.4	5.714245518	5.26E-10	1.64E-09	Up
CL129.Contig47_All	1654	0.04	2.09	5.707359132	9.28E-12	3.14E-11	Up
Unigene12198_All	768	1.14	59.35	5.7021423	6.66E-137	1.91E-135	Up
CL2835.Contig3_All	560	12.97	674.53	5.700632224	0	0	Up
Unigene53824_All	1999	0.01	0.52	5.700439718	0.000183022	0.000388837	Up
CL13414.Contig3_All	1886	0.01	0.52	5.700439718	0.00029136	0.000600958	Up
Unigene40039_All	545	0.11	5.71	5.697915317	5.26E-10	1.64E-09	Up
Unigene20166_All	2943	0.98	50.71	5.693344715	0	0	Up
Unigene58156_All	287	0.23	11.9	5.693183902	5.26E-10	1.64E-09	Up
CL14194.Contig1_All	410	0.26	13.41	5.688653804	2.94E-17	1.24E-16	Up
CL17275.Contig2_All	579	0.62	31.91	5.685596583	8.02E-55	8.17E-54	Up
CL2835.Contig6_All	656	21.42	1096.25	5.677474552	0	0	Up
Unigene28725_All	884	1.81	92.37	5.673362766	1.35E-246	8.60E-245	Up
Unigene6804_All	3308	0.01	0.51	5.672425342	6.91E-07	1.80E-06	Up
CL20639.Contig18_All	2494	0.01	0.51	5.672425342	2.85E-05	6.54E-05	Up
Unigene58869_All	1814	0.01	0.51	5.672425342	0.000463828	0.000943593	Up
CL984.Contig11_All	2141	0.01	0.51	5.672425342	0.000114968	0.000247155	Up
CL4702.Contig1_All	675	0.09	4.58	5.669278787	5.26E-10	1.64E-09	Up
Unigene57265_All	447	0.14	7.12	5.668378509	5.26E-10	1.64E-09	Up
Unigene22876_All	1082	0.05	2.53	5.66106548	3.14E-09	9.38E-09	Up
Unigene805_All	2178	0.05	2.53	5.66106548	3.88E-18	1.69E-17	Up
CL1287.Contig10_All	1294	0.08	4.04	5.658211483	4.77E-18	2.07E-17	Up
Unigene12700_All	1251	0.18	9.05	5.651848981	1.92E-35	1.33E-34	Up
Unigene21878_All	3336	0.22	11.04	5.649092838	2.05E-116	4.78E-115	Up
Unigene49867_All	757	0.61	30.54	5.645747009	1.58E-69	2.04E-68	Up
CL2835.Contig2_All	439	5.73	286.63	5.644510667	0	0	Up
CL20072.Contig1_All	3511	0.01	0.5	5.64385619	4.34E-07	1.14E-06	Up
CL129.Contig45_All	1528	0.37	18.47	5.641514785	1.04E-87	1.74E-86	Up
CL20655.Contig10_All	2698	0.21	10.44	5.635588574	7.19E-89	1.22E-87	Up
CL129.Contig88_All	3862	0.43	21.37	5.635106438	8.33E-259	5.72E-257	Up
Unigene24500_All	2484	0.05	2.48	5.632268215	1.82E-20	8.49E-20	Up
CL2141.Contig2_All	932	1.35	66.67	5.626006415	8.52E-187	3.70E-185	Up
Unigene26151_All	1373	0.04	1.97	5.622051819	3.14E-09	9.38E-09	Up
Unigene8158_All	2478	0.16	7.86	5.618385502	1.08E-61	1.24E-60	Up
Unigene10203_All	739	0.27	13.26	5.617977558	1.73E-30	1.06E-29	Up
CL129.Contig59_All	1647	0.11	5.39	5.614709844	1.51E-28	8.87E-28	Up
Unigene18708_All	2236	0.03	1.47	5.614709844	2.28E-11	7.57E-11	Up
CL19997.Contig14_All	2341	0.01	0.49	5.614709844	7.22E-05	0.000159468	Up
CL17939.Contig1_All	636	1.57	76.61	5.608696257	1.13E-142	3.42E-141	Up
Unigene11911_All	3001	0.82	39.96	5.606788863	0	0	Up
CL17651.Contig2_All	387	0.32	15.49	5.597121429	1.48E-17	6.29E-17	Up
CL8789.Contig1_All	1786	0.09	4.33	5.588298213	1.12E-24	5.95E-24	Up
Unigene21787_All	2083	0.01	0.48	5.584962501	0.00029136	0.000601088	Up
CL19820.Contig2_All	3520	0.01	0.48	5.584962501	6.91E-07	1.80E-06	Up
Unigene8436_All	4961	0.01	0.48	5.584962501	1.64E-09	4.98E-09	Up
CL129.Contig65_All	1190	0.1	4.79	5.581953751	2.48E-18	1.08E-17	Up
Unigene13825_All	2173	0.38	18.13	5.576235696	5.26E-122	1.31E-120	Up
CL12025.Contig3_All	1001	1.03	49.03	5.572948519	1.35E-147	4.28E-146	Up
Unigene16324_All	1906	0.03	1.42	5.564784619	3.14E-09	9.38E-09	Up
Unigene48410_All	375	0.17	8.03	5.561793336	4.90E-09	1.45E-08	Up
Unigene22027_All	514	0.26	12.25	5.558126316	4.16E-19	1.87E-18	Up
Unigene10769_All	573	0.1	4.71	5.557655155	1.19E-08	3.46E-08	Up
Unigene30926_All	5401	0.01	0.47	5.554588852	4.06E-10	1.27E-09	Up
CL8696.Contig32_All	3471	0.01	0.47	5.554588852	1.10E-06	2.81E-06	Up
CL2900.Contig40_All	2347	0.01	0.47	5.554588852	0.000114968	0.000247183	Up
CL20655.Contig8_All	1649	0.13	6.09	5.5498587	1.24E-32	8.07E-32	Up
CL19997.Contig57_All	601	0.1	4.66	5.54225805	4.90E-09	1.45E-08	Up
CL129.Contig70_All	3269	0.24	11.15	5.537865494	8.53E-114	1.93E-112	Up
Unigene27427_All	2885	0.14	6.49	5.534719746	3.53E-59	3.88E-58	Up
Unigene9650_All	727	0.21	9.72	5.532495081	2.05E-22	1.01E-21	Up
CL129.Contig51_All	1512	0.3	13.84	5.527737632	1.66E-64	1.99E-63	Up
CL886.Contig50_All	2021	0.01	0.46	5.523561956	0.000463828	0.000944389	Up
Unigene18487_All	2691	0.21	9.66	5.523561956	3.89E-81	5.96E-80	Up
Unigene10606_All	3129	0.09	4.14	5.523561956	3.59E-41	2.80E-40	Up
Unigene42110_All	1862	0.06	2.76	5.523561956	8.75E-17	3.64E-16	Up
Unigene15994_All	3102	1.24	56.84	5.518494529	0	0	Up
CL19997.Contig76_All	687	0.34	15.57	5.517090388	3.70E-32	2.37E-31	Up
CL5167.Contig4_All	788	0.15	6.86	5.515174171	5.61E-17	2.34E-16	Up
Unigene56662_All	925	0.19	8.65	5.508628809	7.21E-25	3.84E-24	Up
Unigene3780_All	2014	0.16	7.26	5.503825738	1.37E-46	1.19E-45	Up
Unigene22142_All	1223	0.34	15.39	5.500314675	7.95E-58	8.54E-57	Up
Unigene27801_All	2929	0.21	9.5	5.49946628	1.19E-86	1.96E-85	Up
CL589.Contig2_All	385	24.19	1092.62	5.497237157	0	0	Up
CL129.Contig23_All	1714	0.91	41.05	5.495371866	1.23E-213	6.47E-212	Up
Unigene18576_All	2452	0.16	7.2	5.491853096	3.99E-55	4.10E-54	Up
CL20746.Contig1_All	634	0.37	16.61	5.488382992	2.18E-31	1.38E-30	Up
CL1197.Contig2_All	1180	1.12	50.14	5.484391359	8.03E-178	3.28E-176	Up
Unigene10090_All	1304	0.04	1.78	5.475733431	1.10E-07	2.99E-07	Up
Unigene56784_All	710	0.08	3.55	5.471675214	2.90E-08	8.23E-08	Up
CL19696.Contig3_All	1276	0.22	9.76	5.471305719	1.62E-39	1.22E-38	Up
CL6822.Contig1_All	778	0.52	23.01	5.46760555	3.37E-53	3.32E-52	Up
CL129.Contig69_All	1436	0.12	5.28	5.459431619	6.64E-24	3.44E-23	Up
Unigene23555_All	2644	0.01	0.44	5.459431619	7.22E-05	0.000159545	Up
CL19912.Contig3_All	2209	0.01	0.44	5.459431619	0.00029136	0.000601032	Up
CL15742.Contig3_All	1289	0.09	3.96	5.459431619	2.13E-16	8.73E-16	Up
Unigene26621_All	2389	0.01	0.44	5.459431619	0.000183022	0.000388775	Up
CL12463.Contig1_All	6144	0.02	0.88	5.459431619	3.11E-19	1.40E-18	Up
CL1355.Contig4_All	2208	0.01	0.44	5.459431619	0.000463828	0.000943723	Up
CL129.Contig44_All	1840	0.34	14.95	5.458466928	2.44E-84	3.90E-83	Up
CL9025.Contig13_All	6884	0.23	10.06	5.450852634	2.28E-215	1.21E-213	Up
Unigene57706_All	799	0.07	3.06	5.450032921	4.53E-08	1.26E-07	Up
CL19997.Contig83_All	1799	0.17	7.43	5.449755559	6.06E-42	4.82E-41	Up
Unigene34878_All	1305	0.04	1.74	5.442943496	1.10E-07	2.99E-07	Up
CL14482.Contig3_All	1922	5.51	238.76	5.43736503	0	0	Up
CL589.Contig1_All	286	27	1169.27	5.436504888	0	0	Up
Unigene1010_All	721	0.48	20.74	5.433237678	3.33E-44	2.77E-43	Up
CL13264.Contig1_All	627	0.09	3.88	5.429987841	7.05E-08	1.95E-07	Up
Unigene15757_All	2306	0.01	0.43	5.426264755	0.00029136	0.000601014	Up
CL20692.Contig15_All	2726	0.01	0.43	5.426264755	7.22E-05	0.000159486	Up
CL20655.Contig31_All	3069	0.24	10.31	5.424866117	1.11E-97	2.09E-96	Up
Unigene44790_All	485	0.12	5.15	5.423466121	7.05E-08	1.95E-07	Up
CL19997.Contig7_All	2503	0.14	5.99	5.419057271	6.74E-47	5.91E-46	Up
CL18624.Contig2_All	1214	0.33	13.97	5.403722186	1.81E-51	1.73E-50	Up
CL6323.Contig15_All	778	0.09	3.8	5.399930607	1.29E-09	3.93E-09	Up
CL20655.Contig52_All	329	0.2	8.42	5.395748328	2.90E-08	8.23E-08	Up
CL2900.Contig39_All	2380	0.01	0.42	5.392317423	0.00029136	0.000601004	Up
Unigene9858_All	2778	0.01	0.42	5.392317423	7.22E-05	0.000159481	Up
CL4020.Contig3_All	1762	0.1	4.19	5.388878339	2.51E-23	1.28E-22	Up
CL10943.Contig4_All	1043	0.05	2.09	5.385431037	2.66E-07	7.11E-07	Up
CL19997.Contig99_All	964	0.06	2.5	5.380821784	7.05E-08	1.95E-07	Up
Unigene15538_All	1067	0.11	4.56	5.373458396	1.96E-15	7.72E-15	Up
CL17939.Contig4_All	1202	1.83	75.79	5.372091953	4.62E-270	3.36E-268	Up
CL12463.Contig2_All	13801	0.05	2.07	5.371558863	1.80E-89	3.07E-88	Up
Unigene7709_All	4087	0.01	0.41	5.357552005	6.91E-07	1.80E-06	Up
Unigene1499_All	1117	0.05	2.05	5.357552005	1.10E-07	2.99E-07	Up
Unigene38989_All	2289	0.05	2.05	5.357552005	3.05E-15	1.19E-14	Up
Unigene4277_All	2662	0.01	0.41	5.357552005	0.000183022	0.000388719	Up
Unigene40042_All	778	0.07	2.86	5.352516415	2.66E-07	7.11E-07	Up
CL14482.Contig2_All	1461	8.05	328.69	5.351594971	0	0	Up
CL18624.Contig4_All	1212	0.28	11.28	5.33219643	3.91E-41	3.05E-40	Up
Unigene24666_All	321	0.2	8.05	5.330916878	1.10E-07	2.99E-07	Up
Unigene54398_All	766	0.08	3.2	5.321928095	4.53E-08	1.26E-07	Up
CL649.Contig1_All	3995	0.01	0.4	5.321928095	1.75E-06	4.43E-06	Up
CL12315.Contig1_All	2294	0.01	0.4	5.321928095	0.000463828	0.00094381	Up
CL129.Contig90_All	6722	0.38	15.16	5.318126525	0	0	Up
CL19997.Contig78_All	1195	0.3	11.96	5.317111079	3.04E-43	2.48E-42	Up
CL129.Contig56_All	1519	0.27	10.75	5.315233442	9.69E-50	8.95E-49	Up
CL10841.Contig1_All	1682	0.1	3.98	5.314696526	5.08E-21	2.42E-20	Up
CL129.Contig87_All	2572	0.81	32.19	5.312546859	3.29E-249	2.13E-247	Up
CL129.Contig63_All	6603	0.07	2.78	5.311586151	2.20E-57	2.35E-56	Up
CL468.Contig6_All	942	0.08	3.17	5.30833903	5.26E-10	1.64E-09	Up
CL18763.Contig2_All	621	0.19	7.47	5.297036919	4.32E-14	1.62E-13	Up
CL20655.Contig37_All	2903	0.18	7.07	5.295641403	4.18E-63	4.89E-62	Up
CL129.Contig21_All	1420	0.35	13.74	5.294883272	1.69E-59	1.87E-58	Up
Unigene8985_All	1766	0.72	28.2	5.291554446	4.62E-149	1.48E-147	Up
CL20556.Contig7_All	1102	0.1	3.9	5.285402219	1.62E-13	5.93E-13	Up
CL18614.Contig18_All	3603	0.01	0.39	5.285402219	1.12E-05	2.67E-05	Up
Unigene21084_All	3078	0.01	0.39	5.285402219	7.22E-05	0.000159505	Up
CL17703.Contig6_All	3555	0.01	0.39	5.285402219	1.12E-05	2.67E-05	Up
Unigene14114_All	2941	0.01	0.39	5.285402219	7.22E-05	0.00015947	Up
CL16515.Contig2_All	1120	0.3	11.69	5.284168619	4.98E-39	3.72E-38	Up
Unigene28562_All	658	0.05	1.94	5.277984747	4.54E-05	0.000101491	Up
Unigene33277_All	681	0.17	6.59	5.276671814	1.04E-13	3.84E-13	Up
CL468.Contig5_All	2533	0.14	5.38	5.26410744	4.31E-42	3.44E-41	Up
Unigene19140_All	1907	3.54	135.22	5.255415382	0	0	Up
CL2260.Contig3_All	1707	0.13	4.95	5.250844997	5.15E-26	2.83E-25	Up
CL18984.Contig10_All	2434	0.01	0.38	5.247927513	0.000463828	0.000943868	Up
CL14282.Contig2_All	870	1.52	57.34	5.237398676	4.14E-143	1.26E-141	Up
CL3283.Contig3_All	1177	2.53	95.07	5.23178087	0	0	Up
CL13962.Contig1_All	1110	0.15	5.63	5.230100516	4.15E-19	1.86E-18	Up
Unigene34870_All	1996	0.03	1.12	5.222392421	1.10E-07	2.99E-07	Up
CL129.Contig41_All	1596	0.29	10.77	5.214821539	1.23E-51	1.18E-50	Up
Unigene19219_All	525	1.14	42.31	5.213892956	9.42E-62	1.08E-60	Up
Unigene20068_All	1018	0.22	8.16	5.212993723	7.19E-25	3.83E-24	Up
Unigene58597_All	481	0.13	4.82	5.212449618	2.66E-07	7.11E-07	Up
CL20655.Contig27_All	2435	0.03	1.11	5.209453366	3.14E-09	9.38E-09	Up
Unigene31202_All	3004	0.01	0.37	5.209453366	0.000114968	0.000247295	Up
Unigene56489_All	1678	0.03	1.11	5.209453366	2.40E-06	5.97E-06	Up
CL4549.Contig2_All	5336	0.06	2.22	5.209453366	2.33E-36	1.64E-35	Up
CL463.Contig10_All	828	0.15	5.54	5.20685157	4.32E-14	1.62E-13	Up
CL19997.Contig18_All	2153	0.16	5.9	5.204571144	7.73E-39	5.75E-38	Up
Unigene19352_All	1991	0.08	2.95	5.204571144	2.66E-19	1.20E-18	Up
CL129.Contig101_All	1642	0.05	1.84	5.201633861	3.36E-10	1.05E-09	Up
Unigene86054_All	296	0.44	16.19	5.201455652	6.06E-13	2.17E-12	Up
CL129.Contig26_All	445	0.14	5.13	5.195460094	4.13E-07	1.09E-06	Up
Unigene24078_All	1776	1.25	45.77	5.194402292	5.00E-239	3.07E-237	Up
CL6879.Contig1_All	352	0.11	4.01	5.188026808	4.54E-05	0.000101506	Up
CL14282.Contig1_All	678	1.99	72.33	5.183753816	2.16E-137	6.22E-136	Up
CL129.Contig54_All	1542	0.24	8.72	5.183221824	6.08E-41	4.73E-40	Up
CL129.Contig5_All	1715	0.31	11.26	5.182794802	6.16E-58	6.62E-57	Up
CL12488.Contig1_All	428	0.14	5.08	5.181329765	9.97E-07	2.55E-06	Up
Unigene16908_All	591	0.4	14.51	5.180903709	1.11E-24	5.90E-24	Up
Unigene55603_All	590	0.2	7.21	5.171927354	9.41E-13	3.33E-12	Up
CL20187.Contig36_All	2640	0.01	0.36	5.169925001	0.000463828	0.000944287	Up
CL20706.Contig19_All	3078	0.01	0.36	5.169925001	0.000114968	0.000247251	Up
CL2141.Contig1_All	1543	2.24	80.54	5.168134835	0	0	Up
Unigene19616_All	659	1.47	52.7	5.163914902	8.84E-98	1.67E-96	Up
CL8274.Contig4_All	942	0.08	2.86	5.159871337	7.65E-09	2.23E-08	Up
CL129.Contig86_All	770	0.38	13.58	5.159340251	1.99E-30	1.22E-29	Up
CL19997.Contig59_All	1070	0.27	9.63	5.156504486	1.28E-30	7.94E-30	Up
CL19997.Contig56_All	620	0.1	3.56	5.153805336	4.13E-07	1.09E-06	Up
Unigene28633_All	4366	0.15	5.33	5.151101127	6.56E-71	8.66E-70	Up
CL9245.Contig1_All	999	0.06	2.13	5.14974712	4.13E-07	1.09E-06	Up
Unigene43044_All	351	0.18	6.37	5.145224561	9.97E-07	2.55E-06	Up
Unigene14918_All	949	0.7	24.77	5.145095136	3.08E-68	3.91E-67	Up
CL6323.Contig16_All	1757	0.03	1.06	5.142957954	3.72E-06	9.14E-06	Up
Unigene14694_All	732	0.16	5.63	5.136991112	1.46E-12	5.14E-12	Up
CL20655.Contig6_All	1722	0.18	6.32	5.133855747	2.73E-33	1.80E-32	Up
CL17753.Contig4_All	252	0.27	9.47	5.132333113	9.97E-07	2.55E-06	Up
Unigene41756_All	1334	0.05	1.75	5.129283017	7.05E-08	1.95E-07	Up
CL2783.Contig17_All	2360	0.02	0.7	5.129283017	1.10E-06	2.81E-06	Up
CL1437.Contig3_All	351	0.36	12.56	5.124695747	2.26E-12	7.86E-12	Up
Unigene32469_All	698	0.25	8.72	5.124328135	5.76E-18	2.49E-17	Up
CL6890.Contig1_All	701	0.08	2.78	5.118941073	2.40E-06	5.97E-06	Up
Unigene15463_All	856	0.14	4.85	5.114486015	9.41E-13	3.33E-12	Up
Unigene33733_All	476	0.13	4.5	5.113341473	9.97E-07	2.55E-06	Up
CL19997.Contig92_All	515	0.12	4.09	5.090994532	1.55E-06	3.92E-06	Up
CL1902.Contig2_All	541	25.31	861.26	5.088669416	0	0	Up
CL15349.Contig1_All	1389	0.02	0.68	5.087462841	0.000463828	0.000944504	Up
Unigene12878_All	5119	0.01	0.34	5.087462841	4.34E-07	1.14E-06	Up
Unigene52113_All	1017	0.06	2.04	5.087462841	6.42E-07	1.67E-06	Up
Unigene3541_All	3741	0.01	0.34	5.087462841	2.85E-05	6.54E-05	Up
Unigene53974_All	520	0.12	4.08	5.087462841	9.97E-07	2.55E-06	Up
Unigene41759_All	1376	0.04	1.36	5.087462841	3.72E-06	9.14E-06	Up
Unigene32755_All	601	0.1	3.39	5.083213368	1.55E-06	3.92E-06	Up
Unigene5592_All	1424	0.08	2.71	5.082149041	5.43E-12	1.85E-11	Up
CL2940.Contig4_All	1559	0.07	2.37	5.081388327	1.30E-11	4.39E-11	Up
Unigene12790_All	786	0.29	9.79	5.077184054	2.13E-22	1.05E-21	Up
CL599.Contig2_All	1513	0.15	5.06	5.076102979	5.74E-23	2.89E-22	Up
CL6663.Contig1_All	663	7.17	241.82	5.07581664	0	0	Up
CL2780.Contig7_All	1419	0.08	2.69	5.071462363	5.43E-12	1.85E-11	Up
Unigene36116_All	477	0.13	4.37	5.071049751	1.55E-06	3.92E-06	Up
CL6168.Contig4_All	2026	42.63	1432.48	5.070502131	0	0	Up
CL3457.Contig2_All	1855	0.06	2.01	5.06608919	8.42E-12	2.85E-11	Up
CL129.Contig4_All	774	0.22	7.35	5.062168821	1.23E-16	5.07E-16	Up
Unigene36314_All	929	0.12	4	5.058893689	2.02E-11	6.71E-11	Up
Unigene49966_All	385	0.32	10.66	5.057991723	1.30E-11	4.39E-11	Up
CL17805.Contig1_All	569	0.1	3.33	5.057450272	5.76E-06	1.39E-05	Up
Unigene92044_All	872	1.25	41.52	5.053806444	1.25E-101	2.47E-100	Up
Unigene12592_All	3441	0.35	11.61	5.05186924	5.54E-118	1.32E-116	Up
CL5827.Contig2_All	1169	0.28	9.25	5.045954633	1.59E-32	1.03E-31	Up
Unigene28027_All	2930	0.01	0.33	5.044394119	0.00029136	0.000600836	Up
CL129.Contig9_All	1566	0.28	9.23	5.042831916	3.09E-43	2.52E-42	Up
Unigene16814_All	736	0.47	15.46	5.039735752	2.26E-32	1.46E-31	Up
CL17918.Contig3_All	2382	0.11	3.6	5.032421478	1.38E-26	7.65E-26	Up
CL20655.Contig20_All	2359	0.14	4.57	5.028695433	3.49E-32	2.24E-31	Up
CL20580.Contig9_All	2410	4.35	141.82	5.02690179	0	0	Up
CL11154.Contig3_All	1194	5.17	168.46	5.02609798	0	0	Up
CL3487.Contig2_All	1521	0.07	2.28	5.025535092	7.45E-11	2.42E-10	Up
CL4387.Contig5_All	544	0.44	14.24	5.016301812	1.22E-21	5.90E-21	Up
CL19997.Contig52_All	1978	0.11	3.56	5.016301812	4.49E-21	2.14E-20	Up
CL2157.Contig2_All	1357	3.99	128.29	5.006876162	0	0	Up
Unigene27491_All	1364	0.21	6.72	5	5.19E-27	2.92E-26	Up
CL7744.Contig2_All	1213	0.05	1.6	5	2.40E-06	5.97E-06	Up
Unigene36987_All	566	0.11	3.51	4.995895602	2.40E-06	5.97E-06	Up
CL15607.Contig3_All	1775	0.23	7.33	4.994107432	1.74E-38	1.29E-37	Up
CL1068.Contig1_All	367	2.31	73.09	4.983709277	3.13E-69	4.04E-68	Up
Unigene51643_All	555	0.11	3.48	4.983511877	3.72E-06	9.14E-06	Up
Unigene7825_All	836	0.35	11.05	4.980547637	1.92E-26	1.06E-25	Up
Unigene30596_All	3816	0.57	17.9	4.972853858	7.57E-198	3.56E-196	Up
CL1035.Contig3_All	1922	0.08	2.51	4.971543554	1.26E-15	5.00E-15	Up
Unigene53392_All	742	0.16	5.01	4.968666793	3.12E-11	1.03E-10	Up
CL20624.Contig4_All	408	0.46	14.4	4.96829114	4.54E-16	1.84E-15	Up
Unigene48576_All	1177	23.24	727.45	4.968166116	0	0	Up
CL2157.Contig5_All	1461	2.29	71.56	4.965733884	9.19E-295	7.57E-293	Up
Unigene38172_All	676	0.09	2.81	4.964501319	3.72E-06	9.14E-06	Up
CL4977.Contig2_All	1110	0.05	1.56	4.963474124	1.38E-05	3.25E-05	Up
Unigene26870_All	2311	1.47	45.81	4.961774503	7.84E-302	6.71E-300	Up
CL129.Contig12_All	1154	0.52	16.18	4.959556174	8.98E-54	8.97E-53	Up
Unigene6716_All	2567	0.32	9.95	4.958552715	6.01E-75	8.40E-74	Up
CL6168.Contig1_All	2114	33.45	1039.14	4.957240016	0	0	Up
Unigene26065_All	1556	0.12	3.72	4.95419631	8.93E-18	3.83E-17	Up
CL19408.Contig3_All	3826	0.01	0.31	4.95419631	7.22E-05	0.000159497	Up
Unigene42017_All	744	0.31	9.61	4.95419631	1.65E-20	7.74E-20	Up
CL129.Contig57_All	1847	2.39	74.03	4.953027505	0	0	Up
CL8274.Contig2_All	1004	0.4	12.34	4.947198584	2.84E-35	1.96E-34	Up
CL129.Contig93_All	563	0.19	5.86	4.946829341	1.37E-10	4.39E-10	Up
Unigene8498_All	407	0.15	4.62	4.944858446	1.38E-05	3.25E-05	Up
CL12480.Contig2_All	1305	0.04	1.23	4.942514505	2.13E-05	4.91E-05	Up
CL19997.Contig26_All	2572	0.33	10.14	4.941447818	1.46E-75	2.06E-74	Up
CL2835.Contig1_All	472	33.49	1028.63	4.940849949	0	0	Up
CL468.Contig7_All	6211	0.51	15.61	4.93582948	4.49E-279	3.44E-277	Up
CL19997.Contig39_All	1000	1.85	56.54	4.933674707	8.91E-157	3.07E-155	Up
CL12025.Contig1_All	642	0.59	18.01	4.931939417	1.46E-32	9.48E-32	Up
CL129.Contig36_All	2132	0.42	12.82	4.931863124	1.23E-78	1.82E-77	Up
Unigene4973_All	902	0.08	2.44	4.930737338	4.13E-07	1.09E-06	Up
CL4060.Contig5_All	2229	0.03	0.91	4.922832139	6.42E-07	1.67E-06	Up
Unigene8875_All	1999	0.77	23.32	4.920565533	5.89E-133	1.63E-131	Up
Unigene14119_All	2465	0.14	4.22	4.913744267	7.34E-31	4.57E-30	Up
CL3235.Contig17_All	1679	40.92	1229.37	4.90896923	0	0	Up
Unigene29916_All	1639	0.02	0.6	4.906890596	0.000463828	0.000944172	Up
CL19997.Contig71_All	406	0.31	9.3	4.906890596	1.15E-10	3.70E-10	Up
CL19309.Contig10_All	3236	0.01	0.3	4.906890596	0.00029136	0.000600799	Up
Unigene20898_All	1617	0.11	3.29	4.902512155	4.54E-16	1.84E-15	Up
CL1287.Contig9_All	1262	0.71	21.17	4.898058435	7.12E-75	9.95E-74	Up
Unigene20918_All	1106	0.08	2.37	4.888743249	7.65E-09	2.23E-08	Up
CL4213.Contig3_All	850	0.14	4.14	4.886132035	1.15E-10	3.70E-10	Up
CL1212.Contig4_All	4252	0.56	16.54	4.884388597	6.90E-201	3.30E-199	Up
CL4177.Contig1_All	388	0.16	4.72	4.882643049	2.13E-05	4.91E-05	Up
Unigene30675_All	2252	0.39	11.5	4.882015927	9.52E-74	1.31E-72	Up
Unigene100879_All	488	0.12	3.53	4.878561873	2.13E-05	4.91E-05	Up
CL416.Contig4_All	1741	0.06	1.76	4.874469118	2.39E-09	7.16E-09	Up
Unigene3581_All	858	0.22	6.44	4.871485259	2.93E-16	1.20E-15	Up
Unigene15606_All	1475	56.35	1646.72	4.869035847	0	0	Up
Unigene9255_All	937	0.06	1.75	4.866248611	2.13E-05	4.91E-05	Up
Unigene7656_All	2106	0.21	6.12	4.86507042	3.09E-37	2.22E-36	Up
CL20706.Contig14_All	3402	0.01	0.29	4.857980995	0.00029136	0.000601144	Up
CL9150.Contig1_All	1242	0.05	1.45	4.857980995	5.76E-06	1.39E-05	Up
CL15876.Contig19_All	8243	0.01	0.29	4.857980995	1.64E-09	4.98E-09	Up
CL12504.Contig3_All	1418	10.34	299.58	4.856633222	0	0	Up
CL2695.Contig1_All	689	0.51	14.77	4.856028769	2.75E-29	1.65E-28	Up
Unigene25222_All	1058	4.87	140.75	4.85306934	0	0	Up
Unigene22914_All	592	0.1	2.89	4.852997588	2.13E-05	4.91E-05	Up
Unigene36021_All	568	0.1	2.88	4.847996907	3.28E-05	7.50E-05	Up
CL129.Contig50_All	1489	0.38	10.94	4.847469509	3.11E-46	2.69E-45	Up
Unigene88084_All	217	1.63	46.86	4.845413085	1.28E-23	6.59E-23	Up
CL20655.Contig35_All	1899	0.33	9.48	4.84434913	2.19E-51	2.09E-50	Up
CL6540.Contig1_All	1730	0.07	1.99	4.829269698	1.15E-10	3.70E-10	Up
Unigene45130_All	2315	0.1	2.84	4.827819025	1.45E-19	6.57E-19	Up
CL1287.Contig13_All	1378	0.2	5.68	4.827819025	1.71E-22	8.50E-22	Up
Unigene36403_All	731	0.08	2.27	4.826548487	2.13E-05	4.91E-05	Up
CL16330.Contig2_All	427	0.17	4.81	4.822430243	2.40E-06	5.97E-06	Up
Unigene45127_All	1698	0.1	2.82	4.817623258	2.25E-14	8.52E-14	Up
Unigene29140_All	2247	0.96	26.96	4.81164228	5.99E-170	2.29E-168	Up
CL19997.Contig128_All	387	0.48	13.46	4.809500194	5.34E-14	1.99E-13	Up
Unigene16462_All	3339	0.01	0.28	4.807354922	0.000463828	0.000944475	Up
CL2835.Contig5_All	592	13.87	388.36	4.807354922	0	0	Up
CL20072.Contig22_All	3767	0.01	0.28	4.807354922	0.000183022	0.000388713	Up
CL272.Contig6_All	376	0.17	4.74	4.801280408	2.13E-05	4.91E-05	Up
CL129.Contig39_All	433	0.28	7.79	4.798124596	1.55E-09	4.72E-09	Up
Unigene26995_All	2215	1.89	52.58	4.798056002	0	0	Up
Unigene48573_All	1615	15.16	420.77	4.794690189	0	0	Up
Unigene76192_All	203	0.71	19.68	4.792767386	1.01E-09	3.08E-09	Up
Unigene16488_All	1717	0.13	3.6	4.791413378	4.15E-19	1.86E-18	Up
Unigene24512_All	1824	0.29	8.03	4.791275182	5.11E-42	4.07E-41	Up
CL7152.Contig2_All	1072	0.16	4.43	4.791162889	5.34E-14	1.99E-13	Up
CL8146.Contig6_All	644	1.41	38.97	4.788596864	4.20E-67	5.23E-66	Up
Unigene32403_All	760	0.31	8.56	4.787270676	1.93E-18	8.48E-18	Up
Unigene4254_All	651	0.27	7.45	4.786209113	8.21E-14	3.05E-13	Up
CL9709.Contig3_All	708	3.89	107.31	4.785870559	1.90E-200	9.08E-199	Up
CL129.Contig72_All	1599	0.38	10.48	4.785495488	6.34E-48	5.66E-47	Up
CL129.Contig76_All	3778	0.46	12.67	4.783638853	4.08E-135	1.15E-133	Up
Unigene49524_All	439	1.12	30.83	4.782764252	3.55E-35	2.44E-34	Up
CL11154.Contig1_All	830	5.45	149.89	4.781504096	0	0	Up
CL19997.Contig62_All	590	0.3	8.25	4.781359714	1.26E-13	4.64E-13	Up
Unigene86192_All	374	0.5	13.73	4.77925972	1.15E-14	4.41E-14	Up
Unigene6944_All	928	0.25	6.86	4.778208576	2.98E-18	1.30E-17	Up
CL1068.Contig5_All	771	7.14	195.85	4.777681244	0	0	Up
CL8907.Contig1_All	620	0.55	15.08	4.777061	2.96E-26	1.64E-25	Up
CL18215.Contig1_All	799	2.81	76.97	4.775654212	2.47E-164	9.03E-163	Up
Unigene18723_All	874	2.43	66.56	4.775627215	1.83E-155	6.24E-154	Up
CL20783.Contig16_All	230	2.42	66.28	4.77549465	3.55E-35	2.44E-34	Up
CL20655.Contig53_All	321	0.2	5.47	4.773468928	5.06E-05	0.000112761	Up
CL9083.Contig4_All	1191	0.12	3.28	4.772589504	3.51E-12	1.21E-11	Up
CL19997.Contig45_All	2399	0.2	5.46	4.770829046	5.48E-38	4.00E-37	Up
Unigene34983_All	884	0.71	19.38	4.770605736	1.05E-46	9.14E-46	Up
CL129.Contig60_All	1179	0.88	24.02	4.770588817	7.45E-78	1.09E-76	Up
CL20673.Contig1_All	2645	0.86	23.45	4.769107453	1.89E-172	7.37E-171	Up
CL15051.Contig2_All	1370	0.04	1.09	4.768184325	5.06E-05	0.00011277	Up
Unigene57895_All	299	0.22	5.98	4.764570056	3.28E-05	7.50E-05	Up
Unigene7480_All	1604	1.43	38.86	4.764198849	5.87E-171	2.27E-169	Up
Unigene33488_All	491	0.12	3.26	4.763765654	5.06E-05	0.000112763	Up
CL13610.Contig2_All	667	6.84	185.69	4.762755988	0	0	Up
CL19997.Contig119_All	343	0.37	10	4.756330919	2.39E-09	7.16E-09	Up
CL14685.Contig1_All	715	0.08	2.16	4.754887502	5.06E-05	0.000112766	Up
CL20655.Contig5_All	1747	0.1	2.7	4.754887502	3.46E-14	1.31E-13	Up
CL9025.Contig7_All	4830	0.14	3.77	4.751065791	2.89E-53	2.86E-52	Up
CL3037.Contig2_All	555	0.11	2.96	4.750021747	3.28E-05	7.50E-05	Up
Unigene41240_All	623	0.09	2.42	4.748938236	7.80E-05	0.000172098	Up
CL19997.Contig30_All	2226	0.37	9.93	4.746196542	1.05E-62	1.22E-61	Up
Unigene53547_All	348	0.18	4.83	4.745954377	5.06E-05	0.000112757	Up
CL19696.Contig4_All	305	0.21	5.63	4.744673689	5.06E-05	0.000112768	Up
CL129.Contig68_All	1686	0.57	15.26	4.742649233	2.09E-71	2.78E-70	Up
CL129.Contig48_All	1482	0.39	10.37	4.73279796	4.73E-43	3.85E-42	Up
Unigene8428_All	3234	0.07	1.86	4.731803889	1.08E-17	4.64E-17	Up
Unigene47503_All	453	0.13	3.44	4.725825037	7.80E-05	0.000172112	Up
Unigene796_All	323	4.39	116.03	4.724133118	5.19E-90	8.95E-89	Up
CL12504.Contig2_All	1717	0.58	15.29	4.720391696	2.84E-73	3.87E-72	Up
Unigene20137_All	361	0.17	4.48	4.719892081	7.80E-05	0.000172109	Up
Unigene31257_All	3929	0.73	19.23	4.719318488	1.65E-209	8.42E-208	Up
CL1069.Contig3_All	974	0.11	2.88	4.710493383	3.14E-09	9.38E-09	Up
CL1035.Contig1_All	1987	0.06	1.57	4.709658248	1.01E-09	3.08E-09	Up
Unigene45437_All	762	0.08	2.09	4.707359132	5.06E-05	0.000112759	Up
Unigene23551_All	2940	0.83	21.58	4.700439718	8.39E-175	3.34E-173	Up
CL5793.Contig6_All	4028	0.01	0.26	4.700439718	0.000183022	0.000388725	Up
CL11154.Contig4_All	917	6.34	164.44	4.696934626	0	0	Up
Unigene50335_All	272	0.25	6.47	4.693765712	5.06E-05	0.000112764	Up
Unigene37054_All	353	0.72	18.63	4.693486957	6.04E-17	2.52E-16	Up
CL3235.Contig16_All	2166	34.31	886.57	4.691533514	0	0	Up
CL18219.Contig1_All	757	0.61	15.76	4.691314482	3.42E-32	2.19E-31	Up
CL2157.Contig4_All	1402	1.58	40.66	4.685613752	5.41E-154	1.82E-152	Up
Unigene51917_All	335	0.19	4.86	4.67688499	7.80E-05	0.000172087	Up
CL17088.Contig1_All	703	0.69	17.56	4.669552673	2.61E-33	1.72E-32	Up
CL129.Contig19_All	3219	1.01	25.66	4.667093972	1.06E-225	6.02E-224	Up
CL17507.Contig2_All	459	0.4	10.16	4.666756592	1.08E-12	3.83E-12	Up
Unigene16142_All	1316	0.34	8.62	4.664081218	2.90E-32	1.87E-31	Up
CL7851.Contig7_All	901	2.17	55.01	4.663926955	1.40E-130	3.76E-129	Up
CL15607.Contig2_All	963	0.06	1.52	4.662965013	7.80E-05	0.000172101	Up
Unigene49343_All	750	2.4	60.78	4.662490364	1.00E-118	2.41E-117	Up
CL19821.Contig3_All	1348	1.3	32.9	4.661504056	2.79E-119	6.73E-118	Up
CL20655.Contig28_All	2793	0.67	16.95	4.660980368	1.81E-129	4.82E-128	Up
Unigene6740_All	311	0.21	5.3	4.657531127	7.80E-05	0.000172089	Up
Unigene88017_All	232	0.3	7.57	4.657258894	0.000119955	0.000257014	Up
Unigene14030_All	515	0.35	8.83	4.656986611	1.66E-12	5.84E-12	Up
Unigene45903_All	783	0.37	9.31	4.653183992	4.54E-20	2.10E-19	Up
Unigene3904_All	1575	0.36	9.04	4.650253961	2.51E-39	1.88E-38	Up
CL12526.Contig9_All	3932	0.01	0.25	4.64385619	0.00029136	0.000601116	Up
CL16094.Contig3_All	394	0.16	3.99	4.640244936	0.000119955	0.000257035	Up
Unigene32122_All	495	0.12	2.99	4.639039173	0.000119955	0.000257076	Up
CL2652.Contig1_All	785	0.07	1.74	4.635588574	0.000184304	0.000391417	Up
Unigene432_All	3900	0.06	1.49	4.63420602	2.56E-17	1.08E-16	Up
Unigene28778_All	2886	0.05	1.24	4.632268215	2.02E-11	6.71E-11	Up
Unigene100386_All	422	0.15	3.72	4.632268215	7.80E-05	0.000172107	Up
CL124.Contig1_All	542	0.44	10.91	4.632003768	7.88E-16	3.16E-15	Up
CL11396.Contig2_All	418	0.15	3.71	4.628384781	0.000119955	0.00025703	Up
Unigene35347_All	391	0.2	4.94	4.626439137	8.91E-06	2.12E-05	Up
Unigene10853_All	686	0.15	3.7	4.624490865	2.90E-08	8.23E-08	Up
Unigene48826_All	1664	0.03	0.74	4.624490865	0.00043334	0.000883382	Up
CL15260.Contig3_All	275	0.48	11.82	4.622051819	2.05E-08	5.84E-08	Up
CL18831.Contig4_All	736	0.4	9.83	4.619119511	1.07E-19	4.86E-19	Up
Unigene24808_All	2728	0.11	2.69	4.612030744	2.26E-21	1.09E-20	Up
CL11012.Contig1_All	546	0.11	2.69	4.612030744	0.000119955	0.000257043	Up
CL6933.Contig1_All	1869	0.09	2.2	4.611434712	3.91E-12	1.35E-11	Up
Unigene9943_All	550	1.27	31.04	4.611228155	1.80E-44	1.51E-43	Up
CL16034.Contig2_All	337	0.19	4.64	4.610053482	0.000119955	0.000257068	Up
Unigene26115_All	1443	0.1	2.44	4.608809243	7.45E-11	2.42E-10	Up
Unigene39120_All	2264	0.15	3.66	4.608809243	1.47E-23	7.53E-23	Up
CL20655.Contig42_All	470	0.13	3.17	4.607899312	0.000119955	0.000257064	Up
CL1287.Contig12_All	1331	0.26	6.31	4.601056477	2.25E-23	1.15E-22	Up
Unigene8949_All	512	0.12	2.91	4.599912842	0.000119955	0.000257072	Up
CL10416.Contig1_All	1430	0.04	0.97	4.599912842	0.000119955	0.000257059	Up
CL6323.Contig8_All	1871	0.09	2.18	4.598259323	6.00E-12	2.04E-11	Up
CL416.Contig5_All	1848	0.06	1.45	4.594946589	3.14E-08	8.89E-08	Up
Unigene56625_All	553	0.65	15.69	4.593261824	8.10E-23	4.06E-22	Up
Unigene27252_All	899	2.92	70.29	4.589279181	2.36E-164	8.63E-163	Up
CL6168.Contig2_All	402	0.46	11.05	4.586268698	9.19E-12	3.11E-11	Up
CL14883.Contig20_All	781	0.07	1.68	4.584962501	0.000282806	0.000583695	Up
CL19997.Contig27_All	1050	0.23	5.51	4.582346553	2.19E-16	8.96E-16	Up
CL20655.Contig36_All	865	0.6	14.35	4.579944426	4.47E-33	2.93E-32	Up
CL2141.Contig7_All	676	0.52	12.43	4.579170863	1.90E-22	9.42E-22	Up
CL3235.Contig18_All	1657	11.46	273.83	4.578601563	0	0	Up
CL6903.Contig3_All	600	0.28	6.69	4.578507479	5.43E-12	1.85E-11	Up
CL4407.Contig3_All	580	0.41	9.76	4.573185333	2.83E-15	1.11E-14	Up
Unigene1662_All	753	0.08	1.9	4.569855608	0.000119955	0.000257039	Up
CL6663.Contig4_All	626	11.4	270.63	4.569216045	0	0	Up
CL15834.Contig2_All	497	0.36	8.54	4.568167258	2.26E-12	7.86E-12	Up
CL6903.Contig8_All	1347	0.55	13.02	4.56515402	3.79E-47	3.33E-46	Up
Unigene35907_All	1034	0.11	2.6	4.562936194	4.81E-08	1.34E-07	Up
CL4781.Contig4_All	599	0.1	2.36	4.560714954	0.000184304	0.000391386	Up
Unigene4401_All	3855	0.12	2.83	4.559695742	6.80E-31	4.24E-30	Up
CL4434.Contig1_All	2515	0.61	14.36	4.557102696	7.46E-98	1.41E-96	Up
CL124.Contig4_All	557	0.42	9.86	4.553126414	1.67E-15	6.63E-15	Up
CL6168.Contig3_All	2921	53.28	1250	4.552190202	0	0	Up
Unigene50261_All	600	0.1	2.33	4.54225805	0.000184304	0.000391405	Up
CL4781.Contig1_All	867	0.07	1.63	4.541373232	0.000119955	0.000257026	Up
CL5213.Contig1_All	442	0.14	3.26	4.541373232	0.000184304	0.000391399	Up
Unigene20775_All	2837	0.14	3.26	4.541373232	6.21E-26	3.41E-25	Up
Unigene9924_All	1645	0.73	16.98	4.539796185	7.18E-75	1.00E-73	Up
Unigene35986_All	1191	1.57	36.39	4.534705587	2.89E-113	6.51E-112	Up
Unigene100766_All	475	0.13	3.01	4.533179959	0.000184304	0.00039143	Up
CL20624.Contig3_All	438	0.21	4.86	4.532495081	1.55E-06	3.92E-06	Up
CL5452.Contig2_All	3028	0.07	1.62	4.532495081	5.53E-14	2.06E-13	Up
CL4828.Contig1_All	445	0.14	3.24	4.532495081	0.000184304	0.000391392	Up
Unigene9191_All	272	1.32	30.5	4.530199408	6.95E-20	3.20E-19	Up
CL6933.Contig2_All	1563	0.11	2.54	4.529253068	1.41E-11	4.71E-11	Up
CL3235.Contig14_All	976	18.64	430.18	4.528466687	0	0	Up
CL679.Contig2_All	826	0.14	3.23	4.528035433	7.37E-08	2.04E-07	Up
CL8147.Contig5_All	711	0.13	2.99	4.523561956	6.42E-07	1.67E-06	Up
CL316.Contig15_All	2985	0.06	1.38	4.523561956	3.91E-12	1.35E-11	Up
Unigene518_All	427	1.01	23.17	4.519830846	1.21E-24	6.42E-24	Up
Unigene53715_All	846	0.14	3.21	4.519074565	4.81E-08	1.34E-07	Up
Unigene52772_All	1197	0.75	17.19	4.518535139	3.10E-54	3.12E-53	Up
Unigene18060_All	5775	0.39	8.93	4.517114146	1.00E-138	2.92E-137	Up
Unigene18959_All	850	1.22	27.93	4.516862521	2.38E-61	2.71E-60	Up
CL3734.Contig11_All	486	0.18	4.12	4.516575526	3.72E-06	9.14E-06	Up
CL8900.Contig1_All	435	0.14	3.18	4.505528033	0.000282806	0.000583686	Up
CL4713.Contig3_All	777	0.22	4.99	4.503464387	7.70E-11	2.50E-10	Up
CL5576.Contig1_All	987	0.39	8.82	4.499232627	4.08E-24	2.13E-23	Up
CL1068.Contig4_All	553	5.83	131.76	4.498272767	1.60E-178	6.58E-177	Up
CL11.Contig4_All	1604	0.34	7.68	4.497499659	5.32E-34	3.57E-33	Up
CL129.Contig11_All	1390	0.96	21.64	4.494522283	1.39E-79	2.08E-78	Up
Unigene100260_All	268	0.25	5.61	4.488000771	0.000282806	0.000583704	Up
Unigene3477_All	2233	0.05	1.12	4.485426827	1.13E-07	3.07E-07	Up
CL4702.Contig3_All	519	1.74	38.87	4.481497896	4.91E-50	4.57E-49	Up
CL4527.Contig1_All	6271	0.14	3.12	4.478047297	3.91E-53	3.86E-52	Up
CL19722.Contig4_All	2228	0.22	4.9	4.47720632	1.40E-29	8.43E-29	Up
CL4764.Contig3_All	382	0.49	10.91	4.476725542	7.70E-11	2.50E-10	Up
Unigene45132_All	1198	0.09	2	4.473931188	4.02E-07	1.06E-06	Up
Unigene10277_All	629	0.19	4.22	4.473171675	1.72E-07	4.66E-07	Up
CL4813.Contig1_All	553	0.11	2.44	4.471305719	0.000282806	0.000583749	Up
Unigene43734_All	1056	0.11	2.44	4.471305719	1.13E-07	3.07E-07	Up
CL2157.Contig1_All	1177	1.81	40.02	4.466659565	8.99E-122	2.23E-120	Up
CL15852.Contig3_All	808	0.1	2.21	4.465974465	8.91E-06	2.12E-05	Up
CL17939.Contig3_All	2435	0.44	9.68	4.459431619	5.62E-63	6.56E-62	Up
CL16828.Contig4_All	348	0.19	4.18	4.459431619	0.000282806	0.00058374	Up
CL18614.Contig5_All	4395	0.01	0.22	4.459431619	0.000463828	0.00094436	Up
Unigene28518_All	9291	0.01	0.22	4.459431619	2.67E-08	7.58E-08	Up
CL8896.Contig2_All	1785	0.04	0.88	4.459431619	3.28E-05	7.50E-05	Up
Unigene6834_All	1502	0.15	3.29	4.455053178	8.44E-14	3.13E-13	Up
Unigene46666_All	375	0.33	7.21	4.44946133	2.63E-07	7.04E-07	Up
Unigene26383_All	877	0.15	3.27	4.44625623	2.05E-08	5.84E-08	Up
Unigene45123_All	1053	0.05	1.09	4.44625623	0.000114968	0.000247163	Up
Unigene38638_All	580	3.81	82.97	4.444726883	9.63E-118	2.28E-116	Up
Unigene45517_All	621	1.33	28.94	4.443566771	4.20E-45	3.56E-44	Up
CL6323.Contig14_All	1539	0.04	0.87	4.442943496	0.000184304	0.000391411	Up
Unigene45125_All	712	0.16	3.48	4.442943496	4.02E-07	1.06E-06	Up
CL1602.Contig7_All	2156	0.03	0.65	4.437405312	0.000119955	0.000257047	Up
CL8146.Contig3_All	509	1.32	28.53	4.433869912	5.61E-36	3.92E-35	Up
Unigene53019_All	747	0.23	4.97	4.433540086	2.74E-10	8.63E-10	Up
CL20624.Contig8_All	383	0.65	14.03	4.431931481	1.96E-13	7.16E-13	Up
CL8701.Contig4_All	12238	0.14	3.02	4.431049817	4.40E-98	8.36E-97	Up
CL6323.Contig7_All	1890	0.15	3.23	4.428499759	7.05E-18	3.03E-17	Up
CL12488.Contig2_All	413	0.3	6.46	4.428499759	2.63E-07	7.04E-07	Up
Unigene17325_All	626	0.17	3.66	4.428236997	2.66E-07	7.11E-07	Up
CL3235.Contig21_All	1301	14.69	315.9	4.426561636	0	0	Up
CL14374.Contig1_All	431	0.43	9.23	4.423922083	1.79E-10	5.72E-10	Up
Unigene56207_All	947	0.18	3.86	4.422532036	2.74E-10	8.63E-10	Up
CL12504.Contig4_All	1404	37.57	805.52	4.422267389	0	0	Up
Unigene24652_All	1506	0.07	1.5	4.421463768	9.35E-07	2.40E-06	Up
CL3815.Contig7_All	1563	4.97	106.4	4.420108489	0	0	Up
CL20556.Contig1_All	528	1.03	22.04	4.419407981	4.95E-29	2.94E-28	Up
Unigene27695_All	706	0.08	1.71	4.417852515	7.22E-05	0.000159526	Up
Unigene31781_All	632	4.73	101.03	4.416799759	1.86E-156	6.39E-155	Up
Unigene8441_All	2123	0.03	0.64	4.415037499	0.000119955	0.000257055	Up
CL3826.Contig4_All	1552	0.07	1.49	4.411813598	6.14E-07	1.60E-06	Up
Unigene29856_All	503	0.42	8.94	4.411813598	3.91E-12	1.35E-11	Up
Unigene24066_All	691	0.51	10.85	4.411053985	1.66E-19	7.52E-19	Up
Unigene32564_All	752	0.15	3.19	4.410522018	6.14E-07	1.60E-06	Up
CL20414.Contig2_All	14221	1.44	30.62	4.410333566	0	0	Up
CL129.Contig55_All	1659	1.03	21.85	4.406917037	4.35E-94	7.88E-93	Up
Unigene11838_All	2055	0.27	5.72	4.404983835	2.07E-31	1.31E-30	Up
CL1697.Contig3_All	233	0.89	18.84	4.403849819	2.74E-10	8.63E-10	Up
CL19997.Contig42_All	883	0.07	1.48	4.402098444	0.000282806	0.000583722	Up
Unigene38185_All	397	0.16	3.38	4.400879436	0.00043334	0.000883436	Up
CL19302.Contig1_All	512	0.75	15.8	4.396890153	1.32E-20	6.20E-20	Up
Unigene9685_All	1234	0.05	1.05	4.392317423	0.000282806	0.000583731	Up
Unigene45390_All	685	0.26	5.46	4.392317423	2.74E-10	8.63E-10	Up
CL16419.Contig3_All	1109	1.74	36.54	4.392317423	1.92E-102	3.81E-101	Up
CL9539.Contig2_All	390	0.48	10.05	4.388017285	4.17E-10	1.30E-09	Up
Unigene9635_All	734	0.79	16.52	4.386217223	7.31E-31	4.55E-30	Up
Unigene17503_All	1117	0.3	6.27	4.385431037	1.63E-19	7.41E-19	Up
CL10090.Contig2_All	5397	0.08	1.67	4.383704292	1.21E-24	6.39E-24	Up
Unigene3495_All	1062	0.16	3.34	4.383704292	6.36E-10	1.97E-09	Up
Unigene57074_All	860	0.47	9.81	4.383520475	4.46E-22	2.19E-21	Up
CL12504.Contig1_All	934	33.39	696.26	4.382138145	0	0	Up
Unigene53323_All	498	0.36	7.5	4.380821784	6.36E-10	1.97E-09	Up
Unigene13065_All	1000	2.65	55.14	4.379035003	2.93E-138	8.50E-137	Up
CL3449.Contig3_All	1198	0.05	1.04	4.378511623	0.00043334	0.000883409	Up
CL9346.Contig1_All	1343	0.08	1.65	4.366322214	1.42E-06	3.61E-06	Up
Unigene22465_All	654	0.27	5.56	4.364053571	6.36E-10	1.97E-09	Up
CL17432.Contig1_All	335	2.29	47.08	4.361694817	2.41E-36	1.70E-35	Up
Unigene50929_All	492	0.37	7.6	4.360402243	6.36E-10	1.97E-09	Up
Unigene37294_All	768	0.3	6.16	4.359895945	1.06E-12	3.73E-12	Up
CL3235.Contig20_All	521	9.27	190.2	4.358804097	3.48E-234	2.09E-232	Up
CL4387.Contig3_All	531	0.51	10.45	4.356861885	1.01E-14	3.90E-14	Up
CL1068.Contig2_All	427	7.14	145.96	4.353505172	1.28E-144	3.95E-143	Up
CL17560.Contig1_All	951	0.24	4.9	4.351675438	1.61E-12	5.64E-12	Up
CL3648.Contig5_All	1227	0.13	2.65	4.349408831	6.53E-10	2.03E-09	Up
CL19997.Contig22_All	675	0.45	9.17	4.348924827	3.36E-16	1.37E-15	Up
Unigene48570_All	722	16.38	333.14	4.346121326	0	0	Up
CL8793.Contig4_All	2828	0.09	1.83	4.345774837	6.63E-15	2.56E-14	Up
CL8125.Contig1_All	540	0.42	8.54	4.345774837	1.08E-12	3.83E-12	Up
Unigene47302_All	237	1.16	23.55	4.343530349	1.06E-12	3.73E-12	Up
Unigene36175_All	459	0.27	5.47	4.340509521	6.14E-07	1.60E-06	Up
Unigene56942_All	2797	0.04	0.81	4.339850003	6.14E-07	1.60E-06	Up
Unigene34985_All	483	1.51	30.53	4.337607135	1.29E-35	8.93E-35	Up
Unigene37212_All	750	0.23	4.65	4.33752495	1.47E-09	4.49E-09	Up
CL3631.Contig7_All	1268	0.1	2.02	4.336283388	1.13E-07	3.07E-07	Up
CL2637.Contig5_All	3143	0.05	1.01	4.336283388	6.53E-10	2.03E-09	Up
Unigene41753_All	735	0.71	14.3	4.332052312	1.76E-26	9.76E-26	Up
Unigene21086_All	423	0.9	18.1	4.329920886	8.91E-19	3.95E-18	Up
CL12633.Contig2_All	850	0.1	2.01	4.329123596	1.38E-05	3.25E-05	Up
Unigene8200_All	243	2.35	47.18	4.327442757	3.43E-25	1.84E-24	Up
CL2260.Contig1_All	1650	0.17	3.4	4.321928095	2.74E-15	1.08E-14	Up
Unigene17080_All	793	2.78	55.6	4.321928095	1.01E-107	2.14E-106	Up
Unigene15564_All	910	0.42	8.38	4.318489011	2.01E-20	9.41E-20	Up
Unigene7580_All	793	3	59.69	4.314454848	2.31E-115	5.32E-114	Up
Unigene13243_All	1794	0.5	9.94	4.313245852	5.07E-46	4.37E-45	Up
CL4220.Contig3_All	518	7.41	146.87	4.308922385	1.33E-178	5.46E-177	Up
CL3235.Contig19_All	1819	25.11	497.63	4.308739528	0	0	Up
Unigene20534_All	1938	0.46	9.11	4.307745288	2.24E-46	1.94E-45	Up
CL935.Contig1_All	858	2.17	42.95	4.306891184	1.25E-90	2.17E-89	Up
CL12759.Contig1_All	1175	0.38	7.51	4.304741584	7.90E-23	3.97E-22	Up
Unigene17557_All	565	0.21	4.14	4.301169535	1.42E-06	3.61E-06	Up
CL19997.Contig23_All	2228	0.65	12.77	4.296174997	1.27E-72	1.72E-71	Up
Unigene99992_All	249	3.56	69.91	4.295549689	2.88E-37	2.07E-36	Up
Unigene57919_All	435	0.22	4.3	4.288761231	8.91E-06	2.12E-05	Up
CL1902.Contig1_All	544	56.92	1109.77	4.285181237	0	0	Up
Unigene17556_All	828	0.37	7.11	4.264252384	1.80E-15	7.14E-15	Up
CL3170.Contig4_All	1125	0.75	14.41	4.26403593	1.86E-41	1.47E-40	Up
Unigene6395_All	1721	0.89	17.08	4.262358829	2.87E-74	3.98E-73	Up
CL18614.Contig8_All	5193	0.23	4.41	4.26107289	1.09E-59	1.20E-58	Up
CL19120.Contig1_All	2057	0.08	1.53	4.257387843	7.84E-09	2.29E-08	Up
Unigene38636_All	680	3.96	75.65	4.255767747	2.58E-122	6.43E-121	Up
CL20583.Contig7_All	860	0.22	4.19	4.251374815	6.36E-10	1.97E-09	Up
CL8932.Contig4_All	845	0.09	1.71	4.247927513	0.000119955	0.000257051	Up
CL14194.Contig2_All	508	11.65	220.89	4.244926247	2.34E-257	1.60E-255	Up
CL1035.Contig2_All	1822	0.19	3.6	4.243925583	1.67E-17	7.09E-17	Up
Unigene12866_All	883	0.18	3.41	4.243702928	5.65E-09	1.66E-08	Up
CL129.Contig8_All	1362	0.31	5.86	4.240560544	3.63E-21	1.74E-20	Up
CL554.Contig9_All	509	0.63	11.9	4.239465935	2.74E-15	1.08E-14	Up
CL19997.Contig24_All	1762	0.45	8.5	4.239465935	3.38E-38	2.48E-37	Up
Unigene28258_All	300	0.44	8.3	4.237535908	2.16E-06	5.39E-06	Up
Unigene15849_All	1685	0.07	1.32	4.237039197	1.42E-06	3.61E-06	Up
CL12269.Contig1_All	495	0.37	6.95	4.231415802	5.17E-09	1.52E-08	Up
CL2157.Contig3_All	1345	1.84	34.53	4.230072663	7.43E-115	1.71E-113	Up
CL19340.Contig3_All	1020	0.17	3.19	4.229949773	5.17E-09	1.52E-08	Up
CL129.Contig18_All	1482	0.16	2.99	4.224001674	3.71E-12	1.28E-11	Up
CL19328.Contig4_All	551	0.25	4.67	4.22342255	4.02E-07	1.06E-06	Up
CL11604.Contig1_All	230	0.6	11.19	4.221103725	3.29E-06	8.09E-06	Up
CL4686.Contig6_All	3183	0.24	4.47	4.21916852	1.41E-36	9.98E-36	Up
CL13853.Contig1_All	691	0.3	5.56	4.212050477	1.79E-10	5.72E-10	Up
CL15607.Contig1_All	907	0.1	1.85	4.209453366	2.13E-05	4.91E-05	Up
CL10900.Contig2_All	589	0.3	5.54	4.20685157	1.19E-08	3.44E-08	Up
Unigene19622_All	2134	0.16	2.95	4.204571144	8.81E-17	3.66E-16	Up
CL129.Contig40_All	1099	0.61	11.23	4.202404875	1.32E-31	8.36E-31	Up
CL2125.Contig2_All	633	0.11	2.02	4.198779864	0.00043334	0.00088345	Up
CL3366.Contig1_All	543	1.13	20.71	4.195932876	4.67E-27	2.63E-26	Up
CL19980.Contig2_All	958	2.33	42.69	4.195496303	2.26E-98	4.30E-97	Up
Unigene9925_All	856	0.47	8.55	4.185191758	1.86E-18	8.18E-18	Up
Unigene15435_All	1393	1.2	21.8	4.183221824	4.82E-75	6.76E-74	Up
CL13336.Contig6_All	1907	0.06	1.09	4.183221824	6.42E-07	1.67E-06	Up
CL3170.Contig5_All	981	1.72	31.2	4.181065559	3.82E-74	5.28E-73	Up
CL6663.Contig3_All	902	6.93	125.39	4.177423134	7.48E-267	5.34E-265	Up
Unigene46075_All	1029	0.22	3.98	4.177193002	6.82E-11	2.22E-10	Up
Unigene21560_All	1964	0.43	7.77	4.175506034	2.05E-38	1.51E-37	Up
CL12327.Contig3_All	613	0.29	5.24	4.175442006	1.80E-08	5.15E-08	Up
CL6793.Contig1_All	610	0.19	3.43	4.174137253	7.56E-06	1.81E-05	Up
CL19997.Contig65_All	1933	0.19	3.43	4.174137253	7.23E-18	3.11E-17	Up
CL15492.Contig2_All	1414	0.12	2.16	4.169925001	2.39E-09	7.16E-09	Up
Unigene14745_All	2111	2.01	36.13	4.167929848	1.18E-186	5.12E-185	Up
CL20580.Contig15_All	984	2.51	45.03	4.165127208	4.72E-106	9.83E-105	Up
CL3815.Contig10_All	1571	3.33	59.47	4.158567993	8.59E-226	4.87E-224	Up
Unigene57056_All	542	0.22	3.9	4.147898695	7.56E-06	1.81E-05	Up
CL20635.Contig2_All	2477	0.03	0.53	4.142957954	0.000282806	0.000583758	Up
CL9937.Contig4_All	649	7.36	129.9	4.141551854	1.77E-193	8.06E-192	Up
Unigene45376_All	267	0.75	13.23	4.140778656	2.72E-08	7.73E-08	Up
Unigene21349_All	921	0.27	4.76	4.139930261	1.30E-11	4.37E-11	Up
Unigene2378_All	504	0.24	4.23	4.139551352	7.56E-06	1.81E-05	Up
CL9482.Contig1_All	1371	0.08	1.41	4.139551352	1.73E-05	4.02E-05	Up
Unigene62013_All	202	1.07	18.77	4.132745948	2.72E-08	7.73E-08	Up
CL20655.Contig29_All	2878	2.25	39.39	4.12983251	1.37E-275	1.03E-273	Up
Unigene13895_All	1274	0.16	2.8	4.129283017	4.17E-10	1.30E-09	Up
Unigene55654_All	1222	1.02	17.8	4.125236184	1.03E-52	1.01E-51	Up
Unigene38625_All	943	0.18	3.14	4.124695747	6.22E-08	1.73E-07	Up
CL19637.Contig5_All	1534	0.07	1.22	4.123382416	1.73E-05	4.02E-05	Up
CL3815.Contig3_All	2368	1.08	18.78	4.120093845	2.47E-108	5.28E-107	Up
CL20706.Contig6_All	1235	0.1	1.73	4.112700133	3.29E-06	8.09E-06	Up
CL3631.Contig2_All	948	0.21	3.63	4.111508315	1.47E-09	4.49E-09	Up
Unigene16681_All	2280	3.9	67.4	4.111202562	0	0	Up
CL556.Contig4_All	2366	0.46	7.91	4.103971928	1.15E-46	1.01E-45	Up
Unigene41202_All	555	0.32	5.49	4.100662339	6.22E-08	1.73E-07	Up
CL129.Contig3_All	2790	0.22	3.77	4.098989095	1.42E-26	7.93E-26	Up
CL3815.Contig9_All	1985	2.43	41.58	4.096861539	2.42E-197	1.14E-195	Up
CL679.Contig1_All	817	0.35	5.98	4.094718657	2.09E-12	7.27E-12	Up
CL261.Contig3_All	2203	0.05	0.85	4.087462841	1.73E-05	4.02E-05	Up
CL17199.Contig16_All	428	6.63	112.65	4.086694633	2.62E-105	5.40E-104	Up
CL2157.Contig6_All	1310	1.5	25.4	4.081794091	6.49E-80	9.76E-79	Up
Unigene42849_All	1888	0.21	3.55	4.079357792	3.34E-17	1.41E-16	Up
Unigene6378_All	1184	0.1	1.69	4.078951341	7.56E-06	1.81E-05	Up
CL11259.Contig1_All	876	11.23	189.09	4.073643236	0	0	Up
CL13396.Contig2_All	562	3.6	60.6	4.073248982	1.03E-76	1.48E-75	Up
Unigene55699_All	1805	0.11	1.85	4.071949842	2.24E-09	6.72E-09	Up
Unigene57603_All	350	0.36	6.04	4.068479738	1.73E-05	4.02E-05	Up
CL11367.Contig2_All	440	0.32	5.33	4.057991723	2.16E-06	5.39E-06	Up
Unigene3905_All	877	0.46	7.66	4.057638626	1.72E-16	7.07E-16	Up
CL129.Contig38_All	1564	0.49	8.14	4.05417514	1.09E-31	6.89E-31	Up
CL6325.Contig6_All	2170	0.1	1.66	4.053111336	1.22E-09	3.72E-09	Up
CL19340.Contig4_All	1243	0.14	2.32	4.050626073	6.22E-08	1.73E-07	Up
Unigene16004_All	2952	0.07	1.16	4.050626073	6.36E-10	1.97E-09	Up
CL13720.Contig2_All	382	0.33	5.46	4.048363022	1.73E-05	4.02E-05	Up
CL18313.Contig1_All	950	0.36	5.95	4.046820857	4.27E-14	1.60E-13	Up
CL9.Contig8_All	2931	0.04	0.66	4.044394119	1.15E-05	2.72E-05	Up
CL11812.Contig2_All	958	0.42	6.9	4.038135129	2.59E-16	1.05E-15	Up
CL20140.Contig7_All	2382	0.24	3.94	4.037089319	1.18E-23	6.06E-23	Up
CL14194.Contig3_All	628	14.92	244.77	4.036107306	0	0	Up
Unigene6890_All	2723	0.31	5.07	4.031645627	3.91E-34	2.62E-33	Up
CL7298.Contig1_All	687	0.26	4.25	4.030879313	1.42E-07	3.84E-07	Up
CL12358.Contig1_All	362	0.33	5.39	4.029747343	8.91E-06	2.12E-05	Up
CL3971.Contig1_All	3313	0.06	0.98	4.029747343	2.24E-09	6.72E-09	Up
CL14702.Contig1_All	818	0.56	9.14	4.028695433	5.38E-18	2.33E-17	Up
CL17411.Contig2_All	943	1.39	22.62	4.024442141	9.23E-50	8.53E-49	Up
Unigene11822_All	1140	0.7	11.36	4.020464103	4.76E-31	2.98E-30	Up
CL19485.Contig11_All	845	0.43	6.97	4.018750091	1.25E-14	4.79E-14	Up
Unigene26616_All	749	0.23	3.72	4.015596855	4.81E-08	1.34E-07	Up
Unigene17474_All	786	0.29	4.69	4.015463117	2.75E-09	8.24E-09	Up
Unigene47474_All	641	0.18	2.89	4.005000681	3.94E-05	8.86E-05	Up
CL12008.Contig2_All	1906	0.9	14.44	4.004001931	3.45E-65	4.17E-64	Up
Unigene20163_All	4057	0.21	3.35	3.995699863	1.33E-33	8.83E-33	Up
CL17841.Contig3_All	457	20.13	320.9	3.994704712	0	0	Up
CL935.Contig7_All	883	3.12	49.72	3.994208362	1.32E-99	2.54E-98	Up
CL18313.Contig5_All	1759	0.51	8.11	3.991132762	2.18E-34	1.47E-33	Up
Unigene42517_All	921	3.3	52.45	3.990404843	7.55E-110	1.64E-108	Up
CL14194.Contig4_All	918	6.76	107.34	3.989020736	3.05E-222	1.69E-220	Up
CL2835.Contig4_All	506	27.98	444.02	3.988156794	0	0	Up
Unigene48975_All	559	0.15	2.38	3.987927168	0.00043334	0.000883423	Up
CL523.Contig15_All	2500	0.15	2.38	3.987927168	1.06E-15	4.22E-15	Up
CL13396.Contig1_All	543	2.75	43.58	3.986162673	2.19E-52	2.13E-51	Up
Unigene23868_All	593	7.96	125.99	3.984396989	6.39E-164	2.33E-162	Up
CL6903.Contig1_All	1294	1.61	25.45	3.982533063	2.12E-76	3.03E-75	Up
Unigene11440_All	2563	0.05	0.79	3.981852653	4.99E-06	1.22E-05	Up
CL17411.Contig1_All	963	1.19	18.8	3.981699183	4.05E-42	3.24E-41	Up
Unigene20235_All	491	0.25	3.94	3.97819563	3.94E-05	8.86E-05	Up
Unigene10115_All	761	0.61	9.6	3.976153258	1.82E-17	7.73E-17	Up
CL1602.Contig8_All	1751	0.14	2.2	3.974004791	2.36E-10	7.47E-10	Up
CL19997.Contig75_All	1811	0.37	5.81	3.972940988	3.24E-26	1.79E-25	Up
CL935.Contig5_All	926	7.97	125.13	3.972704184	1.61E-260	1.12E-258	Up
Unigene27555_All	2032	0.03	0.47	3.969626351	0.000463828	0.000943579	Up
CL20624.Contig2_All	369	0.34	5.32	3.967819594	5.93E-05	0.000131836	Up
Unigene30324_All	1451	2.05	32.03	3.965727983	3.27E-107	6.90E-106	Up
CL4549.Contig1_All	1232	0.37	5.77	3.962974143	1.82E-17	7.73E-17	Up
CL2811.Contig1_All	566	0.35	5.45	3.960829403	6.22E-08	1.73E-07	Up
Unigene10015_All	264	30.3	471.74	3.960602237	3.85E-240	2.38E-238	Up
CL11010.Contig6_All	1035	0.16	2.49	3.960001932	7.25E-07	1.87E-06	Up
CL3815.Contig8_All	1779	4.87	75.51	3.95467404	4.00E-308	3.51E-306	Up
CL1287.Contig11_All	1348	0.64	9.91	3.952741247	7.75E-32	4.94E-31	Up
CL3170.Contig3_All	1056	1.24	19.2	3.952694285	9.06E-47	7.92E-46	Up
CL4686.Contig7_All	2486	0.58	8.98	3.95259064	8.03E-53	7.87E-52	Up
Unigene22003_All	1097	17.13	265.06	3.951721914	0	0	Up
CL2968.Contig1_All	1238	0.24	3.71	3.950312876	1.07E-11	3.62E-11	Up
CL8965.Contig1_All	587	21.92	337.98	3.946618174	0	0	Up
Unigene7888_All	286	0.69	10.59	3.939962417	4.83E-07	1.27E-06	Up
CL1342.Contig2_All	706	1.43	21.93	3.93881876	3.53E-35	2.43E-34	Up
Unigene13709_All	910	0.21	3.22	3.938599455	9.39E-08	2.58E-07	Up
CL4236.Contig6_All	729	0.56	8.56	3.934112064	6.68E-15	2.58E-14	Up
Unigene42590_All	364	0.69	10.52	3.930394533	6.20E-09	1.82E-08	Up
CL13378.Contig2_All	1186	0.29	4.42	3.929921564	4.90E-13	1.76E-12	Up
Unigene38389_All	682	0.51	7.76	3.9274875	1.10E-12	3.89E-12	Up
Unigene25070_All	591	2.73	41.52	3.926833587	5.81E-54	5.82E-53	Up
CL14815.Contig1_All	533	0.24	3.65	3.926790153	2.61E-05	6.01E-05	Up
CL935.Contig3_All	870	5.4	82.11	3.926526623	1.22E-158	4.26E-157	Up
Unigene36108_All	1118	0.2	3.04	3.925999419	9.30E-09	2.71E-08	Up
Unigene53017_All	1119	0.2	3.04	3.925999419	9.30E-09	2.71E-08	Up
Unigene13742_All	373	0.51	7.75	3.925627158	4.83E-07	1.27E-06	Up
CL10220.Contig2_All	985	0.21	3.19	3.925095191	1.80E-08	5.15E-08	Up
Unigene31782_All	2961	10.69	162.33	3.924595889	0	0	Up
Unigene17228_All	698	0.55	8.35	3.924272674	2.84E-14	1.07E-13	Up
CL7613.Contig2_All	521	2.99	45.39	3.924157099	4.92E-52	4.76E-51	Up
CL16910.Contig1_All	1463	0.06	0.91	3.922832139	0.000184304	0.000391424	Up
CL2178.Contig4_All	1420	0.08	1.21	3.918863237	5.93E-05	0.00013184	Up
CL209.Contig6_All	1303	0.16	2.42	3.918863237	1.19E-08	3.44E-08	Up
Unigene1332_All	672	0.17	2.57	3.918161708	8.92E-05	0.000196432	Up
CL129.Contig32_All	794	0.29	4.38	3.916806064	9.30E-09	2.71E-08	Up
CL19997.Contig64_All	1802	0.19	2.86	3.911943823	7.35E-13	2.61E-12	Up
CL2245.Contig2_All	9697	0.01	0.15	3.906890596	0.000299702	0.000616336	Up
CL15876.Contig15_All	6087	0.06	0.9	3.906890596	2.84E-14	1.07E-13	Up
CL2223.Contig4_All	1631	0.14	2.1	3.906890596	6.20E-09	1.82E-08	Up
Unigene38745_All	1081	0.89	13.29	3.900391958	4.46E-33	2.92E-32	Up
CL19484.Contig12_All	2333	0.14	2.09	3.90000421	6.08E-13	2.17E-12	Up
CL16244.Contig1_All	601	0.39	5.81	3.896992135	1.39E-08	4.00E-08	Up
Unigene12982_All	686	5.3	78.83	3.89468051	2.80E-117	6.61E-116	Up
Unigene33254_All	376	0.33	4.9	3.89224382	8.92E-05	0.000196439	Up
CL631.Contig4_All	4487	0.49	7.27	3.89110171	5.77E-76	8.21E-75	Up
Unigene40255_All	1780	0.06	0.89	3.89077093	0.000133844	0.000286169	Up
Unigene38622_All	716	0.41	6.08	3.890375509	1.23E-10	3.94E-10	Up
Unigene25543_All	4650	0.09	1.33	3.885357434	5.10E-15	1.98E-14	Up
CL14194.Contig5_All	719	12.14	178.67	3.879457089	1.68E-276	1.27E-274	Up
Unigene7527_All	979	0.1	1.47	3.87774425	0.000119955	0.000257018	Up
CL1366.Contig2_All	1040	0.22	3.23	3.875958736	1.39E-08	4.00E-08	Up
Unigene40542_All	573	0.35	5.13	3.873531999	1.42E-07	3.84E-07	Up
CL6666.Contig1_All	1368	0.08	1.17	3.87036472	0.000133844	0.000286155	Up
Unigene11077_All	506	0.24	3.51	3.87036472	8.92E-05	0.000196422	Up
CL261.Contig4_All	514	0.23	3.36	3.868755467	0.000133844	0.000286146	Up
CL3531.Contig8_All	784	1.92	27.98	3.865217746	3.15E-49	2.88E-48	Up
Unigene46112_All	1035	0.16	2.33	3.864186145	2.44E-06	6.06E-06	Up
CL13041.Contig1_All	640	0.18	2.62	3.863498	0.000133844	0.000286164	Up
CL17841.Contig1_All	512	22.62	329.18	3.86320585	0	0	Up
Unigene884_All	1016	0.11	1.6	3.862496476	0.000133844	0.000286141	Up
Unigene42133_All	769	0.23	3.34	3.860142336	1.63E-06	4.12E-06	Up
Unigene48571_All	1317	12.23	177.43	3.858753653	0	0	Up
CL10507.Contig2_All	2638	0.04	0.58	3.857980995	0.000200474	0.000425105	Up
Unigene20476_All	2062	0.08	1.16	3.857980995	2.44E-06	6.06E-06	Up
Unigene39446_All	1947	0.06	0.87	3.857980995	5.93E-05	0.000131834	Up
Unigene27366_All	821	0.19	2.75	3.855360295	2.16E-06	5.39E-06	Up
CL9237.Contig3_All	371	0.29	4.19	3.852825439	0.000119955	0.000257022	Up
Unigene19408_All	742	0.14	2.02	3.850856561	7.80E-05	0.000172092	Up
Unigene100951_All	358	1.38	19.83	3.844944505	8.79E-16	3.52E-15	Up
Unigene9205_All	732	11.6	166.53	3.843585388	3.97E-260	2.74E-258	Up
Unigene23639_All	976	0.09	1.29	3.841302254	0.00043334	0.000883396	Up
Unigene380_All	637	0.37	5.29	3.837670546	3.12E-08	8.83E-08	Up
CL6323.Contig10_All	2327	0.27	3.86	3.837569535	1.24E-21	6.03E-21	Up
CL19997.Contig87_All	1945	0.38	5.43	3.836880874	8.19E-25	4.35E-24	Up
Unigene76202_All	548	0.87	12.42	3.835505962	2.30E-15	9.04E-15	Up
CL3452.Contig1_All	869	0.26	3.71	3.834835658	4.66E-08	1.30E-07	Up
CL3366.Contig3_All	3493	0.23	3.28	3.833990049	2.33E-27	1.32E-26	Up
CL9709.Contig2_All	626	6.86	97.79	3.833406461	9.67E-130	2.58E-128	Up
CL935.Contig4_All	834	7.66	109.01	3.830972284	1.55E-195	7.18E-194	Up
CL11823.Contig2_All	1061	0.1	1.42	3.827819025	7.80E-05	0.000172104	Up
CL9534.Contig2_All	3052	0.05	0.71	3.827819025	8.10E-06	1.93E-05	Up
CL7626.Contig2_All	829	0.14	1.98	3.822001698	0.000133844	0.000286136	Up
CL6903.Contig2_All	1489	0.73	10.31	3.820004058	3.34E-35	2.29E-34	Up
CL19382.Contig3_All	452	0.36	5.08	3.818759685	3.29E-06	8.09E-06	Up
CL14883.Contig18_All	648	0.36	5.08	3.818759685	4.66E-08	1.30E-07	Up
CL3526.Contig5_All	1274	0.09	1.27	3.818759685	0.000133844	0.000286159	Up
CL5209.Contig5_All	1007	59.04	832.6	3.817858932	0	0	Up
Unigene47020_All	607	2.37	33.42	3.817752769	9.93E-44	8.19E-43	Up
Unigene622_All	3671	0.1	1.41	3.817623258	1.23E-12	4.33E-12	Up
CL3457.Contig1_All	1881	0.12	1.69	3.815916936	3.12E-08	8.83E-08	Up
CL188.Contig2_All	404	0.46	6.47	3.814059946	2.44E-06	6.06E-06	Up
CL8202.Contig1_All	688	0.25	3.51	3.811471031	3.64E-06	8.95E-06	Up
Unigene57471_All	430	0.29	4.07	3.810903989	0.000133844	0.000286127	Up
CL1901.Contig4_All	394	0.32	4.49	3.810571635	0.000133844	0.00028615	Up
CL4812.Contig6_All	384	0.33	4.63	3.810474264	0.000133844	0.000286132	Up
CL1287.Contig6_All	1268	0.43	6.01	3.804956426	2.85E-18	1.25E-17	Up
Unigene104186_All	431	3.57	49.86	3.803886903	3.46E-44	2.87E-43	Up
CL781.Contig2_All	1980	14.45	201.71	3.803141211	0	0	Up
CL2854.Contig5_All	1790	0.12	1.67	3.798741792	1.54E-07	4.18E-07	Up
CL6663.Contig2_All	914	3.62	50.13	3.791612632	6.76E-99	1.30E-97	Up
CL6104.Contig1_All	1042	0.33	4.56	3.788495895	2.73E-11	9.04E-11	Up
CL4089.Contig2_All	1925	0.2	2.76	3.786596362	8.24E-13	2.92E-12	Up
Unigene26228_All	1184	0.14	1.93	3.785102115	5.43E-06	1.31E-05	Up
Unigene14409_All	1348	0.09	1.24	3.784271309	8.92E-05	0.000196435	Up
CL8559.Contig1_All	634	0.28	3.85	3.781359714	3.64E-06	8.95E-06	Up
Unigene30915_All	1066	0.16	2.2	3.781359714	3.64E-06	8.95E-06	Up
CL14018.Contig3_All	624	1.8	24.71	3.779026199	3.97E-33	2.61E-32	Up
CL9937.Contig5_All	825	13.26	181.98	3.778627223	0	0	Up
Unigene57356_All	439	0.28	3.84	3.777607579	0.000200474	0.000425099	Up
CL3815.Contig2_All	1669	6.12	83.88	3.776723303	1.80E-303	1.55E-301	Up
CL18614.Contig35_All	11311	0.2	2.74	3.776103988	1.59E-70	2.09E-69	Up
Unigene86019_All	372	11.84	161.99	3.774163769	5.98E-118	1.42E-116	Up
Unigene31390_All	541	2.43	33.22	3.773023854	8.48E-38	6.16E-37	Up
CL18614.Contig11_All	1461	0.21	2.87	3.772589504	1.84E-10	5.85E-10	Up
Unigene977_All	454	0.27	3.69	3.772589504	0.000200474	0.000425126	Up
CL2677.Contig2_All	1081	1.56	21.23	3.766486437	1.61E-50	1.52E-49	Up
Unigene13072_All	1869	0.05	0.68	3.765534746	0.000282806	0.000583713	Up
CL53.Contig7_All	2907	0.05	0.68	3.765534746	7.56E-06	1.81E-05	Up
Unigene33752_All	457	0.27	3.67	3.764748751	0.000200474	0.000425078	Up
Unigene14901_All	363	0.39	5.3	3.764446331	5.93E-05	0.000131838	Up
CL1083.Contig2_All	508	0.24	3.26	3.763765654	0.000200474	0.000425071	Up
CL16600.Contig3_All	668	1.84	24.93	3.760105211	1.30E-35	9.05E-35	Up
Unigene43371_All	365	0.35	4.74	3.759460232	0.000200474	0.000425092	Up
Unigene19749_All	641	0.28	3.79	3.758699116	3.64E-06	8.95E-06	Up
CL3681.Contig6_All	2012	0.4	5.41	3.757556689	2.83E-25	1.52E-24	Up
CL20176.Contig5_All	1494	0.1	1.35	3.754887502	7.56E-06	1.81E-05	Up
CL5375.Contig2_All	1046	0.43	5.8	3.753644335	1.00E-14	3.85E-14	Up
CL935.Contig6_All	954	7.55	101.65	3.750989761	3.15E-204	1.55E-202	Up
CL4815.Contig7_All	2029	1.47	19.78	3.750154366	1.90E-88	3.20E-87	Up
CL6603.Contig1_All	1204	0.09	1.21	3.748938236	0.000447136	0.000910723	Up
Unigene48574_All	2026	1.52	20.43	3.748545975	6.40E-91	1.12E-89	Up
CL890.Contig9_All	1383	0.1	1.34	3.744161096	2.61E-05	6.01E-05	Up
CL3170.Contig1_All	934	0.46	6.16	3.743224585	1.12E-13	4.12E-13	Up
Unigene53076_All	1146	2.54	34.01	3.743058604	6.45E-84	1.02E-82	Up
CL15043.Contig1_All	1447	0.08	1.07	3.741466986	0.000200474	0.000425112	Up
CL19812.Contig2_All	968	30.96	413.9	3.740804872	0	0	Up
Unigene39702_All	280	1.18	15.72	3.735742453	3.03E-09	9.05E-09	Up
Unigene49399_All	310	0.63	8.39	3.735247077	5.43E-06	1.31E-05	Up
Unigene54706_All	619	0.19	2.53	3.735066061	0.000299702	0.000616327	Up
Unigene56514_All	422	2.19	29.12	3.733007581	3.14E-25	1.69E-24	Up
CL17432.Contig2_All	392	1.91	25.39	3.732615852	1.53E-20	7.17E-20	Up
Unigene5799_All	1592	0.25	3.32	3.731183242	1.23E-12	4.33E-12	Up
Unigene7965_All	1534	2.46	32.66	3.73079457	3.75E-108	8.01E-107	Up
Unigene749_All	1528	0.22	2.92	3.73039294	9.00E-11	2.92E-10	Up
CL2463.Contig8_All	1072	0.22	2.92	3.73039294	1.04E-07	2.83E-07	Up
Unigene54219_All	1149	0.15	1.99	3.729734025	5.43E-06	1.31E-05	Up
CL252.Contig1_All	1226	0.34	4.51	3.729520782	3.72E-13	1.34E-12	Up
Unigene100017_All	823	0.17	2.25	3.72631835	3.94E-05	8.86E-05	Up
Unigene102176_All	249	1.09	14.41	3.724670295	1.54E-07	4.18E-07	Up
CL11562.Contig2_All	427	4.47	58.95	3.721145077	3.01E-50	2.81E-49	Up
Unigene26857_All	778	6.88	90.62	3.719349021	5.58E-146	1.74E-144	Up
CL5576.Contig2_All	1509	0.3	3.94	3.715161224	8.23E-14	3.05E-13	Up
CL4988.Contig2_All	415	1.09	14.31	3.714623632	5.54E-13	1.98E-12	Up
Unigene34365_All	437	0.42	5.51	3.713591086	8.10E-06	1.93E-05	Up
Unigene21748_All	1068	33.68	441.6	3.712776129	0	0	Up
CL209.Contig5_All	1437	0.22	2.88	3.710493383	2.75E-10	8.66E-10	Up
Unigene42287_All	1846	0.12	1.57	3.709658248	2.30E-07	6.15E-07	Up
CL8996.Contig2_All	3265	0.12	1.57	3.709658248	1.82E-12	6.38E-12	Up
CL9937.Contig3_All	811	16.02	209.04	3.705832977	0	0	Up
CL11154.Contig5_All	1049	24.23	315.41	3.702362091	0	0	Up
CL3648.Contig2_All	1420	1.3	16.92	3.70214604	7.10E-52	6.83E-51	Up
CL6527.Contig1_All	760	0.15	1.95	3.700439718	0.000447136	0.000910737	Up
CL6244.Contig3_All	5361	0.54	7.02	3.700439718	3.48E-83	5.47E-82	Up
CL5192.Contig1_All	559	1.94	25.22	3.700439718	2.14E-29	1.29E-28	Up
CL5192.Contig3_All	548	1.38	17.9	3.697219415	3.14E-21	1.50E-20	Up
Unigene25967_All	1325	5.59	72.5	3.697060807	1.84E-202	8.96E-201	Up
CL7501.Contig2_All	629	0.37	4.79	3.69442848	3.41E-07	9.02E-07	Up
CL18460.Contig1_All	1208	2.02	26.13	3.693279927	3.57E-67	4.45E-66	Up
CL4236.Contig5_All	1024	2.02	26.11	3.69217526	7.09E-57	7.50E-56	Up
CL11699.Contig4_All	972	0.13	1.68	3.691877705	0.000133844	0.000286123	Up
CL186.Contig15_All	2119	1.98	25.58	3.691443929	1.11E-116	2.60E-115	Up
Unigene34918_All	591	0.2	2.58	3.689299161	7.80E-05	0.000172095	Up
Unigene9108_All	2367	0.82	10.57	3.688207657	1.58E-54	1.60E-53	Up
Unigene19956_All	954	15.83	203.85	3.686774796	0	0	Up
Unigene100083_All	348	1.41	18.05	3.678231769	2.49E-13	9.08E-13	Up
Unigene5584_All	980	3.47	44.3	3.674299131	1.42E-90	2.47E-89	Up
Unigene1559_All	474	1.67	21.25	3.669542833	7.50E-21	3.55E-20	Up
Unigene24565_All	556	0.97	12.33	3.668044242	8.20E-15	3.16E-14	Up
CL16600.Contig1_All	582	2.35	29.86	3.667481504	1.05E-35	7.30E-35	Up
Unigene50953_All	693	0.17	2.16	3.667424661	0.000447136	0.000910709	Up
Unigene6374_All	664	0.26	3.3	3.665882496	1.79E-05	4.15E-05	Up
Unigene43061_All	580	0.92	11.67	3.66502689	1.21E-14	4.65E-14	Up
CL4037.Contig1_All	734	0.27	3.42	3.662965013	2.44E-06	6.06E-06	Up
Unigene34877_All	820	0.48	6.08	3.662965013	8.24E-12	2.79E-11	Up
Unigene19175_All	868	3.13	39.61	3.661630139	4.10E-71	5.43E-70	Up
CL19812.Contig1_All	826	25.94	328.23	3.661456722	0	0	Up
Unigene85964_All	405	0.94	11.89	3.660944148	1.99E-10	6.31E-10	Up
CL20783.Contig10_All	686	60.38	763.25	3.660013022	0	0	Up
CL7078.Contig2_All	1466	0.11	1.39	3.659509454	2.66E-05	6.10E-05	Up
Unigene23174_All	4077	0.16	2.02	3.658211483	1.15E-18	5.10E-18	Up
CL14578.Contig12_All	2656	0.08	1.01	3.658211483	2.13E-07	5.73E-07	Up
Unigene28879_All	5089	0.15	1.89	3.655351829	1.12E-21	5.44E-21	Up
CL15971.Contig1_All	635	0.3	3.78	3.655351829	5.43E-06	1.31E-05	Up
CL6792.Contig2_All	729	2.26	28.47	3.655047815	4.99E-43	4.06E-42	Up
Unigene23401_All	1329	50.04	630.27	3.654816299	0	0	Up
Unigene15468_All	693	0.56	7.05	3.654124525	1.83E-11	6.11E-11	Up
CL8076.Contig3_All	239	0.58	7.3	3.653771659	0.000447136	0.000910696	Up
CL4220.Contig2_All	628	13.71	172.51	3.653379518	8.14E-215	4.29E-213	Up
Unigene56918_All	932	0.25	3.14	3.650764559	3.41E-07	9.02E-07	Up
CL7072.Contig4_All	647	0.27	3.39	3.650253961	1.79E-05	4.15E-05	Up
Unigene5487_All	391	0.96	12.03	3.647458426	4.37E-10	1.36E-09	Up
CL15081.Contig1_All	806	2.42	30.3	3.646238841	7.45E-51	7.05E-50	Up
Unigene6772_All	1057	0.17	2.12	3.640457613	8.10E-06	1.93E-05	Up
CL18260.Contig11_All	489	0.37	4.61	3.639169575	1.79E-05	4.15E-05	Up
Unigene40789_All	231	8.12	101.07	3.637731297	7.50E-41	5.82E-40	Up
CL6378.Contig4_All	2183	2.7	33.56	3.635711403	5.86E-154	1.97E-152	Up
Unigene56544_All	525	0.57	7.07	3.632676391	2.18E-08	6.22E-08	Up
Unigene14147_All	829	0.89	11.03	3.631483645	3.37E-20	1.57E-19	Up
Unigene30471_All	919	0.56	6.94	3.631436931	3.93E-14	1.47E-13	Up
CL620.Contig9_All	2344	19.52	240.63	3.62379156	0	0	Up
Unigene48930_All	1109	0.26	3.19	3.616972896	2.18E-08	6.22E-08	Up
CL6464.Contig2_All	885	0.58	7.09	3.611660822	8.57E-14	3.18E-13	Up
Unigene31269_All	3349	0.14	1.71	3.610497593	1.81E-13	6.62E-13	Up
CL15031.Contig2_All	414	0.84	10.25	3.609090772	1.37E-09	4.16E-09	Up
Unigene58206_All	224	1.25	15.23	3.606915942	7.50E-07	1.93E-06	Up
CL124.Contig3_All	3145	0.11	1.34	3.606657572	4.37E-10	1.36E-09	Up
CL20579.Contig12_All	3677	0.06	0.73	3.604862058	1.11E-06	2.84E-06	Up
CL122.Contig2_All	2091	0.07	0.85	3.602036014	3.94E-05	8.86E-05	Up
CL781.Contig3_All	2364	11.87	144.04	3.601077665	0	0	Up
Unigene35998_All	654	72.71	881.4	3.599571196	0	0	Up
Unigene13959_All	981	0.42	5.09	3.599204423	2.87E-11	9.50E-11	Up
Unigene27836_All	6705	0.23	2.78	3.595379117	1.73E-40	1.33E-39	Up
CL4089.Contig3_All	1918	0.26	3.14	3.594181031	1.26E-13	4.64E-13	Up
Unigene6919_All	1956	4.82	58.07	3.590687982	9.70E-233	5.76E-231	Up
CL27.Contig3_All	861	1.05	12.64	3.589535231	2.37E-23	1.21E-22	Up
CL5835.Contig1_All	3618	0.52	6.25	3.587272661	2.72E-48	2.45E-47	Up
CL5432.Contig1_All	463	0.66	7.93	3.586782936	4.77E-08	1.33E-07	Up
CL1125.Contig5_All	1541	0.09	1.08	3.584962501	8.92E-05	0.000196429	Up
Unigene1887_All	293	2.98	35.69	3.582135666	7.84E-20	3.60E-19	Up
CL4387.Contig2_All	529	0.68	8.13	3.579648701	2.09E-09	6.29E-09	Up
CL620.Contig14_All	1632	27.17	324.53	3.578265378	0	0	Up
Unigene98949_All	547	0.54	6.44	3.576029376	1.39E-08	4.00E-08	Up
CL5640.Contig3_All	667	0.81	9.66	3.576029376	8.57E-14	3.18E-13	Up
Unigene35185_All	1835	0.12	1.43	3.574908836	2.42E-06	6.03E-06	Up
CL4867.Contig5_All	614	9.62	114.46	3.572662808	9.46E-136	2.68E-134	Up
CL3531.Contig2_All	528	1.08	12.81	3.568167258	2.66E-14	1.01E-13	Up
Unigene22095_All	1178	0.21	2.49	3.567684509	3.41E-07	9.02E-07	Up
Unigene14299_All	1579	108.42	1285.52	3.567649239	0	0	Up
CL12621.Contig1_All	837	10.97	130.03	3.567209084	5.37E-214	2.82E-212	Up
CL5192.Contig2_All	523	0.59	6.99	3.566505596	3.23E-08	9.12E-08	Up
Unigene23636_All	797	257.23	3040.1	3.562987965	0	0	Up
CL18460.Contig5_All	1167	1.54	18.19	3.562143287	3.87E-44	3.21E-43	Up
Unigene50924_All	639	0.46	5.43	3.561246432	7.05E-08	1.95E-07	Up
Unigene39023_All	1284	0.18	2.12	3.557995453	1.11E-06	2.84E-06	Up
CL17275.Contig1_All	551	0.97	11.42	3.557434093	8.23E-14	3.05E-13	Up
CL6240.Contig1_All	1006	1.75	20.58	3.555816155	8.24E-43	6.67E-42	Up
Unigene6189_All	608	0.81	9.52	3.55496776	1.90E-12	6.62E-12	Up
CL2831.Contig2_All	1744	0.08	0.94	3.554588852	8.92E-05	0.000196426	Up
Unigene917_All	717	0.66	7.75	3.553658381	6.10E-12	2.08E-11	Up
Unigene25665_All	1832	0.27	3.17	3.553451528	5.95E-13	2.13E-12	Up
Unigene25448_All	2724	0.57	6.69	3.552972386	1.79E-38	1.32E-37	Up
CL3815.Contig1_All	1651	1.4	16.43	3.552833748	4.51E-56	4.70E-55	Up
CL622.Contig1_All	638	5.23	61.34	3.551945315	1.82E-76	2.60E-75	Up
Unigene53594_All	517	2.46	28.79	3.548837568	2.50E-29	1.50E-28	Up
CL18978.Contig6_All	1107	0.3	3.51	3.548436625	2.03E-09	6.13E-09	Up
Unigene41916_All	2691	99.45	1162.77	3.547450574	0	0	Up
CL129.Contig24_All	1118	0.29	3.39	3.547160468	4.50E-09	1.34E-08	Up
CL14179.Contig18_All	1453	0.32	3.74	3.54689446	2.81E-12	9.73E-12	Up
CL2235.Contig9_All	1003	0.15	1.75	3.544320516	5.93E-05	0.000131831	Up
CL14211.Contig1_All	1118	0.46	5.36	3.542527234	4.05E-13	1.46E-12	Up
Unigene35735_All	1196	0.14	1.63	3.541373232	5.81E-05	0.000129102	Up
Unigene5002_All	1401	0.75	8.68	3.532732542	5.31E-26	2.91E-25	Up
Unigene42679_All	279	6.18	71.52	3.532667993	2.59E-35	1.79E-34	Up
CL7613.Contig3_All	538	4.9	56.69	3.532240615	3.25E-58	3.52E-57	Up
Unigene9885_All	1239	0.11	1.27	3.529253068	0.000200474	0.000425085	Up
CL11604.Contig2_All	565	0.32	3.69	3.527477006	5.81E-05	0.0001291	Up
CL19997.Contig33_All	1753	0.17	1.96	3.527247003	3.23E-08	9.12E-08	Up
CL15031.Contig1_All	715	0.57	6.57	3.526859546	2.96E-10	9.32E-10	Up
CL692.Contig2_All	375	1.51	17.38	3.524807627	5.95E-13	2.13E-12	Up
CL4812.Contig4_All	1098	1.58	18.18	3.524355736	8.49E-41	6.58E-40	Up
Unigene12750_All	3640	0.12	1.38	3.523561956	1.94E-11	6.48E-11	Up
CL17966.Contig2_All	306	1.19	13.66	3.520924005	9.93E-09	2.89E-08	Up
CL8096.Contig1_All	1219	0.23	2.64	3.520832163	2.25E-07	6.04E-07	Up
CL18460.Contig6_All	1348	0.88	10.08	3.517848305	3.71E-28	2.15E-27	Up
CL13924.Contig2_All	541	0.33	3.78	3.517848305	8.57E-05	0.000188974	Up
Unigene56078_All	273	0.73	8.34	3.514079015	5.81E-05	0.000129098	Up
CL9667.Contig2_All	748	0.89	10.16	3.512951256	3.85E-16	1.56E-15	Up
CL3942.Contig3_All	783	0.22	2.51	3.512111935	8.57E-05	0.000188983	Up
CL7937.Contig1_All	1277	85.58	973.4	3.507687191	0	0	Up
CL8274.Contig1_All	892	1.21	13.74	3.505303052	1.69E-25	9.18E-25	Up
Unigene31189_All	1396	1.85	20.99	3.504104991	7.17E-59	7.85E-58	Up
CL20624.Contig12_All	382	1.14	12.93	3.503616546	1.34E-10	4.28E-10	Up
CL8130.Contig3_All	1547	0.33	3.74	3.502500341	8.76E-13	3.10E-12	Up
CL17893.Contig2_All	1440	1.38	15.59	3.497880756	1.32E-45	1.13E-44	Up
Unigene31909_All	993	0.17	1.92	3.497499659	8.57E-05	0.000188977	Up
CL656.Contig5_All	2758	0.36	4.06	3.495410916	1.16E-23	5.99E-23	Up
CL3681.Contig4_All	1547	0.48	5.41	3.494522283	8.15E-18	3.50E-17	Up
Unigene55604_All	1018	0.68	7.66	3.493737741	1.78E-16	7.31E-16	Up
Unigene99991_All	283	5.84	65.74	3.492731182	1.19E-32	7.76E-32	Up
Unigene16215_All	1857	0.51	5.74	3.492481585	5.36E-23	2.71E-22	Up
CL1462.Contig5_All	918	2.33	26.21	3.491715494	1.35E-47	1.20E-46	Up
Unigene12468_All	1376	0.13	1.46	3.489384841	3.93E-05	8.83E-05	Up
CL4812.Contig2_All	809	0.88	9.87	3.487474656	1.21E-16	5.00E-16	Up
Unigene1123_All	273	0.98	10.97	3.484637966	3.57E-06	8.78E-06	Up
CL13867.Contig1_All	792	2.24	25.03	3.482087654	2.69E-39	2.02E-38	Up
CL20579.Contig28_All	4997	0.12	1.34	3.48112669	2.63E-15	1.03E-14	Up
Unigene100079_All	459	0.26	2.9	3.479469372	0.00043334	0.000883369	Up
CL19894.Contig2_All	2899	14.16	157.92	3.479300724	0	0	Up
Unigene52745_All	3160	0.14	1.56	3.478047297	4.20E-11	1.38E-10	Up
CL19427.Contig6_All	1096	0.44	4.89	3.474259036	6.10E-12	2.08E-11	Up
Unigene14219_All	924	0.26	2.88	3.469485283	2.42E-06	6.03E-06	Up
CL7501.Contig1_All	1298	0.22	2.43	3.465380885	2.25E-07	6.04E-07	Up
Unigene11599_All	890	0.77	8.5	3.46453249	1.21E-15	4.80E-15	Up
CL18732.Contig2_All	1132	0.26	2.87	3.464467209	1.53E-07	4.14E-07	Up
CL3283.Contig1_All	1259	1.57	17.32	3.463602466	2.77E-43	2.26E-42	Up
Unigene32112_All	533	0.34	3.75	3.463283944	8.57E-05	0.00018898	Up
CL4857.Contig2_All	2630	0.11	1.21	3.459431619	1.53E-07	4.14E-07	Up
Unigene17832_All	784	2.51	27.6	3.458908998	5.88E-42	4.68E-41	Up
CL18328.Contig2_All	426	2.6	28.42	3.450323026	2.51E-23	1.28E-22	Up
CL656.Contig10_All	2580	1.2	13.09	3.447358786	5.51E-68	6.96E-67	Up
Unigene42018_All	999	0.41	4.47	3.446579017	9.39E-10	2.88E-09	Up
Unigene55652_All	1243	1.29	14.06	3.446153624	5.57E-35	3.81E-34	Up
CL5913.Contig1_All	346	10.64	115.88	3.445061534	1.81E-70	2.37E-69	Up
Unigene13916_All	1770	0.26	2.83	3.444218525	4.20E-11	1.38E-10	Up
CL3815.Contig5_All	1050	1.61	17.49	3.441397696	1.22E-36	8.65E-36	Up
CL19978.Contig1_All	755	0.5	5.43	3.440952198	4.54E-09	1.35E-08	Up
Unigene34987_All	2718	51.02	554.07	3.440933451	0	0	Up
CL2568.Contig1_All	527	0.74	8.03	3.439802812	4.54E-09	1.35E-08	Up
Unigene20257_All	771	0.8	8.68	3.439623138	3.96E-14	1.49E-13	Up
Unigene10357_All	1122	0.26	2.82	3.439111634	3.31E-07	8.76E-07	Up
Unigene45124_All	1402	0.12	1.3	3.437405312	0.000185443	0.000393629	Up
CL2900.Contig1_All	3936	0.06	0.65	3.437405312	4.83E-07	1.27E-06	Up
CL19997.Contig84_All	2516	0.51	5.51	3.433483167	2.47E-28	1.44E-27	Up
Unigene13088_All	2366	0.27	2.91	3.429987841	5.72E-15	2.22E-14	Up
Unigene21028_All	1001	0.67	7.21	3.427766259	2.65E-15	1.04E-14	Up
CL984.Contig37_All	431	0.43	4.62	3.425484287	0.000126211	0.000269913	Up
Unigene21880_All	4760	0.31	3.33	3.425182057	2.47E-32	1.59E-31	Up
Unigene56477_All	568	0.94	10.09	3.424121607	1.28E-11	4.30E-11	Up
CL8907.Contig4_All	2365	0.69	7.39	3.420906097	2.56E-35	1.76E-34	Up
CL1245.Contig20_All	319	0.61	6.53	3.420201844	0.000126211	0.000269909	Up
CL19114.Contig1_All	660	0.27	2.88	3.415037499	0.000126211	0.000269917	Up
Unigene32723_All	372	1.52	16.21	3.414740862	1.28E-11	4.30E-11	Up
CL69.Contig29_All	464	1.18	12.58	3.414273158	1.87E-11	6.22E-11	Up
Unigene21410_All	868	0.26	2.77	3.413302448	3.64E-06	8.95E-06	Up
CL8146.Contig2_All	360	2.49	26.51	3.412319023	1.17E-17	5.00E-17	Up
CL468.Contig4_All	1719	0.8	8.51	3.411087227	1.16E-29	6.99E-29	Up
Unigene20561_All	3916	0.22	2.34	3.410933101	1.72E-19	7.80E-19	Up
CL11.Contig11_All	1265	0.23	2.44	3.407175382	4.86E-07	1.27E-06	Up
Unigene25143_All	970	0.28	2.97	3.406964199	5.06E-07	1.32E-06	Up
CL19742.Contig3_All	441	1.53	16.22	3.406170262	8.25E-14	3.06E-13	Up
CL622.Contig4_All	1254	9.68	102.6	3.405879873	9.76E-243	6.12E-241	Up
Unigene31900_All	1011	0.62	6.55	3.401154786	1.20E-13	4.42E-13	Up
Unigene26129_All	2360	0.09	0.95	3.399930607	5.43E-06	1.31E-05	Up
Unigene50409_All	860	0.2	2.11	3.399171094	0.000185443	0.00039361	Up
Unigene17834_All	1353	0.11	1.16	3.398549376	0.000200474	0.000425119	Up
Unigene47041_All	815	0.35	3.69	3.398193989	1.04E-06	2.66E-06	Up
CL12632.Contig1_All	1004	0.17	1.79	3.396352936	0.00027188	0.000561554	Up
CL20760.Contig4_All	1917	0.42	4.42	3.395585137	1.17E-17	5.00E-17	Up
CL19997.Contig125_All	559	0.32	3.36	3.392317423	0.000185443	0.000393641	Up
Unigene24223_All	906	0.38	3.99	3.392317423	6.67E-08	1.85E-07	Up
Unigene30306_All	477	0.38	3.99	3.392317423	0.000185443	0.000393616	Up
CL19648.Contig7_All	1945	0.3	3.15	3.392317423	2.70E-13	9.77E-13	Up
CL4561.Contig3_All	1513	0.48	5.03	3.389452089	1.15E-15	4.59E-15	Up
Unigene39246_All	1283	0.31	3.24	3.385653692	4.32E-09	1.28E-08	Up
CL3366.Contig2_All	1232	0.52	5.43	3.38436867	5.64E-14	2.10E-13	Up
CL15081.Contig2_All	749	97.43	1016.46	3.383043567	0	0	Up
CL17893.Contig5_All	3718	0.19	1.98	3.381429107	5.62E-16	2.27E-15	Up
CL7769.Contig3_All	878	1.74	18.11	3.379627335	7.67E-31	4.77E-30	Up
Unigene19561_All	551	1.66	17.27	3.379012936	2.46E-18	1.07E-17	Up
Unigene56210_All	768	0.3	3.12	3.378511623	1.66E-05	3.86E-05	Up
CL19997.Contig88_All	1714	16.43	170.61	3.376297825	0	0	Up
CL7937.Contig3_All	1253	159.84	1659.48	3.376030849	0	0	Up
CL1325.Contig2_All	878	0.72	7.47	3.375039431	2.56E-13	9.33E-13	Up
Unigene5113_All	1056	0.44	4.56	3.373458396	4.13E-10	1.29E-09	Up
Unigene29556_All	585	0.65	6.72	3.36994961	2.12E-08	6.05E-08	Up
CL9025.Contig4_All	2961	0.89	9.2	3.36975662	5.63E-53	5.54E-52	Up
CL13684.Contig1_All	388	1.13	11.66	3.367173111	6.31E-09	1.85E-08	Up
Unigene77283_All	784	0.22	2.26	3.360747344	0.00027188	0.000561563	Up
CL14323.Contig1_All	894	2.78	28.55	3.360333958	5.48E-48	4.90E-47	Up
Unigene22096_All	601	9.4	96.2	3.355304232	2.25E-103	4.54E-102	Up
CL554.Contig2_All	1608	0.27	2.76	3.353636955	6.40E-10	1.99E-09	Up
Unigene22998_All	397	1.34	13.67	3.350708337	9.03E-11	2.92E-10	Up
CL360.Contig1_All	915	0.52	5.3	3.349408831	4.13E-10	1.29E-09	Up
Unigene100233_All	581	0.61	6.21	3.347712121	2.07E-07	5.56E-07	Up
Unigene41761_All	768	0.47	4.76	3.340228912	6.67E-08	1.85E-07	Up
CL15762.Contig3_All	612	0.48	4.86	3.339850003	2.22E-06	5.54E-06	Up
CL588.Contig25_All	2881	2.36	23.89	3.339548089	1.98E-130	5.31E-129	Up
CL11811.Contig2_All	530	0.34	3.44	3.338801913	0.00027188	0.000561572	Up
Unigene14764_All	624	0.3	3.03	3.336283388	0.000185443	0.000393635	Up
Unigene11070_All	459	0.4	4.04	3.336283388	0.00027188	0.000561546	Up
CL14805.Contig5_All	562	2.65	26.74	3.334935201	2.14E-27	1.22E-26	Up
Unigene6078_All	544	0.3	3.02	3.331514144	0.000299702	0.000616317	Up
CL19997.Contig35_All	2732	0.19	1.91	3.329501315	2.72E-11	9.01E-11	Up
CL9464.Contig2_All	1804	11.05	110.76	3.325318684	0	0	Up
Unigene55606_All	946	1.01	10.1	3.321928095	7.52E-19	3.34E-18	Up
Unigene55794_All	1871	1.06	10.6	3.321928095	2.26E-38	1.66E-37	Up
CL7613.Contig1_All	475	10.61	106.1	3.321928095	6.86E-87	1.13E-85	Up
Unigene4620_All	450	0.99	9.89	3.320470091	6.31E-09	1.85E-08	Up
Unigene27749_All	849	0.73	7.29	3.319950445	8.46E-13	3.00E-12	Up
CL1697.Contig2_All	978	4.28	42.73	3.319566615	1.92E-76	2.75E-75	Up
CL4527.Contig2_All	5818	0.32	3.19	3.317412614	3.06E-36	2.15E-35	Up
Unigene13903_All	736	0.32	3.19	3.317412614	2.43E-05	5.58E-05	Up
CL6718.Contig4_All	477	4	39.82	3.315421316	6.90E-34	4.61E-33	Up
CL5640.Contig1_All	774	0.43	4.28	3.315202232	1.53E-07	4.14E-07	Up
CL3648.Contig1_All	1530	0.19	1.89	3.314314911	1.52E-06	3.86E-06	Up
Unigene56647_All	959	0.36	3.58	3.313890776	2.07E-07	5.56E-07	Up
CL17043.Contig2_All	1392	0.69	6.86	3.313540309	1.02E-18	4.52E-18	Up
Unigene46748_All	760	2.75	27.24	3.30822318	9.35E-38	6.78E-37	Up
CL3815.Contig6_All	1436	2.97	29.36	3.305317132	8.05E-78	1.18E-76	Up
CL19821.Contig2_All	1144	7.82	77.29	3.305041254	6.18E-160	2.19E-158	Up
CL10943.Contig6_All	1301	0.33	3.26	3.304334035	2.96E-09	8.84E-09	Up
CL15936.Contig2_All	540	0.33	3.26	3.304334035	0.000397688	0.000811102	Up
Unigene45685_All	957	3.52	34.74	3.30295042	1.49E-60	1.67E-59	Up
CL7227.Contig2_All	1145	3.72	36.7	3.302405537	7.98E-77	1.15E-75	Up
CL6584.Contig3_All	619	0.34	3.35	3.300554444	5.81E-05	0.000129095	Up
CL656.Contig4_All	1710	0.87	8.57	3.300207898	2.14E-28	1.25E-27	Up
CL14323.Contig2_All	944	6.22	61.18	3.298073621	4.86E-104	9.90E-103	Up
CL8788.Contig1_All	3655	0.06	0.59	3.297680549	3.54E-05	8.08E-05	Up
CL20551.Contig2_All	900	0.44	4.32	3.295455884	1.45E-08	4.15E-08	Up
CL17724.Contig14_All	696	1.35	13.25	3.294961047	2.18E-17	9.23E-17	Up
Unigene10510_All	2211	12.25	120.14	3.293862915	0	0	Up
Unigene45131_All	1070	0.42	4.11	3.290677161	5.71E-09	1.67E-08	Up
CL19791.Contig4_All	2262	0.39	3.81	3.288244969	4.58E-17	1.92E-16	Up
CL6375.Contig3_All	786	0.43	4.2	3.287980763	2.25E-07	6.04E-07	Up
CL7316.Contig2_All	343	0.69	6.73	3.285938238	2.66E-05	6.10E-05	Up
Unigene20057_All	1428	0.12	1.17	3.285402219	0.000397688	0.000811115	Up
Unigene49831_All	603	0.88	8.58	3.285402219	3.77E-10	1.18E-09	Up
CL200.Contig2_All	1075	0.16	1.56	3.285402219	0.000397688	0.000811077	Up
Unigene11589_All	4302	0.28	2.73	3.285402219	4.27E-23	2.16E-22	Up
CL3883.Contig2_All	561	0.91	8.87	3.284995654	4.13E-10	1.29E-09	Up
CL4686.Contig5_All	2104	0.73	7.11	3.283881191	4.48E-29	2.66E-28	Up
CL10287.Contig1_All	271	0.8	7.79	3.283551423	0.000185443	0.000393648	Up
Unigene14266_All	482	1.89	18.38	3.281678627	3.21E-16	1.31E-15	Up
Unigene16053_All	1532	6.09	59.21	3.281326721	1.10E-164	4.04E-163	Up
Unigene27990_All	2388	2.64	25.66	3.280911336	8.91E-113	2.00E-111	Up
CL15260.Contig4_All	226	0.93	9.03	3.279423366	0.000397688	0.000811053	Up
CL20580.Contig18_All	2434	14.27	138.41	3.27789094	0	0	Up
CL11989.Contig2_All	1206	0.19	1.84	3.275634443	3.54E-05	8.08E-05	Up
CL7479.Contig2_All	1372	0.74	7.16	3.274362412	6.44E-19	2.87E-18	Up
CL4815.Contig1_All	1885	7.35	71.11	3.274236301	9.34E-243	5.85E-241	Up
CL16639.Contig4_All	1668	1.4	13.54	3.273729007	5.52E-42	4.40E-41	Up
CL6729.Contig3_All	690	1.61	15.54	3.27085391	9.21E-20	4.22E-19	Up
CL69.Contig1_All	523	0.86	8.29	3.268963537	9.22E-09	2.69E-08	Up
Unigene20764_All	923	0.19	1.83	3.267772325	0.000397688	0.00081109	Up
[truncated: 55,591 more rows]
