# Supplementary material for: Comparative Transcriptome Analysis of Waterlogging-Sensitive and Waterlogging-Tolerant Chrysanthemum morifolium Cultivars under Waterlogging Stress and Reoxygenation Conditions
Source: Int J Mol Sci. 2018 May 14;19(5):1455. doi: 10.3390/ijms19051455 (PMC5983694; doi:10.3390/ijms19051455)
Supplement: Supplementary file 1 [file ijms-19-01455-s001.zip › ijms-299114-sup/S20.xls]

## Sheet: Sheet1
Gene ID	Primer sequence
Unigene16908	TGATGAAATGGACGAATAAAAGA
	GCAACTTCAACAACATAAACACA
CL9173.Contig2	GTTTCTGATAAAGATTAGTTTGGTC
	CAAACGCACTCAAAAAAACAC
Unigene15445	ACGAAAGGACTCTCAAGGGTA
	CAACGGAGACCTTCACCTTTA
CL20525.Contig1	TACAGCGTATCCAGGAGAAGT
	CCAATGGAACAGATTCAGCC
CL15514.Contig3	CCGACCAAACCTTGATGACT
	TAACATCAAGCAATCCCATCT
CL15644.Contig2	TATGCTCATTTGTCGTCTGGT
	AGAAAGGATGATGCCAACAAT
Unigene35809	TCCTATTTATGATGTTGCTGCT
	ACTCCCGCTTGTTCTCACTG
Unigene56291	TGAGAAGGCATAGAGCGACC
	ACTCCAAATCATTCTCCAAAGG
