# Supplementary material for: Comparative Transcriptome Analysis of Waterlogging-Sensitive and Waterlogging-Tolerant Chrysanthemum morifolium Cultivars under Waterlogging Stress and Reoxygenation Conditions
Source: Int J Mol Sci. 2018 May 14;19(5):1455. doi: 10.3390/ijms19051455 (PMC5983694; doi:10.3390/ijms19051455)
Supplement: Supplementary file 1 [file ijms-19-01455-s001.zip › ijms-299114-sup/S3.xls]

Unigene	Length	XCK 12 h-Expression	XW 12 h-Expression	log2FoldChange(XW 12 h/XCK 12 h)	Pvalue	FDR	Up/Down-Regulation(XW 12 h/XCK 12 h)
CL14194.Contig4_All	918	0.01	376.93	15.202009	0	0	Up
CL14194.Contig1_All	410	0.01	133.87	13.70854507	3.19E-222	1.81E-220	Up
CL6973.Contig2_All	676	0.01	124.22	13.60060985	0	0	Up
CL5731.Contig3_All	443	0.01	122.26	13.57766485	9.30E-222	5.26E-220	Up
Unigene15232_All	1427	0.01	118.05	13.52711042	0	0	Up
Unigene44060_All	671	0.01	116.81	13.51187617	0	0	Up
CL6973.Contig3_All	685	0.01	98.72	13.26912668	3.36E-290	2.59E-288	Up
Unigene36384_All	356	0.01	91.87	13.16537811	6.95E-130	2.34E-128	Up
CL6973.Contig1_All	510	0.01	85.77	13.06625741	1.50E-182	7.04E-181	Up
CL8146.Contig2_All	360	0.01	76.14	12.89443885	5.28E-109	1.51E-107	Up
CL8402.Contig1_All	528	0.01	73.37	12.84097457	2.30E-162	9.56E-161	Up
Unigene48087_All	494	0.01	64.51	12.6553071	1.14E-132	3.94E-131	Up
CL17719.Contig2_All	835	0.01	63.28	12.62753388	2.42E-230	1.43E-228	Up
CL10019.Contig8_All	388	0.01	59.38	12.53576138	9.18E-93	2.26E-91	Up
CL17785.Contig1_All	1201	0.01	54.25	12.40540742	9.79E-290	7.54E-288	Up
Unigene57134_All	561	0.01	53.84	12.39446269	1.45E-127	4.81E-126	Up
Unigene76914_All	425	0.01	50.26	12.29519496	1.99E-87	4.61E-86	Up
Unigene57074_All	860	0.01	49.05	12.26003742	2.09E-184	9.90E-183	Up
CL9558.Contig2_All	602	0.01	48.06	12.23062093	6.34E-123	2.03E-121	Up
CL12504.Contig3_All	1418	0.01	44.18	12.1091777	1.09E-280	8.16E-279	Up
Unigene80369_All	2174	0.02	87.27	12.09127008	0	0	Up
Unigene50052_All	1245	0.01	41.92	12.033423	1.16E-232	6.91E-231	Up
CL1026.Contig11_All	676	0.01	41.56	12.02097994	1.33E-120	4.18E-119	Up
CL2991.Contig1_All	759	0.01	41.38	12.01471793	3.79E-136	1.34E-134	Up
CL15050.Contig16_All	2580	0.01	41.27	12.01087772	0	0	Up
Unigene36750_All	678	0.01	40.63	11.98832965	1.62E-118	5.02E-117	Up
CL4395.Contig1_All	440	0.01	38.5	11.91064273	8.54E-70	1.60E-68	Up
CL12577.Contig2_All	1479	0.01	38.29	11.90275194	3.07E-254	2.01E-252	Up
Unigene46774_All	543	0.01	36.94	11.85096815	1.21E-84	2.72E-83	Up
CL16422.Contig1_All	287	0.01	35.41	11.78994113	3.60E-39	4.13E-38	Up
CL15423.Contig6_All	2299	0.01	33.97	11.7300455	0	0	Up
CL17275.Contig2_All	579	0.01	33.36	11.70390357	7.37E-82	1.60E-80	Up
Unigene48410_All	375	0.01	32.91	11.68431031	1.31E-49	1.82E-48	Up
CL20724.Contig2_All	360	0.01	32.84	11.68123841	2.73E-47	3.65E-46	Up
CL2835.Contig5_All	592	0.19	618.85	11.66937463	0	0	Up
CL1316.Contig2_All	513	0.01	32.11	11.64880695	4.24E-69	7.89E-68	Up
CL2265.Contig1_All	1431	0.01	31.74	11.63208641	1.16E-203	6.05E-202	Up
CL2835.Contig1_All	472	0.53	1666.14	11.61822965	0	0	Up
CL13787.Contig2_All	464	0.01	31.39	11.61608931	1.63E-60	2.68E-59	Up
CL1316.Contig6_All	433	0.01	31.23	11.60871685	1.21E-55	1.85E-54	Up
Unigene15580_All	743	0.01	30.86	11.59152235	1.72E-99	4.54E-98	Up
CL13787.Contig1_All	530	0.01	30.71	11.5844928	1.23E-68	2.28E-67	Up
CL6574.Contig2_All	761	0.01	30.44	11.57175264	1.19E-100	3.18E-99	Up
Unigene34984_All	278	0.01	30.16	11.55842071	3.28E-32	3.21E-31	Up
Unigene37780_All	251	0.01	29.94	11.54785851	2.89E-28	2.56E-27	Up
Unigene5509_All	223	0.01	29.72	11.5372184	4.33E-24	3.40E-23	Up
CL1316.Contig3_All	495	0.01	29.7	11.53624722	1.92E-61	3.21E-60	Up
CL15435.Contig1_All	505	0.01	29.53	11.52796564	1.33E-62	2.26E-61	Up
Unigene3094_All	469	0.01	29.52	11.52747701	1.69E-57	2.66E-56	Up
CL20724.Contig6_All	250	0.01	29.33	11.51816136	1.43E-27	1.25E-26	Up
CL11114.Contig1_All	2210	0.01	27.83	11.44242519	1.58E-279	1.17E-277	Up
CL9257.Contig2_All	1840	0.01	27.19	11.40886044	3.63E-226	2.10E-224	Up
CL4446.Contig1_All	1136	0.01	26.96	11.39660478	3.79E-136	1.34E-134	Up
CL1068.Contig1_All	367	0.01	26.92	11.39446269	7.25E-40	8.44E-39	Up
CL15423.Contig7_All	2269	0.01	26.83	11.38963134	9.62E-277	7.00E-275	Up
CL12995.Contig2_All	716	0.01	26.69	11.38208359	8.69E-83	1.91E-81	Up
CL15431.Contig1_All	1048	0.01	26.22	11.35645197	9.17E-122	2.91E-120	Up
Unigene79657_All	929	0.01	25.73	11.32923574	2.72E-105	7.59E-104	Up
CL20724.Contig4_All	345	0.01	25.27	11.30320995	9.21E-35	9.58E-34	Up
CL1342.Contig1_All	498	0.01	25.27	11.30320995	1.26E-52	1.83E-51	Up
Unigene51625_All	592	0.01	25.23	11.30092449	9.20E-64	1.59E-62	Up
CL18575.Contig1_All	509	0.01	25.11	11.29404631	8.71E-54	1.29E-52	Up
CL15667.Contig1_All	535	0.01	25.1	11.29347165	8.39E-57	1.31E-55	Up
Unigene51799_All	2125	0.01	24.95	11.2848241	8.79E-241	5.43E-239	Up
CL17753.Contig1_All	352	0.01	24.57	11.26268214	9.21E-35	9.58E-34	Up
Unigene82585_All	542	0.01	24.33	11.2485206	7.11E-56	1.09E-54	Up
Unigene54038_All	589	0.01	23.88	11.22158712	4.74E-60	7.75E-59	Up
CL16515.Contig1_All	805	0.01	23.87	11.22098285	6.02E-84	1.34E-82	Up
CL6903.Contig7_All	555	0.01	23.84	11.21916852	4.17E-56	6.41E-55	Up
CL336.Contig1_All	591	0.01	23.57	11.20273604	2.35E-59	3.81E-58	Up
CL15892.Contig1_All	1268	0.01	23.4	11.19229281	1.14E-132	3.94E-131	Up
Unigene84622_All	499	0.01	23.32	11.18735207	6.49E-49	8.91E-48	Up
Unigene57111_All	543	0.01	23.26	11.18363538	1.49E-53	2.19E-52	Up
CL8146.Contig1_All	497	0.01	23.24	11.18239435	1.89E-48	2.57E-47	Up
CL12457.Contig2_All	1314	0.01	23.22	11.18115226	1.30E-136	4.61E-135	Up
CL9673.Contig1_All	1388	0.01	23.21	11.18053081	1.68E-144	6.29E-143	Up
Unigene51654_All	666	0.01	23.16	11.17741954	1.51E-66	2.71E-65	Up
CL15423.Contig2_All	673	0.01	23.06	11.1711768	5.20E-67	9.38E-66	Up
CL2835.Contig6_All	656	0.58	1334.31	11.16775337	0	0	Up
Unigene77507_All	2913	0.02	45.28	11.14465824	0	0	Up
CL14194.Contig3_All	628	0.26	574.54	11.10968	0	0	Up
CL20724.Contig8_All	409	0.01	21.91	11.09737377	7.52E-37	8.21E-36	Up
Unigene57380_All	417	0.01	21.29	11.05596023	1.28E-36	1.39E-35	Up
Unigene40429_All	800	0.01	20.74	11.01820018	1.40E-72	2.73E-71	Up
Unigene91670_All	480	0.01	20.36	10.99152185	8.55E-41	1.02E-39	Up
Unigene40261_All	813	0.01	19.99	10.96506276	3.46E-71	6.63E-70	Up
CL20655.Contig45_All	486	0.01	19.4	10.92184094	1.24E-39	1.43E-38	Up
CL3970.Contig3_All	1105	0.01	19.33	10.91662592	4.40E-95	1.11E-93	Up
Unigene51697_All	706	0.01	19.29	10.91363743	4.02E-59	6.48E-58	Up
Unigene32620_All	889	0.01	19.19	10.906139	3.94E-75	7.90E-74	Up
Unigene44031_All	469	0.01	19.11	10.90011206	1.51E-37	1.68E-36	Up
CL8402.Contig3_All	611	0.01	18.65	10.86495992	6.49E-49	8.91E-48	Up
Unigene23535_All	872	0.01	18.3	10.83762793	5.01E-70	9.43E-69	Up
CL16319.Contig1_All	1436	0.01	18.17	10.8273427	2.35E-117	7.17E-116	Up
Unigene79812_All	2108	0.01	17.94	10.80896417	7.07E-172	3.11E-170	Up
CL17508.Contig8_All	1752	0.01	17.91	10.80654962	6.00E-142	2.21E-140	Up
CL14883.Contig25_All	1609	0.01	17.82	10.79928162	2.02E-129	6.80E-128	Up
CL20724.Contig7_All	404	0.01	17.55	10.77725532	3.41E-29	3.11E-28	Up
Unigene58320_All	636	0.01	17.32	10.75822321	1.60E-47	2.15E-46	Up
Unigene97374_All	419	0.01	16.7	10.70563239	5.81E-29	5.26E-28	Up
Unigene77602_All	1062	0.01	16.69	10.70476824	7.64E-79	1.60E-77	Up
Unigene29011_All	1241	0.01	16.67	10.70303839	1.57E-92	3.85E-91	Up
CL7613.Contig2_All	521	0.25	415.94	10.70023162	0	0	Up
Unigene80132_All	248	0.01	16.6	10.69696753	9.74E-16	5.75E-15	Up
CL322.Contig61_All	1332	0.01	16.45	10.68387187	2.48E-98	6.50E-97	Up
CL20724.Contig1_All	481	0.01	16.27	10.66799854	6.61E-33	6.60E-32	Up
CL11541.Contig2_All	561	0.01	16.16	10.65821148	1.05E-38	1.19E-37	Up
Unigene77779_All	2307	0.01	16.13	10.65553072	1.48E-169	6.42E-168	Up
CL15050.Contig5_All	3317	0.01	16.11	10.65374078	1.00E-244	6.29E-243	Up
CL14194.Contig5_All	719	0.38	599.46	10.62344836	0	0	Up
Unigene43143_All	1212	0.01	15.74	10.62021983	2.44E-85	5.52E-84	Up
Unigene33438_All	679	0.01	15.41	10.58965115	1.96E-45	2.53E-44	Up
Unigene58029_All	230	0.01	15.17	10.56700537	3.47E-13	1.84E-12	Up
Unigene37884_All	1606	0.01	15.09	10.55937709	1.81E-109	5.22E-108	Up
CL1166.Contig2_All	609	0.01	15.07	10.5574637	2.11E-39	2.43E-38	Up
Unigene78506_All	1645	0.01	15.06	10.55650605	5.09E-112	1.49E-110	Up
CL20724.Contig3_All	381	0.01	15	10.55074679	2.15E-23	1.65E-22	Up
CL14194.Contig2_All	508	0.33	493.54	10.54648528	0	0	Up
CL1316.Contig7_All	270	0.01	14.94	10.54496443	9.74E-16	5.75E-15	Up
CL17785.Contig2_All	1125	0.09	133.06	10.52986432	0	0	Up
CL17532.Contig1_All	428	0.01	14.67	10.51865316	3.54E-26	2.96E-25	Up
CL11470.Contig1_All	418	0.01	14.66	10.51766939	1.76E-25	1.44E-24	Up
Unigene26344_All	421	0.01	14.54	10.50581155	1.76E-25	1.44E-24	Up
CL2415.Contig2_All	1391	0.01	14.3	10.48179943	2.77E-89	6.55E-88	Up
CL1316.Contig4_All	519	0.01	14.27	10.47876962	1.63E-31	1.57E-30	Up
Unigene78073_All	1122	0.01	14.21	10.47269084	3.46E-71	6.63E-70	Up
Unigene57459_All	737	0.01	14.18	10.46964182	1.15E-45	1.49E-44	Up
CL8076.Contig3_All	239	0.01	14.18	10.46964182	5.93E-13	3.11E-12	Up
Unigene37557_All	490	0.01	13.96	10.44708323	5.81E-29	5.26E-28	Up
CL5515.Contig2_All	246	0.01	13.93	10.44397954	3.47E-13	1.84E-12	Up
Unigene79802_All	319	0.01	13.9	10.44086917	7.96E-18	5.08E-17	Up
CL5157.Contig1_All	697	0.01	13.79	10.42940674	1.01E-41	1.22E-40	Up
Unigene76923_All	578	0.01	13.48	10.39660478	2.27E-33	2.29E-32	Up
Unigene28368_All	532	0.01	13.46	10.39446269	1.38E-30	1.30E-29	Up
Unigene48642_All	396	0.01	13.41	10.38909352	5.30E-22	3.91E-21	Up
CL9558.Contig1_All	606	0.01	13.31	10.37829486	9.21E-35	9.58E-34	Up
Unigene85938_All	521	0.01	13.25	10.37177664	2.00E-29	1.83E-28	Up
CL4387.Contig4_All	551	0.01	13.24	10.37068741	4.75E-31	4.52E-30	Up
CL2835.Contig3_All	560	0.36	471.78	10.35590164	0	0	Up
CL4387.Contig5_All	544	0.01	13.05	10.34983409	2.36E-30	2.21E-29	Up
Unigene48355_All	834	0.01	12.99	10.34318572	9.38E-48	1.26E-46	Up
Unigene6797_All	787	0.29	370.08	10.31756856	0	0	Up
CL4890.Contig1_All	608	0.01	12.7	10.31061278	2.27E-33	2.29E-32	Up
CL2835.Contig2_All	439	0.39	490.69	10.29712203	0	0	Up
Unigene54226_All	432	0.01	12.53	10.2911707	1.07E-22	8.05E-22	Up
CL1316.Contig1_All	489	0.01	12.51	10.28886607	6.03E-26	5.02E-25	Up
Unigene16365_All	764	0.42	521.47	10.27797921	0	0	Up
CL4101.Contig1_All	731	0.01	12.39	10.27496047	1.24E-39	1.43E-38	Up
CL8322.Contig1_All	421	0.01	12.35	10.27029533	1.54E-21	1.12E-20	Up
Unigene50157_All	822	0.01	12.34	10.26912668	1.66E-44	2.11E-43	Up
Unigene85678_All	361	0.01	12.33	10.26795708	2.73E-18	1.78E-17	Up
CL6833.Contig2_All	775	0.01	12.27	10.26091953	1.01E-41	1.22E-40	Up
Unigene6078_All	544	0.01	12.27	10.26091953	1.69E-28	1.51E-27	Up
Unigene54240_All	326	0.01	12.26	10.25974326	3.35E-16	2.01E-15	Up
CL17785.Contig3_All	338	0.01	12.26	10.25974326	1.15E-16	7.04E-16	Up
CL2941.Contig3_All	949	0.01	12.21	10.25384748	3.10E-51	4.43E-50	Up
Unigene47065_All	678	0.01	12.16	10.24792751	6.37E-36	6.81E-35	Up
Unigene82475_All	907	0.01	12.11	10.24198315	1.11E-48	1.52E-47	Up
Unigene40171_All	531	0.01	12.03	10.23242093	2.45E-27	2.11E-26	Up
Unigene1477_All	1282	0.04	47.77	10.22188916	1.42E-270	1.00E-268	Up
Unigene3720_All	898	0.35	417.92	10.22165616	0	0	Up
Unigene47345_All	341	0.01	11.9	10.21674586	1.96E-16	1.19E-15	Up
CL11375.Contig1_All	1415	0.01	11.81	10.20579325	2.31E-75	4.64E-74	Up
Unigene80592_All	242	0.01	11.59	10.17866485	7.26E-11	3.43E-10	Up
Unigene2945_All	584	0.01	11.58	10.17741954	3.41E-29	3.11E-28	Up
CL10708.Contig1_All	404	0.01	11.55	10.17367714	1.89E-19	1.28E-18	Up
CL11154.Contig2_All	1130	0.07	80.42	10.1659837	0	0	Up
CL2055.Contig8_All	2231	0.01	11.24	10.13442632	2.44E-114	7.27E-113	Up
CL20724.Contig5_All	423	0.01	11.21	10.13057056	1.11E-19	7.56E-19	Up
CL4417.Contig1_All	319	0.01	11.14	10.12153352	2.40E-14	1.34E-13	Up
CL13078.Contig1_All	844	0.01	11.12	10.11894107	1.72E-41	2.07E-40	Up
Unigene44897_All	382	0.01	11.09	10.11504365	1.36E-17	8.58E-17	Up
Unigene77946_All	1096	0.01	11.07	10.11243951	2.99E-54	4.47E-53	Up
Unigene78979_All	1078	0.01	11.02	10.10590851	4.32E-53	6.34E-52	Up
Unigene79185_All	888	0.01	11.01	10.10459875	2.40E-43	2.99E-42	Up
Unigene51286_All	646	0.01	10.96	10.09803208	8.10E-31	7.67E-30	Up
Unigene36314_All	929	0.01	10.95	10.09671515	3.34E-45	4.30E-44	Up
Unigene80235_All	1785	0.01	10.9	10.09011242	2.35E-88	5.50E-87	Up
Unigene31317_All	368	0.01	10.89	10.08878824	1.96E-16	1.19E-15	Up
CL4488.Contig1_All	568	0.01	10.87	10.08613623	1.21E-26	1.03E-25	Up
CL1068.Contig4_All	553	0.1	107.34	10.06797208	5.98E-247	3.80E-245	Up
Unigene33276_All	603	0.01	10.73	10.06743436	4.93E-28	4.34E-27	Up
CL17939.Contig4_All	1202	0.11	117.12	10.05626822	0	0	Up
CL8402.Contig4_All	540	0.01	10.59	10.04848687	1.49E-24	1.19E-23	Up
CL13142.Contig2_All	1755	0.01	10.59	10.04848687	2.07E-84	4.62E-83	Up
Unigene76841_All	1151	0.01	10.48	10.033423	5.10E-54	7.59E-53	Up
Unigene14844_All	1229	0.01	10.45	10.02928723	1.69E-57	2.66E-56	Up
CL8307.Contig3_All	511	0.01	10.44	10.027906	1.07E-22	8.05E-22	Up
Unigene31181_All	408	0.01	10.42	10.02513956	7.96E-18	5.08E-17	Up
CL12457.Contig1_All	1328	0.04	41.38	10.01471793	5.17E-243	3.23E-241	Up
Unigene78803_All	459	0.01	10.34	10.01402047	3.81E-20	2.64E-19	Up
CL17939.Contig1_All	636	0.17	173.16	9.992355244	0	0	Up
Unigene46605_All	944	0.01	10.15	9.987264012	1.19E-42	1.47E-41	Up
Unigene109003_All	295	0.01	10.11	9.981567282	5.02E-12	2.52E-11	Up
CL11895.Contig2_All	297	0.01	10.1	9.980139578	5.02E-12	2.52E-11	Up
Unigene85413_All	722	0.01	10.09	9.978710459	5.60E-32	5.45E-31	Up
Unigene78925_All	1004	0.01	10.09	9.978710459	3.34E-45	4.30E-44	Up
Unigene15314_All	506	0.01	10.07	9.975847968	9.05E-22	6.62E-21	Up
CL7087.Contig2_All	2487	0.01	10.01	9.967226259	7.09E-114	2.11E-112	Up
Unigene77751_All	1339	0.01	9.95	9.958552715	4.74E-60	7.75E-59	Up
Unigene4247_All	704	0.33	326.62	9.950931395	0	0	Up
Unigene78981_All	550	0.01	9.86	9.945443836	2.15E-23	1.65E-22	Up
Unigene77349_All	558	0.01	9.85	9.943979914	1.26E-23	9.75E-23	Up
CL3605.Contig2_All	868	0.01	9.81	9.938109326	8.88E-38	9.89E-37	Up
CL15423.Contig1_All	683	0.01	9.76	9.930737338	3.41E-29	3.11E-28	Up
CL15050.Contig2_All	1211	0.01	9.7	9.921840937	1.26E-52	1.83E-51	Up
Unigene44667_All	792	0.01	9.67	9.917372079	7.80E-34	7.96E-33	Up
Unigene56835_All	463	0.01	9.63	9.911391988	5.50E-19	3.67E-18	Up
Unigene1779_All	1236	0.01	9.55	9.899356923	4.32E-53	6.34E-52	Up
CL13239.Contig2_All	1153	0.01	9.53	9.896332404	3.80E-49	5.25E-48	Up
Unigene13366_All	672	0.01	9.5	9.891783703	8.40E-28	7.36E-27	Up
Unigene45039_All	779	0.01	9.36	9.87036472	3.28E-32	3.21E-31	Up
CL4101.Contig2_All	743	0.01	9.35	9.868822555	1.38E-30	1.30E-29	Up
CL12336.Contig2_All	899	0.01	9.3	9.861086906	4.41E-37	4.83E-36	Up
CL20643.Contig1_All	1468	0.01	9.29	9.859534786	1.13E-61	1.88E-60	Up
CL7251.Contig1_All	571	0.01	9.27	9.856425529	6.26E-23	4.75E-22	Up
Unigene58773_All	684	0.01	9.27	9.856425529	8.40E-28	7.36E-27	Up
CL17849.Contig2_All	274	0.01	9.25	9.853309555	3.60E-10	1.64E-09	Up
Unigene77229_All	966	0.01	9.25	9.853309555	7.25E-40	8.44E-39	Up
CL20317.Contig10_All	1625	0.01	9.18	9.842350343	1.05E-67	1.90E-66	Up
CL19427.Contig1_All	526	0.01	9.18	9.842350343	1.31E-20	9.21E-20	Up
CL11154.Contig4_All	917	0.54	495.36	9.841302254	0	0	Up
CL4828.Contig4_All	386	0.01	9.16	9.839203788	8.26E-15	4.70E-14	Up
Unigene57056_All	542	0.01	9.1	9.829722735	2.63E-21	1.90E-20	Up
Unigene77953_All	681	0.01	9.07	9.824958741	4.17E-27	3.58E-26	Up
CL11154.Contig1_All	830	1.07	962.08	9.812402257	0	0	Up
Unigene3244_All	1532	0.01	8.92	9.8008999	6.60E-62	1.11E-60	Up
Unigene12515_All	942	0.01	8.91	9.799281622	2.58E-37	2.85E-36	Up
Unigene47992_All	436	0.01	8.88	9.794415866	1.96E-16	1.19E-15	Up
CL4387.Contig3_All	531	0.01	8.85	9.789533645	3.81E-20	2.64E-19	Up
CL8907.Contig1_All	620	0.01	8.83	9.786269628	7.39E-24	5.76E-23	Up
Unigene34334_All	984	0.01	8.8	9.781359714	1.05E-38	1.19E-37	Up
CL9839.Contig1_All	820	0.01	8.76	9.77478706	9.56E-32	9.26E-31	Up
Unigene77393_All	495	0.01	8.71	9.766528909	1.60E-18	1.05E-17	Up
Unigene38265_All	426	0.01	8.71	9.766528909	9.74E-16	5.75E-15	Up
CL19778.Contig1_All	491	0.01	8.68	9.761551232	2.73E-18	1.78E-17	Up
Unigene50409_All	860	0.01	8.67	9.759888183	3.88E-33	3.89E-32	Up
Unigene85234_All	365	0.01	8.65	9.756556323	3.47E-13	1.84E-12	Up
Unigene54779_All	302	0.01	8.62	9.751544059	1.24E-10	5.78E-10	Up
CL902.Contig4_All	853	0.01	8.6	9.74819285	1.92E-32	1.90E-31	Up
Unigene54707_All	460	0.01	8.58	9.744833837	1.15E-16	7.04E-16	Up
Unigene46800_All	581	0.01	8.43	9.719388821	2.63E-21	1.90E-20	Up
CL15435.Contig2_All	266	0.01	8.43	9.719388821	5.21E-09	2.20E-08	Up
Unigene50861_All	671	0.01	8.41	9.71596199	8.72E-25	7.00E-24	Up
Unigene26329_All	649	0.01	8.39	9.712527	7.39E-24	5.76E-23	Up
CL17834.Contig2_All	712	0.01	8.38	9.710806434	3.54E-26	2.96E-25	Up
Unigene77588_All	664	0.01	8.35	9.705632387	2.54E-24	2.01E-23	Up
CL2055.Contig4_All	808	0.01	8.34	9.703903573	6.86E-30	6.36E-29	Up
CL15762.Contig3_All	612	0.01	8.25	9.688250309	5.30E-22	3.91E-21	Up
Unigene34705_All	650	0.01	8.21	9.681238412	2.15E-23	1.65E-22	Up
CL2530.Contig3_All	2660	0.01	8.18	9.675957033	1.01E-99	2.67E-98	Up
Unigene54660_All	953	0.01	8.16	9.672425342	9.21E-35	9.58E-34	Up
Unigene57536_All	956	0.01	8.14	9.668884984	9.21E-35	9.58E-34	Up
Unigene81482_All	1038	0.01	8.12	9.665335917	8.88E-38	9.89E-37	Up
CL9901.Contig1_All	206	0.01	8.09	9.659995892	1.86E-06	6.53E-06	Up
Unigene77339_All	225	0.01	8.09	9.659995892	3.74E-07	1.39E-06	Up
Unigene79145_All	449	0.01	8.08	9.658211483	1.66E-15	9.73E-15	Up
CL468.Contig2_All	883	0.01	8.06	9.654636029	1.63E-31	1.57E-30	Up
Unigene44994_All	543	0.01	8.06	9.654636029	5.50E-19	3.67E-18	Up
Unigene78980_All	775	0.01	8.03	9.649256178	1.43E-27	1.25E-26	Up
CL6218.Contig3_All	240	0.01	7.98	9.640244936	1.28E-07	4.96E-07	Up
Unigene41634_All	996	0.01	7.95	9.63481105	1.85E-35	1.96E-34	Up
Unigene34436_All	573	0.01	7.94	9.632995197	1.11E-19	7.56E-19	Up
Unigene41491_All	1004	0.01	7.93	9.631177056	1.09E-35	1.15E-34	Up
CL322.Contig67_All	1285	0.01	7.91	9.627533884	1.15E-45	1.49E-44	Up
Unigene1420_All	1034	0.01	7.9	9.625708843	1.28E-36	1.39E-35	Up
CL20724.Contig9_All	310	0.01	7.77	9.601770788	6.15E-10	2.76E-09	Up
Unigene47808_All	664	0.01	7.77	9.601770788	1.07E-22	8.05E-22	Up
Unigene3836_All	1349	0.01	7.71	9.59058705	4.66E-47	6.19E-46	Up
CL19154.Contig2_All	889	0.01	7.71	9.59058705	1.38E-30	1.30E-29	Up
CL7613.Contig1_All	475	0.83	638.84	9.588127596	0	0	Up
Unigene78956_All	924	0.01	7.69	9.586839788	9.56E-32	9.26E-31	Up
Unigene57919_All	435	0.01	7.68	9.584962501	4.10E-14	2.27E-13	Up
Unigene77359_All	261	0.01	7.67	9.583082768	4.41E-08	1.76E-07	Up
Unigene37630_All	823	0.01	7.66	9.581200582	4.93E-28	4.34E-27	Up
Unigene77492_All	235	0.01	7.65	9.579315938	3.74E-07	1.39E-06	Up
Unigene41602_All	446	0.01	7.63	9.575539247	1.41E-14	7.93E-14	Up
Unigene77401_All	612	0.01	7.6	9.569855608	2.23E-20	1.56E-19	Up
Unigene55096_All	649	0.01	7.55	9.560332834	1.54E-21	1.12E-20	Up
CL6822.Contig2_All	791	0.31	234.05	9.560332834	0	0	Up
Unigene34378_All	702	0.01	7.54	9.558420713	3.67E-23	2.80E-22	Up
CL9933.Contig1_All	1444	0.01	7.51	9.552669098	3.80E-49	5.25E-48	Up
Unigene79814_All	567	0.01	7.49	9.548821908	1.60E-18	1.05E-17	Up
CL7316.Contig2_All	343	0.01	7.44	9.539158811	1.24E-10	5.78E-10	Up
Unigene2233_All	788	0.01	7.41	9.533329732	6.03E-26	5.02E-25	Up
Unigene4477_All	1306	0.01	7.41	9.533329732	1.41E-43	1.76E-42	Up
Unigene40531_All	1046	0.01	7.4	9.531381461	9.21E-35	9.58E-34	Up
Unigene81411_All	1951	0.01	7.37	9.525520809	1.28E-65	2.27E-64	Up
Unigene51169_All	297	0.01	7.37	9.525520809	5.21E-09	2.20E-08	Up
Unigene82481_All	2316	0.01	7.37	9.525520809	3.80E-78	7.88E-77	Up
Unigene6486_All	1194	0.01	7.36	9.523561956	2.11E-39	2.43E-38	Up
CL120.Contig5_All	1199	0.01	7.35	9.52160044	1.24E-39	1.43E-38	Up
Unigene85213_All	864	0.01	7.33	9.517669388	2.89E-28	2.56E-27	Up
Unigene81707_All	1167	0.01	7.31	9.513727596	1.79E-38	2.02E-37	Up
CL1947.Contig1_All	663	0.01	7.29	9.509775004	2.63E-21	1.90E-20	Up
CL120.Contig3_All	1844	0.01	7.29	9.509775004	3.28E-61	5.45E-60	Up
Unigene36859_All	721	0.01	7.26	9.503825738	3.67E-23	2.80E-22	Up
CL19972.Contig2_All	391	0.01	7.22	9.495855027	8.57E-12	4.26E-11	Up
Unigene18838_All	677	0.56	402.14	9.488055303	0	0	Up
Unigene37812_All	687	0.01	7.18	9.487840034	9.05E-22	6.62E-21	Up
Unigene77812_All	711	0.01	7.14	9.479780264	1.82E-22	1.36E-21	Up
Unigene39890_All	565	0.01	7.13	9.477758266	1.36E-17	8.59E-17	Up
CL20762.Contig1_All	554	0.01	7.12	9.475733431	3.95E-17	2.46E-16	Up
CL20748.Contig2_All	545	0.01	7.09	9.469641817	1.15E-16	7.04E-16	Up
CL5213.Contig1_All	442	0.01	7.07	9.465566405	2.04E-13	1.09E-12	Up
Unigene44997_All	229	0.01	7.06	9.463524373	1.86E-06	6.53E-06	Up
Unigene77539_All	542	0.1	70.24	9.456149035	1.37E-157	5.56E-156	Up
Unigene99986_All	350	0.01	6.99	9.449148645	3.60E-10	1.64E-09	Up
CL15998.Contig3_All	664	0.01	6.99	9.449148645	2.23E-20	1.56E-19	Up
Unigene57425_All	1111	0.01	6.99	9.449148645	5.40E-35	5.65E-34	Up
CL18477.Contig1_All	447	0.01	6.98	9.447083226	2.04E-13	1.09E-12	Up
Unigene99453_All	362	0.01	6.96	9.442943496	1.24E-10	5.78E-10	Up
Unigene85212_All	1123	0.01	6.96	9.442943496	3.16E-35	3.33E-34	Up
CL8145.Contig4_All	261	0.01	6.95	9.440869168	2.19E-07	8.33E-07	Up
CL17966.Contig2_All	306	0.01	6.95	9.440869168	8.89E-09	3.70E-08	Up
CL17411.Contig3_All	701	0.01	6.94	9.438791853	1.54E-21	1.12E-20	Up
Unigene82081_All	749	0.01	6.89	9.428360173	6.26E-23	4.75E-22	Up
Unigene77481_All	416	0.01	6.89	9.428360173	2.94E-12	1.49E-11	Up
Unigene30196_All	914	0.01	6.85	9.419960178	4.93E-28	4.35E-27	Up
CL6483.Contig2_All	738	0.01	6.84	9.417852515	3.11E-22	2.31E-21	Up
CL11937.Contig1_All	1019	0.01	6.83	9.415741768	2.78E-31	2.66E-30	Up
Unigene27093_All	5338	0.01	6.81	9.411510988	6.22E-168	2.67E-166	Up
CL16999.Contig2_All	604	0.01	6.81	9.411510988	4.66E-18	3.01E-17	Up
Unigene54382_All	1097	0.01	6.8	9.409390936	1.33E-33	1.35E-32	Up
CL18328.Contig8_All	264	0.01	6.8	9.409390936	3.74E-07	1.40E-06	Up
Unigene10894_All	790	1.63	1102.36	9.401507765	0	0	Up
Unigene32125_All	342	0.01	6.74	9.396604781	1.05E-09	4.64E-09	Up
Unigene78008_All	3275	0.01	6.74	9.396604781	1.40E-101	3.79E-100	Up
CL5855.Contig2_All	1100	0.01	6.74	9.396604781	2.27E-33	2.29E-32	Up
CL20223.Contig1_All	844	0.01	6.7	9.388017285	3.00E-25	2.44E-24	Up
Unigene83821_All	603	0.01	6.64	9.375039431	1.36E-17	8.59E-17	Up
Unigene11297_All	822	0.01	6.59	9.364134655	4.33E-24	3.40E-23	Up
Unigene80387_All	956	0.01	6.59	9.364134655	2.89E-28	2.56E-27	Up
Unigene77474_All	2643	0.01	6.56	9.357552005	1.54E-79	3.25E-78	Up
Unigene77626_All	556	0.01	6.56	9.357552005	5.71E-16	3.40E-15	Up
CL15877.Contig1_All	1755	0.01	6.54	9.353146825	2.15E-52	3.11E-51	Up
CL20574.Contig5_All	1023	0.01	6.54	9.353146825	6.86E-30	6.36E-29	Up
CL14282.Contig1_All	678	0.4	260.11	9.34490615	0	0	Up
CL4828.Contig6_All	322	0.01	6.5	9.344295908	8.89E-09	3.70E-08	Up
Unigene46799_All	291	0.01	6.5	9.344295908	7.53E-08	2.96E-07	Up
CL14578.Contig34_All	2990	0.01	6.49	9.342074668	4.73E-89	1.12E-87	Up
CL4220.Contig3_All	518	0.61	393.75	9.334254965	0	0	Up
Unigene37836_All	719	0.01	6.45	9.33315535	1.31E-20	9.21E-20	Up
Unigene85041_All	884	0.01	6.44	9.330916878	1.76E-25	1.44E-24	Up
CL8076.Contig2_All	588	1.06	677.37	9.319736018	0	0	Up
CL20187.Contig36_All	2640	0.01	6.39	9.319672121	1.89E-77	3.88E-76	Up
Unigene79347_All	469	0.01	6.37	9.315149562	5.93E-13	3.11E-12	Up
Unigene15303_All	686	0.67	425.89	9.312104045	0	0	Up
CL20317.Contig11_All	1532	0.01	6.35	9.310612782	2.83E-44	3.59E-43	Up
CL13962.Contig2_All	360	0.01	6.35	9.310612782	1.05E-09	4.64E-09	Up
Unigene31088_All	3211	0.01	6.35	9.310612782	1.08E-93	2.69E-92	Up
Unigene34740_All	1390	0.01	6.32	9.303780748	7.25E-40	8.44E-39	Up
Unigene77843_All	593	0.01	6.3	9.299208018	1.96E-16	1.19E-15	Up
CL16685.Contig1_All	414	0.01	6.3	9.299208018	4.25E-11	2.03E-10	Up
CL1342.Contig4_All	892	0.12	75.56	9.298444486	1.07E-289	8.21E-288	Up
Unigene20499_All	870	0.01	6.28	9.294620749	2.54E-24	2.01E-23	Up
CL9770.Contig1_All	3320	0.01	6.27	9.292321633	8.85E-96	2.25E-94	Up
Unigene60964_All	255	0.01	6.25	9.28771238	1.86E-06	6.53E-06	Up
CL2835.Contig4_All	506	1.33	824.74	9.276369324	0	0	Up
Unigene79621_All	1520	0.01	6.2	9.276124405	6.98E-43	8.62E-42	Up
CL17939.Contig2_All	702	0.13	80.39	9.272360617	5.30E-240	3.26E-238	Up
CL2055.Contig6_All	1053	0.01	6.15	9.2644426	3.41E-29	3.11E-28	Up
CL17543.Contig1_All	682	0.01	6.11	9.25502857	2.73E-18	1.78E-17	Up
Unigene77350_All	522	0.01	6.08	9.247927513	6.99E-14	3.83E-13	Up
CL2400.Contig2_All	697	0.01	6.05	9.240791332	9.39E-19	6.21E-18	Up
CL13635.Contig1_All	1030	0.01	6.04	9.238404739	4.93E-28	4.34E-27	Up
Unigene85368_All	1504	0.01	6.03	9.236014192	2.94E-41	3.52E-40	Up
Unigene14751_All	874	0.01	6.02	9.233619677	2.15E-23	1.65E-22	Up
Unigene85099_All	377	0.01	6.02	9.233619677	1.05E-09	4.64E-09	Up
Unigene77344_All	1130	0.01	5.99	9.226412193	1.38E-30	1.30E-29	Up
CL8146.Contig5_All	742	0.07	41.91	9.225723884	3.83E-132	1.31E-130	Up
CL9257.Contig3_All	1751	0.17	101.43	9.22073396	0	0	Up
CL11477.Contig3_All	423	0.01	5.95	9.216745858	7.26E-11	3.43E-10	Up
CL9821.Contig1_All	925	0.01	5.9	9.204571144	1.49E-24	1.19E-23	Up
CL6822.Contig4_All	308	0.01	5.86	9.194756854	2.19E-07	8.33E-07	Up
CL4027.Contig1_All	736	0.01	5.86	9.194756854	3.23E-19	2.17E-18	Up
CL2060.Contig1_All	1208	0.01	5.84	9.189824559	9.56E-32	9.25E-31	Up
Unigene34367_All	473	0.01	5.83	9.187352073	5.02E-12	2.52E-11	Up
CL8463.Contig2_All	802	0.01	5.82	9.184875343	7.67E-21	5.44E-20	Up
Unigene89315_All	595	0.01	5.81	9.182394353	2.84E-15	1.64E-14	Up
Unigene82575_All	847	0.01	5.79	9.177419538	5.30E-22	3.91E-21	Up
CL7239.Contig4_All	207	0.01	5.79	9.177419538	7.82E-05	0.000235129	Up
Unigene83256_All	486	0.01	5.77	9.172427509	2.94E-12	1.49E-11	Up
Unigene57652_All	338	0.01	5.77	9.172427509	4.41E-08	1.76E-07	Up
CL4686.Contig3_All	645	0.01	5.75	9.167418146	1.96E-16	1.19E-15	Up
CL2778.Contig1_All	2500	0.01	5.75	9.167418146	7.51E-66	1.33E-64	Up
CL12701.Contig2_All	724	0.01	5.74	9.164906927	1.60E-18	1.05E-17	Up
Unigene78926_All	631	0.01	5.71	9.157346935	5.71E-16	3.40E-15	Up
Unigene58782_All	324	0.01	5.71	9.157346935	7.53E-08	2.96E-07	Up
Unigene77749_All	1271	0.01	5.7	9.154818109	6.61E-33	6.60E-32	Up
CL8146.Contig6_All	644	0.17	96.79	9.153179444	5.10E-261	3.44E-259	Up
Unigene77376_All	492	0.01	5.69	9.152284842	5.02E-12	2.52E-11	Up
Unigene38065_All	680	0.01	5.66	9.144658243	3.95E-17	2.46E-16	Up
CL14783.Contig1_All	309	0.01	5.66	9.144658243	2.19E-07	8.33E-07	Up
Unigene49897_All	530	0.01	5.66	9.144658243	3.47E-13	1.84E-12	Up
Unigene88260_All	428	0.01	5.66	9.144658243	2.11E-10	9.73E-10	Up
Unigene32952_All	716	0.01	5.65	9.142107057	4.66E-18	3.01E-17	Up
CL1068.Contig5_All	771	0.23	129.01	9.131633322	0	0	Up
Unigene3218_All	428	0.01	5.6	9.129283017	2.11E-10	9.73E-10	Up
CL3429.Contig3_All	267	0.01	5.6	9.129283017	3.17E-06	1.09E-05	Up
CL7577.Contig7_All	1286	0.01	5.6	9.129283017	1.13E-32	1.12E-31	Up
Unigene7237_All	1974	0.01	5.6	9.129283017	1.54E-50	2.18E-49	Up
Unigene85514_All	258	0.01	5.59	9.126704473	5.41E-06	1.83E-05	Up
CL9560.Contig2_All	1371	0.01	5.57	9.121533517	9.21E-35	9.58E-34	Up
Unigene16908_All	591	0.09	49.96	9.11663276	6.79E-123	2.17E-121	Up
Unigene77505_All	773	0.01	5.55	9.116343961	3.23E-19	2.17E-18	Up
Unigene36772_All	7417	0.01	5.53	9.11113567	5.66E-190	2.75E-188	Up
CL888.Contig1_All	1011	0.01	5.53	9.11113567	3.00E-25	2.44E-24	Up
Unigene13558_All	657	0.01	5.53	9.11113567	5.71E-16	3.40E-15	Up
Unigene37239_All	868	0.01	5.52	9.108524457	1.54E-21	1.12E-20	Up
Unigene79547_All	2778	0.01	5.52	9.108524457	1.72E-70	3.26E-69	Up
Unigene98930_All	342	0.01	5.52	9.108524457	7.53E-08	2.96E-07	Up
Unigene80264_All	316	0.01	5.51	9.105908509	2.19E-07	8.33E-07	Up
Unigene54224_All	300	0.01	5.46	9.092757141	6.38E-07	2.33E-06	Up
CL10867.Contig1_All	614	0.01	5.44	9.087462841	8.26E-15	4.70E-14	Up
CL13472.Contig1_All	589	0.01	5.41	9.079484784	4.10E-14	2.27E-13	Up
Unigene77632_All	721	0.01	5.39	9.074141463	2.32E-17	1.45E-16	Up
Unigene77502_All	694	0.01	5.38	9.071462363	1.15E-16	7.04E-16	Up
Unigene83410_All	276	0.01	5.37	9.068778278	3.17E-06	1.09E-05	Up
CL18205.Contig1_All	267	0.01	5.36	9.06608919	5.41E-06	1.83E-05	Up
Unigene45516_All	893	0.01	5.35	9.063395081	2.63E-21	1.90E-20	Up
Unigene85069_All	361	0.01	5.35	9.063395081	2.59E-08	1.05E-07	Up
CL6903.Contig4_All	925	0.18	96.05	9.059644897	0	0	Up
Unigene43222_All	720	0.01	5.32	9.055282436	3.95E-17	2.46E-16	Up
CL4242.Contig2_All	760	0.01	5.31	9.052568051	4.66E-18	3.01E-17	Up
CL6457.Contig3_All	2507	0.01	5.29	9.047123912	5.59E-61	9.27E-60	Up
CL8076.Contig1_All	561	2.14	1128.82	9.042988942	0	0	Up
CL3375.Contig1_All	404	0.01	5.27	9.041659152	3.05E-09	1.31E-08	Up
CL19882.Contig28_All	1743	0.01	5.27	9.041659152	5.92E-42	7.19E-41	Up
CL11114.Contig2_All	2176	0.01	5.25	9.036173613	2.15E-52	3.11E-51	Up
Unigene16126_All	688	0.7	366.93	9.033934226	0	0	Up
Unigene80373_All	969	0.01	5.24	9.033423002	6.26E-23	4.75E-22	Up
Unigene99166_All	283	0.01	5.21	9.025139562	3.17E-06	1.09E-05	Up
CL8402.Contig2_All	457	0.12	62.46	9.023754353	2.89E-115	8.70E-114	Up
Unigene77154_All	497	0.01	5.2	9.022367813	2.49E-11	1.21E-10	Up
Unigene37803_All	594	0.01	5.18	9.016808288	1.19E-13	6.46E-13	Up
Unigene24604_All	717	2.62	1356.44	9.016042707	0	0	Up
Unigene56465_All	733	0.51	262.14	9.005624549	0	0	Up
CL3652.Contig1_All	1507	0.01	5.13	9.002815016	3.16E-35	3.33E-34	Up
Unigene84593_All	861	0.01	5.13	9.002815016	6.50E-20	4.47E-19	Up
Unigene30825_All	628	0.01	5.13	9.002815016	2.40E-14	1.34E-13	Up
Unigene41446_All	623	0.01	5.12	9	4.10E-14	2.27E-13	Up
Unigene14441_All	668	0.01	5.12	9	2.84E-15	1.64E-14	Up
CL824.Contig2_All	650	0.01	5.11	8.997179481	8.26E-15	4.70E-14	Up
CL12504.Contig4_All	1404	0.39	199.17	8.996310518	0	0	Up
CL20025.Contig1_All	1030	0.01	5.1	8.994353437	1.26E-23	9.75E-23	Up
Unigene82694_All	1594	0.01	5.09	8.991521846	4.41E-37	4.83E-36	Up
CL18527.Contig1_All	328	0.01	5.09	8.991521846	3.74E-07	1.40E-06	Up
CL945.Contig16_All	1699	0.01	5.07	8.985841937	2.11E-39	2.43E-38	Up
CL12405.Contig2_All	546	0.01	5.07	8.985841937	2.94E-12	1.49E-11	Up
CL12757.Contig2_All	764	0.01	5.06	8.982993575	2.32E-17	1.45E-16	Up
Unigene13788_All	415	0.26	131.56	8.982993575	6.27E-219	3.51E-217	Up
CL15050.Contig25_All	3011	0.01	5.05	8.980139578	5.01E-70	9.43E-69	Up
CL14883.Contig26_All	579	0.01	5.04	8.977279923	5.93E-13	3.11E-12	Up
Unigene52113_All	1017	0.01	5.03	8.97441459	3.67E-23	2.80E-22	Up
Unigene38389_All	682	0.01	5.01	8.968666793	2.84E-15	1.64E-14	Up
CL15423.Contig4_All	282	0.01	5.01	8.968666793	5.41E-06	1.82E-05	Up
CL19828.Contig13_All	529	0.01	5	8.965784285	1.46E-11	7.18E-11	Up
Unigene88017_All	232	0.01	5	8.965784285	7.82E-05	0.000235025	Up
Unigene98952_All	611	0.01	5	8.965784285	2.04E-13	1.09E-12	Up
Unigene77556_All	514	0.01	4.99	8.962896005	2.49E-11	1.21E-10	Up
CL20072.Contig23_All	2677	0.01	4.99	8.962896005	1.92E-61	3.21E-60	Up
Unigene54030_All	514	0.01	4.99	8.962896005	2.49E-11	1.21E-10	Up
Unigene77473_All	415	0.01	4.97	8.957102042	5.21E-09	2.21E-08	Up
Unigene76823_All	629	0.01	4.97	8.957102042	6.99E-14	3.83E-13	Up
CL3110.Contig1_All	1150	0.01	4.95	8.951284715	1.03E-25	8.51E-25	Up
Unigene56632_All	730	0.01	4.95	8.951284715	3.35E-16	2.01E-15	Up
Unigene77637_All	437	0.01	4.95	8.951284715	1.79E-09	7.79E-09	Up
CL17430.Contig1_All	1341	0.01	4.93	8.945443836	4.02E-30	3.75E-29	Up
CL8962.Contig2_All	419	0.01	4.92	8.942514505	5.21E-09	2.20E-08	Up
CL10962.Contig4_All	803	0.01	4.92	8.942514505	1.36E-17	8.59E-17	Up
Unigene84487_All	664	0.01	4.91	8.939579214	1.41E-14	7.93E-14	Up
CL2178.Contig4_All	1420	0.01	4.9	8.936637939	9.56E-32	9.25E-31	Up
CL19478.Contig3_All	563	0.01	4.9	8.936637939	5.02E-12	2.52E-11	Up
CL12551.Contig2_All	370	0.01	4.89	8.933690655	7.53E-08	2.97E-07	Up
CL13549.Contig2_All	617	0.01	4.88	8.930737338	2.04E-13	1.09E-12	Up
Unigene77555_All	741	0.01	4.87	8.927777962	3.35E-16	2.01E-15	Up
Unigene85215_All	1172	0.01	4.87	8.927777962	6.03E-26	5.02E-25	Up
CL20057.Contig2_All	1119	0.09	43.8	8.926790153	9.23E-215	5.08E-213	Up
Unigene81602_All	300	0.01	4.85	8.921840937	3.17E-06	1.09E-05	Up
CL3034.Contig19_All	664	0.01	4.85	8.921840937	2.40E-14	1.34E-13	Up
CL19997.Contig35_All	2732	0.01	4.85	8.921840937	5.59E-61	9.27E-60	Up
CL9384.Contig7_All	906	0.01	4.81	8.909893084	1.11E-19	7.56E-19	Up
Unigene77530_All	461	0.01	4.77	8.897845456	1.79E-09	7.79E-09	Up
Unigene81685_All	893	0.01	4.76	8.894817763	3.23E-19	2.17E-18	Up
CL20317.Contig14_All	851	0.01	4.76	8.894817763	2.73E-18	1.78E-17	Up
CL3968.Contig1_All	2265	0.01	4.76	8.894817763	1.31E-49	1.82E-48	Up
CL10372.Contig1_All	353	0.01	4.76	8.894817763	3.74E-07	1.39E-06	Up
Unigene245_All	1509	0.01	4.76	8.894817763	1.13E-32	1.12E-31	Up
CL3449.Contig4_All	1421	0.01	4.74	8.888743249	1.38E-30	1.30E-29	Up
Unigene79546_All	563	0.01	4.71	8.87958325	8.57E-12	4.26E-11	Up
CL12110.Contig1_All	318	0.01	4.71	8.87958325	1.86E-06	6.53E-06	Up
Unigene43689_All	287	0.01	4.69	8.873444113	9.22E-06	3.05E-05	Up
Unigene77710_All	534	0.01	4.68	8.87036472	4.25E-11	2.03E-10	Up
Unigene84532_All	448	0.01	4.68	8.87036472	3.05E-09	1.31E-08	Up
CL9347.Contig1_All	424	0.01	4.68	8.87036472	1.52E-08	6.24E-08	Up
Unigene78876_All	1602	0.01	4.68	8.87036472	2.68E-34	2.76E-33	Up
CL9821.Contig2_All	1325	0.01	4.67	8.86727874	2.89E-28	2.56E-27	Up
Unigene84130_All	855	0.01	4.67	8.86727874	4.66E-18	3.01E-17	Up
Unigene31204_All	1934	0.01	4.66	8.864186145	2.94E-41	3.52E-40	Up
CL5497.Contig9_All	4443	0.01	4.66	8.864186145	1.51E-95	3.83E-94	Up
CL7954.Contig2_All	278	0.01	4.66	8.864186145	1.57E-05	5.09E-05	Up
CL19997.Contig119_All	343	0.01	4.65	8.861086906	6.38E-07	2.33E-06	Up
CL670.Contig5_All	1793	0.03	13.95	8.861086906	4.18E-111	1.22E-109	Up
CL2778.Contig2_All	2405	0.01	4.63	8.854868383	3.10E-51	4.43E-50	Up
CL7123.Contig2_All	464	0.01	4.62	8.851749041	1.79E-09	7.79E-09	Up
Unigene81599_All	1031	0.01	4.6	8.845490051	1.54E-21	1.12E-20	Up
Unigene79344_All	259	0.01	4.6	8.845490051	4.58E-05	0.000141481	Up
Unigene77076_All	921	0.01	4.6	8.845490051	5.50E-19	3.67E-18	Up
CL11.Contig3_All	1571	0.01	4.6	8.845490051	6.61E-33	6.60E-32	Up
Unigene59093_All	420	0.01	4.59	8.842350343	2.59E-08	1.05E-07	Up
CL886.Contig84_All	1219	0.01	4.58	8.839203788	3.00E-25	2.44E-24	Up
CL1068.Contig2_All	427	0.27	122.93	8.830661913	5.24E-209	2.80E-207	Up
CL8146.Contig3_All	509	0.11	50.08	8.830587228	3.58E-104	9.87E-103	Up
Unigene84556_All	569	0.01	4.55	8.829722735	1.46E-11	7.18E-11	Up
Unigene41656_All	900	0.01	4.54	8.826548487	1.60E-18	1.05E-17	Up
CL651.Contig2_All	604	0.01	4.54	8.826548487	2.94E-12	1.49E-11	Up
CL12189.Contig1_All	1242	0.01	4.54	8.826548487	1.03E-25	8.51E-25	Up
Unigene82368_All	1927	0.01	4.53	8.82336724	4.25E-40	4.97E-39	Up
Unigene76822_All	506	0.01	4.53	8.82336724	3.60E-10	1.64E-09	Up
Unigene51942_All	472	0.01	4.53	8.82336724	1.79E-09	7.79E-09	Up
Unigene33297_All	1158	0.01	4.52	8.820178962	7.39E-24	5.76E-23	Up
CL14766.Contig1_All	673	0.01	4.52	8.820178962	1.19E-13	6.47E-13	Up
Unigene82564_All	1345	0.01	4.52	8.820178962	8.40E-28	7.36E-27	Up
CL14946.Contig1_All	641	0.01	4.51	8.816983623	5.93E-13	3.11E-12	Up
CL5953.Contig1_All	696	0.01	4.51	8.816983623	4.10E-14	2.27E-13	Up
CL8303.Contig1_All	619	0.01	4.5	8.813781191	1.72E-12	8.85E-12	Up
Unigene9818_All	2629	0.11	49.42	8.811447677	0	0	Up
Unigene76821_All	652	0.01	4.49	8.810571635	5.93E-13	3.11E-12	Up
CL117.Contig9_All	1832	0.01	4.45	8.797661526	2.58E-37	2.85E-36	Up
Unigene78208_All	356	0.01	4.45	8.797661526	6.38E-07	2.33E-06	Up
Unigene35261_All	583	0.01	4.43	8.791162889	1.46E-11	7.18E-11	Up
CL1068.Contig3_All	552	0.68	300.86	8.789341848	0	0	Up
CL2402.Contig1_All	2562	0.01	4.42	8.787902559	3.66E-52	5.30E-51	Up
Unigene76798_All	1197	0.01	4.42	8.787902559	4.33E-24	3.40E-23	Up
CL19064.Contig2_All	510	0.01	4.42	8.787902559	6.15E-10	2.76E-09	Up
Unigene55117_All	336	0.01	4.41	8.784634846	1.86E-06	6.53E-06	Up
Unigene77958_All	405	0.01	4.4	8.781359714	7.53E-08	2.97E-07	Up
Unigene51925_All	870	0.01	4.4	8.781359714	2.32E-17	1.45E-16	Up
CL14669.Contig1_All	1262	0.01	4.39	8.77807713	3.00E-25	2.44E-24	Up
Unigene84633_All	862	0.01	4.39	8.77807713	3.95E-17	2.46E-16	Up
Unigene82005_All	544	0.01	4.38	8.77478706	1.24E-10	5.78E-10	Up
CL14568.Contig1_All	648	0.01	4.37	8.77148947	1.01E-12	5.25E-12	Up
CL9192.Contig2_All	866	0.01	4.37	8.77148947	3.95E-17	2.46E-16	Up
CL19722.Contig3_All	2239	0.01	4.37	8.77148947	5.70E-45	7.30E-44	Up
Unigene77269_All	1288	0.01	4.37	8.77148947	1.03E-25	8.51E-25	Up
CL13340.Contig2_All	2348	0.01	4.36	8.768184325	4.66E-47	6.20E-46	Up
Unigene58033_All	411	0.01	4.33	8.758223215	7.53E-08	2.97E-07	Up
Unigene77682_All	2524	0.01	4.33	8.758223215	2.63E-50	3.70E-49	Up
Unigene77533_All	643	0.01	4.32	8.754887502	1.72E-12	8.86E-12	Up
CL3167.Contig3_All	794	0.01	4.32	8.754887502	1.66E-15	9.73E-15	Up
Unigene85307_All	597	0.01	4.32	8.754887502	1.46E-11	7.18E-11	Up
CL17404.Contig5_All	1165	0.01	4.3	8.74819285	1.07E-22	8.05E-22	Up
CL6032.Contig1_All	694	0.01	4.29	8.744833837	2.04E-13	1.09E-12	Up
Unigene44025_All	1067	0.01	4.29	8.744833837	7.67E-21	5.44E-20	Up
Unigene76827_All	1014	0.01	4.28	8.741466986	1.11E-19	7.56E-19	Up
Unigene77493_All	240	0.01	4.26	8.73470962	0.000227482	0.000648709	Up
Unigene77577_All	1040	0.01	4.25	8.731319031	3.81E-20	2.64E-19	Up
CL8826.Contig2_All	2450	0.01	4.25	8.731319031	9.38E-48	1.26E-46	Up
CL9756.Contig3_All	847	0.01	4.24	8.727920455	3.35E-16	2.01E-15	Up
CL4949.Contig1_All	395	0.01	4.24	8.727920455	2.19E-07	8.33E-07	Up
Unigene83885_All	1231	0.01	4.24	8.727920455	7.39E-24	5.76E-23	Up
CL9384.Contig4_All	414	0.01	4.23	8.724513853	1.28E-07	4.96E-07	Up
CL2850.Contig1_All	526	0.01	4.23	8.724513853	6.15E-10	2.76E-09	Up
Unigene20568_All	2428	0.01	4.23	8.724513853	2.73E-47	3.65E-46	Up
CL4541.Contig4_All	669	0.01	4.22	8.721099189	1.01E-12	5.25E-12	Up
CL17386.Contig2_All	1179	0.01	4.22	8.721099189	1.07E-22	8.05E-22	Up
CL17679.Contig2_All	859	0.01	4.22	8.721099189	1.96E-16	1.19E-15	Up
Unigene59001_All	1052	0.01	4.2	8.714245518	3.81E-20	2.64E-19	Up
Unigene48448_All	756	0.01	4.2	8.714245518	2.40E-14	1.34E-13	Up
CL5077.Contig1_All	904	0.01	4.19	8.710806434	3.95E-17	2.46E-16	Up
Unigene10203_All	739	0.27	112.9	8.707870363	0	0	Up
CL11072.Contig3_All	280	0.01	4.18	8.707359132	4.58E-05	0.000141322	Up
Unigene84126_All	616	0.01	4.17	8.703903573	1.46E-11	7.18E-11	Up
Unigene51207_All	401	0.01	4.17	8.703903573	2.19E-07	8.33E-07	Up
Unigene77771_All	557	0.01	4.17	8.703903573	2.11E-10	9.73E-10	Up
CL5497.Contig13_All	786	0.01	4.16	8.700439718	8.26E-15	4.70E-14	Up
CL5123.Contig2_All	1313	0.54	224.63	8.700375494	0	0	Up
CL736.Contig7_All	2285	0.01	4.15	8.696967526	1.41E-43	1.76E-42	Up
CL2870.Contig2_All	1709	0.01	4.15	8.696967526	1.92E-32	1.90E-31	Up
CL7520.Contig1_All	631	0.01	4.15	8.696967526	8.57E-12	4.26E-11	Up
Unigene77808_All	595	0.01	4.15	8.696967526	4.25E-11	2.03E-10	Up
Unigene77852_All	536	0.01	4.14	8.693486957	6.15E-10	2.76E-09	Up
CL14538.Contig1_All	497	0.01	4.13	8.689997971	5.21E-09	2.21E-08	Up
CL1342.Contig2_All	706	0.08	33.03	8.689561254	2.14E-98	5.59E-97	Up
CL6043.Contig1_All	699	0.01	4.1	8.6794801	5.93E-13	3.11E-12	Up
Unigene79560_All	824	0.01	4.09	8.675957033	2.84E-15	1.64E-14	Up
Unigene79247_All	824	0.01	4.08	8.672425342	2.84E-15	1.64E-14	Up
CL14470.Contig2_All	506	0.01	4.08	8.672425342	3.05E-09	1.31E-08	Up
CL6302.Contig1_All	531	0.01	4.08	8.672425342	1.05E-09	4.64E-09	Up
Unigene78963_All	385	0.01	4.07	8.668884984	6.38E-07	2.33E-06	Up
Unigene57873_All	471	0.01	4.07	8.668884984	1.52E-08	6.24E-08	Up
CL13067.Contig1_All	571	0.01	4.05	8.661778098	2.11E-10	9.73E-10	Up
Unigene36755_All	585	0.01	4.04	8.658211483	1.24E-10	5.78E-10	Up
Unigene42017_All	744	0.14	56.36	8.653100974	1.14E-176	5.15E-175	Up
CL2591.Contig2_All	726	0.01	4.01	8.647458426	3.47E-13	1.84E-12	Up
CL3970.Contig2_All	390	0.01	4.01	8.647458426	6.38E-07	2.33E-06	Up
Unigene83066_All	1149	0.01	4.01	8.647458426	4.49E-21	3.22E-20	Up
Unigene85371_All	2601	0.01	4	8.64385619	5.50E-48	7.44E-47	Up
Unigene34258_All	353	0.01	4	8.64385619	3.17E-06	1.09E-05	Up
Unigene79999_All	1092	0.01	3.99	8.640244936	6.50E-20	4.47E-19	Up
CL1248.Contig1_All	1945	0.01	3.99	8.640244936	1.09E-35	1.16E-34	Up
Unigene37865_All	291	0.01	3.99	8.640244936	4.58E-05	0.000141494	Up
Unigene1392_All	517	0.01	3.99	8.640244936	3.05E-09	1.31E-08	Up
Unigene40607_All	668	0.01	3.98	8.636624621	5.02E-12	2.52E-11	Up
Unigene27850_All	444	0.01	3.98	8.636624621	7.53E-08	2.96E-07	Up
CL7316.Contig1_All	467	0.01	3.98	8.636624621	4.41E-08	1.76E-07	Up
Unigene77943_All	658	0.01	3.97	8.632995197	8.57E-12	4.26E-11	Up
Unigene80610_All	821	0.01	3.97	8.632995197	8.26E-15	4.70E-14	Up
CL8076.Contig6_All	254	0.01	3.97	8.632995197	0.000227482	0.000648204	Up
CL15423.Contig3_All	279	0.01	3.97	8.632995197	7.82E-05	0.000235322	Up
Unigene29193_All	279	0.01	3.97	8.632995197	0.000133334	0.000389871	Up
Unigene45347_All	654	0.01	3.96	8.62935662	1.46E-11	7.18E-11	Up
Unigene76844_All	1421	0.01	3.96	8.62935662	1.03E-25	8.51E-25	Up
Unigene80335_All	3319	0.01	3.96	8.62935662	9.54E-61	1.58E-59	Up
Unigene84619_All	280	0.01	3.96	8.62935662	7.82E-05	0.000235094	Up
Unigene80483_All	990	0.01	3.95	8.625708843	7.96E-18	5.08E-17	Up
CL3208.Contig3_All	774	0.01	3.94	8.622051819	1.19E-13	6.47E-13	Up
CL9766.Contig1_All	408	0.01	3.94	8.622051819	3.74E-07	1.40E-06	Up
Unigene42849_All	1888	0.01	3.93	8.618385502	4.57E-34	4.69E-33	Up
Unigene36523_All	740	0.01	3.93	8.618385502	3.47E-13	1.84E-12	Up
Unigene83279_All	269	0.01	3.93	8.618385502	0.000133334	0.000390063	Up
CL2530.Contig4_All	3002	0.01	3.92	8.614709844	2.99E-54	4.47E-53	Up
Unigene77068_All	601	0.01	3.92	8.614709844	1.24E-10	5.78E-10	Up
Unigene77845_All	1530	0.01	3.92	8.614709844	1.43E-27	1.25E-26	Up
Unigene8662_All	1600	0.01	3.91	8.611024797	9.92E-29	8.92E-28	Up
Unigene40836_All	887	0.01	3.9	8.607330314	9.74E-16	5.75E-15	Up
CL3034.Contig18_All	702	0.01	3.89	8.603626345	2.94E-12	1.49E-11	Up
Unigene77939_All	258	0.01	3.89	8.603626345	0.000227482	0.000648476	Up
Unigene100942_All	316	0.01	3.88	8.599912842	2.68E-05	8.50E-05	Up
Unigene54575_All	362	0.01	3.88	8.599912842	3.17E-06	1.09E-05	Up
Unigene29652_All	829	0.27	104.71	8.599224106	0	0	Up
Unigene50335_All	272	0.01	3.87	8.596189756	0.000133334	0.000390007	Up
Unigene80290_All	531	0.01	3.87	8.596189756	3.05E-09	1.31E-08	Up
CL2530.Contig2_All	2797	0.01	3.87	8.596189756	7.66E-50	1.07E-48	Up
Unigene44028_All	558	0.01	3.86	8.592457037	1.05E-09	4.64E-09	Up
Unigene84472_All	364	0.01	3.86	8.592457037	3.17E-06	1.09E-05	Up
CL9297.Contig5_All	1152	0.55	212.16	8.591505347	0	0	Up
Unigene81796_All	443	0.01	3.85	8.588714636	1.28E-07	4.96E-07	Up
Unigene80254_All	1472	0.01	3.84	8.584962501	6.03E-26	5.02E-25	Up
Unigene77629_All	313	0.01	3.84	8.584962501	2.68E-05	8.49E-05	Up
Unigene81375_All	339	0.01	3.84	8.584962501	9.22E-06	3.04E-05	Up
Unigene17630_All	745	0.01	3.84	8.584962501	5.93E-13	3.11E-12	Up
CL2850.Contig3_All	536	0.01	3.83	8.581200582	5.21E-09	2.21E-08	Up
Unigene77007_All	447	0.01	3.81	8.573647187	1.28E-07	4.96E-07	Up
CL2778.Contig3_All	1274	0.01	3.81	8.573647187	3.11E-22	2.31E-21	Up
CL5576.Contig2_All	1509	0.01	3.81	8.573647187	2.07E-26	1.75E-25	Up
CL1602.Contig6_All	988	0.01	3.81	8.573647187	3.95E-17	2.46E-16	Up
Unigene98912_All	342	0.01	3.8	8.569855608	1.57E-05	5.09E-05	Up
Unigene57094_All	408	0.01	3.8	8.569855608	6.38E-07	2.33E-06	Up
CL11925.Contig2_All	487	0.01	3.79	8.566054038	4.41E-08	1.76E-07	Up
Unigene80770_All	911	0.01	3.79	8.566054038	9.74E-16	5.75E-15	Up
Unigene53727_All	1425	0.01	3.79	8.566054038	8.72E-25	7.00E-24	Up
Unigene77389_All	2791	0.01	3.79	8.566054038	6.49E-49	8.91E-48	Up
CL18680.Contig2_All	647	0.01	3.79	8.566054038	4.25E-11	2.03E-10	Up
CL6833.Contig5_All	1198	0.57	215.99	8.565786885	0	0	Up
Unigene56200_All	675	0.01	3.78	8.562242424	1.46E-11	7.18E-11	Up
CL6807.Contig2_All	344	0.01	3.78	8.562242424	9.22E-06	3.04E-05	Up
Unigene77591_All	397	0.01	3.78	8.562242424	1.09E-06	3.91E-06	Up
CL15333.Contig1_All	1457	0.11	41.37	8.554937624	5.65E-263	3.85E-261	Up
Unigene99791_All	292	0.01	3.76	8.554588852	7.82E-05	0.000235208	Up
CL4949.Contig2_All	266	0.01	3.75	8.550746785	0.000227482	0.000647467	Up
CL16783.Contig1_All	1044	0.01	3.74	8.54689446	7.96E-18	5.08E-17	Up
Unigene26269_All	1920	0.01	3.74	8.54689446	6.61E-33	6.60E-32	Up
CL1224.Contig1_All	418	0.01	3.74	8.54689446	6.38E-07	2.33E-06	Up
CL12701.Contig1_All	293	0.01	3.74	8.54689446	7.82E-05	0.000235139	Up
CL10237.Contig3_All	626	0.01	3.74	8.54689446	2.11E-10	9.73E-10	Up
CL3375.Contig2_All	576	0.01	3.73	8.54303182	1.05E-09	4.64E-09	Up
Unigene34555_All	470	0.01	3.72	8.539158811	7.53E-08	2.97E-07	Up
CL12577.Contig1_All	1439	0.01	3.71	8.535275377	1.49E-24	1.19E-23	Up
CL11072.Contig2_All	467	0.01	3.71	8.535275377	1.28E-07	4.96E-07	Up
Unigene80613_All	2596	0.01	3.71	8.535275377	1.66E-44	2.11E-43	Up
CL9439.Contig2_All	1558	0.01	3.71	8.535275377	2.07E-26	1.75E-25	Up
CL12995.Contig1_All	700	0.01	3.71	8.535275377	8.57E-12	4.25E-11	Up
CL19594.Contig2_All	319	0.01	3.7	8.531381461	4.58E-05	0.000141543	Up
CL1100.Contig13_All	595	0.01	3.69	8.527477006	6.15E-10	2.76E-09	Up
Unigene76799_All	1136	0.01	3.68	8.523561956	5.50E-19	3.67E-18	Up
CL8926.Contig1_All	379	0.01	3.66	8.515699838	5.41E-06	1.83E-05	Up
CL20643.Contig2_All	956	0.01	3.65	8.511752654	5.71E-16	3.40E-15	Up
Unigene50682_All	696	0.01	3.65	8.511752654	1.46E-11	7.18E-11	Up
CL14616.Contig1_All	874	0.01	3.65	8.511752654	1.41E-14	7.93E-14	Up
Unigene85620_All	616	0.01	3.64	8.50779464	3.60E-10	1.64E-09	Up
Unigene34969_All	1540	0.01	3.64	8.50779464	1.03E-25	8.51E-25	Up
Unigene78917_All	796	0.01	3.63	8.503825738	3.47E-13	1.84E-12	Up
CL14578.Contig44_All	1662	0.01	3.61	8.495855027	1.43E-27	1.25E-26	Up
Unigene51516_All	565	0.01	3.61	8.495855027	3.05E-09	1.31E-08	Up
Unigene84478_All	885	0.01	3.6	8.491853096	1.41E-14	7.93E-14	Up
Unigene81872_All	1775	0.01	3.6	8.491853096	2.00E-29	1.83E-28	Up
CL6217.Contig9_All	1564	0.01	3.6	8.491853096	1.03E-25	8.51E-25	Up
CL13936.Contig1_All	693	0.01	3.59	8.487840034	2.49E-11	1.21E-10	Up
Unigene77110_All	499	0.01	3.59	8.487840034	4.41E-08	1.76E-07	Up
Unigene49956_All	678	0.08	28.71	8.487337615	9.02E-82	1.96E-80	Up
CL1742.Contig4_All	1000	0.01	3.58	8.483815777	3.35E-16	2.01E-15	Up
Unigene80267_All	1308	0.01	3.58	8.483815777	1.54E-21	1.12E-20	Up
Unigene33010_All	835	0.01	3.58	8.483815777	1.19E-13	6.46E-13	Up
Unigene57910_All	570	0.01	3.58	8.483815777	3.05E-09	1.31E-08	Up
CL6833.Contig9_All	2669	0.27	96.64	8.483517237	0	0	Up
Unigene16066_All	1023	0.01	3.57	8.479780264	1.15E-16	7.04E-16	Up
CL20670.Contig2_All	384	0.01	3.57	8.479780264	5.41E-06	1.82E-05	Up
Unigene77225_All	711	0.01	3.57	8.479780264	1.46E-11	7.18E-11	Up
Unigene13407_All	334	0.01	3.56	8.475733431	2.68E-05	8.49E-05	Up
Unigene58990_All	503	0.01	3.56	8.475733431	4.41E-08	1.76E-07	Up
Unigene41931_All	292	0.01	3.55	8.471675214	0.000133334	0.000390255	Up
CL4395.Contig2_All	405	0.01	3.55	8.471675214	1.86E-06	6.53E-06	Up
Unigene85807_All	1405	0.01	3.55	8.471675214	6.26E-23	4.75E-22	Up
Unigene80284_All	3248	0.01	3.55	8.471675214	2.53E-53	3.73E-52	Up
Unigene5980_All	1335	0.01	3.54	8.46760555	1.54E-21	1.12E-20	Up
Unigene81735_All	505	0.01	3.54	8.46760555	4.41E-08	1.76E-07	Up
CL7991.Contig2_All	406	0.01	3.54	8.46760555	3.17E-06	1.09E-05	Up
CL336.Contig3_All	612	0.01	3.53	8.463524373	1.05E-09	4.64E-09	Up
Unigene27810_All	605	0.01	3.53	8.463524373	1.05E-09	4.64E-09	Up
Unigene33782_All	534	0.01	3.53	8.463524373	1.52E-08	6.24E-08	Up
Unigene84621_All	647	0.01	3.53	8.463524373	2.11E-10	9.73E-10	Up
Unigene1248_All	408	0.01	3.52	8.459431619	1.86E-06	6.53E-06	Up
Unigene80102_All	1204	0.01	3.52	8.459431619	1.89E-19	1.28E-18	Up
Unigene83511_All	1247	0.01	3.52	8.459431619	3.81E-20	2.64E-19	Up
Unigene77882_All	1716	0.01	3.51	8.45532722	8.40E-28	7.36E-27	Up
Unigene55463_All	423	0.01	3.51	8.45532722	1.09E-06	3.91E-06	Up
Unigene78102_All	452	0.01	3.51	8.45532722	3.74E-07	1.40E-06	Up
Unigene77397_All	637	0.01	3.51	8.45532722	3.60E-10	1.64E-09	Up
Unigene81582_All	1369	0.01	3.49	8.447083226	5.30E-22	3.91E-21	Up
Unigene40043_All	418	0.01	3.49	8.447083226	1.86E-06	6.52E-06	Up
CL17679.Contig1_All	697	0.01	3.49	8.447083226	4.25E-11	2.03E-10	Up
Unigene17832_All	784	0.07	24.41	8.445901658	2.61E-81	5.63E-80	Up
Unigene51365_All	892	0.06	20.91	8.445014846	6.33E-80	1.34E-78	Up
Unigene77426_All	743	0.01	3.48	8.442943496	8.57E-12	4.26E-11	Up
Unigene84408_All	957	0.01	3.48	8.442943496	2.84E-15	1.64E-14	Up
Unigene77815_All	499	0.01	3.48	8.442943496	7.53E-08	2.96E-07	Up
Unigene78484_All	1551	0.01	3.47	8.438791853	8.72E-25	7.00E-24	Up
Unigene14418_All	1041	0.01	3.47	8.438791853	1.96E-16	1.19E-15	Up
Unigene54315_All	904	0.01	3.47	8.438791853	2.40E-14	1.34E-13	Up
Unigene82383_All	1108	0.01	3.46	8.434628228	1.36E-17	8.59E-17	Up
Unigene79795_All	400	0.01	3.46	8.434628228	3.17E-06	1.09E-05	Up
CL7087.Contig1_All	2533	0.01	3.46	8.434628228	1.46E-40	1.72E-39	Up
Unigene4101_All	675	0.01	3.46	8.434628228	1.24E-10	5.78E-10	Up
Unigene77876_All	676	0.01	3.45	8.430452552	1.24E-10	5.78E-10	Up
Unigene77621_All	574	0.01	3.45	8.430452552	5.21E-09	2.20E-08	Up
CL18253.Contig1_All	1283	0.01	3.43	8.422064766	3.81E-20	2.64E-19	Up
Unigene81151_All	651	0.01	3.43	8.422064766	3.60E-10	1.64E-09	Up
CL18215.Contig2_All	829	2.91	995.52	8.418287337	0	0	Up
CL6649.Contig2_All	1391	0.01	3.42	8.417852515	9.05E-22	6.62E-21	Up
Unigene51698_All	418	0.01	3.42	8.417852515	1.86E-06	6.52E-06	Up
Unigene41336_All	596	0.01	3.41	8.413627929	3.05E-09	1.31E-08	Up
CL19478.Contig1_All	585	0.01	3.39	8.405141463	5.21E-09	2.20E-08	Up
CL6293.Contig2_All	1448	0.01	3.39	8.405141463	1.82E-22	1.36E-21	Up
CL2850.Contig2_All	601	0.01	3.38	8.400879436	3.05E-09	1.31E-08	Up
CL19334.Contig1_All	561	0.01	3.38	8.400879436	1.52E-08	6.24E-08	Up
Unigene49973_All	867	0.01	3.38	8.400879436	2.04E-13	1.09E-12	Up
CL16443.Contig7_All	289	0.01	3.38	8.400879436	0.000227482	0.000647338	Up
Unigene54229_All	438	0.01	3.38	8.400879436	1.09E-06	3.90E-06	Up
Unigene80945_All	424	0.01	3.37	8.396604781	1.86E-06	6.53E-06	Up
CL15001.Contig2_All	513	0.01	3.37	8.396604781	7.53E-08	2.96E-07	Up
Unigene42848_All	2541	0.01	3.37	8.396604781	2.11E-39	2.43E-38	Up
Unigene8236_All	934	0.01	3.37	8.396604781	2.40E-14	1.34E-13	Up
CL14345.Contig1_All	506	0.01	3.37	8.396604781	1.28E-07	4.96E-07	Up
CL6822.Contig1_All	778	0.21	70.62	8.393543683	4.03E-231	2.38E-229	Up
CL3942.Contig9_All	603	0.01	3.36	8.392317423	3.05E-09	1.31E-08	Up
CL19478.Contig2_All	619	0.01	3.36	8.392317423	1.79E-09	7.79E-09	Up
Unigene78001_All	663	0.01	3.36	8.392317423	3.60E-10	1.64E-09	Up
CL945.Contig15_All	1388	0.01	3.36	8.392317423	2.63E-21	1.90E-20	Up
CL4512.Contig1_All	2381	0.01	3.36	8.392317423	7.52E-37	8.20E-36	Up
Unigene83975_All	2539	0.01	3.35	8.388017285	2.11E-39	2.43E-38	Up
Unigene91524_All	292	0.01	3.34	8.383704292	0.000227482	0.000648243	Up
Unigene82091_All	1414	0.01	3.34	8.383704292	9.05E-22	6.62E-21	Up
CL10090.Contig2_All	5397	0.02	6.66	8.379378367	1.96E-161	8.13E-160	Up
CL1238.Contig1_All	967	0.01	3.33	8.379378367	1.41E-14	7.93E-14	Up
Unigene58741_All	2153	0.01	3.33	8.379378367	3.88E-33	3.89E-32	Up
Unigene11908_All	2405	0.01	3.33	8.379378367	7.52E-37	8.21E-36	Up
Unigene84108_All	1060	0.01	3.32	8.375039431	3.35E-16	2.01E-15	Up
CL14282.Contig2_All	870	0.61	202.43	8.374398154	0	0	Up
CL11411.Contig1_All	5393	0.01	3.31	8.370687407	8.69E-83	1.91E-81	Up
Unigene77022_All	928	0.01	3.31	8.370687407	4.10E-14	2.27E-13	Up
Unigene84423_All	597	0.01	3.31	8.370687407	5.21E-09	2.20E-08	Up
Unigene80772_All	629	0.01	3.3	8.366322214	1.79E-09	7.79E-09	Up
Unigene42773_All	492	0.01	3.3	8.366322214	2.19E-07	8.33E-07	Up
Unigene84620_All	538	0.01	3.3	8.366322214	4.41E-08	1.76E-07	Up
Unigene85258_All	479	0.01	3.29	8.361943774	3.74E-07	1.40E-06	Up
CL8994.Contig1_All	534	0.01	3.29	8.361943774	7.53E-08	2.97E-07	Up
CL19709.Contig1_All	1070	0.01	3.29	8.361943774	3.35E-16	2.01E-15	Up
Unigene77635_All	463	0.01	3.29	8.361943774	6.38E-07	2.33E-06	Up
CL8196.Contig3_All	1336	0.01	3.29	8.361943774	3.81E-20	2.64E-19	Up
Unigene8985_All	1766	0.14	45.98	8.359435829	0	0	Up
CL6833.Contig3_All	1886	0.63	206.87	8.359156899	0	0	Up
CL20550.Contig38_All	1981	0.01	3.27	8.353146825	6.86E-30	6.36E-29	Up
Unigene82348_All	847	0.01	3.27	8.353146825	1.01E-12	5.25E-12	Up
Unigene84247_All	620	0.01	3.26	8.348728154	3.05E-09	1.31E-08	Up
Unigene34983_All	884	0.12	39.01	8.344665782	1.95E-146	7.42E-145	Up
Unigene26580_All	700	0.01	3.25	8.344295908	2.11E-10	9.73E-10	Up
Unigene53891_All	515	0.01	3.25	8.344295908	2.19E-07	8.33E-07	Up
CL11154.Contig5_All	1049	3.43	1114.65	8.344166483	0	0	Up
CL1705.Contig3_All	639	0.01	3.24	8.339850003	1.79E-09	7.79E-09	Up
Unigene78481_All	1686	0.01	3.24	8.339850003	3.00E-25	2.44E-24	Up
CL4220.Contig1_All	763	0.47	152.15	8.338617862	0	0	Up
Unigene26870_All	2311	1.37	443.14	8.337442854	0	0	Up
CL4254.Contig2_All	593	0.01	3.23	8.335390355	1.52E-08	6.24E-08	Up
Unigene80293_All	689	0.01	3.22	8.330916878	3.60E-10	1.64E-09	Up
CL2988.Contig1_All	333	0.01	3.21	8.326429487	7.82E-05	0.000235402	Up
Unigene19386_All	4586	0.01	3.21	8.326429487	3.59E-68	6.59E-67	Up
Unigene5939_All	1278	0.01	3.21	8.326429487	9.39E-19	6.21E-18	Up
Unigene34471_All	490	0.01	3.2	8.321928095	3.74E-07	1.40E-06	Up
Unigene41572_All	491	0.01	3.2	8.321928095	3.74E-07	1.40E-06	Up
CL2530.Contig1_All	2519	0.01	3.2	8.321928095	2.58E-37	2.85E-36	Up
CL6833.Contig13_All	365	0.01	3.2	8.321928095	2.68E-05	8.49E-05	Up
CL19446.Contig2_All	338	0.01	3.19	8.317412614	7.82E-05	0.000235481	Up
Unigene1954_All	947	0.01	3.19	8.317412614	6.99E-14	3.83E-13	Up
CL19064.Contig1_All	360	0.01	3.19	8.317412614	4.58E-05	0.000141356	Up
Unigene41379_All	460	0.01	3.19	8.317412614	1.09E-06	3.90E-06	Up
Unigene77675_All	524	0.01	3.18	8.312882955	1.28E-07	4.96E-07	Up
Unigene78974_All	524	0.01	3.18	8.312882955	1.28E-07	4.96E-07	Up
Unigene83100_All	556	0.01	3.18	8.312882955	4.41E-08	1.76E-07	Up
CL1639.Contig2_All	321	0.01	3.17	8.30833903	0.000133334	0.000389967	Up
Unigene83351_All	416	0.01	3.17	8.30833903	5.41E-06	1.82E-05	Up
CL1100.Contig15_All	542	0.01	3.17	8.30833903	7.53E-08	2.96E-07	Up
Unigene84480_All	1268	0.01	3.17	8.30833903	1.60E-18	1.05E-17	Up
Unigene34335_All	482	0.01	3.16	8.303780748	6.38E-07	2.33E-06	Up
Unigene78507_All	1761	0.01	3.16	8.303780748	1.03E-25	8.51E-25	Up
Unigene44948_All	1688	0.01	3.15	8.299208018	1.49E-24	1.19E-23	Up
CL17411.Contig1_All	963	0.27	84.9	8.296661336	0	0	Up
Unigene81671_All	722	0.01	3.14	8.294620749	2.11E-10	9.73E-10	Up
CL4682.Contig2_All	1039	0.01	3.14	8.294620749	4.84E-15	2.78E-14	Up
CL197.Contig1_All	1249	0.01	3.13	8.290018847	4.66E-18	3.01E-17	Up
CL630.Contig53_All	1116	0.05	15.65	8.290018847	9.02E-76	1.82E-74	Up
CL4130.Contig1_All	1378	0.01	3.13	8.290018847	6.50E-20	4.47E-19	Up
CL5123.Contig1_All	868	0.27	84.33	8.286942737	0	0	Up
CL12538.Contig2_All	653	0.01	3.12	8.285402219	3.05E-09	1.31E-08	Up
Unigene78492_All	757	0.01	3.12	8.285402219	7.26E-11	3.43E-10	Up
CL19585.Contig29_All	2383	0.01	3.11	8.28077077	2.68E-34	2.76E-33	Up
CL19484.Contig3_All	2505	0.01	3.1	8.276124405	6.37E-36	6.81E-35	Up
CL24.Contig43_All	2016	0.01	3.1	8.276124405	9.92E-29	8.92E-28	Up
Unigene84320_All	408	0.01	3.1	8.276124405	9.22E-06	3.04E-05	Up
CL12418.Contig4_All	354	0.01	3.1	8.276124405	7.82E-05	0.000235243	Up
Unigene46613_All	959	0.06	18.59	8.275348554	1.08E-76	2.20E-75	Up
CL8671.Contig4_All	821	0.01	3.09	8.271463028	1.46E-11	7.18E-11	Up
CL5310.Contig1_All	328	0.01	3.09	8.271463028	0.000133334	0.000389959	Up
CL17939.Contig3_All	2435	0.12	37.05	8.270295326	0	0	Up
Unigene81752_All	768	0.01	3.08	8.266786541	7.26E-11	3.43E-10	Up
Unigene2966_All	361	0.01	3.08	8.266786541	4.58E-05	0.0001415	Up
CL9534.Contig2_All	3052	0.01	3.08	8.266786541	1.41E-43	1.76E-42	Up
CL18218.Contig2_All	562	0.01	3.08	8.266786541	7.53E-08	2.96E-07	Up
Unigene10760_All	1952	0.01	3.08	8.266786541	8.40E-28	7.36E-27	Up
Unigene84550_All	378	0.01	3.08	8.266786541	2.68E-05	8.49E-05	Up
Unigene40894_All	1566	0.01	3.07	8.262094845	3.11E-22	2.31E-21	Up
Unigene81924_All	379	0.01	3.07	8.262094845	2.68E-05	8.48E-05	Up
Unigene85637_All	756	0.01	3.06	8.257387843	1.24E-10	5.78E-10	Up
Unigene55699_All	1805	0.01	3.06	8.257387843	1.76E-25	1.44E-24	Up
Unigene81674_All	855	0.01	3.05	8.252665432	5.02E-12	2.52E-11	Up
Unigene46991_All	544	0.01	3.05	8.252665432	1.28E-07	4.96E-07	Up
CL2530.Contig12_All	2865	0.01	3.05	8.252665432	2.49E-40	2.93E-39	Up
CL7998.Contig2_All	1544	0.01	3.04	8.247927513	1.54E-21	1.12E-20	Up
Unigene38274_All	523	0.01	3.04	8.247927513	3.74E-07	1.40E-06	Up
Unigene6308_All	1886	0.01	3.04	8.247927513	2.07E-26	1.75E-25	Up
Unigene80843_All	638	0.01	3.04	8.247927513	8.89E-09	3.70E-08	Up
Unigene84359_All	384	0.01	3.02	8.238404739	2.68E-05	8.49E-05	Up
Unigene51780_All	716	0.01	3.02	8.238404739	6.15E-10	2.76E-09	Up
CL16675.Contig1_All	792	0.01	3.02	8.238404739	7.26E-11	3.43E-10	Up
Unigene85695_All	519	0.01	3	8.22881869	3.74E-07	1.40E-06	Up
Unigene77950_All	370	0.01	3	8.22881869	4.58E-05	0.000141583	Up
CL736.Contig12_All	1458	0.01	3	8.22881869	3.81E-20	2.64E-19	Up
CL9529.Contig2_All	420	0.01	3	8.22881869	9.22E-06	3.04E-05	Up
CL11.Contig8_All	1256	0.01	3	8.22881869	2.32E-17	1.45E-16	Up
Unigene79655_All	1101	0.01	3	8.22881869	2.84E-15	1.64E-14	Up
CL6649.Contig4_All	872	0.01	2.99	8.224001674	5.02E-12	2.52E-11	Up
CL6903.Contig1_All	1294	0.84	250.94	8.222737412	0	0	Up
Unigene82474_All	2387	0.02	5.97	8.221587121	2.56E-63	4.38E-62	Up
Unigene3429_All	372	0.01	2.98	8.21916852	4.58E-05	0.000141491	Up
CL129.Contig102_All	1645	0.06	17.88	8.21916852	3.21E-128	1.07E-126	Up
CL10536.Contig2_All	2859	0.01	2.98	8.21916852	2.11E-39	2.43E-38	Up
Unigene82519_All	1445	0.01	2.98	8.21916852	6.50E-20	4.47E-19	Up
Unigene81868_All	674	0.01	2.98	8.21916852	3.05E-09	1.31E-08	Up
CL2688.Contig4_All	1559	0.02	5.94	8.214319121	3.47E-42	4.23E-41	Up
CL736.Contig13_All	1577	0.01	2.97	8.214319121	1.54E-21	1.12E-20	Up
Unigene81336_All	1332	0.01	2.97	8.214319121	2.73E-18	1.78E-17	Up
Unigene79472_All	1455	0.01	2.96	8.209453366	6.50E-20	4.47E-19	Up
CL2251.Contig1_All	902	0.01	2.96	8.209453366	2.94E-12	1.49E-11	Up
Unigene85396_All	763	0.01	2.96	8.209453366	2.11E-10	9.73E-10	Up
Unigene81778_All	459	0.01	2.96	8.209453366	3.17E-06	1.09E-05	Up
Unigene6375_All	871	0.01	2.96	8.209453366	8.57E-12	4.26E-11	Up
Unigene83076_All	1857	0.01	2.96	8.209453366	1.76E-25	1.44E-24	Up
CL236.Contig2_All	505	0.01	2.95	8.204571144	1.09E-06	3.91E-06	Up
Unigene84886_All	1813	0.01	2.95	8.204571144	8.72E-25	7.00E-24	Up
CL15333.Contig2_All	434	0.01	2.95	8.204571144	9.22E-06	3.04E-05	Up
CL1184.Contig2_All	977	0.01	2.95	8.204571144	3.47E-13	1.84E-12	Up
Unigene55389_All	612	0.01	2.95	8.204571144	2.59E-08	1.05E-07	Up
Unigene81210_All	1542	0.01	2.95	8.204571144	4.49E-21	3.22E-20	Up
Unigene85669_All	1975	0.01	2.94	8.199672345	7.12E-27	6.08E-26	Up
Unigene100882_All	398	0.01	2.94	8.199672345	2.68E-05	8.49E-05	Up
CL14669.Contig2_All	1154	0.01	2.94	8.199672345	1.66E-15	9.73E-15	Up
CL10536.Contig3_All	2880	0.01	2.94	8.199672345	3.60E-39	4.13E-38	Up
Unigene47480_All	597	0.01	2.94	8.199672345	4.41E-08	1.76E-07	Up
CL6833.Contig7_All	1033	0.25	73.39	8.197511592	0	0	Up
Unigene29140_All	2247	0.7	205.23	8.195670998	0	0	Up
Unigene82180_All	1009	0.01	2.93	8.194756854	1.19E-13	6.47E-13	Up
CL17813.Contig5_All	695	0.01	2.93	8.194756854	3.05E-09	1.31E-08	Up
CL13815.Contig2_All	636	0.01	2.92	8.189824559	1.52E-08	6.24E-08	Up
CL8346.Contig2_All	1417	0.01	2.92	8.189824559	5.50E-19	3.67E-18	Up
CL6043.Contig3_All	653	0.01	2.92	8.189824559	8.89E-09	3.70E-08	Up
Unigene79458_All	516	0.01	2.92	8.189824559	6.38E-07	2.33E-06	Up
CL3642.Contig1_All	2982	0.01	2.92	8.189824559	2.49E-40	2.93E-39	Up
Unigene83580_All	361	0.01	2.92	8.189824559	7.82E-05	0.000235179	Up
CL6833.Contig6_All	2331	0.12	34.82	8.180737987	0	0	Up
Unigene77906_All	1757	0.01	2.9	8.17990909	1.26E-23	9.75E-23	Up
CL2827.Contig2_All	450	0.01	2.9	8.17990909	5.41E-06	1.83E-05	Up
Unigene80460_All	793	0.01	2.9	8.17990909	1.24E-10	5.78E-10	Up
Unigene77008_All	449	0.01	2.9	8.17990909	5.41E-06	1.82E-05	Up
Unigene82362_All	1154	0.01	2.9	8.17990909	1.66E-15	9.73E-15	Up
CL6240.Contig2_All	706	0.01	2.9	8.17990909	3.05E-09	1.31E-08	Up
Unigene80071_All	570	0.01	2.9	8.17990909	1.28E-07	4.96E-07	Up
Unigene34694_All	589	0.01	2.89	8.174925683	7.53E-08	2.97E-07	Up
CL4020.Contig1_All	997	0.01	2.89	8.174925683	3.47E-13	1.84E-12	Up
Unigene13541_All	1284	0.01	2.88	8.169925001	6.74E-17	4.16E-16	Up
Unigene82639_All	417	0.01	2.88	8.169925001	1.57E-05	5.09E-05	Up
Unigene81731_All	644	0.01	2.88	8.169925001	1.52E-08	6.24E-08	Up
Unigene80657_All	835	0.01	2.88	8.169925001	4.25E-11	2.03E-10	Up
CL3978.Contig1_All	1239	0.01	2.87	8.164906927	1.96E-16	1.19E-15	Up
CL2988.Contig2_All	384	0.01	2.87	8.164906927	4.58E-05	0.000141451	Up
Unigene87725_All	784	0.01	2.87	8.164906927	2.11E-10	9.73E-10	Up
CL15431.Contig2_All	384	0.01	2.87	8.164906927	4.58E-05	0.000141338	Up
Unigene37598_All	839	0.01	2.86	8.159871337	4.25E-11	2.03E-10	Up
Unigene83581_All	857	0.01	2.86	8.159871337	2.49E-11	1.21E-10	Up
CL19967.Contig2_All	661	0.01	2.86	8.159871337	1.52E-08	6.24E-08	Up
CL27.Contig10_All	874	0.01	2.85	8.154818109	2.49E-11	1.21E-10	Up
Unigene77237_All	2347	0.01	2.85	8.154818109	4.75E-31	4.52E-30	Up
CL736.Contig20_All	1153	0.01	2.85	8.154818109	4.84E-15	2.78E-14	Up
Unigene37640_All	649	0.01	2.85	8.154818109	1.52E-08	6.24E-08	Up
Unigene44455_All	387	0.01	2.84	8.14974712	4.58E-05	0.000141411	Up
CL736.Contig16_All	1464	0.01	2.84	8.14974712	3.23E-19	2.17E-18	Up
Unigene16368_All	680	0.01	2.83	8.144658243	8.89E-09	3.70E-08	Up
Unigene82976_All	1608	0.01	2.83	8.144658243	4.49E-21	3.22E-20	Up
Unigene58516_All	459	0.01	2.83	8.144658243	5.41E-06	1.83E-05	Up
CL9593.Contig1_All	2135	0.01	2.83	8.144658243	4.93E-28	4.35E-27	Up
CL2456.Contig6_All	459	0.01	2.83	8.144658243	5.41E-06	1.82E-05	Up
CL4195.Contig6_All	1359	0.01	2.82	8.139551352	1.36E-17	8.59E-17	Up
Unigene55247_All	390	0.01	2.82	8.139551352	4.58E-05	0.00014142	Up
Unigene81293_All	2124	0.01	2.82	8.139551352	8.40E-28	7.36E-27	Up
CL19967.Contig33_All	602	0.01	2.81	8.13442632	1.28E-07	4.96E-07	Up
Unigene6804_All	3308	0.01	2.81	8.13442632	4.09E-43	5.07E-42	Up
CL19676.Contig2_All	500	0.01	2.8	8.129283017	1.86E-06	6.53E-06	Up
CL7283.Contig2_All	1963	0.01	2.8	8.129283017	1.76E-25	1.44E-24	Up
CL20624.Contig2_All	369	0.01	2.8	8.129283017	0.000133334	0.000389815	Up
Unigene82557_All	679	0.01	2.8	8.129283017	8.89E-09	3.70E-08	Up
Unigene82095_All	2500	0.01	2.8	8.129283017	1.92E-32	1.90E-31	Up
CL11154.Contig3_All	1194	0.84	234.7	8.126212799	0	0	Up
Unigene80902_All	447	0.01	2.79	8.124121312	9.22E-06	3.04E-05	Up
CL10427.Contig1_All	841	0.01	2.79	8.124121312	7.26E-11	3.43E-10	Up
CL8392.Contig2_All	471	0.01	2.78	8.118941073	5.41E-06	1.82E-05	Up
Unigene83333_All	683	0.01	2.78	8.118941073	8.89E-09	3.70E-08	Up
Unigene56662_All	925	0.57	158.41	8.118485777	0	0	Up
Unigene997_All	625	0.01	2.77	8.113742166	7.53E-08	2.96E-07	Up
Unigene82097_All	974	0.01	2.77	8.113742166	1.72E-12	8.85E-12	Up
Unigene85895_All	705	0.01	2.76	8.108524457	5.21E-09	2.21E-08	Up
CL1100.Contig12_All	560	0.01	2.76	8.108524457	3.74E-07	1.39E-06	Up
CL7239.Contig1_All	556	0.3	82.8	8.108524457	7.60E-187	3.63E-185	Up
Unigene85865_All	1211	0.01	2.76	8.108524457	1.66E-15	9.73E-15	Up
Unigene37831_All	543	0.01	2.75	8.103287808	6.38E-07	2.33E-06	Up
CL3798.Contig6_All	344	0.01	2.75	8.103287808	0.000227482	0.000648178	Up
Unigene76829_All	974	0.01	2.75	8.103287808	2.94E-12	1.49E-11	Up
CL19350.Contig12_All	344	0.01	2.75	8.103287808	0.000227482	0.000647842	Up
CL11956.Contig1_All	1005	0.01	2.75	8.103287808	1.01E-12	5.25E-12	Up
CL1056.Contig5_All	493	0.01	2.75	8.103287808	3.17E-06	1.09E-05	Up
Unigene50999_All	907	0.01	2.75	8.103287808	1.46E-11	7.18E-11	Up
CL834.Contig2_All	817	0.01	2.75	8.103287808	2.11E-10	9.73E-10	Up
Unigene79228_All	1440	0.01	2.74	8.098032083	2.73E-18	1.78E-17	Up
CL5565.Contig3_All	381	0.01	2.74	8.098032083	7.82E-05	0.000235417	Up
CL17813.Contig8_All	455	0.01	2.74	8.098032083	9.22E-06	3.04E-05	Up
Unigene77924_All	566	0.01	2.73	8.092757141	3.74E-07	1.40E-06	Up
Unigene77969_All	529	0.01	2.73	8.092757141	1.09E-06	3.91E-06	Up
CL16097.Contig7_All	928	0.01	2.73	8.092757141	1.46E-11	7.18E-11	Up
CL7579.Contig1_All	530	0.01	2.73	8.092757141	1.09E-06	3.91E-06	Up
CL20191.Contig6_All	713	0.01	2.73	8.092757141	5.21E-09	2.20E-08	Up
Unigene78117_All	2627	0.01	2.72	8.087462841	3.88E-33	3.89E-32	Up
Unigene23196_All	748	0.01	2.72	8.087462841	3.05E-09	1.31E-08	Up
Unigene77875_All	771	0.01	2.72	8.087462841	1.05E-09	4.64E-09	Up
Unigene77733_All	677	0.01	2.72	8.087462841	1.52E-08	6.24E-08	Up
Unigene33332_All	402	0.01	2.72	8.087462841	4.58E-05	0.000141313	Up
Unigene77910_All	1270	0.01	2.71	8.082149041	5.71E-16	3.40E-15	Up
Unigene77717_All	1510	0.01	2.71	8.082149041	5.50E-19	3.67E-18	Up
Unigene22126_All	668	0.01	2.71	8.082149041	2.59E-08	1.05E-07	Up
CL7613.Contig3_All	538	0.59	159.44	8.078082945	0	0	Up
CL8913.Contig1_All	904	0.01	2.7	8.076815597	2.49E-11	1.21E-10	Up
CL9709.Contig2_All	626	0.26	70.11	8.074964801	3.65E-180	1.68E-178	Up
CL17609.Contig1_All	392	0.01	2.69	8.071462363	7.82E-05	0.000235367	Up
Unigene34650_All	350	0.01	2.69	8.071462363	0.000227482	0.000647894	Up
CL15751.Contig1_All	443	0.01	2.69	8.071462363	1.57E-05	5.09E-05	Up
Unigene54569_All	388	0.01	2.69	8.071462363	7.82E-05	0.000235119	Up
Unigene77319_All	499	0.01	2.69	8.071462363	3.17E-06	1.09E-05	Up
CL9308.Contig2_All	370	0.01	2.68	8.06608919	0.000133334	0.000390119	Up
Unigene42103_All	774	0.01	2.68	8.06608919	1.79E-09	7.79E-09	Up
CL13909.Contig56_All	2163	0.01	2.68	8.06608919	7.12E-27	6.08E-26	Up
Unigene80471_All	519	0.01	2.68	8.06608919	1.86E-06	6.52E-06	Up
Unigene80281_All	1045	0.01	2.67	8.060695932	5.93E-13	3.11E-12	Up
CL667.Contig2_All	1344	0.01	2.67	8.060695932	1.15E-16	7.04E-16	Up
Unigene43100_All	1196	0.01	2.67	8.060695932	8.26E-15	4.70E-14	Up
CL10427.Contig2_All	782	0.01	2.67	8.060695932	1.05E-09	4.64E-09	Up
Unigene55339_All	447	0.01	2.66	8.055282436	1.57E-05	5.09E-05	Up
CL736.Contig18_All	3661	0.01	2.66	8.055282436	5.70E-45	7.30E-44	Up
Unigene7347_All	1965	0.01	2.66	8.055282436	4.33E-24	3.40E-23	Up
Unigene77570_All	543	0.01	2.65	8.049848549	1.09E-06	3.91E-06	Up
Unigene50151_All	506	0.01	2.65	8.049848549	3.17E-06	1.09E-05	Up
CL14016.Contig2_All	1346	0.01	2.65	8.049848549	1.96E-16	1.19E-15	Up
CL11609.Contig25_All	1565	0.01	2.65	8.049848549	3.23E-19	2.17E-18	Up
Unigene85841_All	392	0.01	2.65	8.049848549	7.82E-05	0.000235476	Up
Unigene19407_All	4010	0.01	2.65	8.049848549	3.80E-49	5.25E-48	Up
CL8145.Contig6_All	2242	0.57	150.98	8.049179817	0	0	Up
Unigene80105_All	432	0.01	2.64	8.044394119	2.68E-05	8.49E-05	Up
Unigene53668_All	3007	0.01	2.64	8.044394119	7.52E-37	8.21E-36	Up
CL13357.Contig1_All	705	0.01	2.64	8.044394119	1.52E-08	6.24E-08	Up
Unigene78862_All	1971	0.01	2.63	8.038918989	4.33E-24	3.40E-23	Up
Unigene280_All	472	0.01	2.63	8.038918989	9.22E-06	3.04E-05	Up
Unigene80969_All	814	0.01	2.63	8.038918989	6.15E-10	2.76E-09	Up
Unigene79299_All	1943	0.01	2.62	8.033423002	1.26E-23	9.75E-23	Up
Unigene78526_All	815	0.01	2.62	8.033423002	6.15E-10	2.76E-09	Up
Unigene33952_All	582	0.01	2.62	8.033423002	6.38E-07	2.33E-06	Up
Unigene77532_All	454	0.01	2.62	8.033423002	1.57E-05	5.09E-05	Up
Unigene82717_All	377	0.01	2.62	8.033423002	0.000133334	0.000389743	Up
CL2231.Contig1_All	554	0.01	2.61	8.027905997	1.09E-06	3.91E-06	Up
CL1334.Contig2_All	513	0.01	2.61	8.027905997	3.17E-06	1.09E-05	Up
Unigene77446_All	552	0.01	2.61	8.027905997	1.09E-06	3.91E-06	Up
Unigene54166_All	685	0.01	2.61	8.027905997	2.59E-08	1.05E-07	Up
CL12526.Contig21_All	4421	0.01	2.61	8.027905997	2.53E-53	3.73E-52	Up
CL2792.Contig2_All	570	0.01	2.61	8.027905997	6.38E-07	2.33E-06	Up
Unigene27374_All	642	1.02	266.14	8.027472397	0	0	Up
CL15892.Contig2_All	1217	0.04	10.43	8.026523443	5.02E-55	7.58E-54	Up
Unigene79346_All	937	0.01	2.6	8.022367813	2.49E-11	1.21E-10	Up
Unigene77762_All	419	0.01	2.6	8.022367813	4.58E-05	0.00014153	Up
Unigene76911_All	801	0.01	2.6	8.022367813	1.79E-09	7.79E-09	Up
Unigene83245_All	2395	0.01	2.6	8.022367813	5.81E-29	5.26E-28	Up
Unigene84164_All	594	0.01	2.59	8.016808288	3.74E-07	1.40E-06	Up
CL2487.Contig1_All	1438	0.01	2.59	8.016808288	3.95E-17	2.46E-16	Up
Unigene81079_All	825	0.01	2.59	8.016808288	6.15E-10	2.76E-09	Up
CL10709.Contig1_All	902	0.15	38.76	8.01346226	9.64E-149	3.71E-147	Up
Unigene22057_All	480	0.01	2.58	8.011227255	9.22E-06	3.05E-05	Up
Unigene83520_All	925	0.01	2.58	8.011227255	4.25E-11	2.03E-10	Up
Unigene99985_All	371	0.01	2.58	8.011227255	0.000227482	0.000648372	Up
CL14082.Contig1_All	570	0.01	2.58	8.011227255	1.09E-06	3.91E-06	Up
Unigene81720_All	363	0.01	2.58	8.011227255	0.000227482	0.000647907	Up
Unigene85772_All	656	0.01	2.57	8.005624549	7.53E-08	2.96E-07	Up
Unigene83924_All	423	0.01	2.57	8.005624549	4.58E-05	0.000141399	Up
Unigene82399_All	1198	0.01	2.57	8.005624549	2.40E-14	1.34E-13	Up
Unigene80982_All	1148	0.01	2.56	8	1.19E-13	6.47E-13	Up
CL20091.Contig3_All	522	0.01	2.56	8	3.17E-06	1.09E-05	Up
Unigene82666_All	854	0.01	2.56	8	3.60E-10	1.64E-09	Up
Unigene83467_All	1146	0.01	2.56	8	1.19E-13	6.46E-13	Up
CL1316.Contig5_All	494	0.11	28.06	7.994867675	6.02E-56	9.23E-55	Up
Unigene82490_All	1893	0.01	2.55	7.994353437	1.82E-22	1.36E-21	Up
Unigene80666_All	2053	0.01	2.55	7.994353437	2.54E-24	2.01E-23	Up
CL24.Contig2_All	2313	0.01	2.54	7.988684687	4.17E-27	3.58E-26	Up
Unigene78461_All	446	0.01	2.54	7.988684687	2.68E-05	8.49E-05	Up
Unigene84751_All	664	0.01	2.54	7.988684687	7.53E-08	2.96E-07	Up
CL12316.Contig5_All	388	0.01	2.54	7.988684687	0.000133334	0.000389576	Up
CL15762.Contig2_All	566	0.1	25.31	7.983563697	1.04E-58	1.66E-57	Up
Unigene82752_All	1853	0.01	2.53	7.982993575	9.05E-22	6.62E-21	Up
CL2060.Contig2_All	389	0.01	2.53	7.982993575	0.000133334	0.000389751	Up
CL19617.Contig9_All	2327	0.01	2.53	7.982993575	2.45E-27	2.11E-26	Up
CL9709.Contig3_All	708	0.69	174.57	7.982993575	0	0	Up
Unigene77959_All	530	0.01	2.52	7.977279923	3.17E-06	1.09E-05	Up
Unigene82792_All	2176	0.01	2.52	7.977279923	1.76E-25	1.44E-24	Up
Unigene77242_All	687	0.01	2.52	7.977279923	4.41E-08	1.76E-07	Up
CL16419.Contig1_All	865	0.01	2.52	7.977279923	3.60E-10	1.64E-09	Up
CL9529.Contig1_All	390	0.01	2.52	7.977279923	0.000133334	0.000389999	Up
Unigene56775_All	1081	0.15	37.77	7.976134473	3.57E-174	1.59E-172	Up
Unigene34985_All	483	0.23	57.79	7.973042199	1.24E-111	3.64E-110	Up
CL6096.Contig2_All	606	0.01	2.51	7.971543554	6.38E-07	2.33E-06	Up
Unigene77767_All	372	0.01	2.51	7.971543554	0.000227482	0.000648152	Up
Unigene77704_All	393	0.01	2.5	7.965784285	0.000133334	0.000390279	Up
CL18215.Contig1_All	799	0.01	2.5	7.965784285	3.05E-09	1.31E-08	Up
Unigene24313_All	1108	0.01	2.5	7.965784285	1.01E-12	5.25E-12	Up
CL13961.Contig1_All	1100	0.01	2.5	7.965784285	1.01E-12	5.25E-12	Up
Unigene83899_All	473	0.01	2.5	7.965784285	1.57E-05	5.09E-05	Up
Unigene83639_All	1213	0.01	2.5	7.965784285	4.10E-14	2.27E-13	Up
Unigene76993_All	1313	0.01	2.5	7.965784285	2.84E-15	1.64E-14	Up
Unigene39494_All	654	0.01	2.5	7.965784285	1.28E-07	4.96E-07	Up
Unigene82673_All	1115	0.01	2.49	7.960001932	5.93E-13	3.11E-12	Up
CL17354.Contig1_All	415	0.01	2.49	7.960001932	7.82E-05	0.000235571	Up
CL1388.Contig8_All	1313	0.01	2.49	7.960001932	4.84E-15	2.78E-14	Up
Unigene26524_All	1223	0.01	2.49	7.960001932	4.10E-14	2.27E-13	Up
Unigene77108_All	434	0.01	2.49	7.960001932	4.58E-05	0.000141381	Up
Unigene85739_All	716	0.01	2.49	7.960001932	2.59E-08	1.05E-07	Up
Unigene77468_All	756	0.01	2.49	7.960001932	8.89E-09	3.70E-08	Up
CL8667.Contig2_All	436	0.01	2.48	7.95419631	4.58E-05	0.000141512	Up
Unigene82618_All	658	0.01	2.48	7.95419631	1.28E-07	4.96E-07	Up
CL2635.Contig2_All	1323	0.01	2.48	7.95419631	2.84E-15	1.64E-14	Up
Unigene79321_All	436	0.01	2.48	7.95419631	4.58E-05	0.000141368	Up
CL1731.Contig2_All	667	0.01	2.47	7.948367232	1.28E-07	4.96E-07	Up
Unigene82175_All	762	0.01	2.47	7.948367232	8.89E-09	3.70E-08	Up
Unigene78414_All	478	0.01	2.47	7.948367232	1.57E-05	5.09E-05	Up
Unigene81960_All	823	0.01	2.47	7.948367232	1.79E-09	7.79E-09	Up
Unigene48081_All	438	0.01	2.47	7.948367232	4.58E-05	0.000141353	Up
CL15353.Contig2_All	561	0.2	49.21	7.942807706	2.53E-112	7.45E-111	Up
Unigene77957_All	480	0.01	2.46	7.942514505	1.57E-05	5.09E-05	Up
CL20324.Contig11_All	1888	0.01	2.46	7.942514505	1.54E-21	1.12E-20	Up
Unigene82439_All	1067	0.01	2.46	7.942514505	2.94E-12	1.49E-11	Up
CL14485.Contig7_All	999	0.01	2.46	7.942514505	2.49E-11	1.21E-10	Up
Unigene77572_All	419	0.01	2.46	7.942514505	7.82E-05	0.00023505	Up
Unigene77964_All	947	0.01	2.46	7.942514505	7.26E-11	3.43E-10	Up
Unigene79455_All	541	0.01	2.46	7.942514505	3.17E-06	1.09E-05	Up
Unigene82918_All	926	0.01	2.46	7.942514505	1.24E-10	5.78E-10	Up
Unigene82781_All	1379	0.01	2.45	7.936637939	9.74E-16	5.75E-15	Up
CL6848.Contig3_All	1019	0.01	2.45	7.936637939	1.46E-11	7.18E-11	Up
CL2695.Contig2_All	721	0.01	2.45	7.936637939	4.41E-08	1.76E-07	Up
CL10388.Contig2_All	441	0.01	2.45	7.936637939	4.58E-05	0.000141436	Up
Unigene40577_All	440	0.01	2.45	7.936637939	4.58E-05	0.000141408	Up
Unigene2709_All	387	0.01	2.45	7.936637939	0.000227482	0.000647325	Up
Unigene77427_All	728	0.01	2.44	7.930737338	2.59E-08	1.05E-07	Up
Unigene79573_All	1243	0.01	2.44	7.930737338	4.10E-14	2.27E-13	Up
Unigene78682_All	607	0.01	2.44	7.930737338	6.38E-07	2.33E-06	Up
CL6833.Contig8_All	1638	0.53	129.2	7.929397995	0	0	Up
Unigene80900_All	1490	0.01	2.43	7.924812504	6.74E-17	4.16E-16	Up
Unigene76986_All	430	0.01	2.43	7.924812504	7.82E-05	0.000235317	Up
CL13256.Contig27_All	1218	0.01	2.43	7.924812504	1.19E-13	6.46E-13	Up
Unigene82084_All	1328	0.01	2.43	7.924812504	4.84E-15	2.78E-14	Up
Unigene33376_All	630	0.01	2.43	7.924812504	3.74E-07	1.39E-06	Up
Unigene17395_All	1256	0.01	2.43	7.924812504	4.10E-14	2.27E-13	Up
Unigene80954_All	979	0.01	2.43	7.924812504	4.25E-11	2.03E-10	Up
CL5303.Contig3_All	869	0.01	2.43	7.924812504	1.05E-09	4.64E-09	Up
CL69.Contig28_All	532	0.01	2.43	7.924812504	5.41E-06	1.82E-05	Up
Unigene80111_All	1046	0.01	2.42	7.918863237	8.57E-12	4.26E-11	Up
CL13417.Contig2_All	632	0.01	2.42	7.918863237	3.74E-07	1.40E-06	Up
CL6027.Contig1_All	754	0.01	2.42	7.918863237	1.52E-08	6.24E-08	Up
Unigene78718_All	1787	0.01	2.42	7.918863237	3.81E-20	2.64E-19	Up
Unigene52399_All	1707	0.03	7.25	7.916874684	2.46E-54	3.68E-53	Up
CL6649.Contig1_All	1298	0.01	2.41	7.912889336	1.41E-14	7.93E-14	Up
Unigene50967_All	488	0.01	2.41	7.912889336	1.57E-05	5.08E-05	Up
Unigene82784_All	820	0.01	2.41	7.912889336	3.05E-09	1.31E-08	Up
Unigene42018_All	999	0.26	62.47	7.908508096	1.65E-263	1.13E-261	Up
Unigene80800_All	554	0.01	2.4	7.906890596	3.17E-06	1.09E-05	Up
Unigene7998_All	698	0.01	2.4	7.906890596	7.53E-08	2.96E-07	Up
Unigene84877_All	890	0.01	2.39	7.900866808	6.15E-10	2.76E-09	Up
CL13067.Contig2_All	535	0.01	2.39	7.900866808	5.41E-06	1.82E-05	Up
Unigene84403_All	576	0.01	2.39	7.900866808	1.86E-06	6.52E-06	Up
CL12526.Contig20_All	2832	0.01	2.39	7.900866808	2.78E-31	2.66E-30	Up
CL7506.Contig3_All	603	0.01	2.38	7.894817763	1.09E-06	3.91E-06	Up
CL19997.Contig89_All	562	0.01	2.38	7.894817763	3.17E-06	1.09E-05	Up
CL3918.Contig2_All	665	0.01	2.37	7.888743249	2.19E-07	8.33E-07	Up
CL20223.Contig5_All	948	0.01	2.37	7.888743249	2.11E-10	9.73E-10	Up
Unigene77814_All	433	0.01	2.37	7.888743249	7.82E-05	0.000235506	Up
Unigene25609_All	1552	0.01	2.37	7.888743249	3.95E-17	2.46E-16	Up
Unigene78252_All	832	0.01	2.37	7.888743249	3.05E-09	1.31E-08	Up
Unigene58745_All	432	0.01	2.37	7.888743249	7.82E-05	0.000235218	Up
CL4195.Contig2_All	842	0.01	2.37	7.888743249	3.05E-09	1.31E-08	Up
CL1342.Contig3_All	495	0.11	26.03	7.886527978	5.10E-54	7.59E-53	Up
Unigene78472_All	817	0.01	2.36	7.882643049	5.21E-09	2.21E-08	Up
Unigene77979_All	815	0.01	2.36	7.882643049	5.21E-09	2.21E-08	Up
Unigene5549_All	550	0.01	2.36	7.882643049	5.41E-06	1.82E-05	Up
Unigene55050_All	520	0.01	2.36	7.882643049	9.22E-06	3.04E-05	Up
Unigene77642_All	851	0.01	2.36	7.882643049	3.05E-09	1.31E-08	Up
CL20033.Contig18_All	499	0.01	2.35	7.876516947	2.68E-05	8.50E-05	Up
CL15291.Contig1_All	436	0.01	2.35	7.876516947	7.82E-05	0.000235536	Up
CL8147.Contig3_All	1897	0.01	2.35	7.876516947	1.31E-20	9.21E-20	Up
CL15762.Contig1_All	564	0.01	2.35	7.876516947	3.17E-06	1.09E-05	Up
CL10709.Contig2_All	843	0.16	37.5	7.87267488	1.60E-133	5.56E-132	Up
Unigene30016_All	1808	0.01	2.34	7.87036472	1.11E-19	7.56E-19	Up
CL18253.Contig4_All	1083	0.01	2.34	7.87036472	8.57E-12	4.26E-11	Up
CL736.Contig6_All	1674	0.01	2.34	7.87036472	2.73E-18	1.78E-17	Up
Unigene85574_All	416	0.01	2.34	7.87036472	0.000133334	0.000389911	Up
Unigene3543_All	566	0.01	2.34	7.87036472	3.17E-06	1.09E-05	Up
CL6833.Contig4_All	2493	0.28	65.49	7.869703994	0	0	Up
CL5359.Contig1_All	816	0.01	2.33	7.864186145	8.89E-09	3.70E-08	Up
CL2231.Contig2_All	646	0.01	2.33	7.864186145	6.38E-07	2.33E-06	Up
CL5723.Contig1_All	2456	0.01	2.33	7.864186145	1.21E-26	1.03E-25	Up
Unigene79725_All	845	0.01	2.33	7.864186145	3.05E-09	1.31E-08	Up
Unigene14871_All	1430	0.01	2.33	7.864186145	1.66E-15	9.73E-15	Up
Unigene81875_All	2048	0.01	2.33	7.864186145	3.11E-22	2.31E-21	Up
Unigene51846_All	439	0.01	2.33	7.864186145	7.82E-05	0.000235169	Up
Unigene79543_All	1788	0.01	2.33	7.864186145	1.89E-19	1.28E-18	Up
Unigene22706_All	1062	0.01	2.33	7.864186145	1.46E-11	7.18E-11	Up
Unigene80436_All	398	0.01	2.32	7.857980995	0.000227482	0.000648865	Up
CL20693.Contig3_All	2475	0.02	4.64	7.857980995	1.18E-50	1.68E-49	Up
CL15782.Contig2_All	539	0.01	2.32	7.857980995	9.22E-06	3.05E-05	Up
Unigene77017_All	657	0.01	2.32	7.857980995	3.74E-07	1.40E-06	Up
Unigene10012_All	2113	0.01	2.32	7.857980995	1.07E-22	8.05E-22	Up
Unigene78497_All	1434	0.01	2.32	7.857980995	1.66E-15	9.73E-15	Up
CL886.Contig1_All	1700	0.01	2.32	7.857980995	2.73E-18	1.78E-17	Up
CL13379.Contig1_All	528	0.01	2.32	7.857980995	9.22E-06	3.04E-05	Up
CL14482.Contig1_All	504	0.14	32.43	7.855758386	2.58E-66	4.60E-65	Up
Unigene77559_All	1763	0.01	2.31	7.851749041	5.50E-19	3.67E-18	Up
Unigene79160_All	702	0.01	2.31	7.851749041	1.28E-07	4.96E-07	Up
Unigene30938_All	2739	0.01	2.31	7.851749041	2.00E-29	1.83E-28	Up
CL4837.Contig2_All	1392	0.01	2.31	7.851749041	4.84E-15	2.78E-14	Up
Unigene82589_All	507	0.01	2.31	7.851749041	1.57E-05	5.08E-05	Up
CL15050.Contig17_All	2157	0.16	36.92	7.850186838	0	0	Up
Unigene77118_All	1138	0.01	2.3	7.845490051	2.94E-12	1.49E-11	Up
Unigene8787_All	1496	0.01	2.3	7.845490051	5.71E-16	3.40E-15	Up
Unigene36493_All	466	0.01	2.3	7.845490051	4.58E-05	0.000141371	Up
Unigene82076_All	1445	0.01	2.3	7.845490051	1.66E-15	9.73E-15	Up
CL4067.Contig5_All	489	0.01	2.29	7.839203788	2.68E-05	8.50E-05	Up
Unigene10323_All	912	0.01	2.29	7.839203788	1.05E-09	4.64E-09	Up
Unigene18697_All	2247	0.01	2.29	7.839203788	7.39E-24	5.76E-23	Up
Unigene85203_All	1729	0.01	2.29	7.839203788	1.60E-18	1.05E-17	Up
CL17018.Contig1_All	490	0.81	185.23	7.837180154	0	0	Up
Unigene80639_All	712	0.01	2.28	7.832890014	1.28E-07	4.96E-07	Up
Unigene78074_All	1546	0.01	2.28	7.832890014	1.96E-16	1.19E-15	Up
Unigene82477_All	535	0.01	2.28	7.832890014	9.22E-06	3.04E-05	Up
Unigene77865_All	469	0.01	2.28	7.832890014	4.58E-05	0.000141319	Up
Unigene28639_All	679	2.23	508.24	7.832322404	0	0	Up
CL6822.Contig5_All	608	0.49	111.41	7.828881268	6.10E-276	4.43E-274	Up
Unigene80088_All	494	0.01	2.27	7.826548487	2.68E-05	8.49E-05	Up
Unigene41014_All	1110	0.01	2.27	7.826548487	8.57E-12	4.26E-11	Up
Unigene80865_All	559	0.01	2.27	7.826548487	5.41E-06	1.82E-05	Up
CL15001.Contig1_All	559	0.01	2.27	7.826548487	5.41E-06	1.82E-05	Up
Unigene5968_All	2233	0.01	2.27	7.826548487	1.26E-23	9.75E-23	Up
CL19929.Contig7_All	683	0.21	47.57	7.823518887	3.90E-135	1.37E-133	Up
CL20025.Contig30_All	843	0.01	2.26	7.820178962	8.89E-09	3.70E-08	Up
CL20033.Contig16_All	1286	0.01	2.26	7.820178962	2.04E-13	1.09E-12	Up
CL3856.Contig2_All	1577	0.01	2.26	7.820178962	1.96E-16	1.19E-15	Up
Unigene84495_All	1114	0.01	2.26	7.820178962	8.57E-12	4.26E-11	Up
Unigene81162_All	806	0.01	2.26	7.820178962	1.52E-08	6.24E-08	Up
Unigene77599_All	429	0.01	2.26	7.820178962	0.000133334	0.000389552	Up
CL17386.Contig1_All	1760	0.01	2.25	7.813781191	1.60E-18	1.05E-17	Up
Unigene78332_All	1029	0.01	2.25	7.813781191	7.26E-11	3.43E-10	Up
Unigene77581_All	453	0.01	2.25	7.813781191	7.82E-05	0.000235303	Up
Unigene33937_All	875	0.01	2.25	7.813781191	3.05E-09	1.31E-08	Up
Unigene77796_All	1052	0.01	2.25	7.813781191	4.25E-11	2.03E-10	Up
CL2447.Contig4_All	795	0.01	2.24	7.807354922	2.59E-08	1.05E-07	Up
Unigene77152_All	788	0.01	2.24	7.807354922	2.59E-08	1.05E-07	Up
Unigene78523_All	834	0.01	2.24	7.807354922	8.89E-09	3.70E-08	Up
Unigene77487_All	710	0.01	2.24	7.807354922	2.19E-07	8.33E-07	Up
Unigene85847_All	1394	0.01	2.24	7.807354922	1.41E-14	7.93E-14	Up
Unigene21614_All	1682	0.01	2.24	7.807354922	2.32E-17	1.45E-16	Up
Unigene20954_All	2599	0.01	2.24	7.807354922	4.17E-27	3.58E-26	Up
CL4387.Contig2_All	529	0.11	24.56	7.802663227	1.01E-52	1.47E-51	Up
Unigene89111_All	456	0.01	2.23	7.8008999	7.82E-05	0.000235546	Up
Unigene84928_All	749	0.01	2.23	7.8008999	7.53E-08	2.97E-07	Up
CL19270.Contig8_All	466	0.01	2.23	7.8008999	7.82E-05	0.000235382	Up
CL10075.Contig1_All	940	0.01	2.23	7.8008999	1.05E-09	4.64E-09	Up
CL20350.Contig1_All	509	0.01	2.22	7.794415866	2.68E-05	8.49E-05	Up
Unigene47656_All	480	0.01	2.22	7.794415866	4.58E-05	0.000141497	Up
CL2261.Contig1_All	1176	0.01	2.22	7.794415866	2.94E-12	1.49E-11	Up
Unigene81251_All	617	0.01	2.22	7.794415866	1.86E-06	6.53E-06	Up
Unigene43180_All	458	0.01	2.22	7.794415866	7.82E-05	0.000235347	Up
CL5891.Contig2_All	473	0.01	2.22	7.794415866	7.82E-05	0.000235332	Up
CL4328.Contig1_All	458	0.01	2.22	7.794415866	7.82E-05	0.000235283	Up
Unigene10025_All	2389	0.01	2.22	7.794415866	1.49E-24	1.19E-23	Up
Unigene85516_All	907	0.01	2.22	7.794415866	1.79E-09	7.79E-09	Up
CL3509.Contig5_All	914	0.01	2.21	7.787902559	1.79E-09	7.79E-09	Up
Unigene45132_All	1198	0.01	2.21	7.787902559	2.94E-12	1.49E-11	Up
Unigene77478_All	1137	0.01	2.21	7.787902559	8.57E-12	4.26E-11	Up
Unigene78709_All	776	0.01	2.21	7.787902559	4.41E-08	1.76E-07	Up
Unigene79806_All	437	0.01	2.21	7.787902559	0.000133334	0.000389647	Up
CL20223.Contig12_All	1015	0.01	2.21	7.787902559	2.11E-10	9.73E-10	Up
CL342.Contig1_All	710	0.01	2.21	7.787902559	2.19E-07	8.32E-07	Up
Unigene82839_All	553	0.01	2.2	7.781359714	9.22E-06	3.05E-05	Up
CL5479.Contig1_All	711	0.01	2.2	7.781359714	2.19E-07	8.33E-07	Up
Unigene77838_All	620	0.01	2.2	7.781359714	1.86E-06	6.53E-06	Up
Unigene82651_All	1350	0.01	2.2	7.781359714	6.99E-14	3.83E-13	Up
CL13936.Contig2_All	484	0.01	2.2	7.781359714	4.58E-05	0.000141417	Up
CL12939.Contig1_All	825	0.01	2.2	7.781359714	1.52E-08	6.24E-08	Up
Unigene58870_All	462	0.01	2.2	7.781359714	7.82E-05	0.000235149	Up
Unigene78004_All	918	0.01	2.2	7.781359714	1.79E-09	7.79E-09	Up
Unigene77678_All	485	0.01	2.2	7.781359714	4.58E-05	0.000141326	Up
CL841.Contig2_All	1155	0.01	2.19	7.77478706	8.57E-12	4.26E-11	Up
Unigene43184_All	1625	0.01	2.19	7.77478706	1.15E-16	7.04E-16	Up
Unigene31902_All	1194	0.01	2.19	7.77478706	2.94E-12	1.49E-11	Up
Unigene82225_All	441	0.01	2.19	7.77478706	0.000133334	0.000389895	Up
Unigene24958_All	1003	0.01	2.19	7.77478706	3.60E-10	1.64E-09	Up
CL4842.Contig1_All	552	0.01	2.19	7.77478706	1.57E-05	5.09E-05	Up
Unigene12644_All	426	0.01	2.19	7.77478706	0.000227482	0.000647287	Up
CL6730.Contig2_All	673	0.01	2.18	7.768184325	6.38E-07	2.33E-06	Up
Unigene2914_All	969	0.01	2.18	7.768184325	6.15E-10	2.76E-09	Up
CL20627.Contig8_All	2033	0.01	2.17	7.761551232	1.31E-20	9.21E-20	Up
Unigene81029_All	605	0.01	2.17	7.761551232	3.17E-06	1.09E-05	Up
Unigene84915_All	1921	0.01	2.17	7.761551232	1.89E-19	1.28E-18	Up
CL19484.Contig13_All	1062	0.01	2.17	7.761551232	1.24E-10	5.78E-10	Up
CL6813.Contig2_All	1662	0.01	2.17	7.761551232	6.74E-17	4.16E-16	Up
CL7249.Contig1_All	540	0.01	2.16	7.754887502	1.57E-05	5.09E-05	Up
Unigene80269_All	1188	0.01	2.16	7.754887502	5.02E-12	2.52E-11	Up
CL5030.Contig4_All	758	0.01	2.16	7.754887502	1.28E-07	4.96E-07	Up
Unigene9858_All	2778	0.01	2.16	7.754887502	4.93E-28	4.34E-27	Up
Unigene41840_All	424	0.01	2.16	7.754887502	0.000227482	0.000647403	Up
Unigene81346_All	423	0.01	2.16	7.754887502	0.000227482	0.000647377	Up
Unigene84898_All	495	0.01	2.15	7.74819285	4.58E-05	0.000141589	Up
Unigene81997_All	1310	0.01	2.15	7.74819285	3.47E-13	1.84E-12	Up
Unigene82103_All	658	0.01	2.15	7.74819285	1.09E-06	3.91E-06	Up
CL18380.Contig7_All	1495	0.01	2.15	7.74819285	4.84E-15	2.78E-14	Up
Unigene83656_All	425	0.01	2.15	7.74819285	0.000227482	0.000647984	Up
CL19408.Contig3_All	3826	0.01	2.15	7.74819285	3.05E-38	3.43E-37	Up
CL13734.Contig1_All	801	0.01	2.15	7.74819285	4.41E-08	1.76E-07	Up
CL20409.Contig10_All	518	0.01	2.15	7.74819285	2.68E-05	8.48E-05	Up
CL9108.Contig1_All	1717	0.01	2.14	7.741466986	3.95E-17	2.46E-16	Up
Unigene76975_All	446	0.01	2.14	7.741466986	0.000227482	0.000648631	Up
CL18553.Contig12_All	1285	0.01	2.14	7.741466986	1.01E-12	5.25E-12	Up
CL13953.Contig4_All	543	0.01	2.14	7.741466986	1.57E-05	5.09E-05	Up
Unigene80429_All	661	0.01	2.14	7.741466986	1.09E-06	3.91E-06	Up
CL6848.Contig2_All	1136	0.01	2.14	7.741466986	2.49E-11	1.21E-10	Up
CL9320.Contig2_All	1340	0.01	2.14	7.741466986	2.04E-13	1.09E-12	Up
Unigene55130_All	474	0.01	2.14	7.741466986	7.82E-05	0.000235228	Up
CL19484.Contig8_All	2406	0.01	2.14	7.741466986	7.39E-24	5.76E-23	Up
Unigene80439_All	777	0.01	2.14	7.741466986	7.53E-08	2.96E-07	Up
Unigene58315_All	547	0.01	2.13	7.73470962	1.57E-05	5.09E-05	Up
Unigene78059_All	1181	0.01	2.13	7.73470962	8.57E-12	4.26E-11	Up
Unigene9776_All	1227	0.01	2.13	7.73470962	2.94E-12	1.49E-11	Up
Unigene84587_All	1529	0.01	2.13	7.73470962	2.84E-15	1.64E-14	Up
Unigene77898_All	452	0.01	2.13	7.73470962	0.000133334	0.000389879	Up
CL1495.Contig1_All	428	0.01	2.13	7.73470962	0.000227482	0.000648062	Up
Unigene81832_All	429	0.01	2.13	7.73470962	0.000227482	0.000647751	Up
CL5423.Contig2_All	967	0.01	2.13	7.73470962	1.05E-09	4.64E-09	Up
CL18755.Contig2_All	2375	0.01	2.13	7.73470962	1.26E-23	9.75E-23	Up
Unigene80246_All	664	0.01	2.13	7.73470962	1.09E-06	3.91E-06	Up
Unigene77509_All	711	0.01	2.13	7.73470962	3.74E-07	1.39E-06	Up
CL3266.Contig3_All	1376	0.01	2.13	7.73470962	1.19E-13	6.46E-13	Up
Unigene54888_All	500	0.01	2.13	7.73470962	4.58E-05	0.000141335	Up
Unigene15477_All	583	0.01	2.12	7.727920455	9.22E-06	3.05E-05	Up
Unigene84918_All	619	0.01	2.12	7.727920455	3.17E-06	1.09E-05	Up
CL19022.Contig1_All	477	0.01	2.12	7.727920455	7.82E-05	0.000235521	Up
Unigene79791_All	762	0.01	2.12	7.727920455	1.28E-07	4.96E-07	Up
Unigene85365_All	478	0.01	2.12	7.727920455	7.82E-05	0.000235233	Up
Unigene81915_All	762	0.01	2.12	7.727920455	1.28E-07	4.96E-07	Up
CL19780.Contig12_All	1883	0.01	2.12	7.727920455	1.60E-18	1.05E-17	Up
Unigene36116_All	477	0.01	2.12	7.727920455	7.82E-05	0.00023501	Up
CL19259.Contig2_All	433	0.01	2.11	7.721099189	0.000227482	0.000648878	Up
CL9276.Contig3_All	580	0.01	2.11	7.721099189	9.22E-06	3.05E-05	Up
CL13969.Contig10_All	3217	0.01	2.11	7.721099189	1.63E-31	1.57E-30	Up
CL19328.Contig4_All	551	0.01	2.11	7.721099189	1.57E-05	5.09E-05	Up
Unigene79587_All	859	0.01	2.11	7.721099189	1.52E-08	6.24E-08	Up
Unigene81983_All	1402	0.01	2.11	7.721099189	6.99E-14	3.83E-13	Up
Unigene77735_All	789	0.01	2.11	7.721099189	7.53E-08	2.96E-07	Up
CL14082.Contig2_All	561	0.01	2.1	7.714245518	1.57E-05	5.09E-05	Up
CL8068.Contig2_All	760	0.01	2.1	7.714245518	2.19E-07	8.33E-07	Up
CL5922.Contig3_All	1026	0.01	2.1	7.714245518	6.15E-10	2.76E-09	Up
Unigene3254_All	648	0.01	2.1	7.714245518	1.86E-06	6.52E-06	Up
Unigene80923_All	604	0.01	2.09	7.707359132	5.41E-06	1.83E-05	Up
Unigene80372_All	770	0.01	2.09	7.707359132	1.28E-07	4.96E-07	Up
Unigene6847_All	1234	0.01	2.09	7.707359132	5.02E-12	2.52E-11	Up
Unigene43555_All	1009	0.01	2.09	7.707359132	6.15E-10	2.76E-09	Up
CL12260.Contig3_All	641	0.01	2.09	7.707359132	3.17E-06	1.09E-05	Up
Unigene77679_All	651	0.01	2.09	7.707359132	1.86E-06	6.53E-06	Up
Unigene3755_All	1267	0.01	2.09	7.707359132	2.94E-12	1.49E-11	Up
Unigene80942_All	1058	0.01	2.09	7.707359132	2.11E-10	9.73E-10	Up
Unigene83814_All	674	0.01	2.09	7.707359132	1.09E-06	3.91E-06	Up
Unigene2972_All	436	0.01	2.09	7.707359132	0.000227482	0.000647429	Up
CL13004.Contig1_All	532	0.01	2.09	7.707359132	2.68E-05	8.48E-05	Up
CL19466.Contig2_All	634	0.01	2.08	7.700439718	3.17E-06	1.09E-05	Up
CL1241.Contig4_All	658	0.01	2.08	7.700439718	1.86E-06	6.53E-06	Up
CL19537.Contig2_All	557	0.01	2.08	7.700439718	1.57E-05	5.09E-05	Up
CL19786.Contig1_All	798	0.01	2.08	7.700439718	7.53E-08	2.97E-07	Up
Unigene77832_All	631	0.01	2.08	7.700439718	3.17E-06	1.09E-05	Up
Unigene84401_All	896	0.01	2.08	7.700439718	8.89E-09	3.70E-08	Up
Unigene77782_All	582	0.01	2.08	7.700439718	9.22E-06	3.04E-05	Up
Unigene53359_All	843	0.06	12.46	7.698125852	1.92E-44	2.44E-43	Up
CL1742.Contig5_All	854	0.01	2.07	7.693486957	2.59E-08	1.05E-07	Up
Unigene3492_All	1036	0.01	2.07	7.693486957	6.15E-10	2.76E-09	Up
Unigene81958_All	511	0.01	2.07	7.693486957	4.58E-05	0.000141555	Up
Unigene30588_All	723	0.01	2.07	7.693486957	6.38E-07	2.33E-06	Up
Unigene24623_All	719	0.01	2.07	7.693486957	6.38E-07	2.33E-06	Up
Unigene80674_All	1526	0.01	2.07	7.693486957	8.26E-15	4.70E-14	Up
Unigene79515_All	512	0.01	2.07	7.693486957	4.58E-05	0.000141402	Up
Unigene37980_All	850	0.01	2.07	7.693486957	2.59E-08	1.05E-07	Up
Unigene31965_All	1102	0.01	2.07	7.693486957	1.24E-10	5.78E-10	Up
Unigene25181_All	2679	0.01	2.07	7.693486957	1.03E-25	8.51E-25	Up
CL19722.Contig5_All	2285	0.04	8.24	7.686500527	5.82E-82	1.26E-80	Up
Unigene107553_All	468	0.01	2.06	7.686500527	0.000133334	0.000390079	Up
Unigene11334_All	1024	0.01	2.06	7.686500527	6.15E-10	2.76E-09	Up
Unigene40783_All	610	0.01	2.06	7.686500527	5.41E-06	1.82E-05	Up
Unigene80344_All	1991	0.01	2.06	7.686500527	3.23E-19	2.17E-18	Up
CL17033.Contig2_All	782	0.01	2.06	7.686500527	1.28E-07	4.96E-07	Up
CL17704.Contig2_All	808	0.01	2.05	7.6794801	7.53E-08	2.96E-07	Up
Unigene83570_All	858	0.01	2.05	7.6794801	2.59E-08	1.05E-07	Up
CL9192.Contig1_All	830	0.01	2.05	7.6794801	7.53E-08	2.96E-07	Up
Unigene77671_All	613	0.01	2.05	7.6794801	5.41E-06	1.82E-05	Up
CL20342.Contig7_All	601	0.01	2.05	7.6794801	9.22E-06	3.04E-05	Up
Unigene80115_All	836	0.01	2.04	7.672425342	4.41E-08	1.76E-07	Up
Unigene79205_All	885	0.01	2.04	7.672425342	1.52E-08	6.24E-08	Up
Unigene50115_All	494	0.01	2.04	7.672425342	7.82E-05	0.000235442	Up
Unigene78068_All	1889	0.01	2.04	7.672425342	4.66E-18	3.01E-17	Up
Unigene15611_All	1319	0.01	2.04	7.672425342	1.72E-12	8.85E-12	Up
Unigene77673_All	665	0.01	2.04	7.672425342	1.86E-06	6.53E-06	Up
CL5779.Contig4_All	1542	0.01	2.04	7.672425342	1.41E-14	7.93E-14	Up
Unigene81757_All	1154	0.01	2.04	7.672425342	4.25E-11	2.03E-10	Up
CL20489.Contig3_All	1014	0.01	2.03	7.665335917	1.05E-09	4.64E-09	Up
Unigene84937_All	692	0.01	2.03	7.665335917	1.09E-06	3.91E-06	Up
Unigene78120_All	693	0.01	2.03	7.665335917	1.09E-06	3.91E-06	Up
Unigene82671_All	448	0.01	2.03	7.665335917	0.000227482	0.000647816	Up
CL17018.Contig2_All	913	0.46	93.13	7.661468307	0	0	Up
CL20402.Contig17_All	1950	0.01	2.02	7.658211483	2.73E-18	1.78E-17	Up
Unigene81412_All	449	0.01	2.02	7.658211483	0.000227482	0.000648683	Up
CL20182.Contig18_All	4051	0.01	2.02	7.658211483	3.05E-38	3.43E-37	Up
Unigene81161_All	473	0.01	2.02	7.658211483	0.000133334	0.000390047	Up
Unigene52193_All	778	0.01	2.02	7.658211483	2.19E-07	8.33E-07	Up
Unigene4972_All	2337	0.01	2.02	7.658211483	5.30E-22	3.91E-21	Up
CL736.Contig3_All	1433	0.01	2.02	7.658211483	2.04E-13	1.09E-12	Up
Unigene85364_All	720	0.01	2.02	7.658211483	6.38E-07	2.33E-06	Up
CL19537.Contig1_All	992	0.01	2.02	7.658211483	1.79E-09	7.79E-09	Up
CL12504.Contig1_All	934	0.85	171.6	7.657370996	0	0	Up
CL24.Contig32_All	3817	0.01	2.01	7.651051691	1.09E-35	1.15E-34	Up
Unigene53551_All	824	0.01	2.01	7.651051691	7.53E-08	2.96E-07	Up
Unigene18484_All	695	0.01	2.01	7.651051691	1.86E-06	6.53E-06	Up
Unigene84151_All	701	0.01	2.01	7.651051691	1.09E-06	3.91E-06	Up
CL18047.Contig3_All	1172	0.01	2.01	7.651051691	4.25E-11	2.03E-10	Up
Unigene81587_All	1077	0.01	2	7.64385619	3.60E-10	1.64E-09	Up
Unigene78487_All	1026	0.01	2	7.64385619	1.05E-09	4.64E-09	Up
CL13828.Contig3_All	1355	0.01	2	7.64385619	1.01E-12	5.25E-12	Up
Unigene85412_All	603	0.01	2	7.64385619	9.22E-06	3.04E-05	Up
Unigene77169_All	452	0.01	2	7.64385619	0.000227482	0.000648023	Up
Unigene38723_All	1129	0.01	2	7.64385619	2.11E-10	9.73E-10	Up
Unigene85653_All	1353	0.01	2	7.64385619	1.01E-12	5.25E-12	Up
CL6404.Contig1_All	952	0.01	1.99	7.636624621	8.89E-09	3.70E-08	Up
Unigene58853_All	506	0.01	1.99	7.636624621	7.82E-05	0.000235566	Up
Unigene79287_All	681	0.01	1.99	7.636624621	1.86E-06	6.53E-06	Up
Unigene81417_All	581	0.01	1.99	7.636624621	1.57E-05	5.09E-05	Up
Unigene21084_All	3078	0.01	1.99	7.636624621	1.69E-28	1.51E-27	Up
Unigene83353_All	1437	0.01	1.99	7.636624621	2.04E-13	1.09E-12	Up
CL8747.Contig3_All	4117	0.01	1.99	7.636624621	3.05E-38	3.43E-37	Up
Unigene76828_All	934	0.01	1.99	7.636624621	8.89E-09	3.70E-08	Up
Unigene77277_All	493	0.01	1.98	7.62935662	0.000133334	0.000390183	Up
CL2336.Contig1_All	2099	0.01	1.98	7.62935662	1.89E-19	1.28E-18	Up
Unigene85949_All	457	0.01	1.98	7.62935662	0.000227482	0.000648191	Up
CL17834.Contig1_All	660	0.01	1.98	7.62935662	3.17E-06	1.09E-05	Up
Unigene83046_All	761	0.01	1.98	7.62935662	3.74E-07	1.39E-06	Up
Unigene77598_All	586	0.01	1.97	7.622051819	1.57E-05	5.09E-05	Up
Unigene83886_All	535	0.01	1.97	7.622051819	4.58E-05	0.000141521	Up
CL19210.Contig1_All	866	0.01	1.97	7.622051819	4.41E-08	1.76E-07	Up
Unigene77881_All	1476	0.01	1.97	7.622051819	1.19E-13	6.47E-13	Up
Unigene79242_All	1144	0.01	1.97	7.622051819	1.24E-10	5.78E-10	Up
Unigene77892_All	1243	0.01	1.97	7.622051819	1.46E-11	7.18E-11	Up
CL1577.Contig1_All	765	0.01	1.97	7.622051819	3.74E-07	1.40E-06	Up
CL18908.Contig1_All	815	0.01	1.97	7.622051819	1.28E-07	4.96E-07	Up
CL16724.Contig2_All	822	0.01	1.97	7.622051819	1.28E-07	4.96E-07	Up
Unigene18260_All	1888	0.01	1.97	7.622051819	2.32E-17	1.45E-16	Up
Unigene22531_All	1026	0.01	1.97	7.622051819	1.79E-09	7.79E-09	Up
Unigene79140_All	484	0.01	1.97	7.622051819	0.000133334	0.000389799	Up
CL14045.Contig2_All	1197	0.01	1.97	7.622051819	4.25E-11	2.03E-10	Up
Unigene79239_All	615	0.01	1.96	7.614709844	9.22E-06	3.04E-05	Up
Unigene84932_All	995	0.01	1.96	7.614709844	3.05E-09	1.31E-08	Up
CL13298.Contig4_All	907	0.01	1.96	7.614709844	2.59E-08	1.05E-07	Up
CL6649.Contig3_All	1412	0.01	1.96	7.614709844	5.93E-13	3.11E-12	Up
CL131.Contig6_All	658	0.01	1.96	7.614709844	5.41E-06	1.82E-05	Up
CL9018.Contig1_All	1452	0.01	1.96	7.614709844	2.04E-13	1.09E-12	Up
CL2941.Contig2_All	844	0.01	1.96	7.614709844	7.53E-08	2.96E-07	Up
Unigene78731_All	994	0.01	1.96	7.614709844	3.05E-09	1.31E-08	Up
Unigene82164_All	717	0.01	1.96	7.614709844	1.09E-06	3.91E-06	Up
CL5660.Contig1_All	500	0.01	1.95	7.607330314	0.000133334	0.000390247	Up
CL2508.Contig2_All	3725	0.01	1.95	7.607330314	7.80E-34	7.96E-33	Up
Unigene81055_All	846	0.01	1.95	7.607330314	7.53E-08	2.97E-07	Up
Unigene77265_All	600	0.01	1.95	7.607330314	1.57E-05	5.09E-05	Up
CL8328.Contig15_All	823	0.01	1.95	7.607330314	2.19E-07	8.33E-07	Up
Unigene2319_All	772	0.01	1.95	7.607330314	3.74E-07	1.39E-06	Up
Unigene78501_All	874	0.01	1.95	7.607330314	4.41E-08	1.76E-07	Up
Unigene82975_All	955	0.01	1.94	7.599912842	8.89E-09	3.70E-08	Up
Unigene84892_All	1364	0.01	1.94	7.599912842	1.72E-12	8.85E-12	Up
Unigene78046_All	647	0.01	1.94	7.599912842	5.41E-06	1.83E-05	Up
CL14846.Contig1_All	802	0.01	1.94	7.599912842	2.19E-07	8.33E-07	Up
CL19858.Contig2_All	779	0.01	1.94	7.599912842	3.74E-07	1.40E-06	Up
Unigene30557_All	3560	0.01	1.94	7.599912842	3.28E-32	3.21E-31	Up
Unigene37963_All	519	0.01	1.93	7.592457037	7.82E-05	0.000235586	Up
Unigene77433_All	828	0.01	1.93	7.592457037	1.28E-07	4.96E-07	Up
Unigene77686_All	987	0.01	1.93	7.592457037	5.21E-09	2.20E-08	Up
Unigene77711_All	596	0.01	1.93	7.592457037	1.57E-05	5.08E-05	Up
CL9284.Contig2_All	1291	0.36	69.31	7.588922802	0	0	Up
CL14578.Contig45_All	1463	0.01	1.92	7.584962501	3.47E-13	1.84E-12	Up
Unigene11796_All	757	0.01	1.92	7.584962501	6.38E-07	2.33E-06	Up
CL886.Contig78_All	1011	0.01	1.92	7.584962501	5.21E-09	2.20E-08	Up
Unigene2695_All	522	0.01	1.92	7.584962501	7.82E-05	0.000235159	Up
CL10739.Contig1_All	1767	0.01	1.92	7.584962501	5.71E-16	3.40E-15	Up
Unigene82263_All	651	0.01	1.92	7.584962501	5.41E-06	1.82E-05	Up
Unigene81337_All	600	0.01	1.92	7.584962501	1.57E-05	5.08E-05	Up
CL886.Contig50_All	2021	0.01	1.91	7.577428828	4.66E-18	3.01E-17	Up
CL7985.Contig2_All	577	0.01	1.91	7.577428828	2.68E-05	8.50E-05	Up
Unigene82087_All	760	0.01	1.91	7.577428828	6.38E-07	2.33E-06	Up
CL7158.Contig1_All	576	0.01	1.91	7.577428828	2.68E-05	8.49E-05	Up
Unigene24523_All	810	0.01	1.91	7.577428828	2.19E-07	8.33E-07	Up
Unigene82785_All	654	0.01	1.91	7.577428828	5.41E-06	1.82E-05	Up
Unigene39806_All	1027	0.01	1.9	7.569855608	3.05E-09	1.31E-08	Up
Unigene35920_All	1889	0.01	1.9	7.569855608	6.74E-17	4.16E-16	Up
Unigene83176_All	1055	0.01	1.9	7.569855608	1.79E-09	7.79E-09	Up
CL9701.Contig9_All	1525	0.01	1.9	7.569855608	1.19E-13	6.46E-13	Up
Unigene82731_All	738	0.01	1.9	7.569855608	1.09E-06	3.91E-06	Up
Unigene79204_All	948	0.01	1.9	7.569855608	1.52E-08	6.24E-08	Up
Unigene50402_All	659	0.01	1.9	7.569855608	5.41E-06	1.82E-05	Up
Unigene78543_All	685	0.01	1.9	7.569855608	3.17E-06	1.09E-05	Up
Unigene13825_All	2173	1.22	231.25	7.566428408	0	0	Up
Unigene82144_All	1375	0.01	1.89	7.562242424	2.94E-12	1.49E-11	Up
CL4512.Contig2_All	562	0.01	1.89	7.562242424	4.58E-05	0.00014154	Up
Unigene37167_All	1199	0.01	1.89	7.562242424	1.24E-10	5.78E-10	Up
Unigene39143_All	611	0.01	1.89	7.562242424	1.57E-05	5.09E-05	Up
CL4098.Contig10_All	874	0.01	1.89	7.562242424	7.53E-08	2.97E-07	Up
Unigene82444_All	1003	0.01	1.89	7.562242424	5.21E-09	2.20E-08	Up
Unigene80289_All	873	0.01	1.89	7.562242424	7.53E-08	2.96E-07	Up
Unigene82760_All	2828	0.01	1.89	7.562242424	5.11E-25	4.13E-24	Up
CL8576.Contig1_All	606	0.01	1.89	7.562242424	2.68E-05	8.49E-05	Up
Unigene77695_All	477	0.01	1.89	7.562242424	0.000227482	0.000647648	Up
Unigene78062_All	871	0.01	1.89	7.562242424	7.53E-08	2.96E-07	Up
Unigene24844_All	3125	0.89	167.39	7.555192291	0	0	Up
CL10823.Contig4_All	717	0.01	1.88	7.554588852	1.86E-06	6.53E-06	Up
Unigene84586_All	1221	0.01	1.88	7.554588852	7.26E-11	3.43E-10	Up
Unigene77027_All	1137	0.01	1.88	7.554588852	6.15E-10	2.76E-09	Up
Unigene34424_All	559	0.01	1.88	7.554588852	4.58E-05	0.00014146	Up
Unigene84162_All	1197	0.01	1.88	7.554588852	1.24E-10	5.78E-10	Up
CL736.Contig23_All	553	0.01	1.88	7.554588852	7.82E-05	0.000235357	Up
CL2503.Contig2_All	505	0.01	1.88	7.554588852	0.000133334	0.000389783	Up
Unigene81250_All	746	0.01	1.88	7.554588852	1.09E-06	3.91E-06	Up
Unigene29038_All	737	0.01	1.88	7.554588852	1.86E-06	6.52E-06	Up
CL13883.Contig1_All	1787	0.01	1.88	7.554588852	9.74E-16	5.75E-15	Up
Unigene52106_All	590	0.01	1.87	7.54689446	2.68E-05	8.50E-05	Up
Unigene82520_All	696	0.01	1.87	7.54689446	3.17E-06	1.09E-05	Up
Unigene82321_All	615	0.01	1.87	7.54689446	1.57E-05	5.09E-05	Up
Unigene84477_All	533	0.01	1.87	7.54689446	7.82E-05	0.000235516	Up
Unigene77425_All	614	0.01	1.87	7.54689446	1.57E-05	5.09E-05	Up
Unigene78188_All	696	0.01	1.87	7.54689446	3.17E-06	1.09E-05	Up
Unigene77430_All	1389	0.01	1.87	7.54689446	2.94E-12	1.49E-11	Up
Unigene29224_All	776	0.01	1.87	7.54689446	6.38E-07	2.33E-06	Up
CL16981.Contig1_All	480	0.01	1.87	7.54689446	0.000227482	0.000647803	Up
CL945.Contig5_All	1255	0.01	1.87	7.54689446	7.26E-11	3.43E-10	Up
CL18343.Contig6_All	2981	0.01	1.87	7.54689446	6.03E-26	5.02E-25	Up
Unigene84520_All	481	0.01	1.87	7.54689446	0.000227482	0.000647454	Up
Unigene35346_All	615	0.73	135.98	7.541282296	0	0	Up
Unigene79977_All	509	0.01	1.86	7.539158811	0.000133334	0.000390127	Up
CL2186.Contig7_All	834	0.01	1.86	7.539158811	3.74E-07	1.40E-06	Up
Unigene82736_All	670	0.01	1.86	7.539158811	5.41E-06	1.82E-05	Up
Unigene81206_All	538	0.01	1.86	7.539158811	7.82E-05	0.000235184	Up
Unigene27479_All	519	0.01	1.86	7.539158811	0.000133334	0.000389695	Up
Unigene77432_All	1501	0.01	1.86	7.539158811	3.47E-13	1.84E-12	Up
Unigene7019_All	1663	0.01	1.86	7.539158811	1.41E-14	7.93E-14	Up
Unigene83169_All	1126	0.01	1.86	7.539158811	6.15E-10	2.76E-09	Up
Unigene13753_All	1371	0.01	1.86	7.539158811	8.57E-12	4.25E-11	Up
Unigene77510_All	727	0.01	1.85	7.531381461	1.86E-06	6.53E-06	Up
Unigene80061_All	677	0.01	1.85	7.531381461	5.41E-06	1.83E-05	Up
CL17372.Contig7_All	3584	0.01	1.85	7.531381461	2.64E-29	2.41E-28	Up
CL10220.Contig2_All	985	0.01	1.85	7.531381461	1.52E-08	6.24E-08	Up
Unigene85902_All	889	0.01	1.85	7.531381461	7.53E-08	2.97E-07	Up
CL16189.Contig1_All	1098	0.01	1.85	7.531381461	1.79E-09	7.79E-09	Up
Unigene78512_All	810	0.01	1.85	7.531381461	3.74E-07	1.40E-06	Up
CL15323.Contig1_All	1569	0.01	1.85	7.531381461	1.19E-13	6.47E-13	Up
Unigene77116_All	729	0.01	1.85	7.531381461	1.86E-06	6.53E-06	Up
Unigene21330_All	1702	0.01	1.85	7.531381461	8.26E-15	4.70E-14	Up
Unigene82690_All	944	0.01	1.85	7.531381461	2.59E-08	1.05E-07	Up
Unigene77524_All	810	0.01	1.85	7.531381461	3.74E-07	1.39E-06	Up
Unigene78238_All	703	0.01	1.85	7.531381461	3.17E-06	1.09E-05	Up
CL17719.Contig1_All	828	0.32	59.08	7.528454111	2.40E-202	1.24E-200	Up
CL14765.Contig1_All	465	0.12	22.09	7.524215203	5.36E-41	6.39E-40	Up
Unigene77625_All	868	0.01	1.84	7.523561956	1.28E-07	4.96E-07	Up
CL9108.Contig2_All	1706	0.01	1.84	7.523561956	1.41E-14	7.93E-14	Up
Unigene77990_All	678	0.01	1.84	7.523561956	5.41E-06	1.82E-05	Up
Unigene50501_All	2087	0.01	1.84	7.523561956	4.66E-18	3.01E-17	Up
Unigene77942_All	785	0.01	1.84	7.523561956	6.38E-07	2.33E-06	Up
Unigene78737_All	707	0.01	1.83	7.515699838	3.17E-06	1.09E-05	Up
Unigene4881_All	513	0.01	1.83	7.515699838	0.000227482	0.000648489	Up
Unigene78519_All	653	0.01	1.83	7.515699838	9.22E-06	3.04E-05	Up
Unigene82603_All	654	0.01	1.83	7.515699838	9.22E-06	3.04E-05	Up
Unigene80109_All	1143	0.01	1.83	7.515699838	6.15E-10	2.76E-09	Up
Unigene85049_All	599	0.01	1.83	7.515699838	2.68E-05	8.48E-05	Up
Unigene84482_All	630	0.01	1.82	7.50779464	1.57E-05	5.09E-05	Up
Unigene83589_All	548	0.01	1.82	7.50779464	7.82E-05	0.000235596	Up
CL16707.Contig1_All	630	0.01	1.82	7.50779464	1.57E-05	5.09E-05	Up
CL2900.Contig53_All	2794	0.01	1.82	7.50779464	1.26E-23	9.75E-23	Up
Unigene79143_All	492	0.01	1.82	7.50779464	0.000227482	0.000648088	Up
Unigene79606_All	548	0.01	1.82	7.50779464	7.82E-05	0.000235313	Up
Unigene78721_All	492	0.01	1.82	7.50779464	0.000227482	0.00064801	Up
Unigene77327_All	627	0.01	1.82	7.50779464	2.68E-05	8.49E-05	Up
Unigene77860_All	879	0.01	1.82	7.50779464	1.28E-07	4.96E-07	Up
CL8145.Contig1_All	265	0.24	43.51	7.502168801	1.10E-41	1.33E-40	Up
Unigene85456_All	1267	0.01	1.81	7.499845887	7.26E-11	3.43E-10	Up
CL13883.Contig2_All	1760	0.01	1.81	7.499845887	8.26E-15	4.70E-14	Up
Unigene85720_All	522	0.01	1.81	7.499845887	0.000133334	0.000390175	Up
CL3978.Contig7_All	1058	0.01	1.81	7.499845887	5.21E-09	2.20E-08	Up
Unigene78412_All	717	0.01	1.81	7.499845887	3.17E-06	1.09E-05	Up
CL13108.Contig2_All	1884	0.03	5.43	7.499845887	6.65E-45	8.51E-44	Up
CL945.Contig4_All	1377	0.01	1.81	7.499845887	1.46E-11	7.18E-11	Up
Unigene79142_All	633	0.01	1.81	7.499845887	1.57E-05	5.08E-05	Up
CL1197.Contig2_All	1180	0.05	9.04	7.498250868	8.01E-46	1.04E-44	Up
Unigene17698_All	746	5.43	977.98	7.492708954	0	0	Up
CL20129.Contig6_All	6587	0.01	1.8	7.491853096	3.53E-55	5.35E-54	Up
CL19450.Contig1_All	1127	0.01	1.8	7.491853096	1.79E-09	7.79E-09	Up
Unigene80070_All	746	0.01	1.8	7.491853096	1.86E-06	6.53E-06	Up
Unigene77511_All	776	0.01	1.8	7.491853096	1.09E-06	3.91E-06	Up
Unigene84475_All	580	0.01	1.8	7.491853096	4.58E-05	0.000141488	Up
Unigene83774_All	942	0.01	1.8	7.491853096	4.41E-08	1.76E-07	Up
Unigene81920_All	1022	0.01	1.8	7.491853096	8.89E-09	3.70E-08	Up
CL8346.Contig1_All	1497	0.01	1.8	7.491853096	1.01E-12	5.25E-12	Up
Unigene83980_All	1660	0.01	1.8	7.491853096	4.10E-14	2.27E-13	Up
Unigene85359_All	1497	0.01	1.8	7.491853096	1.01E-12	5.25E-12	Up
Unigene14088_All	923	0.01	1.8	7.491853096	7.53E-08	2.96E-07	Up
CL9438.Contig11_All	1431	0.01	1.8	7.491853096	5.02E-12	2.52E-11	Up
Unigene84855_All	801	0.01	1.8	7.491853096	6.38E-07	2.33E-06	Up
CL2688.Contig2_All	1559	0.02	3.58	7.483815777	1.76E-25	1.44E-24	Up
Unigene84996_All	583	0.01	1.79	7.483815777	4.58E-05	0.000141558	Up
Unigene83842_All	668	0.01	1.79	7.483815777	9.22E-06	3.04E-05	Up
Unigene82434_All	1392	0.01	1.79	7.483815777	8.57E-12	4.26E-11	Up
Unigene37789_All	528	0.01	1.79	7.483815777	0.000133334	0.000390055	Up
CL19039.Contig2_All	722	0.01	1.79	7.483815777	3.17E-06	1.09E-05	Up
CL11905.Contig1_All	1209	0.01	1.79	7.483815777	3.60E-10	1.64E-09	Up
Unigene83802_All	722	0.01	1.79	7.483815777	3.17E-06	1.09E-05	Up
Unigene33809_All	638	0.01	1.79	7.483815777	1.57E-05	5.08E-05	Up
CL20580.Contig21_All	265	0.48	85.61	7.47860111	8.19E-81	1.75E-79	Up
Unigene82685_All	1345	0.01	1.78	7.475733431	2.49E-11	1.21E-10	Up
Unigene84106_All	560	0.01	1.78	7.475733431	7.82E-05	0.000235576	Up
CL1154.Contig2_All	1006	0.01	1.78	7.475733431	1.52E-08	6.24E-08	Up
Unigene81093_All	810	0.01	1.78	7.475733431	6.38E-07	2.33E-06	Up
Unigene77676_All	1091	0.01	1.78	7.475733431	3.05E-09	1.31E-08	Up
Unigene82963_All	782	0.01	1.78	7.475733431	1.09E-06	3.91E-06	Up
Unigene76919_All	727	0.01	1.78	7.475733431	3.17E-06	1.09E-05	Up
Unigene78978_All	672	0.01	1.78	7.475733431	9.22E-06	3.04E-05	Up
Unigene83503_All	615	0.01	1.78	7.475733431	2.68E-05	8.49E-05	Up
Unigene56212_All	864	0.01	1.78	7.475733431	3.74E-07	1.39E-06	Up
Unigene77321_All	813	0.01	1.78	7.475733431	6.38E-07	2.33E-06	Up
Unigene24117_All	1625	0.01	1.78	7.475733431	2.04E-13	1.09E-12	Up
CL12504.Contig2_All	1717	0.34	60.37	7.472153245	0	0	Up
CL2182.Contig13_All	1661	0.01	1.77	7.46760555	1.19E-13	6.47E-13	Up
CL10536.Contig5_All	761	0.01	1.77	7.46760555	1.86E-06	6.53E-06	Up
CL5818.Contig2_All	1301	0.01	1.77	7.46760555	7.26E-11	3.43E-10	Up
CL20020.Contig1_All	1156	0.01	1.77	7.46760555	1.05E-09	4.64E-09	Up
Unigene80247_All	1264	0.01	1.77	7.46760555	1.24E-10	5.78E-10	Up
Unigene80165_All	926	0.01	1.77	7.46760555	7.53E-08	2.96E-07	Up
CL19181.Contig2_All	594	0.01	1.76	7.459431619	4.58E-05	0.000141448	Up
Unigene80874_All	507	0.01	1.76	7.459431619	0.000227482	0.000648165	Up
Unigene77158_All	615	0.01	1.76	7.459431619	4.58E-05	0.000141429	Up
CL16675.Contig2_All	945	0.01	1.76	7.459431619	7.53E-08	2.96E-07	Up
Unigene80946_All	620	0.01	1.76	7.459431619	2.68E-05	8.48E-05	Up
Unigene79581_All	563	0.01	1.76	7.459431619	7.82E-05	0.000235035	Up
Unigene79499_All	710	0.01	1.75	7.451211112	5.41E-06	1.82E-05	Up
Unigene85898_All	1141	0.01	1.75	7.451211112	1.79E-09	7.79E-09	Up
CL1287.Contig6_All	1268	0.01	1.75	7.451211112	2.11E-10	9.73E-10	Up
CL566.Contig5_All	2307	0.01	1.75	7.451211112	9.39E-19	6.21E-18	Up
Unigene33852_All	540	0.01	1.75	7.451211112	0.000133334	0.0003896	Up
Unigene82491_All	881	0.01	1.75	7.451211112	2.19E-07	8.32E-07	Up
CL19530.Contig16_All	3396	0.01	1.75	7.451211112	8.40E-28	7.36E-27	Up
CL20171.Contig6_All	701	0.01	1.75	7.451211112	9.22E-06	3.04E-05	Up
Unigene82268_All	1364	0.01	1.75	7.451211112	2.49E-11	1.21E-10	Up
CL4480.Contig1_All	872	0.01	1.74	7.442943496	3.74E-07	1.40E-06	Up
CL5896.Contig1_All	991	0.01	1.74	7.442943496	4.41E-08	1.76E-07	Up
Unigene29326_All	693	0.01	1.74	7.442943496	9.22E-06	3.04E-05	Up
Unigene80730_All	802	0.01	1.74	7.442943496	1.09E-06	3.91E-06	Up
CL984.Contig68_All	3033	0.01	1.74	7.442943496	1.49E-24	1.19E-23	Up
Unigene82978_All	915	0.01	1.74	7.442943496	1.28E-07	4.96E-07	Up
Unigene21504_All	685	0.01	1.74	7.442943496	9.22E-06	3.04E-05	Up
Unigene23469_All	3407	0.01	1.74	7.442943496	8.40E-28	7.36E-27	Up
CL4140.Contig1_All	789	0.01	1.74	7.442943496	1.86E-06	6.53E-06	Up
Unigene79081_All	973	0.01	1.74	7.442943496	4.41E-08	1.76E-07	Up
Unigene84134_All	921	0.01	1.73	7.434628228	1.28E-07	4.96E-07	Up
Unigene77747_All	603	0.01	1.73	7.434628228	4.58E-05	0.000141457	Up
CL1592.Contig1_All	805	0.01	1.73	7.434628228	1.09E-06	3.91E-06	Up
Unigene58781_All	578	0.01	1.73	7.434628228	7.82E-05	0.000235248	Up
Unigene84323_All	573	0.01	1.73	7.434628228	7.82E-05	0.000235223	Up
CL3515.Contig2_All	2614	0.01	1.73	7.434628228	4.49E-21	3.22E-20	Up
Unigene81428_All	602	0.01	1.73	7.434628228	4.58E-05	0.000141384	Up
Unigene84481_All	572	0.01	1.73	7.434628228	7.82E-05	0.000235045	Up
Unigene80909_All	1004	0.01	1.73	7.434628228	2.59E-08	1.05E-07	Up
Unigene36720_All	869	0.01	1.72	7.426264755	3.74E-07	1.40E-06	Up
CL20738.Contig28_All	2462	0.01	1.72	7.426264755	6.50E-20	4.47E-19	Up
Unigene78122_All	1705	0.01	1.72	7.426264755	6.99E-14	3.83E-13	Up
CL11649.Contig1_All	678	0.01	1.72	7.426264755	1.57E-05	5.09E-05	Up
CL6903.Contig9_All	431	0.4	68.64	7.422905743	1.31E-114	3.92E-113	Up
Unigene80362_All	609	0.01	1.71	7.417852515	4.58E-05	0.000141561	Up
Unigene45825_All	842	0.01	1.71	7.417852515	6.38E-07	2.33E-06	Up
Unigene884_All	1016	0.01	1.71	7.417852515	2.59E-08	1.05E-07	Up
Unigene77557_All	696	0.01	1.71	7.417852515	9.22E-06	3.04E-05	Up
Unigene78924_All	638	0.01	1.71	7.417852515	2.68E-05	8.49E-05	Up
Unigene77817_All	1137	0.01	1.71	7.417852515	3.05E-09	1.31E-08	Up
CL18590.Contig1_All	578	0.01	1.71	7.417852515	7.82E-05	0.000235114	Up
Unigene83923_All	810	0.02	3.42	7.417852515	1.72E-12	8.85E-12	Up
Unigene78251_All	932	0.01	1.71	7.417852515	1.28E-07	4.96E-07	Up
Unigene12437_All	906	0.18	30.64	7.41127558	1.58E-115	4.77E-114	Up
Unigene82054_All	731	0.01	1.7	7.409390936	5.41E-06	1.83E-05	Up
Unigene84471_All	905	0.01	1.7	7.409390936	2.19E-07	8.33E-07	Up
Unigene82788_All	759	0.01	1.7	7.409390936	3.17E-06	1.09E-05	Up
Unigene84935_All	789	0.01	1.7	7.409390936	1.86E-06	6.53E-06	Up
Unigene85217_All	640	0.01	1.7	7.409390936	2.68E-05	8.49E-05	Up
CL623.Contig1_All	1467	0.01	1.7	7.409390936	8.57E-12	4.26E-11	Up
CL9016.Contig1_All	959	0.01	1.7	7.409390936	1.28E-07	4.96E-07	Up
Unigene80974_All	730	0.01	1.7	7.409390936	5.41E-06	1.82E-05	Up
CL8894.Contig1_All	1526	0.01	1.69	7.400879436	5.02E-12	2.52E-11	Up
CL13592.Contig1_All	557	0.01	1.69	7.400879436	0.000133334	0.000389847	Up
Unigene78505_All	1178	0.01	1.69	7.400879436	1.79E-09	7.79E-09	Up
CL1854.Contig1_All	757	0.01	1.69	7.400879436	5.41E-06	1.82E-05	Up
Unigene14444_All	2337	0.01	1.69	7.400879436	1.60E-18	1.05E-17	Up
CL5648.Contig2_All	1321	0.01	1.69	7.400879436	1.24E-10	5.78E-10	Up
Unigene49610_All	940	0.01	1.69	7.400879436	1.28E-07	4.96E-07	Up
CL18380.Contig3_All	1146	0.01	1.69	7.400879436	3.05E-09	1.31E-08	Up
Unigene18723_All	874	1.79	301.32	7.395193037	0	0	Up
Unigene77648_All	1216	0.01	1.68	7.392317423	1.05E-09	4.64E-09	Up
CL1135.Contig2_All	1540	0.01	1.68	7.392317423	2.94E-12	1.49E-11	Up
CL19986.Contig7_All	1028	0.01	1.68	7.392317423	4.41E-08	1.76E-07	Up
CL16889.Contig8_All	1761	0.01	1.68	7.392317423	6.99E-14	3.83E-13	Up
Unigene77672_All	678	0.01	1.68	7.392317423	1.57E-05	5.09E-05	Up
Unigene80192_All	886	0.01	1.68	7.392317423	3.74E-07	1.40E-06	Up
Unigene77899_All	590	0.01	1.68	7.392317423	7.82E-05	0.000235342	Up
Unigene83516_All	948	0.01	1.68	7.392317423	1.28E-07	4.96E-07	Up
Unigene79092_All	560	0.01	1.68	7.392317423	0.000133334	0.000389919	Up
Unigene20608_All	766	0.01	1.68	7.392317423	5.41E-06	1.82E-05	Up
CL10188.Contig2_All	855	0.01	1.68	7.392317423	6.38E-07	2.33E-06	Up
Unigene83057_All	943	0.01	1.68	7.392317423	1.28E-07	4.96E-07	Up
Unigene85541_All	649	0.01	1.68	7.392317423	2.68E-05	8.49E-05	Up
Unigene82009_All	590	0.01	1.68	7.392317423	7.82E-05	0.000235109	Up
CL7448.Contig2_All	736	0.01	1.68	7.392317423	5.41E-06	1.82E-05	Up
Unigene77708_All	590	0.01	1.68	7.392317423	7.82E-05	0.000235075	Up
CL12594.Contig2_All	558	0.01	1.68	7.392317423	0.000133334	0.000389536	Up
Unigene12198_All	768	3.79	635.77	7.390163283	0	0	Up
Unigene77685_All	1068	0.01	1.67	7.383704292	1.52E-08	6.24E-08	Up
CL2979.Contig2_All	1994	0.01	1.67	7.383704292	1.66E-15	9.73E-15	Up
CL2900.Contig33_All	3876	0.01	1.67	7.383704292	2.36E-30	2.21E-29	Up
CL10536.Contig4_All	650	0.01	1.67	7.383704292	2.68E-05	8.49E-05	Up
CL11890.Contig1_All	953	0.01	1.67	7.383704292	1.28E-07	4.96E-07	Up
Unigene22409_All	1240	0.01	1.67	7.383704292	1.05E-09	4.64E-09	Up
CL20550.Contig9_All	1857	0.01	1.67	7.383704292	1.41E-14	7.93E-14	Up
CL533.Contig34_All	2070	0.01	1.67	7.383704292	3.35E-16	2.01E-15	Up
Unigene53632_All	859	0.01	1.67	7.383704292	6.38E-07	2.33E-06	Up
CL10019.Contig5_All	682	0.28	46.66	7.38061567	1.86E-130	6.32E-129	Up
CL7985.Contig1_All	956	0.01	1.66	7.375039431	1.28E-07	4.96E-07	Up
Unigene83682_All	596	0.01	1.66	7.375039431	7.82E-05	0.000235496	Up
Unigene77575_All	565	0.01	1.66	7.375039431	0.000133334	0.000389775	Up
Unigene82115_All	1801	0.01	1.66	7.375039431	4.10E-14	2.27E-13	Up
Unigene23500_All	1103	0.01	1.66	7.375039431	1.52E-08	6.24E-08	Up
CL3968.Contig2_All	746	0.01	1.66	7.375039431	5.41E-06	1.82E-05	Up
Unigene33000_All	1135	0.01	1.66	7.375039431	5.21E-09	2.20E-08	Up
Unigene77482_All	656	0.01	1.66	7.375039431	2.68E-05	8.49E-05	Up
CL2695.Contig1_All	689	0.01	1.66	7.375039431	1.57E-05	5.09E-05	Up
Unigene85363_All	747	0.01	1.66	7.375039431	5.41E-06	1.82E-05	Up
Unigene79567_All	989	0.01	1.66	7.375039431	7.53E-08	2.96E-07	Up
Unigene79093_All	808	0.01	1.66	7.375039431	1.86E-06	6.52E-06	Up
CL2991.Contig6_All	718	0.01	1.66	7.375039431	9.22E-06	3.04E-05	Up
Unigene82891_All	566	0.01	1.66	7.375039431	0.000133334	0.000389528	Up
CL4512.Contig4_All	1767	0.03	4.97	7.372139541	3.05E-38	3.43E-37	Up
CL550.Contig12_All	560	0.01	1.65	7.366322214	0.000227482	0.000648735	Up
Unigene77873_All	598	0.01	1.65	7.366322214	7.82E-05	0.000235581	Up
Unigene77722_All	537	0.01	1.65	7.366322214	0.000227482	0.00064858	Up
CL868.Contig5_All	670	0.01	1.65	7.366322214	2.68E-05	8.49E-05	Up
CL8550.Contig4_All	709	0.01	1.65	7.366322214	1.57E-05	5.09E-05	Up
CL9563.Contig2_All	569	0.01	1.65	7.366322214	0.000133334	0.000389903	Up
CL2652.Contig2_All	873	0.01	1.65	7.366322214	6.38E-07	2.33E-06	Up
Unigene85124_All	721	0.01	1.65	7.366322214	9.22E-06	3.04E-05	Up
CL18189.Contig5_All	749	0.01	1.65	7.366322214	5.41E-06	1.82E-05	Up
Unigene57298_All	576	0.01	1.64	7.357552005	0.000133334	0.000390239	Up
Unigene80750_All	846	0.01	1.64	7.357552005	1.09E-06	3.91E-06	Up
CL351.Contig3_All	1854	0.01	1.64	7.357552005	2.40E-14	1.34E-13	Up
CL20298.Contig1_All	1239	0.01	1.64	7.357552005	1.05E-09	4.64E-09	Up
Unigene85928_All	1208	0.01	1.64	7.357552005	1.79E-09	7.79E-09	Up
Unigene84700_All	936	0.01	1.64	7.357552005	2.19E-07	8.32E-07	Up
Unigene50527_All	1118	0.01	1.64	7.357552005	8.89E-09	3.70E-08	Up
Unigene14266_All	482	0.59	96.61	7.355313764	3.79E-182	1.77E-180	Up
Unigene77999_All	760	0.01	1.63	7.348728154	5.41E-06	1.83E-05	Up
Unigene41479_All	606	0.01	1.63	7.348728154	7.82E-05	0.000235601	Up
Unigene77715_All	1307	0.01	1.63	7.348728154	3.60E-10	1.64E-09	Up
Unigene47446_All	829	0.01	1.63	7.348728154	1.86E-06	6.53E-06	Up
Unigene85930_All	666	0.01	1.63	7.348728154	2.68E-05	8.49E-05	Up
Unigene78954_All	1398	0.01	1.63	7.348728154	7.26E-11	3.43E-10	Up
Unigene82974_All	1737	0.01	1.63	7.348728154	2.04E-13	1.09E-12	Up
CL736.Contig1_All	2145	0.01	1.63	7.348728154	1.96E-16	1.19E-15	Up
Unigene84687_All	544	0.01	1.63	7.348728154	0.000227482	0.000647881	Up
Unigene79312_All	1097	0.01	1.63	7.348728154	1.52E-08	6.24E-08	Up
Unigene8409_All	627	0.01	1.63	7.348728154	7.82E-05	0.000235174	Up
Unigene77506_All	697	0.01	1.63	7.348728154	1.57E-05	5.09E-05	Up
Unigene83553_All	726	0.01	1.63	7.348728154	9.22E-06	3.04E-05	Up
CL17916.Contig24_All	4673	0.01	1.63	7.348728154	1.85E-35	1.96E-34	Up
CL9297.Contig4_All	1121	0.75	121.69	7.342104307	0	0	Up
Unigene80910_All	856	0.01	1.62	7.339850003	1.09E-06	3.91E-06	Up
Unigene77308_All	569	0.01	1.62	7.339850003	0.000227482	0.000648605	Up
Unigene77891_All	856	0.01	1.62	7.339850003	1.09E-06	3.91E-06	Up
CL19485.Contig11_All	845	0.01	1.62	7.339850003	1.86E-06	6.53E-06	Up
Unigene78385_All	577	0.01	1.62	7.339850003	0.000133334	0.000390071	Up
Unigene78034_All	608	0.01	1.62	7.339850003	7.82E-05	0.000235392	Up
Unigene19914_All	608	0.01	1.62	7.339850003	7.82E-05	0.000235144	Up
CL11754.Contig1_All	920	0.01	1.61	7.330916878	3.74E-07	1.40E-06	Up
Unigene80131_All	890	0.01	1.61	7.330916878	6.38E-07	2.33E-06	Up
Unigene3299_All	563	0.01	1.61	7.330916878	0.000227482	0.000647687	Up
Unigene3008_All	767	0.01	1.61	7.330916878	5.41E-06	1.82E-05	Up
Unigene78186_All	769	0.01	1.61	7.330916878	5.41E-06	1.82E-05	Up
Unigene77692_All	582	0.01	1.61	7.330916878	0.000133334	0.000389608	Up
CL6290.Contig7_All	2388	0.01	1.6	7.321928095	7.96E-18	5.08E-17	Up
Unigene77956_All	1207	0.01	1.6	7.321928095	3.05E-09	1.31E-08	Up
Unigene78615_All	773	0.01	1.6	7.321928095	5.41E-06	1.83E-05	Up
Unigene83295_All	1022	0.01	1.6	7.321928095	7.53E-08	2.97E-07	Up
CL15492.Contig1_All	710	0.01	1.6	7.321928095	1.57E-05	5.09E-05	Up
CL7464.Contig3_All	959	0.01	1.6	7.321928095	2.19E-07	8.33E-07	Up
Unigene77951_All	647	0.01	1.6	7.321928095	4.58E-05	0.000141396	Up
Unigene79794_All	1143	0.01	1.6	7.321928095	8.89E-09	3.70E-08	Up
Unigene84127_All	585	0.01	1.6	7.321928095	0.000133334	0.000389671	Up
Unigene81475_All	1426	0.01	1.6	7.321928095	7.26E-11	3.43E-10	Up
Unigene84688_All	552	0.01	1.6	7.321928095	0.000227482	0.000647519	Up
Unigene30052_All	733	0.01	1.6	7.321928095	1.57E-05	5.08E-05	Up
Unigene58433_All	617	0.01	1.6	7.321928095	7.82E-05	0.00023506	Up
Unigene78299_All	1336	0.01	1.6	7.321928095	3.60E-10	1.64E-09	Up
Unigene18207_All	1736	0.01	1.59	7.312882955	5.93E-13	3.11E-12	Up
Unigene84183_All	681	0.01	1.59	7.312882955	2.68E-05	8.49E-05	Up
Unigene80450_All	743	0.01	1.59	7.312882955	9.22E-06	3.04E-05	Up
Unigene84689_All	776	0.01	1.59	7.312882955	5.41E-06	1.82E-05	Up
Unigene84988_All	619	0.01	1.59	7.312882955	7.82E-05	0.000235213	Up
CL6833.Contig11_All	781	0.25	39.75	7.312882955	2.18E-128	7.26E-127	Up
CL1352.Contig4_All	2584	1.15	182.74	7.312014789	0	0	Up
Unigene82979_All	844	0.01	1.58	7.303780748	1.86E-06	6.53E-06	Up
Unigene84370_All	656	0.01	1.58	7.303780748	4.58E-05	0.000141506	Up
Unigene83646_All	844	0.01	1.58	7.303780748	1.86E-06	6.53E-06	Up
Unigene77504_All	624	0.01	1.58	7.303780748	7.82E-05	0.000235387	Up
Unigene85907_All	592	0.01	1.58	7.303780748	0.000133334	0.000389943	Up
Unigene20319_All	1467	0.01	1.58	7.303780748	7.26E-11	3.43E-10	Up
CL870.Contig3_All	686	0.01	1.58	7.303780748	2.68E-05	8.49E-05	Up
CL4682.Contig1_All	749	0.01	1.58	7.303780748	9.22E-06	3.04E-05	Up
Unigene78730_All	1321	0.01	1.58	7.303780748	6.15E-10	2.76E-09	Up
Unigene85348_All	780	0.01	1.58	7.303780748	5.41E-06	1.82E-05	Up
Unigene45128_All	750	0.01	1.58	7.303780748	9.22E-06	3.04E-05	Up
Unigene78930_All	749	0.01	1.58	7.303780748	9.22E-06	3.04E-05	Up
Unigene77351_All	1315	0.01	1.58	7.303780748	1.05E-09	4.64E-09	Up
Unigene12176_All	1707	0.01	1.58	7.303780748	1.01E-12	5.25E-12	Up
Unigene16810_All	2243	0.01	1.58	7.303780748	1.15E-16	7.04E-16	Up
Unigene85571_All	785	0.01	1.57	7.294620749	5.41E-06	1.83E-05	Up
CL6356.Contig10_All	703	0.01	1.57	7.294620749	2.68E-05	8.50E-05	Up
CL15643.Contig1_All	609	0.01	1.57	7.294620749	0.000133334	0.000390159	Up
CL9576.Contig1_All	595	0.01	1.57	7.294620749	0.000133334	0.000390103	Up
Unigene5763_All	1017	0.01	1.57	7.294620749	1.28E-07	4.96E-07	Up
CL7577.Contig4_All	1148	0.01	1.57	7.294620749	1.52E-08	6.24E-08	Up
Unigene81174_All	658	0.01	1.57	7.294620749	4.58E-05	0.000141454	Up
Unigene81333_All	1298	0.01	1.57	7.294620749	1.05E-09	4.64E-09	Up
Unigene81102_All	754	0.01	1.57	7.294620749	9.22E-06	3.04E-05	Up
Unigene30026_All	746	0.01	1.57	7.294620749	1.57E-05	5.08E-05	Up
Unigene58796_All	566	0.01	1.56	7.285402219	0.000227482	0.000648385	Up
Unigene83796_All	631	0.01	1.56	7.285402219	7.82E-05	0.000235462	Up
CL15484.Contig2_All	599	0.01	1.56	7.285402219	0.000133334	0.000389759	Up
CL4779.Contig2_All	629	0.01	1.56	7.285402219	7.82E-05	0.000235089	Up
Unigene52093_All	598	0.01	1.56	7.285402219	0.000133334	0.000389568	Up
CL4446.Contig2_All	1183	1.37	212.38	7.276328209	0	0	Up
CL8166.Contig2_All	730	0.01	1.55	7.276124405	1.57E-05	5.09E-05	Up
Unigene21331_All	1984	0.01	1.55	7.276124405	2.40E-14	1.34E-13	Up
CL11039.Contig2_All	793	0.01	1.55	7.276124405	5.41E-06	1.83E-05	Up
CL6267.Contig1_All	632	0.01	1.55	7.276124405	7.82E-05	0.000235501	Up
Unigene35315_All	634	0.01	1.55	7.276124405	7.82E-05	0.000235407	Up
Unigene79396_All	635	0.01	1.55	7.276124405	7.82E-05	0.000235397	Up
Unigene77562_All	1023	0.01	1.55	7.276124405	1.28E-07	4.96E-07	Up
Unigene82689_All	796	0.01	1.55	7.276124405	5.41E-06	1.82E-05	Up
Unigene85939_All	1148	0.01	1.55	7.276124405	1.52E-08	6.24E-08	Up
Unigene12944_All	4059	0.04	6.19	7.273795599	1.46E-109	4.21E-108	Up
CL8907.Contig3_All	2962	0.04	6.18	7.271463028	6.79E-80	1.44E-78	Up
CL19722.Contig6_All	1280	0.04	6.17	7.269126679	6.95E-34	7.09E-33	Up
Unigene80961_All	1671	0.01	1.54	7.266786541	2.94E-12	1.49E-11	Up
Unigene83733_All	733	0.01	1.54	7.266786541	1.57E-05	5.09E-05	Up
Unigene32120_All	1289	0.01	1.54	7.266786541	1.79E-09	7.79E-09	Up
Unigene80932_All	670	0.01	1.54	7.266786541	4.58E-05	0.000141478	Up
Unigene82124_All	993	0.01	1.54	7.266786541	2.19E-07	8.33E-07	Up
Unigene6314_All	645	0.01	1.54	7.266786541	7.82E-05	0.000235298	Up
CL14678.Contig1_All	1154	0.01	1.54	7.266786541	1.52E-08	6.24E-08	Up
CL18072.Contig1_All	1550	0.01	1.54	7.266786541	2.49E-11	1.21E-10	Up
Unigene82982_All	638	0.01	1.54	7.266786541	7.82E-05	0.000235193	Up
Unigene82488_All	1155	0.01	1.54	7.266786541	1.52E-08	6.24E-08	Up
Unigene83943_All	671	0.01	1.54	7.266786541	4.58E-05	0.000141387	Up
CL18057.Contig1_All	576	0.01	1.53	7.257387843	0.000227482	0.000648813	Up
Unigene39346_All	871	0.01	1.53	7.257387843	3.17E-06	1.09E-05	Up
Unigene53496_All	641	0.01	1.53	7.257387843	7.82E-05	0.000235556	Up
Unigene82750_All	740	0.01	1.53	7.257387843	1.57E-05	5.09E-05	Up
CL14477.Contig1_All	836	0.01	1.53	7.257387843	5.41E-06	1.82E-05	Up
Unigene77424_All	640	0.01	1.53	7.257387843	7.82E-05	0.000235268	Up
CL11443.Contig1_All	607	0.01	1.53	7.257387843	0.000133334	0.000389823	Up
Unigene57715_All	708	0.01	1.53	7.257387843	2.68E-05	8.49E-05	Up
Unigene13441_All	614	0.01	1.53	7.257387843	0.000133334	0.000389711	Up
Unigene6557_All	1564	0.07	10.7	7.256040159	1.24E-71	2.39E-70	Up
Unigene77945_All	1042	0.01	1.52	7.247927513	1.28E-07	4.96E-07	Up
CL3155.Contig2_All	666	0.01	1.52	7.247927513	7.82E-05	0.000235551	Up
Unigene83900_All	612	0.01	1.52	7.247927513	0.000133334	0.000390087	Up
Unigene84413_All	1432	0.01	1.52	7.247927513	2.11E-10	9.73E-10	Up
Unigene78382_All	645	0.01	1.52	7.247927513	7.82E-05	0.000235467	Up
CL3010.Contig3_All	578	0.01	1.52	7.247927513	0.000227482	0.000648295	Up
CL5717.Contig10_All	1617	0.01	1.52	7.247927513	1.46E-11	7.18E-11	Up
Unigene79215_All	1108	0.01	1.52	7.247927513	4.41E-08	1.76E-07	Up
Unigene77811_All	676	0.01	1.52	7.247927513	4.58E-05	0.000141463	Up
Unigene79882_All	612	0.01	1.52	7.247927513	0.000133334	0.000389855	Up
CL2365.Contig1_All	678	0.01	1.52	7.247927513	4.58E-05	0.000141439	Up
Unigene83014_All	941	0.01	1.52	7.247927513	6.38E-07	2.33E-06	Up
Unigene85753_All	844	0.01	1.52	7.247927513	3.17E-06	1.09E-05	Up
CL20619.Contig7_All	1190	0.01	1.52	7.247927513	1.52E-08	6.24E-08	Up
Unigene84245_All	644	0.01	1.52	7.247927513	7.82E-05	0.00023507	Up
Unigene83973_All	972	0.01	1.52	7.247927513	3.74E-07	1.39E-06	Up
Unigene33147_All	715	0.01	1.51	7.238404739	2.68E-05	8.50E-05	Up
CL379.Contig6_All	917	0.01	1.51	7.238404739	1.09E-06	3.91E-06	Up
CL20479.Contig4_All	935	0.01	1.51	7.238404739	1.09E-06	3.91E-06	Up
Unigene80663_All	748	0.01	1.51	7.238404739	1.57E-05	5.09E-05	Up
Unigene82664_All	1178	0.01	1.51	7.238404739	1.52E-08	6.24E-08	Up
Unigene85398_All	981	0.01	1.51	7.238404739	3.74E-07	1.39E-06	Up
Unigene52104_All	613	0.01	1.51	7.238404739	0.000227482	0.00064779	Up
Unigene84583_All	648	0.01	1.51	7.238404739	7.82E-05	0.000235154	Up
Unigene83810_All	1642	0.01	1.51	7.238404739	8.57E-12	4.26E-11	Up
Unigene83807_All	812	0.01	1.51	7.238404739	5.41E-06	1.82E-05	Up
Unigene81232_All	816	0.01	1.51	7.238404739	5.41E-06	1.82E-05	Up
Unigene81249_All	1280	0.01	1.51	7.238404739	3.05E-09	1.31E-08	Up
Unigene80279_All	749	0.01	1.51	7.238404739	1.57E-05	5.08E-05	Up
CL3191.Contig1_All	1637	0.03	4.51	7.232021123	8.01E-32	7.77E-31	Up
Unigene80365_All	588	0.01	1.5	7.22881869	0.000227482	0.00064845	Up
Unigene83914_All	1721	0.01	1.5	7.22881869	2.94E-12	1.49E-11	Up
Unigene9725_All	4153	0.01	1.5	7.22881869	5.81E-29	5.26E-28	Up
Unigene84580_All	921	0.01	1.5	7.22881869	1.09E-06	3.91E-06	Up
Unigene80049_All	851	0.01	1.5	7.22881869	3.17E-06	1.09E-05	Up
Unigene79632_All	690	0.01	1.49	7.21916852	4.58E-05	0.000141576	Up
CL17167.Contig1_All	622	0.01	1.49	7.21916852	0.000133334	0.000390111	Up
Unigene33285_All	858	0.01	1.49	7.21916852	3.17E-06	1.09E-05	Up
Unigene78922_All	1564	0.01	1.49	7.21916852	4.25E-11	2.03E-10	Up
CL662.Contig6_All	2596	0.01	1.49	7.21916852	4.66E-18	3.01E-17	Up
CL282.Contig40_All	1556	0.01	1.49	7.21916852	7.26E-11	3.43E-10	Up
CL12688.Contig2_All	1497	0.01	1.49	7.21916852	1.24E-10	5.78E-10	Up
Unigene77435_All	792	0.01	1.49	7.21916852	9.22E-06	3.04E-05	Up
Unigene79217_All	1960	0.01	1.49	7.21916852	6.99E-14	3.83E-13	Up
Unigene77820_All	623	0.01	1.49	7.21916852	0.000133334	0.000389735	Up
CL7737.Contig1_All	779	0.01	1.49	7.21916852	1.57E-05	5.09E-05	Up
Unigene85161_All	1290	0.01	1.49	7.21916852	3.05E-09	1.31E-08	Up
Unigene79633_All	1462	0.01	1.49	7.21916852	2.11E-10	9.73E-10	Up
CL7239.Contig3_All	1952	1.36	202.29	7.216674542	0	0	Up
CL15272.Contig3_All	567	0.98	145.69	7.215904391	0	0	Up
Unigene79714_All	1303	0.01	1.48	7.209453366	3.05E-09	1.31E-08	Up
CL1721.Contig34_All	4197	0.01	1.48	7.209453366	5.81E-29	5.26E-28	Up
Unigene35961_All	3921	0.01	1.48	7.209453366	2.45E-27	2.11E-26	Up
CL11785.Contig1_All	593	0.01	1.48	7.209453366	0.000227482	0.000648696	Up
Unigene81440_All	696	0.01	1.48	7.209453366	4.58E-05	0.000141503	Up
CL20545.Contig8_All	1005	0.01	1.48	7.209453366	3.74E-07	1.40E-06	Up
Unigene76875_All	897	0.01	1.48	7.209453366	1.86E-06	6.53E-06	Up
CL18700.Contig1_All	1163	0.01	1.48	7.209453366	4.41E-08	1.76E-07	Up
Unigene35932_All	932	0.01	1.48	7.209453366	1.09E-06	3.91E-06	Up
Unigene81439_All	1032	0.01	1.48	7.209453366	2.19E-07	8.33E-07	Up
CL4779.Contig3_All	962	0.01	1.48	7.209453366	6.38E-07	2.33E-06	Up
CL120.Contig4_All	2032	0.1	14.78	7.207502459	3.29E-128	1.09E-126	Up
CL556.Contig4_All	2366	0.44	64.7	7.200118378	0	0	Up
Unigene83785_All	968	0.01	1.47	7.199672345	6.38E-07	2.33E-06	Up
Unigene77596_All	697	0.01	1.47	7.199672345	4.58E-05	0.000141567	Up
Unigene79234_All	631	0.01	1.47	7.199672345	0.000133334	0.000390191	Up
CL9770.Contig5_All	700	0.01	1.47	7.199672345	4.58E-05	0.000141518	Up
Unigene78489_All	667	0.01	1.47	7.199672345	7.82E-05	0.000235253	Up
Unigene80075_All	799	0.01	1.47	7.199672345	9.22E-06	3.04E-05	Up
CL16901.Contig1_All	692	0.01	1.47	7.199672345	7.82E-05	0.000235164	Up
CL20324.Contig5_All	2696	0.01	1.47	7.199672345	1.60E-18	1.05E-17	Up
Unigene80083_All	736	0.01	1.46	7.189824559	2.68E-05	8.49E-05	Up
CL13496.Contig1_All	699	0.01	1.46	7.189824559	7.82E-05	0.000235362	Up
CL9560.Contig1_All	1377	0.01	1.46	7.189824559	1.79E-09	7.79E-09	Up
CL15353.Contig1_All	1157	0.05	7.29	7.187846909	3.54E-36	3.80E-35	Up
CL13998.Contig2_All	729	0.08	11.61	7.181152257	2.93E-35	3.08E-34	Up
Unigene78923_All	986	0.01	1.45	7.17990909	6.38E-07	2.33E-06	Up
CL1038.Contig2_All	740	0.01	1.45	7.17990909	4.58E-05	0.000141475	Up
CL14820.Contig7_All	1370	0.01	1.45	7.17990909	1.79E-09	7.79E-09	Up
Unigene79574_All	1227	0.01	1.45	7.17990909	1.52E-08	6.24E-08	Up
Unigene85354_All	848	0.01	1.45	7.17990909	5.41E-06	1.82E-05	Up
Unigene6229_All	631	0.01	1.45	7.17990909	0.000227482	0.000647829	Up
Unigene81215_All	742	0.01	1.45	7.17990909	2.68E-05	8.49E-05	Up
Unigene83867_All	951	0.01	1.45	7.17990909	1.09E-06	3.91E-06	Up
Unigene81090_All	809	0.01	1.45	7.17990909	9.22E-06	3.04E-05	Up
Unigene77624_All	706	0.01	1.45	7.17990909	4.58E-05	0.000141332	Up
CL5731.Contig2_All	438	1.97	284.92	7.176217455	0	0	Up
Unigene99026_All	607	0.01	1.44	7.169925001	0.000227482	0.000648839	Up
Unigene85171_All	610	0.01	1.44	7.169925001	0.000227482	0.000648463	Up
CL3851.Contig1_All	989	0.01	1.44	7.169925001	6.38E-07	2.33E-06	Up
CL1311.Contig4_All	610	0.01	1.44	7.169925001	0.000227482	0.000648321	Up
CL7781.Contig4_All	655	0.01	1.44	7.169925001	0.000133334	0.000390031	Up
Unigene81155_All	679	0.01	1.44	7.169925001	7.82E-05	0.000235099	Up
Unigene82473_All	817	0.01	1.44	7.169925001	9.22E-06	3.04E-05	Up
Unigene31792_All	1097	0.01	1.44	7.169925001	1.28E-07	4.96E-07	Up
CL6903.Contig2_All	1489	1.06	152.14	7.165191435	0	0	Up
Unigene78083_All	611	0.01	1.43	7.159871337	0.000227482	0.000648761	Up
Unigene82111_All	646	0.01	1.43	7.159871337	0.000133334	0.000390199	Up
Unigene47341_All	715	0.01	1.43	7.159871337	4.58E-05	0.000141472	Up
Unigene85866_All	648	0.01	1.43	7.159871337	0.000133334	0.000389703	Up
Unigene78955_All	612	0.01	1.43	7.159871337	0.000227482	0.00064748	Up
CL15311.Contig1_All	684	0.01	1.43	7.159871337	7.82E-05	0.00023503	Up
Unigene36873_All	759	0.01	1.42	7.14974712	2.68E-05	8.50E-05	Up
CL10327.Contig1_All	625	0.01	1.42	7.14974712	0.000227482	0.00064867	Up
Unigene10310_All	5480	0.02	2.84	7.14974712	2.01E-68	3.70E-67	Up
CL11.Contig6_All	1933	0.01	1.42	7.14974712	5.93E-13	3.11E-12	Up
CL19307.Contig2_All	2485	0.01	1.42	7.14974712	1.15E-16	7.04E-16	Up
CL16475.Contig2_All	723	0.01	1.42	7.14974712	7.82E-05	0.000235203	Up
Unigene85208_All	865	0.01	1.42	7.14974712	5.41E-06	1.82E-05	Up
Unigene85943_All	1214	0.01	1.42	7.14974712	2.59E-08	1.05E-07	Up
Unigene35975_All	1211	0.01	1.42	7.14974712	2.59E-08	1.05E-07	Up
CL4811.Contig2_All	1270	0.01	1.42	7.14974712	1.52E-08	6.24E-08	Up
Unigene81200_All	721	0.01	1.42	7.14974712	4.58E-05	0.000141329	Up
Unigene51003_All	790	0.01	1.42	7.14974712	1.57E-05	5.08E-05	Up
CL8145.Contig3_All	721	0.45	63.77	7.14680907	7.00E-186	3.34E-184	Up
Unigene42761_All	1152	0.09	12.73	7.144091702	8.85E-62	1.48E-60	Up
Unigene98949_All	547	1.46	206.23	7.142142036	0	0	Up
Unigene85361_All	869	0.01	1.41	7.139551352	5.41E-06	1.83E-05	Up
Unigene83985_All	1400	0.01	1.41	7.139551352	1.79E-09	7.79E-09	Up
CL18590.Contig2_All	690	0.01	1.41	7.139551352	7.82E-05	0.000235427	Up
Unigene80084_All	1365	0.01	1.41	7.139551352	3.05E-09	1.31E-08	Up
Unigene82663_All	1152	0.01	1.41	7.139551352	7.53E-08	2.96E-07	Up
Unigene29391_All	1736	0.01	1.41	7.139551352	1.46E-11	7.18E-11	Up
Unigene85130_All	1680	0.01	1.41	7.139551352	2.49E-11	1.21E-10	Up
CL19340.Contig3_All	1020	0.01	1.4	7.129283017	6.38E-07	2.33E-06	Up
Unigene81578_All	1443	0.01	1.4	7.129283017	1.05E-09	4.64E-09	Up
Unigene6859_All	1415	0.01	1.4	7.129283017	1.79E-09	7.79E-09	Up
CL17199.Contig15_All	1930	0.01	1.4	7.129283017	1.01E-12	5.25E-12	Up
Unigene84914_All	769	0.01	1.4	7.129283017	2.68E-05	8.49E-05	Up
Unigene25960_All	2201	0.01	1.4	7.129283017	1.41E-14	7.93E-14	Up
Unigene84623_All	1199	0.01	1.4	7.129283017	4.41E-08	1.76E-07	Up
CL16649.Contig1_All	769	0.01	1.4	7.129283017	2.68E-05	8.49E-05	Up
Unigene85172_All	1050	0.01	1.4	7.129283017	3.74E-07	1.39E-06	Up
Unigene79147_All	698	0.01	1.4	7.129283017	7.82E-05	0.000235198	Up
Unigene81257_All	625	0.01	1.4	7.129283017	0.000227482	0.0006477	Up
CL6822.Contig3_All	362	0.16	22.38	7.127994321	6.60E-31	6.26E-30	Up
Unigene47350_All	352	0.17	23.75	7.126248957	8.01E-32	7.77E-31	Up
CL16515.Contig2_All	1120	0.47	65.38	7.12004481	1.80E-303	1.45E-301	Up
Unigene81683_All	842	0.01	1.39	7.118941073	9.22E-06	3.05E-05	Up
CL7737.Contig2_All	823	0.01	1.39	7.118941073	1.57E-05	5.09E-05	Up
CL13638.Contig1_All	664	0.01	1.39	7.118941073	0.000133334	0.000389592	Up
Unigene22006_All	1912	1.06	147.22	7.117765601	0	0	Up
CL19155.Contig1_All	973	0.16	22.16	7.113742166	2.14E-89	5.06E-88	Up
CL447.Contig2_All	1045	0.15	20.75	7.112005026	4.39E-90	1.05E-88	Up
CL2870.Contig5_All	1615	0.13	17.97	7.110934975	1.03E-122	3.29E-121	Up
CL1361.Contig12_All	1428	0.01	1.38	7.108524457	1.79E-09	7.79E-09	Up
Unigene40101_All	776	0.01	1.38	7.108524457	2.68E-05	8.49E-05	Up
Unigene173_All	1511	0.01	1.38	7.108524457	6.15E-10	2.76E-09	Up
CL20573.Contig12_All	951	0.01	1.38	7.108524457	3.17E-06	1.09E-05	Up
Unigene78241_All	993	0.01	1.38	7.108524457	1.09E-06	3.91E-06	Up
Unigene82480_All	851	0.01	1.38	7.108524457	9.22E-06	3.04E-05	Up
Unigene80671_All	706	0.01	1.38	7.108524457	7.82E-05	0.000235293	Up
Unigene50487_All	1177	0.01	1.38	7.108524457	7.53E-08	2.96E-07	Up
Unigene84415_All	704	0.01	1.38	7.108524457	7.82E-05	0.000235079	Up
CL20143.Contig2_All	867	0.01	1.37	7.098032083	9.22E-06	3.05E-05	Up
Unigene59108_All	876	0.01	1.37	7.098032083	9.22E-06	3.05E-05	Up
CL13608.Contig6_All	1538	0.01	1.37	7.098032083	6.15E-10	2.76E-09	Up
CL18946.Contig1_All	973	0.01	1.37	7.098032083	1.86E-06	6.53E-06	Up
Unigene78986_All	817	0.01	1.37	7.098032083	1.57E-05	5.09E-05	Up
[truncated: 38,480 more rows]
