# Supplementary material for: Comparative Transcriptome Analysis of Waterlogging-Sensitive and Waterlogging-Tolerant Chrysanthemum morifolium Cultivars under Waterlogging Stress and Reoxygenation Conditions
Source: Int J Mol Sci. 2018 May 14;19(5):1455. doi: 10.3390/ijms19051455 (PMC5983694; doi:10.3390/ijms19051455)
Supplement: Supplementary file 1 [file ijms-19-01455-s001.zip › ijms-299114-sup/S4.xls]

Unigene	Length	XCK 12 h+2 h-Expression	XW 12 h+2 h-Expression	log2FoldChange(XW 12 h+2 h/XCK 12 h+2 h)	Pvalue	FDR	Up/Down-Regulation(XW 12 h+2 h/XCK 12 h+2 h)
CL14194.Contig2_All	508	0.01	264.71	14.69212508	0	0	Up
CL14194.Contig3_All	628	0.01	213.92	14.38478375	0	0	Up
CL14194.Contig4_All	918	0.01	134.44	13.71467483	0	0	Up
CL7613.Contig2_All	521	0.01	105.15	13.36016123	7.78E-197	2.07E-195	Up
CL19920.Contig1_All	685	0.01	66.9	12.7077905	9.53E-169	2.13E-167	Up
CL12504.Contig3_All	1418	0.01	66.53	12.69978932	0	0	Up
CL8146.Contig3_All	509	0.01	58.77	12.52086418	1.41E-107	1.92E-106	Up
CL12504.Contig2_All	1717	0.01	58.64	12.51766939	0	0	Up
CL20783.Contig20_All	247	0.01	58.44	12.51274046	1.29E-46	8.44E-46	Up
CL17939.Contig1_All	636	0.01	57.86	12.49835061	7.82E-135	1.36E-133	Up
CL15762.Contig2_All	566	0.01	53.34	12.38100211	1.17E-109	1.63E-108	Up
CL2835.Contig1_All	472	0.29	1425.88	12.26351205	0	0	Up
CL11154.Contig2_All	1130	0.01	47.8	12.2227949	9.65E-205	2.69E-203	Up
CL4387.Contig5_All	544	0.01	45.18	12.14146856	4.64E-89	5.25E-88	Up
Unigene99621_All	348	0.01	44.08	12.10590851	7.40E-53	5.33E-52	Up
CL27.Contig10_All	874	0.01	40.9	11.99788513	5.31E-134	9.13E-133	Up
CL1342.Contig2_All	706	0.01	36.86	11.84784036	2.42E-96	2.96E-95	Up
CL3810.Contig1_All	417	0.01	35.85	11.8077574	7.40E-53	5.33E-52	Up
Unigene49869_All	559	0.01	35.79	11.80534083	7.86E-73	7.43E-72	Up
Unigene24480_All	4194	0.01	35.21	11.78176951	0	0	Up
CL8907.Contig1_All	620	0.01	33.47	11.70865284	3.69E-76	3.62E-75	Up
CL13859.Contig9_All	203	0.01	31.44	11.6183855	5.54E-20	2.09E-19	Up
Unigene18867_All	423	0.01	28.64	11.48381578	7.19E-43	4.41E-42	Up
Unigene13841_All	313	0.01	26.43	11.36796071	2.63E-28	1.22E-27	Up
CL902.Contig4_All	853	0.01	26.35	11.36358725	2.83E-84	3.05E-83	Up
Unigene38389_All	682	0.01	25.69	11.32699117	6.34E-65	5.42E-64	Up
CL2835.Contig6_All	656	1.12	2798.04	11.28670214	0	0	Up
CL12607.Contig1_All	430	0.01	24.97	11.28598011	2.72E-38	1.54E-37	Up
Unigene43689_All	287	0.01	23.79	11.21613956	4.19E-23	1.72E-22	Up
Unigene56835_All	463	0.01	21.46	11.06743436	8.52E-36	4.62E-35	Up
Unigene24666_All	321	0.01	21.22	11.05120894	1.61E-23	6.67E-23	Up
CL18831.Contig2_All	818	0.01	21.12	11.04439412	1.02E-64	8.73E-64	Up
CL1342.Contig3_All	495	0.01	20.77	11.0202855	2.98E-37	1.66E-36	Up
CL8068.Contig2_All	760	0.01	20.27	10.98513037	1.96E-57	1.51E-56	Up
CL6465.Contig1_All	793	0.01	20.06	10.97010589	1.63E-59	1.29E-58	Up
CL6186.Contig3_All	589	0.01	19.99	10.96506276	2.76E-43	1.70E-42	Up
CL18657.Contig1_All	302	0.01	19.93	10.96072599	1.32E-20	5.05E-20	Up
CL15517.Contig1_All	264	0.01	19.49	10.92851838	2.81E-17	9.80E-17	Up
CL16685.Contig1_All	414	0.01	18.74	10.87190524	1.11E-27	5.07E-27	Up
CL9264.Contig1_All	452	0.01	18.4	10.84549005	5.71E-30	2.75E-29	Up
CL1068.Contig2_All	427	0.14	250.57	10.80557115	0	0	Up
Unigene36555_All	642	0.01	16.95	10.72706956	2.26E-40	1.33E-39	Up
Unigene39890_All	565	0.01	16.92	10.72451385	3.59E-35	1.92E-34	Up
Unigene100512_All	422	0.01	16.91	10.72366094	1.34E-25	5.84E-25	Up
Unigene48410_All	375	0.01	16.91	10.72366094	2.85E-22	1.15E-21	Up
CL15782.Contig1_All	313	0.01	16.88	10.72109919	4.13E-18	1.48E-17	Up
Unigene24200_All	1239	0.01	16.72	10.70735913	4.50E-79	4.57E-78	Up
Unigene54224_All	300	0.01	16.51	10.6891244	4.53E-17	1.57E-16	Up
Unigene54229_All	438	0.01	15.81	10.62662165	5.62E-25	2.42E-24	Up
CL2835.Contig3_All	560	0.98	1547.92	10.62526154	0	0	Up
Unigene34583_All	351	0.01	15.65	10.61194694	2.33E-19	8.66E-19	Up
CL17753.Contig1_All	352	0.01	15.42	10.59058705	3.76E-19	1.39E-18	Up
Unigene36223_All	498	0.01	15.34	10.58308277	6.87E-28	3.16E-27	Up
CL599.Contig2_All	1513	0.01	14.82	10.53332973	2.35E-86	2.59E-85	Up
Unigene99344_All	274	0.01	14.44	10.49585503	1.56E-13	4.81E-13	Up
CL8402.Contig1_All	528	0.01	14.26	10.47775827	1.79E-27	8.16E-27	Up
CL8402.Contig2_All	457	0.01	14	10.45121111	4.19E-23	1.72E-22	Up
CL18831.Contig4_All	736	0.01	13.47	10.39553414	4.81E-37	2.67E-36	Up
Unigene88017_All	232	0.01	13.42	10.39016896	2.06E-10	5.59E-10	Up
CL1068.Contig3_All	552	0.49	656.64	10.38810517	0	0	Up
CL7161.Contig2_All	387	0.01	13.37	10.38478375	1.58E-18	5.74E-18	Up
Unigene41446_All	623	0.01	13.16	10.36194377	2.19E-30	1.07E-29	Up
CL20624.Contig1_All	323	0.01	12.93	10.33650656	1.42E-14	4.53E-14	Up
CL11050.Contig1_All	801	0.01	12.74	10.31514956	1.68E-38	9.57E-38	Up
CL6404.Contig1_All	952	0.01	12.3	10.2644426	2.51E-44	1.58E-43	Up
Unigene15580_All	743	0.01	12.21	10.25384748	3.94E-34	2.07E-33	Up
CL15782.Contig2_All	539	0.01	12.14	10.24555271	3.82E-24	1.61E-23	Up
Unigene36694_All	399	0.01	12.01	10.23002044	2.81E-17	9.80E-17	Up
Unigene2233_All	788	0.01	11.75	10.19844504	5.79E-35	3.09E-34	Up
Unigene34720_All	355	0.01	11.75	10.19844504	8.81E-15	2.83E-14	Up
Unigene99074_All	208	0.01	11.47	10.16364968	6.47E-08	1.55E-07	Up
Unigene57056_All	542	0.01	11.31	10.14338321	1.09E-22	4.43E-22	Up
CL2835.Contig5_All	592	0.63	709.83	10.13790601	0	0	Up
CL17609.Contig1_All	392	0.01	11.22	10.13185696	8.03E-16	2.67E-15	Up
CL9025.Contig3_All	2333	0.01	11.11	10.1176431	1.04E-100	1.32E-99	Up
Unigene32805_All	752	0.01	11.01	10.10459875	3.22E-31	1.59E-30	Up
CL7613.Contig1_All	475	0.12	131.96	10.10285056	1.93E-220	5.90E-219	Up
CL12504.Contig4_All	1404	0.34	372.33	10.0968314	0	0	Up
CL2652.Contig2_All	873	0.01	10.86	10.08480839	5.28E-36	2.87E-35	Up
CL8900.Contig1_All	435	0.01	10.83	10.08081753	4.53E-17	1.57E-16	Up
CL11481.Contig2_All	881	0.01	10.69	10.06204614	8.52E-36	4.62E-35	Up
CL2835.Contig2_All	439	0.6	641.38	10.06200115	0	0	Up
Unigene55247_All	390	0.01	10.63	10.05392588	5.45E-15	1.76E-14	Up
CL19282.Contig4_All	412	0.01	10.56	10.04439412	1.30E-15	4.29E-15	Up
Unigene49897_All	530	0.01	10.5	10.03617361	1.32E-20	5.05E-20	Up
Unigene32554_All	289	0.01	10.49	10.03479896	1.28E-10	3.50E-10	Up
Unigene48253_All	350	0.01	10.29	10.00702727	6.57E-13	1.97E-12	Up
CL14575.Contig4_All	1033	0.01	10.2	9.994353437	3.64E-40	2.13E-39	Up
Unigene34983_All	884	0.01	10.13	9.984418459	6.35E-34	3.32E-33	Up
CL4387.Contig1_All	717	0.01	10.05	9.972979786	4.67E-27	2.11E-26	Up
Unigene99710_All	252	0.01	10.05	9.972979786	9.52E-09	2.38E-08	Up
CL6803.Contig1_All	226	0.01	10.03	9.970105891	1.04E-07	2.49E-07	Up
Unigene50335_All	272	0.01	9.87	9.946906274	2.26E-09	5.87E-09	Up
Unigene1123_All	273	0.01	9.82	9.939579214	2.26E-09	5.87E-09	Up
CL19302.Contig18_All	386	0.01	9.8	9.936637939	1.56E-13	4.81E-13	Up
CL8900.Contig2_All	492	0.01	9.79	9.93516505	1.08E-17	3.80E-17	Up
Unigene2966_All	361	0.01	9.76	9.930737338	1.06E-12	3.17E-12	Up
Unigene43670_All	295	0.01	9.59	9.905387005	5.37E-10	1.43E-09	Up
Unigene50507_All	386	0.01	9.51	9.893301531	2.52E-13	7.67E-13	Up
Unigene1694_All	504	0.01	9.48	9.888743249	1.08E-17	3.80E-17	Up
CL15333.Contig1_All	1457	0.06	56.66	9.883152386	0	0	Up
CL12504.Contig1_All	934	0.35	324.87	9.858291887	0	0	Up
Unigene103888_All	208	0.01	9.28	9.857980995	1.85E-06	4.10E-06	Up
CL12345.Contig1_All	516	0.01	9.04	9.820178962	2.81E-17	9.80E-17	Up
CL17216.Contig11_All	606	0.01	8.86	9.791162889	5.54E-20	2.09E-19	Up
CL7466.Contig2_All	486	0.01	8.64	9.754887502	2.09E-15	6.85E-15	Up
Unigene53416_All	456	0.01	8.53	9.736401931	2.30E-14	7.29E-14	Up
CL13305.Contig2_All	1192	0.01	8.5	9.731319031	6.45E-39	3.70E-38	Up
Unigene27723_All	458	0.01	8.3	9.696967526	5.98E-14	1.87E-13	Up
CL17939.Contig4_All	1202	0.04	33.19	9.696532914	3.05E-149	5.92E-148	Up
CL1144.Contig4_All	200	0.01	8.27	9.691743519	1.26E-05	2.63E-05	Up
CL15762.Contig3_All	612	0.01	8.25	9.688250309	6.07E-19	2.23E-18	Up
CL6654.Contig1_All	1575	0.01	8.13	9.667111542	1.58E-49	1.08E-48	Up
CL16999.Contig2_All	604	0.01	8.13	9.667111542	2.56E-18	9.20E-18	Up
Unigene99278_All	203	0.01	8.11	9.663558104	1.26E-05	2.63E-05	Up
CL1068.Contig5_All	771	0.6	485.96	9.661659353	0	0	Up
Unigene29005_All	3077	0.01	8.04	9.651051691	9.30E-97	1.14E-95	Up
Unigene50441_All	375	0.01	7.9	9.625708843	7.91E-11	2.18E-10	Up
Unigene36797_All	336	0.01	7.87	9.620219826	1.40E-09	3.66E-09	Up
Unigene40280_All	800	0.01	7.78	9.603626345	9.96E-24	4.15E-23	Up
Unigene37780_All	251	0.01	7.77	9.601770788	7.10E-07	1.61E-06	Up
CL8112.Contig1_All	355	0.01	7.72	9.592457037	5.37E-10	1.43E-09	Up
Unigene33080_All	225	0.01	7.71	9.59058705	4.82E-06	1.04E-05	Up
Unigene99263_All	342	0.01	7.71	9.59058705	1.40E-09	3.66E-09	Up
Unigene33272_All	2415	0.01	7.68	9.584962501	2.05E-72	1.93E-71	Up
Unigene6979_All	318	0.01	7.61	9.571752644	1.54E-08	3.83E-08	Up
Unigene6740_All	311	0.01	7.61	9.571752644	1.54E-08	3.83E-08	Up
CL8875.Contig2_All	1001	0.01	7.6	9.569855608	3.88E-29	1.84E-28	Up
Unigene47048_All	319	0.01	7.58	9.566054038	9.52E-09	2.38E-08	Up
Unigene53436_All	400	0.01	7.49	9.548821908	4.90E-11	1.37E-10	Up
Unigene9191_All	272	0.01	7.48	9.54689446	4.40E-07	1.00E-06	Up
CL7082.Contig1_All	573	0.01	7.43	9.537218401	4.97E-16	1.67E-15	Up
CL13576.Contig2_All	225	0.01	7.42	9.535275377	7.79E-06	1.65E-05	Up
CL5640.Contig1_All	774	0.01	7.37	9.525520809	1.20E-21	4.73E-21	Up
CL6404.Contig2_All	600	0.01	7.36	9.523561956	1.18E-16	4.03E-16	Up
Unigene44213_All	376	0.01	7.23	9.497851837	5.37E-10	1.43E-09	Up
CL9709.Contig3_All	708	0.32	231.25	9.497165745	0	0	Up
Unigene99505_All	335	0.01	7.16	9.483815777	9.52E-09	2.38E-08	Up
CL1166.Contig2_All	609	0.01	7.15	9.481799432	1.91E-16	6.48E-16	Up
Unigene34621_All	247	0.01	7.13	9.477758266	2.99E-06	6.49E-06	Up
Unigene99820_All	396	0.01	7.12	9.475733431	2.06E-10	5.59E-10	Up
CL15762.Contig1_All	564	0.01	7.11	9.47370575	5.45E-15	1.76E-14	Up
CL20517.Contig3_All	737	2.87	2038.8	9.472453806	0	0	Up
CL7714.Contig1_All	1575	0.03	21.18	9.463524373	5.18E-126	8.30E-125	Up
CL13877.Contig2_All	441	0.01	7.03	9.457380879	1.88E-11	5.35E-11	Up
Unigene56934_All	296	0.01	7.01	9.453270634	1.69E-07	3.95E-07	Up
Unigene11695_All	541	0.01	6.95	9.440869168	3.71E-14	1.17E-13	Up
Unigene55141_All	420	0.01	6.94	9.438791853	7.91E-11	2.18E-10	Up
Unigene98955_All	230	0.01	6.93	9.436711542	1.26E-05	2.63E-05	Up
CL1068.Contig4_All	553	0.31	214.79	9.436442896	0	0	Up
Unigene99399_All	200	0.01	6.89	9.428360173	8.55E-05	0.000168071	Up
Unigene11465_All	515	0.01	6.84	9.417852515	4.07E-13	1.23E-12	Up
CL17939.Contig2_All	702	0.08	54.34	9.40779885	1.87E-138	3.33E-137	Up
Unigene30273_All	595	0.01	6.78	9.405141463	3.38E-15	1.10E-14	Up
Unigene99675_All	530	0.01	6.67	9.381542951	2.52E-13	7.67E-13	Up
Unigene55007_All	413	0.01	6.64	9.375039431	3.33E-10	8.98E-10	Up
CL15786.Contig2_All	645	0.01	6.62	9.370687407	3.08E-16	1.04E-15	Up
Unigene43120_All	272	0.01	6.58	9.361943774	1.85E-06	4.10E-06	Up
Unigene57849_All	264	0.01	6.58	9.361943774	2.99E-06	6.49E-06	Up
CL11397.Contig2_All	449	0.01	6.56	9.357552005	7.91E-11	2.18E-10	Up
CL11154.Contig4_All	917	0.41	268.54	9.355297374	0	0	Up
Unigene13366_All	672	0.01	6.46	9.335390355	1.91E-16	6.48E-16	Up
Unigene280_All	472	0.01	6.46	9.335390355	1.88E-11	5.35E-11	Up
CL4610.Contig1_All	397	0.01	6.37	9.315149562	2.26E-09	5.87E-09	Up
CL6892.Contig2_All	787	0.01	6.35	9.310612782	3.76E-19	1.39E-18	Up
Unigene884_All	1016	0.01	6.31	9.301496195	9.07E-25	3.89E-24	Up
CL17753.Contig3_All	257	0.01	6.29	9.296916207	7.79E-06	1.65E-05	Up
CL17148.Contig1_All	333	0.01	6.28	9.294620749	1.04E-07	2.49E-07	Up
Unigene24205_All	763	0.01	6.28	9.294620749	2.56E-18	9.20E-18	Up
Unigene58453_All	233	0.01	6.25	9.28771238	3.28E-05	6.66E-05	Up
CL8907.Contig3_All	2962	0.01	6.22	9.28077077	3.31E-72	3.11E-71	Up
Unigene43262_All	353	0.01	6.22	9.28077077	4.01E-08	9.78E-08	Up
CL17543.Contig1_All	682	0.01	6.21	9.278449458	4.97E-16	1.67E-15	Up
Unigene99348_All	312	0.01	6.18	9.271463028	4.40E-07	1.01E-06	Up
CL2428.Contig2_All	1413	0.01	6.17	9.269126679	1.03E-33	5.34E-33	Up
CL5214.Contig1_All	2240	0.01	6.15	9.2644426	6.75E-54	4.94E-53	Up
Unigene41379_All	460	0.01	6.14	9.262094845	1.28E-10	3.50E-10	Up
Unigene43347_All	297	0.01	6.13	9.259743264	1.15E-06	2.56E-06	Up
CL20464.Contig6_All	400	0.01	6.03	9.236014192	5.90E-09	1.50E-08	Up
CL14383.Contig1_All	390	0.01	6.01	9.231221181	9.52E-09	2.38E-08	Up
Unigene1561_All	331	0.01	5.96	9.21916852	2.72E-07	6.34E-07	Up
CL15834.Contig4_All	394	0.01	5.94	9.214319121	9.52E-09	2.38E-08	Up
CL9025.Contig4_All	2961	0.01	5.91	9.20701432	1.84E-68	1.65E-67	Up
Unigene30962_All	493	0.01	5.9	9.204571144	7.91E-11	2.18E-10	Up
Unigene25906_All	649	0.01	5.88	9.199672345	1.42E-14	4.53E-14	Up
Unigene54707_All	460	0.01	5.88	9.199672345	5.37E-10	1.43E-09	Up
CL14482.Contig3_All	1922	0.88	515.61	9.194561005	0	0	Up
CL1197.Contig2_All	1180	0.05	29.17	9.188341576	1.68E-128	2.76E-127	Up
CL468.Contig2_All	883	0.01	5.79	9.177419538	1.44E-19	5.38E-19	Up
Unigene99614_All	339	0.01	5.79	9.177419538	2.72E-07	6.34E-07	Up
Unigene22245_All	503	0.01	5.79	9.177419538	4.90E-11	1.37E-10	Up
Unigene99945_All	367	0.01	5.78	9.174925683	6.47E-08	1.55E-07	Up
Unigene99209_All	212	0.01	5.76	9.169925001	0.00022277	0.000422422	Up
Unigene5179_All	286	0.01	5.75	9.167418146	4.82E-06	1.04E-05	Up
CL1955.Contig2_All	215	0.01	5.73	9.162391329	0.00022277	0.000422501	Up
Unigene10833_All	342	0.01	5.73	9.162391329	2.72E-07	6.34E-07	Up
CL1245.Contig18_All	364	0.01	5.71	9.157346935	1.04E-07	2.49E-07	Up
CL94.Contig7_All	261	0.01	5.69	9.152284842	2.03E-05	4.16E-05	Up
Unigene99450_All	336	0.01	5.67	9.147204925	4.40E-07	1.00E-06	Up
CL494.Contig2_All	1304	0.01	5.66	9.144658243	1.01E-28	4.74E-28	Up
Unigene19352_All	1991	0.01	5.66	9.144658243	6.55E-44	4.08E-43	Up
Unigene39956_All	339	0.01	5.61	9.131856961	4.40E-07	1.01E-06	Up
Unigene99688_All	305	0.01	5.53	9.11113567	2.99E-06	6.49E-06	Up
CL15936.Contig2_All	540	0.01	5.46	9.092757141	3.03E-11	8.53E-11	Up
Unigene99237_All	609	0.01	5.45	9.09011242	1.06E-12	3.17E-12	Up
Unigene98930_All	342	0.01	5.44	9.087462841	7.10E-07	1.61E-06	Up
Unigene7711_All	851	0.01	5.43	9.084808388	1.08E-17	3.80E-17	Up
CL1342.Contig1_All	498	0.01	5.37	9.068778278	5.37E-10	1.43E-09	Up
Unigene99718_All	237	0.01	5.28	9.044394119	0.000137973	0.000264092	Up
Unigene99963_All	268	0.01	5.26	9.038918989	3.28E-05	6.66E-05	Up
CL7891.Contig4_All	253	0.01	5.25	9.036173613	8.55E-05	0.000168094	Up
Unigene33740_All	480	0.01	5.25	9.036173613	1.40E-09	3.66E-09	Up
Unigene34811_All	503	0.01	5.21	9.025139562	5.37E-10	1.43E-09	Up
Unigene41082_All	403	0.01	5.2	9.022367813	6.47E-08	1.55E-07	Up
CL2178.Contig4_All	1420	0.01	5.15	9.008428622	1.63E-28	7.61E-28	Up
Unigene47041_All	815	0.01	5.15	9.008428622	3.08E-16	1.04E-15	Up
Unigene33000_All	1135	0.01	5.14	9.005624549	1.09E-22	4.43E-22	Up
CL692.Contig1_All	376	0.01	5.14	9.005624549	2.72E-07	6.34E-07	Up
Unigene37598_All	839	0.01	5.13	9.002815016	1.18E-16	4.03E-16	Up
Unigene99463_All	253	0.01	5.13	9.002815016	8.55E-05	0.00016803	Up
Unigene45410_All	578	0.01	5.12	9	3.03E-11	8.53E-11	Up
Unigene57873_All	471	0.01	5.11	8.997179481	3.65E-09	9.35E-09	Up
Unigene5365_All	796	0.01	5.04	8.977279923	2.09E-15	6.85E-15	Up
CL13880.Contig2_All	679	0.01	5.01	8.968666793	4.07E-13	1.23E-12	Up
CL1933.Contig7_All	886	0.01	5	8.965784285	4.53E-17	1.57E-16	Up
Unigene99514_All	956	0.01	4.99	8.962896005	1.58E-18	5.74E-18	Up
Unigene51784_All	610	0.01	4.98	8.960001932	1.16E-11	3.33E-11	Up
CL13623.Contig1_All	345	0.01	4.97	8.957102042	1.85E-06	4.09E-06	Up
Unigene99637_All	484	0.01	4.96	8.95419631	3.65E-09	9.35E-09	Up
CL4387.Contig4_All	551	0.01	4.96	8.95419631	2.06E-10	5.59E-10	Up
Unigene7149_All	367	0.01	4.96	8.95419631	7.10E-07	1.61E-06	Up
Unigene37875_All	368	0.01	4.94	8.948367232	7.10E-07	1.61E-06	Up
Unigene20214_All	1266	0.01	4.93	8.945443836	2.37E-24	1.00E-23	Up
Unigene6059_All	401	0.01	4.93	8.945443836	1.69E-07	3.95E-07	Up
CL4966.Contig5_All	505	0.01	4.92	8.942514505	2.26E-09	5.87E-09	Up
CL11154.Contig3_All	1194	0.48	236.12	8.942270126	0	0	Up
Unigene28469_All	864	0.01	4.91	8.939579214	1.91E-16	6.48E-16	Up
Unigene32408_All	241	0.01	4.9	8.936637939	0.00022277	0.000422385	Up
Unigene47784_All	232	0.01	4.85	8.921840937	0.000359682	0.000662731	Up
CL20517.Contig1_All	850	3.26	1578.03	8.919036953	0	0	Up
CL2941.Contig4_All	880	0.01	4.81	8.909893084	1.91E-16	6.48E-16	Up
CL18148.Contig1_All	267	0.01	4.81	8.909893084	8.55E-05	0.000168041	Up
CL18421.Contig1_All	290	0.01	4.79	8.903881846	3.28E-05	6.66E-05	Up
Unigene99086_All	764	0.01	4.78	8.900866808	3.71E-14	1.17E-13	Up
Unigene99876_All	458	0.01	4.76	8.894817763	2.48E-08	6.08E-08	Up
CL14062.Contig1_All	922	0.01	4.76	8.894817763	4.53E-17	1.57E-16	Up
Unigene28063_All	362	0.01	4.76	8.894817763	1.85E-06	4.09E-06	Up
Unigene99839_All	259	0.01	4.74	8.888743249	0.000137973	0.000264157	Up
CL18192.Contig2_All	415	0.01	4.74	8.888743249	1.69E-07	3.95E-07	Up
CL2248.Contig3_All	371	0.01	4.73	8.885696373	1.15E-06	2.56E-06	Up
CL17418.Contig5_All	888	0.01	4.71	8.87958325	3.08E-16	1.04E-15	Up
Unigene1876_All	534	0.01	4.66	8.864186145	1.40E-09	3.66E-09	Up
CL5024.Contig1_All	434	0.01	4.64	8.857980995	1.04E-07	2.49E-07	Up
CL20624.Contig9_All	343	0.01	4.64	8.857980995	4.82E-06	1.04E-05	Up
Unigene100823_All	286	0.01	4.64	8.857980995	5.29E-05	0.000104999	Up
CL554.Contig2_All	1608	0.01	4.64	8.857980995	3.88E-29	1.84E-28	Up
Unigene13421_All	424	0.01	4.63	8.854868383	1.69E-07	3.95E-07	Up
CL14194.Contig5_All	719	0.47	217.41	8.853541828	0	0	Up
CL13447.Contig2_All	348	0.01	4.57	8.836050355	4.82E-06	1.04E-05	Up
CL3110.Contig3_All	259	0.01	4.57	8.836050355	0.00022277	0.000422409	Up
CL4610.Contig5_All	432	0.01	4.53	8.82336724	1.69E-07	3.95E-07	Up
CL17737.Contig2_All	258	0.01	4.51	8.816983623	0.00022277	0.000422599	Up
Unigene99901_All	246	0.01	4.51	8.816983623	0.000359682	0.000662554	Up
Unigene12303_All	2186	0.01	4.51	8.816983623	1.04E-38	5.95E-38	Up
Unigene99824_All	399	0.01	4.5	8.813781191	7.10E-07	1.61E-06	Up
CL448.Contig3_All	270	0.01	4.5	8.813781191	0.000137973	0.00026403	Up
CL14482.Contig2_All	1461	1.5	668.49	8.799799668	0	0	Up
CL17961.Contig6_All	648	0.01	4.43	8.791162889	4.90E-11	1.37E-10	Up
Unigene99320_All	322	0.01	4.42	8.787902559	2.03E-05	4.16E-05	Up
Unigene40969_All	274	0.01	4.42	8.787902559	0.000137973	0.000264053	Up
Unigene86017_All	264	0.01	4.4	8.781359714	0.00022277	0.000422544	Up
CL19673.Contig1_All	606	0.14	61.56	8.780422594	1.10E-133	1.88E-132	Up
CL16156.Contig2_All	324	0.01	4.39	8.77807713	2.03E-05	4.16E-05	Up
CL20517.Contig2_All	506	0.01	4.39	8.77807713	1.54E-08	3.83E-08	Up
CL17785.Contig1_All	1201	0.01	4.36	8.768184325	2.12E-20	8.11E-20	Up
Unigene8059_All	781	0.01	4.34	8.761551232	4.07E-13	1.23E-12	Up
CL19899.Contig1_All	1698	0.01	4.34	8.761551232	6.26E-29	2.95E-28	Up
CL12207.Contig1_All	839	0.01	4.33	8.758223215	3.71E-14	1.17E-13	Up
Unigene27730_All	393	0.01	4.33	8.758223215	1.85E-06	4.09E-06	Up
CL6347.Contig1_All	816	0.07	30.26	8.75584135	3.68E-90	4.22E-89	Up
Unigene54138_All	475	0.01	4.32	8.754887502	6.47E-08	1.55E-07	Up
Unigene9671_All	330	0.01	4.29	8.744833837	3.28E-05	6.66E-05	Up
CL18169.Contig1_All	257	0.01	4.28	8.741466986	0.000359682	0.000662648	Up
CL10681.Contig3_All	1160	0.01	4.22	8.721099189	3.76E-19	1.39E-18	Up
Unigene7754_All	1801	0.01	4.22	8.721099189	9.21E-30	4.42E-29	Up
Unigene99534_All	687	0.01	4.21	8.717676423	3.03E-11	8.53E-11	Up
Unigene99083_All	348	0.01	4.21	8.717676423	1.26E-05	2.63E-05	Up
CL20655.Contig4_All	419	0.01	4.21	8.717676423	1.15E-06	2.56E-06	Up
Unigene40722_All	814	0.01	4.2	8.714245518	2.52E-13	7.67E-13	Up
Unigene99775_All	450	0.01	4.2	8.714245518	2.72E-07	6.34E-07	Up
Unigene37544_All	338	0.01	4.18	8.707359132	2.03E-05	4.16E-05	Up
CL3037.Contig2_All	555	0.01	4.16	8.700439718	5.90E-09	1.50E-08	Up
Unigene56632_All	730	0.15	62.29	8.697894261	1.18E-163	2.55E-162	Up
Unigene33547_All	289	0.01	4.15	8.696967526	0.000137973	0.000264099	Up
Unigene1992_All	380	0.01	4.13	8.689997971	4.82E-06	1.04E-05	Up
Unigene46898_All	1441	0.01	4.12	8.686500527	2.60E-23	1.07E-22	Up
Unigene50149_All	304	0.01	4.11	8.682994584	8.55E-05	0.000168073	Up
CL8576.Contig1_All	606	0.01	4.09	8.675957033	1.40E-09	3.66E-09	Up
Unigene99018_All	282	0.01	4.05	8.661778098	0.00022277	0.000422636	Up
CL5214.Contig2_All	672	0.01	4.05	8.661778098	1.28E-10	3.50E-10	Up
CL9854.Contig1_All	517	0.01	4.05	8.661778098	4.01E-08	9.78E-08	Up
CL19155.Contig1_All	973	0.01	4.04	8.658211483	2.09E-15	6.85E-15	Up
CL4878.Contig2_All	304	0.01	4.04	8.658211483	0.000137973	0.000264088	Up
Unigene99918_All	452	0.01	4.04	8.658211483	4.40E-07	1.01E-06	Up
Unigene98983_All	281	0.01	4.02	8.651051691	0.000359682	0.000662442	Up
CL3948.Contig1_All	365	0.01	3.99	8.640244936	1.26E-05	2.63E-05	Up
Unigene50999_All	907	0.01	3.99	8.640244936	3.71E-14	1.17E-13	Up
CL4220.Contig3_All	518	0.61	242.87	8.637159337	0	0	Up
CL326.Contig1_All	1176	0.01	3.97	8.632995197	2.56E-18	9.20E-18	Up
CL7116.Contig3_All	852	0.01	3.97	8.632995197	4.07E-13	1.23E-12	Up
CL16896.Contig1_All	973	0.01	3.97	8.632995197	5.45E-15	1.76E-14	Up
Unigene40096_All	327	0.01	3.96	8.62935662	5.29E-05	0.000105012	Up
CL9024.Contig2_All	926	0.01	3.96	8.62935662	2.30E-14	7.29E-14	Up
Unigene4971_All	729	0.01	3.95	8.625708843	3.03E-11	8.53E-11	Up
Unigene31936_All	301	0.01	3.95	8.625708843	0.000137973	0.000264069	Up
Unigene45067_All	1078	0.01	3.94	8.622051819	1.18E-16	4.03E-16	Up
CL1574.Contig2_All	289	0.01	3.93	8.618385502	0.00022277	0.00042252	Up
Unigene32517_All	397	0.01	3.93	8.618385502	4.82E-06	1.04E-05	Up
Unigene98990_All	283	0.01	3.92	8.614709844	0.000359682	0.000662601	Up
Unigene32620_All	889	0.12	46.93	8.611332244	7.39E-152	1.46E-150	Up
CL4711.Contig8_All	576	0.01	3.9	8.607330314	9.52E-09	2.38E-08	Up
Unigene50651_All	551	0.01	3.88	8.599912842	2.48E-08	6.08E-08	Up
CL17099.Contig1_All	444	0.01	3.86	8.592457037	1.15E-06	2.56E-06	Up
CL1980.Contig6_All	335	0.01	3.85	8.588714636	5.29E-05	0.000104996	Up
Unigene41639_All	420	0.01	3.83	8.581200582	2.99E-06	6.49E-06	Up
CL13104.Contig2_All	352	0.01	3.81	8.573647187	3.28E-05	6.66E-05	Up
Unigene34258_All	353	0.01	3.8	8.569855608	3.28E-05	6.65E-05	Up
CL11154.Contig1_All	830	0.98	372.24	8.569235628	0	0	Up
Unigene99158_All	479	0.01	3.79	8.566054038	4.40E-07	1.00E-06	Up
CL13859.Contig11_All	247	0.54	204.49	8.564855171	4.96E-157	1.02E-155	Up
Unigene36386_All	508	0.01	3.78	8.562242424	1.69E-07	3.95E-07	Up
CL7443.Contig1_All	494	0.01	3.78	8.562242424	2.72E-07	6.34E-07	Up
Unigene99369_All	328	0.01	3.76	8.554588852	8.55E-05	0.000168038	Up
CL4407.Contig4_All	329	0.01	3.75	8.550746785	8.55E-05	0.000168096	Up
CL19117.Contig1_All	358	0.01	3.74	8.54689446	3.28E-05	6.66E-05	Up
Unigene57168_All	531	0.01	3.74	8.54689446	1.04E-07	2.49E-07	Up
Unigene99639_All	401	0.01	3.73	8.54303182	7.79E-06	1.65E-05	Up
Unigene51207_All	401	0.01	3.73	8.54303182	7.79E-06	1.65E-05	Up
CL14320.Contig1_All	544	0.01	3.72	8.539158811	6.47E-08	1.55E-07	Up
CL4407.Contig1_All	587	0.01	3.72	8.539158811	1.54E-08	3.83E-08	Up
CL14194.Contig1_All	410	0.15	55.7	8.536571017	6.03E-78	6.03E-77	Up
Unigene99856_All	362	0.01	3.69	8.527477006	3.28E-05	6.65E-05	Up
CL2037.Contig8_All	654	0.01	3.67	8.519636253	2.26E-09	5.87E-09	Up
Unigene99553_All	407	0.01	3.67	8.519636253	7.79E-06	1.65E-05	Up
CL2050.Contig1_All	480	0.01	3.66	8.515699838	7.10E-07	1.61E-06	Up
Unigene99008_All	366	0.01	3.65	8.511752654	3.28E-05	6.66E-05	Up
CL17834.Contig2_All	712	0.01	3.65	8.511752654	3.33E-10	8.98E-10	Up
Unigene99087_All	396	0.01	3.63	8.503825738	1.26E-05	2.63E-05	Up
CL19997.Contig46_All	542	0.01	3.62	8.499845887	1.69E-07	3.95E-07	Up
Unigene27798_All	770	0.01	3.62	8.499845887	7.91E-11	2.18E-10	Up
Unigene34685_All	311	0.01	3.6	8.491853096	0.00022277	0.000422605	Up
CL926.Contig7_All	481	0.01	3.6	8.491853096	1.15E-06	2.56E-06	Up
Unigene6629_All	758	0.01	3.6	8.491853096	1.28E-10	3.50E-10	Up
Unigene99670_All	312	0.01	3.59	8.487840034	0.00022277	0.000422336	Up
Unigene92040_All	342	0.01	3.58	8.483815777	8.55E-05	0.000168081	Up
CL19064.Contig2_All	510	0.01	3.58	8.483815777	4.40E-07	1.00E-06	Up
Unigene36193_All	578	0.01	3.58	8.483815777	4.01E-08	9.78E-08	Up
CL7946.Contig3_All	720	0.01	3.57	8.479780264	5.37E-10	1.43E-09	Up
Unigene52078_All	358	0.01	3.57	8.479780264	5.29E-05	0.000104989	Up
Unigene99416_All	1072	0.01	3.55	8.471675214	5.45E-15	1.76E-14	Up
Unigene99434_All	495	0.01	3.54	8.46760555	7.10E-07	1.61E-06	Up
CL11485.Contig2_All	534	0.01	3.54	8.46760555	2.72E-07	6.34E-07	Up
CL849.Contig1_All	799	0.01	3.53	8.463524373	4.90E-11	1.37E-10	Up
Unigene99409_All	347	0.01	3.52	8.459431619	8.55E-05	0.000168058	Up
Unigene2413_All	542	0.01	3.51	8.45532722	2.72E-07	6.34E-07	Up
CL4220.Contig1_All	763	0.35	122.69	8.453447028	0	0	Up
Unigene40298_All	350	0.01	3.49	8.447083226	8.55E-05	0.000168086	Up
Unigene88541_All	305	0.01	3.48	8.442943496	0.000359682	0.000662713	Up
Unigene38266_All	382	0.01	3.47	8.438791853	3.28E-05	6.66E-05	Up
Unigene51848_All	321	0.01	3.47	8.438791853	0.00022277	0.000422428	Up
CL3133.Contig1_All	1862	0.01	3.46	8.434628228	2.16E-25	9.37E-25	Up
CL19997.Contig130_All	461	0.01	3.45	8.430452552	2.99E-06	6.49E-06	Up
Unigene99749_All	445	0.01	3.45	8.430452552	4.82E-06	1.04E-05	Up
Unigene48805_All	607	0.01	3.45	8.430452552	4.01E-08	9.78E-08	Up
Unigene99836_All	1518	0.01	3.44	8.426264755	1.32E-20	5.05E-20	Up
CL9024.Contig1_All	478	0.01	3.43	8.422064766	1.85E-06	4.10E-06	Up
CL18253.Contig4_All	1083	0.01	3.43	8.422064766	1.42E-14	4.53E-14	Up
Unigene99479_All	309	0.01	3.43	8.422064766	0.000359682	0.000662685	Up
CL8076.Contig2_All	588	0.51	174.73	8.420414368	0	0	Up
Unigene40005_All	356	0.01	3.42	8.417852515	8.55E-05	0.000168078	Up
CL17430.Contig2_All	1329	0.04	13.65	8.414685236	1.33E-67	1.17E-66	Up
CL8541.Contig1_All	403	0.01	3.41	8.413627929	2.03E-05	4.16E-05	Up
Unigene99037_All	436	0.01	3.4	8.409390936	7.79E-06	1.65E-05	Up
CL4513.Contig1_All	495	0.01	3.32	8.375039431	1.85E-06	4.09E-06	Up
CL3159.Contig4_All	441	0.01	3.31	8.370687407	1.26E-05	2.63E-05	Up
Unigene99808_All	398	0.01	3.31	8.370687407	3.28E-05	6.65E-05	Up
Unigene50430_All	431	0.01	3.3	8.366322214	1.26E-05	2.63E-05	Up
Unigene43339_All	496	0.01	3.29	8.361943774	1.85E-06	4.10E-06	Up
CL4220.Contig2_All	628	0.69	226.87	8.361053771	0	0	Up
CL351.Contig3_All	1854	0.01	3.27	8.353146825	6.17E-24	2.58E-23	Up
Unigene99387_All	338	0.01	3.27	8.353146825	0.00022277	0.000422477	Up
Unigene99495_All	420	0.01	3.26	8.348728154	2.03E-05	4.16E-05	Up
CL9381.Contig4_All	359	0.01	3.22	8.330916878	0.000137973	0.000264042	Up
CL9284.Contig2_All	1291	0.71	228.24	8.328516912	0	0	Up
Unigene99971_All	360	0.01	3.21	8.326429487	0.000137973	0.000264061	Up
Unigene10918_All	436	0.01	3.21	8.326429487	2.03E-05	4.16E-05	Up
CL6406.Contig1_All	755	0.01	3.2	8.321928095	2.26E-09	5.87E-09	Up
CL129.Contig43_All	1593	0.01	3.2	8.321928095	5.54E-20	2.09E-19	Up
CL8582.Contig1_All	329	0.01	3.19	8.317412614	0.000359682	0.000662498	Up
Unigene2277_All	396	0.01	3.18	8.312882955	5.29E-05	0.00010502	Up
Unigene45516_All	893	0.01	3.18	8.312882955	3.03E-11	8.53E-11	Up
CL2714.Contig3_All	449	0.01	3.17	8.30833903	1.26E-05	2.63E-05	Up
Unigene100152_All	247	0.27	85.33	8.303949831	1.55E-65	1.34E-64	Up
CL6515.Contig2_All	349	0.01	3.15	8.299208018	0.00022277	0.000422538	Up
CL3848.Contig2_All	591	0.01	3.14	8.294620749	2.72E-07	6.34E-07	Up
CL20624.Contig2_All	369	0.01	3.12	8.285402219	0.00022277	0.000422446	Up
CL18624.Contig4_All	1212	0.04	12.41	8.2772874	1.21E-57	9.38E-57	Up
Unigene18103_All	440	0.01	3.09	8.271463028	2.03E-05	4.16E-05	Up
CL17477.Contig2_All	355	0.01	3.09	8.271463028	0.00022277	0.000422507	Up
Unigene9885_All	1239	0.01	3.09	8.271463028	5.45E-15	1.76E-14	Up
CL9257.Contig2_All	1840	0.01	3.08	8.266786541	2.85E-22	1.15E-21	Up
Unigene46587_All	460	0.01	3.07	8.262094845	1.26E-05	2.63E-05	Up
Unigene99472_All	496	0.01	3.06	8.257387843	4.82E-06	1.04E-05	Up
Unigene34874_All	503	0.01	3.05	8.252665432	4.82E-06	1.04E-05	Up
CL12070.Contig1_All	395	0.01	3.04	8.247927513	8.55E-05	0.000168091	Up
CL13288.Contig2_All	1090	0.01	3.03	8.243173983	6.57E-13	1.97E-12	Up
Unigene31181_All	408	0.01	3.03	8.243173983	8.55E-05	0.000168033	Up
CL5123.Contig1_All	868	0.19	57.52	8.241920447	8.13E-180	1.95E-178	Up
Unigene53727_All	1425	0.01	3.02	8.238404739	4.53E-17	1.57E-16	Up
Unigene99837_All	487	0.01	3	8.22881869	7.79E-06	1.65E-05	Up
CL7932.Contig1_All	930	0.01	2.99	8.224001674	4.90E-11	1.37E-10	Up
Unigene3112_All	401	0.01	2.99	8.224001674	8.55E-05	0.000168076	Up
Unigene99101_All	365	0.01	2.99	8.224001674	0.00022277	0.000422483	Up
CL282.Contig95_All	348	0.01	2.99	8.224001674	0.000359682	0.00066248	Up
CL17430.Contig1_All	1341	0.04	11.86	8.211888295	3.95E-59	3.12E-58	Up
CL448.Contig4_All	410	0.01	2.96	8.209453366	8.55E-05	0.000168084	Up
Unigene99227_All	352	0.01	2.95	8.204571144	0.000359682	0.000662526	Up
Unigene37946_All	1005	0.01	2.95	8.204571144	1.16E-11	3.33E-11	Up
CL13516.Contig3_All	388	0.01	2.94	8.199672345	0.000137973	0.000264065	Up
Unigene2099_All	478	0.01	2.94	8.199672345	1.26E-05	2.63E-05	Up
Unigene99975_All	354	0.01	2.93	8.194756854	0.000359682	0.000662536	Up
Unigene99668_All	428	0.01	2.91	8.184875343	5.29E-05	0.000105021	Up
CL6138.Contig2_All	483	0.01	2.91	8.184875343	1.26E-05	2.63E-05	Up
Unigene3173_All	411	0.01	2.9	8.17990909	8.55E-05	0.000168101	Up
Unigene50157_All	822	0.01	2.89	8.174925683	2.26E-09	5.87E-09	Up
Unigene91869_All	360	0.01	2.89	8.174925683	0.000359682	0.000662703	Up
Unigene35294_All	815	0.01	2.89	8.174925683	2.26E-09	5.87E-09	Up
Unigene15938_All	647	0.01	2.88	8.169925001	2.72E-07	6.34E-07	Up
CL14470.Contig2_All	506	0.01	2.88	8.169925001	7.79E-06	1.65E-05	Up
CL4842.Contig1_All	552	0.01	2.88	8.169925001	2.99E-06	6.49E-06	Up
Unigene30175_All	702	0.01	2.88	8.169925001	6.47E-08	1.55E-07	Up
CL10441.Contig1_All	576	0.01	2.87	8.164906927	1.85E-06	4.09E-06	Up
Unigene48387_All	489	0.01	2.87	8.164906927	1.26E-05	2.63E-05	Up
CL6824.Contig1_All	417	0.01	2.85	8.154818109	0.000137973	0.000264107	Up
Unigene36755_All	585	0.01	2.85	8.154818109	1.15E-06	2.56E-06	Up
CL11130.Contig2_All	586	0.01	2.84	8.14974712	1.15E-06	2.56E-06	Up
Unigene99377_All	365	0.01	2.83	8.144658243	0.000359682	0.000662545	Up
CL8015.Contig1_All	366	0.01	2.82	8.139551352	0.000359682	0.000662657	Up
CL14568.Contig1_All	648	0.01	2.81	8.13442632	2.72E-07	6.34E-07	Up
CL10212.Contig1_All	397	0.01	2.81	8.13442632	0.00022277	0.000422342	Up
Unigene99080_All	406	0.01	2.8	8.129283017	0.000137973	0.000264154	Up
Unigene2021_All	500	0.01	2.8	8.129283017	1.26E-05	2.63E-05	Up
CL3191.Contig2_All	1466	0.01	2.8	8.129283017	3.08E-16	1.04E-15	Up
Unigene46613_All	959	0.06	16.78	8.1275645	6.36E-59	5.01E-58	Up
CL7722.Contig1_All	750	0.01	2.79	8.124121312	2.48E-08	6.08E-08	Up
CL1342.Contig4_All	892	0.18	50.13	8.121533517	8.14E-161	1.72E-159	Up
CL20025.Contig30_All	843	0.01	2.78	8.118941073	3.65E-09	9.35E-09	Up
Unigene46112_All	1035	0.01	2.78	8.118941073	1.88E-11	5.35E-11	Up
CL11367.Contig2_All	440	0.13	36.12	8.118142459	2.22E-54	1.64E-53	Up
CL17705.Contig1_All	717	0.08	22.22	8.117643101	2.86E-57	2.20E-56	Up
CL6057.Contig1_All	467	0.01	2.77	8.113742166	3.28E-05	6.66E-05	Up
CL5428.Contig1_All	466	0.01	2.77	8.113742166	3.28E-05	6.66E-05	Up
Unigene28562_All	658	0.01	2.77	8.113742166	2.72E-07	6.34E-07	Up
CL5830.Contig1_All	1171	0.01	2.77	8.113742166	6.57E-13	1.97E-12	Up
Unigene99461_All	410	0.01	2.77	8.113742166	0.000137973	0.000264014	Up
Unigene30127_All	891	0.01	2.77	8.113742166	8.67E-10	2.29E-09	Up
Unigene99825_All	373	0.01	2.76	8.108524457	0.000359682	0.000662573	Up
CL4976.Contig1_All	395	0.01	2.76	8.108524457	0.00022277	0.000422403	Up
Unigene55230_All	468	0.01	2.76	8.108524457	3.28E-05	6.65E-05	Up
CL2439.Contig3_All	666	0.01	2.75	8.103287808	2.72E-07	6.34E-07	Up
Unigene55082_All	470	0.01	2.75	8.103287808	3.28E-05	6.66E-05	Up
CL5528.Contig1_All	452	0.01	2.74	8.098032083	5.29E-05	0.000104988	Up
CL2677.Contig6_All	993	0.01	2.73	8.092757141	1.28E-10	3.50E-10	Up
Unigene99640_All	725	0.01	2.72	8.087462841	6.47E-08	1.55E-07	Up
Unigene99211_All	417	0.01	2.71	8.082149041	0.000137973	0.000264115	Up
Unigene99954_All	380	0.01	2.7	8.076815597	0.000359682	0.00066275	Up
Unigene54406_All	399	0.01	2.7	8.076815597	0.00022277	0.000422495	Up
CL15624.Contig1_All	732	0.01	2.7	8.076815597	6.47E-08	1.55E-07	Up
Unigene46293_All	1813	0.01	2.69	8.071462363	2.33E-19	8.66E-19	Up
CL5576.Contig2_All	1509	0.01	2.69	8.071462363	4.97E-16	1.67E-15	Up
CL3943.Contig5_All	532	0.01	2.69	8.071462363	1.26E-05	2.63E-05	Up
Unigene34424_All	559	0.01	2.68	8.06608919	4.82E-06	1.04E-05	Up
CL11541.Contig2_All	561	0.01	2.67	8.060695932	4.82E-06	1.04E-05	Up
Unigene40850_All	502	0.01	2.67	8.060695932	2.03E-05	4.16E-05	Up
CL236.Contig2_All	505	0.01	2.66	8.055282436	2.03E-05	4.16E-05	Up
Unigene57203_All	404	0.01	2.66	8.055282436	0.00022277	0.000422618	Up
Unigene99456_All	982	0.01	2.65	8.049848549	2.06E-10	5.59E-10	Up
CL10962.Contig4_All	803	0.01	2.65	8.049848549	2.48E-08	6.08E-08	Up
Unigene99736_All	447	0.01	2.64	8.044394119	8.55E-05	0.000168061	Up
CL9195.Contig1_All	463	0.01	2.63	8.038918989	8.55E-05	0.000168099	Up
Unigene29556_All	585	0.01	2.63	8.038918989	4.82E-06	1.04E-05	Up
Unigene25373_All	415	0.01	2.62	8.033423002	0.00022277	0.000422367	Up
Unigene99162_All	390	0.01	2.62	8.033423002	0.000359682	0.000662433	Up
Unigene1420_All	1034	0.01	2.62	8.033423002	7.91E-11	2.18E-10	Up
Unigene99581_All	391	0.01	2.61	8.027905997	0.000359682	0.00066262	Up
CL9709.Contig2_All	626	0.27	70.24	8.023189627	3.33E-156	6.82E-155	Up
CL13498.Contig1_All	433	0.01	2.6	8.022367813	0.000137973	0.00026415	Up
CL16515.Contig1_All	805	0.01	2.6	8.022367813	2.48E-08	6.08E-08	Up
Unigene41401_All	392	0.01	2.6	8.022367813	0.000359682	0.000662675	Up
CL14539.Contig1_All	1505	0.01	2.6	8.022367813	1.30E-15	4.29E-15	Up
Unigene20208_All	969	0.06	15.56	8.018663844	3.32E-55	2.47E-54	Up
CL16512.Contig1_All	475	0.01	2.59	8.016808288	5.29E-05	0.000104997	Up
CL824.Contig2_All	650	0.01	2.59	8.016808288	1.15E-06	2.56E-06	Up
Unigene1415_All	928	0.01	2.58	8.011227255	1.40E-09	3.66E-09	Up
Unigene52691_All	559	0.01	2.58	8.011227255	7.79E-06	1.65E-05	Up
Unigene35986_All	1191	0.01	2.58	8.011227255	2.76E-12	8.13E-12	Up
CL17058.Contig2_All	415	0.01	2.58	8.011227255	0.00022277	0.00042244	Up
CL11041.Contig2_All	437	0.01	2.57	8.005624549	0.000137973	0.000264146	Up
CL20018.Contig4_All	984	0.01	2.56	8	5.37E-10	1.43E-09	Up
CL13456.Contig1_All	1124	0.1	25.56	7.997744026	6.12E-105	8.12E-104	Up
Unigene56647_All	959	0.01	2.55	7.994353437	8.67E-10	2.29E-09	Up
Unigene51922_All	440	0.01	2.55	7.994353437	0.000137973	0.000264084	Up
Unigene11832_All	259	1.01	256.91	7.990763944	6.18E-206	1.74E-204	Up
Unigene44003_All	902	0.01	2.53	7.982993575	3.65E-09	9.35E-09	Up
Unigene17362_All	540	0.01	2.53	7.982993575	2.03E-05	4.16E-05	Up
CL9534.Contig3_All	486	0.01	2.53	7.982993575	5.29E-05	0.000104994	Up
CL2533.Contig5_All	679	0.01	2.52	7.977279923	7.10E-07	1.61E-06	Up
CL1574.Contig1_All	531	0.01	2.51	7.971543554	2.03E-05	4.16E-05	Up
Unigene99146_All	510	0.01	2.51	7.971543554	3.28E-05	6.66E-05	Up
CL16721.Contig1_All	660	0.01	2.5	7.965784285	1.15E-06	2.56E-06	Up
Unigene62836_All	533	0.01	2.5	7.965784285	2.03E-05	4.16E-05	Up
CL5585.Contig1_All	505	0.01	2.5	7.965784285	5.29E-05	0.000105007	Up
Unigene99458_All	869	0.01	2.5	7.965784285	9.52E-09	2.38E-08	Up
CL6701.Contig2_All	1936	0.03	7.48	7.961931959	2.22E-54	1.64E-53	Up
Unigene518_All	427	0.28	69.23	7.949826711	8.83E-100	1.12E-98	Up
Unigene16068_All	497	0.01	2.47	7.948367232	5.29E-05	0.00010501	Up
Unigene33752_All	457	0.01	2.45	7.936637939	0.000137973	0.000264072	Up
CL129.Contig79_All	2190	0.36	87.95	7.932542861	0	0	Up
Unigene50427_All	437	0.01	2.44	7.930737338	0.00022277	0.00042255	Up
CL17358.Contig2_All	501	0.01	2.44	7.930737338	5.29E-05	0.000105005	Up
Unigene46473_All	469	0.12	29.17	7.92530717	3.71E-47	2.44E-46	Up
CL8402.Contig4_All	540	0.01	2.43	7.924812504	3.28E-05	6.66E-05	Up
CL9602.Contig1_All	547	0.01	2.43	7.924812504	2.03E-05	4.16E-05	Up
Unigene99356_All	701	0.01	2.42	7.918863237	7.10E-07	1.61E-06	Up
CL2496.Contig12_All	477	0.01	2.4	7.906890596	0.000137973	0.000264142	Up
Unigene99305_All	421	0.01	2.4	7.906890596	0.000359682	0.000662638	Up
Unigene39853_All	446	0.01	2.38	7.894817763	0.00022277	0.000422593	Up
Unigene99933_All	513	0.01	2.38	7.894817763	5.29E-05	0.000105015	Up
CL14503.Contig1_All	910	0.01	2.38	7.894817763	9.52E-09	2.38E-08	Up
Unigene51044_All	425	0.01	2.38	7.894817763	0.000359682	0.000662592	Up
Unigene32755_All	601	0.01	2.38	7.894817763	7.79E-06	1.65E-05	Up
Unigene99207_All	471	0.01	2.37	7.888743249	0.000137973	0.000264111	Up
Unigene46861_All	627	0.01	2.36	7.882643049	7.79E-06	1.65E-05	Up
Unigene99222_All	428	0.01	2.36	7.882643049	0.000359682	0.00066261	Up
Unigene28010_All	695	0.01	2.36	7.882643049	1.85E-06	4.09E-06	Up
CL13456.Contig2_All	1121	0.1	23.52	7.87774425	4.57E-96	5.56E-95	Up
CL13998.Contig2_All	729	0.01	2.35	7.876516947	7.10E-07	1.61E-06	Up
Unigene99588_All	544	0.01	2.34	7.87036472	3.28E-05	6.65E-05	Up
CL12866.Contig2_All	476	0.01	2.34	7.87036472	0.000137973	0.000264007	Up
CL12405.Contig2_All	546	0.01	2.33	7.864186145	3.28E-05	6.66E-05	Up
CL926.Contig1_All	602	0.01	2.32	7.857980995	1.26E-05	2.63E-05	Up
Unigene3213_All	434	0.01	2.32	7.857980995	0.000359682	0.000662564	Up
CL945.Contig28_All	556	0.01	2.32	7.857980995	3.28E-05	6.65E-05	Up
Unigene43012_All	867	0.01	2.32	7.857980995	4.01E-08	9.78E-08	Up
Unigene37035_All	504	0.01	2.31	7.851749041	8.55E-05	0.000168036	Up
CL3458.Contig4_All	541	0.01	2.3	7.845490051	5.29E-05	0.000105001	Up
CL10548.Contig1_All	486	0.01	2.29	7.839203788	0.000137973	0.000264138	Up
Unigene99110_All	531	0.01	2.29	7.839203788	5.29E-05	0.000105008	Up
Unigene32871_All	533	0.01	2.28	7.832890014	5.29E-05	0.000105002	Up
CL19655.Contig1_All	932	0.01	2.28	7.832890014	1.54E-08	3.83E-08	Up
CL3883.Contig1_All	762	0.06	13.64	7.828665428	6.45E-39	3.70E-38	Up
CL6055.Contig2_All	926	0.06	13.62	7.826548487	1.03E-45	6.60E-45	Up
Unigene91845_All	247	0.27	61.03	7.820415373	9.59E-47	6.27E-46	Up
CL19147.Contig1_All	585	0.01	2.26	7.820178962	2.03E-05	4.16E-05	Up
CL4828.Contig1_All	445	0.01	2.26	7.820178962	0.000359682	0.000662414	Up
Unigene99250_All	657	0.01	2.25	7.813781191	4.82E-06	1.04E-05	Up
Unigene28838_All	572	0.01	2.24	7.807354922	3.28E-05	6.66E-05	Up
Unigene36403_All	731	0.01	2.24	7.807354922	1.15E-06	2.56E-06	Up
CL11785.Contig1_All	593	0.01	2.22	7.794415866	3.28E-05	6.66E-05	Up
Unigene40274_All	761	0.01	2.22	7.794415866	7.10E-07	1.61E-06	Up
Unigene37089_All	739	0.01	2.21	7.787902559	1.15E-06	2.56E-06	Up
CL2679.Contig4_All	1076	0.01	2.21	7.787902559	1.40E-09	3.66E-09	Up
Unigene15849_All	1685	0.01	2.21	7.787902559	8.81E-15	2.83E-14	Up
CL3057.Contig15_All	855	0.01	2.2	7.781359714	1.69E-07	3.95E-07	Up
Unigene7694_All	567	0.01	2.19	7.77478706	5.29E-05	0.000105023	Up
Unigene47385_All	675	0.01	2.19	7.77478706	4.82E-06	1.04E-05	Up
Unigene33691_All	603	0.01	2.18	7.768184325	2.03E-05	4.16E-05	Up
Unigene26325_All	1236	0.01	2.18	7.768184325	7.91E-11	2.18E-10	Up
Unigene48798_All	584	0.01	2.17	7.761551232	3.28E-05	6.66E-05	Up
Unigene34728_All	682	0.01	2.16	7.754887502	4.82E-06	1.04E-05	Up
CL10775.Contig2_All	854	0.01	2.16	7.754887502	1.69E-07	3.95E-07	Up
Unigene23504_All	1052	0.01	2.15	7.74819285	3.65E-09	9.35E-09	Up
CL15563.Contig1_All	661	0.01	2.15	7.74819285	7.79E-06	1.65E-05	Up
Unigene20499_All	870	0.01	2.14	7.741466986	1.69E-07	3.95E-07	Up
Unigene99084_All	516	0.01	2.14	7.741466986	0.000137973	0.000264018	Up
Unigene41763_All	464	5.93	1263.7	7.735406191	0	0	Up
Unigene32409_All	913	0.01	2.13	7.73470962	6.47E-08	1.55E-07	Up
CL13983.Contig2_All	547	0.01	2.11	7.721099189	8.55E-05	0.000168066	Up
Unigene33195_All	548	0.01	2.11	7.721099189	8.55E-05	0.000168046	Up
CL19997.Contig19_All	482	1.4	292.95	7.709083813	0	0	Up
CL13467.Contig1_All	502	0.01	2.09	7.707359132	0.00022277	0.000422532	Up
Unigene39924_All	503	0.01	2.09	7.707359132	0.00022277	0.000422514	Up
Unigene99045_All	501	0.01	2.09	7.707359132	0.00022277	0.000422348	Up
Unigene98921_All	483	0.01	2.08	7.700439718	0.000359682	0.000662694	Up
CL8292.Contig3_All	554	0.01	2.08	7.700439718	8.55E-05	0.000168068	Up
CL7695.Contig3_All	505	0.01	2.08	7.700439718	0.00022277	0.000422379	Up
Unigene50736_All	481	0.01	2.07	7.693486957	0.000359682	0.000662582	Up
Unigene52062_All	486	0.01	2.05	7.6794801	0.000359682	0.000662629	Up
CL15455.Contig1_All	577	0.01	2.03	7.665335917	8.55E-05	0.000168106	Up
Unigene33156_All	1064	0.01	2.02	7.658211483	9.52E-09	2.38E-08	Up
CL14871.Contig1_All	673	0.01	2.02	7.658211483	1.26E-05	2.63E-05	Up
Unigene40658_All	543	0.01	2.02	7.658211483	0.000137973	0.000264134	Up
CL15705.Contig2_All	754	0.01	2.02	7.658211483	2.99E-06	6.49E-06	Up
Unigene15232_All	1427	0.01	2.02	7.658211483	1.88E-11	5.35E-11	Up
Unigene4601_All	1171	0.01	2.02	7.658211483	1.40E-09	3.66E-09	Up
CL8362.Contig1_All	1543	0.28	56.22	7.649512816	0	0	Up
Unigene37698_All	631	0.01	1.99	7.636624621	3.28E-05	6.65E-05	Up
CL15091.Contig3_All	503	0.01	1.99	7.636624621	0.000359682	0.000662452	Up
Unigene15606_All	1475	12.49	2462.66	7.623300173	0	0	Up
Unigene40623_All	559	0.01	1.96	7.614709844	0.000137973	0.000264123	Up
Unigene99850_All	640	0.01	1.96	7.614709844	3.28E-05	6.66E-05	Up
Unigene42848_All	2541	0.01	1.96	7.614709844	8.94E-20	3.36E-19	Up
CL11937.Contig1_All	1019	0.01	1.95	7.607330314	4.01E-08	9.78E-08	Up
CL13111.Contig2_All	776	0.01	1.95	7.607330314	2.99E-06	6.49E-06	Up
CL18624.Contig3_All	1216	0.13	25.3	7.604481951	6.27E-111	8.80E-110	Up
Unigene37054_All	353	0.69	133.36	7.594513932	9.40E-153	1.87E-151	Up
CL20464.Contig1_All	668	0.01	1.93	7.592457037	3.28E-05	6.66E-05	Up
CL11895.Contig1_All	583	0.01	1.93	7.592457037	0.000137973	0.00026408	Up
Unigene56207_All	947	0.01	1.93	7.592457037	1.69E-07	3.95E-07	Up
Unigene43372_All	651	0.01	1.92	7.584962501	3.28E-05	6.66E-05	Up
Unigene99938_All	546	0.01	1.91	7.577428828	0.00022277	0.000422471	Up
CL1043.Contig6_All	1560	0.01	1.91	7.577428828	7.20E-12	2.08E-11	Up
CL2487.Contig1_All	1438	0.01	1.9	7.569855608	4.90E-11	1.37E-10	Up
Unigene56893_All	1296	0.01	1.9	7.569855608	5.37E-10	1.43E-09	Up
CL9241.Contig1_All	1288	0.01	1.87	7.54689446	8.67E-10	2.29E-09	Up
CL12214.Contig1_All	526	0.01	1.87	7.54689446	0.000359682	0.000662517	Up
Unigene9650_All	727	0.08	14.92	7.54303182	1.04E-38	5.95E-38	Up
CL7475.Contig6_All	1636	0.01	1.86	7.539158811	2.76E-12	8.13E-12	Up
CL17785.Contig2_All	1125	0.05	9.27	7.534497434	4.31E-38	2.44E-37	Up
CL14503.Contig2_All	987	0.01	1.85	7.531381461	1.69E-07	3.95E-07	Up
Unigene32565_All	821	0.01	1.84	7.523561956	4.82E-06	1.04E-05	Up
Unigene24122_All	779	0.01	1.84	7.523561956	7.79E-06	1.65E-05	Up
Unigene99669_All	565	0.01	1.84	7.523561956	0.00022277	0.000422458	Up
CL16095.Contig1_All	622	0.01	1.84	7.523561956	8.55E-05	0.000168043	Up
Unigene5245_All	510	0.83	152.56	7.522049697	1.49E-263	5.62E-262	Up
Unigene22586_All	911	0.01	1.83	7.515699838	7.10E-07	1.61E-06	Up
Unigene3543_All	566	0.01	1.83	7.515699838	0.00022277	0.000422354	Up
CL1068.Contig1_All	367	0.5	90.71	7.503189699	1.15E-108	1.58E-107	Up
CL15120.Contig2_All	551	0.01	1.81	7.499845887	0.000359682	0.000662759	Up
Unigene58355_All	692	0.01	1.8	7.491853096	3.28E-05	6.66E-05	Up
CL13961.Contig1_All	1100	0.01	1.8	7.491853096	4.01E-08	9.78E-08	Up
Unigene91727_All	2033	0.01	1.8	7.491853096	1.42E-14	4.53E-14	Up
Unigene33276_All	603	0.01	1.8	7.491853096	0.000137973	0.000264022	Up
CL10962.Contig3_All	815	0.01	1.79	7.483815777	4.82E-06	1.04E-05	Up
Unigene11771_All	1870	0.01	1.79	7.483815777	1.56E-13	4.81E-13	Up
CL711.Contig3_All	608	0.01	1.79	7.483815777	0.000137973	0.000264049	Up
Unigene20561_All	3916	0.01	1.79	7.483815777	6.87E-28	3.16E-27	Up
CL2695.Contig2_All	721	0.01	1.78	7.475733431	3.28E-05	6.66E-05	Up
Unigene22914_All	592	0.01	1.76	7.459431619	0.00022277	0.000422575	Up
Unigene20780_All	807	0.01	1.76	7.459431619	7.79E-06	1.65E-05	Up
Unigene28527_All	768	0.01	1.76	7.459431619	1.26E-05	2.63E-05	Up
Unigene33426_All	588	0.01	1.76	7.459431619	0.00022277	0.000422361	Up
Unigene14441_All	668	0.08	13.94	7.445014846	5.97E-33	3.05E-32	Up
Unigene39494_All	654	0.09	15.66	7.442943496	3.06E-36	1.68E-35	Up
CL4060.Contig4_All	586	0.01	1.73	7.434628228	0.000359682	0.000662424	Up
CL17216.Contig9_All	756	0.01	1.73	7.434628228	2.03E-05	4.16E-05	Up
CL14482.Contig1_All	504	1.15	198.58	7.431942658	0	0	Up
CL9257.Contig3_All	1751	0.2	34.43	7.427522371	2.75E-219	8.35E-218	Up
CL7695.Contig2_All	848	0.01	1.71	7.417852515	4.82E-06	1.04E-05	Up
CL8907.Contig4_All	2365	0.07	11.96	7.416646752	6.17E-104	8.09E-103	Up
Unigene50093_All	605	0.01	1.7	7.409390936	0.00022277	0.000422581	Up
Unigene53671_All	609	0.01	1.69	7.400879436	0.00022277	0.000422489	Up
CL19997.Contig58_All	713	0.01	1.68	7.392317423	5.29E-05	0.000105018	Up
Unigene32957_All	614	0.01	1.68	7.392317423	0.00022277	0.000422569	Up
Unigene99723_All	1020	0.01	1.68	7.392317423	4.40E-07	1.01E-06	Up
Unigene7051_All	1277	0.01	1.67	7.383704292	1.54E-08	3.83E-08	Up
Unigene25143_All	970	0.01	1.64	7.357552005	1.85E-06	4.10E-06	Up
CL3761.Contig5_All	716	3.85	624.52	7.341745518	0	0	Up
Unigene55844_All	927	0.18	29.08	7.335886552	1.64E-95	1.99E-94	Up
Unigene36523_All	740	0.01	1.6	7.321928095	5.29E-05	0.000105016	Up
CL13859.Contig3_All	9842	2.58	411.51	7.317412614	0	0	Up
CL5889.Contig3_All	683	0.01	1.58	7.303780748	0.00022277	0.000422416	Up
CL15332.Contig1_All	239	0.84	132.63	7.302802097	6.80E-95	8.18E-94	Up
CL6277.Contig1_All	398	0.15	23.64	7.300123725	1.64E-31	8.15E-31	Up
Unigene13173_All	670	0.01	1.56	7.285402219	0.00022277	0.000422434	Up
Unigene16215_All	1857	0.03	4.66	7.279223644	6.35E-32	3.19E-31	Up
CL8096.Contig2_All	1302	0.01	1.55	7.276124405	4.01E-08	9.78E-08	Up
Unigene56630_All	1670	0.06	9.26	7.269905883	3.78E-56	2.86E-55	Up
CL20448.Contig2_All	1180	0.01	1.54	7.266786541	1.69E-07	3.95E-07	Up
CL5920.Contig8_All	1245	0.01	1.54	7.266786541	1.04E-07	2.49E-07	Up
Unigene17503_All	1117	0.05	7.6	7.247927513	6.75E-31	3.32E-30	Up
Unigene41764_All	690	2.17	328.93	7.243941742	0	0	Up
CL2835.Contig4_All	506	1.14	171.46	7.232694414	3.39E-291	1.45E-289	Up
CL3425.Contig1_All	1100	0.05	7.51	7.230741003	4.47E-30	2.16E-29	Up
Unigene9255_All	937	0.01	1.5	7.22881869	7.79E-06	1.65E-05	Up
Unigene46676_All	1737	0.03	4.49	7.225609134	7.62E-29	3.58E-28	Up
Unigene17832_All	784	0.35	52.2	7.220551075	3.71E-142	6.84E-141	Up
Unigene14731_All	2257	0.16	23.61	7.205182326	5.34E-194	1.40E-192	Up
CL20057.Contig1_All	763	2.38	346.81	7.187040114	0	0	Up
CL5705.Contig16_All	737	0.01	1.45	7.17990909	0.00022277	0.000422452	Up
CL3458.Contig5_All	676	0.01	1.45	7.17990909	0.000359682	0.000662508	Up
CL1184.Contig2_All	977	0.01	1.44	7.169925001	7.79E-06	1.65E-05	Up
Unigene24500_All	2484	0.01	1.44	7.169925001	2.30E-14	7.29E-14	Up
Unigene13922_All	1524	0.01	1.43	7.159871337	9.52E-09	2.38E-08	Up
CL4677.Contig5_All	1048	0.01	1.43	7.159871337	2.99E-06	6.49E-06	Up
CL4715.Contig3_All	1702	0.01	1.42	7.14974712	8.67E-10	2.29E-09	Up
Unigene6874_All	1082	0.01	1.42	7.14974712	2.99E-06	6.49E-06	Up
Unigene43481_All	413	1.87	264.09	7.141847593	0	0	Up
CL6663.Contig1_All	663	2.96	417.81	7.141106037	0	0	Up
CL18253.Contig3_All	1246	0.01	1.41	7.139551352	2.72E-07	6.34E-07	Up
CL8146.Contig2_All	360	0.68	95.38	7.132008226	5.12E-110	7.12E-109	Up
CL11154.Contig5_All	1049	2.28	319.17	7.129147419	0	0	Up
CL1184.Contig1_All	869	0.01	1.39	7.118941073	5.29E-05	0.000105013	Up
Unigene21946_All	1080	0.01	1.38	7.108524457	2.99E-06	6.49E-06	Up
CL3110.Contig1_All	1150	0.01	1.37	7.098032083	1.85E-06	4.10E-06	Up
CL13859.Contig7_All	8933	0.25	34.07	7.090430042	0	0	Up
CL3746.Contig7_All	787	0.01	1.35	7.076815597	0.00022277	0.000422397	Up
Unigene33217_All	719	0.01	1.34	7.06608919	0.000359682	0.000662386	Up
CL4977.Contig1_All	1997	0.01	1.32	7.044394119	7.91E-11	2.18E-10	Up
Unigene35125_All	1460	0.01	1.32	7.044394119	6.47E-08	1.55E-07	Up
CL1705.Contig3_All	639	0.44	57.79	7.037172536	1.48E-125	2.36E-124	Up
CL15492.Contig2_All	1414	0.04	5.23	7.030667136	5.33E-27	2.41E-26	Up
CL1592.Contig1_All	805	0.07	9.12	7.025535092	3.52E-26	1.56E-25	Up
Unigene35702_All	1345	0.01	1.3	7.022367813	2.72E-07	6.34E-07	Up
Unigene4303_All	1353	0.05	6.47	7.015693807	3.96E-32	1.99E-31	Up
CL14883.Contig20_All	781	0.01	1.29	7.011227255	0.00022277	0.000422391	Up
Unigene26001_All	1648	0.01	1.28	7	1.54E-08	3.83E-08	Up
Unigene21410_All	868	0.01	1.28	7	0.000137973	0.000264026	Up
Unigene34984_All	278	0.23	29.29	6.992630522	1.45E-25	6.31E-25	Up
Unigene10380_All	1160	0.01	1.26	6.977279923	4.82E-06	1.04E-05	Up
CL17957.Contig7_All	907	0.01	1.26	6.977279923	8.55E-05	0.000168089	Up
Unigene32431_All	930	0.01	1.25	6.965784285	5.29E-05	0.000105004	Up
CL13159.Contig1_All	1173	0.01	1.25	6.965784285	4.82E-06	1.04E-05	Up
Unigene50680_All	981	0.01	1.24	6.95419631	3.28E-05	6.66E-05	Up
Unigene56978_All	1110	0.01	1.24	6.95419631	7.79E-06	1.65E-05	Up
CL18624.Contig2_All	1214	0.27	33.35	6.948583544	2.51E-142	4.63E-141	Up
CL6168.Contig4_All	2026	8.26	1018.94	6.946711604	0	0	Up
CL13137.Contig2_All	1802	0.06	7.36	6.938599455	5.90E-48	3.93E-47	Up
Unigene36195_All	1726	0.01	1.22	6.930737338	9.52E-09	2.38E-08	Up
Unigene24687_All	3416	26.48	3200.61	6.91729996	0	0	Up
CL2531.Contig2_All	2101	0.25	30.15	6.914086097	8.73E-227	2.75E-225	Up
CL13367.Contig2_All	657	0.17	20.48	6.912537159	4.09E-46	2.64E-45	Up
CL1248.Contig1_All	1945	0.01	1.19	6.894817763	2.26E-09	5.87E-09	Up
CL13305.Contig3_All	1126	0.01	1.19	6.894817763	1.26E-05	2.63E-05	Up
CL11130.Contig1_All	1331	0.01	1.19	6.894817763	1.15E-06	2.56E-06	Up
CL16097.Contig6_All	963	0.01	1.19	6.894817763	8.55E-05	0.000168056	Up
Unigene29935_All	4152	0.27	32.02	6.88987009	0	0	Up
CL19997.Contig12_All	1271	0.72	85.33	6.888912331	0	0	Up
Unigene32952_All	716	0.08	9.47	6.887220615	6.28E-24	2.63E-23	Up
Unigene4477_All	1306	1.48	175.13	6.886685254	0	0	Up
CL4776.Contig1_All	686	0.21	24.55	6.869189886	1.31E-58	1.02E-57	Up
Unigene24253_All	928	0.01	1.16	6.857980995	0.000137973	0.000264076	Up
CL17432.Contig1_All	335	1.29	148.13	6.843348976	8.34E-155	1.69E-153	Up
Unigene57380_All	417	0.14	16	6.836501268	2.71E-22	1.09E-21	Up
CL8076.Contig1_All	561	1.71	195.42	6.83643799	0	0	Up
CL1902.Contig2_All	541	15.51	1771.8	6.835873266	0	0	Up
CL13692.Contig1_All	925	0.01	1.14	6.832890014	0.000137973	0.000264119	Up
CL4630.Contig1_All	2761	0.01	1.14	6.832890014	1.06E-12	3.17E-12	Up
CL15506.Contig1_All	1373	0.04	4.53	6.82336724	1.06E-22	4.30E-22	Up
Unigene18376_All	542	0.21	23.78	6.823215577	2.96E-43	1.83E-42	Up
Unigene3477_All	2233	0.02	2.24	6.807354922	2.04E-18	7.33E-18	Up
Unigene23868_All	593	3.17	354.7	6.80597268	0	0	Up
Unigene91886_All	343	0.03	3.35	6.803054785	0.00022277	0.000422587	Up
CL6574.Contig2_All	761	0.3	33.48	6.802193217	4.28E-87	4.74E-86	Up
CL20624.Contig8_All	383	0.16	17.84	6.8008999	1.70E-22	6.84E-22	Up
Unigene40017_All	523	0.11	12.21	6.794415866	6.95E-22	2.77E-21	Up
CL15332.Contig2_All	218	1.26	138.61	6.7814638	1.75E-86	1.93E-85	Up
Unigene34898_All	1024	0.01	1.1	6.781359714	8.55E-05	0.000168104	Up
CL1437.Contig3_All	351	0.52	57.03	6.777065599	2.39E-63	2.00E-62	Up
CL19997.Contig20_All	528	14.26	1552.14	6.7661409	0	0	Up
CL19997.Contig28_All	2388	11.62	1262.31	6.763312374	0	0	Up
CL7722.Contig2_All	1316	0.01	1.08	6.754887502	4.82E-06	1.04E-05	Up
CL12635.Contig1_All	1364	0.04	4.32	6.754887502	1.78E-21	7.00E-21	Up
Unigene24644_All	1681	0.01	1.06	6.727920455	1.69E-07	3.95E-07	Up
CL19023.Contig3_All	1682	0.01	1.06	6.727920455	2.72E-07	6.34E-07	Up
CL18384.Contig1_All	329	18.65	1976.2	6.727409521	0	0	Up
Unigene57265_All	447	0.13	13.74	6.723726571	1.17E-20	4.49E-20	Up
CL9024.Contig3_All	1607	0.01	1.05	6.714245518	4.40E-07	1.01E-06	Up
Unigene55204_All	1155	0.01	1.05	6.714245518	3.28E-05	6.66E-05	Up
Unigene33308_All	1102	0.01	1.05	6.714245518	5.29E-05	0.000104991	Up
Unigene1411_All	417	0.29	30.28	6.706168495	3.26E-41	1.95E-40	Up
CL2060.Contig1_All	1208	0.04	4.16	6.700439718	5.20E-18	1.85E-17	Up
Unigene42849_All	1888	0.01	1.04	6.700439718	4.01E-08	9.78E-08	Up
Unigene16750_All	1122	0.01	1.04	6.700439718	5.29E-05	0.000104993	Up
CL18384.Contig4_All	227	0.6	62.04	6.692092375	5.22E-41	3.10E-40	Up
CL6168.Contig1_All	2114	14.59	1503.82	6.6875082	0	0	Up
CL19997.Contig25_All	1839	3.36	342.2	6.670234717	0	0	Up
CL19997.Contig32_All	1813	0.85	85.78	6.657034664	0	0	Up
Unigene99026_All	607	0.09	9.05	6.651848981	4.99E-19	1.83E-18	Up
CL4601.Contig1_All	216	0.64	64.01	6.644081593	1.40E-39	8.12E-39	Up
Unigene5113_All	1056	0.01	1	6.64385619	0.000137973	0.000264045	Up
Unigene86019_All	372	5.38	531.62	6.626645398	0	0	Up
Unigene50151_All	506	0.11	10.82	6.620053165	1.27E-18	4.63E-18	Up
CL8769.Contig1_All	1114	0.01	0.98	6.614709844	0.000137973	0.000264057	Up
CL886.Contig9_All	1866	0.01	0.97	6.599912842	1.69E-07	3.95E-07	Up
CL19958.Contig2_All	964	0.06	5.81	6.597431853	4.77E-20	1.80E-19	Up
Unigene49984_All	330	3.38	325.4	6.589047194	0	0	Up
CL3901.Contig2_All	1151	0.01	0.96	6.584962501	8.55E-05	0.000168025	Up
CL6792.Contig2_All	729	4.68	446.91	6.577331987	0	0	Up
CL12449.Contig1_All	1065	0.01	0.94	6.554588852	0.00022277	0.000422465	Up
CL19997.Contig109_All	408	4.05	380.38	6.553375675	0	0	Up
CL3819.Contig1_All	928	0.06	5.63	6.552028611	1.27E-18	4.63E-18	Up
CL4387.Contig3_All	531	0.43	40.06	6.541681951	9.10E-70	8.28E-69	Up
Unigene9685_All	1234	0.01	0.93	6.539158811	8.55E-05	0.000168063	Up
CL6865.Contig1_All	1196	0.01	0.93	6.539158811	8.55E-05	0.000168051	Up
Unigene46699_All	2127	0.22	20.29	6.527121531	1.86E-150	3.65E-149	Up
Unigene53246_All	641	0.18	16.53	6.520946008	6.48E-36	3.52E-35	Up
CL14031.Contig3_All	794	24.98	2292.8	6.520193228	0	0	Up
CL10681.Contig1_All	1244	0.04	3.66	6.515699838	2.20E-16	7.46E-16	Up
CL7613.Contig3_All	538	0.21	19.19	6.513821573	2.75E-34	1.44E-33	Up
CL1437.Contig1_All	320	0.39	35.56	6.51063739	2.64E-35	1.42E-34	Up
CL19997.Contig5_All	1496	2.48	221.23	6.479063105	0	0	Up
Unigene50993_All	431	0.27	24.08	6.478732175	1.12E-33	5.81E-33	Up
Unigene2944_All	2011	0.01	0.89	6.475733431	1.69E-07	3.95E-07	Up
Unigene12982_All	686	3.09	274.46	6.472845257	0	0	Up
CL9264.Contig2_All	496	0.12	10.59	6.463524373	8.30E-18	2.94E-17	Up
Unigene5734_All	4116	2.02	178.25	6.463402973	0	0	Up
CL14031.Contig4_All	789	22.22	1958.09	6.46144445	0	0	Up
CL2382.Contig4_All	1188	0.01	0.88	6.459431619	0.000137973	0.000264034	Up
Unigene23560_All	661	1.89	166.28	6.459084608	0	0	Up
CL6833.Contig5_All	1198	0.63	55.24	6.454217681	5.63E-225	1.76E-223	Up
Unigene33277_All	681	0.08	6.99	6.449148645	1.38E-16	4.69E-16	Up
CL19997.Contig21_All	2206	0.01	0.87	6.442943496	6.47E-08	1.55E-07	Up
CL6347.Contig2_All	816	0.27	23.4	6.437405312	1.75E-64	1.49E-63	Up
Unigene8985_All	1766	0.27	23.29	6.430607422	6.32E-142	1.16E-140	Up
Unigene8900_All	588	0.15	12.92	6.428499759	2.20E-26	9.76E-26	Up
CL1197.Contig5_All	1182	0.01	0.86	6.426264755	0.00022277	0.000422563	Up
CL9534.Contig2_All	3052	0.01	0.86	6.426264755	7.91E-11	2.18E-10	Up
CL3487.Contig2_All	1521	0.01	0.86	6.426264755	1.26E-05	2.63E-05	Up
CL17275.Contig2_All	579	0.47	40.37	6.42447902	1.04E-77	1.04E-76	Up
Unigene29652_All	829	0.66	56.64	6.423211431	3.49E-158	7.26E-157	Up
Unigene3581_All	858	0.07	5.95	6.409390936	5.20E-18	1.85E-17	Up
Unigene56625_All	553	0.1	8.45	6.400879436	5.60E-16	1.88E-15	Up
Unigene20137_All	361	0.17	14.33	6.397360053	8.63E-17	2.97E-16	Up
CL4407.Contig3_All	580	0.1	8.42	6.395748328	8.63E-17	2.97E-16	Up
CL18477.Contig1_All	447	0.13	10.83	6.380377809	3.51E-16	1.18E-15	Up
Unigene1914_All	1261	0.01	0.83	6.375039431	0.000137973	0.000264103	Up
CL20387.Contig8_All	1627	0.01	0.83	6.375039431	1.26E-05	2.63E-05	Up
Unigene25902_All	1284	0.01	0.83	6.375039431	0.000137973	0.000264011	Up
CL129.Contig98_All	956	0.08	6.58	6.361943774	1.70E-22	6.84E-22	Up
Unigene6919_All	1956	3.08	253.25	6.361488108	0	0	Up
CL20057.Contig2_All	1119	0.18	14.79	6.360481336	1.23E-57	9.49E-57	Up
CL16419.Contig1_All	865	0.2	16.4	6.357552005	2.80E-48	1.88E-47	Up
Unigene30978_All	2637	0.03	2.46	6.357552005	6.28E-24	2.63E-23	Up
Unigene25468_All	1948	0.01	0.82	6.357552005	1.15E-06	2.56E-06	Up
Unigene10580_All	2450	0.52	42.57	6.355181657	0	0	Up
Unigene19956_All	954	9.74	796.22	6.353101528	0	0	Up
Unigene16736_All	1161	0.26	21.23	6.351448938	9.73E-85	1.05E-83	Up
CL3931.Contig4_All	1222	0.01	0.81	6.339850003	0.00022277	0.000422556	Up
Unigene91950_All	4411	0.01	0.81	6.339850003	1.42E-14	4.53E-14	Up
CL9009.Contig1_All	1603	0.01	0.81	6.339850003	1.26E-05	2.63E-05	Up
CL6027.Contig1_All	754	0.07	5.67	6.339850003	5.78E-15	1.87E-14	Up
CL11863.Contig1_All	1821	0.06	4.84	6.333900737	9.58E-33	4.89E-32	Up
CL19997.Contig79_All	874	4.17	336.26	6.333385979	0	0	Up
CL19997.Contig45_All	2399	0.04	3.19	6.317412614	1.96E-28	9.12E-28	Up
Unigene13565_All	2858	0.07	5.58	6.31676639	5.02E-57	3.84E-56	Up
CL20655.Contig32_All	2628	0.02	1.59	6.312882955	2.27E-15	7.44E-15	Up
CL19997.Contig48_All	9847	299.44	23781.21	6.311411358	0	0	Up
CL3235.Contig15_All	591	1.39	109.6	6.301019105	1.48E-209	4.24E-208	Up
CL19997.Contig23_All	2228	0.25	19.6	6.292781749	5.42E-151	1.07E-149	Up
CL15834.Contig3_All	474	3.33	260.7	6.290724595	0	0	Up
CL6168.Contig3_All	2921	18.48	1445.67	6.289629702	0	0	Up
CL19997.Contig30_All	2226	0.23	17.79	6.273288839	4.67E-137	8.24E-136	Up
CL6701.Contig1_All	1952	0.11	8.49	6.270189125	1.37E-57	1.06E-56	Up
CL19997.Contig35_All	2732	0.12	9.2	6.26052755	1.58E-87	1.76E-86	Up
CL4407.Contig5_All	1028	0.21	16.08	6.258734268	5.71E-56	4.31E-55	Up
CL3531.Contig8_All	784	0.64	49	6.258566034	1.01E-126	1.63E-125	Up
CL20655.Contig18_All	2792	0.22	16.8	6.254813899	1.71E-162	3.66E-161	Up
Unigene20657_All	1245	0.01	0.76	6.247927513	0.000359682	0.000662741	Up
Unigene48286_All	2879	0.01	0.76	6.247927513	3.65E-09	9.35E-09	Up
CL19958.Contig1_All	717	0.08	6.07	6.245552706	3.62E-15	1.18E-14	Up
CL7239.Contig1_All	556	0.1	7.55	6.238404739	3.73E-14	1.17E-13	Up
CL19997.Contig93_All	512	6.05	456.49	6.237504304	0	0	Up
CL18384.Contig3_All	1374	0.72	54.1	6.231487877	1.10E-250	3.91E-249	Up
CL8162.Contig1_All	1378	0.01	0.75	6.22881869	0.000137973	0.000264126	Up
Unigene57919_All	435	0.14	10.49	6.227444041	3.62E-15	1.18E-14	Up
CL20624.Contig3_All	438	0.14	10.43	6.21916852	3.62E-15	1.18E-14	Up
CL129.Contig68_All	1686	0.22	16.29	6.21033927	1.39E-93	1.66E-92	Up
Unigene39364_All	1944	0.05	3.67	6.197708158	5.71E-25	2.46E-24	Up
Unigene26570_All	1777	0.03	2.2	6.196397213	3.73E-14	1.17E-13	Up
Unigene32469_All	698	0.24	17.6	6.196397213	8.79E-41	5.21E-40	Up
CL17148.Contig3_All	1975	0.03	2.2	6.196397213	8.93E-16	2.96E-15	Up
Unigene28725_All	884	1.32	96.39	6.190273647	2.53E-280	1.03E-278	Up
Unigene37104_All	1412	0.01	0.73	6.189824559	0.000137973	0.000264096	Up
Unigene3468_All	1290	0.01	0.73	6.189824559	0.000359682	0.000662405	Up
CL17706.Contig2_All	870	0.06	4.36	6.183221824	2.40E-13	7.33E-13	Up
Unigene17050_All	1723	0.04	2.9	6.17990909	3.25E-18	1.17E-17	Up
CL781.Contig2_All	1980	5.2	376.9	6.179526362	0	0	Up
CL3856.Contig1_All	1668	0.01	0.72	6.169925001	3.28E-05	6.66E-05	Up
CL10430.Contig1_All	1401	0.04	2.88	6.169925001	1.47E-14	4.68E-14	Up
CL6465.Contig3_All	819	1.69	120.13	6.151429423	0	0	Up
CL20401.Contig3_All	2383	0.01	0.71	6.14974712	4.40E-07	1.00E-06	Up
Unigene87443_All	206	3.4	241.19	6.148491536	5.51E-134	9.47E-133	Up
CL15834.Contig1_All	480	3.36	237.45	6.143018713	0	0	Up
CL14031.Contig2_All	726	28.71	2026.65	6.141399818	0	0	Up
CL19848.Contig1_All	1710	0.01	0.7	6.129283017	3.28E-05	6.66E-05	Up
CL11.Contig3_All	1571	0.01	0.7	6.129283017	8.55E-05	0.000168053	Up
CL6515.Contig1_All	469	0.12	8.39	6.1275645	3.82E-13	1.16E-12	Up
Unigene27252_All	899	3.98	277.92	6.125757418	0	0	Up
Unigene56670_All	1689	0.03	2.09	6.122396631	9.68E-13	2.89E-12	Up
CL12581.Contig12_All	1050	0.27	18.7	6.113935053	6.92E-66	6.00E-65	Up
CL631.Contig1_All	1539	0.07	4.84	6.111508315	2.08E-27	9.45E-27	Up
CL15834.Contig2_All	497	1.21	83.33	6.105757027	2.39E-130	3.98E-129	Up
Unigene99079_All	577	0.1	6.88	6.10433666	1.51E-13	4.65E-13	Up
Unigene24709_All	1185	1.35	92.64	6.100603941	0	0	Up
CL15260.Contig3_All	275	0.23	15.77	6.099404989	2.40E-13	7.33E-13	Up
Unigene41541_All	557	0.45	30.72	6.093109404	2.31E-55	1.73E-54	Up
CL4346.Contig1_All	1913	0.01	0.68	6.087462841	1.26E-05	2.63E-05	Up
CL8875.Contig1_All	958	0.11	7.48	6.087462841	2.30E-24	9.74E-24	Up
CL18653.Contig2_All	845	1.12	76	6.084428781	2.80E-209	8.03E-208	Up
CL6321.Contig3_All	658	8.31	562.43	6.080681263	0	0	Up
CL5576.Contig1_All	987	0.09	6.08	6.078002512	1.78E-21	7.00E-21	Up
CL3871.Contig1_All	1143	0.19	12.76	6.0694851	4.22E-49	2.87E-48	Up
Unigene43630_All	1548	0.01	0.67	6.06608919	0.000137973	0.00026413	Up
CL7926.Contig1_All	1345	0.04	2.68	6.06608919	6.08E-13	1.83E-12	Up
CL1388.Contig3_All	1631	0.01	0.67	6.06608919	8.55E-05	0.000168048	Up
Unigene14030_All	515	0.11	7.34	6.060204634	9.68E-13	2.89E-12	Up
Unigene39101_All	578	0.69	45.85	6.054181562	1.69E-84	1.82E-83	Up
CL17738.Contig9_All	1443	0.01	0.66	6.044394119	0.000359682	0.000662722	Up
CL20143.Contig4_All	1203	0.06	3.94	6.037089319	5.40E-17	1.87E-16	Up
CL20655.Contig30_All	2708	0.08	5.25	6.036173613	1.63E-50	1.13E-49	Up
CL1300.Contig3_All	722	0.08	5.24	6.033423002	6.08E-13	1.83E-12	Up
Unigene36116_All	477	0.12	7.86	6.033423002	1.54E-12	4.56E-12	Up
CL20783.Contig16_All	230	2.65	172.59	6.025212706	2.38E-109	3.30E-108	Up
CL19997.Contig39_All	1000	0.82	53.39	6.024801829	8.82E-175	2.06E-173	Up
CL6465.Contig2_All	987	1.44	93.66	6.023292321	1.65E-301	7.40E-300	Up
CL6892.Contig1_All	769	0.14	9.06	6.016012318	2.34E-23	9.64E-23	Up
CL129.Contig7_All	2170	2.91	185.17	5.991687418	0	0	Up
Unigene22134_All	2626	0.05	3.16	5.981852653	2.04E-29	9.73E-29	Up
CL19997.Contig128_All	387	0.16	10.11	5.981567282	9.68E-13	2.89E-12	Up
CL6321.Contig1_All	385	0.16	10.04	5.971543554	1.54E-12	4.56E-12	Up
Unigene23401_All	1329	16.58	1032.13	5.960036877	0	0	Up
Unigene9182_All	1634	0.01	0.62	5.95419631	0.00022277	0.000422642	Up
CL2235.Contig7_All	1049	0.03	1.86	5.95419631	6.47E-08	1.55E-07	Up
CL19997.Contig24_All	1762	0.15	9.29	5.952644191	3.33E-55	2.48E-54	Up
Unigene66435_All	450	1.31	81.06	5.951351459	5.29E-112	7.47E-111	Up
Unigene39228_All	1054	0.15	9.27	5.949534933	1.02E-32	5.17E-32	Up
Unigene41583_All	428	0.14	8.6	5.940837928	3.90E-12	1.13E-11	Up
CL19585.Contig5_All	2058	0.01	0.61	5.930737338	2.03E-05	4.16E-05	Up
CL4601.Contig3_All	1149	2.78	169.17	5.927245056	0	0	Up
Unigene49343_All	750	2.37	144.22	5.927240378	0	0	Up
Unigene38636_All	680	1.07	64.55	5.914734394	2.69E-139	4.84E-138	Up
Unigene38294_All	1595	0.01	0.6	5.906890596	0.000359682	0.000662396	Up
CL13610.Contig2_All	667	7.7	460.41	5.901916913	0	0	Up
CL16098.Contig2_All	519	0.11	6.56	5.898120386	2.49E-11	7.01E-11	Up
Unigene5682_All	3612	0.01	0.59	5.882643049	5.90E-09	1.50E-08	Up
Unigene21245_All	1402	0.04	2.36	5.882643049	9.85E-12	2.82E-11	Up
Unigene10012_All	2113	0.01	0.59	5.882643049	2.03E-05	4.16E-05	Up
Unigene96003_All	3015	0.01	0.59	5.882643049	1.69E-07	3.95E-07	Up
CL20187.Contig5_All	2192	0.01	0.59	5.882643049	2.03E-05	4.16E-05	Up
CL3235.Contig20_All	521	2.75	161.1	5.872381065	3.38E-259	1.25E-257	Up
CL2677.Contig2_All	1081	0.76	44.49	5.87133787	2.76E-156	5.66E-155	Up
CL7035.Contig2_All	756	0.15	8.78	5.871186534	3.76E-22	1.50E-21	Up
CL19997.Contig47_All	7905	9.89	578.3	5.869703771	0	0	Up
Unigene53254_All	647	0.17	9.94	5.8696392	3.80E-21	1.48E-20	Up
CL13305.Contig1_All	1182	0.14	8.13	5.85975662	2.56E-32	1.30E-31	Up
CL18614.Contig38_All	5820	0.01	0.58	5.857980995	9.66E-14	2.99E-13	Up
Unigene99445_All	538	0.11	6.32	5.84434913	2.49E-11	7.01E-11	Up
Unigene5193_All	797	0.62	35.6	5.843465215	5.44E-92	6.36E-91	Up
Unigene12790_All	786	0.21	12.05	5.842500008	6.51E-31	3.20E-30	Up
CL8146.Contig6_All	644	1.61	92.32	5.841510631	1.40E-186	3.51E-185	Up
Unigene16488_All	1717	0.03	1.72	5.841302254	7.20E-12	2.08E-11	Up
Unigene33438_All	679	0.17	9.69	5.832890014	9.49E-22	3.75E-21	Up
CL5123.Contig2_All	1313	0.94	53.44	5.829115441	4.92E-228	1.56E-226	Up
CL3235.Contig16_All	2166	10.53	596.04	5.822831811	0	0	Up
CL12635.Contig2_All	1409	0.08	4.49	5.810571635	9.49E-22	3.75E-21	Up
CL18929.Contig7_All	1729	0.01	0.56	5.807354922	0.000359682	0.000662666	Up
CL20655.Contig13_All	2245	0.06	3.36	5.807354922	1.39E-26	6.20E-26	Up
Unigene37214_All	448	0.13	7.25	5.801397467	9.96E-11	2.75E-10	Up
CL17939.Contig3_All	2435	0.11	6.13	5.800311645	3.46E-50	2.39E-49	Up
CL3235.Contig17_All	1679	11.88	659.43	5.794612781	0	0	Up
CL20655.Contig11_All	1201	0.09	4.99	5.792971004	2.41E-20	9.18E-20	Up
Unigene27491_All	1364	0.54	29.88	5.790076931	1.12E-133	1.92E-132	Up
CL16419.Contig3_All	1109	1.97	108.5	5.783355603	0	0	Up
Unigene49756_All	592	0.19	10.46	5.782739623	3.82E-20	1.45E-19	Up
CL17386.Contig1_All	1760	0.01	0.55	5.781359714	0.00022277	0.00042263	Up
CL2530.Contig2_All	2797	0.01	0.55	5.781359714	1.85E-06	4.10E-06	Up
Unigene49438_All	870	14.74	806.08	5.773114598	0	0	Up
CL69.Contig23_All	1685	0.31	16.93	5.771169948	7.29E-95	8.77E-94	Up
CL12080.Contig7_All	478	0.2	10.92	5.770829046	1.33E-17	4.66E-17	Up
CL19997.Contig82_All	1193	41.31	2254.18	5.769967851	0	0	Up
CL20655.Contig31_All	3069	0.07	3.8	5.762500686	1.87E-39	1.09E-38	Up
CL20655.Contig8_All	1649	0.08	4.33	5.758223215	9.09E-25	3.89E-24	Up
CL6285.Contig5_All	2647	0.01	0.54	5.754887502	4.82E-06	1.04E-05	Up
CL12008.Contig2_All	1906	0.56	30.22	5.753933023	1.53E-188	3.88E-187	Up
CL8179.Contig3_All	834	0.07	3.75	5.743391863	6.27E-11	1.75E-10	Up
Unigene17192_All	2430	0.01	0.53	5.727920455	2.03E-05	4.16E-05	Up
CL382.Contig1_All	718	0.73	38.24	5.711042249	7.60E-87	8.40E-86	Up
Unigene27775_All	1569	0.3	15.65	5.705056346	3.84E-81	3.99E-80	Up
CL13962.Contig2_All	360	0.34	17.73	5.70451398	1.52E-19	5.67E-19	Up
CL14317.Contig2_All	1741	0.03	1.56	5.700439718	1.00E-09	2.64E-09	Up
CL13618.Contig1_All	2863	0.01	0.52	5.700439718	1.85E-06	4.09E-06	Up
Unigene283_All	724	52.11	2706.93	5.698953516	0	0	Up
Unigene98575_All	210	2.98	154.08	5.692223467	7.61E-85	8.23E-84	Up
CL7501.Contig2_All	629	0.09	4.63	5.684943382	6.31E-10	1.67E-09	Up
Unigene5646_All	1115	86.78	4442.33	5.677810172	0	0	Up
CL14702.Contig1_All	818	0.61	31.21	5.677055304	7.54E-81	7.81E-80	Up
Unigene53314_All	630	18.28	935.19	5.676921528	0	0	Up
CL849.Contig9_All	699	1.76	90.01	5.676437958	3.09E-196	8.20E-195	Up
CL20187.Contig27_All	2386	0.01	0.51	5.672425342	3.28E-05	6.66E-05	Up
Unigene99474_All	446	0.13	6.62	5.670247689	1.00E-09	2.64E-09	Up
CL3235.Contig18_All	1657	3.42	173.77	5.667038899	0	0	Up
Unigene38638_All	580	1.43	72.56	5.665087404	1.46E-129	2.42E-128	Up
Unigene57094_All	408	0.15	7.61	5.664862048	3.98E-10	1.07E-09	Up
CL20655.Contig20_All	2359	0.07	3.55	5.664320292	2.61E-28	1.21E-27	Up
CL19997.Contig70_All	767	6.88	348.12	5.661032326	0	0	Up
CL18561.Contig1_All	1388	0.14	7.07	5.658211483	4.03E-33	2.06E-32	Up
Unigene8200_All	243	1.1	55.41	5.654570938	4.70E-37	2.61E-36	Up
CL129.Contig22_All	1625	0.04	2.01	5.651051691	9.85E-12	2.82E-11	Up
CL15936.Contig1_All	535	0.11	5.52	5.649092838	6.31E-10	1.67E-09	Up
Unigene8538_All	3362	0.01	0.5	5.64385619	4.40E-07	1.00E-06	Up
CL20694.Contig11_All	1908	0.01	0.5	5.64385619	0.000359682	0.00066247	Up
CL12064.Contig2_All	1953	0.03	1.49	5.63420602	1.58E-10	4.33E-10	Up
CL16649.Contig2_All	957	0.06	2.96	5.624490865	6.31E-10	1.67E-09	Up
CL19997.Contig26_All	2572	0.37	18.24	5.623436649	4.66E-154	9.39E-153	Up
Unigene13564_All	1361	0.99	48.8	5.623308812	4.73E-212	1.37E-210	Up
Unigene15725_All	773	9.65	474.26	5.619005441	0	0	Up
Unigene3720_All	898	1.52	74.56	5.616258631	1.55E-210	4.47E-209	Up
Unigene19163_All	605	0.07	3.43	5.614709844	4.01E-08	9.78E-08	Up
Unigene88468_All	815	8.63	421.91	5.611430913	0	0	Up
Unigene42679_All	279	4.61	225.11	5.609719586	5.78E-173	1.33E-171	Up
CL382.Contig4_All	890	1.64	80.04	5.608953447	3.89E-223	1.21E-221	Up
CL589.Contig2_All	385	23.31	1132.02	5.601806633	0	0	Up
Unigene796_All	323	11.94	579.2	5.600186861	0	0	Up
CL20655.Contig38_All	2968	0.54	26.14	5.597155924	3.96E-252	1.41E-250	Up
CL16639.Contig4_All	1668	1.28	61.93	5.596422731	0	0	Up
CL7035.Contig1_All	846	0.1	4.83	5.593951284	2.34E-14	7.43E-14	Up
CL6321.Contig2_All	612	4.96	238.76	5.589077228	0	0	Up
Unigene37665_All	620	0.18	8.66	5.588298213	2.39E-17	8.37E-17	Up
CL129.Contig99_All	758	0.13	6.23	5.582648635	2.20E-16	7.46E-16	Up
CL1437.Contig4_All	355	4.47	213.5	5.577817428	2.31E-216	6.88E-215	Up
Unigene53617_All	1132	0.05	2.38	5.572889668	1.58E-09	4.13E-09	Up
CL382.Contig2_All	821	2.29	108.81	5.570319743	2.41E-276	9.63E-275	Up
Unigene13071_All	625	0.18	8.5	5.56139403	3.79E-17	1.31E-16	Up
CL19997.Contig72_All	588	6.03	283.97	5.557436712	0	0	Up
CL781.Contig3_All	2364	4.41	207.42	5.555632543	0	0	Up
Unigene29326_All	693	0.08	3.76	5.554588852	9.94E-09	2.49E-08	Up
Unigene24066_All	691	0.16	7.49	5.548821908	9.47E-17	3.24E-16	Up
Unigene19219_All	525	0.88	41.11	5.545842038	2.31E-65	1.99E-64	Up
Unigene7580_All	793	2.68	124.98	5.543320434	2.00E-305	9.07E-304	Up
Unigene23869_All	1279	6.76	315.19	5.543054707	0	0	Up
CL670.Contig4_All	1736	0.23	10.72	5.542527234	7.84E-61	6.34E-60	Up
Unigene6312_All	474	0.25	11.65	5.54225805	2.39E-17	8.37E-17	Up
CL1026.Contig11_All	676	0.51	23.73	5.540071043	6.36E-50	4.37E-49	Up
CL18158.Contig7_All	951	2.02	93.97	5.539773051	7.08E-278	2.85E-276	Up
CL1462.Contig7_All	812	0.27	12.54	5.537434131	2.85E-32	1.44E-31	Up
CL3235.Contig21_All	1301	4.15	192.34	5.534403677	0	0	Up
CL5099.Contig6_All	649	0.79	36.43	5.527130532	1.11E-72	1.05E-71	Up
Unigene18820_All	353	7.07	325.94	5.526752388	0	0	Up
CL17841.Contig1_All	512	11.29	519.71	5.524589428	0	0	Up
Unigene21192_All	2151	0.01	0.46	5.523561956	0.00022277	0.000422526	Up
Unigene37274_All	438	0.4	18.38	5.521992956	1.60E-24	6.81E-24	Up
CL6833.Contig3_All	1886	0.97	44.57	5.521944403	3.42E-268	1.32E-266	Up
CL9025.Contig13_All	6884	0.12	5.47	5.510434522	1.16E-122	1.81E-121	Up
Unigene573_All	390	0.53	24.14	5.509289506	1.65E-28	7.67E-28	Up
CL1144.Contig5_All	242	0.28	12.73	5.506661782	3.97E-09	1.02E-08	Up
Unigene37588_All	261	0.25	11.36	5.50589093	6.29E-09	1.60E-08	Up
Unigene21748_All	1068	18.25	828.56	5.504637805	0	0	Up
Unigene54691_All	559	0.1	4.54	5.504620392	1.57E-08	3.92E-08	Up
Unigene21086_All	423	0.28	12.7	5.50325786	1.50E-16	5.09E-16	Up
CL3235.Contig14_All	976	7.25	328.51	5.501812482	0	0	Up
Unigene8117_All	2275	0.01	0.45	5.491853096	0.00022277	0.000422624	Up
CL5497.Contig9_All	4443	0.01	0.45	5.491853096	2.48E-08	6.08E-08	Up
Unigene46547_All	534	0.22	9.87	5.487474656	9.47E-17	3.24E-16	Up
Unigene99991_All	283	2.04	91.39	5.485395255	2.74E-71	2.54E-70	Up
Unigene15445_All	1271	95.75	4280.46	5.482349547	0	0	Up
Unigene43298_All	713	0.08	3.57	5.479780264	9.94E-09	2.49E-08	Up
Unigene23990_All	653	0.17	7.56	5.474779583	9.32E-16	3.09E-15	Up
CL11481.Contig1_All	346	0.35	15.56	5.474343328	3.74E-16	1.26E-15	Up
Unigene25448_All	2724	0.67	29.67	5.468700021	1.16E-258	4.25E-257	Up
CL20655.Contig33_All	2893	0.43	19.02	5.467036776	5.76E-177	1.36E-175	Up
CL5218.Contig7_All	1979	0.62	27.42	5.466816545	1.33E-172	3.06E-171	Up
CL1902.Contig1_All	544	58.67	2587.89	5.463009494	0	0	Up
CL2336.Contig6_All	2086	0.01	0.44	5.459431619	0.000359682	0.000662461	Up
Unigene39149_All	752	2.59	113.94	5.459178403	2.07E-260	7.70E-259	Up
CL12842.Contig1_All	1549	7.29	318.91	5.451086712	0	0	Up
CL2968.Contig5_All	1280	0.13	5.68	5.449307401	9.98E-24	4.16E-23	Up
Unigene5852_All	979	0.06	2.6	5.437405312	6.29E-09	1.60E-08	Up
CL15272.Contig1_All	398	0.15	6.47	5.430731306	2.49E-08	6.09E-08	Up
CL9854.Contig2_All	503	0.23	9.86	5.42188188	1.47E-15	4.87E-15	Up
Unigene9205_All	732	11.12	474.86	5.416273542	0	0	Up
CL6168.Contig2_All	402	0.15	6.4	5.415037499	2.49E-08	6.09E-08	Up
Unigene40789_All	231	4.97	211.27	5.409698259	1.35E-126	2.18E-125	Up
CL6317.Contig2_All	2398	0.04	1.7	5.409390936	8.87E-14	2.75E-13	Up
CL5192.Contig1_All	559	0.31	13.15	5.406650774	9.79E-23	3.98E-22	Up
CL3235.Contig13_All	275	0.23	9.75	5.405696453	3.93E-08	9.59E-08	Up
Unigene54190_All	640	0.44	18.61	5.402430721	1.23E-36	6.78E-36	Up
CL129.Contig27_All	993	0.11	4.65	5.401655287	3.67E-15	1.20E-14	Up
CL6317.Contig3_All	513	0.11	4.65	5.401655287	6.20E-08	1.49E-07	Up
CL18328.Contig2_All	426	1.71	72.1	5.397931029	2.91E-89	3.30E-88	Up
CL4387.Contig2_All	529	0.33	13.9	5.396475048	1.55E-22	6.24E-22	Up
CL3601.Contig1_All	282	0.23	9.67	5.393810123	2.49E-08	6.09E-08	Up
Unigene13788_All	415	1.2	50.32	5.390025611	5.41E-61	4.38E-60	Up
Unigene27983_All	728	0.37	15.5	5.388599135	7.42E-36	4.03E-35	Up
Unigene26054_All	445	0.13	5.44	5.387023123	6.20E-08	1.49E-07	Up
Unigene43023_All	475	0.25	10.46	5.386810946	2.32E-15	7.60E-15	Up
CL20655.Contig34_All	2833	1.6	66.83	5.384352064	0	0	Up
CL1212.Contig4_All	4252	0.51	21.26	5.38150054	8.96E-288	3.78E-286	Up
Unigene53485_All	1015	0.63	26.26	5.381371277	2.45E-83	2.60E-82	Up
CL2999.Contig1_All	874	0.19	7.91	5.379606371	3.85E-22	1.54E-21	Up
CL17432.Contig2_All	392	1.84	76.6	5.379566721	6.77E-86	7.40E-85	Up
Unigene34986_All	2025	9.04	375.59	5.376692069	0	0	Up
Unigene35907_All	1034	0.26	10.8	5.376375879	2.98E-35	1.60E-34	Up
Unigene18487_All	2691	0.19	7.89	5.375953977	1.04E-68	9.36E-68	Up
CL20655.Contig15_All	2357	0.51	20.95	5.360309187	2.16E-155	4.40E-154	Up
Unigene18838_All	677	2.15	88.26	5.359351182	1.11E-179	2.68E-178	Up
CL17372.Contig4_All	3485	0.01	0.41	5.357552005	4.82E-06	1.04E-05	Up
Unigene55652_All	1243	0.39	15.97	5.355746379	3.55E-62	2.92E-61	Up
Unigene10015_All	264	28.4	1158.76	5.350547049	0	0	Up
CL17849.Contig2_All	274	0.24	9.78	5.348728154	3.93E-08	9.59E-08	Up
CL3303.Contig1_All	1210	0.04	1.63	5.348728154	6.04E-07	1.38E-06	Up
Unigene56964_All	750	0.07	2.85	5.347463187	2.44E-07	5.68E-07	Up
CL9025.Contig6_All	3047	0.07	2.84	5.342392197	2.62E-28	1.22E-27	Up
CL129.Contig75_All	3822	2.88	116.83	5.34219816	0	0	Up
Unigene53175_All	515	0.56	22.69	5.340485972	4.70E-35	2.51E-34	Up
CL129.Contig51_All	1512	0.29	11.75	5.340464046	3.05E-56	2.31E-55	Up
Unigene56662_All	925	0.3	12.08	5.331514144	4.70E-35	2.51E-34	Up
CL7035.Contig4_All	830	0.1	4.01	5.325530332	1.57E-11	4.47E-11	Up
Unigene13703_All	1897	0.25	10.02	5.324810603	5.25E-60	4.21E-59	Up
Unigene26282_All	3368	0.27	10.81	5.323263306	1.02E-115	1.50E-114	Up
CL19997.Contig84_All	2516	0.17	6.8	5.321928095	7.42E-56	5.59E-55	Up
Unigene24078_All	1776	4.43	176.29	5.314500132	0	0	Up
Unigene56305_All	803	0.96	38.18	5.313638887	8.20E-93	9.66E-92	Up
Unigene99139_All	662	0.08	3.18	5.312882955	3.84E-07	8.89E-07	Up
CL7020.Contig1_All	506	0.11	4.37	5.312057851	2.44E-07	5.68E-07	Up
CL15061.Contig1_All	1601	0.17	6.75	5.311280851	1.17E-34	6.18E-34	Up
CL16639.Contig2_All	1012	2.53	100.41	5.310621762	4.00E-308	1.84E-306	Up
CL129.Contig65_All	1190	0.14	5.54	5.306387244	2.38E-21	9.29E-21	Up
Unigene18153_All	954	0.06	2.37	5.303780748	9.79E-08	2.34E-07	Up
Unigene36175_All	459	0.13	5.13	5.302375297	9.79E-08	2.34E-07	Up
CL1366.Contig1_All	1305	0.45	17.73	5.300123725	7.15E-72	6.68E-71	Up
Unigene24688_All	953	0.11	4.33	5.298791596	2.20E-13	6.72E-13	Up
CL16096.Contig2_All	1560	0.92	36.18	5.297414737	2.43E-174	5.66E-173	Up
CL19997.Contig59_All	1070	0.1	3.92	5.292781749	1.40E-13	4.31E-13	Up
Unigene34320_All	538	0.11	4.3	5.288761231	9.79E-08	2.34E-07	Up
Unigene58434_All	647	0.17	6.64	5.28757659	1.40E-13	4.31E-13	Up
CL69.Contig22_All	2025	1.04	40.61	5.287179594	5.29E-256	1.93E-254	Up
Unigene6944_All	928	0.06	2.34	5.285402219	1.54E-07	3.62E-07	Up
CL6663.Contig4_All	626	9.21	359.02	5.284719248	0	0	Up
Unigene47302_All	237	2.55	99.26	5.282643302	3.44E-61	2.80E-60	Up
Unigene56784_All	710	0.16	6.21	5.278449458	3.58E-14	1.12E-13	Up
Unigene53035_All	412	0.29	11.24	5.276445325	5.63E-14	1.76E-13	Up
Unigene99283_All	372	0.16	6.18	5.271463028	2.44E-07	5.68E-07	Up
Unigene8335_All	1980	0.09	3.47	5.268866851	9.79E-23	3.98E-22	Up
CL17841.Contig3_All	457	12.52	479.66	5.259705667	0	0	Up
Unigene22482_All	553	1	38.2	5.255500733	9.06E-63	7.51E-62	Up
Unigene15463_All	856	0.07	2.66	5.247927513	9.79E-08	2.34E-07	Up
CL20693.Contig3_All	2475	0.28	10.59	5.241131952	3.70E-82	3.89E-81	Up
CL5209.Contig6_All	831	24.89	940.66	5.240035222	0	0	Up
CL19997.Contig98_All	366	1.33	50.21	5.238476574	1.05E-51	7.45E-51	Up
CL18313.Contig5_All	1759	0.37	13.92	5.23349013	2.00E-76	1.97E-75	Up
CL20707.Contig3_All	332	0.23	8.63	5.229654793	6.29E-09	1.60E-08	Up
CL17719.Contig1_All	828	0.13	4.86	5.224372785	5.44E-13	1.64E-12	Up
Unigene22027_All	514	0.25	9.3	5.217230716	5.79E-15	1.87E-14	Up
CL8125.Contig1_All	540	0.43	15.97	5.214883843	6.10E-26	2.68E-25	Up
CL18477.Contig2_All	466	0.5	18.54	5.212569339	1.51E-25	6.58E-25	Up
CL20187.Contig2_All	2576	0.01	0.37	5.209453366	0.000359682	0.000662769	Up
CL5107.Contig18_All	2694	0.01	0.37	5.209453366	0.00022277	0.000422373	Up
Unigene9858_All	2778	0.01	0.37	5.209453366	0.000137973	0.000264038	Up
CL6833.Contig7_All	1033	0.32	11.77	5.200898605	1.18E-37	6.61E-37	Up
CL19722.Contig2_All	1194	0.18	6.62	5.200762405	9.23E-25	3.95E-24	Up
CL17088.Contig1_All	703	1.65	60.56	5.197827276	3.39E-126	5.44E-125	Up
CL8146.Contig1_All	497	0.3	11.01	5.197708158	3.79E-17	1.31E-16	Up
CL5192.Contig4_All	538	1.03	37.79	5.197288276	5.25E-60	4.21E-59	Up
CL17706.Contig1_All	960	0.06	2.2	5.196397213	2.44E-07	5.68E-07	Up
CL6833.Contig8_All	1638	0.61	22.36	5.195967135	3.61E-113	5.17E-112	Up
CL1437.Contig5_All	362	7.57	276.54	5.191051063	2.08E-273	8.17E-272	Up
CL5099.Contig2_All	547	1.87	68.31	5.190986617	8.11E-109	1.12E-107	Up
Unigene5820_All	2630	0.12	4.38	5.189824559	1.26E-37	7.05E-37	Up
Unigene23474_All	980	0.18	6.56	5.187627003	1.47E-20	5.62E-20	Up
CL984.Contig37_All	431	0.14	5.09	5.184166924	3.84E-07	8.89E-07	Up
CL5209.Contig4_All	823	22.83	829.32	5.18292612	0	0	Up
CL17490.Contig1_All	380	0.48	17.38	5.178249866	3.50E-19	1.29E-18	Up
Unigene32291_All	2260	0.19	6.86	5.174137253	9.34E-49	6.31E-48	Up
Unigene48880_All	837	0.58	20.81	5.165080255	2.79E-53	2.03E-52	Up
Unigene102176_All	249	0.27	9.68	5.163975735	3.84E-07	8.89E-07	Up
CL19997.Contig51_All	564	0.71	25.44	5.163135836	3.17E-42	1.92E-41	Up
Unigene8616_All	787	0.15	5.37	5.161887682	1.40E-13	4.31E-13	Up
CL18561.Contig2_All	1262	0.48	17.14	5.158188893	2.29E-66	2.00E-65	Up
CL12842.Contig2_All	1381	8.84	315.19	5.156031583	0	0	Up
CL3601.Contig2_All	1002	0.07	2.49	5.15264701	9.94E-09	2.49E-08	Up
Unigene6115_All	1039	37.32	1327.22	5.152314735	0	0	Up
Unigene24765_All	1018	0.94	33.26	5.144983602	3.90E-102	5.04E-101	Up
CL1852.Contig2_All	765	0.32	11.31	5.143383214	9.95E-27	4.46E-26	Up
Unigene108769_All	323	0.19	6.7	5.140089772	9.51E-07	2.15E-06	Up
CL17724.Contig17_All	1259	5.03	177.2	5.138676394	0	0	Up
CL4254.Contig4_All	816	0.41	14.41	5.135302616	1.08E-35	5.86E-35	Up
CL11812.Contig1_All	748	0.31	10.89	5.134591928	5.87E-25	2.53E-24	Up
CL622.Contig2_All	1216	3.11	109.17	5.133518066	0	0	Up
CL20624.Contig6_All	402	0.3	10.53	5.133399125	1.35E-12	4.01E-12	Up
CL5640.Contig3_All	667	0.83	29.07	5.130275925	4.90E-58	3.81E-57	Up
CL3090.Contig3_All	419	1.05	36.77	5.130067944	5.41E-44	3.37E-43	Up
Unigene3709_All	5061	0.01	0.35	5.129283017	1.69E-07	3.95E-07	Up
CL2006.Contig2_All	1318	0.12	4.19	5.125843933	1.30E-17	4.57E-17	Up
Unigene12592_All	3441	0.23	8.03	5.125694221	8.95E-86	9.78E-85	Up
CL622.Contig1_All	638	4.22	146.82	5.120661698	3.82E-270	1.49E-268	Up
CL5209.Contig2_All	771	122.86	4273.91	5.120469335	0	0	Up
CL129.Contig12_All	1154	0.67	23.23	5.115684248	5.07E-81	5.27E-80	Up
CL129.Contig33_All	1408	0.13	4.5	5.113341473	1.47E-20	5.62E-20	Up
CL7764.Contig1_All	270	0.24	8.3	5.112005026	9.51E-07	2.15E-06	Up
CL129.Contig104_All	1259	0.07	2.42	5.111508315	9.96E-11	2.75E-10	Up
CL20673.Contig3_All	3835	0.35	11.97	5.09592442	1.10E-141	2.02E-140	Up
CL19997.Contig31_All	2301	0.05	1.71	5.09592442	2.34E-14	7.43E-14	Up
Unigene17932_All	827	0.07	2.37	5.081388327	9.51E-07	2.15E-06	Up
CL17275.Contig1_All	551	0.54	18.27	5.080373416	9.68E-30	4.64E-29	Up
CL4398.Contig4_All	1197	0.3	10.15	5.080373416	7.50E-38	4.23E-37	Up
CL11367.Contig1_All	441	0.27	9.12	5.078002512	3.32E-12	9.75E-12	Up
CL9257.Contig1_All	1847	0.89	30.04	5.076935667	1.95E-167	4.33E-166	Up
Unigene58757_All	490	0.12	4.05	5.076815597	1.50E-06	3.32E-06	Up
CL5209.Contig5_All	1007	46.88	1578.14	5.073108815	0	0	Up
CL129.Contig53_All	1675	5.79	194.07	5.06686996	0	0	Up
CL7005.Contig2_All	659	0.17	5.69	5.064822001	8.19E-12	2.37E-11	Up
CL5209.Contig1_All	661	35.76	1196.59	5.064438365	0	0	Up
Unigene54428_All	1036	0.11	3.68	5.064130337	2.11E-12	6.23E-12	Up
Unigene13742_All	373	0.16	5.35	5.063395081	2.35E-06	5.19E-06	Up
Unigene20166_All	2943	1.04	34.77	5.063187634	0	0	Up
Unigene35896_All	577	0.49	16.34	5.059482424	8.76E-28	4.02E-27	Up
Unigene56669_All	893	0.06	2	5.058893689	3.69E-06	8.00E-06	Up
CL5099.Contig9_All	793	4.1	136.59	5.058084145	0	0	Up
Unigene11911_All	3001	4.29	142.36	5.05242238	0	0	Up
CL129.Contig86_All	770	0.3	9.94	5.050211446	2.17E-23	8.97E-23	Up
CL589.Contig1_All	286	31.95	1056.95	5.047947389	0	0	Up
CL1907.Contig2_All	677	0.16	5.29	5.047123912	2.45E-12	7.22E-12	Up
CL15081.Contig1_All	806	4.81	158.74	5.044485006	0	0	Up
Unigene53974_All	520	0.22	7.26	5.044394119	1.28E-11	3.67E-11	Up
CL11812.Contig3_All	739	0.4	13.17	5.041111535	2.39E-29	1.13E-28	Up
CL8290.Contig6_All	946	0.25	8.23	5.040892431	3.58E-24	1.51E-23	Up
CL19997.Contig67_All	604	0.39	12.83	5.039903236	3.41E-23	1.40E-22	Up
Unigene4154_All	1562	0.46	15.11	5.037725989	9.09E-72	8.48E-71	Up
Unigene5776_All	512	0.17	5.58	5.036658471	1.58E-09	4.13E-09	Up
Unigene23015_All	4259	11.07	362.37	5.032736395	0	0	Up
CL5976.Contig5_All	344	0.18	5.87	5.027291692	2.35E-06	5.19E-06	Up
Unigene8385_All	3049	4.25	138.49	5.026175155	0	0	Up
Unigene34987_All	2718	14.73	479.9	5.025904478	0	0	Up
Unigene16681_All	2280	2.63	85.68	5.025823775	0	0	Up
CL6792.Contig1_All	755	23.41	762.62	5.025767527	0	0	Up
Unigene35354_All	796	0.62	20.17	5.023799058	2.31E-48	1.55E-47	Up
Unigene57026_All	818	0.2	6.5	5.022367813	1.93E-16	6.57E-16	Up
CL9297.Contig4_All	1121	0.15	4.86	5.017921908	3.20E-17	1.12E-16	Up
Unigene53017_All	1119	0.05	1.62	5.017921908	2.35E-06	5.19E-06	Up
Unigene11896_All	4320	2.56	82.77	5.014892242	0	0	Up
Unigene7656_All	2106	0.16	5.17	5.01402047	3.99E-34	2.09E-33	Up
Unigene32568_All	968	0.4	12.89	5.010108453	1.56E-37	8.75E-37	Up
CL129.Contig69_All	1436	0.16	5.14	5.005624549	3.41E-23	1.40E-22	Up
Unigene50002_All	1179	0.09	2.89	5.005000681	4.95E-11	1.39E-10	Up
Unigene26906_All	2466	0.06	1.92	5	3.74E-16	1.26E-15	Up
Unigene16015_All	1546	0.07	2.23	4.993544978	2.45E-12	7.22E-12	Up
CL17779.Contig3_All	390	0.31	9.86	4.991247526	2.01E-11	5.74E-11	Up
CL3993.Contig2_All	463	0.5	15.85	4.986410935	3.85E-22	1.54E-21	Up
CL5099.Contig14_All	508	7.54	238.71	4.984550671	0	0	Up
Unigene34985_All	483	0.36	11.39	4.98362703	3.03E-16	1.02E-15	Up
CL2541.Contig5_All	1701	40.93	1294.87	4.983504787	0	0	Up
Unigene11392_All	2156	0.08	2.53	4.982993575	1.30E-17	4.57E-17	Up
CL19997.Contig86_All	1877	2.43	76.81	4.982265931	0	0	Up
Unigene30736_All	1627	11.18	352.68	4.979367672	0	0	Up
Unigene35748_All	1053	0.1	3.15	4.977279923	1.21E-10	3.33E-10	Up
CL588.Contig25_All	2881	1.99	62.67	4.976934657	0	0	Up
Unigene56876_All	600	0.57	17.95	4.976878115	2.15E-31	1.07E-30	Up
CL4319.Contig1_All	1450	0.05	1.57	4.972692654	6.20E-08	1.49E-07	Up
Unigene44523_All	462	0.13	4.07	4.968445266	3.69E-06	8.00E-06	Up
CL20464.Contig4_All	532	2.55	79.76	4.967096258	6.50E-119	9.79E-118	Up
CL2995.Contig2_All	722	0.08	2.5	4.965784285	3.69E-06	8.00E-06	Up
CL129.Contig38_All	1564	0.08	2.5	4.965784285	5.44E-13	1.64E-12	Up
Unigene21028_All	1001	0.24	7.5	4.965784285	3.41E-23	1.40E-22	Up
Unigene55654_All	1222	0.53	16.56	4.965566503	3.44E-60	2.76E-59	Up
Unigene20838_All	2198	6.26	195.51	4.964935933	0	0	Up
CL4677.Contig8_All	786	1.59	49.52	4.960912644	2.07E-112	2.94E-111	Up
CL13853.Contig2_All	848	0.94	29.25	4.959632058	1.26E-72	1.19E-71	Up
Unigene99058_All	487	0.12	3.72	4.95419631	5.79E-06	1.25E-05	Up
CL4377.Contig1_All	2923	0.01	0.31	4.95419631	0.000359682	0.000662489	Up
CL15244.Contig2_All	858	0.45	13.92	4.9510904	2.16E-35	1.16E-34	Up
CL670.Contig3_All	1763	0.2	6.16	4.944858446	9.81E-34	5.11E-33	Up
Unigene28463_All	684	16.16	493.23	4.931761449	0	0	Up
CL17209.Contig2_All	1018	0.05	1.52	4.925999419	2.23E-05	4.56E-05	Up
CL1366.Contig2_All	1040	0.52	15.78	4.923441772	2.45E-48	1.65E-47	Up
CL20783.Contig9_All	580	2.42	73.36	4.921914686	2.19E-119	3.31E-118	Up
CL3878.Contig1_All	615	0.28	8.45	4.915452609	1.82E-15	5.96E-15	Up
CL129.Contig13_All	1962	5.49	165.61	4.91483983	0	0	Up
CL19997.Contig83_All	1799	0.26	7.84	4.914270126	2.82E-43	1.74E-42	Up
CL4254.Contig2_All	593	0.35	10.52	4.909635972	5.51E-19	2.02E-18	Up
CL6833.Contig4_All	2493	0.22	6.61	4.909074843	4.40E-50	3.03E-49	Up
CL19961.Contig2_All	1147	0.05	1.49	4.897240426	5.79E-06	1.25E-05	Up
CL17609.Contig4_All	328	0.38	11.32	4.896730729	1.21E-10	3.33E-10	Up
Unigene32752_All	734	0.08	2.38	4.894817763	5.79E-06	1.25E-05	Up
CL10943.Contig4_All	1043	0.31	9.21	4.892861036	1.12E-28	5.26E-28	Up
Unigene35148_All	477	0.22	6.52	4.889296536	2.51E-10	6.79E-10	Up
Unigene7043_All	1828	0.17	5.03	4.886951749	5.88E-29	2.78E-28	Up
Unigene7888_All	286	0.89	26.32	4.886210343	4.48E-20	1.69E-19	Up
Unigene35998_All	654	57.97	1713.99	4.885908396	0	0	Up
CL3763.Contig1_All	601	0.32	9.44	4.882643049	3.20E-17	1.12E-16	Up
Unigene99672_All	696	0.08	2.36	4.882643049	1.42E-05	2.98E-05	Up
CL1084.Contig4_All	1084	20.93	616.85	4.881275494	0	0	Up
CL5192.Contig3_All	548	0.5	14.7	4.87774425	5.62E-24	2.36E-23	Up
Unigene39097_All	1337	0.12	3.52	4.874469118	1.09E-14	3.49E-14	Up
CL6792.Contig3_All	708	31.36	918.08	4.871622409	0	0	Up
CL6792.Contig4_All	840	57.92	1693.56	4.869853687	0	0	Up
Unigene26065_All	1556	0.52	15.17	4.866565652	1.28E-69	1.16E-68	Up
Unigene55603_All	590	1.06	30.83	4.86219872	3.65E-51	2.57E-50	Up
Unigene38850_All	856	0.13	3.78	4.861802706	2.97E-10	8.02E-10	Up
CL6317.Contig1_All	1430	0.15	4.35	4.857980995	4.17E-19	1.54E-18	Up
Unigene20141_All	3142	0.06	1.74	4.857980995	8.28E-18	2.93E-17	Up
Unigene20705_All	742	0.17	4.93	4.857980995	2.01E-11	5.74E-11	Up
Unigene22707_All	4930	0.01	0.29	4.857980995	2.99E-06	6.49E-06	Up
CL19204.Contig1_All	377	0.16	4.64	4.857980995	1.42E-05	2.98E-05	Up
Unigene956_All	522	0.66	19.13	4.857227039	2.74E-28	1.27E-27	Up
Unigene9925_All	856	0.33	9.56	4.856472689	2.78E-24	1.17E-23	Up
Unigene39658_All	489	0.24	6.93	4.851749041	2.97E-10	8.02E-10	Up
Unigene15673_All	1058	11.43	329.93	4.851262657	0	0	Up
CL1024.Contig7_All	775	0.59	17.03	4.85121967	3.19E-38	1.81E-37	Up
CL9163.Contig2_All	300	0.21	6.06	4.850856561	1.42E-05	2.98E-05	Up
Unigene99813_All	476	0.12	3.45	4.845490051	2.23E-05	4.56E-05	Up
CL19980.Contig2_All	958	1.37	39.3	4.842281514	2.22E-107	3.02E-106	Up
CL20655.Contig10_All	2698	0.19	5.44	4.839535328	1.07E-43	6.62E-43	Up
Unigene28219_All	270	0.24	6.87	4.839203788	1.42E-05	2.98E-05	Up
CL11050.Contig2_All	875	0.31	8.86	4.836966578	6.28E-23	2.56E-22	Up
CL3184.Contig3_All	447	0.13	3.7	4.830941742	2.23E-05	4.56E-05	Up
CL6833.Contig2_All	775	0.24	6.82	4.828665428	3.03E-16	1.02E-15	Up
CL19282.Contig5_All	279	0.69	19.59	4.827377225	1.09E-14	3.49E-14	Up
Unigene56514_All	422	2.67	75.77	4.826715101	2.35E-85	2.55E-84	Up
CL4346.Contig2_All	1902	0.03	0.85	4.824428435	9.09E-06	1.92E-05	Up
CL69.Contig29_All	464	0.97	27.48	4.824253447	8.84E-36	4.79E-35	Up
CL18653.Contig1_All	821	0.46	13	4.820733952	8.77E-32	4.39E-31	Up
Unigene29107_All	2349	0.09	2.54	4.818759685	2.23E-19	8.28E-19	Up
Unigene101084_All	283	0.68	19.09	4.811138546	1.69E-14	5.40E-14	Up
Unigene39343_All	778	0.07	1.95	4.799975392	3.48E-05	7.07E-05	Up
CL19997.Contig119_All	343	0.36	10	4.795859283	7.25E-10	1.92E-09	Up
Unigene40313_All	667	0.08	2.21	4.787902559	5.44E-05	0.000107882	Up
Unigene47566_All	371	0.16	4.4	4.781359714	3.48E-05	7.07E-05	Up
CL17358.Contig1_All	1309	0.12	3.3	4.781359714	2.44E-13	7.44E-13	Up
CL3871.Contig3_All	547	0.1	2.75	4.781359714	5.44E-05	0.000107872	Up
Unigene18355_All	794	0.28	7.7	4.781359714	3.86E-18	1.38E-17	Up
Unigene25097_All	993	0.11	3.02	4.778973121	1.77E-09	4.59E-09	Up
CL17651.Contig1_All	320	0.78	21.36	4.775293713	2.47E-18	8.91E-18	Up
Unigene725_All	1273	0.08	2.19	4.77478706	6.69E-09	1.70E-08	Up
Unigene19697_All	992	0.11	3.01	4.774188058	2.75E-09	7.13E-09	Up
Unigene30196_All	914	0.06	1.64	4.772589504	3.48E-05	7.07E-05	Up
Unigene42882_All	326	0.95	25.96	4.77221906	1.53E-22	6.16E-22	Up
CL18002.Contig2_All	1129	10.76	293.44	4.769315561	0	0	Up
Unigene45095_All	241	0.28	7.63	4.768184325	2.23E-05	4.56E-05	Up
Unigene1951_All	551	0.1	2.72	4.765534746	5.44E-05	0.000107869	Up
Unigene50820_All	541	0.11	2.99	4.764570056	2.23E-05	4.56E-05	Up
CL910.Contig1_All	1539	0.26	7.06	4.763084655	1.75E-32	8.86E-32	Up
Unigene32601_All	743	0.07	1.9	4.762500686	8.49E-05	0.000166996	Up
CL1352.Contig3_All	1996	1.03	27.87	4.75799676	9.32E-161	1.97E-159	Up
CL19894.Contig2_All	2899	7.18	193.58	4.752802252	0	0	Up
CL10372.Contig1_All	353	0.17	4.58	4.751740947	5.44E-05	0.000107867	Up
Unigene16814_All	736	3.18	85.65	4.751354576	1.38E-173	3.18E-172	Up
CL129.Contig25_All	1423	0.18	4.84	4.748938236	1.95E-21	7.67E-21	Up
CL17651.Contig2_All	387	1.71	45.96	4.748310568	6.40E-47	4.19E-46	Up
CL1561.Contig4_All	574	8.25	221.26	4.745204731	0	0	Up
CL17199.Contig16_All	428	9.3	249.33	4.744681955	1.52E-278	6.13E-277	Up
CL2088.Contig6_All	1085	1.15	30.79	4.742756101	2.37E-94	2.84E-93	Up
CL7547.Contig1_All	618	0.13	3.48	4.742503778	3.84E-07	8.89E-07	Up
CL1621.Contig4_All	690	0.08	2.14	4.741466986	5.44E-05	0.000107887	Up
CL7116.Contig2_All	674	0.08	2.14	4.741466986	8.49E-05	0.000166976	Up
CL15506.Contig2_All	1295	0.12	3.21	4.741466986	9.20E-13	2.75E-12	Up
Unigene11400_All	3529	1.83	48.94	4.741098548	0	0	Up
CL14018.Contig3_All	624	3.69	98.55	4.73916315	9.50E-168	2.11E-166	Up
Unigene8151_All	404	0.15	4	4.736965594	3.48E-05	7.07E-05	Up
CL4992.Contig2_All	664	0.17	4.53	4.735904399	4.29E-09	1.10E-08	Up
CL129.Contig5_All	1715	0.39	10.39	4.73557772	2.94E-52	2.10E-51	Up
Unigene22096_All	601	8.21	218.45	4.733777074	0	0	Up
CL1352.Contig1_All	2524	0.49	13.03	4.732911524	1.07E-95	1.30E-94	Up
Unigene56882_All	518	0.11	2.92	4.73039294	5.44E-05	0.000107871	Up
CL8179.Contig1_All	845	0.13	3.44	4.725825037	4.29E-09	1.10E-08	Up
Unigene99056_All	307	0.2	5.29	4.725195817	5.44E-05	0.000107884	Up
Unigene43324_All	625	0.09	2.38	4.724892762	5.44E-05	0.00010788	Up
Unigene53844_All	846	0.07	1.85	4.724026538	2.23E-05	4.56E-05	Up
CL4793.Contig2_All	1174	0.09	2.37	4.718818247	1.04E-08	2.60E-08	Up
CL13036.Contig1_All	1062	0.15	3.95	4.718818247	9.20E-13	2.75E-12	Up
Unigene16165_All	951	0.06	1.58	4.718818247	3.48E-05	7.07E-05	Up
CL16577.Contig2_All	603	0.09	2.37	4.718818247	8.49E-05	0.000166963	Up
CL1252.Contig4_All	649	2.49	65.54	4.718158025	1.48E-116	2.18E-115	Up
Unigene85959_All	604	0.4	10.51	4.715618859	2.47E-18	8.91E-18	Up
CL19997.Contig63_All	295	1.08	28.35	4.714245518	9.00E-22	3.56E-21	Up
Unigene51302_All	1138	0.05	1.31	4.711494907	3.48E-05	7.07E-05	Up
Unigene16676_All	859	0.38	9.95	4.710625202	1.25E-24	5.33E-24	Up
CL17485.Contig1_All	596	0.38	9.94	4.709174528	5.51E-17	1.90E-16	Up
Unigene55604_All	1018	1.48	38.61	4.705305473	1.83E-110	2.56E-109	Up
CL129.Contig8_All	1362	0.17	4.43	4.703700047	2.47E-18	8.90E-18	Up
CL5192.Contig2_All	523	0.4	10.41	4.701826258	4.74E-16	1.59E-15	Up
CL20556.Contig1_All	528	0.11	2.86	4.700439718	5.44E-05	0.000107885	Up
CL5793.Contig6_All	4028	0.01	0.26	4.700439718	8.55E-05	0.000168028	Up
Unigene8830_All	4887	0.48	12.47	4.699283249	6.25E-176	1.47E-174	Up
Unigene25967_All	1325	2.88	74.72	4.697353738	3.49E-277	1.40E-275	Up
Unigene12130_All	529	0.11	2.85	4.69538649	5.44E-05	0.000107874	Up
CL8145.Contig3_All	721	0.15	3.88	4.693022247	1.62E-08	4.03E-08	Up
Unigene41916_All	2691	70.69	1826.43	4.69137651	0	0	Up
Unigene30041_All	868	3.21	82.93	4.69124889	1.72E-198	4.61E-197	Up
CL1462.Contig2_All	892	0.18	4.65	4.691161905	2.23E-12	6.56E-12	Up
CL19997.Contig17_All	2146	0.06	1.55	4.691161905	7.75E-11	2.14E-10	Up
CL9854.Contig4_All	530	0.11	2.84	4.690315501	8.49E-05	0.000166966	Up
Unigene26806_All	556	0.41	10.58	4.689571907	8.57E-17	2.95E-16	Up
Unigene77450_All	584	4.73	121.86	4.687240652	9.88E-191	2.53E-189	Up
Unigene7926_All	554	1.24	31.88	4.684239604	4.95E-48	3.31E-47	Up
Unigene917_All	717	0.48	12.3	4.6794801	3.32E-25	1.44E-24	Up
CL19696.Contig3_All	1276	0.23	5.89	4.678561868	1.53E-22	6.16E-22	Up
Unigene37154_All	303	0.21	5.37	4.676460855	5.44E-05	0.000107879	Up
CL4988.Contig1_All	662	0.36	9.2	4.67556505	9.37E-18	3.32E-17	Up
Unigene58573_All	946	0.06	1.53	4.672425342	5.44E-05	0.000107876	Up
CL19997.Contig36_All	2169	0.19	4.84	4.670935724	1.57E-30	7.67E-30	Up
Unigene99024_All	751	0.15	3.82	4.670538232	6.69E-09	1.70E-08	Up
CL17719.Contig2_All	835	0.2	5.09	4.669593751	9.20E-13	2.75E-12	Up
CL20673.Contig5_All	3012	0.33	8.39	4.668132881	7.18E-73	6.79E-72	Up
Unigene10894_All	790	6.38	161.97	4.666026388	0	0	Up
CL6186.Contig2_All	637	1.46	37.03	4.664654275	1.49E-64	1.26E-63	Up
Unigene55096_All	649	0.09	2.28	4.662965013	5.44E-05	0.00010789	Up
Unigene34644_All	1792	0.03	0.76	4.662965013	8.49E-05	0.000166978	Up
CL18328.Contig8_All	264	0.25	6.33	4.6622055	8.49E-05	0.000166986	Up
CL8593.Contig2_All	333	0.19	4.81	4.66196557	5.44E-05	0.000107889	Up
Unigene26207_All	448	0.13	3.29	4.661504056	8.49E-05	0.000166981	Up
Unigene36314_All	929	0.18	4.55	4.659797734	9.20E-13	2.75E-12	Up
CL13610.Contig3_All	706	18.5	467.27	4.658659239	0	0	Up
CL468.Contig7_All	6211	0.82	20.67	4.655770669	0	0	Up
Unigene39218_All	1638	0.2	5.04	4.655351829	3.02E-24	1.27E-23	Up
Unigene17924_All	921	0.06	1.51	4.653442239	8.49E-05	0.000166968	Up
CL5797.Contig4_All	422	0.14	3.52	4.652076697	8.49E-05	0.000166971	Up
Unigene23551_All	2940	0.55	13.82	4.651182187	1.18E-116	1.75E-115	Up
CL11259.Contig1_All	876	11.24	281.84	4.648162439	0	0	Up
Unigene88084_All	217	3.58	89.75	4.647880446	9.10E-46	5.85E-45	Up
Unigene34989_All	2045	6.32	158.43	4.647777179	0	0	Up
CL20746.Contig1_All	634	0.89	22.31	4.647741367	6.68E-39	3.83E-38	Up
Unigene32008_All	679	0.08	2	4.64385619	0.000132234	0.0002536	Up
CL19997.Contig18_All	2153	0.12	3	4.64385619	4.48E-20	1.69E-19	Up
CL622.Contig4_All	1254	4.81	120.09	4.641935317	0	0	Up
CL18831.Contig3_All	587	1.07	26.7	4.64115704	1.06E-42	6.46E-42	Up
CL129.Contig46_All	1395	0.29	7.22	4.637874032	1.36E-29	6.50E-29	Up
CL4399.Contig4_All	581	1.71	42.55	4.637090902	8.15E-67	7.15E-66	Up
CL13981.Contig1_All	1064	0.05	1.24	4.632268215	1.26E-05	2.63E-05	Up
Unigene284_All	711	19.62	483.7	4.623715591	0	0	Up
CL16184.Contig1_All	515	0.11	2.71	4.622717423	0.000132234	0.000253567	Up
Unigene98162_All	370	0.16	3.93	4.618385502	0.000132234	0.000253596	Up
CL8559.Contig2_All	936	0.5	12.28	4.618238656	5.12E-33	2.62E-32	Up
CL11732.Contig1_All	1459	0.37	9.08	4.617095122	6.02E-38	3.39E-37	Up
Unigene50226_All	585	0.1	2.45	4.614709844	8.49E-05	0.000166988	Up
CL11184.Contig1_All	479	0.12	2.94	4.614709844	0.000132234	0.000253581	Up
Unigene4926_All	1148	0.28	6.86	4.614709844	1.06E-23	4.41E-23	Up
CL6321.Contig4_All	661	44.88	1097.91	4.61254331	0	0	Up
CL129.Contig23_All	1714	0.95	23.23	4.61191783	4.54E-112	6.43E-111	Up
CL11785.Contig2_All	628	0.45	11	4.611434712	1.80E-19	6.69E-19	Up
CL10499.Contig4_All	427	0.14	3.42	4.610497593	0.000132234	0.000253578	Up
CL129.Contig35_All	8109	2.84	69.34	4.609725002	0	0	Up
Unigene50861_All	671	0.17	4.15	4.609504685	1.62E-08	4.03E-08	Up
Unigene3485_All	1556	0.13	3.17	4.607899312	1.82E-15	5.96E-15	Up
CL129.Contig45_All	1528	0.42	10.24	4.607682577	2.20E-45	1.41E-44	Up
CL1144.Contig3_All	273	0.24	5.85	4.607330314	8.49E-05	0.000166991	Up
Unigene47224_All	650	0.09	2.19	4.604862058	8.49E-05	0.000166993	Up
Unigene994_All	605	0.84	20.44	4.604862058	9.19E-34	4.79E-33	Up
Unigene22258_All	2926	0.23	5.59	4.603142517	7.70E-48	5.12E-47	Up
Unigene3780_All	2014	0.17	4.13	4.60253513	8.04E-25	3.45E-24	Up
Unigene15826_All	2562	3.22	77.96	4.597601497	0	0	Up
Unigene92044_All	872	1.01	24.45	4.597407267	1.24E-58	9.75E-58	Up
CL11726.Contig1_All	1290	0.17	4.11	4.595531742	7.77E-16	2.58E-15	Up
Unigene51887_All	388	0.9	21.75	4.594946589	4.02E-23	1.65E-22	Up
Unigene1308_All	2745	0.13	3.14	4.594181031	3.37E-25	1.46E-24	Up
Unigene25327_All	597	0.11	2.65	4.590416931	3.48E-05	7.07E-05	Up
CL1980.Contig7_All	414	0.43	10.35	4.589150298	8.56E-13	2.56E-12	Up
Unigene14288_All	639	0.19	4.57	4.588122842	6.69E-09	1.70E-08	Up
Unigene47340_All	737	0.15	3.6	4.584962501	3.91E-08	9.55E-08	Up
CL20783.Contig10_All	686	76.47	1833.87	4.583853688	0	0	Up
Unigene76804_All	390	0.23	5.51	4.582346553	9.51E-07	2.15E-06	Up
Unigene5098_All	609	0.38	9.1	4.581795222	1.21E-15	3.99E-15	Up
CL14302.Contig3_All	1056	1.68	40.22	4.581379944	8.74E-117	1.29E-115	Up
CL70.Contig5_All	1433	0.12	2.87	4.579944426	1.43E-12	4.24E-12	Up
CL17889.Contig1_All	1107	0.1	2.39	4.578938713	2.52E-08	6.17E-08	Up
Unigene32559_All	459	0.51	12.18	4.577873076	1.87E-15	6.13E-15	Up
Unigene8158_All	2478	0.19	4.53	4.575439727	1.98E-32	1.00E-31	Up
Unigene29757_All	381	0.32	7.62	4.573647187	2.52E-08	6.17E-08	Up
CL8274.Contig2_All	1004	0.05	1.19	4.572889668	0.000496144	0.000908492	Up
Unigene107802_All	773	16.06	381.96	4.571877765	0	0	Up
Unigene42663_All	486	0.48	11.41	4.571120576	2.90E-15	9.48E-15	Up
Unigene7991_All	10270	11.29	267.66	4.567284163	0	0	Up
Unigene58631_All	352	0.17	4.03	4.567173187	0.000205776	0.0003912	Up
CL11453.Contig3_All	515	0.19	4.5	4.565853678	1.54E-07	3.62E-07	Up
Unigene17812_All	337	0.37	8.75	4.563685841	2.52E-08	6.17E-08	Up
Unigene7179_All	388	2.48	58.59	4.562242424	7.18E-58	5.56E-57	Up
Unigene13065_All	1000	2.39	56.46	4.562146605	7.36E-154	1.48E-152	Up
CL16446.Contig1_All	460	0.13	3.07	4.561655127	0.000132234	0.000253585	Up
Unigene17967_All	578	0.79	18.61	4.558081592	3.39E-29	1.61E-28	Up
Unigene11065_All	7186	0.56	13.18	4.556779733	1.44E-265	5.47E-264	Up
Unigene48573_All	1615	5.84	137.28	4.555009279	0	0	Up
CL1980.Contig2_All	489	1.78	41.84	4.554933705	1.66E-53	1.21E-52	Up
Unigene30549_All	813	0.34	7.99	4.554588852	1.71E-19	6.38E-19	Up
Unigene24094_All	1420	0.17	3.99	4.552782095	5.51E-17	1.90E-16	Up
CL6262.Contig5_All	3347	1.57	36.82	4.551653162	0	0	Up
CL1352.Contig4_All	2584	1.14	26.66	4.547571051	2.82E-191	7.26E-190	Up
CL13485.Contig4_All	1745	0.03	0.7	4.544320516	0.000319766	0.000603411	Up
Unigene99318_All	511	0.23	5.35	4.539833125	3.91E-08	9.55E-08	Up
Unigene39246_All	1283	0.29	6.74	4.538623786	1.25E-24	5.33E-24	Up
Unigene20774_All	939	1.14	26.41	4.533978572	6.47E-68	5.75E-67	Up
CL6464.Contig1_All	226	0.6	13.87	4.530861477	3.91E-08	9.55E-08	Up
Unigene30467_All	1391	0.27	6.24	4.530514717	8.81E-26	3.86E-25	Up
CL15706.Contig1_All	631	0.09	2.08	4.530514717	0.000205776	0.000391195	Up
Unigene47175_All	548	0.21	4.85	4.529523514	6.07E-08	1.46E-07	Up
CL2156.Contig5_All	716	1.01	23.31	4.528521806	5.72E-45	3.63E-44	Up
CL2968.Contig3_All	1281	0.46	10.6	4.526286593	6.05E-38	3.41E-37	Up
CL19961.Contig1_All	1117	0.15	3.45	4.523561956	1.29E-11	3.70E-11	Up
CL14805.Contig4_All	1109	0.79	18.16	4.522767739	2.11E-55	1.58E-54	Up
CL18977.Contig2_All	1115	0.69	15.83	4.519921083	9.18E-49	6.21E-48	Up
CL134.Contig1_All	490	0.24	5.49	4.515699838	6.07E-08	1.46E-07	Up
Unigene46641_All	858	0.06	1.37	4.513069582	0.000496144	0.000908479	Up
CL20624.Contig12_All	382	0.63	14.38	4.512568037	1.08E-14	3.47E-14	Up
CL7316.Contig4_All	600	0.82	18.71	4.512041839	1.01E-30	4.97E-30	Up
CL17381.Contig2_All	464	0.5	11.4	4.510961919	1.67E-14	5.33E-14	Up
CL6569.Contig2_All	433	3	68.31	4.509062386	4.14E-75	4.02E-74	Up
CL9297.Contig5_All	1152	0.58	13.2	4.508341219	2.60E-42	1.58E-41	Up
Unigene34457_All	528	0.11	2.5	4.506352666	0.000319766	0.00060342	Up
Unigene14811_All	429	0.14	3.18	4.505528033	0.000205776	0.000391223	Up
CL6729.Contig1_All	1215	0.8	18.14	4.503030646	2.48E-60	1.99E-59	Up
CL16148.Contig1_All	431	0.14	3.17	4.500984108	0.000205776	0.000391183	Up
Unigene53293_All	346	0.18	4.07	4.498959983	0.000205776	0.000391212	Up
CL129.Contig48_All	1482	0.33	7.45	4.496702496	4.20E-31	2.08E-30	Up
CL4786.Contig1_All	1323	1.78	40.08	4.492933362	3.49E-144	6.56E-143	Up
Unigene4247_All	704	1.91	42.87	4.488323874	1.17E-79	1.20E-78	Up
CL2006.Contig1_All	894	0.25	5.61	4.488000771	1.67E-14	5.33E-14	Up
Unigene17873_All	833	0.07	1.57	4.487265827	0.000205776	0.000391217	Up
Unigene39487_All	754	0.07	1.57	4.487265827	0.000496144	0.000908428	Up
Unigene17655_All	365	0.67	15.01	4.485619071	1.67E-14	5.33E-14	Up
Unigene6797_All	787	2.2	49.16	4.481909487	1.46E-102	1.89E-101	Up
Unigene3419_All	448	0.13	2.9	4.479469372	0.000319766	0.000603359	Up
CL15526.Contig2_All	1191	0.14	3.12	4.478047297	4.81E-11	1.35E-10	Up
CL9143.Contig4_All	619	0.28	6.23	4.475733431	4.81E-11	1.35E-10	Up
Unigene48576_All	1177	11.62	258.53	4.475649728	0	0	Up
CL3347.Contig2_All	379	0.25	5.56	4.475084883	1.50E-06	3.32E-06	Up
Unigene6374_All	664	0.25	5.56	4.475084883	1.15E-10	3.17E-10	Up
Unigene26018_All	861	1.01	22.44	4.473645478	9.53E-53	6.86E-52	Up
Unigene14346_All	456	0.16	3.55	4.471675214	3.48E-05	7.07E-05	Up
CL12678.Contig1_All	720	0.5	11.09	4.47118746	2.45E-22	9.87E-22	Up
CL16.Contig4_All	266	0.73	16.17	4.469279405	7.45E-11	2.06E-10	Up
CL8520.Contig1_All	796	0.14	3.1	4.468769483	1.46E-07	3.46E-07	Up
CL14302.Contig2_All	1023	1.88	41.54	4.465696649	9.93E-114	1.43E-112	Up
Unigene1010_All	721	1.16	25.53	4.459996827	5.82E-49	3.94E-48	Up
Unigene29977_All	1157	4.24	93.11	4.456799951	6.39E-287	2.69E-285	Up
CL2531.Contig4_All	2087	0.2	4.39	4.456149035	1.01E-26	4.53E-26	Up
CL20143.Contig10_All	1482	3.41	74.79	4.455001739	1.65E-297	7.24E-296	Up
Unigene31582_All	745	0.49	10.73	4.452724517	2.45E-22	9.87E-22	Up
Unigene49961_All	895	0.06	1.31	4.448460501	0.000496144	0.000908466	Up
Unigene40288_All	437	0.41	8.94	4.446579017	7.45E-11	2.06E-10	Up
CL2446.Contig1_All	594	0.1	2.18	4.44625623	0.000319766	0.000603341	Up
CL20673.Contig1_All	2645	1.03	22.37	4.440849014	5.70E-162	1.22E-160	Up
Unigene55601_All	412	0.14	3.04	4.440572591	0.000496144	0.000908441	Up
Unigene101177_All	253	0.26	5.64	4.439111634	0.000319766	0.000603437	Up
Unigene18576_All	2452	0.24	5.2	4.437405312	7.27E-36	3.95E-35	Up
CL8292.Contig1_All	1906	0.03	0.65	4.437405312	0.000205776	0.000391189	Up
Unigene58645_All	467	0.25	5.41	4.435628594	2.26E-07	5.27E-07	Up
Unigene36342_All	410	0.58	12.52	4.432037852	9.58E-14	2.97E-13	Up
CL447.Contig2_All	1045	0.2	4.31	4.429615964	1.00E-13	3.11E-13	Up
CL4391.Contig1_All	1006	0.11	2.37	4.42931163	2.26E-07	5.27E-07	Up
CL1462.Contig4_All	831	0.86	18.51	4.427824425	3.43E-41	2.05E-40	Up
CL129.Contig21_All	1420	0.3	6.45	4.426264755	1.57E-26	7.01E-26	Up
CL1364.Contig1_All	976	5.3	113.82	4.424617915	1.14E-291	4.87E-290	Up
Unigene13264_All	590	0.39	8.36	4.421956913	9.58E-14	2.97E-13	Up
CL19930.Contig9_All	1423	0.53	11.36	4.421826665	3.14E-44	1.97E-43	Up
CL129.Contig83_All	1548	0.29	6.21	4.420468463	4.13E-27	1.87E-26	Up
Unigene27427_All	2885	0.2	4.28	4.419538892	1.79E-35	9.65E-35	Up
Unigene57890_All	1082	0.05	1.07	4.419538892	0.000496144	0.000908364	Up
CL18659.Contig2_All	1195	1.96	41.88	4.417335883	3.07E-133	5.25E-132	Up
CL8274.Contig3_All	961	0.06	1.28	4.415037499	0.000319766	0.000603376	Up
Unigene42749_All	852	0.52	11.08	4.413302448	8.65E-26	3.80E-25	Up
CL16577.Contig1_All	592	0.1	2.13	4.412781525	0.000319766	0.000603367	Up
CL1852.Contig4_All	242	0.28	5.96	4.411813598	0.000319766	0.000603463	Up
CL18219.Contig1_All	757	0.95	20.22	4.411711674	1.26E-40	7.43E-40	Up
CL3405.Contig1_All	844	0.26	5.53	4.410695952	3.53E-13	1.07E-12	Up
Unigene8904_All	411	0.15	3.19	4.410522018	0.000319766	0.000603324	Up
Unigene52998_All	503	1.73	36.72	4.407722116	2.89E-47	1.90E-46	Up
CL16731.Contig1_All	511	0.34	7.17	4.398366467	2.75E-10	7.44E-10	Up
Unigene28518_All	9291	0.01	0.21	4.392317423	2.48E-08	6.08E-08	Up
CL8559.Contig1_All	634	0.12	2.52	4.392317423	3.48E-05	7.07E-05	Up
Unigene7848_All	6063	0.01	0.21	4.392317423	2.03E-05	4.16E-05	Up
CL983.Contig2_All	377	0.16	3.36	4.392317423	0.000496144	0.000908453	Up
Unigene56282_All	2670	0.04	0.84	4.392317423	3.49E-07	8.10E-07	Up
Unigene33313_All	417	1.43	29.99	4.39039447	1.67E-31	8.31E-31	Up
CL3283.Contig3_All	1177	7.72	161.86	4.390001843	0	0	Up
Unigene99992_All	249	18.33	384.29	4.389916744	3.59E-214	1.06E-212	Up
Unigene282_All	437	1.08	22.63	4.389133367	2.06E-25	8.95E-25	Up
Unigene25451_All	1169	8.06	168.85	4.38881853	0	0	Up
CL7477.Contig1_All	1181	0.27	5.64	4.38466385	1.48E-18	5.37E-18	Up
Unigene7363_All	512	0.54	11.28	4.38466385	3.22E-16	1.08E-15	Up
CL16706.Contig2_All	841	0.07	1.46	4.382469637	0.000319766	0.000603454	Up
CL7851.Contig12_All	2691	9.63	200.66	4.381073447	0	0	Up
CL18879.Contig1_All	985	0.06	1.25	4.380821784	0.000319766	0.000603402	Up
Unigene13136_All	1674	0.4	8.33	4.38024459	1.02E-38	5.84E-38	Up
CL10863.Contig1_All	3074	0.22	4.58	4.379772169	6.15E-39	3.53E-38	Up
CL15660.Contig1_All	1159	0.05	1.04	4.378511623	0.000319766	0.00060335	Up
CL3037.Contig1_All	544	0.21	4.36	4.375866902	5.40E-07	1.23E-06	Up
CL14302.Contig1_All	1056	3.6	74.65	4.374073449	1.48E-205	4.14E-204	Up
CL8145.Contig6_All	2242	0.69	14.28	4.371255807	1.59E-86	1.75E-85	Up
CL19997.Contig13_All	2107	0.06	1.24	4.36923381	2.52E-08	6.17E-08	Up
CL554.Contig3_All	1315	1.07	22.11	4.369016323	1.96E-77	1.95E-76	Up
CL2929.Contig2_All	1093	0.2	4.13	4.368069877	5.44E-13	1.64E-12	Up
CL20624.Contig4_All	408	0.59	12.17	4.366470403	3.53E-13	1.07E-12	Up
CL20754.Contig2_All	1392	0.08	1.65	4.366322214	3.49E-07	8.10E-07	Up
Unigene32235_All	791	3.08	63.41	4.363708121	3.92E-129	6.46E-128	Up
Unigene526_All	377	2.95	60.73	4.36362251	3.50E-56	2.64E-55	Up
Unigene49583_All	2010	0.08	1.64	4.357552005	6.56E-10	1.74E-09	Up
Unigene8862_All	503	0.12	2.46	4.357552005	0.000496144	0.00090839	Up
CL10630.Contig1_All	1169	451.59	9250.9	4.356508285	0	0	Up
Unigene20944_All	1029	0.94	19.21	4.353052952	5.83E-53	4.22E-52	Up
CL4070.Contig4_All	632	0.51	10.42	4.35271422	2.50E-18	8.99E-18	Up
CL6464.Contig2_All	885	0.62	12.66	4.351865379	5.29E-30	2.55E-29	Up
Unigene25701_All	1022	0.12	2.45	4.351675438	9.41E-08	2.25E-07	Up
CL5872.Contig1_All	1158	0.47	9.59	4.350798153	3.44E-30	1.66E-29	Up
CL14211.Contig2_All	1554	2.37	48.34	4.350258509	7.48E-198	2.00E-196	Up
Unigene53044_All	1376	0.08	1.63	4.348728154	5.40E-07	1.23E-06	Up
CL5452.Contig2_All	3028	0.08	1.63	4.348728154	6.98E-15	2.25E-14	Up
CL19220.Contig3_All	838	1.91	38.86	4.346641358	3.49E-85	3.79E-84	Up
Unigene11885_All	803	1.61	32.75	4.346362313	1.57E-68	1.41E-67	Up
Unigene6771_All	608	0.19	3.86	4.344529524	5.40E-07	1.23E-06	Up
Unigene32598_All	755	0.29	5.89	4.344142829	1.99E-12	5.87E-12	Up
CL6833.Contig6_All	2331	0.08	1.62	4.339850003	1.29E-11	3.70E-11	Up
CL10345.Contig8_All	208	0.34	6.88	4.338801913	0.000496144	0.000908352	Up
CL129.Contig78_All	1601	0.64	12.95	4.338736383	1.19E-55	8.90E-55	Up
CL129.Contig36_All	2132	0.39	7.88	4.336649601	3.88E-46	2.51E-45	Up
CL18508.Contig1_All	1198	0.05	1.01	4.336283388	0.000319766	0.000603333	Up
Unigene28633_All	4366	0.21	4.24	4.335603032	4.40E-51	3.09E-50	Up
CL2541.Contig2_All	1577	36.42	732.2	4.329434946	0	0	Up
CL7741.Contig2_All	693	0.24	4.82	4.327926836	1.56E-09	4.07E-09	Up
CL2541.Contig6_All	963	23.21	465.92	4.327263833	0	0	Up
Unigene23636_All	797	337.8	6775.53	4.326092569	0	0	Up
CL10630.Contig2_All	1170	520.78	10440.67	4.325396441	0	0	Up
Unigene17556_All	828	2.68	53.68	4.324079766	4.94E-114	7.11E-113	Up
CL1898.Contig2_All	493	23.09	462.34	4.323614107	0	0	Up
CL9025.Contig11_All	3296	0.03	0.6	4.321928095	6.04E-07	1.38E-06	Up
Unigene6900_All	4887	0.01	0.2	4.321928095	0.00022277	0.000422611	Up
CL18313.Contig1_All	950	0.4	8	4.321928095	1.13E-20	4.33E-20	Up
CL1252.Contig3_All	730	0.25	5	4.321928095	1.78E-10	4.84E-10	Up
Unigene545_All	705	0.35	6.99	4.319865628	6.20E-14	1.94E-13	Up
CL129.Contig31_All	1188	0.22	4.37	4.312057851	2.90E-15	9.48E-15	Up
Unigene98949_All	547	3.31	65.67	4.310331333	8.96E-90	1.02E-88	Up
Unigene12227_All	955	0.23	4.56	4.309328058	3.07E-12	9.01E-12	Up
Unigene39067_All	886	1.49	29.49	4.306841587	1.24E-67	1.09E-66	Up
Unigene56249_All	1144	1.14	22.55	4.306021704	1.24E-67	1.09E-66	Up
CL8808.Contig1_All	1824	0.18	3.56	4.30580843	2.28E-18	8.20E-18	Up
Unigene7618_All	518	0.56	11.07	4.305084585	4.03E-15	1.31E-14	Up
CL12235.Contig1_All	1033	0.23	4.54	4.302986531	2.29E-13	6.98E-13	Up
Unigene17423_All	559	0.56	11.04	4.301169535	8.19E-17	2.82E-16	Up
Unigene15375_All	776	0.14	2.76	4.301169535	1.98E-06	4.38E-06	Up
CL7418.Contig5_All	580	0.24	4.73	4.300733873	3.91E-08	9.55E-08	Up
CL2690.Contig2_All	570	0.2	3.94	4.300123725	1.29E-06	2.86E-06	Up
Unigene46211_All	657	0.77	15.15	4.298315538	5.05E-26	2.23E-25	Up
CL188.Contig2_All	404	0.74	14.51	4.293378438	4.03E-15	1.31E-14	Up
CL20655.Contig19_All	605	0.28	5.49	4.293307417	2.40E-09	6.23E-09	Up
Unigene20147_All	398	0.25	4.9	4.292781749	3.69E-06	8.00E-06	Up
CL8602.Contig2_All	774	2.73	53.5	4.292566035	3.51E-105	4.67E-104	Up
Unigene52726_All	395	0.17	3.33	4.291915526	0.000496144	0.000908403	Up
CL6569.Contig1_All	430	3.06	59.83	4.289265505	1.08E-62	8.95E-62	Up
CL4601.Contig2_All	1054	9.6	187.37	4.286711764	0	0	Up
Unigene24227_All	925	0.24	4.68	4.285402219	4.72E-12	1.37E-11	Up
CL977.Contig13_All	1868	2.18	42.48	4.284383726	1.87E-207	5.28E-206	Up
CL18402.Contig2_All	414	0.17	3.31	4.283224566	0.000205776	0.000391206	Up
CL13486.Contig1_All	665	0.76	14.79	4.282478824	1.52E-26	6.81E-26	Up
CL20783.Contig1_All	588	58.67	1141.71	4.282429443	0	0	Up
Unigene57448_All	478	0.24	4.66	4.279223644	1.98E-06	4.38E-06	Up
CL849.Contig5_All	879	6.38	123.74	4.277611705	2.12E-275	8.41E-274	Up
Unigene46919_All	611	0.28	5.43	4.277453466	2.40E-09	6.23E-09	Up
Unigene36291_All	788	0.14	2.71	4.274794119	1.98E-06	4.38E-06	Up
CL7172.Contig8_All	1301	32.28	623.35	4.271329955	0	0	Up
CL14805.Contig2_All	1024	1.11	21.43	4.271000268	1.46E-57	1.12E-56	Up
Unigene1740_All	726	0.23	4.43	4.267600932	3.69E-09	9.46E-09	Up
Unigene27749_All	849	1.24	23.86	4.266182017	4.16E-52	2.97E-51	Up
Unigene19922_All	1013	0.79	15.2	4.26607486	7.49E-41	4.44E-40	Up
CL18260.Contig15_All	1053	5.11	98.3	4.26579622	7.58E-263	2.85E-261	Up
Unigene104032_All	409	0.37	7.11	4.264252384	2.52E-08	6.17E-08	Up
CL5218.Contig6_All	2053	3.01	57.72	4.261235908	6.00E-308	2.75E-306	Up
CL20774.Contig1_All	1310	0.12	2.3	4.26052755	8.73E-09	2.19E-08	Up
Unigene16126_All	688	2.93	55.98	4.255938917	4.95E-97	6.08E-96	Up
CL3528.Contig1_All	861	0.19	3.63	4.255898225	5.68E-09	1.45E-08	Up
CL19328.Contig4_All	551	0.2	3.82	4.255500733	6.04E-07	1.38E-06	Up
CL849.Contig4_All	829	2.2	42	4.254813899	3.45E-88	3.87E-87	Up
Unigene12260_All	1073	0.28	5.34	4.25334101	4.65E-16	1.56E-15	Up
CL5187.Contig1_All	999	0.16	3.05	4.252665432	8.73E-09	2.19E-08	Up
Unigene25456_All	582	0.57	10.86	4.251918374	2.22E-17	7.77E-17	Up
Unigene19408_All	742	0.22	4.19	4.251374815	1.13E-09	2.98E-09	Up
Unigene32005_All	1218	2.35	44.72	4.250187526	1.38E-139	2.49E-138	Up
CL13853.Contig4_All	824	2.21	42.03	4.249301182	1.91E-87	2.12E-86	Up
CL129.Contig92_All	1483	0.73	13.88	4.248967294	5.05E-54	3.71E-53	Up
Unigene43359_All	619	0.18	3.42	4.247927513	3.05E-06	6.62E-06	Up
Unigene20038_All	624	0.2	3.8	4.247927513	5.40E-07	1.23E-06	Up
CL20463.Contig4_All	1862	1.35	25.65	4.247927513	2.06E-124	3.26E-123	Up
CL7898.Contig2_All	865	0.19	3.61	4.247927513	5.68E-09	1.45E-08	Up
CL8259.Contig1_All	1543	0.1	1.9	4.247927513	1.34E-08	3.34E-08	Up
CL6833.Contig9_All	2669	0.25	4.75	4.247927513	8.93E-35	4.73E-34	Up
CL13684.Contig1_All	388	0.62	11.78	4.247927513	7.25E-12	2.10E-11	Up
CL19821.Contig3_All	1348	2.81	53.23	4.243597531	4.11E-184	1.02E-182	Up
Unigene10986_All	559	0.61	11.55	4.242939799	7.11E-17	2.45E-16	Up
CL129.Contig18_All	1482	0.09	1.7	4.239465935	6.07E-08	1.46E-07	Up
CL12786.Contig2_All	736	0.23	4.34	4.237989276	7.25E-10	1.92E-09	Up
CL7276.Contig3_All	857	0.13	2.45	4.236198221	3.05E-06	6.62E-06	Up
CL7805.Contig3_All	678	0.25	4.71	4.23572706	5.68E-09	1.45E-08	Up
CL16731.Contig4_All	1006	0.38	7.14	4.231852751	3.49E-19	1.29E-18	Up
CL4417.Contig3_All	1004	24.25	454.52	4.228287126	0	0	Up
CL7741.Contig3_All	596	0.19	3.56	4.227805918	3.05E-06	6.62E-06	Up
CL1626.Contig1_All	1208	0.22	4.12	4.227068909	1.25E-13	3.85E-13	Up
Unigene9378_All	373	0.65	12.16	4.2255597	1.11E-11	3.19E-11	Up
Unigene27284_All	434	0.68	12.7	4.22314994	3.45E-14	1.09E-13	Up
CL12678.Contig2_All	796	2.83	52.85	4.223029513	7.70E-106	1.03E-104	Up
CL3235.Contig19_All	1819	11.37	212.07	4.221236388	0	0	Up
Unigene42548_All	1558	0.17	3.17	4.220876189	8.13E-14	2.52E-13	Up
Unigene29794_All	734	0.68	12.68	4.220876189	3.66E-24	1.54E-23	Up
Unigene10853_All	686	0.16	2.98	4.21916852	4.69E-06	1.01E-05	Up
Unigene26933_All	587	3.22	59.95	4.21862716	1.62E-86	1.78E-85	Up
CL19997.Contig80_All	2021	0.26	4.83	4.215439661	4.30E-26	1.90E-25	Up
Unigene14299_All	1579	130.9	2431.62	4.215380788	0	0	Up
CL12581.Contig61_All	755	0.37	6.87	4.214712923	6.98E-15	2.25E-14	Up
CL7172.Contig6_All	1115	13.38	248.08	4.21265541	0	0	Up
CL8146.Contig5_All	742	1.32	24.47	4.212404267	2.05E-46	1.33E-45	Up
CL15922.Contig1_All	479	0.58	10.74	4.210797283	6.20E-14	1.94E-13	Up
CL8602.Contig3_All	841	2.89	53.5	4.210397494	1.46E-112	2.08E-111	Up
Unigene49700_All	901	0.12	2.22	4.209453366	4.69E-06	1.01E-05	Up
CL824.Contig3_All	626	0.12	2.22	4.209453366	0.000132234	0.000253574	Up
Unigene36205_All	796	0.21	3.88	4.207595419	8.73E-09	2.19E-08	Up
Unigene34982_All	1885	3.49	64.45	4.206881417	0	0	Up
CL2006.Contig4_All	1517	0.14	2.58	4.203872333	8.34E-12	2.41E-11	Up
Unigene49642_All	620	0.73	13.45	4.203565899	1.73E-21	6.79E-21	Up
Unigene3917_All	1208	0.19	3.5	4.203283598	4.72E-12	1.37E-11	Up
CL20624.Contig7_All	448	1.31	24.11	4.201992934	1.20E-26	5.36E-26	Up
Unigene27990_All	2388	1.68	30.88	4.200139614	1.63E-190	4.18E-189	Up
CL7227.Contig1_All	774	2.05	37.55	4.195117093	4.69E-73	4.45E-72	Up
CL129.Contig40_All	1099	0.95	17.37	4.19252643	3.88E-49	2.64E-48	Up
CL13684.Contig2_All	873	0.82	14.98	4.191269904	1.54E-33	7.99E-33	Up
Unigene16053_All	1532	3.83	69.96	4.191113992	6.13E-272	2.40E-270	Up
CL7172.Contig7_All	1180	46.99	857.1	4.189037864	0	0	Up
CL20655.Contig6_All	1722	0.17	3.1	4.188661564	4.03E-15	1.31E-14	Up
Unigene76127_All	234	1.84	33.52	4.187244478	5.40E-18	1.92E-17	Up
Unigene36171_All	419	0.85	15.48	4.18679882	2.56E-16	8.66E-16	Up
CL6796.Contig1_All	680	1.67	30.39	4.185676667	1.30E-51	9.21E-51	Up
CL11812.Contig5_All	601	0.44	8	4.184424571	3.53E-13	1.07E-12	Up
Unigene27706_All	724	16.23	295.03	4.184126757	0	0	Up
CL20624.Contig13_All	432	0.41	7.45	4.183544611	1.77E-09	4.59E-09	Up
CL17525.Contig4_All	1767	0.6	10.88	4.180572246	5.98E-50	4.12E-49	Up
Unigene18270_All	1134	0.19	3.44	4.178337241	9.45E-11	2.61E-10	Up
CL129.Contig74_All	716	0.43	7.78	4.17736159	4.03E-15	1.31E-14	Up
CL2391.Contig6_All	310	0.25	4.52	4.176322773	0.000319766	0.000603393	Up
Unigene57497_All	1034	0.16	2.89	4.174925683	1.34E-08	3.34E-08	Up
CL10579.Contig6_All	773	0.44	7.93	4.171745437	2.56E-16	8.66E-16	Up
CL17867.Contig5_All	487	0.64	11.48	4.164906927	1.46E-14	4.67E-14	Up
Unigene30106_All	1293	0.08	1.43	4.159871337	1.69E-05	3.52E-05	Up
CL17284.Contig1_All	931	0.08	1.43	4.159871337	0.000132234	0.000253593	Up
Unigene27808_All	1781	2.84	50.65	4.156599434	7.76E-228	2.46E-226	Up
CL430.Contig2_All	729	0.23	4.1	4.155918143	2.05E-08	5.10E-08	Up
Unigene34877_All	820	0.17	3.03	4.155711142	1.46E-07	3.46E-07	Up
Unigene39307_All	381	0.48	8.55	4.154818109	1.34E-08	3.34E-08	Up
CL19997.Contig22_All	675	0.15	2.67	4.153805336	5.79E-06	1.25E-05	Up
Unigene11203_All	702	0.24	4.27	4.153129759	2.05E-08	5.10E-08	Up
CL9298.Contig2_All	582	0.38	6.76	4.152951923	3.11E-11	8.74E-11	Up
CL9284.Contig1_All	936	9.89	175.74	4.151328268	0	0	Up
CL382.Contig3_All	512	0.34	6.04	4.150941898	2.05E-08	5.10E-08	Up
CL20655.Contig28_All	2793	0.6	10.64	4.14839184	1.77E-76	1.75E-75	Up
CL11562.Contig5_All	337	0.37	6.56	4.148098639	4.69E-06	1.01E-05	Up
CL5209.Contig3_All	363	1.84	32.62	4.147979111	5.07E-28	2.33E-27	Up
CL8679.Contig1_All	449	0.39	6.9	4.145050333	3.15E-08	7.70E-08	Up
Unigene16034_All	3917	0.2	3.53	4.141596278	1.82E-36	9.97E-36	Up
Unigene12996_All	2647	0.45	7.94	4.141142101	6.76E-55	5.02E-54	Up
CL2141.Contig6_All	1009	0.43	7.58	4.139789283	5.19E-20	1.96E-19	Up
CL12621.Contig2_All	863	8.02	141.17	4.137687488	1.48E-297	6.51E-296	Up
CL249.Contig3_All	1933	0.27	4.75	4.136896201	3.00E-24	1.27E-23	Up
CL7810.Contig1_All	502	0.35	6.15	4.135159583	2.05E-08	5.10E-08	Up
CL3407.Contig2_All	1179	0.09	1.58	4.133855747	1.10E-05	2.31E-05	Up
CL6663.Contig3_All	902	5.13	89.93	4.131771738	1.08E-198	2.90E-197	Up
Unigene103045_All	805	3.36	58.9	4.131734496	1.04E-116	1.53E-115	Up
CL9143.Contig2_All	634	0.27	4.73	4.130808871	4.29E-09	1.10E-08	Up
CL20655.Contig35_All	1899	0.31	5.43	4.130612077	6.00E-28	2.76E-27	Up
CL679.Contig1_All	817	0.2	3.5	4.129283017	4.82E-08	1.17E-07	Up
Unigene5547_All	1626	0.18	3.15	4.129283017	2.25E-14	7.14E-14	Up
CL20783.Contig14_All	790	103.64	1812.84	4.128598774	0	0	Up
CL3283.Contig4_All	1268	1.46	25.52	4.127588055	1.34E-81	1.39E-80	Up
Unigene31257_All	3929	0.57	9.96	4.127111918	2.51E-100	3.18E-99	Up
CL5497.Contig7_All	594	0.57	9.95	4.125662701	4.65E-16	1.56E-15	Up
Unigene58940_All	495	2.03	35.3	4.120116551	3.72E-42	2.25E-41	Up
Unigene29562_All	2588	0.21	3.65	4.119435231	3.61E-25	1.56E-24	Up
CL1907.Contig4_All	637	9.67	167.98	4.118629773	8.21E-255	2.97E-253	Up
Unigene55606_All	946	0.19	3.3	4.118394701	5.68E-09	1.45E-08	Up
CL10043.Contig1_All	263	1.24	21.53	4.117936294	2.92E-13	8.90E-13	Up
Unigene18516_All	461	0.25	4.34	4.117695043	1.10E-05	2.31E-05	Up
CL4867.Contig5_All	614	19.43	336.67	4.114977365	0	0	Up
CL6648.Contig3_All	781	19.33	334.89	4.114773754	0	0	Up
Unigene67752_All	751	0.22	3.81	4.114215569	1.04E-08	2.60E-08	Up
CL17609.Contig3_All	654	0.48	8.3	4.112005026	1.46E-14	4.67E-14	Up
CL2156.Contig3_All	675	9.07	156.82	4.111863204	1.31E-252	4.68E-251	Up
CL19722.Contig4_All	2228	0.35	6.05	4.111508315	1.20E-35	6.47E-35	Up
Unigene45558_All	1576	0.85	14.69	4.111227744	8.11E-59	6.38E-58	Up
CL17820.Contig2_All	807	0.6	10.36	4.109917692	4.79E-22	1.91E-21	Up
Unigene1335_All	499	0.23	3.97	4.109433241	1.10E-05	2.31E-05	Up
Unigene55917_All	466	4.27	73.64	4.108181652	2.58E-80	2.66E-79	Up
Unigene9505_All	1004	0.33	5.68	4.105353	3.30E-15	1.08E-14	Up
Unigene34870_All	1996	0.05	0.86	4.10433666	3.94E-05	7.99E-05	Up
Unigene30395_All	840	1.44	24.75	4.103287808	2.11E-51	1.49E-50	Up
Unigene26965_All	1054	0.19	3.26	4.100800641	4.25E-10	1.14E-09	Up
CL7068.Contig2_All	691	0.41	7.03	4.099828874	1.05E-12	3.13E-12	Up
CL6928.Contig2_All	965	0.15	2.57	4.098733954	1.46E-07	3.46E-07	Up
Unigene56591_All	247	0.54	9.25	4.098422053	7.19E-06	1.52E-05	Up
Unigene53564_All	259	0.51	8.73	4.097412502	7.19E-06	1.52E-05	Up
CL13954.Contig1_All	584	5.43	92.92	4.096965051	7.83E-129	1.29E-127	Up
CL1122.Contig4_All	1594	2.28	39.01	4.096738269	1.17E-154	2.36E-153	Up
Unigene29033_All	1109	7.57	129.48	4.09629216	0	0	Up
CL282.Contig55_All	524	0.22	3.76	4.095157233	1.10E-05	2.31E-05	Up
CL8096.Contig8_All	912	0.11	1.88	4.095157233	9.09E-06	1.92E-05	Up
CL849.Contig2_All	887	5.93	101.32	4.094743067	4.20E-218	1.26E-216	Up
Unigene52772_All	1197	1.8	30.72	4.093109404	4.31E-91	4.98E-90	Up
Unigene13039_All	229	7.96	135.69	4.091402161	1.60E-65	1.38E-64	Up
CL1225.Contig1_All	765	1.08	18.41	4.091386409	1.20E-35	6.47E-35	Up
Unigene42609_All	505	0.23	3.92	4.091147888	1.10E-05	2.31E-05	Up
Unigene53045_All	733	0.38	6.46	4.087462841	1.60E-12	4.72E-12	Up
Unigene32388_All	780	0.14	2.38	4.087462841	1.69E-05	3.52E-05	Up
Unigene17775_All	1284	1.75	29.74	4.08697782	3.29E-95	3.98E-94	Up
CL849.Contig7_All	780	3.56	60.48	4.086508993	6.22E-114	8.95E-113	Up
CL11562.Contig4_All	412	0.29	4.92	4.08453351	1.10E-05	2.31E-05	Up
CL10287.Contig2_All	330	0.56	9.48	4.081388327	7.37E-08	1.76E-07	Up
CL1366.Contig3_All	1294	0.42	7.1	4.079357792	6.99E-24	2.92E-23	Up
CL8402.Contig3_All	611	0.28	4.73	4.078341451	7.37E-08	1.76E-07	Up
CL3283.Contig1_All	1259	6.67	112.63	4.077760582	0	0	Up
CL8679.Contig2_All	442	0.4	6.75	4.076815597	7.37E-08	1.76E-07	Up
CL11604.Contig2_All	565	0.71	11.98	4.076665073	5.73E-17	1.98E-16	Up
Unigene98957_All	1112	0.15	2.53	4.076102979	4.82E-08	1.17E-07	Up
Unigene46650_All	598	0.29	4.89	4.07570966	4.82E-08	1.17E-07	Up
CL19812.Contig2_All	968	67.92	1144.35	4.074548099	0	0	Up
CL19997.Contig87_All	1945	0.25	4.21	4.073820233	1.40E-21	5.52E-21	Up
Unigene32121_All	518	0.56	9.42	4.072228328	1.60E-12	4.72E-12	Up
Unigene22095_All	1178	0.43	7.23	4.071587082	2.58E-22	1.04E-21	Up
CL20783.Contig11_All	669	53.19	892.69	4.068932323	0	0	Up
CL6234.Contig3_All	954	0.32	5.37	4.068778278	5.30E-14	1.66E-13	Up
CL5797.Contig2_All	618	0.37	6.2	4.06667104	3.38E-10	9.12E-10	Up
Unigene840_All	520	2.22	37.19	4.066283166	6.60E-46	4.25E-45	Up
Unigene49994_All	316	0.4	6.68	4.061776198	1.10E-05	2.31E-05	Up
CL18457.Contig9_All	2633	1.05	17.5	4.058893689	1.42E-115	2.07E-114	Up
Unigene10115_All	761	0.51	8.5	4.058893689	1.33E-16	4.54E-16	Up
CL4677.Contig4_All	814	1.61	26.8	4.057100407	1.09E-53	7.93E-53	Up
CL19997.Contig71_All	406	0.44	7.32	4.05626822	1.13E-07	2.68E-07	Up
CL20166.Contig2_All	613	0.18	2.99	4.054076673	2.58E-05	5.27E-05	Up
Unigene26857_All	778	1.63	26.99	4.049481107	1.38E-51	9.79E-51	Up
Unigene10673_All	275	4.72	78.12	4.048833185	1.86E-46	1.21E-45	Up
CL5359.Contig1_All	816	0.22	3.64	4.048363022	2.05E-08	5.10E-08	Up
CL129.Contig44_All	1840	0.76	12.57	4.047841421	3.55E-58	2.76E-57	Up
CL4.Contig1_All	521	1.88	31.09	4.04764605	1.74E-38	9.89E-38	Up
Unigene41917_All	1593	113.08	1866.19	4.044680184	0	0	Up
Unigene49338_All	1350	1.23	20.27	4.042615868	1.33E-67	1.18E-66	Up
Unigene42517_All	921	6.37	104.97	4.042539888	3.15E-231	1.02E-229	Up
Unigene16365_All	764	1.45	23.89	4.042282048	4.40E-45	2.80E-44	Up
Unigene12700_All	1251	0.39	6.42	4.041027268	1.15E-20	4.43E-20	Up
CL20783.Contig5_All	627	225.32	3706.6	4.040049152	0	0	Up
Unigene32244_All	597	1.71	28.13	4.040041322	3.14E-40	1.84E-39	Up
Unigene1890_All	680	0.33	5.42	4.037754922	7.88E-10	2.08E-09	Up
CL2088.Contig11_All	1391	0.45	7.39	4.037577458	9.87E-27	4.42E-26	Up
CL19997.Contig89_All	562	0.2	3.28	4.03562391	3.94E-05	7.99E-05	Up
CL6822.Contig2_All	791	1.43	23.45	4.035500871	2.33E-45	1.49E-44	Up
CL940.Contig10_All	674	0.75	12.29	4.03445051	1.15E-20	4.43E-20	Up
Unigene5223_All	2261	3.67	60.09	4.033272954	0	0	Up
Unigene25419_All	13962	0.44	7.2	4.032421478	6.03E-252	2.15E-250	Up
CL2780.Contig7_All	1419	0.39	6.38	4.032010395	1.63E-23	6.74E-23	Up
Unigene48616_All	411	0.87	14.23	4.031776451	2.73E-14	8.66E-14	Up
Unigene57206_All	757	0.15	2.45	4.029747343	1.69E-05	3.52E-05	Up
CL556.Contig4_All	2366	0.3	4.9	4.029747343	4.83E-30	2.33E-29	Up
CL551.Contig3_All	2631	0.06	0.98	4.029747343	1.72E-07	4.02E-07	Up
CL9083.Contig4_All	1191	0.34	5.55	4.02888112	1.61E-17	5.65E-17	Up
CL19997.Contig78_All	1195	0.33	5.38	4.027068243	5.73E-17	1.98E-16	Up
CL620.Contig14_All	1632	38.96	634.03	4.024485523	0	0	Up
Unigene26430_All	1732	0.33	5.37	4.024384159	1.97E-24	8.35E-24	Up
Unigene28061_All	490	0.22	3.58	4.024384159	1.42E-05	2.98E-05	Up
Unigene39229_All	502	6.74	109.66	4.024144977	2.36E-126	3.79E-125	Up
Unigene20699_All	806	0.41	6.67	4.023990947	6.34E-14	1.98E-13	Up
CL4417.Contig4_All	3124	2.07	33.65	4.022903832	2.39E-259	8.85E-258	Up
CL2156.Contig4_All	865	10.87	176.5	4.021244338	0	0	Up
CL5911.Contig1_All	963	0.17	2.76	4.021061616	1.72E-07	4.02E-07	Up
CL620.Contig9_All	2344	29.68	481.62	4.020332306	0	0	Up
Unigene49801_All	620	0.46	7.46	4.019469864	5.68E-12	1.65E-11	Up
Unigene12239_All	1724	0.05	0.81	4.017921908	8.49E-05	0.000166973	Up
Unigene56351_All	610	2.6	42.11	4.017579347	1.46E-60	1.18E-59	Up
CL12162.Contig1_All	684	1.17	18.94	4.016855896	1.32E-31	6.57E-31	Up
Unigene67027_All	218	1.26	20.37	4.014950341	5.16E-10	1.37E-09	Up
CL10441.Contig2_All	546	0.46	7.43	4.013656444	9.45E-11	2.61E-10	Up
Unigene32882_All	521	0.15	2.42	4.011972642	0.000496144	0.000908415	Up
Unigene5584_All	980	5.2	83.86	4.011399302	5.08E-196	1.35E-194	Up
Unigene32800_All	415	0.57	9.19	4.011031037	1.20E-09	3.14E-09	Up
CL448.Contig5_All	484	17.58	283.42	4.010934592	0	0	Up
CL849.Contig6_All	602	48.29	778.08	4.010122128	0	0	Up
CL1733.Contig2_All	422	0.28	4.51	4.009628701	2.58E-05	5.27E-05	Up
CL18328.Contig1_All	676	3.75	60.4	4.009586049	6.03E-96	7.33E-95	Up
Unigene4368_All	1484	0.95	15.3	4.009460329	2.36E-56	1.79E-55	Up
CL14930.Contig1_All	630	0.63	10.14	4.008562014	7.17E-16	2.38E-15	Up
CL4527.Contig1_All	6271	0.12	1.93	4.007494537	1.32E-31	6.57E-31	Up
CL19475.Contig2_All	4294	0.64	10.29	4.007027267	2.72E-110	3.80E-109	Up
Unigene56401_All	643	4.91	78.84	4.005132847	3.78E-118	5.65E-117	Up
Unigene28639_All	679	19.01	305.06	4.004262587	0	0	Up
CL3527.Contig3_All	999	5.45	87.44	4.003965266	1.97E-208	5.60E-207	Up
Unigene25265_All	5109	0.07	1.12	4	3.83E-15	1.25E-14	Up
CL15272.Contig3_All	567	0.6	9.6	4	1.47E-13	4.52E-13	Up
CL4485.Contig1_All	832	0.13	2.08	4	3.94E-05	7.99E-05	Up
Unigene12301_All	1330	0.46	7.36	4	4.40E-25	1.90E-24	Up
Unigene46001_All	711	0.86	13.75	3.998951149	5.45E-24	2.29E-23	Up
CL129.Contig29_All	1283	0.93	14.83	3.995144071	7.71E-47	5.05E-46	Up
CL1898.Contig1_All	493	31.47	501.74	3.994890874	0	0	Up
CL3090.Contig2_All	451	5.65	90.05	3.994403503	6.33E-92	7.40E-91	Up
Unigene54662_All	247	2.42	38.57	3.994400193	1.15E-20	4.43E-20	Up
CL14805.Contig3_All	655	1.37	21.83	3.994064332	5.35E-35	2.85E-34	Up
CL8096.Contig10_All	986	0.29	4.62	3.993768046	3.72E-12	1.08E-11	Up
CL12622.Contig4_All	839	0.13	2.07	3.993047239	3.94E-05	7.99E-05	Up
Unigene32150_All	1122	27.04	430.51	3.992879693	0	0	Up
Unigene22003_All	1097	32.89	523.54	3.992578854	0	0	Up
CL3366.Contig1_All	543	1.97	31.33	3.991277235	2.06E-40	1.21E-39	Up
CL19812.Contig1_All	826	54.55	864.76	3.98664869	0	0	Up
Unigene57574_All	564	0.2	3.17	3.986410935	3.94E-05	7.99E-05	Up
Unigene818_All	561	88.81	1407.58	3.986350977	0	0	Up
CL129.Contig60_All	1179	1.21	19.16	3.985018608	2.91E-55	2.17E-54	Up
CL9549.Contig1_All	490	0.17	2.69	3.983999521	0.000319766	0.000603428	Up
CL19722.Contig3_All	2239	0.49	7.74	3.981479912	6.73E-44	4.19E-43	Up
Unigene39008_All	480	0.29	4.58	3.981222793	3.05E-06	6.62E-06	Up
CL14211.Contig3_All	1481	2.33	36.68	3.976591779	3.83E-131	6.44E-130	Up
Unigene27801_All	2929	0.36	5.66	3.974733241	2.45E-42	1.49E-41	Up
CL16027.Contig4_All	846	5.88	92.44	3.9746292	3.41E-183	8.38E-182	Up
Unigene47035_All	669	16.83	264.42	3.973724221	0	0	Up
Unigene25333_All	1196	0.41	6.43	3.971122923	1.43E-19	5.32E-19	Up
CL7650.Contig4_All	850	3.8	59.54	3.969787898	1.90E-119	2.88E-118	Up
CL7251.Contig2_All	589	2.9	45.4	3.968567492	4.77E-62	3.92E-61	Up
Unigene49867_All	757	0.66	10.33	3.96823042	2.17E-19	8.06E-19	Up
Unigene19111_All	1941	1.09	17.06	3.968217607	1.01E-80	1.04E-79	Up
Unigene53614_All	1268	0.13	2.03	3.964896199	2.62E-07	6.11E-07	Up
Unigene16158_All	2125	27.61	430.52	3.962817467	0	0	Up
CL2541.Contig3_All	1868	26.72	416.48	3.962255304	0	0	Up
Unigene40039_All	545	0.32	4.98	3.960001932	2.62E-07	6.11E-07	Up
CL13962.Contig1_All	1110	0.59	9.18	3.959707294	2.22E-25	9.66E-25	Up
Unigene25033_All	744	2.69	41.78	3.957134415	1.80E-73	1.72E-72	Up
Unigene44988_All	550	0.21	3.26	3.956410731	3.94E-05	7.99E-05	Up
CL20783.Contig13_All	671	220.58	3419.09	3.954238506	0	0	Up
CL4527.Contig2_All	5818	0.18	2.79	3.95419631	8.18E-41	4.85E-40	Up
Unigene26115_All	1443	0.06	0.93	3.95419631	0.000132234	0.000253589	Up
Unigene56495_All	2780	0.04	0.62	3.95419631	2.58E-05	5.27E-05	Up
Unigene10419_All	612	0.2	3.1	3.95419631	1.69E-05	3.52E-05	Up
Unigene99039_All	615	0.18	2.79	3.95419631	6.01E-05	0.000118911	Up
CL14027.Contig1_All	358	1.43	22.12	3.951264333	1.52E-18	5.53E-18	Up
Unigene58206_All	224	1.22	18.79	3.945012014	1.83E-09	4.76E-09	Up
CL16714.Contig2_All	1980	0.55	8.47	3.944858446	1.02E-41	6.13E-41	Up
CL3036.Contig3_All	682	42.86	660.01	3.944784128	0	0	Up
CL129.Contig76_All	3778	0.5	7.69	3.942983598	2.06E-71	1.92E-70	Up
Unigene380_All	637	0.77	11.84	3.942666825	6.56E-19	2.41E-18	Up
CL20655.Contig12_All	2528	0.08	1.23	3.942514505	2.40E-09	6.23E-09	Up
CL5218.Contig5_All	1613	1.5	23.05	3.941732345	1.32E-89	1.51E-88	Up
Unigene26821_All	1236	41.44	636.17	3.940316432	0	0	Up
Unigene15600_All	715	1.56	23.94	3.939805218	1.88E-40	1.11E-39	Up
CL1980.Contig4_All	513	0.68	10.43	3.939060601	3.39E-13	1.03E-12	Up
Unigene1943_All	429	0.28	4.29	3.937478915	3.94E-05	7.99E-05	Up
CL7650.Contig2_All	943	3.09	47.34	3.937380963	8.71E-105	1.15E-103	Up
CL69.Contig16_All	1647	0.66	10.11	3.937173163	5.40E-41	3.21E-40	Up
CL7937.Contig1_All	1277	67.99	1040.81	3.936240349	0	0	Up
Unigene15608_All	646	0.87	13.31	3.93535136	8.74E-21	3.37E-20	Up
CL19997.Contig7_All	2503	0.07	1.07	3.934112064	1.13E-07	2.68E-07	Up
CL69.Contig1_All	523	0.94	14.35	3.93224617	2.32E-18	8.35E-18	Up
CL6378.Contig4_All	2183	2.2	33.58	3.932026801	2.51E-176	5.89E-175	Up
Unigene26837_All	560	1.43	21.82	3.93156405	2.60E-29	1.23E-28	Up
CL10043.Contig2_All	248	1.07	16.3	3.929189263	2.79E-09	7.22E-09	Up
CL2934.Contig1_All	629	0.13	1.98	3.928916902	0.000496144	0.000908377	Up
CL1733.Contig1_All	535	0.32	4.87	3.927777962	6.07E-07	1.38E-06	Up
CL11728.Contig3_All	621	0.24	3.65	3.926790153	1.29E-06	2.86E-06	Up
CL4417.Contig5_All	2259	6.74	102.48	3.926449979	0	0	Up
Unigene39548_All	358	0.85	12.92	3.925999419	4.63E-11	1.30E-10	Up
CL1245.Contig7_All	1777	2.14	32.52	3.925644556	2.98E-138	5.31E-137	Up
CL9298.Contig1_All	763	1.84	27.94	3.924554349	2.93E-50	2.03E-49	Up
CL3366.Contig3_All	3493	0.78	11.83	3.922832139	3.65E-100	4.63E-99	Up
CL6375.Contig3_All	786	0.12	1.82	3.922832139	8.49E-05	0.000166983	Up
Unigene54652_All	708	0.57	8.63	3.920326735	2.52E-15	8.24E-15	Up
CL27.Contig8_All	1452	0.65	9.84	3.920146692	2.15E-35	1.16E-34	Up
CL2009.Contig1_All	479	1.41	21.3	3.917086363	3.59E-24	1.51E-23	Up
Unigene10510_All	2211	15.66	236.48	3.916562057	0	0	Up
CL14383.Contig2_All	397	0.3	4.53	3.916476644	6.01E-05	0.000118915	Up
CL8659.Contig3_All	572	0.2	3.02	3.916476644	6.01E-05	0.000118913	Up
Unigene30908_All	765	1.39	20.98	3.91585789	5.53E-38	3.12E-37	Up
Unigene15745_All	245	21.42	322.9	3.914057056	9.42E-158	1.95E-156	Up
CL249.Contig2_All	1930	0.33	4.97	3.912707922	1.02E-24	4.34E-24	Up
CL10345.Contig4_All	711	4.5	67.74	3.91201108	1.75E-110	2.45E-109	Up
CL849.Contig3_All	935	56.84	855.18	3.911249654	0	0	Up
Unigene87720_All	466	0.28	4.21	3.910321501	1.69E-05	3.52E-05	Up
Unigene64725_All	1712	2.53	38.04	3.910307956	1.47E-154	2.97E-153	Up
Unigene40429_All	800	0.42	6.31	3.909178772	7.82E-13	2.34E-12	Up
Unigene35899_All	576	1.49	22.36	3.907535952	4.33E-30	2.10E-29	Up
CL27.Contig15_All	1277	0.34	5.1	3.906890596	2.30E-16	7.78E-16	Up
CL13859.Contig5_All	8885	0.01	0.15	3.906890596	0.000132234	0.00025357	Up
Unigene56353_All	533	12.09	181.28	3.906333617	2.21E-214	6.53E-213	Up
CL8096.Contig5_All	965	3.68	55.17	3.906106309	1.11E-123	1.75E-122	Up
CL7937.Contig3_All	1253	119.42	1784.66	3.90153287	0	0	Up
Unigene91631_All	359	0.34	5.08	3.901221846	6.01E-05	0.000118917	Up
CL7300.Contig3_All	1675	2.83	42.17	3.897343063	1.71E-166	3.75E-165	Up
CL20783.Contig21_All	227	30.22	448.97	3.893043482	3.79E-198	1.02E-196	Up
Unigene19571_All	2102	0.56	8.31	3.891349745	1.11E-42	6.76E-42	Up
Unigene103237_All	354	1.4	20.72	3.887525271	1.00E-16	3.43E-16	Up
Unigene57958_All	592	0.19	2.81	3.886498807	9.14E-05	0.00017973	Up
Unigene45517_All	621	2.19	32.38	3.886100211	3.57E-46	2.31E-45	Up
CL6781.Contig3_All	693	0.73	10.79	3.885654591	3.99E-18	1.43E-17	Up
Unigene24512_All	1824	0.62	9.16	3.885007478	1.41E-40	8.33E-40	Up
Unigene17197_All	408	0.91	13.44	3.884522783	5.15E-13	1.56E-12	Up
Unigene25168_All	476	1.59	23.46	3.883104343	1.66E-25	7.21E-25	Up
CL15272.Contig2_All	575	0.2	2.95	3.882643049	9.14E-05	0.000179735	Up
CL18659.Contig3_All	1886	1.81	26.69	3.882237703	3.01E-119	4.55E-118	Up
Unigene10311_All	903	153.12	2257.8	3.882183055	0	0	Up
CL9602.Contig2_All	877	0.19	2.8	3.881355504	9.22E-07	2.09E-06	Up
CL3528.Contig3_All	1386	0.19	2.8	3.881355504	3.71E-10	9.99E-10	Up
Unigene42867_All	708	0.32	4.71	3.87958325	9.77E-09	2.44E-08	Up
Unigene14119_All	2465	0.17	2.5	3.878321443	2.03E-16	6.90E-16	Up
CL4988.Contig3_All	806	4.3	63.18	3.877059372	1.15E-116	1.70E-115	Up
CL13516.Contig1_All	1034	0.16	2.35	3.876516947	9.22E-07	2.09E-06	Up
CL3283.Contig2_All	1267	5.03	73.86	3.876162957	6.52E-217	1.95E-215	Up
Unigene1919_All	384	0.47	6.9	3.8758637	9.22E-07	2.09E-06	Up
Unigene45438_All	465	0.25	3.67	3.875780063	9.14E-05	0.000179733	Up
CL630.Contig26_All	461	1.02	14.95	3.873504427	5.73E-17	1.98E-16	Up
CL5099.Contig7_All	557	2.74	40.11	3.871714168	6.38E-51	4.46E-50	Up
CL6033.Contig2_All	290	1.1	16.1	3.871485259	1.07E-10	2.94E-10	Up
Unigene32701_All	528	0.33	4.83	3.871485259	9.22E-07	2.09E-06	Up
Unigene23814_All	2100	17.45	255.13	3.86993361	0	0	Up
CL10345.Contig7_All	791	4.99	72.83	3.867421124	6.90E-131	1.16E-129	Up
Unigene27739_All	784	7.13	103.97	3.866121419	1.01E-184	2.49E-183	Up
Unigene1367_All	366	0.33	4.81	3.865498964	9.14E-05	0.000179738	Up
[truncated: 64,818 more rows]
