# Supplementary material for: Comparative Transcriptome Analysis of Waterlogging-Sensitive and Waterlogging-Tolerant Chrysanthemum morifolium Cultivars under Waterlogging Stress and Reoxygenation Conditions
Source: Int J Mol Sci. 2018 May 14;19(5):1455. doi: 10.3390/ijms19051455 (PMC5983694; doi:10.3390/ijms19051455)
Supplement: Supplementary file 1 [file ijms-19-01455-s001.zip › ijms-299114-sup/S5.xls]

Unigene	Length	Q 0 h-Expression	X 0 h-Expression	log2FoldChange(X 0 h/Q 0 h)	Pvalue	FDR	Up/Down-Regulation(X 0 h/Q 0 h)
CL13859.Contig11_All	247	0.01	1716.99	17.38952211	0	0	Up
CL13859.Contig9_All	203	0.01	466.77	15.51042422	0	0	Up
CL11304.Contig2_All	558	0.01	126.55	13.62741989	0	0	Up
CL13859.Contig7_All	8933	0.01	124.82	13.6075615	0	0	Up
CL13859.Contig3_All	9842	0.47	3122.86	12.69791952	0	0	Up
Unigene8477_All	513	0.01	65.61	12.67970001	1.01E-182	3.10E-180	Up
Unigene53394_All	279	0.01	64.23	12.64903158	1.72E-87	1.98E-85	Up
CL11576.Contig3_All	801	0.01	61.41	12.58425789	7.42E-279	4.66E-276	Up
CL11075.Contig39_All	1461	0.01	59.72	12.54399845	0	0	Up
CL19508.Contig5_All	1991	0.01	56.4	12.46147945	0	0	Up
Unigene33961_All	961	0.01	51.27	12.32389918	4.34E-283	2.84E-280	Up
CL2080.Contig6_All	838	0.01	42.05	12.03789009	1.48E-200	5.18E-198	Up
Unigene27435_All	1458	0.01	40.35	11.97835296	0	0	Up
Unigene42980_All	529	0.01	40.11	11.96974625	6.56E-116	1.09E-113	Up
CL19473.Contig6_All	200	0.01	38.56	11.91288934	1.38E-34	4.99E-33	Up
Unigene32708_All	500	0.01	38.15	11.89746734	1.63E-103	2.34E-101	Up
CL3607.Contig2_All	471	0.01	33.36	11.70390357	1.81E-84	1.98E-82	Up
CL18266.Contig5_All	546	0.01	31.67	11.62890115	9.53E-95	1.21E-92	Up
CL4006.Contig2_All	2660	0.01	31.46	11.61930296	0	0	Up
Unigene65027_All	2090	0.01	30.14	11.5574637	0	0	Up
Unigene1299_All	734	0.01	28.46	11.47471995	5.02E-118	8.57E-116	Up
CL12192.Contig3_All	1634	0.01	28.27	11.46505617	1.65E-272	1.00E-269	Up
CL9745.Contig2_All	840	0.01	25.63	11.32361776	7.31E-123	1.31E-120	Up
CL3283.Contig2_All	1267	0.01	22.82	11.15608308	8.17E-169	2.25E-166	Up
CL1565.Contig2_All	892	0.01	22.71	11.14911199	3.27E-116	5.45E-114	Up
Unigene53590_All	839	0.01	21.62	11.07815081	1.63E-103	2.34E-101	Up
CL2153.Contig11_All	590	0.01	21.55	11.07347215	1.46E-70	1.27E-68	Up
Unigene30179_All	903	0.01	21.03	11.03823313	5.89E-109	9.01E-107	Up
Unigene64672_All	888	0.01	20.95	11.03273453	1.55E-106	2.29E-104	Up
CL316.Contig5_All	2704	0.01	20.67	11.01332267	0	0	Up
CL12870.Contig1_All	1887	0.01	19.77	10.94909716	2.04E-221	8.32E-219	Up
CL2910.Contig1_All	393	0.01	18.18	10.82813648	1.31E-37	5.21E-36	Up
Unigene5028_All	2107	0.01	18.09	10.82097669	7.38E-227	3.26E-224	Up
CL73.Contig4_All	946	0.01	18.03	10.81618368	2.25E-98	2.97E-96	Up
CL13818.Contig1_All	534	0.01	17.98	10.81217731	1.00E-52	6.06E-51	Up
Unigene48752_All	820	0.01	17.71	10.7903485	5.88E-83	6.27E-81	Up
CL4586.Contig7_All	749	0.01	17.53	10.77561028	1.71E-74	1.60E-72	Up
CL432.Contig12_All	2864	0.01	17.18	10.74651432	7.04E-295	4.81E-292	Up
CL7384.Contig1_All	2124	0.01	16.64	10.70043972	3.13E-210	1.19E-207	Up
Unigene24819_All	753	0.01	16.14	10.65642486	4.74E-69	3.99E-67	Up
CL4006.Contig1_All	2780	0.01	16.01	10.64475759	9.18E-267	5.35E-264	Up
Unigene21650_All	1077	0.01	15.83	10.62844554	5.58E-99	7.49E-97	Up
CL9937.Contig1_All	785	0.01	15.69	10.61562964	2.93E-70	2.53E-68	Up
Unigene1256_All	600	0.01	15.37	10.58590145	1.62E-51	9.52E-50	Up
Unigene9675_All	940	0.01	15.09	10.55937709	9.52E-82	9.92E-80	Up
Unigene28358_All	731	0.01	14.94	10.54496443	8.54E-62	6.22E-60	Up
CL12374.Contig2_All	1083	0.01	14.65	10.51668495	5.01E-92	6.18E-90	Up
Unigene30411_All	5554	0.01	14.56	10.50779464	0	0	Up
CL836.Contig7_All	358	0.01	14.54	10.50581155	2.48E-27	6.92E-26	Up
CL3715.Contig7_All	281	0.01	13.75	10.4252159	1.80E-19	3.49E-18	Up
CL2010.Contig1_All	258	0.01	13.58	10.40726776	2.35E-17	4.01E-16	Up
Unigene23522_All	760	0.01	13.35	10.38262403	7.27E-58	4.91E-56	Up
Unigene30219_All	2867	0.01	13.21	10.36741475	3.68E-227	1.63E-224	Up
Unigene14065_All	943	0.01	13.2	10.36632221	9.02E-72	7.99E-70	Up
Unigene20593_All	539	0.01	12.72	10.31288296	6.52E-38	2.62E-36	Up
Unigene42419_All	876	0.01	12.36	10.27146303	2.12E-62	1.56E-60	Up
Unigene28564_All	1000	0.01	12.21	10.25384748	7.28E-71	6.34E-69	Up
CL20427.Contig2_All	579	0.01	11.73	10.1959873	6.52E-38	2.63E-36	Up
Unigene52114_All	358	0.01	11.7	10.19229281	6.87E-22	1.51E-20	Up
Unigene14303_All	997	0.01	11.66	10.18735207	1.54E-67	1.26E-65	Up
Unigene1825_All	342	0.01	11.52	10.169925	1.11E-20	2.30E-19	Up
Unigene57643_All	739	0.01	11.34	10.14720492	1.38E-47	7.31E-46	Up
Unigene5998_All	739	0.01	11.31	10.14338321	1.38E-47	7.30E-46	Up
CL19819.Contig5_All	421	0.01	11.06	10.11113567	3.25E-25	8.32E-24	Up
CL19076.Contig9_All	777	0.01	10.96	10.09803208	1.71E-48	9.25E-47	Up
CL2153.Contig8_All	710	0.01	10.92	10.09275714	5.86E-44	2.82E-42	Up
CL13818.Contig6_All	401	0.01	10.76	10.07146236	4.24E-23	9.89E-22	Up
Unigene21851_All	444	0.01	10.41	10.02375435	3.25E-25	8.31E-24	Up
Unigene56894_All	764	0.01	10.39	10.02097994	1.80E-45	9.08E-44	Up
CL223.Contig5_All	219	0.01	10.38	10.01959073	5.25E-11	5.58E-10	Up
Unigene4648_All	460	0.01	10.15	9.987264012	1.62E-25	4.19E-24	Up
CL12179.Contig1_All	1001	0.01	10.12	9.982993575	9.01E-59	6.20E-57	Up
Unigene11615_All	1209	0.13	129.96	9.96534031	0	0	Up
CL7897.Contig11_All	5310	0.01	9.93	9.955649908	0	0	Up
Unigene45747_All	647	0.01	9.85	9.943979914	4.25E-36	1.61E-34	Up
CL19523.Contig2_All	916	0.17	162.8	9.903350238	0	0	Up
Unigene38572_All	961	0.05	47.75	9.899356923	8.49E-261	4.79E-258	Up
Unigene43028_All	1056	0.01	9.48	9.888743249	1.81E-58	1.24E-56	Up
CL19106.Contig1_All	1039	0.01	9.43	9.881113961	5.87E-57	3.89E-55	Up
Unigene36222_All	474	0.01	9.42	9.87958325	1.31E-24	3.26E-23	Up
Unigene25914_All	848	0.01	9.37	9.871905238	8.99E-46	4.56E-44	Up
CL1463.Contig1_All	420	0.01	9.32	9.864186145	2.76E-21	5.90E-20	Up
Unigene45263_All	549	0.12	109.68	9.836050355	0	0	Up
CL1698.Contig12_All	818	0.01	9.14	9.836050355	4.73E-43	2.22E-41	Up
CL10206.Contig2_All	494	0.01	9.13	9.83447105	6.51E-25	1.65E-23	Up
CL10206.Contig10_All	623	0.01	9.12	9.832890014	7.25E-32	2.41E-30	Up
CL11075.Contig16_All	867	0.01	9.11	9.831307244	1.80E-45	9.09E-44	Up
Unigene17152_All	380	0.01	9.11	9.831307244	1.45E-18	2.67E-17	Up
Unigene46181_All	1208	0.01	9.09	9.828136484	1.62E-64	1.25E-62	Up
CL229.Contig6_All	793	0.01	9.07	9.824958741	3.08E-41	1.37E-39	Up
CL10464.Contig5_All	946	0.01	9.02	9.816983623	2.12E-49	1.18E-47	Up
Unigene56455_All	301	0.01	8.94	9.804131021	9.98E-14	1.33E-12	Up
CL829.Contig7_All	6579	0.02	17.86	9.802516365	0	0	Up
Unigene25535_All	998	0.01	8.85	9.789533645	3.25E-51	1.90E-49	Up
CL7897.Contig8_All	1449	0.01	8.81	9.782998209	2.12E-75	2.01E-73	Up
Unigene48710_All	1478	0.01	8.8	9.781359714	6.54E-77	6.33E-75	Up
CL1400.Contig5_All	932	0.01	8.66	9.758223215	1.11E-46	5.77E-45	Up
CL18715.Contig8_All	1211	0.04	34.6	9.756556323	3.51E-241	1.74E-238	Up
CL19298.Contig4_All	2359	0.01	8.65	9.756556323	5.90E-122	1.04E-119	Up
Unigene32710_All	725	0.01	8.65	9.756556323	8.52E-36	3.20E-34	Up
CL9210.Contig2_All	940	0.01	8.6	9.74819285	5.56E-47	2.90E-45	Up
CL18144.Contig2_All	271	0.01	8.59	9.746514321	6.50E-12	7.48E-11	Up
Unigene20133_All	1172	0.01	8.44	9.721099189	7.27E-58	4.91E-56	Up
CL6040.Contig2_All	1456	0.01	8.38	9.710806434	4.49E-72	4.01E-70	Up
CL12179.Contig7_All	469	0.01	8.36	9.707359132	1.38E-21	2.99E-20	Up
CL7245.Contig6_All	343	0.01	8.34	9.703903573	6.17E-15	8.95E-14	Up
Unigene998_All	1029	0.01	8.32	9.700439718	5.27E-50	2.99E-48	Up
CL6603.Contig2_All	1352	0.01	8.25	9.688250309	1.00E-65	7.95E-64	Up
CL11760.Contig1_All	577	0.01	8.15	9.670656249	2.00E-26	5.39E-25	Up
Unigene64729_All	229	0.01	8.06	9.654636029	3.42E-09	3.04E-08	Up
CL17548.Contig1_All	1926	0.01	8.06	9.654636029	1.25E-92	1.55E-90	Up
CL15704.Contig2_All	2007	0.01	8.06	9.654636029	1.46E-96	1.91E-94	Up
CL384.Contig3_All	366	0.01	7.99	9.642051693	1.53E-15	2.32E-14	Up
CL8326.Contig4_All	988	0.01	7.99	9.642051693	8.99E-46	4.56E-44	Up
CL732.Contig4_All	933	0.01	7.87	9.620219826	1.90E-42	8.76E-41	Up
CL4901.Contig8_All	908	0.01	7.81	9.609178738	6.18E-41	2.72E-39	Up
CL5796.Contig2_All	2914	0.01	7.8	9.607330314	1.82E-136	3.75E-134	Up
Unigene36124_All	1229	0.01	7.62	9.573647187	3.82E-55	2.44E-53	Up
Unigene21449_All	985	0.01	7.6	9.569855608	1.18E-43	5.63E-42	Up
CL2294.Contig4_All	1061	0.01	7.54	9.558420713	1.11E-46	5.78E-45	Up
Unigene36130_All	1203	0.01	7.51	9.552669098	4.99E-53	3.04E-51	Up
CL17355.Contig1_All	1214	0.01	7.5	9.550746785	1.24E-53	7.66E-52	Up
Unigene23426_All	602	0.01	7.5	9.550746785	1.62E-25	4.19E-24	Up
Unigene14284_All	936	0.01	7.49	9.548821908	1.24E-40	5.40E-39	Up
CL18171.Contig2_All	544	0.01	7.45	9.541096615	8.51E-23	1.95E-21	Up
Unigene28324_All	419	0.01	7.42	9.535275377	4.72E-17	7.90E-16	Up
Unigene17594_All	1308	0.01	7.41	9.533329732	5.87E-57	3.89E-55	Up
CL16542.Contig2_All	1301	0.01	7.41	9.533329732	1.18E-56	7.73E-55	Up
CL13096.Contig1_All	380	0.01	7.39	9.529430554	6.17E-15	8.96E-14	Up
Unigene24023_All	1093	0.01	7.34	9.519636253	5.56E-47	2.90E-45	Up
CL8236.Contig1_All	1988	0.01	7.33	9.517669388	6.91E-87	7.86E-85	Up
Unigene18292_All	835	0.01	7.32	9.515699838	3.43E-35	1.26E-33	Up
CL912.Contig7_All	967	0.01	7.32	9.515699838	3.08E-41	1.37E-39	Up
Unigene21616_All	716	0.01	7.31	9.513727596	4.72E-30	1.47E-28	Up
Unigene99088_All	272	0.01	7.15	9.481799432	8.50E-10	8.05E-09	Up
Unigene42069_All	624	0.01	7.1	9.471675214	3.25E-25	8.31E-24	Up
CL3211.Contig3_All	917	0.01	7.1	9.471675214	6.52E-38	2.62E-36	Up
CL16115.Contig2_All	2387	0.01	7.08	9.46760555	2.13E-101	2.98E-99	Up
CL8987.Contig1_All	994	0.01	6.98	9.447083226	2.49E-40	1.07E-38	Up
CL5796.Contig7_All	907	0.01	6.93	9.436711542	2.12E-36	8.13E-35	Up
Unigene102994_All	281	0.01	6.88	9.426264755	4.24E-10	4.14E-09	Up
Unigene38573_All	376	0.01	6.86	9.422064766	4.98E-14	6.78E-13	Up
Unigene20550_All	1008	0.01	6.83	9.415741768	4.99E-40	2.14E-38	Up
CL4677.Contig2_All	742	0.01	6.81	9.411510988	3.81E-29	1.14E-27	Up
CL8651.Contig1_All	1108	0.01	6.8	9.409390936	2.92E-44	1.42E-42	Up
Unigene46177_All	1983	0.01	6.78	9.405141463	3.09E-80	3.14E-78	Up
Unigene12980_All	1480	0.01	6.75	9.398743692	4.49E-59	3.11E-57	Up
Unigene21561_All	1827	0.01	6.68	9.383704292	1.12E-72	1.01E-70	Up
CL9106.Contig3_All	913	0.01	6.68	9.383704292	1.71E-35	6.36E-34	Up
CL384.Contig2_All	357	0.01	6.67	9.381542951	8.06E-13	9.99E-12	Up
CL9983.Contig2_All	348	0.01	6.67	9.381542951	1.62E-12	1.96E-11	Up
CL4302.Contig3_All	798	0.01	6.57	9.35974956	2.35E-30	7.42E-29	Up
CL4236.Contig1_All	655	0.01	6.55	9.355351096	2.62E-24	6.45E-23	Up
Unigene10336_All	1078	0.01	6.54	9.353146825	3.08E-41	1.37E-39	Up
CL15424.Contig1_All	622	0.01	6.54	9.353146825	4.24E-23	9.88E-22	Up
Unigene103618_All	201	0.01	6.5	9.344295908	1.80E-06	1.14E-05	Up
CL4581.Contig3_All	1437	0.01	6.5	9.344295908	1.91E-55	1.22E-53	Up
Unigene11906_All	1641	0.03	19.36	9.333900737	4.59E-185	1.45E-182	Up
Unigene50118_All	373	0.01	6.45	9.33315535	4.02E-13	5.11E-12	Up
Unigene22572_All	2057	0.01	6.44	9.330916878	2.50E-79	2.51E-77	Up
Unigene64773_All	211	0.01	6.41	9.324180547	8.96E-07	5.95E-06	Up
CL5071.Contig2_All	573	0.01	6.41	9.324180547	1.11E-20	2.30E-19	Up
CL10848.Contig1_All	845	0.01	6.36	9.312882955	2.92E-31	9.48E-30	Up
CL1401.Contig12_All	894	0.06	38.08	9.309855263	2.65E-192	8.89E-190	Up
CL8651.Contig2_All	442	0.01	6.33	9.306061689	1.53E-15	2.32E-14	Up
Unigene8446_All	2075	0.01	6.33	9.306061689	2.01E-78	2.00E-76	Up
Unigene31203_All	1149	0.01	6.32	9.303780748	9.49E-43	4.42E-41	Up
Unigene77131_All	419	0.01	6.27	9.292321633	2.48E-14	3.45E-13	Up
Unigene39072_All	701	0.01	6.19	9.273795599	6.51E-25	1.65E-23	Up
Unigene102947_All	408	0.01	6.19	9.273795599	9.98E-14	1.33E-12	Up
CL3097.Contig2_All	427	0.01	6.18	9.271463028	1.24E-14	1.76E-13	Up
CL229.Contig7_All	728	0.01	6.15	9.2644426	8.07E-26	2.12E-24	Up
CL6228.Contig7_All	1059	0.01	6.14	9.262094845	3.25E-38	1.32E-36	Up
Unigene15792_All	725	0.01	6.04	9.238404739	3.25E-25	8.32E-24	Up
Unigene29908_All	1415	0.01	6.02	9.233619677	2.63E-50	1.50E-48	Up
Unigene53438_All	570	0.01	6	9.22881869	1.80E-19	3.50E-18	Up
CL16524.Contig1_All	892	0.01	5.97	9.221587121	5.85E-31	1.89E-29	Up
Unigene24099_All	206	0.01	5.96	9.21916852	3.61E-06	2.19E-05	Up
CL9937.Contig2_All	637	0.01	5.95	9.216745858	1.38E-21	2.99E-20	Up
Unigene46357_All	601	0.01	5.94	9.214319121	2.23E-20	4.54E-19	Up
CL1182.Contig3_All	1981	0.01	5.93	9.211888295	2.93E-70	2.53E-68	Up
Unigene1223_All	510	0.01	5.92	9.209453366	4.72E-17	7.89E-16	Up
Unigene21998_All	771	0.01	5.91	9.20701432	2.00E-26	5.39E-25	Up
CL9598.Contig3_All	1359	0.01	5.9	9.204571144	2.77E-47	1.46E-45	Up
CL2080.Contig1_All	857	0.01	5.89	9.202123824	1.90E-29	5.77E-28	Up
Unigene28459_All	749	0.01	5.88	9.199672345	3.25E-25	8.32E-24	Up
Unigene39368_All	771	0.01	5.84	9.189824559	4.02E-26	1.07E-24	Up
CL3028.Contig3_All	1222	0.01	5.83	9.187352073	7.66E-42	3.47E-40	Up
Unigene21751_All	894	0.01	5.81	9.182394353	2.35E-30	7.42E-29	Up
CL20300.Contig2_All	855	0.01	5.81	9.182394353	7.65E-29	2.26E-27	Up
Unigene14618_All	348	0.01	5.81	9.182394353	5.25E-11	5.57E-10	Up
CL659.Contig1_All	1228	0.01	5.76	9.169925001	7.66E-42	3.47E-40	Up
CL5796.Contig9_All	1753	0.01	5.76	9.169925001	5.56E-60	3.93E-58	Up
CL13857.Contig1_All	1549	0.01	5.76	9.169925001	4.99E-53	3.04E-51	Up
CL1289.Contig4_All	394	0.01	5.75	9.167418146	1.62E-12	1.96E-11	Up
CL8498.Contig3_All	1473	0.01	5.74	9.164906927	5.27E-50	2.99E-48	Up
CL13293.Contig2_All	460	0.01	5.67	9.147204925	1.24E-14	1.76E-13	Up
CL1129.Contig3_All	1571	0.01	5.67	9.147204925	4.99E-53	3.04E-51	Up
CL9817.Contig2_All	539	0.01	5.66	9.144658243	4.72E-17	7.89E-16	Up
Unigene25826_All	1835	0.01	5.61	9.131856961	1.71E-61	1.24E-59	Up
CL8085.Contig5_All	1402	0.01	5.6	9.129283017	2.24E-46	1.15E-44	Up
Unigene53171_All	914	0.01	5.59	9.126704473	9.48E-30	2.91E-28	Up
CL3540.Contig3_All	1011	0.01	5.58	9.124121312	4.48E-33	1.55E-31	Up
CL11075.Contig10_All	1443	0.04	22.19	9.115693952	1.15E-185	3.63E-183	Up
Unigene15843_All	1949	0.01	5.54	9.113742166	1.62E-64	1.25E-62	Up
Unigene21321_All	1128	0.01	5.54	9.113742166	1.06E-36	4.09E-35	Up
Unigene12518_All	3830	0.01	5.54	9.113742166	5.30E-128	1.01E-125	Up
Unigene13418_All	812	0.01	5.52	9.108524457	4.02E-26	1.07E-24	Up
Unigene6016_All	2694	0.01	5.45	9.09011242	4.27E-88	4.96E-86	Up
CL10464.Contig1_All	1333	0.01	5.45	9.09011242	4.73E-43	2.22E-41	Up
CL13902.Contig1_All	2203	0.01	5.43	9.084808388	9.02E-72	7.98E-70	Up
CL984.Contig63_All	4972	0.01	5.42	9.082149041	2.26E-163	5.98E-161	Up
CL899.Contig3_All	1800	0.01	5.38	9.071462363	7.27E-58	4.91E-56	Up
Unigene1535_All	483	0.01	5.37	9.068778278	1.24E-14	1.76E-13	Up
CL20238.Contig1_All	1024	0.01	5.35	9.063395081	3.61E-32	1.21E-30	Up
CL5681.Contig3_All	650	0.01	5.34	9.060695932	8.97E-20	1.77E-18	Up
CL15847.Contig2_All	1241	0.01	5.34	9.060695932	4.03E-39	1.68E-37	Up
CL6321.Contig2_All	612	0.01	5.34	9.060695932	1.45E-18	2.67E-17	Up
CL6315.Contig7_All	347	0.01	5.32	9.055282436	4.24E-10	4.14E-09	Up
Unigene29249_All	922	0.01	5.28	9.044394119	3.08E-28	8.90E-27	Up
Unigene14732_All	779	0.01	5.28	9.044394119	1.05E-23	2.52E-22	Up
Unigene20353_All	1713	0.01	5.28	9.044394119	6.19E-54	3.85E-52	Up
CL5012.Contig3_All	1495	0.01	5.27	9.041659152	1.11E-46	5.77E-45	Up
Unigene8188_All	236	0.01	5.26	9.038918989	1.80E-06	1.14E-05	Up
CL15424.Contig2_All	744	0.01	5.25	9.036173613	1.71E-22	3.87E-21	Up
CL13543.Contig3_All	505	0.01	5.21	9.025139562	6.17E-15	8.96E-14	Up
Unigene46237_All	1078	0.01	5.2	9.022367813	4.48E-33	1.55E-31	Up
Unigene31176_All	595	0.01	5.18	9.016808288	1.17E-17	2.04E-16	Up
Unigene3629_All	1063	0.01	5.16	9.011227255	3.61E-32	1.21E-30	Up
Unigene18043_All	2390	0.01	5.16	9.011227255	3.44E-74	3.19E-72	Up
Unigene25310_All	1769	0.01	5.09	8.991521846	1.24E-53	7.66E-52	Up
CL19007.Contig5_All	1466	0.01	5.08	8.988684687	2.92E-44	1.42E-42	Up
CL4916.Contig1_All	934	0.01	5.06	8.982993575	1.24E-27	3.50E-26	Up
Unigene12272_All	914	0.01	5.02	8.971543554	9.99E-27	2.72E-25	Up
Unigene26655_All	1590	0.01	4.99	8.962896005	2.77E-47	1.46E-45	Up
CL523.Contig19_All	2008	0.01	4.99	8.962896005	5.56E-60	3.93E-58	Up
Unigene28273_All	1006	0.01	4.97	8.957102042	1.90E-29	5.77E-28	Up
CL9732.Contig3_All	1182	0.01	4.93	8.945443836	2.77E-34	9.93E-33	Up
CL851.Contig2_All	390	0.01	4.93	8.945443836	1.05E-10	1.09E-09	Up
CL20627.Contig1_All	2394	0.01	4.93	8.945443836	7.28E-71	6.34E-69	Up
CL13136.Contig2_All	2737	0.01	4.93	8.945443836	3.83E-81	3.96E-79	Up
Unigene49739_All	713	0.01	4.92	8.942514505	2.23E-20	4.54E-19	Up
Unigene55852_All	1069	0.01	4.89	8.933690655	1.17E-30	3.74E-29	Up
Unigene1453_All	480	0.01	4.89	8.933690655	4.02E-13	5.11E-12	Up
CL6685.Contig1_All	504	0.01	4.89	8.933690655	4.98E-14	6.77E-13	Up
CL5209.Contig3_All	363	0.01	4.88	8.930737338	8.50E-10	8.04E-09	Up
Unigene18944_All	375	0.01	4.85	8.921840937	4.24E-10	4.14E-09	Up
CL20193.Contig11_All	1726	0.01	4.84	8.918863237	1.06E-49	5.95E-48	Up
Unigene9727_All	1225	0.01	4.82	8.912889336	6.88E-35	2.51E-33	Up
Unigene64874_All	409	0.01	4.8	8.906890596	5.25E-11	5.58E-10	Up
Unigene27466_All	1392	0.01	4.77	8.897845456	2.01E-39	8.45E-38	Up
CL18352.Contig2_All	244	0.01	4.77	8.897845456	3.61E-06	2.20E-05	Up
CL20640.Contig8_All	329	0.01	4.75	8.891783703	1.38E-08	1.14E-07	Up
Unigene23430_All	2805	0.01	4.73	8.885696373	6.20E-80	6.27E-78	Up
Unigene4809_All	1487	0.01	4.73	8.885696373	7.66E-42	3.47E-40	Up
CL2269.Contig1_All	1829	0.01	4.73	8.885696373	8.09E-52	4.79E-50	Up
CL4219.Contig4_All	530	0.01	4.72	8.882643049	4.98E-14	6.78E-13	Up
CL19007.Contig4_All	639	0.01	4.69	8.873444113	2.35E-17	4.01E-16	Up
CL3810.Contig1_All	417	0.01	4.68	8.87036472	1.05E-10	1.09E-09	Up
Unigene52124_All	2970	0.01	4.68	8.87036472	7.29E-84	7.92E-82	Up
Unigene6106_All	856	0.01	4.67	8.86727874	2.11E-23	4.99E-22	Up
CL18002.Contig2_All	1129	0.05	23.33	8.866042497	1.09E-150	2.55E-148	Up
Unigene5840_All	281	0.01	4.66	8.864186145	4.47E-07	3.09E-06	Up
CL16104.Contig1_All	440	0.01	4.64	8.857980995	2.62E-11	2.86E-10	Up
CL10505.Contig12_All	1369	0.01	4.63	8.854868383	1.31E-37	5.21E-36	Up
CL19483.Contig1_All	452	0.01	4.62	8.851749041	1.30E-11	1.46E-10	Up
CL18715.Contig7_All	729	0.01	4.6	8.845490051	1.80E-19	3.49E-18	Up
CL18266.Contig2_All	595	0.01	4.58	8.839203788	1.53E-15	2.32E-14	Up
Unigene26806_All	556	0.01	4.58	8.839203788	1.24E-14	1.76E-13	Up
Unigene92138_All	475	0.01	4.57	8.836050355	3.24E-12	3.82E-11	Up
CL1461.Contig5_All	471	0.01	4.56	8.832890014	3.24E-12	3.82E-11	Up
Unigene84989_All	720	0.01	4.53	8.82336724	7.24E-19	1.36E-17	Up
Unigene57068_All	432	0.01	4.51	8.816983623	5.25E-11	5.58E-10	Up
Unigene14593_All	289	0.01	4.5	8.813781191	4.47E-07	3.09E-06	Up
Unigene53222_All	587	0.01	4.49	8.810571635	6.17E-15	8.96E-14	Up
CL17616.Contig2_All	3179	0.01	4.49	8.810571635	5.58E-86	6.28E-84	Up
CL17402.Contig2_All	2473	0.01	4.48	8.807354922	1.24E-66	1.00E-64	Up
Unigene57264_All	523	0.01	4.48	8.807354922	2.00E-13	2.61E-12	Up
Unigene46442_All	402	0.01	4.47	8.804131021	4.24E-10	4.14E-09	Up
CL5739.Contig1_All	380	0.01	4.46	8.8008999	1.70E-09	1.56E-08	Up
Unigene1297_All	500	0.01	4.45	8.797661526	1.62E-12	1.96E-11	Up
CL912.Contig1_All	1723	0.01	4.45	8.797661526	8.99E-46	4.56E-44	Up
CL12088.Contig1_All	1550	0.01	4.42	8.787902559	6.18E-41	2.72E-39	Up
Unigene41405_All	237	0.01	4.4	8.781359714	1.45E-05	8.05E-05	Up
CL18942.Contig2_All	775	0.01	4.4	8.781359714	8.97E-20	1.77E-18	Up
CL16524.Contig2_All	885	0.01	4.39	8.77807713	8.51E-23	1.96E-21	Up
Unigene57901_All	578	0.01	4.39	8.77807713	1.24E-14	1.76E-13	Up
Unigene26127_All	2740	0.01	4.36	8.768184325	4.49E-72	4.00E-70	Up
CL11399.Contig2_All	1079	0.01	4.33	8.758223215	1.24E-27	3.50E-26	Up
CL5071.Contig8_All	626	0.01	4.33	8.758223215	1.53E-15	2.32E-14	Up
CL19713.Contig1_All	1224	0.01	4.32	8.754887502	2.92E-31	9.49E-30	Up
CL7814.Contig2_All	671	0.01	4.31	8.751544059	9.46E-17	1.56E-15	Up
Unigene37818_All	579	0.01	4.31	8.751544059	2.48E-14	3.45E-13	Up
CL4766.Contig3_All	427	0.01	4.3	8.74819285	2.11E-10	2.13E-09	Up
CL12850.Contig3_All	450	0.01	4.3	8.74819285	5.25E-11	5.58E-10	Up
Unigene52417_All	241	0.01	4.3	8.74819285	2.91E-05	0.000153039	Up
CL17402.Contig10_All	2335	0.01	4.27	8.73809226	5.56E-60	3.94E-58	Up
Unigene7883_All	387	0.01	4.26	8.73470962	3.42E-09	3.04E-08	Up
CL12179.Contig5_All	941	0.01	4.26	8.73470962	2.11E-23	4.99E-22	Up
CL598.Contig3_All	642	0.01	4.25	8.731319031	7.64E-16	1.19E-14	Up
Unigene13942_All	1349	0.01	4.24	8.727920455	5.55E-34	1.97E-32	Up
Unigene99216_All	209	0.01	4.22	8.721099189	0.000117122	0.000555283	Up
Unigene3193_All	376	0.01	4.21	8.717676423	6.86E-09	5.89E-08	Up
CL17623.Contig3_All	481	0.01	4.2	8.714245518	2.62E-11	2.86E-10	Up
CL17315.Contig2_All	364	0.01	4.18	8.707359132	2.76E-08	2.21E-07	Up
CL912.Contig8_All	986	0.01	4.17	8.703903573	5.25E-24	1.28E-22	Up
CL5639.Contig1_All	379	0.01	4.17	8.703903573	6.86E-09	5.88E-08	Up
Unigene53516_All	248	0.01	4.16	8.700439718	1.45E-05	8.02E-05	Up
CL16494.Contig2_All	1154	0.01	4.15	8.696967526	3.08E-28	8.90E-27	Up
Unigene54531_All	464	0.01	4.15	8.696967526	5.25E-11	5.57E-10	Up
Unigene14117_All	1136	0.01	4.14	8.693486957	1.24E-27	3.50E-26	Up
Unigene9771_All	369	0.01	4.14	8.693486957	1.38E-08	1.14E-07	Up
Unigene6116_All	525	0.01	4.14	8.693486957	1.62E-12	1.95E-11	Up
Unigene26149_All	653	0.01	4.12	8.686500527	1.53E-15	2.32E-14	Up
CL11225.Contig1_All	871	0.01	4.1	8.6794801	5.54E-21	1.17E-19	Up
Unigene29238_All	417	0.01	4.09	8.675957033	1.70E-09	1.56E-08	Up
CL17006.Contig15_All	665	0.01	4.09	8.675957033	7.64E-16	1.18E-14	Up
CL5457.Contig4_All	520	0.01	4.08	8.672425342	3.24E-12	3.82E-11	Up
CL3141.Contig2_All	450	0.01	4.08	8.672425342	2.11E-10	2.12E-09	Up
Unigene30231_All	480	0.01	4.07	8.668884984	5.25E-11	5.59E-10	Up
Unigene52930_All	817	0.01	4.07	8.668884984	1.80E-19	3.49E-18	Up
CL2085.Contig2_All	497	0.01	4.07	8.668884984	1.30E-11	1.46E-10	Up
CL11988.Contig1_All	803	0.01	4.06	8.665335917	3.61E-19	6.88E-18	Up
CL6223.Contig2_All	1224	0.01	4.04	8.658211483	1.90E-29	5.78E-28	Up
CL2170.Contig5_All	1255	0.01	4.04	8.658211483	4.72E-30	1.47E-28	Up
CL12179.Contig6_All	859	0.01	4.04	8.658211483	2.23E-20	4.54E-19	Up
CL11275.Contig1_All	564	0.01	4.03	8.654636029	4.02E-13	5.12E-12	Up
Unigene50042_All	584	0.01	4.03	8.654636029	2.00E-13	2.61E-12	Up
CL6228.Contig3_All	1250	0.01	4.02	8.651051691	9.48E-30	2.91E-28	Up
Unigene52767_All	1488	0.01	4.02	8.651051691	8.52E-36	3.20E-34	Up
Unigene35951_All	2041	0.01	4	8.64385619	4.25E-49	2.35E-47	Up
CL4581.Contig7_All	2231	0.01	3.99	8.640244936	1.24E-53	7.66E-52	Up
Unigene21001_All	1365	0.01	3.98	8.636624621	1.80E-32	6.11E-31	Up
CL4644.Contig6_All	740	0.01	3.97	8.632995197	4.72E-17	7.89E-16	Up
Unigene31214_All	357	0.01	3.97	8.632995197	1.11E-07	8.29E-07	Up
Unigene20089_All	1188	0.01	3.95	8.625708843	6.17E-28	1.76E-26	Up
CL14086.Contig2_All	798	0.01	3.95	8.625708843	1.45E-18	2.67E-17	Up
CL6452.Contig2_All	1079	0.01	3.94	8.622051819	3.25E-25	8.32E-24	Up
Unigene35950_All	2110	0.01	3.93	8.618385502	5.27E-50	2.99E-48	Up
CL63.Contig9_All	1020	0.01	3.93	8.618385502	1.05E-23	2.52E-22	Up
CL15130.Contig1_All	1519	0.01	3.93	8.618385502	8.52E-36	3.19E-34	Up
Unigene31291_All	1683	0.01	3.92	8.614709844	2.01E-39	8.44E-38	Up
CL20197.Contig2_All	286	0.01	3.91	8.611024797	3.61E-06	2.20E-05	Up
CL11496.Contig5_All	1118	0.01	3.91	8.611024797	8.07E-26	2.12E-24	Up
CL7404.Contig2_All	249	0.01	3.88	8.599912842	2.91E-05	0.00015315	Up
CL6675.Contig1_All	573	0.01	3.86	8.592457037	8.06E-13	1.00E-11	Up
CL20783.Contig7_All	1052	0.01	3.82	8.577428828	1.05E-23	2.52E-22	Up
CL9.Contig6_All	758	0.01	3.81	8.573647187	9.46E-17	1.56E-15	Up
CL54.Contig29_All	292	0.01	3.81	8.573647187	3.61E-06	2.20E-05	Up
CL916.Contig2_All	1227	0.01	3.81	8.573647187	1.24E-27	3.49E-26	Up
CL1538.Contig2_All	1890	0.01	3.8	8.569855608	4.73E-43	2.22E-41	Up
CL10464.Contig6_All	2047	0.01	3.8	8.569855608	1.11E-46	5.77E-45	Up
Unigene39808_All	438	0.01	3.78	8.562242424	3.42E-09	3.04E-08	Up
CL4061.Contig2_All	546	0.01	3.77	8.558420713	6.50E-12	7.48E-11	Up
CL5796.Contig3_All	1547	0.01	3.76	8.554588852	1.38E-34	4.99E-33	Up
Unigene65586_All	510	0.01	3.73	8.54303182	5.25E-11	5.59E-10	Up
Unigene45876_All	872	0.01	3.71	8.535275377	3.61E-19	6.89E-18	Up
Unigene19973_All	822	0.01	3.7	8.531381461	5.85E-18	1.04E-16	Up
Unigene5673_All	1090	0.01	3.7	8.531381461	5.25E-24	1.28E-22	Up
Unigene53398_All	746	0.01	3.68	8.523561956	3.81E-16	6.02E-15	Up
Unigene36421_All	2559	0.01	3.68	8.523561956	5.87E-57	3.89E-55	Up
Unigene7901_All	5827	0.01	3.68	8.523561956	2.02E-130	3.92E-128	Up
CL20106.Contig2_All	813	0.01	3.68	8.523561956	1.17E-17	2.04E-16	Up
CL18997.Contig1_All	616	0.01	3.68	8.523561956	4.02E-13	5.11E-12	Up
CL9032.Contig1_All	410	0.01	3.66	8.515699838	1.38E-08	1.14E-07	Up
Unigene15107_All	1878	0.01	3.66	8.515699838	3.08E-41	1.37E-39	Up
Unigene12843_All	550	0.01	3.66	8.515699838	1.30E-11	1.46E-10	Up
CL14066.Contig3_All	354	0.01	3.65	8.511752654	4.47E-07	3.09E-06	Up
CL20656.Contig6_All	669	0.01	3.65	8.511752654	2.48E-14	3.45E-13	Up
CL9732.Contig4_All	1977	0.01	3.63	8.503825738	4.73E-43	2.22E-41	Up
Unigene46422_All	563	0.01	3.63	8.503825738	6.50E-12	7.48E-11	Up
Unigene10_All	317	0.01	3.63	8.503825738	1.80E-06	1.14E-05	Up
Unigene13610_All	570	0.01	3.62	8.499845887	6.50E-12	7.47E-11	Up
CL20425.Contig1_All	978	0.01	3.61	8.495855027	5.54E-21	1.17E-19	Up
Unigene15813_All	994	0.01	3.6	8.491853096	2.76E-21	5.90E-20	Up
CL258.Contig14_All	2107	0.01	3.58	8.483815777	1.80E-45	9.08E-44	Up
CL17867.Contig5_All	487	0.01	3.58	8.483815777	8.50E-10	8.04E-09	Up
Unigene21022_All	374	0.01	3.58	8.483815777	2.23E-07	1.60E-06	Up
CL7232.Contig1_All	758	0.01	3.57	8.479780264	7.64E-16	1.18E-14	Up
CL8853.Contig2_All	658	0.01	3.57	8.479780264	9.98E-14	1.33E-12	Up
CL5487.Contig2_All	627	0.01	3.57	8.479780264	4.02E-13	5.11E-12	Up
CL1622.Contig1_All	1301	0.01	3.56	8.475733431	1.24E-27	3.50E-26	Up
CL17444.Contig2_All	1854	0.01	3.56	8.475733431	1.00E-39	4.25E-38	Up
CL16464.Contig14_All	673	0.01	3.55	8.471675214	4.98E-14	6.78E-13	Up
CL3084.Contig2_All	484	0.01	3.54	8.46760555	8.50E-10	8.05E-09	Up
CL20013.Contig1_All	1154	0.01	3.53	8.463524373	5.25E-24	1.28E-22	Up
Unigene88635_All	354	0.01	3.52	8.459431619	4.47E-07	3.09E-06	Up
CL20238.Contig8_All	2753	0.01	3.51	8.45532722	3.62E-58	2.47E-56	Up
Unigene75_All	2217	0.01	3.51	8.45532722	5.56E-47	2.90E-45	Up
Unigene49846_All	753	0.01	3.5	8.451211112	1.53E-15	2.32E-14	Up
CL984.Contig69_All	2708	0.01	3.5	8.451211112	2.92E-57	1.95E-55	Up
Unigene16408_All	1013	0.01	3.49	8.447083226	5.54E-21	1.17E-19	Up
Unigene34419_All	415	0.01	3.47	8.438791853	2.76E-08	2.21E-07	Up
CL19224.Contig7_All	1239	0.01	3.47	8.438791853	1.62E-25	4.19E-24	Up
CL13902.Contig2_All	1777	0.01	3.45	8.430452552	1.06E-36	4.10E-35	Up
Unigene22000_All	1376	0.01	3.45	8.430452552	3.08E-28	8.90E-27	Up
CL14454.Contig3_All	2477	0.01	3.45	8.430452552	1.62E-51	9.53E-50	Up
Unigene22699_All	2161	0.01	3.44	8.426264755	7.26E-45	3.59E-43	Up
CL7159.Contig3_All	447	0.01	3.44	8.426264755	6.86E-09	5.89E-08	Up
Unigene15610_All	790	0.01	3.43	8.422064766	7.64E-16	1.18E-14	Up
Unigene39568_All	550	0.01	3.43	8.422064766	5.25E-11	5.57E-10	Up
Unigene8957_All	1239	0.01	3.42	8.417852515	3.25E-25	8.32E-24	Up
CL6875.Contig2_All	691	0.01	3.4	8.409390936	9.98E-14	1.33E-12	Up
CL17444.Contig1_All	1725	0.01	3.39	8.405141463	3.43E-35	1.26E-33	Up
Unigene50689_All	495	0.01	3.39	8.405141463	1.70E-09	1.56E-08	Up
CL1514.Contig2_All	689	0.01	3.38	8.400879436	9.98E-14	1.33E-12	Up
CL12192.Contig1_All	1098	0.01	3.38	8.400879436	3.42E-22	7.63E-21	Up
Unigene107630_All	395	0.01	3.38	8.400879436	1.11E-07	8.30E-07	Up
CL20290.Contig7_All	785	0.01	3.38	8.400879436	1.53E-15	2.32E-14	Up
Unigene4108_All	1290	0.01	3.38	8.400879436	4.02E-26	1.07E-24	Up
CL3021.Contig4_All	635	0.01	3.37	8.396604781	1.62E-12	1.96E-11	Up
Unigene9839_All	1482	0.01	3.37	8.396604781	9.48E-30	2.91E-28	Up
Unigene12558_All	2892	0.01	3.36	8.392317423	9.01E-59	6.20E-57	Up
CL4500.Contig4_All	847	0.01	3.35	8.388017285	9.46E-17	1.56E-15	Up
Unigene18173_All	642	0.01	3.34	8.383704292	1.62E-12	1.96E-11	Up
CL4482.Contig1_All	280	0.01	3.34	8.383704292	2.91E-05	0.000153382	Up
Unigene64704_All	389	0.01	3.34	8.383704292	2.23E-07	1.60E-06	Up
Unigene42915_All	1661	0.01	3.31	8.370687407	4.48E-33	1.55E-31	Up
Unigene25182_All	1088	0.01	3.3	8.366322214	2.76E-21	5.90E-20	Up
CL15429.Contig2_All	1399	0.01	3.3	8.366322214	1.24E-27	3.49E-26	Up
Unigene12165_All	462	0.01	3.28	8.357552005	1.38E-08	1.14E-07	Up
CL1371.Contig14_All	421	0.01	3.28	8.357552005	5.54E-08	4.28E-07	Up
CL8574.Contig3_All	1318	0.01	3.28	8.357552005	8.07E-26	2.12E-24	Up
CL2783.Contig3_All	2099	0.01	3.27	8.353146825	3.08E-41	1.37E-39	Up
CL805.Contig3_All	2525	0.01	3.27	8.353146825	1.06E-49	5.94E-48	Up
CL732.Contig2_All	743	0.01	3.26	8.348728154	2.48E-14	3.46E-13	Up
Unigene28616_All	2555	0.01	3.26	8.348728154	2.63E-50	1.50E-48	Up
Unigene8076_All	1830	0.01	3.26	8.348728154	8.52E-36	3.19E-34	Up
CL19828.Contig31_All	583	0.01	3.25	8.344295908	5.25E-11	5.58E-10	Up
CL8830.Contig2_All	496	0.01	3.25	8.344295908	3.42E-09	3.04E-08	Up
CL19585.Contig39_All	1949	0.01	3.25	8.344295908	3.25E-38	1.32E-36	Up
CL17549.Contig1_All	365	0.01	3.24	8.339850003	8.96E-07	5.95E-06	Up
Unigene46797_All	457	0.01	3.24	8.339850003	1.38E-08	1.14E-07	Up
Unigene1845_All	396	0.01	3.23	8.335390355	2.23E-07	1.61E-06	Up
CL4459.Contig10_All	658	0.01	3.23	8.335390355	1.62E-12	1.96E-11	Up
CL14337.Contig1_All	980	0.01	3.23	8.335390355	7.24E-19	1.36E-17	Up
Unigene32549_All	257	0.01	3.23	8.335390355	0.000117122	0.000552477	Up
Unigene25779_All	304	0.01	3.22	8.330916878	1.45E-05	8.05E-05	Up
Unigene25934_All	888	0.01	3.22	8.330916878	4.72E-17	7.89E-16	Up
CL86.Contig6_All	2269	0.01	3.22	8.330916878	5.86E-44	2.82E-42	Up
CL20056.Contig2_All	825	0.01	3.21	8.326429487	1.53E-15	2.32E-14	Up
CL256.Contig12_All	952	0.01	3.21	8.326429487	5.85E-18	1.04E-16	Up
Unigene65160_All	371	0.01	3.2	8.321928095	8.96E-07	5.94E-06	Up
CL432.Contig28_All	2590	0.01	3.19	8.317412614	1.06E-49	5.95E-48	Up
Unigene3762_All	1141	0.01	3.19	8.317412614	1.38E-21	2.99E-20	Up
Unigene57219_All	431	0.01	3.19	8.317412614	5.54E-08	4.28E-07	Up
Unigene48363_All	1198	0.01	3.17	8.30833903	8.51E-23	1.95E-21	Up
CL3371.Contig1_All	1291	0.01	3.16	8.303780748	2.62E-24	6.45E-23	Up
CL10301.Contig9_All	619	0.01	3.16	8.303780748	2.62E-11	2.86E-10	Up
CL7451.Contig2_All	1581	0.01	3.16	8.303780748	4.72E-30	1.47E-28	Up
Unigene64591_All	440	0.01	3.16	8.303780748	5.54E-08	4.29E-07	Up
Unigene40545_All	450	0.01	3.16	8.303780748	2.76E-08	2.21E-07	Up
Unigene33737_All	1042	0.01	3.15	8.299208018	1.80E-19	3.50E-18	Up
Unigene107106_All	278	0.01	3.15	8.299208018	5.84E-05	0.000292214	Up
Unigene4347_All	924	0.01	3.14	8.294620749	4.72E-17	7.89E-16	Up
Unigene57099_All	500	0.01	3.14	8.294620749	3.42E-09	3.04E-08	Up
CL15628.Contig1_All	1021	0.01	3.14	8.294620749	3.61E-19	6.88E-18	Up
Unigene46388_All	532	0.01	3.14	8.294620749	8.50E-10	8.04E-09	Up
Unigene47083_All	790	0.01	3.12	8.285402219	1.24E-14	1.76E-13	Up
CL17992.Contig1_All	840	0.01	3.11	8.28077077	1.53E-15	2.32E-14	Up
CL1413.Contig4_All	1065	0.01	3.11	8.28077077	8.97E-20	1.77E-18	Up
Unigene91822_All	695	0.01	3.11	8.28077077	8.06E-13	9.99E-12	Up
Unigene61476_All	410	0.01	3.1	8.276124405	2.23E-07	1.60E-06	Up
Unigene14909_All	761	0.01	3.1	8.276124405	4.98E-14	6.77E-13	Up
Unigene25252_All	684	0.01	3.09	8.271463028	3.24E-12	3.82E-11	Up
Unigene20640_All	1662	0.01	3.08	8.266786541	1.17E-30	3.75E-29	Up
Unigene13336_All	746	0.01	3.08	8.266786541	2.00E-13	2.61E-12	Up
CL9118.Contig3_All	455	0.01	3.08	8.266786541	5.54E-08	4.28E-07	Up
Unigene14442_All	1913	0.01	3.08	8.266786541	1.71E-35	6.35E-34	Up
CL5348.Contig1_All	802	0.01	3.08	8.266786541	1.24E-14	1.76E-13	Up
CL10731.Contig7_All	573	0.01	3.08	8.266786541	2.11E-10	2.12E-09	Up
CL12445.Contig2_All	427	0.01	3.07	8.262094845	2.23E-07	1.61E-06	Up
CL9998.Contig1_All	1941	0.01	3.06	8.257387843	8.52E-36	3.20E-34	Up
Unigene53672_All	625	0.01	3.06	8.257387843	2.62E-11	2.86E-10	Up
Unigene11364_All	3022	0.01	3.06	8.257387843	4.74E-56	3.07E-54	Up
CL6228.Contig4_All	888	0.01	3.06	8.257387843	3.81E-16	6.01E-15	Up
CL2958.Contig2_All	341	0.01	3.05	8.252665432	7.23E-06	4.21E-05	Up
Unigene36273_All	303	0.01	3.05	8.252665432	2.91E-05	0.000153116	Up
CL16167.Contig1_All	286	0.01	3.04	8.247927513	5.84E-05	0.000292103	Up
CL10464.Contig2_All	1961	0.01	3.04	8.247927513	8.52E-36	3.20E-34	Up
Unigene6000_All	663	0.01	3.03	8.243173983	1.30E-11	1.46E-10	Up
Unigene1218_All	761	0.01	3.03	8.243173983	9.98E-14	1.33E-12	Up
Unigene91756_All	424	0.01	3.02	8.238404739	2.23E-07	1.61E-06	Up
Unigene12774_All	2294	0.01	3.02	8.238404739	7.66E-42	3.46E-40	Up
CL10301.Contig6_All	845	0.01	3.01	8.233619677	6.17E-15	8.96E-14	Up
CL4508.Contig1_All	1193	0.01	3.01	8.233619677	1.38E-21	2.99E-20	Up
Unigene104737_All	700	0.01	3.01	8.233619677	1.62E-12	1.95E-11	Up
CL13876.Contig1_All	739	0.01	3	8.22881869	4.02E-13	5.12E-12	Up
Unigene1402_All	822	0.01	3	8.22881869	1.24E-14	1.76E-13	Up
CL10794.Contig2_All	423	0.01	3	8.22881869	2.23E-07	1.60E-06	Up
CL2428.Contig1_All	1348	0.01	3	8.22881869	2.62E-24	6.45E-23	Up
CL258.Contig6_All	1969	0.01	2.99	8.224001674	1.71E-35	6.36E-34	Up
CL8953.Contig2_All	549	0.01	2.99	8.224001674	1.70E-09	1.56E-08	Up
Unigene4044_All	864	0.01	2.99	8.224001674	3.07E-15	4.56E-14	Up
CL9585.Contig4_All	664	0.01	2.98	8.21916852	1.30E-11	1.46E-10	Up
CL6019.Contig3_All	2917	0.01	2.98	8.21916852	2.01E-52	1.21E-50	Up
CL8118.Contig4_All	836	0.01	2.98	8.21916852	1.24E-14	1.76E-13	Up
CL4729.Contig1_All	307	0.01	2.98	8.21916852	2.91E-05	0.00015331	Up
CL3468.Contig1_All	457	0.01	2.98	8.21916852	5.54E-08	4.28E-07	Up
Unigene19085_All	2044	0.01	2.97	8.214319121	1.06E-36	4.10E-35	Up
Unigene32850_All	790	0.01	2.97	8.214319121	9.98E-14	1.33E-12	Up
Unigene259_All	740	0.01	2.97	8.214319121	8.06E-13	9.99E-12	Up
Unigene44226_All	575	0.01	2.97	8.214319121	4.24E-10	4.13E-09	Up
CL4060.Contig5_All	2229	0.01	2.96	8.209453366	1.00E-39	4.25E-38	Up
CL17628.Contig3_All	1150	0.01	2.96	8.209453366	2.23E-20	4.54E-19	Up
Unigene78868_All	292	0.01	2.96	8.209453366	5.84E-05	0.000291793	Up
CL3021.Contig3_All	1358	0.01	2.95	8.204571144	5.25E-24	1.28E-22	Up
Unigene56963_All	327	0.01	2.95	8.204571144	1.45E-05	8.03E-05	Up
CL2404.Contig1_All	699	0.01	2.94	8.199672345	3.24E-12	3.82E-11	Up
Unigene14695_All	362	0.01	2.94	8.199672345	3.61E-06	2.19E-05	Up
CL20752.Contig2_All	1409	0.01	2.93	8.194756854	6.51E-25	1.65E-23	Up
CL11030.Contig1_All	472	0.01	2.92	8.189824559	5.54E-08	4.29E-07	Up
CL8654.Contig1_All	993	0.01	2.92	8.189824559	2.35E-17	4.01E-16	Up
Unigene13570_All	1142	0.01	2.91	8.184875343	8.97E-20	1.77E-18	Up
CL12577.Contig1_All	1439	0.01	2.91	8.184875343	3.25E-25	8.32E-24	Up
CL981.Contig1_All	416	0.01	2.91	8.184875343	4.47E-07	3.09E-06	Up
CL17894.Contig1_All	833	0.01	2.89	8.174925683	2.48E-14	3.46E-13	Up
CL2586.Contig2_All	1376	0.01	2.89	8.174925683	1.05E-23	2.52E-22	Up
CL1269.Contig1_All	1257	0.01	2.89	8.174925683	1.38E-21	2.99E-20	Up
CL14202.Contig2_All	429	0.01	2.89	8.174925683	4.47E-07	3.09E-06	Up
Unigene21242_All	396	0.01	2.88	8.169925001	1.80E-06	1.14E-05	Up
CL8325.Contig3_All	385	0.01	2.88	8.169925001	1.80E-06	1.14E-05	Up
Unigene11110_All	2314	0.01	2.87	8.164906927	4.99E-40	2.14E-38	Up
Unigene46733_All	491	0.01	2.86	8.159871337	2.76E-08	2.21E-07	Up
Unigene46389_All	772	0.01	2.85	8.154818109	4.02E-13	5.12E-12	Up
CL18343.Contig1_All	3258	0.01	2.85	8.154818109	4.74E-56	3.07E-54	Up
CL20640.Contig2_All	1345	0.01	2.85	8.154818109	4.24E-23	9.88E-22	Up
Unigene64764_All	299	0.01	2.84	8.14974712	0.000117122	0.000555229	Up
CL379.Contig25_All	1167	0.01	2.84	8.14974712	8.97E-20	1.77E-18	Up
CL9998.Contig2_All	1699	0.01	2.84	8.14974712	7.65E-29	2.26E-27	Up
CL19328.Contig3_All	1779	0.01	2.84	8.14974712	2.35E-30	7.42E-29	Up
Unigene104679_All	512	0.01	2.84	8.14974712	1.38E-08	1.14E-07	Up
Unigene31007_All	907	0.01	2.83	8.144658243	3.07E-15	4.56E-14	Up
Unigene10007_All	671	0.01	2.83	8.144658243	2.62E-11	2.86E-10	Up
Unigene33423_All	427	0.01	2.82	8.139551352	4.47E-07	3.09E-06	Up
CL14579.Contig2_All	1104	0.01	2.82	8.139551352	1.45E-18	2.67E-17	Up
CL18673.Contig3_All	1876	0.01	2.82	8.139551352	7.25E-32	2.41E-30	Up
CL7208.Contig2_All	973	0.01	2.82	8.139551352	1.90E-16	3.06E-15	Up
Unigene10066_All	1216	0.01	2.82	8.139551352	1.11E-20	2.30E-19	Up
CL19174.Contig6_All	2345	0.01	2.81	8.13442632	1.00E-39	4.25E-38	Up
Unigene7295_All	693	0.01	2.81	8.13442632	1.30E-11	1.46E-10	Up
Unigene14224_All	1356	0.01	2.81	8.13442632	8.51E-23	1.95E-21	Up
Unigene51939_All	659	0.01	2.81	8.13442632	5.25E-11	5.58E-10	Up
Unigene43124_All	1100	0.01	2.81	8.13442632	1.45E-18	2.67E-17	Up
CL966.Contig6_All	724	0.01	2.81	8.13442632	6.50E-12	7.47E-11	Up
Unigene1369_All	645	0.01	2.81	8.13442632	1.05E-10	1.09E-09	Up
CL2187.Contig1_All	323	0.01	2.8	8.129283017	2.91E-05	0.000153499	Up
Unigene12545_All	359	0.01	2.8	8.129283017	7.23E-06	4.21E-05	Up
CL258.Contig12_All	1949	0.01	2.8	8.129283017	8.98E-33	3.08E-31	Up
CL19819.Contig12_All	734	0.01	2.79	8.124121312	3.24E-12	3.82E-11	Up
CL3285.Contig8_All	609	0.01	2.79	8.124121312	4.24E-10	4.14E-09	Up
CL54.Contig1_All	378	0.01	2.79	8.124121312	3.61E-06	2.20E-05	Up
CL10832.Contig1_All	485	0.01	2.79	8.124121312	5.54E-08	4.29E-07	Up
CL4917.Contig1_All	398	0.01	2.79	8.124121312	1.80E-06	1.14E-05	Up
Unigene23385_All	486	0.01	2.78	8.118941073	5.54E-08	4.29E-07	Up
CL4365.Contig2_All	558	0.01	2.78	8.118941073	3.42E-09	3.03E-08	Up
Unigene16205_All	832	0.01	2.78	8.118941073	9.98E-14	1.33E-12	Up
Unigene36200_All	289	0.01	2.78	8.118941073	0.000117122	0.000553212	Up
Unigene46403_All	362	0.01	2.77	8.113742166	7.23E-06	4.22E-05	Up
CL12855.Contig3_All	2541	0.01	2.77	8.113742166	9.49E-43	4.42E-41	Up
CL4236.Contig7_All	673	0.01	2.76	8.108524457	5.25E-11	5.57E-10	Up
CL5755.Contig4_All	2394	0.01	2.76	8.108524457	4.99E-40	2.14E-38	Up
CL8964.Contig1_All	1299	0.01	2.76	8.108524457	1.38E-21	2.99E-20	Up
Unigene58128_All	580	0.01	2.75	8.103287808	1.70E-09	1.56E-08	Up
Unigene24820_All	2510	0.01	2.75	8.103287808	7.66E-42	3.47E-40	Up
CL20318.Contig3_All	397	0.01	2.75	8.103287808	3.61E-06	2.19E-05	Up
CL4729.Contig3_All	1177	0.01	2.75	8.103287808	1.80E-19	3.49E-18	Up
Unigene35557_All	744	0.01	2.74	8.098032083	6.50E-12	7.47E-11	Up
CL1289.Contig9_All	811	0.06	16.4	8.094517599	5.28E-76	5.04E-74	Up
CL4079.Contig2_All	1704	0.01	2.73	8.092757141	6.17E-28	1.76E-26	Up
Unigene14345_All	2431	0.01	2.73	8.092757141	4.99E-40	2.14E-38	Up
Unigene76922_All	363	0.01	2.73	8.092757141	1.45E-05	8.03E-05	Up
CL9210.Contig4_All	1200	0.01	2.73	8.092757141	8.97E-20	1.77E-18	Up
Unigene29149_All	1132	0.02	5.44	8.087462841	4.25E-36	1.61E-34	Up
Unigene17865_All	1620	0.01	2.72	8.087462841	2.00E-26	5.39E-25	Up
Unigene12811_All	935	0.01	2.72	8.087462841	3.07E-15	4.56E-14	Up
CL229.Contig5_All	885	0.01	2.71	8.082149041	2.48E-14	3.46E-13	Up
Unigene102996_All	342	0.01	2.71	8.082149041	2.91E-05	0.000153172	Up
Unigene3691_All	442	0.01	2.71	8.082149041	4.47E-07	3.09E-06	Up
Unigene13654_All	971	0.01	2.7	8.076815597	1.53E-15	2.32E-14	Up
CL8752.Contig2_All	726	0.01	2.7	8.076815597	1.30E-11	1.46E-10	Up
Unigene58250_All	720	0.01	2.7	8.076815597	1.30E-11	1.46E-10	Up
CL194.Contig1_All	677	0.01	2.68	8.06608919	1.05E-10	1.09E-09	Up
CL116.Contig2_All	697	0.01	2.68	8.06608919	5.25E-11	5.57E-10	Up
CL1747.Contig6_All	591	0.01	2.67	8.060695932	3.42E-09	3.04E-08	Up
CL18501.Contig4_All	340	0.01	2.67	8.060695932	2.91E-05	0.000153266	Up
Unigene51345_All	394	0.01	2.66	8.055282436	3.61E-06	2.20E-05	Up
Unigene26542_All	996	0.01	2.66	8.055282436	7.64E-16	1.18E-14	Up
Unigene1440_All	505	0.01	2.66	8.055282436	5.54E-08	4.28E-07	Up
Unigene46006_All	554	0.29	76.88	8.050411626	3.21E-226	1.40E-223	Up
Unigene35969_All	3683	0.01	2.65	8.049848549	2.24E-59	1.56E-57	Up
CL15429.Contig3_All	881	0.01	2.65	8.049848549	4.98E-14	6.78E-13	Up
CL11290.Contig1_All	1299	0.01	2.65	8.049848549	1.11E-20	2.30E-19	Up
CL5348.Contig6_All	1120	0.01	2.65	8.049848549	1.17E-17	2.03E-16	Up
Unigene21960_All	377	0.01	2.64	8.044394119	7.23E-06	4.22E-05	Up
CL19819.Contig10_All	722	0.01	2.64	8.044394119	2.62E-11	2.86E-10	Up
Unigene11636_All	479	0.01	2.64	8.044394119	2.23E-07	1.60E-06	Up
CL218.Contig2_All	1216	0.01	2.64	8.044394119	3.61E-19	6.88E-18	Up
CL9747.Contig1_All	416	0.01	2.63	8.038918989	1.80E-06	1.14E-05	Up
CL17732.Contig4_All	605	0.01	2.63	8.038918989	1.70E-09	1.56E-08	Up
Unigene1510_All	462	0.01	2.63	8.038918989	4.47E-07	3.09E-06	Up
CL2414.Contig2_All	735	0.01	2.62	8.033423002	2.62E-11	2.86E-10	Up
CL9205.Contig3_All	1085	0.01	2.61	8.027905997	4.72E-17	7.90E-16	Up
Unigene6245_All	1011	0.01	2.61	8.027905997	7.64E-16	1.18E-14	Up
CL15590.Contig2_All	1312	0.01	2.61	8.027905997	1.11E-20	2.30E-19	Up
CL4482.Contig3_All	2372	0.01	2.61	8.027905997	2.62E-37	1.04E-35	Up
CL7647.Contig2_All	592	0.01	2.61	8.027905997	3.42E-09	3.03E-08	Up
Unigene35651_All	674	0.01	2.6	8.022367813	2.11E-10	2.13E-09	Up
CL12179.Contig2_All	961	0.01	2.59	8.016808288	6.17E-15	8.96E-14	Up
Unigene53515_All	746	0.01	2.59	8.016808288	1.30E-11	1.46E-10	Up
Unigene49904_All	519	0.01	2.58	8.011227255	5.54E-08	4.29E-07	Up
Unigene20948_All	614	0.01	2.58	8.011227255	3.42E-09	3.04E-08	Up
CL12201.Contig1_All	523	0.01	2.58	8.011227255	5.54E-08	4.28E-07	Up
CL20381.Contig1_All	319	0.01	2.58	8.011227255	0.000117122	0.000553697	Up
CL14454.Contig2_All	710	0.01	2.58	8.011227255	1.05E-10	1.09E-09	Up
Unigene56773_All	2030	0.01	2.57	8.005624549	1.45E-31	4.79E-30	Up
Unigene46175_All	1448	0.01	2.57	8.005624549	1.71E-22	3.87E-21	Up
CL4888.Contig3_All	4964	0.03	7.71	8.005624549	1.02E-224	4.39E-222	Up
Unigene46252_All	601	0.01	2.56	8	3.42E-09	3.04E-08	Up
CL1695.Contig3_All	743	0.01	2.56	8	2.62E-11	2.86E-10	Up
CL20602.Contig2_All	426	0.01	2.56	8	1.80E-06	1.14E-05	Up
Unigene57247_All	581	0.01	2.56	8	6.86E-09	5.88E-08	Up
CL19546.Contig2_All	697	0.01	2.56	8	1.05E-10	1.09E-09	Up
Unigene49877_All	524	0.01	2.55	7.994353437	5.54E-08	4.29E-07	Up
Unigene551_All	1675	0.01	2.55	7.994353437	8.07E-26	2.12E-24	Up
Unigene8845_All	2433	0.01	2.54	7.988684687	2.62E-37	1.04E-35	Up
Unigene42922_All	703	0.01	2.54	7.988684687	1.05E-10	1.09E-09	Up
CL7996.Contig1_All	529	0.01	2.53	7.982993575	5.54E-08	4.29E-07	Up
CL8466.Contig5_All	589	0.01	2.53	7.982993575	6.86E-09	5.88E-08	Up
Unigene3718_All	626	0.01	2.53	7.982993575	1.70E-09	1.56E-08	Up
Unigene36341_All	1279	0.01	2.52	7.977279923	1.80E-19	3.50E-18	Up
CL8696.Contig22_All	4009	0.01	2.52	7.977279923	1.71E-61	1.24E-59	Up
Unigene28317_All	511	0.01	2.52	7.977279923	1.11E-07	8.30E-07	Up
CL20656.Contig8_All	627	0.01	2.52	7.977279923	3.42E-09	3.04E-08	Up
Unigene32789_All	412	0.01	2.52	7.977279923	3.61E-06	2.20E-05	Up
CL20579.Contig18_All	3081	0.01	2.51	7.971543554	1.11E-46	5.77E-45	Up
Unigene30478_All	571	0.01	2.51	7.971543554	1.38E-08	1.14E-07	Up
CL8096.Contig5_All	965	0.01	2.51	7.971543554	1.24E-14	1.76E-13	Up
CL19850.Contig4_All	595	0.01	2.5	7.965784285	6.86E-09	5.88E-08	Up
CL16104.Contig3_All	405	0.01	2.5	7.965784285	7.23E-06	4.21E-05	Up
CL16874.Contig1_All	1290	0.01	2.5	7.965784285	1.80E-19	3.49E-18	Up
Unigene12725_All	422	0.01	2.49	7.960001932	3.61E-06	2.20E-05	Up
CL4691.Contig1_All	356	0.01	2.49	7.960001932	2.91E-05	0.000153566	Up
Unigene40645_All	356	0.01	2.49	7.960001932	2.91E-05	0.000153271	Up
CL11248.Contig1_All	716	0.01	2.48	7.95419631	2.11E-10	2.13E-09	Up
CL9711.Contig2_All	638	0.01	2.48	7.95419631	1.70E-09	1.56E-08	Up
Unigene56167_All	478	0.01	2.48	7.95419631	4.47E-07	3.09E-06	Up
CL16828.Contig2_All	699	0.01	2.48	7.95419631	2.11E-10	2.12E-09	Up
Unigene13737_All	2848	0.01	2.47	7.948367232	1.90E-42	8.76E-41	Up
CL3404.Contig2_All	631	0.01	2.47	7.948367232	3.42E-09	3.04E-08	Up
CL1821.Contig4_All	1041	0.01	2.47	7.948367232	1.53E-15	2.32E-14	Up
Unigene77132_All	559	0.01	2.47	7.948367232	2.76E-08	2.21E-07	Up
Unigene31146_All	413	0.01	2.47	7.948367232	7.23E-06	4.21E-05	Up
Unigene40260_All	399	0.01	2.47	7.948367232	7.23E-06	4.21E-05	Up
CL2144.Contig8_All	1662	0.01	2.46	7.942514505	1.31E-24	3.26E-23	Up
Unigene39666_All	522	0.01	2.46	7.942514505	1.11E-07	8.29E-07	Up
CL20153.Contig14_All	852	0.01	2.46	7.942514505	1.62E-12	1.95E-11	Up
CL9997.Contig4_All	1817	0.01	2.45	7.936637939	4.98E-27	1.37E-25	Up
CL4589.Contig1_All	1332	0.01	2.45	7.936637939	8.97E-20	1.77E-18	Up
CL940.Contig3_All	767	0.01	2.45	7.936637939	2.62E-11	2.86E-10	Up
Unigene56741_All	650	0.01	2.45	7.936637939	1.70E-09	1.56E-08	Up
CL3864.Contig1_All	327	0.01	2.44	7.930737338	0.000117122	0.000555138	Up
CL5432.Contig2_All	455	0.01	2.44	7.930737338	1.80E-06	1.14E-05	Up
CL6855.Contig2_All	506	0.01	2.44	7.930737338	2.23E-07	1.60E-06	Up
CL14578.Contig32_All	2706	0.01	2.43	7.924812504	1.00E-39	4.25E-38	Up
CL18535.Contig2_All	638	0.01	2.43	7.924812504	3.42E-09	3.03E-08	Up
Unigene65654_All	407	0.01	2.42	7.918863237	7.23E-06	4.22E-05	Up
Unigene24091_All	2300	0.01	2.42	7.918863237	1.11E-33	3.93E-32	Up
CL18897.Contig54_All	2187	0.01	2.42	7.918863237	3.61E-32	1.21E-30	Up
CL186.Contig11_All	1117	0.01	2.42	7.918863237	3.81E-16	6.01E-15	Up
Unigene64563_All	557	0.01	2.41	7.912889336	5.54E-08	4.29E-07	Up
CL7982.Contig11_All	491	0.01	2.41	7.912889336	4.47E-07	3.10E-06	Up
CL966.Contig3_All	699	0.01	2.41	7.912889336	4.24E-10	4.14E-09	Up
CL4710.Contig2_All	1587	0.01	2.41	7.912889336	4.24E-23	9.89E-22	Up
CL20014.Contig12_All	2237	0.01	2.41	7.912889336	8.98E-33	3.08E-31	Up
CL805.Contig2_All	1960	0.01	2.41	7.912889336	1.53E-28	4.50E-27	Up
CL9210.Contig1_All	685	0.01	2.41	7.912889336	8.50E-10	8.04E-09	Up
CL2216.Contig3_All	791	0.01	2.4	7.906890596	2.62E-11	2.86E-10	Up
Unigene21682_All	507	0.01	2.4	7.906890596	4.47E-07	3.09E-06	Up
Unigene58141_All	473	0.01	2.39	7.900866808	8.96E-07	5.95E-06	Up
Unigene36574_All	638	0.01	2.39	7.900866808	3.42E-09	3.04E-08	Up
Unigene21479_All	411	0.01	2.39	7.900866808	7.23E-06	4.22E-05	Up
Unigene13254_All	2394	0.01	2.39	7.900866808	1.38E-34	4.99E-33	Up
CL19554.Contig4_All	773	0.01	2.39	7.900866808	5.25E-11	5.57E-10	Up
Unigene50045_All	465	0.01	2.39	7.900866808	1.80E-06	1.14E-05	Up
Unigene12969_All	1371	0.01	2.38	7.894817763	1.80E-19	3.50E-18	Up
CL5989.Contig1_All	477	0.01	2.38	7.894817763	8.96E-07	5.94E-06	Up
Unigene23741_All	1641	0.01	2.38	7.894817763	2.11E-23	4.99E-22	Up
CL2487.Contig6_All	1609	0.02	4.76	7.894817763	8.99E-46	4.56E-44	Up
CL81.Contig7_All	539	0.01	2.37	7.888743249	1.11E-07	8.31E-07	Up
CL9585.Contig3_All	792	0.01	2.37	7.888743249	2.62E-11	2.86E-10	Up
Unigene49317_All	1124	0.01	2.37	7.888743249	3.81E-16	6.02E-15	Up
Unigene35107_All	434	0.01	2.37	7.888743249	3.61E-06	2.19E-05	Up
CL8681.Contig1_All	434	0.01	2.37	7.888743249	3.61E-06	2.19E-05	Up
Unigene50155_All	331	0.01	2.36	7.882643049	0.000117122	0.000554831	Up
Unigene57058_All	394	0.01	2.36	7.882643049	1.45E-05	8.05E-05	Up
CL12192.Contig2_All	1722	0.01	2.36	7.882643049	1.31E-24	3.26E-23	Up
Unigene10889_All	1092	0.01	2.36	7.882643049	1.53E-15	2.32E-14	Up
Unigene16875_All	571	0.01	2.36	7.882643049	5.54E-08	4.28E-07	Up
Unigene27502_All	828	0.01	2.36	7.882643049	1.30E-11	1.46E-10	Up
Unigene18703_All	431	0.01	2.35	7.876516947	7.23E-06	4.21E-05	Up
CL947.Contig1_All	607	0.01	2.35	7.876516947	1.38E-08	1.14E-07	Up
CL17402.Contig4_All	3310	0.01	2.35	7.876516947	2.77E-47	1.46E-45	Up
Unigene20378_All	2430	0.01	2.34	7.87036472	1.38E-34	4.99E-33	Up
Unigene9145_All	1749	0.01	2.34	7.87036472	1.31E-24	3.26E-23	Up
CL3607.Contig1_All	706	0.01	2.34	7.87036472	8.50E-10	8.04E-09	Up
Unigene56819_All	1099	0.01	2.34	7.87036472	1.53E-15	2.32E-14	Up
Unigene28142_All	8678	0.01	2.33	7.864186145	3.83E-119	6.60E-117	Up
Unigene11772_All	630	0.01	2.33	7.864186145	1.38E-08	1.14E-07	Up
Unigene25064_All	1417	0.02	4.66	7.864186145	4.03E-39	1.68E-37	Up
CL2144.Contig9_All	1982	0.01	2.33	7.864186145	6.17E-28	1.76E-26	Up
CL7655.Contig7_All	336	0.01	2.32	7.857980995	0.000117122	0.000554218	Up
CL16824.Contig1_All	999	0.01	2.32	7.857980995	4.98E-14	6.78E-13	Up
Unigene49878_All	530	0.01	2.31	7.851749041	2.23E-07	1.61E-06	Up
CL18481.Contig19_All	1217	0.01	2.31	7.851749041	4.72E-17	7.89E-16	Up
Unigene21787_All	2083	0.01	2.31	7.851749041	3.81E-29	1.14E-27	Up
Unigene16917_All	459	0.01	2.31	7.851749041	3.61E-06	2.20E-05	Up
CL4339.Contig2_All	3655	0.01	2.31	7.851749041	2.77E-49	1.54E-47	Up
Unigene13245_All	554	0.01	2.3	7.845490051	1.11E-07	8.31E-07	Up
CL10683.Contig1_All	1625	0.01	2.3	7.845490051	1.71E-22	3.87E-21	Up
CL2139.Contig2_All	1024	0.01	2.3	7.845490051	4.98E-14	6.78E-13	Up
Unigene30644_All	1064	0.01	2.3	7.845490051	1.24E-14	1.76E-13	Up
CL10824.Contig3_All	937	0.01	2.29	7.839203788	8.06E-13	1.00E-11	Up
CL20701.Contig2_All	1096	0.01	2.29	7.839203788	3.07E-15	4.56E-14	Up
CL16464.Contig18_All	450	0.01	2.29	7.839203788	3.61E-06	2.20E-05	Up
Unigene53292_All	543	0.01	2.29	7.839203788	2.23E-07	1.60E-06	Up
CL1448.Contig4_All	917	0.01	2.29	7.839203788	1.62E-12	1.96E-11	Up
CL18249.Contig2_All	634	0.01	2.29	7.839203788	1.38E-08	1.14E-07	Up
CL17117.Contig2_All	1501	0.01	2.29	7.839203788	1.11E-20	2.30E-19	Up
CL12075.Contig1_All	597	0.01	2.29	7.839203788	5.54E-08	4.28E-07	Up
Unigene34637_All	724	0.01	2.28	7.832890014	8.50E-10	8.05E-09	Up
CL379.Contig21_All	1654	0.01	2.28	7.832890014	8.51E-23	1.95E-21	Up
CL15130.Contig2_All	2496	0.01	2.28	7.832890014	1.38E-34	4.99E-33	Up
CL7340.Contig2_All	970	0.01	2.28	7.832890014	2.00E-13	2.61E-12	Up
Unigene27064_All	2518	0.01	2.28	7.832890014	6.88E-35	2.51E-33	Up
Unigene65336_All	362	0.01	2.28	7.832890014	5.84E-05	0.000291673	Up
CL18837.Contig3_All	1666	0.01	2.27	7.826548487	8.51E-23	1.96E-21	Up
Unigene32837_All	452	0.01	2.27	7.826548487	3.61E-06	2.20E-05	Up
Unigene39403_All	1127	0.01	2.27	7.826548487	1.53E-15	2.32E-14	Up
CL3140.Contig1_All	1088	0.01	2.27	7.826548487	6.17E-15	8.95E-14	Up
Unigene4744_All	343	0.01	2.26	7.820178962	0.000117122	0.000552441	Up
Unigene57615_All	675	0.01	2.25	7.813781191	3.42E-09	3.04E-08	Up
Unigene18847_All	454	0.01	2.25	7.813781191	3.61E-06	2.20E-05	Up
Unigene17442_All	3412	0.02	4.5	7.813781191	1.92E-90	2.30E-88	Up
CL7453.Contig2_All	499	0.01	2.25	7.813781191	8.96E-07	5.93E-06	Up
Unigene36252_All	1273	0.01	2.24	7.807354922	2.35E-17	4.01E-16	Up
Unigene58735_All	390	0.01	2.24	7.807354922	2.91E-05	0.000153349	Up
CL20290.Contig9_All	760	0.01	2.24	7.807354922	4.24E-10	4.14E-09	Up
CL20534.Contig1_All	552	0.01	2.24	7.807354922	2.23E-07	1.60E-06	Up
Unigene8565_All	1672	0.01	2.24	7.807354922	8.51E-23	1.95E-21	Up
Unigene12939_All	2746	0.01	2.24	7.807354922	2.62E-37	1.04E-35	Up
Unigene53322_All	458	0.01	2.23	7.8008999	3.61E-06	2.20E-05	Up
CL20238.Contig4_All	2626	0.01	2.23	7.8008999	1.71E-35	6.36E-34	Up
Unigene16838_All	458	0.01	2.23	7.8008999	3.61E-06	2.19E-05	Up
CL662.Contig7_All	1983	0.01	2.23	7.8008999	9.99E-27	2.72E-25	Up
Unigene1484_All	393	0.01	2.22	7.794415866	2.91E-05	0.000153538	Up
CL4536.Contig6_All	481	0.01	2.22	7.794415866	3.61E-06	2.20E-05	Up
Unigene16873_All	706	0.01	2.22	7.794415866	1.70E-09	1.56E-08	Up
Unigene13624_All	777	0.01	2.22	7.794415866	2.11E-10	2.12E-09	Up
CL6093.Contig3_All	519	0.01	2.22	7.794415866	8.96E-07	5.93E-06	Up
Unigene103859_All	471	0.01	2.21	7.787902559	3.61E-06	2.20E-05	Up
Unigene107708_All	375	0.01	2.21	7.787902559	5.84E-05	0.000292586	Up
Unigene77003_All	350	0.01	2.21	7.787902559	0.000117122	0.000553499	Up
Unigene56965_All	439	0.01	2.21	7.787902559	7.23E-06	4.21E-05	Up
CL3209.Contig1_All	3579	0.01	2.21	7.787902559	3.43E-48	1.84E-46	Up
CL328.Contig2_All	2742	0.01	2.2	7.781359714	1.06E-36	4.10E-35	Up
Unigene42843_All	708	0.01	2.2	7.781359714	3.42E-09	3.04E-08	Up
Unigene30142_All	374	0.01	2.2	7.781359714	5.84E-05	0.000291693	Up
Unigene55010_All	362	0.01	2.2	7.781359714	0.000117122	0.000552584	Up
CL3632.Contig1_All	547	0.01	2.2	7.781359714	4.47E-07	3.09E-06	Up
Unigene11870_All	1283	0.12	26.33	7.777529305	1.84E-190	6.04E-188	Up
CL16626.Contig2_All	1210	0.01	2.19	7.77478706	7.64E-16	1.18E-14	Up
CL19882.Contig29_All	1460	0.01	2.19	7.77478706	3.61E-19	6.89E-18	Up
Unigene16499_All	707	0.01	2.19	7.77478706	3.42E-09	3.04E-08	Up
Unigene24987_All	691	0.01	2.19	7.77478706	3.42E-09	3.03E-08	Up
Unigene29760_All	1366	0.01	2.18	7.768184325	5.85E-18	1.04E-16	Up
Unigene28370_All	1205	0.01	2.17	7.761551232	7.64E-16	1.19E-14	Up
CL4399.Contig1_All	378	0.01	2.17	7.761551232	5.84E-05	0.000292435	Up
CL2439.Contig8_All	718	0.01	2.17	7.761551232	3.42E-09	3.04E-08	Up
Unigene25980_All	1762	0.01	2.17	7.761551232	4.24E-23	9.88E-22	Up
CL20627.Contig3_All	1966	0.03	6.51	7.761551232	3.34E-74	3.10E-72	Up
CL20179.Contig11_All	2117	0.01	2.16	7.754887502	1.24E-27	3.50E-26	Up
CL5348.Contig2_All	1599	0.01	2.16	7.754887502	5.54E-21	1.17E-19	Up
CL8413.Contig8_All	1452	0.01	2.15	7.74819285	7.24E-19	1.36E-17	Up
Unigene57493_All	703	0.01	2.15	7.74819285	3.42E-09	3.04E-08	Up
CL1316.Contig2_All	513	0.01	2.15	7.74819285	1.80E-06	1.14E-05	Up
Unigene46023_All	1187	0.01	2.15	7.74819285	1.53E-15	2.32E-14	Up
CL17048.Contig2_All	610	0.01	2.15	7.74819285	1.11E-07	8.30E-07	Up
Unigene56947_All	1170	0.01	2.14	7.741466986	3.07E-15	4.56E-14	Up
CL4283.Contig2_All	1172	0.01	2.14	7.741466986	3.07E-15	4.56E-14	Up
CL5511.Contig1_All	578	0.01	2.14	7.741466986	2.23E-07	1.60E-06	Up
CL18344.Contig1_All	719	0.01	2.14	7.741466986	3.42E-09	3.04E-08	Up
Unigene64913_All	498	0.01	2.14	7.741466986	1.80E-06	1.14E-05	Up
CL10862.Contig2_All	429	0.01	2.14	7.741466986	1.45E-05	8.04E-05	Up
CL9871.Contig1_All	537	0.01	2.14	7.741466986	8.96E-07	5.94E-06	Up
CL2180.Contig2_All	593	0.01	2.14	7.741466986	1.11E-07	8.29E-07	Up
CL19802.Contig10_All	2464	0.01	2.14	7.741466986	7.25E-32	2.41E-30	Up
CL5635.Contig1_All	944	0.01	2.13	7.73470962	3.24E-12	3.82E-11	Up
Unigene50960_All	477	0.01	2.13	7.73470962	3.61E-06	2.20E-05	Up
CL5804.Contig6_All	1640	0.01	2.13	7.73470962	5.54E-21	1.17E-19	Up
CL14804.Contig2_All	548	0.01	2.13	7.73470962	4.47E-07	3.09E-06	Up
Unigene28983_All	555	0.01	2.13	7.73470962	4.47E-07	3.09E-06	Up
CL12581.Contig59_All	920	0.01	2.13	7.73470962	6.50E-12	7.47E-11	Up
Unigene56772_All	1115	0.01	2.13	7.73470962	2.48E-14	3.45E-13	Up
Unigene65483_All	407	0.01	2.13	7.73470962	2.91E-05	0.000153067	Up
Unigene14725_All	2374	0.01	2.13	7.73470962	1.17E-30	3.74E-29	Up
Unigene65262_All	664	0.01	2.13	7.73470962	1.38E-08	1.14E-07	Up
CL10577.Contig2_All	666	0.01	2.12	7.727920455	1.38E-08	1.14E-07	Up
CL4098.Contig7_All	1383	0.01	2.12	7.727920455	1.17E-17	2.04E-16	Up
CL19850.Contig3_All	530	0.01	2.12	7.727920455	8.96E-07	5.94E-06	Up
CL16762.Contig1_All	1736	0.01	2.12	7.727920455	3.42E-22	7.63E-21	Up
Unigene29785_All	896	0.01	2.11	7.721099189	2.62E-11	2.86E-10	Up
Unigene39074_All	576	0.01	2.11	7.721099189	2.23E-07	1.60E-06	Up
CL19725.Contig3_All	1206	0.01	2.11	7.721099189	3.07E-15	4.56E-14	Up
CL1053.Contig5_All	1174	0.01	2.11	7.721099189	6.17E-15	8.95E-14	Up
Unigene51647_All	628	0.01	2.11	7.721099189	5.54E-08	4.28E-07	Up
Unigene11814_All	412	0.01	2.11	7.721099189	2.91E-05	0.000153017	Up
Unigene28659_All	387	0.01	2.11	7.721099189	5.84E-05	0.000291533	Up
Unigene32547_All	671	0.01	2.1	7.714245518	1.38E-08	1.14E-07	Up
Unigene17655_All	365	0.01	2.1	7.714245518	0.000117122	0.000553445	Up
Unigene53793_All	813	0.01	2.1	7.714245518	2.11E-10	2.12E-09	Up
CL18350.Contig2_All	1164	0.01	2.1	7.714245518	1.24E-14	1.76E-13	Up
CL6761.Contig3_All	2605	0.01	2.1	7.714245518	4.48E-33	1.55E-31	Up
CL1327.Contig1_All	1346	0.01	2.09	7.707359132	4.72E-17	7.89E-16	Up
CL316.Contig13_All	3307	0.01	2.09	7.707359132	3.82E-42	1.74E-40	Up
CL10106.Contig2_All	650	0.01	2.09	7.707359132	2.76E-08	2.21E-07	Up
CL11199.Contig2_All	915	0.01	2.08	7.700439718	1.30E-11	1.46E-10	Up
Unigene50142_All	1749	0.01	2.08	7.700439718	3.42E-22	7.63E-21	Up
Unigene40584_All	915	0.01	2.08	7.700439718	1.30E-11	1.46E-10	Up
CL10048.Contig2_All	439	0.01	2.08	7.700439718	1.45E-05	8.03E-05	Up
CL8572.Contig2_All	643	0.01	2.07	7.693486957	5.54E-08	4.29E-07	Up
CL16186.Contig2_All	1902	0.01	2.07	7.693486957	1.05E-23	2.52E-22	Up
Unigene14543_All	568	0.01	2.07	7.693486957	4.47E-07	3.09E-06	Up
CL3279.Contig7_All	1259	0.01	2.07	7.693486957	7.64E-16	1.18E-14	Up
Unigene50513_All	1324	0.01	2.07	7.693486957	9.46E-17	1.56E-15	Up
Unigene65318_All	466	0.01	2.07	7.693486957	7.23E-06	4.21E-05	Up
Unigene64628_All	623	0.01	2.06	7.686500527	1.11E-07	8.31E-07	Up
CL16541.Contig5_All	538	0.01	2.06	7.686500527	1.80E-06	1.14E-05	Up
CL7299.Contig3_All	624	0.01	2.06	7.686500527	1.11E-07	8.29E-07	Up
Unigene26459_All	1747	0.01	2.06	7.686500527	6.87E-22	1.51E-20	Up
CL20656.Contig7_All	518	0.01	2.05	7.6794801	3.61E-06	2.20E-05	Up
CL9151.Contig2_All	445	0.01	2.05	7.6794801	1.45E-05	8.04E-05	Up
CL20479.Contig3_All	753	0.01	2.05	7.6794801	3.42E-09	3.04E-08	Up
CL20782.Contig2_All	837	0.01	2.05	7.6794801	2.11E-10	2.13E-09	Up
Unigene24360_All	493	0.01	2.05	7.6794801	3.61E-06	2.20E-05	Up
Unigene40146_All	817	0.01	2.05	7.6794801	4.24E-10	4.13E-09	Up
Unigene1476_All	398	0.01	2.04	7.672425342	5.84E-05	0.000292304	Up
CL12921.Contig10_All	596	0.01	2.04	7.672425342	2.23E-07	1.60E-06	Up
Unigene46022_All	1322	0.01	2.04	7.672425342	3.81E-16	6.02E-15	Up
Unigene1365_All	1008	0.01	2.03	7.665335917	1.62E-12	1.96E-11	Up
Unigene46976_All	547	0.01	2.03	7.665335917	8.96E-07	5.93E-06	Up
CL16305.Contig1_All	415	0.01	2.02	7.658211483	5.84E-05	0.000291863	Up
CL1289.Contig5_All	476	0.01	2.02	7.658211483	7.23E-06	4.21E-05	Up
Unigene104513_All	475	0.01	2.02	7.658211483	7.23E-06	4.21E-05	Up
CL2378.Contig3_All	695	0.01	2.02	7.658211483	2.76E-08	2.21E-07	Up
Unigene9700_All	3313	0.01	2.01	7.651051691	1.24E-40	5.40E-39	Up
Unigene25867_All	698	0.01	2.01	7.651051691	1.38E-08	1.14E-07	Up
CL17822.Contig3_All	903	0.01	2.01	7.651051691	5.25E-11	5.58E-10	Up
CL52.Contig2_All	1181	0.01	2.01	7.651051691	2.48E-14	3.45E-13	Up
Unigene38644_All	379	0.01	2.01	7.651051691	0.000117122	0.000553337	Up
Unigene37929_All	453	0.01	2.01	7.651051691	1.45E-05	8.03E-05	Up
Unigene53670_All	454	0.01	2.01	7.651051691	1.45E-05	8.03E-05	Up
CL5275.Contig1_All	1227	0.01	2.01	7.651051691	6.17E-15	8.95E-14	Up
CL15141.Contig3_All	1836	0.01	2.01	7.651051691	1.71E-22	3.87E-21	Up
Unigene27432_All	1203	0.01	2.01	7.651051691	1.24E-14	1.76E-13	Up
CL8903.Contig3_All	1821	0.01	2	7.64385619	3.42E-22	7.63E-21	Up
CL3786.Contig1_All	570	0.01	2	7.64385619	8.96E-07	5.94E-06	Up
Unigene36316_All	504	0.01	2	7.64385619	3.61E-06	2.20E-05	Up
Unigene21150_All	653	0.01	2	7.64385619	5.54E-08	4.29E-07	Up
Unigene5553_All	2558	0.01	2	7.64385619	5.85E-31	1.89E-29	Up
Unigene4577_All	420	0.01	2	7.64385619	5.84E-05	0.000292274	Up
CL890.Contig25_All	1536	0.01	2	7.64385619	1.45E-18	2.67E-17	Up
CL20072.Contig12_All	2664	0.01	2	7.64385619	1.80E-32	6.11E-31	Up
Unigene58625_All	464	0.01	2	7.64385619	1.45E-05	8.03E-05	Up
Unigene36407_All	529	0.01	2	7.64385619	1.80E-06	1.14E-05	Up
Unigene57529_All	808	0.01	2	7.64385619	8.50E-10	8.03E-09	Up
Unigene12472_All	1415	0.01	2	7.64385619	4.72E-17	7.88E-16	Up
CL15848.Contig1_All	605	0.01	1.99	7.636624621	2.23E-07	1.61E-06	Up
Unigene50522_All	855	0.01	1.99	7.636624621	2.11E-10	2.13E-09	Up
CL3021.Contig1_All	519	0.01	1.99	7.636624621	3.61E-06	2.20E-05	Up
CL10220.Contig2_All	985	0.01	1.99	7.636624621	6.50E-12	7.48E-11	Up
CL8293.Contig1_All	1279	0.02	3.97	7.632995197	4.72E-30	1.47E-28	Up
CL2441.Contig1_All	525	0.01	1.98	7.62935662	3.61E-06	2.19E-05	Up
Unigene46420_All	858	0.01	1.98	7.62935662	2.11E-10	2.12E-09	Up
CL20426.Contig2_All	1473	0.01	1.98	7.62935662	1.17E-17	2.04E-16	Up
CL15640.Contig7_All	3321	0.01	1.97	7.622051819	1.00E-39	4.25E-38	Up
Unigene18211_All	2533	0.01	1.97	7.622051819	2.35E-30	7.42E-29	Up
Unigene31411_All	777	0.01	1.97	7.622051819	3.42E-09	3.04E-08	Up
CL5955.Contig7_All	1156	0.01	1.97	7.622051819	9.98E-14	1.33E-12	Up
Unigene32191_All	1744	0.01	1.97	7.622051819	5.54E-21	1.17E-19	Up
CL6056.Contig1_All	1038	0.01	1.97	7.622051819	1.62E-12	1.96E-11	Up
Unigene28799_All	510	0.01	1.97	7.622051819	7.23E-06	4.21E-05	Up
Unigene16738_All	412	0.01	1.96	7.614709844	5.84E-05	0.000292334	Up
CL20362.Contig1_All	891	0.01	1.96	7.614709844	1.05E-10	1.09E-09	Up
CL15446.Contig2_All	2164	0.01	1.96	7.614709844	8.07E-26	2.12E-24	Up
Unigene43276_All	766	0.01	1.96	7.614709844	3.42E-09	3.03E-08	Up
Unigene33220_All	443	0.01	1.96	7.614709844	2.91E-05	0.000153144	Up
Unigene46128_All	2308	0.01	1.96	7.614709844	1.24E-27	3.49E-26	Up
CL4098.Contig3_All	1117	0.01	1.95	7.607330314	4.02E-13	5.12E-12	Up
CL10669.Contig6_All	760	0.01	1.95	7.607330314	6.86E-09	5.89E-08	Up
CL12185.Contig5_All	414	0.01	1.95	7.607330314	5.84E-05	0.000292375	Up
CL6619.Contig3_All	1821	0.01	1.95	7.607330314	1.38E-21	2.99E-20	Up
Unigene22829_All	983	0.01	1.95	7.607330314	1.30E-11	1.46E-10	Up
CL18598.Contig1_All	1376	0.01	1.95	7.607330314	1.90E-16	3.06E-15	Up
CL20627.Contig9_All	1718	0.01	1.95	7.607330314	2.23E-20	4.54E-19	Up
CL2160.Contig3_All	541	0.01	1.95	7.607330314	1.80E-06	1.14E-05	Up
Unigene26377_All	962	0.01	1.95	7.607330314	2.62E-11	2.86E-10	Up
CL8240.Contig1_All	620	0.01	1.94	7.599912842	2.23E-07	1.61E-06	Up
CL4763.Contig1_All	390	0.01	1.94	7.599912842	0.000117122	0.000554164	Up
Unigene37261_All	517	0.01	1.94	7.599912842	3.61E-06	2.20E-05	Up
Unigene48575_All	1055	0.01	1.94	7.599912842	1.62E-12	1.95E-11	Up
Unigene6210_All	3283	0.03	5.8	7.594946589	1.93E-110	3.02E-108	Up
CL20281.Contig2_All	633	0.01	1.93	7.592457037	2.23E-07	1.61E-06	Up
Unigene32646_All	443	0.01	1.93	7.592457037	2.91E-05	0.000153493	Up
CL4835.Contig4_All	1134	0.01	1.93	7.592457037	4.02E-13	5.11E-12	Up
CL13348.Contig3_All	491	0.01	1.93	7.592457037	1.45E-05	8.03E-05	Up
CL584.Contig2_All	569	0.01	1.93	7.592457037	1.80E-06	1.14E-05	Up
Unigene55641_All	393	0.01	1.92	7.584962501	0.000117122	0.000554669	Up
CL19483.Contig10_All	947	0.01	1.92	7.584962501	5.25E-11	5.58E-10	Up
Unigene36532_All	523	0.01	1.92	7.584962501	3.61E-06	2.20E-05	Up
Unigene10223_All	1708	0.01	1.92	7.584962501	4.47E-20	8.97E-19	Up
Unigene26345_All	2057	0.01	1.92	7.584962501	5.25E-24	1.28E-22	Up
CL19080.Contig1_All	396	0.01	1.91	7.577428828	0.000117122	0.000555265	Up
CL7442.Contig2_All	524	0.01	1.91	7.577428828	7.23E-06	4.22E-05	Up
Unigene40357_All	474	0.01	1.91	7.577428828	1.45E-05	8.05E-05	Up
Unigene12468_All	1376	0.01	1.91	7.577428828	7.64E-16	1.18E-14	Up
Unigene16678_All	654	0.01	1.91	7.577428828	1.11E-07	8.30E-07	Up
CL9719.Contig1_All	951	0.01	1.91	7.577428828	5.25E-11	5.58E-10	Up
Unigene43105_All	603	0.01	1.91	7.577428828	4.47E-07	3.09E-06	Up
Unigene1518_All	784	0.01	1.91	7.577428828	3.42E-09	3.03E-08	Up
Unigene28284_All	2838	0.01	1.91	7.577428828	4.48E-33	1.55E-31	Up
Unigene79303_All	572	0.01	1.91	7.577428828	1.80E-06	1.14E-05	Up
CL20324.Contig3_All	1517	0.01	1.91	7.577428828	1.17E-17	2.03E-16	Up
Unigene52430_All	1282	0.01	1.9	7.569855608	6.17E-15	8.96E-14	Up
Unigene40040_All	647	0.01	1.9	7.569855608	2.23E-07	1.61E-06	Up
Unigene20493_All	423	0.01	1.9	7.569855608	5.84E-05	0.000292415	Up
Unigene55225_All	581	0.01	1.9	7.569855608	8.96E-07	5.94E-06	Up
CL2436.Contig12_All	1272	0.01	1.9	7.569855608	1.24E-14	1.76E-13	Up
Unigene6307_All	1106	0.01	1.9	7.569855608	8.06E-13	9.99E-12	Up
Unigene7379_All	1843	0.01	1.9	7.569855608	2.76E-21	5.90E-20	Up
CL19168.Contig4_All	806	0.01	1.89	7.562242424	3.42E-09	3.04E-08	Up
Unigene46358_All	686	0.01	1.89	7.562242424	5.54E-08	4.29E-07	Up
CL13110.Contig23_All	2750	0.01	1.89	7.562242424	1.45E-31	4.79E-30	Up
Unigene57546_All	872	0.01	1.89	7.562242424	4.24E-10	4.14E-09	Up
CL20550.Contig30_All	1047	0.01	1.89	7.562242424	6.50E-12	7.47E-11	Up
Unigene1910_All	1132	0.01	1.89	7.562242424	4.02E-13	5.11E-12	Up
CL20760.Contig2_All	481	0.01	1.88	7.554588852	1.45E-05	8.05E-05	Up
Unigene39728_All	1348	0.01	1.88	7.554588852	1.53E-15	2.32E-14	Up
CL14095.Contig2_All	931	0.01	1.88	7.554588852	1.05E-10	1.09E-09	Up
Unigene53582_All	1087	0.01	1.88	7.554588852	1.62E-12	1.96E-11	Up
Unigene44858_All	481	0.01	1.88	7.554588852	1.45E-05	8.04E-05	Up
Unigene38830_All	1144	0.01	1.88	7.554588852	4.02E-13	5.11E-12	Up
CL8250.Contig4_All	855	0.01	1.87	7.54689446	8.50E-10	8.05E-09	Up
CL1341.Contig1_All	1544	0.01	1.87	7.54689446	1.17E-17	2.04E-16	Up
CL3539.Contig2_All	2858	0.01	1.87	7.54689446	1.80E-32	6.11E-31	Up
Unigene43000_All	693	0.01	1.87	7.54689446	5.54E-08	4.28E-07	Up
CL5332.Contig1_All	610	0.01	1.87	7.54689446	8.96E-07	5.93E-06	Up
CL14360.Contig1_All	616	0.01	1.87	7.54689446	4.47E-07	3.09E-06	Up
CL14537.Contig2_All	508	0.01	1.87	7.54689446	7.23E-06	4.21E-05	Up
Unigene19296_All	588	0.01	1.87	7.54689446	8.96E-07	5.93E-06	Up
Unigene17968_All	623	0.01	1.86	7.539158811	4.47E-07	3.10E-06	Up
Unigene36115_All	831	0.01	1.86	7.539158811	1.70E-09	1.56E-08	Up
Unigene27342_All	822	0.01	1.86	7.539158811	3.42E-09	3.04E-08	Up
CL1873.Contig2_All	488	0.01	1.86	7.539158811	1.45E-05	8.03E-05	Up
Unigene43574_All	592	0.01	1.86	7.539158811	8.96E-07	5.93E-06	Up
Unigene16329_All	3999	0.01	1.85	7.531381461	3.62E-45	1.80E-43	Up
CL88.Contig3_All	1077	0.01	1.85	7.531381461	3.24E-12	3.82E-11	Up
CL19353.Contig3_All	580	0.01	1.85	7.531381461	1.80E-06	1.14E-05	Up
CL15656.Contig3_All	1169	0.01	1.85	7.531381461	4.02E-13	5.11E-12	Up
Unigene231_All	821	0.01	1.85	7.531381461	3.42E-09	3.03E-08	Up
Unigene66059_All	540	0.01	1.85	7.531381461	3.61E-06	2.19E-05	Up
Unigene27421_All	408	0.01	1.84	7.523561956	0.000117122	0.00055503	Up
CL1542.Contig9_All	1531	0.01	1.84	7.523561956	4.72E-17	7.89E-16	Up
CL2818.Contig3_All	1857	0.01	1.84	7.523561956	1.11E-20	2.30E-19	Up
CL1821.Contig2_All	1037	0.01	1.84	7.523561956	1.30E-11	1.46E-10	Up
CL51.Contig6_All	2163	0.01	1.84	7.523561956	2.62E-24	6.45E-23	Up
CL9214.Contig1_All	1475	0.01	1.84	7.523561956	1.90E-16	3.06E-15	Up
CL17854.Contig1_All	1252	0.01	1.84	7.523561956	4.98E-14	6.77E-13	Up
CL17474.Contig4_All	689	0.01	1.84	7.523561956	1.11E-07	8.29E-07	Up
CL155.Contig1_All	560	0.01	1.83	7.515699838	3.61E-06	2.20E-05	Up
Unigene7867_All	438	0.01	1.83	7.515699838	5.84E-05	0.000292636	Up
Unigene10105_All	688	0.01	1.83	7.515699838	1.11E-07	8.30E-07	Up
CL7655.Contig2_All	646	0.01	1.83	7.515699838	4.47E-07	3.09E-06	Up
Unigene26268_All	1293	0.01	1.83	7.515699838	2.48E-14	3.45E-13	Up
CL10669.Contig5_All	795	0.01	1.83	7.515699838	6.86E-09	5.88E-08	Up
CL14836.Contig2_All	621	0.01	1.83	7.515699838	8.96E-07	5.93E-06	Up
Unigene56788_All	411	0.01	1.83	7.515699838	0.000117122	0.000552853	Up
Unigene19162_All	1640	0.01	1.82	7.50779464	2.91E-18	5.25E-17	Up
CL20337.Contig1_All	413	0.01	1.82	7.50779464	0.000117122	0.000554813	Up
CL3091.Contig1_All	735	0.01	1.82	7.50779464	5.54E-08	4.28E-07	Up
CL3086.Contig7_All	977	0.01	1.81	7.499845887	1.05E-10	1.09E-09	Up
Unigene1170_All	799	0.01	1.81	7.499845887	6.86E-09	5.89E-08	Up
Unigene21099_All	1968	0.01	1.81	7.499845887	1.38E-21	2.99E-20	Up
Unigene65861_All	550	0.01	1.81	7.499845887	3.61E-06	2.20E-05	Up
Unigene42646_All	581	0.01	1.81	7.499845887	1.80E-06	1.14E-05	Up
CL8946.Contig2_All	975	0.01	1.81	7.499845887	1.05E-10	1.09E-09	Up
CL7504.Contig3_All	837	0.01	1.81	7.499845887	3.42E-09	3.04E-08	Up
Unigene32941_All	632	0.01	1.81	7.499845887	4.47E-07	3.09E-06	Up
CL12286.Contig1_All	468	0.01	1.81	7.499845887	5.84E-05	0.000291933	Up
Unigene46535_All	580	0.01	1.8	7.491853096	1.80E-06	1.14E-05	Up
Unigene23739_All	582	0.01	1.8	7.491853096	1.80E-06	1.14E-05	Up
Unigene50495_All	663	0.01	1.8	7.491853096	2.23E-07	1.61E-06	Up
CL7940.Contig6_All	1692	0.01	1.8	7.491853096	1.45E-18	2.67E-17	Up
Unigene54451_All	1299	0.01	1.8	7.491853096	2.48E-14	3.45E-13	Up
CL13787.Contig1_All	530	0.01	1.79	7.483815777	7.23E-06	4.22E-05	Up
Unigene9729_All	1057	0.01	1.79	7.483815777	2.62E-11	2.86E-10	Up
CL5796.Contig6_All	1733	0.01	1.79	7.483815777	7.24E-19	1.36E-17	Up
CL1344.Contig7_All	847	0.01	1.79	7.483815777	3.42E-09	3.03E-08	Up
CL11240.Contig2_All	668	0.01	1.79	7.483815777	2.23E-07	1.60E-06	Up
Unigene48656_All	565	0.01	1.79	7.483815777	3.61E-06	2.19E-05	Up
Unigene806_All	541	0.01	1.79	7.483815777	7.23E-06	4.21E-05	Up
CL18754.Contig3_All	817	0.01	1.78	7.475733431	6.86E-09	5.89E-08	Up
Unigene24982_All	605	0.01	1.78	7.475733431	1.80E-06	1.14E-05	Up
Unigene10214_All	560	0.01	1.78	7.475733431	3.61E-06	2.19E-05	Up
Unigene30554_All	614	0.01	1.78	7.475733431	8.96E-07	5.94E-06	Up
CL6318.Contig2_All	926	0.01	1.78	7.475733431	4.24E-10	4.14E-09	Up
Unigene40427_All	421	0.01	1.78	7.475733431	0.000117122	0.000552763	Up
CL2487.Contig2_All	1176	0.01	1.78	7.475733431	8.06E-13	9.99E-12	Up
CL4718.Contig2_All	535	0.01	1.77	7.46760555	7.23E-06	4.22E-05	Up
Unigene41393_All	462	0.01	1.77	7.46760555	5.84E-05	0.000292405	Up
CL1374.Contig2_All	667	0.01	1.77	7.46760555	4.47E-07	3.09E-06	Up
CL19580.Contig5_All	1156	0.01	1.77	7.46760555	1.62E-12	1.96E-11	Up
CL15218.Contig7_All	1244	0.01	1.77	7.46760555	2.00E-13	2.61E-12	Up
CL1544.Contig2_All	802	0.01	1.77	7.46760555	1.38E-08	1.14E-07	Up
Unigene13727_All	702	0.01	1.77	7.46760555	2.23E-07	1.60E-06	Up
CL18334.Contig1_All	731	0.01	1.77	7.46760555	5.54E-08	4.28E-07	Up
Unigene7300_All	872	0.01	1.77	7.46760555	1.70E-09	1.56E-08	Up
Unigene49709_All	986	0.01	1.76	7.459431619	1.05E-10	1.09E-09	Up
CL7036.Contig3_All	832	0.01	1.76	7.459431619	6.86E-09	5.89E-08	Up
CL15746.Contig2_All	623	0.01	1.76	7.459431619	8.96E-07	5.95E-06	Up
Unigene32742_All	1045	0.01	1.76	7.459431619	2.62E-11	2.86E-10	Up
Unigene51101_All	425	0.01	1.76	7.459431619	0.000117122	0.00055402	Up
CL6136.Contig2_All	453	0.01	1.76	7.459431619	5.84E-05	0.000292184	Up
Unigene66393_All	508	0.01	1.76	7.459431619	1.45E-05	8.04E-05	Up
CL20753.Contig6_All	2905	0.01	1.76	7.459431619	5.85E-31	1.89E-29	Up
CL18271.Contig1_All	508	0.01	1.76	7.459431619	1.45E-05	8.03E-05	Up
Unigene14794_All	739	0.01	1.76	7.459431619	5.54E-08	4.28E-07	Up
CL5247.Contig2_All	1357	0.01	1.76	7.459431619	1.24E-14	1.76E-13	Up
CL5329.Contig2_All	1104	0.01	1.75	7.451211112	1.30E-11	1.46E-10	Up
CL3312.Contig8_All	1271	0.01	1.75	7.451211112	2.00E-13	2.61E-12	Up
CL14363.Contig2_All	483	0.01	1.75	7.451211112	2.91E-05	0.0001531	Up
Unigene46091_All	479	0.01	1.74	7.442943496	5.84E-05	0.000292073	Up
CL4729.Contig2_All	1112	0.01	1.74	7.442943496	6.50E-12	7.47E-11	Up
CL12576.Contig3_All	1499	0.01	1.74	7.442943496	7.64E-16	1.18E-14	Up
Unigene29427_All	1241	0.01	1.74	7.442943496	4.02E-13	5.11E-12	Up
CL18909.Contig1_All	1127	0.01	1.74	7.442943496	6.50E-12	7.47E-11	Up
Unigene34676_All	485	0.01	1.74	7.442943496	2.91E-05	0.000153022	Up
Unigene20470_All	460	0.01	1.73	7.434628228	5.84E-05	0.000292566	Up
Unigene34901_All	776	0.01	1.73	7.434628228	2.76E-08	2.21E-07	Up
Unigene16788_All	1051	0.05	8.65	7.434628228	4.41E-51	2.57E-49	Up
CL15257.Contig5_All	911	0.01	1.73	7.434628228	1.70E-09	1.56E-08	Up
CL1448.Contig18_All	885	0.01	1.73	7.434628228	3.42E-09	3.04E-08	Up
CL17288.Contig10_All	1080	0.01	1.73	7.434628228	2.62E-11	2.86E-10	Up
Unigene23918_All	1780	0.01	1.73	7.434628228	7.24E-19	1.36E-17	Up
CL9002.Contig1_All	778	0.01	1.73	7.434628228	2.76E-08	2.21E-07	Up
Unigene26354_All	690	0.01	1.73	7.434628228	2.23E-07	1.60E-06	Up
Unigene19927_All	1429	0.01	1.73	7.434628228	6.17E-15	8.95E-14	Up
Unigene28928_All	1347	0.01	1.73	7.434628228	2.48E-14	3.45E-13	Up
Unigene20011_All	708	0.01	1.73	7.434628228	2.23E-07	1.60E-06	Up
Unigene66971_All	462	0.01	1.72	7.426264755	5.84E-05	0.000292314	Up
CL9404.Contig1_All	664	0.01	1.72	7.426264755	4.47E-07	3.09E-06	Up
CL13918.Contig4_All	887	0.01	1.72	7.426264755	3.42E-09	3.04E-08	Up
CL20447.Contig1_All	1716	0.01	1.72	7.426264755	5.85E-18	1.04E-16	Up
CL463.Contig12_All	1176	0.01	1.72	7.426264755	3.24E-12	3.82E-11	Up
Unigene14670_All	952	0.01	1.72	7.426264755	4.24E-10	4.14E-09	Up
Unigene49283_All	748	0.01	1.71	7.417852515	1.11E-07	8.30E-07	Up
CL7979.Contig6_All	1255	0.01	1.71	7.417852515	4.02E-13	5.11E-12	Up
Unigene57224_All	438	0.01	1.7	7.409390936	0.000117122	0.000555211	Up
CL19530.Contig12_All	5420	0.01	1.7	7.409390936	2.36E-56	1.54E-54	Up
Unigene17521_All	701	0.01	1.7	7.409390936	2.23E-07	1.61E-06	Up
CL425.Contig7_All	2109	0.01	1.7	7.409390936	6.87E-22	1.51E-20	Up
Unigene9183_All	3330	0.01	1.7	7.409390936	1.38E-34	4.99E-33	Up
CL7663.Contig3_All	560	0.01	1.7	7.409390936	7.23E-06	4.21E-05	Up
CL15640.Contig5_All	1802	0.01	1.7	7.409390936	1.45E-18	2.67E-17	Up
Unigene16801_All	643	0.01	1.69	7.400879436	1.80E-06	1.14E-05	Up
CL15369.Contig4_All	1808	0.01	1.69	7.400879436	1.45E-18	2.67E-17	Up
CL6217.Contig9_All	1564	0.01	1.69	7.400879436	3.81E-16	6.02E-15	Up
Unigene40659_All	735	0.01	1.69	7.400879436	1.11E-07	8.29E-07	Up
CL14065.Contig2_All	500	0.01	1.68	7.392317423	2.91E-05	0.00015346	Up
Unigene44008_All	1589	0.01	1.68	7.392317423	1.90E-16	3.06E-15	Up
CL1628.Contig7_All	562	0.01	1.68	7.392317423	7.23E-06	4.21E-05	Up
CL19585.Contig6_All	1987	0.01	1.68	7.392317423	2.23E-20	4.54E-19	Up
Unigene21489_All	444	0.01	1.67	7.383704292	0.000117122	0.000555084	Up
CL6984.Contig1_All	504	0.01	1.67	7.383704292	2.91E-05	0.000153599	Up
CL9767.Contig3_All	689	0.01	1.67	7.383704292	4.47E-07	3.10E-06	Up
CL2832.Contig3_All	623	0.01	1.67	7.383704292	1.80E-06	1.14E-05	Up
CL19687.Contig5_All	445	0.01	1.67	7.383704292	0.000117122	0.000554561	Up
CL8328.Contig14_All	641	0.01	1.67	7.383704292	1.80E-06	1.14E-05	Up
CL11008.Contig6_All	519	0.01	1.67	7.383704292	2.91E-05	0.000153399	Up
CL376.Contig3_All	1207	0.01	1.67	7.383704292	3.24E-12	3.82E-11	Up
CL19773.Contig8_All	771	0.01	1.67	7.383704292	1.11E-07	8.30E-07	Up
Unigene28062_All	744	0.01	1.67	7.383704292	1.11E-07	8.30E-07	Up
CL217.Contig5_All	580	0.01	1.67	7.383704292	7.23E-06	4.21E-05	Up
Unigene6844_All	1858	0.01	1.67	7.383704292	7.24E-19	1.36E-17	Up
CL19802.Contig8_All	2357	0.01	1.67	7.383704292	5.25E-24	1.28E-22	Up
CL1222.Contig4_All	683	0.01	1.67	7.383704292	4.47E-07	3.09E-06	Up
CL20032.Contig2_All	1081	0.01	1.67	7.383704292	5.25E-11	5.57E-10	Up
Unigene30390_All	1872	0.01	1.67	7.383704292	3.61E-19	6.88E-18	Up
Unigene36773_All	656	0.01	1.66	7.375039431	8.96E-07	5.95E-06	Up
Unigene50925_All	447	0.01	1.66	7.375039431	0.000117122	0.000554976	Up
Unigene45304_All	1426	0.01	1.66	7.375039431	2.48E-14	3.46E-13	Up
Unigene56612_All	866	0.01	1.66	7.375039431	6.86E-09	5.88E-08	Up
CL6318.Contig1_All	808	0.01	1.66	7.375039431	2.76E-08	2.21E-07	Up
CL1203.Contig1_All	497	0.01	1.66	7.375039431	5.84E-05	0.000292244	Up
Unigene57611_All	446	0.01	1.66	7.375039431	0.000117122	0.000553571	Up
CL20187.Contig8_All	2086	0.01	1.66	7.375039431	5.54E-21	1.17E-19	Up
CL9924.Contig4_All	447	0.01	1.66	7.375039431	0.000117122	0.000552674	Up
CL686.Contig5_All	566	0.01	1.65	7.366322214	1.45E-05	8.05E-05	Up
CL530.Contig4_All	1643	0.01	1.65	7.366322214	1.90E-16	3.06E-15	Up
Unigene27234_All	1206	0.01	1.65	7.366322214	3.24E-12	3.82E-11	Up
CL9251.Contig3_All	1084	0.01	1.65	7.366322214	5.25E-11	5.58E-10	Up
CL463.Contig8_All	1189	0.01	1.65	7.366322214	6.50E-12	7.48E-11	Up
CL18100.Contig1_All	962	0.01	1.65	7.366322214	8.50E-10	8.04E-09	Up
Unigene42388_All	696	0.01	1.65	7.366322214	4.47E-07	3.09E-06	Up
CL13215.Contig2_All	989	0.01	1.65	7.366322214	4.24E-10	4.14E-09	Up
CL4220.Contig1_All	763	0.01	1.65	7.366322214	1.11E-07	8.29E-07	Up
CL317.Contig5_All	956	0.01	1.64	7.357552005	1.70E-09	1.56E-08	Up
CL17916.Contig4_All	4323	0.01	1.64	7.357552005	2.36E-43	1.12E-41	Up
CL13909.Contig55_All	1393	0.01	1.64	7.357552005	4.98E-14	6.78E-13	Up
CL18826.Contig3_All	518	0.01	1.64	7.357552005	2.91E-05	0.000153427	Up
CL20036.Contig2_All	594	0.01	1.64	7.357552005	7.23E-06	4.22E-05	Up
Unigene31455_All	645	0.01	1.64	7.357552005	1.80E-06	1.14E-05	Up
Unigene19504_All	452	0.01	1.64	7.357552005	0.000117122	0.000553643	Up
Unigene5149_All	1191	0.01	1.64	7.357552005	6.50E-12	7.47E-11	Up
Unigene41999_All	1024	0.01	1.64	7.357552005	4.24E-10	4.14E-09	Up
CL1554.Contig8_All	2219	0.01	1.64	7.357552005	3.42E-22	7.62E-21	Up
Unigene49924_All	692	0.01	1.64	7.357552005	4.47E-07	3.09E-06	Up
Unigene56252_All	1022	0.01	1.64	7.357552005	4.24E-10	4.13E-09	Up
CL391.Contig3_All	1518	0.01	1.64	7.357552005	3.07E-15	4.56E-14	Up
Unigene14223_All	607	0.01	1.63	7.348728154	3.61E-06	2.20E-05	Up
Unigene42181_All	561	0.01	1.63	7.348728154	1.45E-05	8.04E-05	Up
Unigene5508_All	2180	0.01	1.63	7.348728154	1.38E-21	2.99E-20	Up
Unigene64932_All	727	0.01	1.63	7.348728154	2.23E-07	1.60E-06	Up
CL4677.Contig8_All	786	0.01	1.63	7.348728154	5.54E-08	4.28E-07	Up
CL4162.Contig4_All	1697	0.01	1.63	7.348728154	4.72E-17	7.88E-16	Up
Unigene4967_All	1017	0.01	1.63	7.348728154	4.24E-10	4.14E-09	Up
Unigene36808_All	1061	0.01	1.63	7.348728154	1.05E-10	1.09E-09	Up
CL14234.Contig3_All	718	0.01	1.63	7.348728154	4.47E-07	3.09E-06	Up
CL10348.Contig1_All	1643	0.01	1.63	7.348728154	1.90E-16	3.06E-15	Up
Unigene32753_All	825	0.01	1.62	7.339850003	2.76E-08	2.21E-07	Up
Unigene47036_All	823	0.01	1.62	7.339850003	2.76E-08	2.21E-07	Up
CL8696.Contig23_All	1105	0.01	1.62	7.339850003	5.25E-11	5.58E-10	Up
CL3203.Contig6_All	761	0.01	1.62	7.339850003	2.23E-07	1.60E-06	Up
Unigene8241_All	1092	0.01	1.62	7.339850003	1.05E-10	1.09E-09	Up
Unigene33664_All	571	0.01	1.62	7.339850003	1.45E-05	8.03E-05	Up
Unigene49115_All	926	0.01	1.62	7.339850003	3.42E-09	3.03E-08	Up
Unigene2431_All	548	0.01	1.62	7.339850003	1.45E-05	8.03E-05	Up
Unigene50641_All	608	0.01	1.62	7.339850003	3.61E-06	2.19E-05	Up
CL7375.Contig2_All	457	0.01	1.62	7.339850003	0.000117122	0.00055314	Up
CL20661.Contig2_All	612	0.01	1.62	7.339850003	3.61E-06	2.19E-05	Up
CL3795.Contig1_All	516	0.01	1.62	7.339850003	2.91E-05	0.000153078	Up
Unigene67163_All	457	0.01	1.62	7.339850003	0.000117122	0.000552423	Up
CL11057.Contig1_All	735	0.01	1.61	7.330916878	2.23E-07	1.60E-06	Up
CL10593.Contig1_All	611	0.01	1.61	7.330916878	3.61E-06	2.20E-05	Up
Unigene21532_All	733	0.03	4.81	7.324930583	2.23E-20	4.54E-19	Up
Unigene50059_All	554	0.01	1.6	7.321928095	1.45E-05	8.05E-05	Up
CL1930.Contig1_All	585	0.01	1.6	7.321928095	7.23E-06	4.22E-05	Up
CL4715.Contig3_All	1702	0.01	1.6	7.321928095	9.46E-17	1.56E-15	Up
CL683.Contig4_All	1868	0.01	1.6	7.321928095	2.91E-18	5.25E-17	Up
Unigene26072_All	3143	0.01	1.6	7.321928095	1.17E-30	3.74E-29	Up
Unigene26967_All	491	0.01	1.6	7.321928095	5.84E-05	0.000292154	Up
Unigene6709_All	1220	0.01	1.6	7.321928095	6.50E-12	7.47E-11	Up
Unigene23725_All	1277	0.01	1.59	7.312882955	1.62E-12	1.96E-11	Up
Unigene36054_All	869	0.01	1.59	7.312882955	1.38E-08	1.14E-07	Up
Unigene17741_All	746	0.01	1.59	7.312882955	2.23E-07	1.61E-06	Up
Unigene57260_All	588	0.01	1.59	7.312882955	7.23E-06	4.22E-05	Up
Unigene23655_All	1043	0.01	1.59	7.312882955	4.24E-10	4.14E-09	Up
Unigene9260_All	795	0.01	1.59	7.312882955	1.11E-07	8.30E-07	Up
CL4477.Contig2_All	564	0.01	1.59	7.312882955	1.45E-05	8.03E-05	Up
CL1425.Contig3_All	474	0.01	1.59	7.312882955	0.000117122	0.000552907	Up
Unigene20255_All	1063	0.01	1.59	7.312882955	2.11E-10	2.12E-09	Up
CL591.Contig3_All	1282	0.01	1.58	7.303780748	3.24E-12	3.82E-11	Up
Unigene30791_All	781	0.01	1.58	7.303780748	1.11E-07	8.31E-07	Up
CL19713.Contig2_All	1323	0.01	1.58	7.303780748	8.06E-13	1.00E-11	Up
Unigene16594_All	5686	0.01	1.58	7.303780748	7.67E-55	4.86E-53	Up
Unigene5462_All	3945	0.01	1.58	7.303780748	3.25E-38	1.32E-36	Up
Unigene46401_All	666	0.01	1.58	7.303780748	1.80E-06	1.14E-05	Up
Unigene77162_All	903	0.01	1.58	7.303780748	6.86E-09	5.88E-08	Up
Unigene43263_All	1222	0.01	1.58	7.303780748	6.50E-12	7.47E-11	Up
Unigene11160_All	768	0.01	1.58	7.303780748	2.23E-07	1.60E-06	Up
Unigene17993_All	1601	0.01	1.58	7.303780748	1.53E-15	2.32E-14	Up
CL18015.Contig1_All	718	0.01	1.58	7.303780748	4.47E-07	3.09E-06	Up
Unigene18742_All	1842	0.04	6.29	7.296916207	5.44E-67	4.42E-65	Up
CL19530.Contig25_All	1420	0.01	1.57	7.294620749	9.98E-14	1.33E-12	Up
CL5329.Contig4_All	1288	0.01	1.57	7.294620749	3.24E-12	3.82E-11	Up
CL1542.Contig12_All	1706	0.01	1.57	7.294620749	1.90E-16	3.06E-15	Up
CL4149.Contig2_All	1761	0.01	1.57	7.294620749	4.72E-17	7.89E-16	Up
Unigene21688_All	664	0.01	1.57	7.294620749	1.80E-06	1.14E-05	Up
CL194.Contig4_All	949	0.01	1.57	7.294620749	3.42E-09	3.03E-08	Up
Unigene10650_All	798	0.01	1.57	7.294620749	1.11E-07	8.29E-07	Up
Unigene46020_All	815	0.01	1.57	7.294620749	5.54E-08	4.28E-07	Up
Unigene43130_All	783	0.01	1.57	7.294620749	1.11E-07	8.29E-07	Up
CL11812.Contig3_All	739	0.01	1.56	7.285402219	4.47E-07	3.10E-06	Up
Unigene16123_All	1000	0.01	1.56	7.285402219	1.70E-09	1.56E-08	Up
CL11748.Contig1_All	1078	0.01	1.56	7.285402219	2.11E-10	2.13E-09	Up
Unigene4227_All	727	0.01	1.56	7.285402219	4.47E-07	3.10E-06	Up
Unigene9047_All	641	0.01	1.56	7.285402219	3.61E-06	2.20E-05	Up
CL10907.Contig3_All	470	0.01	1.56	7.285402219	0.000117122	0.00055393	Up
Unigene35944_All	787	0.01	1.56	7.285402219	1.11E-07	8.30E-07	Up
CL13162.Contig1_All	851	0.01	1.56	7.285402219	2.76E-08	2.21E-07	Up
CL797.Contig6_All	673	0.01	1.56	7.285402219	1.80E-06	1.14E-05	Up
CL8510.Contig4_All	706	0.01	1.56	7.285402219	8.96E-07	5.93E-06	Up
CL11015.Contig3_All	1163	0.01	1.56	7.285402219	5.25E-11	5.57E-10	Up
Unigene51777_All	676	0.01	1.55	7.276124405	1.80E-06	1.14E-05	Up
CL2041.Contig2_All	795	0.01	1.55	7.276124405	1.11E-07	8.30E-07	Up
Unigene91727_All	2033	0.01	1.55	7.276124405	3.61E-19	6.89E-18	Up
Unigene45779_All	860	0.01	1.55	7.276124405	2.76E-08	2.21E-07	Up
Unigene6093_All	1897	0.01	1.55	7.276124405	5.85E-18	1.04E-16	Up
CL20640.Contig5_All	1149	0.01	1.55	7.276124405	5.25E-11	5.58E-10	Up
Unigene38614_All	4696	0.01	1.55	7.276124405	2.92E-44	1.42E-42	Up
CL5446.Contig3_All	505	0.01	1.55	7.276124405	5.84E-05	0.000292234	Up
Unigene23599_All	750	0.01	1.55	7.276124405	4.47E-07	3.09E-06	Up
CL12680.Contig2_All	2269	0.01	1.55	7.276124405	1.38E-21	2.99E-20	Up
Unigene26439_All	494	0.01	1.55	7.276124405	0.000117122	0.000553283	Up
Unigene4176_All	1485	0.01	1.55	7.276124405	4.98E-14	6.78E-13	Up
Unigene57796_All	1208	0.01	1.55	7.276124405	1.30E-11	1.46E-10	Up
Unigene17514_All	1164	0.01	1.54	7.266786541	5.25E-11	5.59E-10	Up
Unigene7664_All	624	0.01	1.54	7.266786541	7.23E-06	4.22E-05	Up
CL1241.Contig3_All	739	0.01	1.54	7.266786541	4.47E-07	3.09E-06	Up
CL3354.Contig1_All	509	0.01	1.54	7.266786541	5.84E-05	0.000291963	Up
CL5552.Contig16_All	1154	0.01	1.54	7.266786541	5.25E-11	5.57E-10	Up
Unigene40223_All	641	0.01	1.54	7.266786541	3.61E-06	2.19E-05	Up
Unigene39475_All	1283	0.01	1.54	7.266786541	3.24E-12	3.82E-11	Up
Unigene38835_All	4829	0.01	1.54	7.266786541	1.80E-45	9.07E-44	Up
Unigene4511_All	637	0.01	1.54	7.266786541	3.61E-06	2.19E-05	Up
Unigene7645_All	814	0.01	1.53	7.257387843	1.11E-07	8.31E-07	Up
CL19967.Contig6_All	837	0.01	1.53	7.257387843	5.54E-08	4.29E-07	Up
CL13443.Contig1_All	1415	0.01	1.53	7.257387843	4.02E-13	5.12E-12	Up
Unigene36136_All	837	0.01	1.53	7.257387843	5.54E-08	4.28E-07	Up
Unigene1312_All	1060	0.01	1.53	7.257387843	4.24E-10	4.14E-09	Up
CL9598.Contig1_All	581	0.01	1.53	7.257387843	1.45E-05	8.04E-05	Up
Unigene13378_All	1189	0.01	1.53	7.257387843	2.62E-11	2.86E-10	Up
Unigene25139_All	801	0.01	1.53	7.257387843	2.23E-07	1.60E-06	Up
Unigene14342_All	641	0.01	1.53	7.257387843	3.61E-06	2.20E-05	Up
Unigene512_All	2048	0.03	4.59	7.257387843	2.21E-54	1.39E-52	Up
Unigene1230_All	672	0.01	1.53	7.257387843	1.80E-06	1.14E-05	Up
Unigene29391_All	1736	0.01	1.53	7.257387843	3.81E-16	6.02E-15	Up
CL15259.Contig14_All	1908	0.01	1.53	7.257387843	5.85E-18	1.04E-16	Up
CL2521.Contig5_All	1415	0.01	1.53	7.257387843	4.02E-13	5.11E-12	Up
Unigene26386_All	1054	0.01	1.53	7.257387843	8.50E-10	8.03E-09	Up
CL983.Contig3_All	613	0.01	1.52	7.247927513	7.23E-06	4.22E-05	Up
Unigene1048_All	1366	0.01	1.52	7.247927513	8.06E-13	9.99E-12	Up
Unigene54730_All	547	0.01	1.52	7.247927513	2.91E-05	0.000153194	Up
CL11057.Contig5_All	547	0.01	1.52	7.247927513	2.91E-05	0.000153183	Up
CL17298.Contig1_All	580	0.01	1.52	7.247927513	1.45E-05	8.02E-05	Up
CL15143.Contig1_All	1044	0.01	1.51	7.238404739	8.50E-10	8.05E-09	Up
Unigene46447_All	486	0.01	1.51	7.238404739	0.000117122	0.000554994	Up
CL19861.Contig5_All	2349	0.01	1.51	7.238404739	1.38E-21	2.99E-20	Up
Unigene31147_All	1143	0.01	1.51	7.238404739	1.05E-10	1.09E-09	Up
Unigene46178_All	1836	0.01	1.51	7.238404739	4.72E-17	7.89E-16	Up
CL7928.Contig5_All	2650	0.01	1.51	7.238404739	2.62E-24	6.45E-23	Up
CL17024.Contig1_All	557	0.01	1.51	7.238404739	2.91E-05	0.000153388	Up
CL12838.Contig4_All	611	0.01	1.51	7.238404739	1.45E-05	8.04E-05	Up
CL4590.Contig1_All	815	0.01	1.51	7.238404739	1.11E-07	8.29E-07	Up
CL3312.Contig2_All	1372	0.01	1.5	7.22881869	1.62E-12	1.96E-11	Up
CL20280.Contig1_All	621	0.01	1.5	7.22881869	7.23E-06	4.22E-05	Up
CL5720.Contig2_All	1738	0.01	1.5	7.22881869	3.81E-16	6.02E-15	Up
CL13485.Contig2_All	1162	0.01	1.5	7.22881869	1.05E-10	1.09E-09	Up
CL2917.Contig2_All	944	0.01	1.5	7.22881869	1.38E-08	1.14E-07	Up
CL15455.Contig1_All	577	0.01	1.49	7.21916852	2.91E-05	0.000153677	Up
Unigene43203_All	1190	0.01	1.49	7.21916852	5.25E-11	5.59E-10	Up
CL3800.Contig1_All	805	0.01	1.49	7.21916852	2.23E-07	1.61E-06	Up
Unigene35267_All	3426	0.01	1.49	7.21916852	2.92E-31	9.48E-30	Up
Unigene11797_All	1276	0.01	1.49	7.21916852	1.30E-11	1.46E-10	Up
Unigene17075_All	2827	0.01	1.49	7.21916852	8.07E-26	2.12E-24	Up
Unigene24873_All	979	0.01	1.49	7.21916852	6.86E-09	5.88E-08	Up
Unigene24909_All	641	0.01	1.49	7.21916852	7.23E-06	4.21E-05	Up
Unigene51356_All	724	0.01	1.49	7.21916852	8.96E-07	5.94E-06	Up
CL2227.Contig1_All	561	0.01	1.49	7.21916852	2.91E-05	0.000153244	Up
Unigene39942_All	524	0.01	1.49	7.21916852	5.84E-05	0.000291763	Up
CL15283.Contig1_All	2738	0.01	1.48	7.209453366	6.51E-25	1.65E-23	Up
CL2937.Contig20_All	656	0.01	1.48	7.209453366	7.23E-06	4.22E-05	Up
Unigene13946_All	3211	0.01	1.48	7.209453366	3.81E-29	1.14E-27	Up
CL13089.Contig2_All	1219	0.01	1.48	7.209453366	5.25E-11	5.58E-10	Up
Unigene42481_All	1937	0.01	1.48	7.209453366	1.17E-17	2.04E-16	Up
Unigene104131_All	550	0.01	1.48	7.209453366	5.84E-05	0.000291953	Up
Unigene46570_All	927	0.01	1.48	7.209453366	1.38E-08	1.14E-07	Up
CL10286.Contig6_All	1202	0.01	1.48	7.209453366	5.25E-11	5.57E-10	Up
Unigene66154_All	862	0.01	1.48	7.209453366	5.54E-08	4.28E-07	Up
Unigene10587_All	2455	0.01	1.48	7.209453366	3.42E-22	7.62E-21	Up
Unigene36405_All	960	0.01	1.48	7.209453366	6.86E-09	5.88E-08	Up
CL2493.Contig1_All	2407	0.02	2.95	7.204571144	4.73E-43	2.22E-41	Up
CL1519.Contig1_All	803	0.01	1.47	7.199672345	2.23E-07	1.61E-06	Up
Unigene14375_All	922	0.01	1.47	7.199672345	2.76E-08	2.21E-07	Up
CL471.Contig4_All	2751	0.01	1.47	7.199672345	1.31E-24	3.26E-23	Up
Unigene53469_All	836	0.01	1.47	7.199672345	2.23E-07	1.60E-06	Up
Unigene66504_All	701	0.01	1.47	7.199672345	1.80E-06	1.14E-05	Up
CL19912.Contig11_All	1329	0.01	1.47	7.199672345	6.50E-12	7.47E-11	Up
Unigene22638_All	698	0.01	1.47	7.199672345	1.80E-06	1.14E-05	Up
Unigene9521_All	753	0.01	1.47	7.199672345	8.96E-07	5.94E-06	Up
Unigene53449_All	565	0.01	1.47	7.199672345	2.91E-05	0.000153249	Up
CL6081.Contig2_All	1208	0.01	1.47	7.199672345	5.25E-11	5.57E-10	Up
Unigene23238_All	1776	0.01	1.47	7.199672345	3.81E-16	6.02E-15	Up
CL19967.Contig30_All	1460	0.01	1.47	7.199672345	4.02E-13	5.11E-12	Up
CL19530.Contig11_All	2406	0.01	1.47	7.199672345	1.38E-21	2.99E-20	Up
CL19280.Contig3_All	603	0.01	1.46	7.189824559	1.45E-05	8.04E-05	Up
CL20312.Contig1_All	723	0.01	1.46	7.189824559	1.80E-06	1.14E-05	Up
CL4126.Contig1_All	1177	0.01	1.46	7.189824559	1.05E-10	1.09E-09	Up
CL1488.Contig1_All	1215	0.01	1.46	7.189824559	5.25E-11	5.58E-10	Up
CL10713.Contig3_All	605	0.01	1.46	7.189824559	1.45E-05	8.04E-05	Up
Unigene41309_All	939	0.01	1.46	7.189824559	2.76E-08	2.21E-07	Up
CL2259.Contig6_All	1360	0.01	1.46	7.189824559	3.24E-12	3.82E-11	Up
CL20402.Contig30_All	1296	0.01	1.46	7.189824559	1.30E-11	1.46E-10	Up
CL18713.Contig3_All	518	0.01	1.46	7.189824559	0.000117122	0.000552925	Up
Unigene44985_All	977	0.01	1.46	7.189824559	6.86E-09	5.88E-08	Up
Unigene12393_All	1266	0.04	5.82	7.184875343	8.55E-42	3.86E-40	Up
CL16670.Contig2_All	1314	0.01	1.45	7.17990909	1.30E-11	1.46E-10	Up
Unigene13607_All	2742	0.01	1.45	7.17990909	2.62E-24	6.45E-23	Up
Unigene17826_All	2136	0.01	1.45	7.17990909	3.61E-19	6.88E-18	Up
Unigene32536_All	978	0.01	1.45	7.17990909	6.86E-09	5.88E-08	Up
CL2753.Contig18_All	2580	0.01	1.45	7.17990909	8.51E-23	1.95E-21	Up
Unigene16936_All	1644	0.01	1.45	7.17990909	1.24E-14	1.76E-13	Up
CL4894.Contig2_All	1507	0.01	1.45	7.17990909	2.00E-13	2.61E-12	Up
Unigene17440_All	2138	0.01	1.45	7.17990909	3.61E-19	6.88E-18	Up
Unigene43981_All	743	0.01	1.45	7.17990909	8.96E-07	5.94E-06	Up
Unigene43299_All	706	0.01	1.45	7.17990909	1.80E-06	1.14E-05	Up
CL20606.Contig5_All	2168	0.01	1.45	7.17990909	3.61E-19	6.88E-18	Up
Unigene53240_All	913	0.01	1.45	7.17990909	2.76E-08	2.21E-07	Up
CL19692.Contig3_All	2229	0.01	1.44	7.169925001	8.97E-20	1.77E-18	Up
CL4060.Contig2_All	2355	0.01	1.44	7.169925001	1.11E-20	2.30E-19	Up
Unigene21452_All	919	0.01	1.44	7.169925001	2.76E-08	2.21E-07	Up
CL3247.Contig2_All	816	0.01	1.44	7.169925001	2.23E-07	1.60E-06	Up
Unigene4689_All	1418	0.01	1.44	7.169925001	1.62E-12	1.96E-11	Up
Unigene27907_All	1786	0.01	1.44	7.169925001	7.64E-16	1.18E-14	Up
CL17117.Contig1_All	1180	0.01	1.44	7.169925001	2.11E-10	2.12E-09	Up
Unigene22881_All	1204	0.01	1.44	7.169925001	1.05E-10	1.09E-09	Up
Unigene53356_All	747	0.01	1.44	7.169925001	8.96E-07	5.93E-06	Up
Unigene10202_All	573	0.01	1.44	7.169925001	2.91E-05	0.000153072	Up
Unigene36162_All	561	0.1	14.39	7.168922782	5.42E-43	2.54E-41	Up
CL19950.Contig6_All	556	0.19	27.18	7.160402227	4.06E-81	4.19E-79	Up
Unigene21081_All	807	0.01	1.43	7.159871337	4.47E-07	3.10E-06	Up
CL5574.Contig5_All	3551	0.01	1.43	7.159871337	5.85E-31	1.89E-29	Up
Unigene21577_All	1001	0.01	1.43	7.159871337	6.86E-09	5.88E-08	Up
CL282.Contig5_All	2340	0.01	1.43	7.159871337	2.23E-20	4.54E-19	Up
Unigene8937_All	846	0.01	1.43	7.159871337	2.23E-07	1.60E-06	Up
CL10961.Contig1_All	786	0.01	1.43	7.159871337	4.47E-07	3.09E-06	Up
Unigene25991_All	1075	0.01	1.43	7.159871337	1.70E-09	1.56E-08	Up
CL17637.Contig3_All	734	0.01	1.42	7.14974712	1.80E-06	1.14E-05	Up
Unigene12891_All	964	0.01	1.42	7.14974712	1.38E-08	1.14E-07	Up
CL11743.Contig2_All	1261	0.01	1.42	7.14974712	5.25E-11	5.58E-10	Up
CL420.Contig1_All	943	0.01	1.42	7.14974712	2.76E-08	2.21E-07	Up
Unigene56840_All	720	0.01	1.42	7.14974712	1.80E-06	1.14E-05	Up
Unigene26844_All	790	0.01	1.42	7.14974712	4.47E-07	3.09E-06	Up
CL14399.Contig2_All	951	0.01	1.42	7.14974712	2.76E-08	2.21E-07	Up
Unigene52540_All	691	0.01	1.42	7.14974712	3.61E-06	2.19E-05	Up
Unigene1556_All	546	0.01	1.42	7.14974712	5.84E-05	0.000291623	Up
Unigene55632_All	661	0.01	1.41	7.139551352	7.23E-06	4.22E-05	Up
Unigene50040_All	727	0.01	1.41	7.139551352	1.80E-06	1.14E-05	Up
Unigene48443_All	550	0.01	1.41	7.139551352	5.84E-05	0.000292556	Up
CL1509.Contig3_All	762	0.01	1.41	7.139551352	8.96E-07	5.94E-06	Up
Unigene24504_All	563	0.01	1.41	7.139551352	5.84E-05	0.000292224	Up
Unigene24658_All	864	0.01	1.41	7.139551352	1.11E-07	8.29E-07	Up
CL3065.Contig1_All	540	0.01	1.41	7.139551352	0.000117122	0.000552692	Up
CL13591.Contig1_All	657	0.01	1.41	7.139551352	7.23E-06	4.21E-05	Up
CL3279.Contig5_All	1232	0.01	1.41	7.139551352	1.05E-10	1.09E-09	Up
CL19947.Contig2_All	921	0.06	8.44	7.136136688	2.72E-43	1.29E-41	Up
Unigene48808_All	1284	0.01	1.4	7.129283017	5.25E-11	5.59E-10	Up
CL13110.Contig14_All	4306	0.01	1.4	7.129283017	1.06E-36	4.10E-35	Up
Unigene29691_All	659	0.01	1.4	7.129283017	7.23E-06	4.22E-05	Up
Unigene2116_All	555	0.01	1.4	7.129283017	5.84E-05	0.000292294	Up
Unigene43314_All	589	0.01	1.4	7.129283017	2.91E-05	0.000153416	Up
Unigene46626_All	588	0.01	1.4	7.129283017	2.91E-05	0.000153321	Up
Unigene49919_All	1796	0.01	1.4	7.129283017	1.53E-15	2.32E-14	Up
Unigene31117_All	2205	0.01	1.4	7.129283017	7.24E-19	1.36E-17	Up
CL19841.Contig1_All	769	0.01	1.4	7.129283017	8.96E-07	5.94E-06	Up
Unigene52521_All	767	0.01	1.4	7.129283017	8.96E-07	5.93E-06	Up
Unigene30333_All	854	0.01	1.4	7.129283017	2.23E-07	1.60E-06	Up
Unigene14097_All	871	0.01	1.4	7.129283017	1.11E-07	8.29E-07	Up
Unigene50971_All	520	0.01	1.4	7.129283017	0.000117122	0.000552799	Up
Unigene46691_All	702	0.01	1.39	7.118941073	3.61E-06	2.20E-05	Up
Unigene53068_All	2096	0.01	1.39	7.118941073	5.85E-18	1.04E-16	Up
Unigene44048_All	592	0.01	1.39	7.118941073	2.91E-05	0.00015361	Up
Unigene36376_All	1355	0.01	1.39	7.118941073	1.30E-11	1.46E-10	Up
Unigene30900_All	666	0.01	1.39	7.118941073	7.23E-06	4.22E-05	Up
Unigene26737_All	2116	0.01	1.39	7.118941073	5.85E-18	1.04E-16	Up
CL3860.Contig3_All	627	0.01	1.39	7.118941073	1.45E-05	8.03E-05	Up
Unigene28339_All	727	0.01	1.39	7.118941073	3.61E-06	2.19E-05	Up
Unigene54218_All	1009	0.01	1.39	7.118941073	1.38E-08	1.14E-07	Up
Unigene24260_All	707	0.01	1.39	7.118941073	3.61E-06	2.19E-05	Up
Unigene47323_All	522	0.01	1.39	7.118941073	0.000117122	0.000552781	Up
CL14939.Contig2_All	1547	0.01	1.39	7.118941073	4.02E-13	5.11E-12	Up
CL2240.Contig2_All	776	0.07	9.67	7.110017157	3.39E-41	1.50E-39	Up
CL1408.Contig26_All	2972	0.01	1.38	7.108524457	3.25E-25	8.32E-24	Up
CL4756.Contig2_All	851	0.01	1.38	7.108524457	2.23E-07	1.61E-06	Up
CL4711.Contig5_All	553	0.01	1.38	7.108524457	0.000117122	0.000554885	Up
Unigene7344_All	1246	0.01	1.38	7.108524457	1.05E-10	1.09E-09	Up
Unigene5229_All	774	0.01	1.38	7.108524457	8.96E-07	5.94E-06	Up
Unigene43200_All	669	0.01	1.38	7.108524457	7.23E-06	4.21E-05	Up
CL720.Contig1_All	845	0.01	1.38	7.108524457	4.47E-07	3.09E-06	Up
Unigene1558_All	885	0.01	1.38	7.108524457	1.11E-07	8.29E-07	Up
Unigene8454_All	705	0.01	1.38	7.108524457	3.61E-06	2.19E-05	Up
Unigene27617_All	2645	0.01	1.37	7.098032083	3.42E-22	7.63E-21	Up
Unigene24016_All	2069	0.01	1.37	7.098032083	2.35E-17	4.01E-16	Up
Unigene49589_All	1035	0.01	1.37	7.098032083	6.86E-09	5.88E-08	Up
Unigene36150_All	1324	0.01	1.37	7.098032083	2.62E-11	2.86E-10	Up
CL1408.Contig45_All	2680	0.01	1.37	7.098032083	1.71E-22	3.87E-21	Up
Unigene24609_All	1480	0.01	1.37	7.098032083	1.62E-12	1.95E-11	Up
Unigene27650_All	1909	0.01	1.37	7.098032083	3.81E-16	6.02E-15	Up
CL11399.Contig1_All	1145	0.04	5.48	7.098032083	3.25E-35	1.20E-33	Up
Unigene20343_All	1669	0.02	2.73	7.092757141	2.48E-27	6.92E-26	Up
Unigene56809_All	1404	0.01	1.36	7.087462841	6.50E-12	7.48E-11	Up
Unigene16575_All	1031	0.01	1.36	7.087462841	1.38E-08	1.14E-07	Up
Unigene39525_All	643	0.01	1.36	7.087462841	1.45E-05	8.05E-05	Up
CL6889.Contig2_All	1233	0.01	1.36	7.087462841	2.11E-10	2.13E-09	Up
Unigene22370_All	2192	0.01	1.36	7.087462841	2.91E-18	5.25E-17	Up
CL7297.Contig2_All	1078	0.01	1.36	7.087462841	3.42E-09	3.03E-08	Up
CL18707.Contig1_All	2475	0.01	1.36	7.087462841	1.11E-20	2.30E-19	Up
Unigene43914_All	679	0.01	1.36	7.087462841	7.23E-06	4.21E-05	Up
Unigene40482_All	568	0.01	1.36	7.087462841	5.84E-05	0.000291753	Up
CL11345.Contig2_All	567	0.01	1.36	7.087462841	5.84E-05	0.000291733	Up
CL1408.Contig6_All	1096	0.01	1.36	7.087462841	3.42E-09	3.03E-08	Up
Unigene23203_All	586	0.01	1.36	7.087462841	5.84E-05	0.000291723	Up
Unigene50499_All	825	0.01	1.36	7.087462841	4.47E-07	3.09E-06	Up
Unigene32084_All	642	0.01	1.36	7.087462841	1.45E-05	8.02E-05	Up
CL11.Contig1_All	1297	0.01	1.36	7.087462841	1.05E-10	1.09E-09	Up
CL17303.Contig1_All	868	0.01	1.35	7.076815597	2.23E-07	1.61E-06	Up
Unigene32879_All	682	0.01	1.35	7.076815597	7.23E-06	4.22E-05	Up
Unigene12970_All	608	0.01	1.35	7.076815597	2.91E-05	0.000153543	Up
CL15369.Contig3_All	1633	0.01	1.35	7.076815597	9.98E-14	1.33E-12	Up
Unigene26701_All	690	0.01	1.35	7.076815597	7.23E-06	4.21E-05	Up
CL17214.Contig1_All	572	0.01	1.35	7.076815597	5.84E-05	0.000292013	Up
CL5223.Contig3_All	648	0.01	1.35	7.076815597	1.45E-05	8.03E-05	Up
CL19967.Contig11_All	2154	0.01	1.35	7.076815597	5.85E-18	1.04E-16	Up
Unigene5804_All	1032	0.01	1.35	7.076815597	1.38E-08	1.14E-07	Up
Unigene56958_All	540	0.01	1.34	7.06608919	0.000117122	0.000555012	Up
CL4508.Contig2_All	975	0.01	1.34	7.06608919	5.54E-08	4.29E-07	Up
CL1402.Contig3_All	649	0.01	1.34	7.06608919	1.45E-05	8.04E-05	Up
Unigene40108_All	911	0.01	1.34	7.06608919	1.11E-07	8.30E-07	Up
CL4028.Contig2_All	577	0.01	1.34	7.06608919	5.84E-05	0.000291833	Up
CL19530.Contig4_All	5530	0.01	1.34	7.06608919	1.80E-45	9.08E-44	Up
Unigene4070_All	725	0.01	1.34	7.06608919	3.61E-06	2.19E-05	Up
Unigene4927_All	1540	0.01	1.34	7.06608919	8.06E-13	9.99E-12	Up
CL3491.Contig3_All	2126	0.01	1.34	7.06608919	2.35E-17	4.01E-16	Up
CL9997.Contig10_All	805	0.01	1.33	7.055282436	8.96E-07	5.95E-06	Up
Unigene15711_All	763	0.01	1.33	7.055282436	3.61E-06	2.20E-05	Up
Unigene10018_All	806	0.01	1.33	7.055282436	8.96E-07	5.94E-06	Up
Unigene43417_All	803	0.01	1.33	7.055282436	8.96E-07	5.94E-06	Up
Unigene3797_All	1528	0.01	1.33	7.055282436	1.62E-12	1.96E-11	Up
CL20493.Contig4_All	3061	0.01	1.33	7.055282436	6.51E-25	1.65E-23	Up
Unigene9993_All	801	0.01	1.33	7.055282436	1.80E-06	1.14E-05	Up
Unigene35269_All	729	0.01	1.33	7.055282436	3.61E-06	2.19E-05	Up
Unigene53837_All	1145	0.01	1.32	7.044394119	1.70E-09	1.56E-08	Up
Unigene46183_All	998	0.01	1.32	7.044394119	2.76E-08	2.21E-07	Up
CL16914.Contig1_All	774	0.01	1.32	7.044394119	1.80E-06	1.14E-05	Up
Unigene47324_All	548	0.01	1.32	7.044394119	0.000117122	0.000553858	Up
Unigene21203_All	2297	0.01	1.32	7.044394119	1.45E-18	2.67E-17	Up
Unigene32218_All	838	0.01	1.32	7.044394119	8.96E-07	5.93E-06	Up
Unigene10076_All	2694	0.01	1.31	7.033423002	1.38E-21	2.99E-20	Up
CL2818.Contig4_All	1748	0.03	3.93	7.033423002	2.12E-39	8.89E-38	Up
Unigene57138_All	741	0.01	1.31	7.033423002	3.61E-06	2.20E-05	Up
CL20290.Contig4_All	733	0.01	1.31	7.033423002	7.23E-06	4.22E-05	Up
Unigene4161_All	1372	0.01	1.31	7.033423002	5.25E-11	5.58E-10	Up
Unigene26329_All	649	0.01	1.31	7.033423002	2.91E-05	0.000153482	Up
Unigene15099_All	655	0.01	1.31	7.033423002	2.91E-05	0.000153405	Up
Unigene14127_All	1217	0.01	1.31	7.033423002	8.50E-10	8.04E-09	Up
CL7271.Contig4_All	737	0.01	1.31	7.033423002	3.61E-06	2.20E-05	Up
Unigene9281_All	2774	0.01	1.31	7.033423002	3.42E-22	7.62E-21	Up
CL3476.Contig1_All	665	0.01	1.31	7.033423002	1.45E-05	8.04E-05	Up
Unigene22967_All	775	0.01	1.31	7.033423002	3.61E-06	2.19E-05	Up
CL20025.Contig16_All	1026	0.01	1.31	7.033423002	2.76E-08	2.21E-07	Up
Unigene13609_All	782	0.01	1.3	7.022367813	1.80E-06	1.14E-05	Up
Unigene40287_All	1019	0.01	1.3	7.022367813	2.76E-08	2.21E-07	Up
CL4121.Contig1_All	898	0.01	1.3	7.022367813	2.23E-07	1.60E-06	Up
CL11323.Contig2_All	555	0.01	1.3	7.022367813	0.000117122	0.000553122	Up
Unigene22412_All	1146	0.01	1.3	7.022367813	3.42E-09	3.03E-08	Up
Unigene31604_All	1014	0.01	1.3	7.022367813	2.76E-08	2.21E-07	Up
Unigene76861_All	552	0.01	1.3	7.022367813	0.000117122	0.00055271	Up
CL8510.Contig3_All	1034	0.01	1.3	7.022367813	2.76E-08	2.21E-07	Up
Unigene4158_All	906	0.01	1.29	7.011227255	2.23E-07	1.61E-06	Up
CL3177.Contig1_All	986	0.01	1.29	7.011227255	5.54E-08	4.29E-07	Up
Unigene53780_All	594	0.01	1.29	7.011227255	0.000117122	0.000553912	Up
CL984.Contig44_All	6375	0.01	1.29	7.011227255	2.63E-50	1.50E-48	Up
Unigene3524_All	1278	0.01	1.29	7.011227255	4.24E-10	4.14E-09	Up
Unigene19851_All	709	0.01	1.29	7.011227255	7.23E-06	4.21E-05	Up
CL3281.Contig2_All	810	0.01	1.28	7	1.80E-06	1.14E-05	Up
Unigene50917_All	738	0.01	1.28	7	7.23E-06	4.22E-05	Up
Unigene40258_All	562	0.01	1.28	7	0.000117122	0.000554471	Up
Unigene15941_All	658	0.01	1.28	7	2.91E-05	0.000153282	Up
CL5817.Contig1_All	1324	0.01	1.28	7	2.11E-10	2.12E-09	Up
CL5292.Contig3_All	2070	0.01	1.28	7	1.90E-16	3.06E-15	Up
CL20290.Contig2_All	760	0.01	1.28	7	3.61E-06	2.19E-05	Up
Unigene10077_All	861	0.01	1.28	7	8.96E-07	5.93E-06	Up
Unigene53505_All	600	0.01	1.28	7	5.84E-05	0.000291563	Up
CL4292.Contig6_All	1216	0.01	1.27	6.988684687	1.70E-09	1.56E-08	Up
Unigene43553_All	597	0.01	1.27	6.988684687	0.000117122	0.000553517	Up
CL3412.Contig6_All	812	0.01	1.27	6.988684687	1.80E-06	1.14E-05	Up
CL20247.Contig9_All	918	0.01	1.27	6.988684687	4.47E-07	3.09E-06	Up
CL7340.Contig5_All	839	0.01	1.27	6.988684687	8.96E-07	5.93E-06	Up
CL8061.Contig1_All	567	0.01	1.27	6.988684687	0.000117122	0.000552817	Up
CL16784.Contig2_All	566	0.01	1.27	6.988684687	0.000117122	0.000552638	Up
Unigene25989_All	776	0.01	1.27	6.988684687	3.61E-06	2.19E-05	Up
CL12179.Contig4_All	1005	0.1	12.61	6.978424465	2.07E-69	1.75E-67	Up
CL20533.Contig13_All	726	0.01	1.26	6.977279923	7.23E-06	4.22E-05	Up
CL19282.Contig3_All	615	0.01	1.26	6.977279923	5.84E-05	0.000292596	Up
Unigene1698_All	725	0.01	1.26	6.977279923	7.23E-06	4.22E-05	Up
CL15694.Contig2_All	648	0.01	1.26	6.977279923	2.91E-05	0.000153505	Up
Unigene12845_All	2380	0.01	1.26	6.977279923	1.45E-18	2.67E-17	Up
CL11221.Contig2_All	1270	0.01	1.26	6.977279923	8.50E-10	8.04E-09	Up
CL19363.Contig4_All	1471	0.01	1.26	6.977279923	2.62E-11	2.86E-10	Up
Unigene53213_All	2700	0.01	1.26	6.977279923	5.54E-21	1.17E-19	Up
Unigene57967_All	808	0.01	1.26	6.977279923	1.80E-06	1.14E-05	Up
Unigene50208_All	706	0.01	1.26	6.977279923	1.45E-05	8.03E-05	Up
Unigene36072_All	1045	0.01	1.26	6.977279923	2.76E-08	2.21E-07	Up
Unigene1307_All	1441	0.01	1.26	6.977279923	2.62E-11	2.86E-10	Up
Unigene55780_All	665	0.01	1.26	6.977279923	2.91E-05	0.000153161	Up
Unigene65319_All	608	0.01	1.26	6.977279923	5.84E-05	0.000291703	Up
CL950.Contig9_All	688	0.01	1.26	6.977279923	2.91E-05	0.000153056	Up
CL1355.Contig13_All	1569	0.01	1.25	6.965784285	3.24E-12	3.82E-11	Up
Unigene33609_All	692	0.01	1.25	6.965784285	1.45E-05	8.05E-05	Up
CL20493.Contig16_All	1389	0.01	1.25	6.965784285	1.05E-10	1.09E-09	Up
CL4098.Contig8_All	1420	0.01	1.25	6.965784285	5.25E-11	5.58E-10	Up
CL20290.Contig3_All	750	0.01	1.25	6.965784285	7.23E-06	4.21E-05	Up
CL17213.Contig1_All	586	0.01	1.25	6.965784285	0.000117122	0.000553625	Up
Unigene37235_All	651	0.01	1.25	6.965784285	2.91E-05	0.00015326	Up
CL19591.Contig1_All	1144	0.01	1.25	6.965784285	6.86E-09	5.88E-08	Up
Unigene10870_All	734	0.01	1.25	6.965784285	7.23E-06	4.21E-05	Up
CL14596.Contig2_All	3071	0.01	1.25	6.965784285	2.11E-23	4.99E-22	Up
Unigene47320_All	891	0.01	1.25	6.965784285	4.47E-07	3.09E-06	Up
CL17.Contig5_All	574	0.01	1.25	6.965784285	0.000117122	0.000552656	Up
Unigene56789_All	614	0.01	1.25	6.965784285	5.84E-05	0.000291543	Up
CL12774.Contig1_All	1610	0.01	1.24	6.95419631	1.62E-12	1.96E-11	Up
CL16136.Contig10_All	902	0.01	1.24	6.95419631	4.47E-07	3.09E-06	Up
CL1361.Contig4_All	2029	0.01	1.24	6.95419631	1.53E-15	2.32E-14	Up
CL1137.Contig20_All	1257	0.01	1.24	6.95419631	1.70E-09	1.56E-08	Up
CL18036.Contig2_All	1019	0.01	1.24	6.95419631	5.54E-08	4.28E-07	Up
CL5552.Contig1_All	2786	0.01	1.24	6.95419631	2.76E-21	5.90E-20	Up
CL5558.Contig7_All	698	0.01	1.24	6.95419631	1.45E-05	8.03E-05	Up
Unigene13337_All	2567	0.01	1.24	6.95419631	8.97E-20	1.77E-18	Up
Unigene10738_All	1808	0.01	1.24	6.95419631	9.98E-14	1.33E-12	Up
Unigene18624_All	1384	0.01	1.23	6.942514505	2.11E-10	2.13E-09	Up
CL19861.Contig3_All	2484	0.01	1.23	6.942514505	7.24E-19	1.36E-17	Up
CL13420.Contig1_All	1584	0.01	1.23	6.942514505	3.24E-12	3.82E-11	Up
CL7271.Contig1_All	743	0.01	1.23	6.942514505	7.23E-06	4.22E-05	Up
Unigene46818_All	622	0.01	1.23	6.942514505	5.84E-05	0.000292204	Up
Unigene4719_All	2406	0.01	1.23	6.942514505	2.91E-18	5.25E-17	Up
CL54.Contig18_All	3014	0.01	1.23	6.942514505	8.51E-23	1.95E-21	Up
Unigene4019_All	1124	0.01	1.22	6.930737338	1.38E-08	1.14E-07	Up
CL10838.Contig4_All	838	0.01	1.22	6.930737338	1.80E-06	1.14E-05	Up
Unigene12936_All	1198	0.01	1.22	6.930737338	3.42E-09	3.04E-08	Up
CL2577.Contig34_All	2005	0.01	1.22	6.930737338	6.17E-15	8.96E-14	Up
CL18698.Contig1_All	1277	0.01	1.22	6.930737338	8.50E-10	8.04E-09	Up
CL179.Contig20_All	634	0.01	1.22	6.930737338	5.84E-05	0.000291773	Up
CL7381.Contig2_All	1189	0.01	1.22	6.930737338	6.86E-09	5.88E-08	Up
CL1722.Contig5_All	812	0.01	1.22	6.930737338	3.61E-06	2.19E-05	Up
Unigene104054_All	1276	0.01	1.22	6.930737338	8.50E-10	8.03E-09	Up
CL4412.Contig1_All	1863	0.01	1.21	6.918863237	4.98E-14	6.78E-13	Up
CL20664.Contig10_All	1107	0.01	1.21	6.918863237	2.76E-08	2.21E-07	Up
Unigene48_All	614	0.01	1.21	6.918863237	0.000117122	0.000554759	Up
Unigene39310_All	1692	0.01	1.21	6.918863237	8.06E-13	1.00E-11	Up
CL3978.Contig7_All	1058	0.01	1.21	6.918863237	5.54E-08	4.28E-07	Up
Unigene5117_All	1751	0.01	1.21	6.918863237	4.02E-13	5.12E-12	Up
CL20729.Contig21_All	3520	0.01	1.21	6.918863237	4.02E-26	1.07E-24	Up
CL15640.Contig4_All	2046	0.01	1.21	6.918863237	3.07E-15	4.56E-14	Up
CL3021.Contig2_All	1270	0.04	4.82	6.912889336	1.28E-34	4.66E-33	Up
Unigene15947_All	2680	0.01	1.2	6.906890596	8.97E-20	1.77E-18	Up
Unigene10078_All	1053	0.01	1.2	6.906890596	5.54E-08	4.29E-07	Up
CL5430.Contig7_All	623	0.01	1.2	6.906890596	0.000117122	0.000554741	Up
Unigene46515_All	799	0.01	1.2	6.906890596	3.61E-06	2.20E-05	Up
Unigene43026_All	886	0.01	1.2	6.906890596	8.96E-07	5.94E-06	Up
CL2253.Contig1_All	1129	0.01	1.2	6.906890596	1.38E-08	1.14E-07	Up
Unigene22338_All	605	0.01	1.2	6.906890596	0.000117122	0.000554398	Up
Unigene50477_All	922	0.01	1.2	6.906890596	4.47E-07	3.09E-06	Up
Unigene52271_All	637	0.01	1.2	6.906890596	5.84E-05	0.000291873	Up
Unigene35305_All	798	0.01	1.2	6.906890596	7.23E-06	4.21E-05	Up
Unigene32724_All	596	0.01	1.2	6.906890596	0.000117122	0.000552979	Up
CL6439.Contig1_All	1230	0.01	1.2	6.906890596	3.42E-09	3.03E-08	Up
CL18707.Contig3_All	2009	0.01	1.2	6.906890596	6.17E-15	8.95E-14	Up
CL6584.Contig1_All	677	0.01	1.2	6.906890596	5.84E-05	0.000291643	Up
CL12542.Contig3_All	2688	0.01	1.2	6.906890596	8.97E-20	1.77E-18	Up
CL20355.Contig2_All	761	0.01	1.2	6.906890596	7.23E-06	4.21E-05	Up
CL2182.Contig20_All	702	0.01	1.19	6.894817763	2.91E-05	0.000153666	Up
CL12192.Contig4_All	1161	0.01	1.19	6.894817763	1.38E-08	1.14E-07	Up
Unigene50264_All	643	0.01	1.19	6.894817763	5.84E-05	0.000292395	Up
CL15283.Contig9_All	3280	0.01	1.19	6.894817763	5.25E-24	1.28E-22	Up
Unigene52395_All	607	0.01	1.19	6.894817763	0.000117122	0.000553894	Up
Unigene36180_All	681	0.01	1.19	6.894817763	2.91E-05	0.000153343	Up
CL8557.Contig1_All	613	0.01	1.19	6.894817763	0.000117122	0.000553751	Up
CL19850.Contig1_All	922	0.01	1.19	6.894817763	8.96E-07	5.94E-06	Up
Unigene21912_All	2045	0.01	1.19	6.894817763	6.17E-15	8.95E-14	Up
CL18553.Contig1_All	1211	0.01	1.19	6.894817763	6.86E-09	5.88E-08	Up
CL4385.Contig3_All	682	0.01	1.19	6.894817763	5.84E-05	0.000291653	Up
CL15231.Contig2_All	725	0.01	1.19	6.894817763	1.45E-05	8.02E-05	Up
Unigene41870_All	963	0.05	5.91	6.885086225	1.24E-31	4.10E-30	Up
Unigene46653_All	689	0.01	1.18	6.882643049	2.91E-05	0.000153649	Up
CL400.Contig6_All	2320	0.01	1.18	6.882643049	9.46E-17	1.56E-15	Up
CL890.Contig7_All	1101	0.01	1.18	6.882643049	5.54E-08	4.29E-07	Up
CL13909.Contig35_All	1701	0.01	1.18	6.882643049	1.62E-12	1.96E-11	Up
Unigene24329_All	814	0.01	1.18	6.882643049	3.61E-06	2.20E-05	Up
CL5535.Contig3_All	940	0.01	1.18	6.882643049	4.47E-07	3.09E-06	Up
CL452.Contig1_All	1119	0.01	1.18	6.882643049	2.76E-08	2.21E-07	Up
Unigene26852_All	2049	0.01	1.18	6.882643049	6.17E-15	8.96E-14	Up
Unigene50034_All	1064	0.01	1.18	6.882643049	5.54E-08	4.28E-07	Up
Unigene16739_All	1232	0.01	1.18	6.882643049	3.42E-09	3.03E-08	Up
Unigene32619_All	1106	0.01	1.18	6.882643049	2.76E-08	2.21E-07	Up
Unigene5878_All	963	0.01	1.18	6.882643049	4.47E-07	3.09E-06	Up
CL3706.Contig12_All	1523	0.01	1.18	6.882643049	5.25E-11	5.57E-10	Up
Unigene10274_All	2584	0.01	1.18	6.882643049	7.24E-19	1.36E-17	Up
Unigene46137_All	1701	0.01	1.18	6.882643049	1.62E-12	1.95E-11	Up
CL399.Contig4_All	1603	0.01	1.18	6.882643049	1.30E-11	1.46E-10	Up
Unigene46523_All	610	0.01	1.17	6.87036472	0.000117122	0.000555174	Up
CL20456.Contig2_All	707	0.01	1.17	6.87036472	2.91E-05	0.000153549	Up
CL3490.Contig2_All	950	0.01	1.17	6.87036472	4.47E-07	3.10E-06	Up
Unigene32220_All	839	0.01	1.17	6.87036472	3.61E-06	2.20E-05	Up
CL19008.Contig9_All	2963	0.01	1.17	6.87036472	2.76E-21	5.90E-20	Up
Unigene49940_All	649	0.01	1.17	6.87036472	5.84E-05	0.000291903	Up
Unigene24944_All	2318	0.01	1.17	6.87036472	9.46E-17	1.56E-15	Up
Unigene24176_All	1833	0.01	1.17	6.87036472	4.02E-13	5.11E-12	Up
Unigene8819_All	3540	0.02	2.33	6.864186145	2.20E-48	1.19E-46	Up
Unigene55634_All	871	0.01	1.16	6.857980995	1.80E-06	1.14E-05	Up
CL1994.Contig4_All	738	0.01	1.16	6.857980995	2.91E-05	0.000153594	Up
Unigene65227_All	614	0.01	1.16	6.857980995	0.000117122	0.000554903	Up
CL8510.Contig1_All	796	0.01	1.16	6.857980995	7.23E-06	4.22E-05	Up
Unigene23479_All	1040	0.01	1.16	6.857980995	2.23E-07	1.60E-06	Up
CL18734.Contig1_All	858	0.01	1.16	6.857980995	3.61E-06	2.20E-05	Up
CL3210.Contig1_All	1131	0.01	1.16	6.857980995	2.76E-08	2.21E-07	Up
Unigene49944_All	967	0.01	1.16	6.857980995	4.47E-07	3.09E-06	Up
CL187.Contig4_All	751	0.01	1.16	6.857980995	1.45E-05	8.03E-05	Up
CL4236.Contig8_All	643	0.01	1.16	6.857980995	0.000117122	0.000553104	Up
CL413.Contig6_All	2534	0.01	1.16	6.857980995	2.91E-18	5.25E-17	Up
Unigene22522_All	656	0.01	1.16	6.857980995	5.84E-05	0.000291583	Up
Unigene21969_All	746	0.01	1.15	6.845490051	1.45E-05	8.05E-05	Up
Unigene12102_All	887	0.01	1.15	6.845490051	1.80E-06	1.14E-05	Up
Unigene22344_All	727	0.01	1.15	6.845490051	2.91E-05	0.000153477	Up
CL20033.Contig6_All	2499	0.01	1.15	6.845490051	1.17E-17	2.04E-16	Up
CL758.Contig1_All	687	0.01	1.15	6.845490051	5.84E-05	0.000292174	Up
CL4994.Contig2_All	745	0.01	1.15	6.845490051	2.91E-05	0.000153299	Up
CL18334.Contig2_All	1263	0.01	1.15	6.845490051	6.86E-09	5.88E-08	Up
CL19637.Contig3_All	1048	0.01	1.15	6.845490051	1.11E-07	8.29E-07	Up
CL7430.Contig1_All	752	0.01	1.15	6.845490051	1.45E-05	8.03E-05	Up
Unigene46821_All	618	0.01	1.15	6.845490051	0.000117122	0.000552728	Up
CL13685.Contig3_All	1093	0.01	1.15	6.845490051	5.54E-08	4.28E-07	Up
CL712.Contig1_All	875	0.02	2.29	6.839203788	6.50E-12	7.48E-11	Up
CL4075.Contig2_All	717	0.01	1.14	6.832890014	2.91E-05	0.00015366	Up
CL17697.Contig1_All	919	0.01	1.14	6.832890014	1.80E-06	1.14E-05	Up
Unigene46227_All	841	0.01	1.14	6.832890014	3.61E-06	2.20E-05	Up
Unigene56878_All	1296	0.01	1.14	6.832890014	3.42E-09	3.04E-08	Up
CL2064.Contig1_All	684	0.01	1.14	6.832890014	5.84E-05	0.000292425	Up
Unigene23490_All	1785	0.01	1.14	6.832890014	1.62E-12	1.96E-11	Up
CL13203.Contig3_All	1329	0.01	1.14	6.832890014	1.70E-09	1.56E-08	Up
Unigene19958_All	743	0.01	1.14	6.832890014	2.91E-05	0.000153438	Up
Unigene50144_All	841	0.01	1.14	6.832890014	3.61E-06	2.20E-05	Up
CL20740.Contig3_All	1375	0.01	1.14	6.832890014	8.50E-10	8.04E-09	Up
CL5574.Contig2_All	1313	0.01	1.14	6.832890014	1.70E-09	1.56E-08	Up
Unigene14527_All	665	0.01	1.14	6.832890014	5.84E-05	0.000292033	Up
Unigene33495_All	624	0.01	1.14	6.832890014	0.000117122	0.000553409	Up
Unigene40315_All	621	0.01	1.14	6.832890014	0.000117122	0.000553391	Up
Unigene18136_All	1387	0.01	1.14	6.832890014	8.50E-10	8.04E-09	Up
CL820.Contig2_All	1347	0.01	1.14	6.832890014	1.70E-09	1.56E-08	Up
Unigene35376_All	1229	0.01	1.14	6.832890014	6.86E-09	5.88E-08	Up
Unigene6164_All	1251	1.07	121.48	6.826964207	0	0	Up
CL6228.Contig6_All	1223	0.01	1.13	6.820178962	1.38E-08	1.14E-07	Up
CL20627.Contig8_All	2033	0.01	1.13	6.820178962	4.98E-14	6.78E-13	Up
CL5348.Contig7_All	1036	0.01	1.13	6.820178962	2.23E-07	1.61E-06	Up
CL5374.Contig32_All	1788	0.01	1.13	6.820178962	1.62E-12	1.96E-11	Up
Unigene18380_All	2728	0.01	1.13	6.820178962	7.24E-19	1.36E-17	Up
Unigene33784_All	717	0.01	1.13	6.820178962	2.91E-05	0.00015351	Up
Unigene26466_All	2411	0.01	1.13	6.820178962	9.46E-17	1.56E-15	Up
CL18289.Contig3_All	753	0.01	1.13	6.820178962	2.91E-05	0.000153443	Up
CL7789.Contig1_All	699	0.01	1.13	6.820178962	5.84E-05	0.000292324	Up
CL20664.Contig6_All	1361	0.01	1.13	6.820178962	1.70E-09	1.56E-08	Up
CL17285.Contig1_All	744	0.01	1.13	6.820178962	2.91E-05	0.000153033	Up
CL4582.Contig2_All	1606	0.01	1.13	6.820178962	2.62E-11	2.86E-10	Up
CL2496.Contig9_All	770	0.01	1.13	6.820178962	1.45E-05	8.02E-05	Up
Unigene54049_All	722	0.01	1.12	6.807354922	2.91E-05	0.000153605	Up
Unigene53554_All	856	0.01	1.12	6.807354922	3.61E-06	2.20E-05	Up
Unigene7882_All	1783	0.01	1.12	6.807354922	1.62E-12	1.96E-11	Up
CL1322.Contig1_All	1130	0.01	1.12	6.807354922	5.54E-08	4.29E-07	Up
CL1794.Contig3_All	854	0.01	1.12	6.807354922	3.61E-06	2.20E-05	Up
CL647.Contig12_All	1576	0.01	1.12	6.807354922	5.25E-11	5.58E-10	Up
CL18673.Contig5_All	1676	0.01	1.12	6.807354922	1.30E-11	1.46E-10	Up
CL229.Contig10_All	876	0.01	1.12	6.807354922	3.61E-06	2.20E-05	Up
Unigene42587_All	1519	0.01	1.12	6.807354922	1.05E-10	1.09E-09	Up
CL8752.Contig1_All	1128	0.01	1.12	6.807354922	5.54E-08	4.28E-07	Up
CL3203.Contig13_All	1070	0.01	1.12	6.807354922	2.23E-07	1.60E-06	Up
CL11818.Contig3_All	1793	0.06	6.69	6.8008999	1.28E-67	1.05E-65	Up
CL1507.Contig1_All	858	0.53	58.89	6.795886504	4.39E-271	2.63E-268	Up
CL15225.Contig1_All	805	0.01	1.11	6.794415866	1.45E-05	8.05E-05	Up
Unigene1812_All	685	0.01	1.11	6.794415866	5.84E-05	0.000292546	Up
CL20033.Contig9_All	2977	0.01	1.11	6.794415866	2.23E-20	4.54E-19	Up
CL14664.Contig1_All	1070	0.01	1.11	6.794415866	2.23E-07	1.60E-06	Up
CL7998.Contig2_All	1544	0.01	1.11	6.794415866	1.05E-10	1.09E-09	Up
CL4126.Contig2_All	2061	0.01	1.11	6.794415866	4.98E-14	6.78E-13	Up
Unigene46114_All	861	0.01	1.11	6.794415866	3.61E-06	2.20E-05	Up
Unigene28015_All	1253	0.01	1.11	6.794415866	1.38E-08	1.14E-07	Up
CL9159.Contig1_All	2148	0.01	1.11	6.794415866	6.17E-15	8.95E-14	Up
CL19914.Contig31_All	2735	0.01	1.11	6.794415866	1.45E-18	2.67E-17	Up
CL5758.Contig3_All	1468	0.01	1.11	6.794415866	4.24E-10	4.14E-09	Up
CL8902.Contig3_All	3351	0.01	1.11	6.794415866	8.51E-23	1.95E-21	Up
Unigene30107_All	2093	0.02	2.21	6.787902559	2.88E-26	7.71E-25	Up
CL2891.Contig2_All	915	0.01	1.1	6.781359714	1.80E-06	1.14E-05	Up
Unigene23644_All	811	0.01	1.1	6.781359714	1.45E-05	8.04E-05	Up
CL1565.Contig6_All	866	0.01	1.1	6.781359714	3.61E-06	2.20E-05	Up
CL26.Contig3_All	1450	0.01	1.1	6.781359714	8.50E-10	8.04E-09	Up
CL2338.Contig3_All	920	0.01	1.1	6.781359714	1.80E-06	1.14E-05	Up
CL16255.Contig1_All	754	0.01	1.1	6.781359714	2.91E-05	0.000153255	Up
CL19860.Contig3_All	931	0.01	1.1	6.781359714	1.80E-06	1.14E-05	Up
Unigene14820_All	881	0.01	1.1	6.781359714	3.61E-06	2.19E-05	Up
CL9367.Contig3_All	901	0.01	1.1	6.781359714	3.61E-06	2.19E-05	Up
CL10420.Contig1_All	865	0.01	1.09	6.768184325	7.23E-06	4.22E-05	Up
Unigene42009_All	787	0.01	1.09	6.768184325	1.45E-05	8.05E-05	Up
CL20072.Contig14_All	2501	0.01	1.09	6.768184325	4.72E-17	7.90E-16	Up
CL605.Contig4_All	741	0.01	1.09	6.768184325	5.84E-05	0.000292576	Up
CL1794.Contig1_All	1061	0.01	1.09	6.768184325	2.23E-07	1.61E-06	Up
CL18641.Contig5_All	809	0.01	1.09	6.768184325	1.45E-05	8.04E-05	Up
Unigene11819_All	671	0.01	1.09	6.768184325	0.000117122	0.000553301	Up
CL6538.Contig7_All	2536	0.01	1.09	6.768184325	4.72E-17	7.88E-16	Up
Unigene33280_All	1055	0.01	1.09	6.768184325	2.23E-07	1.60E-06	Up
Unigene36955_All	1055	0.01	1.09	6.768184325	2.23E-07	1.60E-06	Up
Unigene47451_All	648	0.01	1.09	6.768184325	0.000117122	0.000552602	Up
CL14596.Contig6_All	1887	0.05	5.44	6.765534746	1.79E-57	1.20E-55	Up
CL832.Contig1_All	713	0.01	1.08	6.754887502	5.84E-05	0.000292737	Up
Unigene6060_All	1450	0.01	1.08	6.754887502	8.50E-10	8.05E-09	Up
Unigene14854_All	932	0.01	1.08	6.754887502	1.80E-06	1.14E-05	Up
Unigene22288_All	1019	0.01	1.08	6.754887502	4.47E-07	3.10E-06	Up
CL5818.Contig2_All	1301	0.01	1.08	6.754887502	6.86E-09	5.89E-08	Up
Unigene43503_All	745	0.01	1.08	6.754887502	2.91E-05	0.000153371	Up
CL8253.Contig2_All	874	0.01	1.08	6.754887502	7.23E-06	4.21E-05	Up
Unigene10329_All	976	0.01	1.08	6.754887502	8.96E-07	5.93E-06	Up
Unigene17914_All	1301	0.01	1.08	6.754887502	6.86E-09	5.88E-08	Up
Unigene53592_All	1683	0.03	3.23	6.750427854	4.91E-31	1.59E-29	Up
Unigene2000_All	802	0.01	1.07	6.741466986	1.45E-05	8.05E-05	Up
CL9609.Contig1_All	661	0.01	1.07	6.741466986	0.000117122	0.000554777	Up
Unigene56526_All	1916	0.01	1.07	6.741466986	8.06E-13	1.00E-11	Up
CL2933.Contig2_All	890	0.01	1.07	6.741466986	7.23E-06	4.22E-05	Up
CL17762.Contig14_All	1623	0.01	1.07	6.741466986	1.05E-10	1.09E-09	Up
CL20627.Contig10_All	802	0.01	1.07	6.741466986	1.45E-05	8.04E-05	Up
CL2666.Contig2_All	965	0.01	1.07	6.741466986	1.80E-06	1.14E-05	Up
Unigene32730_All	662	0.01	1.07	6.741466986	0.000117122	0.00055384	Up
Unigene26016_All	1387	0.01	1.07	6.741466986	3.42E-09	3.04E-08	Up
Unigene15027_All	1106	0.01	1.07	6.741466986	2.23E-07	1.60E-06	Up
Unigene28009_All	1168	0.01	1.07	6.741466986	1.11E-07	8.30E-07	Up
CL16056.Contig1_All	1109	0.01	1.06	6.727920455	2.23E-07	1.61E-06	Up
CL7897.Contig1_All	2731	0.01	1.06	6.727920455	5.85E-18	1.04E-16	Up
CL3766.Contig1_All	949	0.01	1.06	6.727920455	1.80E-06	1.14E-05	Up
CL3025.Contig3_All	1489	0.01	1.06	6.727920455	8.50E-10	8.05E-09	Up
CL14038.Contig2_All	1204	0.01	1.06	6.727920455	5.54E-08	4.29E-07	Up
Unigene56881_All	665	0.01	1.06	6.727920455	0.000117122	0.000554038	Up
CL3501.Contig1_All	1895	0.01	1.06	6.727920455	1.62E-12	1.96E-11	Up
Unigene13967_All	1770	0.01	1.06	6.727920455	1.30E-11	1.46E-10	Up
CL7829.Contig2_All	760	0.01	1.06	6.727920455	5.84E-05	0.000291843	Up
Unigene53700_All	711	0.01	1.06	6.727920455	5.84E-05	0.000291813	Up
CL984.Contig58_All	7006	0.01	1.06	6.727920455	1.37E-43	6.53E-42	Up
CL11494.Contig1_All	832	0.01	1.06	6.727920455	1.45E-05	8.03E-05	Up
CL523.Contig3_All	2335	0.01	1.06	6.727920455	3.07E-15	4.56E-14	Up
CL26.Contig2_All	1521	0.01	1.06	6.727920455	4.24E-10	4.13E-09	Up
Unigene18451_All	2286	0.01	1.05	6.714245518	6.17E-15	8.96E-14	Up
Unigene16228_All	3188	0.01	1.05	6.714245518	1.11E-20	2.30E-19	Up
Unigene7909_All	1676	0.01	1.05	6.714245518	5.25E-11	5.58E-10	Up
CL18442.Contig1_All	1337	0.01	1.05	6.714245518	6.86E-09	5.89E-08	Up
CL10180.Contig2_All	1189	0.01	1.05	6.714245518	5.54E-08	4.28E-07	Up
Unigene1332_All	672	0.01	1.05	6.714245518	0.000117122	0.000554416	Up
Unigene44045_All	671	0.01	1.05	6.714245518	0.000117122	0.000554326	Up
CL8612.Contig5_All	957	0.01	1.05	6.714245518	3.61E-06	2.20E-05	Up
Unigene1477_All	1282	0.01	1.05	6.714245518	1.38E-08	1.14E-07	Up
CL17668.Contig1_All	1004	0.01	1.05	6.714245518	8.96E-07	5.94E-06	Up
CL19766.Contig1_All	779	0.01	1.05	6.714245518	2.91E-05	0.000153338	Up
Unigene21769_All	1092	0.01	1.05	6.714245518	4.47E-07	3.09E-06	Up
Unigene10732_All	1794	0.01	1.05	6.714245518	1.30E-11	1.46E-10	Up
CL18897.Contig36_All	1426	0.01	1.05	6.714245518	1.70E-09	1.56E-08	Up
CL16983.Contig1_All	939	0.01	1.05	6.714245518	3.61E-06	2.19E-05	Up
Unigene24298_All	1121	0.01	1.05	6.714245518	2.23E-07	1.60E-06	Up
CL20025.Contig20_All	1337	0.01	1.05	6.714245518	1.38E-08	1.14E-07	Up
Unigene19065_All	2411	0.01	1.04	6.700439718	1.53E-15	2.32E-14	Up
Unigene23012_All	805	0.01	1.04	6.700439718	2.91E-05	0.000153421	Up
CL404.Contig1_All	788	0.01	1.04	6.700439718	2.91E-05	0.00015336	Up
CL335.Contig3_All	779	0.01	1.04	6.700439718	2.91E-05	0.000153294	Up
Unigene13799_All	1156	0.01	1.04	6.700439718	1.11E-07	8.29E-07	Up
CL10628.Contig3_All	735	0.01	1.03	6.686500527	5.84E-05	0.000292114	Up
CL19020.Contig2_All	683	0.01	1.03	6.686500527	0.000117122	0.000553804	Up
Unigene39333_All	1355	0.01	1.03	6.686500527	6.86E-09	5.88E-08	Up
Unigene31727_All	787	0.01	1.03	6.686500527	2.91E-05	0.000153288	Up
Unigene17112_All	1879	0.01	1.03	6.686500527	6.50E-12	7.47E-11	Up
Unigene9104_All	742	0.01	1.03	6.686500527	5.84E-05	0.000291923	Up
CL4063.Contig2_All	1070	0.01	1.03	6.686500527	4.47E-07	3.09E-06	Up
CL15351.Contig1_All	1314	0.01	1.03	6.686500527	1.38E-08	1.14E-07	Up
CL5450.Contig1_All	643	0.08	8.22	6.682994584	2.37E-28	6.89E-27	Up
CL18209.Contig3_All	1831	0.02	2.05	6.6794801	8.51E-23	1.95E-21	Up
Unigene53344_All	839	0.01	1.02	6.672425342	1.45E-05	8.05E-05	Up
CL17288.Contig2_All	839	0.01	1.02	6.672425342	1.45E-05	8.05E-05	Up
CL1508.Contig2_All	1653	0.01	1.02	6.672425342	1.05E-10	1.09E-09	Up
CL4569.Contig1_All	780	0.01	1.02	6.672425342	5.84E-05	0.000292515	Up
CL18994.Contig2_All	899	0.01	1.02	6.672425342	7.23E-06	4.22E-05	Up
Unigene14069_All	2045	0.01	1.02	6.672425342	8.06E-13	9.99E-12	Up
Unigene57391_All	784	0.01	1.02	6.672425342	2.91E-05	0.000153166	Up
Unigene46232_All	1081	0.01	1.02	6.672425342	4.47E-07	3.09E-06	Up
CL15607.Contig1_All	907	0.01	1.02	6.672425342	7.23E-06	4.21E-05	Up
CL4113.Contig3_All	784	0.01	1.02	6.672425342	2.91E-05	0.000153105	Up
CL5636.Contig2_All	1010	0.01	1.01	6.658211483	1.80E-06	1.14E-05	Up
CL6669.Contig2_All	884	0.01	1.01	6.658211483	1.45E-05	8.04E-05	Up
Unigene107432_All	737	0.01	1.01	6.658211483	0.000117122	0.000553984	Up
Unigene57261_All	794	0.01	1.01	6.658211483	2.91E-05	0.000153377	Up
CL7213.Contig6_All	820	0.01	1.01	6.658211483	2.91E-05	0.000153305	Up
Unigene28083_All	922	0.01	1.01	6.658211483	7.23E-06	4.21E-05	Up
Unigene13391_All	1727	0.01	1.01	6.658211483	5.25E-11	5.57E-10	Up
Unigene53389_All	1038	0.01	1.01	6.658211483	8.96E-07	5.93E-06	Up
Unigene23305_All	1205	0.01	1	6.64385619	1.11E-07	8.31E-07	Up
CL18060.Contig5_All	2073	0.01	1	6.64385619	8.06E-13	1.00E-11	Up
Unigene56941_All	754	0.01	1	6.64385619	5.84E-05	0.000292677	Up
CL14515.Contig2_All	900	0.01	1	6.64385619	7.23E-06	4.22E-05	Up
CL5131.Contig4_All	1352	0.01	1	6.64385619	1.38E-08	1.14E-07	Up
CL14596.Contig9_All	2517	0.01	1	6.64385619	1.53E-15	2.32E-14	Up
CL3312.Contig19_All	1124	0.01	1	6.64385619	4.47E-07	3.10E-06	Up
CL19946.Contig24_All	3742	0.01	1	6.64385619	4.24E-23	9.89E-22	Up
Unigene33930_All	749	0.01	1	6.64385619	5.84E-05	0.000292445	Up
CL10464.Contig7_All	1795	0.01	1	6.64385619	2.62E-11	2.86E-10	Up
CL1753.Contig2_All	701	0.01	1	6.64385619	0.000117122	0.000554362	Up
Unigene15307_All	2779	0.01	1	6.64385619	2.35E-17	4.01E-16	Up
Unigene11526_All	1911	0.01	1	6.64385619	6.50E-12	7.48E-11	Up
CL10009.Contig2_All	755	0.01	1	6.64385619	5.84E-05	0.000292053	Up
CL20753.Contig5_All	1442	0.01	1	6.64385619	6.86E-09	5.88E-08	Up
CL5574.Contig3_All	901	0.01	1	6.64385619	7.23E-06	4.21E-05	Up
CL3789.Contig1_All	978	0.01	1	6.64385619	3.61E-06	2.19E-05	Up
Unigene42941_All	2329	0.02	1.99	6.636624621	1.45E-26	3.92E-25	Up
Unigene25080_All	1255	0.06	5.97	6.636624621	2.15E-42	9.89E-41	Up
CL2428.Contig3_All	1111	0.01	0.99	6.62935662	4.47E-07	3.10E-06	Up
CL7336.Contig2_All	988	0.01	0.99	6.62935662	3.61E-06	2.20E-05	Up
Unigene56999_All	762	0.01	0.99	6.62935662	5.84E-05	0.000292526	Up
CL6437.Contig5_All	717	0.01	0.99	6.62935662	0.000117122	0.000554507	Up
Unigene20077_All	889	0.01	0.99	6.62935662	1.45E-05	8.04E-05	Up
Unigene32757_All	863	0.01	0.99	6.62935662	1.45E-05	8.04E-05	Up
CL291.Contig1_All	1065	0.01	0.99	6.62935662	8.96E-07	5.94E-06	Up
Unigene40453_All	760	0.01	0.99	6.62935662	5.84E-05	0.000292134	Up
CL9214.Contig2_All	928	0.01	0.99	6.62935662	7.23E-06	4.22E-05	Up
Unigene31076_All	889	0.01	0.99	6.62935662	1.45E-05	8.04E-05	Up
CL13650.Contig3_All	1355	0.01	0.99	6.62935662	1.38E-08	1.14E-07	Up
Unigene19793_All	1058	0.01	0.99	6.62935662	8.96E-07	5.94E-06	Up
CL19309.Contig9_All	3046	0.01	0.99	6.62935662	1.45E-18	2.67E-17	Up
Unigene27711_All	811	0.01	0.99	6.62935662	2.91E-05	0.000153222	Up
CL8696.Contig31_All	3936	0.01	0.99	6.62935662	5.25E-24	1.28E-22	Up
CL2160.Contig2_All	1355	0.01	0.99	6.62935662	1.38E-08	1.14E-07	Up
Unigene7570_All	2889	0.01	0.99	6.62935662	1.17E-17	2.04E-16	Up
CL472.Contig1_All	751	0.01	0.99	6.62935662	0.000117122	0.000552405	Up
Unigene20185_All	1127	0.01	0.98	6.614709844	4.47E-07	3.10E-06	Up
Unigene40151_All	1176	0.01	0.98	6.614709844	2.23E-07	1.61E-06	Up
CL5183.Contig1_All	919	0.01	0.98	6.614709844	7.23E-06	4.22E-05	Up
CL9251.Contig1_All	1026	0.01	0.98	6.614709844	1.80E-06	1.14E-05	Up
Unigene10737_All	1053	0.01	0.98	6.614709844	1.80E-06	1.14E-05	Up
Unigene49861_All	1023	0.01	0.98	6.614709844	1.80E-06	1.14E-05	Up
CL14502.Contig3_All	1669	0.01	0.97	6.599912842	4.24E-10	4.14E-09	Up
CL19168.Contig3_All	881	0.01	0.97	6.599912842	1.45E-05	8.04E-05	Up
CL20033.Contig19_All	765	0.01	0.97	6.599912842	0.000117122	0.000553876	Up
CL20072.Contig20_All	3203	0.01	0.97	6.599912842	3.61E-19	6.88E-18	Up
Unigene32984_All	928	0.01	0.97	6.599912842	7.23E-06	4.21E-05	Up
CL9998.Contig3_All	1954	0.01	0.97	6.599912842	6.50E-12	7.47E-11	Up
CL7100.Contig5_All	1387	0.01	0.97	6.599912842	2.76E-08	2.21E-07	Up
Unigene53771_All	777	0.01	0.97	6.599912842	5.84E-05	0.000291683	Up
Unigene9225_All	2364	0.01	0.96	6.584962501	4.98E-14	6.78E-13	Up
Unigene4768_All	893	0.01	0.96	6.584962501	1.45E-05	8.05E-05	Up
CL4200.Contig1_All	1094	0.01	0.96	6.584962501	8.96E-07	5.95E-06	Up
CL15726.Contig1_All	937	0.01	0.96	6.584962501	7.23E-06	4.22E-05	Up
CL15283.Contig3_All	1074	0.01	0.96	6.584962501	1.80E-06	1.14E-05	Up
CL6273.Contig5_All	841	0.01	0.96	6.584962501	2.91E-05	0.000153488	Up
CL14596.Contig8_All	1805	0.01	0.96	6.584962501	1.05E-10	1.09E-09	Up
CL16318.Contig2_All	952	0.01	0.96	6.584962501	7.23E-06	4.22E-05	Up
Unigene19933_All	795	0.01	0.96	6.584962501	5.84E-05	0.000292043	Up
CL11666.Contig2_All	973	0.01	0.96	6.584962501	7.23E-06	4.21E-05	Up
Unigene37992_All	881	0.01	0.96	6.584962501	1.45E-05	8.04E-05	Up
CL2142.Contig3_All	1322	0.01	0.96	6.584962501	5.54E-08	4.28E-07	Up
Unigene4642_All	1039	0.01	0.96	6.584962501	3.61E-06	2.19E-05	Up
CL19302.Contig12_All	1559	0.01	0.96	6.584962501	1.70E-09	1.56E-08	Up
CL20018.Contig4_All	984	0.01	0.96	6.584962501	7.23E-06	4.21E-05	Up
CL3007.Contig25_All	2014	0.01	0.96	6.584962501	6.50E-12	7.47E-11	Up
CL4321.Contig3_All	1480	0.01	0.96	6.584962501	6.86E-09	5.88E-08	Up
CL14558.Contig1_All	1241	0.01	0.96	6.584962501	1.11E-07	8.29E-07	Up
Unigene14691_All	730	0.01	0.96	6.584962501	0.000117122	0.000552549	Up
Unigene8399_All	1868	0.03	2.87	6.579944426	1.94E-30	6.13E-29	Up
CL4476.Contig1_All	1035	0.01	0.95	6.569855608	3.61E-06	2.20E-05	Up
CL13353.Contig1_All	1619	0.01	0.95	6.569855608	8.50E-10	8.05E-09	Up
CL15863.Contig3_All	739	0.01	0.95	6.569855608	0.000117122	0.000554597	Up
Unigene21072_All	2060	0.01	0.95	6.569855608	3.24E-12	3.82E-11	Up
CL3057.Contig11_All	787	0.01	0.95	6.569855608	0.000117122	0.000554182	Up
Unigene15179_All	1884	0.01	0.95	6.569855608	2.62E-11	2.86E-10	Up
CL7444.Contig1_All	2151	0.01	0.95	6.569855608	8.06E-13	9.99E-12	Up
Unigene11542_All	790	0.01	0.95	6.569855608	5.84E-05	0.000292023	Up
Unigene8785_All	1031	0.01	0.95	6.569855608	3.61E-06	2.20E-05	Up
CL8413.Contig2_All	1670	0.01	0.95	6.569855608	4.24E-10	4.14E-09	Up
CL16361.Contig2_All	947	0.01	0.95	6.569855608	7.23E-06	4.21E-05	Up
CL18792.Contig2_All	1053	0.01	0.95	6.569855608	1.80E-06	1.14E-05	Up
CL18036.Contig1_All	733	0.01	0.95	6.569855608	0.000117122	0.000553158	Up
CL10054.Contig4_All	1320	0.01	0.95	6.569855608	5.54E-08	4.28E-07	Up
CL20352.Contig5_All	1080	0.01	0.94	6.554588852	1.80E-06	1.14E-05	Up
CL7723.Contig2_All	798	0.01	0.94	6.554588852	5.84E-05	0.000292717	Up
CL9857.Contig1_All	1483	0.01	0.94	6.554588852	6.86E-09	5.89E-08	Up
Unigene8963_All	1055	0.01	0.94	6.554588852	1.80E-06	1.14E-05	Up
CL14969.Contig2_All	955	0.01	0.94	6.554588852	7.23E-06	4.22E-05	Up
CL20108.Contig3_All	1628	0.01	0.94	6.554588852	1.70E-09	1.56E-08	Up
CL3747.Contig2_All	951	0.01	0.94	6.554588852	7.23E-06	4.22E-05	Up
Unigene990_All	1011	0.01	0.94	6.554588852	3.61E-06	2.20E-05	Up
CL11915.Contig3_All	890	0.01	0.94	6.554588852	2.91E-05	0.000153316	Up
Unigene39273_All	1270	0.01	0.94	6.554588852	1.11E-07	8.29E-07	Up
CL13719.Contig5_All	929	0.01	0.94	6.554588852	1.45E-05	8.03E-05	Up
CL11705.Contig2_All	2980	0.01	0.94	6.554588852	2.35E-17	4.01E-16	Up
CL1601.Contig6_All	857	0.17	15.9	6.547348209	3.42E-74	3.18E-72	Up
Unigene14521_All	1337	0.04	3.74	6.54689446	4.70E-28	1.35E-26	Up
CL18446.Contig1_All	1497	0.01	0.93	6.539158811	6.86E-09	5.89E-08	Up
CL16670.Contig12_All	1295	0.01	0.93	6.539158811	1.11E-07	8.30E-07	Up
CL8413.Contig10_All	1288	0.01	0.93	6.539158811	1.11E-07	8.30E-07	Up
Unigene39481_All	915	0.01	0.93	6.539158811	1.45E-05	8.04E-05	Up
CL3197.Contig3_All	1031	0.01	0.93	6.539158811	3.61E-06	2.20E-05	Up
CL20595.Contig5_All	1395	0.01	0.93	6.539158811	2.76E-08	2.21E-07	Up
Unigene18853_All	872	0.01	0.93	6.539158811	2.91E-05	0.000153111	Up
Unigene46844_All	1032	0.01	0.92	6.523561956	3.61E-06	2.20E-05	Up
Unigene30332_All	1510	0.01	0.92	6.523561956	1.38E-08	1.14E-07	Up
CL5796.Contig10_All	1636	0.01	0.92	6.523561956	1.70E-09	1.56E-08	Up
Unigene44038_All	756	0.01	0.92	6.523561956	0.000117122	0.000554272	Up
Unigene38687_All	757	0.01	0.92	6.523561956	0.000117122	0.000554236	Up
CL9276.Contig5_All	1302	0.01	0.92	6.523561956	1.11E-07	8.30E-07	Up
Unigene6997_All	1664	0.01	0.92	6.523561956	1.70E-09	1.56E-08	Up
Unigene31800_All	3505	0.01	0.92	6.523561956	4.47E-20	8.97E-19	Up
CL4456.Contig3_All	876	0.01	0.92	6.523561956	2.91E-05	0.000153127	Up
CL3007.Contig7_All	1586	0.01	0.92	6.523561956	3.42E-09	3.03E-08	Up
CL8696.Contig21_All	3911	0.01	0.92	6.523561956	3.42E-22	7.62E-21	Up
Unigene14401_All	820	0.01	0.92	6.523561956	5.84E-05	0.000291593	Up
Unigene20374_All	2252	0.01	0.92	6.523561956	8.06E-13	9.99E-12	Up
Unigene48904_All	1045	0.01	0.92	6.523561956	3.61E-06	2.19E-05	Up
Unigene30594_All	1815	0.01	0.91	6.50779464	2.11E-10	2.13E-09	Up
CL10218.Contig2_All	898	0.01	0.91	6.50779464	2.91E-05	0.000153616	Up
CL4518.Contig6_All	1305	0.01	0.91	6.50779464	2.23E-07	1.61E-06	Up
CL12191.Contig1_All	1233	0.01	0.91	6.50779464	4.47E-07	3.10E-06	Up
CL2428.Contig2_All	1413	0.01	0.91	6.50779464	5.54E-08	4.29E-07	Up
Unigene9828_All	2500	0.01	0.91	6.50779464	2.48E-14	3.45E-13	Up
Unigene43428_All	1028	0.01	0.91	6.50779464	7.23E-06	4.22E-05	Up
Unigene29689_All	972	0.01	0.91	6.50779464	1.45E-05	8.04E-05	Up
CL1242.Contig6_All	2685	0.01	0.91	6.50779464	3.07E-15	4.56E-14	Up
Unigene9448_All	1145	0.01	0.91	6.50779464	8.96E-07	5.94E-06	Up
Unigene44737_All	765	0.01	0.91	6.50779464	0.000117122	0.00055323	Up
Unigene66639_All	770	0.01	0.91	6.50779464	0.000117122	0.000553086	Up
Unigene21610_All	1745	0.01	0.91	6.50779464	8.50E-10	8.04E-09	Up
CL12712.Contig1_All	875	0.01	0.91	6.50779464	5.84E-05	0.000291783	Up
CL15500.Contig1_All	765	0.01	0.91	6.50779464	0.000117122	0.000552943	Up
CL20583.Contig1_All	1223	0.01	0.91	6.50779464	4.47E-07	3.09E-06	Up
Unigene7345_All	3688	0.01	0.91	6.50779464	1.11E-20	2.30E-19	Up
CL6234.Contig1_All	1102	0.01	0.91	6.50779464	1.80E-06	1.14E-05	Up
CL19989.Contig1_All	1462	0.01	0.91	6.50779464	2.76E-08	2.21E-07	Up
CL9141.Contig1_All	1110	0.01	0.9	6.491853096	1.80E-06	1.14E-05	Up
Unigene17496_All	1745	0.01	0.9	6.491853096	8.50E-10	8.05E-09	Up
Unigene35483_All	997	0.01	0.9	6.491853096	7.23E-06	4.22E-05	Up
CL19861.Contig1_All	3485	0.01	0.9	6.491853096	1.80E-19	3.50E-18	Up
CL15941.Contig2_All	3354	0.01	0.9	6.491853096	1.45E-18	2.67E-17	Up
Unigene40300_All	1109	0.01	0.9	6.491853096	1.80E-06	1.14E-05	Up
CL18877.Contig2_All	1618	0.01	0.9	6.491853096	3.42E-09	3.04E-08	Up
CL5717.Contig3_All	928	0.01	0.9	6.491853096	2.91E-05	0.000153332	Up
CL3944.Contig2_All	1300	0.01	0.9	6.491853096	2.23E-07	1.60E-06	Up
Unigene31681_All	2846	0.01	0.9	6.491853096	7.64E-16	1.18E-14	Up
Unigene39572_All	789	0.01	0.9	6.491853096	0.000117122	0.000552495	Up
CL9367.Contig1_All	1065	0.01	0.89	6.475733431	3.61E-06	2.20E-05	Up
CL20267.Contig1_All	1448	0.01	0.89	6.475733431	5.54E-08	4.29E-07	Up
Unigene20162_All	2563	0.01	0.89	6.475733431	4.98E-14	6.78E-13	Up
Unigene15847_All	3679	0.01	0.89	6.475733431	4.47E-20	8.97E-19	Up
Unigene46431_All	839	0.01	0.89	6.475733431	5.84E-05	0.000292626	Up
CL8399.Contig2_All	893	0.01	0.89	6.475733431	2.91E-05	0.000153588	Up
Unigene43709_All	1060	0.01	0.89	6.475733431	3.61E-06	2.20E-05	Up
Unigene29761_All	2385	0.01	0.89	6.475733431	4.02E-13	5.12E-12	Up
CL2621.Contig7_All	1028	0.01	0.89	6.475733431	7.23E-06	4.21E-05	Up
CL14512.Contig3_All	1496	0.01	0.89	6.475733431	2.76E-08	2.21E-07	Up
CL13938.Contig3_All	1455	0.01	0.89	6.475733431	2.76E-08	2.21E-07	Up
Unigene17081_All	656	0.67	59.52	6.473069621	1.29E-201	4.62E-199	Up
CL2306.Contig7_All	1681	0.01	0.88	6.459431619	3.42E-09	3.04E-08	Up
CL20776.Contig3_All	1488	0.01	0.88	6.459431619	2.76E-08	2.21E-07	Up
Unigene32413_All	1347	0.01	0.88	6.459431619	1.11E-07	8.31E-07	Up
CL15876.Contig7_All	2000	0.01	0.88	6.459431619	5.25E-11	5.58E-10	Up
CL1794.Contig4_All	848	0.01	0.88	6.459431619	5.84E-05	0.000292495	Up
CL17627.Contig1_All	964	0.01	0.88	6.459431619	1.45E-05	8.04E-05	Up
CL14530.Contig1_All	1896	0.01	0.88	6.459431619	2.11E-10	2.12E-09	Up
CL19282.Contig2_All	1363	0.01	0.88	6.459431619	1.11E-07	8.30E-07	Up
CL19802.Contig7_All	2494	0.01	0.88	6.459431619	9.98E-14	1.33E-12	Up
CL18910.Contig1_All	1818	0.06	5.26	6.453956489	2.65E-53	1.62E-51	Up
CL1002.Contig10_All	1740	0.01	0.87	6.442943496	1.70E-09	1.56E-08	Up
CL4833.Contig2_All	888	0.01	0.87	6.442943496	5.84E-05	0.000292616	Up
CL18296.Contig4_All	802	0.01	0.87	6.442943496	0.000117122	0.000554849	Up
Unigene15300_All	802	0.01	0.87	6.442943496	0.000117122	0.000554705	Up
Unigene46917_All	1541	0.01	0.87	6.442943496	1.38E-08	1.14E-07	Up
Unigene33215_All	911	0.01	0.87	6.442943496	2.91E-05	0.000153527	Up
Unigene30297_All	2001	0.01	0.87	6.442943496	5.25E-11	5.58E-10	Up
CL6367.Contig2_All	1021	0.01	0.87	6.442943496	7.23E-06	4.22E-05	Up
CL10135.Contig1_All	1054	0.01	0.87	6.442943496	7.23E-06	4.22E-05	Up
Unigene57503_All	1023	0.01	0.87	6.442943496	7.23E-06	4.22E-05	Up
Unigene12734_All	2687	0.01	0.87	6.442943496	1.24E-14	1.76E-13	Up
Unigene53243_All	1596	0.01	0.87	6.442943496	6.86E-09	5.88E-08	Up
CL20505.Contig3_All	832	0.01	0.87	6.442943496	0.000117122	0.000553948	Up
Unigene36069_All	966	0.01	0.87	6.442943496	1.45E-05	8.03E-05	Up
CL10635.Contig3_All	803	0.01	0.87	6.442943496	0.000117122	0.000553032	Up
Unigene14220_All	5916	0.01	0.87	6.442943496	1.45E-31	4.79E-30	Up
CL11075.Contig38_All	1582	0.17	14.77	6.44099127	3.02E-128	5.73E-126	Up
Unigene6931_All	1641	0.02	1.73	6.434628228	2.35E-17	4.01E-16	Up
CL18465.Contig3_All	757	0.36	31.07	6.431381525	1.74E-123	3.15E-121	Up
CL10635.Contig6_All	847	0.01	0.86	6.426264755	0.000117122	0.00055512	Up
CL10422.Contig1_All	924	0.01	0.86	6.426264755	2.91E-05	0.000153571	Up
Unigene18728_All	1571	0.01	0.86	6.426264755	1.38E-08	1.14E-07	Up
CL20097.Contig5_All	1755	0.01	0.86	6.426264755	1.70E-09	1.56E-08	Up
CL10921.Contig1_All	1148	0.01	0.86	6.426264755	1.80E-06	1.14E-05	Up
Unigene24512_All	1824	0.01	0.86	6.426264755	8.50E-10	8.05E-09	Up
Unigene31116_All	1979	0.01	0.86	6.426264755	1.05E-10	1.09E-09	Up
CL5574.Contig1_All	1270	0.01	0.86	6.426264755	4.47E-07	3.09E-06	Up
Unigene10607_All	1394	0.01	0.86	6.426264755	1.11E-07	8.30E-07	Up
Unigene46216_All	2058	0.01	0.86	6.426264755	5.25E-11	5.58E-10	Up
Unigene21670_All	1266	0.01	0.86	6.426264755	4.47E-07	3.09E-06	Up
Unigene12678_All	1437	0.01	0.86	6.426264755	5.54E-08	4.28E-07	Up
CL5131.Contig13_All	941	0.01	0.86	6.426264755	2.91E-05	0.000153011	Up
[truncated: 21,296 more rows]
