# Supplementary material for: Comparative Transcriptome Analysis of Waterlogging-Sensitive and Waterlogging-Tolerant Chrysanthemum morifolium Cultivars under Waterlogging Stress and Reoxygenation Conditions
Source: Int J Mol Sci. 2018 May 14;19(5):1455. doi: 10.3390/ijms19051455 (PMC5983694; doi:10.3390/ijms19051455)
Supplement: Supplementary file 1 [file ijms-19-01455-s001.zip › ijms-299114-sup/S6.xls]

Unigene	Length	QCK 12 h-Expression	XCK 12 h-Expression	log2FoldChange(XCK 12 h/QCK 12 h)	Pvalue	FDR	Up/Down-Regulation(XCK 12 h/QCK 12 h)
CL1507.Contig1_All	858	0.01	72.99	12.83348311	0	0	Up
Unigene53394_All	279	0.01	65.84	12.68474862	5.55E-84	1.67E-82	Up
CL432.Contig16_All	1881	0.01	62.21	12.60293079	0	0	Up
CL2080.Contig6_All	838	0.01	41.34	12.01332267	3.69E-185	2.78E-183	Up
CL12192.Contig3_All	1634	0.01	39.61	11.95164899	0	0	Up
CL1565.Contig2_All	892	0.01	35.21	11.78176951	1.13E-168	7.62E-167	Up
Unigene14057_All	227	0.01	34.82	11.76570049	1.57E-34	1.92E-33	Up
CL19508.Contig5_All	1991	0.01	32.8	11.6794801	0	0	Up
Unigene27435_All	1458	0.01	32.51	11.66666784	2.51E-261	2.94E-259	Up
CL13818.Contig6_All	401	0.01	29.98	11.54978467	2.95E-59	6.18E-58	Up
CL12613.Contig2_All	2083	0.01	27.36	11.41785251	0	0	Up
CL6285.Contig10_All	2982	0.01	27.32	11.41574177	0	0	Up
CL6285.Contig14_All	2798	0.01	25.71	11.32811389	0	0	Up
Unigene59034_All	980	0.01	22.6	11.14210706	8.60E-120	3.89E-118	Up
CL19950.Contig6_All	556	0.01	21.8	11.09011242	1.15E-62	2.54E-61	Up
Unigene64672_All	888	0.01	21.74	11.08613623	7.08E-104	2.69E-102	Up
CL9106.Contig2_All	915	0.01	20.86	11.02652344	5.04E-103	1.90E-101	Up
Unigene14065_All	943	0.01	20.8	11.02236781	7.26E-106	2.81E-104	Up
Unigene1256_All	600	0.01	20.53	11.00351791	2.26E-64	5.16E-63	Up
CL316.Contig5_All	2704	0.01	20.48	11	0	0	Up
Unigene99088_All	272	0.01	20.27	10.98513037	1.95E-25	1.80E-24	Up
Unigene65027_All	2090	0.01	20.12	10.97441459	6.78E-235	6.95E-233	Up
CL19819.Contig12_All	734	0.01	19.66	10.94104761	1.36E-76	3.71E-75	Up
CL1889.Contig1_All	619	0.01	18.2	10.82972274	5.68E-59	1.18E-57	Up
CL3036.Contig4_All	697	0.01	17.98	10.81217731	2.32E-66	5.47E-65	Up
CL3248.Contig1_All	214	0.01	17.45	10.76901132	2.43E-16	1.53E-15	Up
CL4415.Contig16_All	1733	0.01	17.02	10.73301532	7.63E-164	4.97E-162	Up
Unigene23706_All	986	0.01	16.8	10.71424552	5.97E-90	1.93E-88	Up
CL19473.Contig6_All	200	0.01	16.63	10.69957245	2.37E-14	1.35E-13	Up
CL12613.Contig1_All	392	0.01	16.4	10.6794801	5.68E-32	6.45E-31	Up
Unigene3643_All	1203	0.01	16.21	10.66266838	5.29E-107	2.08E-105	Up
CL2954.Contig1_All	946	0.01	16.12	10.65463603	1.46E-82	4.33E-81	Up
Unigene38532_All	2776	0.01	16.09	10.65194861	2.23E-251	2.49E-249	Up
CL3283.Contig2_All	1267	0.01	15.85	10.63026713	2.06E-110	8.42E-109	Up
Unigene31636_All	927	0.01	15.68	10.61470984	1.39E-78	3.91E-77	Up
Unigene16239_All	2397	0.01	15.63	10.61010206	3.61E-210	3.19E-208	Up
CL4550.Contig5_All	1017	0.01	15.61	10.60825482	2.96E-86	9.13E-85	Up
Unigene105466_All	1966	0.01	15.51	10.59898297	2.22E-170	1.52E-168	Up
CL15261.Contig2_All	917	0.01	15.44	10.59245704	1.36E-76	3.70E-75	Up
CL2153.Contig11_All	590	0.01	14.96	10.54689446	3.50E-46	5.68E-45	Up
Unigene5998_All	739	0.01	14.87	10.53818893	2.10E-58	4.34E-57	Up
Unigene42877_All	1003	0.11	160.96	10.51498297	0	0	Up
CL14368.Contig3_All	652	0.01	14.37	10.48884435	2.62E-49	4.56E-48	Up
CL12374.Contig2_All	1083	0.01	14.3	10.48179943	1.50E-84	4.54E-83	Up
CL19913.Contig1_All	1881	0.01	14.27	10.47876962	1.24E-149	7.17E-148	Up
CL19046.Contig1_All	300	0.01	14.18	10.46964182	2.55E-20	1.93E-19	Up
Unigene92257_All	272	0.01	14.05	10.45635442	9.21E-18	6.21E-17	Up
CL19657.Contig3_All	933	0.01	13.99	10.45018025	1.27E-70	3.18E-69	Up
CL985.Contig1_All	634	0.01	13.52	10.40087944	4.79E-45	7.60E-44	Up
Unigene129_All	1366	0.01	13.43	10.39124359	2.56E-101	9.44E-100	Up
Unigene38573_All	376	0.01	13.13	10.3586512	1.39E-24	1.24E-23	Up
CL17398.Contig3_All	1407	0.01	13.05	10.34983409	1.33E-101	4.92E-100	Up
CL11999.Contig1_All	442	0.01	13.04	10.34872815	3.95E-29	4.11E-28	Up
CL73.Contig4_All	946	0.01	12.91	10.33427329	2.32E-66	5.47E-65	Up
CL1666.Contig3_All	289	0.01	12.9	10.33315535	9.21E-18	6.21E-17	Up
CL3158.Contig2_All	2947	0.01	12.85	10.32755264	2.70E-213	2.44E-211	Up
CL5735.Contig1_All	617	0.01	12.74	10.31514956	2.37E-41	3.47E-40	Up
Unigene53171_All	914	0.01	12.69	10.30947635	1.15E-62	2.54E-61	Up
Unigene9675_All	940	0.01	12.48	10.28540222	1.61E-63	3.63E-62	Up
Unigene45747_All	647	0.01	12.31	10.26561505	3.33E-42	4.97E-41	Up
CL876.Contig4_All	810	0.01	12.3	10.2644426	1.43E-53	2.69E-52	Up
CL2017.Contig5_All	475	0.01	12.16	10.24792751	1.07E-29	1.13E-28	Up
CL6924.Contig3_All	636	0.01	12.14	10.24555271	8.79E-41	1.27E-39	Up
Unigene21650_All	1077	0.01	12.06	10.23601419	6.58E-71	1.66E-69	Up
CL515.Contig6_All	842	0.01	11.94	10.22158712	3.86E-54	7.37E-53	Up
Unigene18292_All	835	0.01	11.83	10.20823436	2.75E-53	5.15E-52	Up
CL12179.Contig1_All	1001	0.01	11.73	10.1959873	8.38E-64	1.89E-62	Up
CL4006.Contig1_All	2780	0.01	11.72	10.19475685	1.87E-183	1.40E-181	Up
Unigene56455_All	301	0.01	11.64	10.18487534	1.26E-16	8.09E-16	Up
CL1666.Contig2_All	302	0.01	11.61	10.18115226	6.56E-17	4.26E-16	Up
CL432.Contig12_All	2864	0.01	11.51	10.16867212	9.97E-186	7.53E-184	Up
CL4006.Contig2_All	2660	0.02	22.96	10.16490693	0	0	Up
Unigene77131_All	419	0.01	11.47	10.16364968	2.68E-24	2.37E-23	Up
CL836.Contig7_All	358	0.01	11.45	10.16113188	2.55E-20	1.92E-19	Up
CL9210.Contig2_All	940	0.01	11.27	10.1382718	1.50E-57	3.05E-56	Up
CL11075.Contig16_All	867	0.01	11.16	10.12412131	3.76E-52	6.92E-51	Up
CL3697.Contig1_All	875	0.01	10.93	10.09407769	1.39E-51	2.53E-50	Up
CL20427.Contig2_All	579	0.01	10.8	10.0768156	7.97E-33	9.27E-32	Up
Unigene77469_All	368	0.01	10.69	10.06204614	1.82E-19	1.32E-18	Up
Unigene64773_All	211	0.01	10.64	10.05528244	4.35E-10	1.91E-09	Up
CL1666.Contig4_All	291	0.01	10.62	10.05256805	1.23E-14	7.11E-14	Up
Unigene106542_All	1925	0.01	10.49	10.03479896	5.70E-113	2.41E-111	Up
CL20706.Contig3_All	1375	0.01	10.34	10.01402047	1.39E-78	3.91E-77	Up
CL432.Contig25_All	3328	0.01	10.21	9.995767151	5.58E-192	4.37E-190	Up
Unigene30219_All	2867	0.01	10.18	9.991521846	2.06E-164	1.35E-162	Up
CL8830.Contig2_All	496	0.01	10.12	9.982993575	5.28E-26	4.97E-25	Up
CL384.Contig3_All	366	0.01	10.09	9.978710459	2.49E-18	1.72E-17	Up
CL4586.Contig7_All	749	0.01	10.06	9.97441459	1.69E-40	2.42E-39	Up
Unigene1284_All	375	0.01	10.04	9.971543554	6.72E-19	4.78E-18	Up
CL8916.Contig1_All	715	0.01	10.01	9.967226259	3.17E-38	4.29E-37	Up
CL4223.Contig5_All	2302	0.01	10	9.965784285	3.60E-129	1.77E-127	Up
Unigene104947_All	393	0.01	9.94	9.957102042	9.44E-20	6.94E-19	Up
CL3028.Contig3_All	1222	0.01	9.9	9.951284715	1.21E-66	2.86E-65	Up
Unigene25914_All	848	0.01	9.88	9.948367232	2.49E-45	3.98E-44	Up
CL223.Contig5_All	219	0.01	9.82	9.939579214	8.36E-10	3.60E-09	Up
CL1463.Contig1_All	420	0.01	9.78	9.933690655	6.89E-21	5.32E-20	Up
CL9817.Contig2_All	539	0.01	9.69	9.920352855	3.85E-27	3.76E-26	Up
Unigene14284_All	936	0.01	9.65	9.914385132	5.03E-49	8.71E-48	Up
CL1175.Contig4_All	528	0.01	9.57	9.902375114	2.74E-26	2.60E-25	Up
Unigene49864_All	624	0.01	9.47	9.887220615	4.04E-31	4.47E-30	Up
CL14604.Contig3_All	1293	0.01	9.45	9.884170519	1.69E-67	4.06E-66	Up
CL1698.Contig7_All	948	0.01	9.4	9.876516947	1.86E-48	3.18E-47	Up
CL8987.Contig1_All	994	0.01	9.35	9.868822555	9.92E-51	1.78E-49	Up
CL229.Contig6_All	793	0.01	9.28	9.857980995	1.20E-39	1.69E-38	Up
CL4752.Contig1_All	228	0.01	9.23	9.850186838	1.61E-09	6.77E-09	Up
Unigene56894_All	764	0.01	9.21	9.847057346	6.11E-38	8.19E-37	Up
CL16494.Contig2_All	1154	0.01	9.17	9.840777924	4.05E-58	8.32E-57	Up
Unigene104377_All	1260	0.01	9.16	9.839203788	8.38E-64	1.89E-62	Up
CL15248.Contig1_All	1277	0.01	9.13	9.83447105	2.26E-64	5.16E-63	Up
CL4901.Contig8_All	908	0.01	9.13	9.83447105	4.79E-45	7.60E-44	Up
Unigene103096_All	258	0.01	9.13	9.83447105	6.10E-11	2.83E-10	Up
CL1569.Contig5_All	5998	0.01	9.05	9.821773982	0	0	Up
Unigene11615_All	1209	0.22	198.52	9.817565121	0	0	Up
CL19913.Contig2_All	1374	0.01	9.02	9.816983623	1.23E-68	3.01E-67	Up
Unigene107023_All	1007	0.01	8.89	9.796039609	5.03E-49	8.71E-48	Up
CL19882.Contig9_All	2509	0.01	8.85	9.789533645	6.59E-125	3.12E-123	Up
Unigene103994_All	288	0.01	8.83	9.786269628	4.45E-12	2.22E-11	Up
CL19302.Contig3_All	604	0.01	8.81	9.782998209	5.41E-28	5.44E-27	Up
Unigene15843_All	1949	0.01	8.8	9.781359714	6.43E-96	2.23E-94	Up
CL12179.Contig7_All	469	0.01	8.76	9.77478706	3.58E-21	2.80E-20	Up
CL15704.Contig2_All	2007	0.01	8.7	9.764871591	1.27E-97	4.49E-96	Up
Unigene64729_All	229	0.01	8.68	9.761551232	3.09E-09	1.28E-08	Up
Unigene82586_All	444	0.01	8.66	9.758223215	9.44E-20	6.94E-19	Up
CL2017.Contig6_All	351	0.01	8.65	9.756556323	3.33E-15	1.98E-14	Up
CL2240.Contig2_All	776	0.01	8.64	9.754887502	3.10E-36	3.97E-35	Up
CL384.Contig2_All	357	0.01	8.61	9.749869427	3.33E-15	1.98E-14	Up
Unigene53590_All	839	0.01	8.55	9.73978061	8.58E-39	1.18E-37	Up
CL3112.Contig1_All	555	0.01	8.55	9.73978061	7.23E-25	6.52E-24	Up
Unigene9443_All	977	0.01	8.54	9.73809226	1.30E-45	2.08E-44	Up
Unigene7357_All	1705	0.01	8.53	9.736401931	3.86E-81	1.12E-79	Up
Unigene104258_All	2109	0.01	8.53	9.736401931	4.92E-101	1.81E-99	Up
CL7897.Contig11_All	5310	0.01	8.5	9.731319031	1.70E-256	1.96E-254	Up
CL2875.Contig12_All	1147	0.01	8.48	9.727920455	1.43E-53	2.69E-52	Up
Unigene14303_All	997	0.01	8.46	9.724513853	3.50E-46	5.68E-45	Up
CL18942.Contig2_All	775	0.01	8.45	9.722807531	4.25E-35	5.27E-34	Up
Unigene18467_All	1730	0.01	8.43	9.719388821	2.01E-81	5.84E-80	Up
Unigene39072_All	701	0.01	8.41	9.71596199	2.10E-31	2.35E-30	Up
Unigene12518_All	3830	0.01	8.36	9.707359132	1.83E-181	1.34E-179	Up
Unigene123_All	1113	0.01	8.31	9.698704667	9.92E-51	1.78E-49	Up
Unigene105478_All	435	0.01	8.31	9.698704667	1.29E-18	9.07E-18	Up
CL10206.Contig10_All	623	0.01	8.31	9.698704667	2.00E-27	1.97E-26	Up
CL1698.Contig2_All	986	0.01	8.29	9.695228291	9.22E-45	1.45E-43	Up
Unigene45263_All	549	0.16	131.54	9.683213955	0	0	Up
Unigene33961_All	961	0.06	49.14	9.677719642	3.73E-252	4.19E-250	Up
Unigene22424_All	1522	0.01	8.19	9.677719642	3.34E-69	8.20E-68	Up
CL10244.Contig1_All	563	0.01	8.17	9.674192268	2.68E-24	2.37E-23	Up
Unigene76912_All	578	0.01	8.13	9.667111542	7.23E-25	6.52E-24	Up
Unigene21449_All	985	0.01	8.08	9.658211483	2.43E-43	3.73E-42	Up
CL12581.Contig34_All	1822	0.01	7.99	9.642051693	2.01E-81	5.84E-80	Up
Unigene3193_All	376	0.01	7.97	9.638435914	3.33E-15	1.98E-14	Up
Unigene7319_All	504	0.01	7.95	9.63481105	6.89E-21	5.32E-20	Up
CL14661.Contig1_All	356	0.01	7.92	9.62935662	4.56E-14	2.56E-13	Up
CL18144.Contig2_All	271	0.01	7.92	9.62935662	2.26E-10	1.01E-09	Up
CL7897.Contig8_All	1449	0.01	7.84	9.614709844	5.97E-63	1.33E-61	Up
Unigene4398_All	1299	0.01	7.84	9.614709844	2.05E-56	4.08E-55	Up
Unigene8626_All	2272	0.01	7.83	9.612868497	6.75E-100	2.46E-98	Up
CL12445.Contig1_All	422	0.01	7.83	9.612868497	6.56E-17	4.26E-16	Up
CL18131.Contig8_All	681	0.01	7.8	9.607330314	2.81E-28	2.85E-27	Up
CL6566.Contig1_All	327	0.01	7.76	9.599912842	1.20E-12	6.21E-12	Up
CL229.Contig7_All	728	0.01	7.73	9.594324604	2.88E-30	3.10E-29	Up
Unigene1825_All	342	0.01	7.7	9.588714636	3.25E-13	1.74E-12	Up
Unigene17594_All	1308	0.01	7.65	9.579315938	2.81E-55	5.50E-54	Up
CL3091.Contig2_All	714	0.01	7.65	9.579315938	2.05E-29	2.16E-28	Up
Unigene98470_All	213	0.01	7.64	9.577428828	1.57E-07	5.64E-07	Up
Unigene49699_All	511	0.01	7.57	9.56414949	2.55E-20	1.93E-19	Up
Unigene36124_All	1229	0.01	7.54	9.558420713	2.68E-51	4.85E-50	Up
CL984.Contig27_All	4917	0.01	7.5	9.550746785	1.34E-209	1.18E-207	Up
CL7816.Contig1_All	1673	0.01	7.46	9.54303182	1.73E-69	4.28E-68	Up
CL15424.Contig1_All	622	0.01	7.44	9.539158811	1.39E-24	1.24E-23	Up
Unigene106730_All	406	0.01	7.43	9.537218401	1.73E-15	1.04E-14	Up
CL20197.Contig2_All	286	0.01	7.41	9.533329732	2.26E-10	1.01E-09	Up
Unigene22970_All	1653	0.01	7.4	9.531381461	4.57E-68	1.11E-66	Up
Unigene17283_All	2529	0.01	7.39	9.529430554	2.69E-105	1.03E-103	Up
CL8236.Contig1_All	1988	0.01	7.38	9.527477006	2.82E-82	8.29E-81	Up
Unigene45657_All	744	0.01	7.36	9.523561956	2.05E-29	2.16E-28	Up
CL5457.Contig4_All	520	0.01	7.31	9.513727596	4.91E-20	3.66E-19	Up
CL11988.Contig1_All	803	0.01	7.28	9.50779464	1.09E-31	1.23E-30	Up
Unigene10530_All	493	0.01	7.26	9.503825738	1.29E-18	9.07E-18	Up
Unigene1535_All	483	0.01	7.25	9.501837185	2.49E-18	1.72E-17	Up
CL10206.Contig1_All	603	0.01	7.25	9.501837185	3.67E-23	3.11E-22	Up
CL18489.Contig5_All	781	0.01	7.25	9.501837185	1.50E-30	1.62E-29	Up
Unigene24232_All	2954	0.01	7.23	9.497851837	1.21E-120	5.50E-119	Up
CL19844.Contig6_All	4046	0.01	7.15	9.481799432	3.97E-164	2.59E-162	Up
Unigene10336_All	1078	0.01	7.15	9.481799432	1.73E-42	2.60E-41	Up
CL3211.Contig3_All	917	0.01	7.15	9.481799432	1.15E-35	1.45E-34	Up
CL1698.Contig12_All	818	0.01	7.11	9.47370575	2.10E-31	2.34E-30	Up
Unigene29013_All	451	0.01	7.08	9.46760555	1.26E-16	8.08E-16	Up
Unigene53413_All	452	0.01	7.07	9.465566405	1.26E-16	8.07E-16	Up
CL10206.Contig13_All	706	0.01	7.06	9.463524373	7.41E-27	7.17E-26	Up
CL3668.Contig1_All	986	0.01	7.04	9.459431619	6.11E-38	8.19E-37	Up
CL16542.Contig2_All	1301	0.01	7.01	9.453270634	1.91E-50	3.40E-49	Up
CL12838.Contig3_All	1245	0.01	6.99	9.449148645	3.58E-48	6.09E-47	Up
CL20257.Contig6_All	1801	0.01	6.95	9.440869168	4.68E-70	1.17E-68	Up
Unigene36222_All	474	0.01	6.93	9.436711542	3.41E-17	2.24E-16	Up
CL2547.Contig1_All	267	0.01	6.91	9.4325419	5.95E-09	2.40E-08	Up
CL14003.Contig1_All	953	0.01	6.88	9.426264755	5.96E-36	7.57E-35	Up
CL11500.Contig4_All	955	0.01	6.88	9.426264755	5.96E-36	7.57E-35	Up
CL18266.Contig2_All	595	0.01	6.88	9.426264755	9.67E-22	7.74E-21	Up
CL8651.Contig2_All	442	0.01	6.86	9.422064766	8.99E-16	5.51E-15	Up
CL12726.Contig1_All	748	0.01	6.85	9.419960178	1.04E-27	1.04E-26	Up
Unigene31050_All	1582	0.01	6.81	9.411510988	4.15E-60	8.81E-59	Up
CL5487.Contig2_All	627	0.01	6.81	9.411510988	7.06E-23	5.91E-22	Up
CL5957.Contig6_All	993	0.01	6.79	9.407267764	4.35E-37	5.70E-36	Up
CL432.Contig15_All	621	0.01	6.78	9.405141463	2.61E-22	2.14E-21	Up
CL984.Contig5_All	4772	0.01	6.78	9.405141463	5.06E-184	3.78E-182	Up
Unigene107846_All	312	0.01	6.7	9.388017285	2.26E-10	1.01E-09	Up
Unigene25226_All	1250	0.01	6.7	9.388017285	1.82E-46	2.98E-45	Up
CL6040.Contig2_All	1456	0.01	6.69	9.385862401	3.86E-54	7.37E-53	Up
CL9106.Contig3_All	913	0.01	6.67	9.381542951	4.14E-33	4.86E-32	Up
Unigene23426_All	602	0.01	6.67	9.381542951	1.86E-21	1.47E-20	Up
CL5796.Contig7_All	907	0.01	6.66	9.379378367	7.97E-33	9.27E-32	Up
Unigene14063_All	1394	0.01	6.64	9.375039431	2.68E-51	4.85E-50	Up
CL5796.Contig11_All	495	0.01	6.6	9.366322214	3.41E-17	2.24E-16	Up
Unigene15792_All	725	0.01	6.58	9.361943774	1.02E-25	9.47E-25	Up
CL5163.Contig4_All	725	0.01	6.57	9.35974956	1.02E-25	9.47E-25	Up
Unigene58619_All	376	0.01	6.57	9.35974956	1.20E-12	6.22E-12	Up
CL4766.Contig6_All	392	0.01	6.57	9.35974956	3.25E-13	1.73E-12	Up
Unigene24820_All	2510	0.01	6.54	9.353146825	1.65E-92	5.50E-91	Up
CL8836.Contig2_All	648	0.01	6.53	9.350939182	1.36E-22	1.13E-21	Up
Unigene14732_All	779	0.01	6.51	9.346513733	2.00E-27	1.98E-26	Up
Unigene105619_All	241	0.01	6.5	9.344295908	1.57E-07	5.64E-07	Up
Unigene19421_All	2508	0.01	6.5	9.344295908	6.12E-92	2.02E-90	Up
Unigene41643_All	702	0.01	6.49	9.342074668	1.39E-24	1.24E-23	Up
CL15446.Contig2_All	2164	0.01	6.49	9.342074668	7.25E-79	2.04E-77	Up
CL16524.Contig1_All	892	0.01	6.47	9.337621902	2.10E-31	2.34E-30	Up
CL659.Contig1_All	1228	0.01	6.45	9.33315535	6.57E-44	1.02E-42	Up
CL4980.Contig7_All	2339	0.01	6.44	9.330916878	7.80E-85	2.37E-83	Up
CL18171.Contig2_All	544	0.01	6.44	9.330916878	1.29E-18	9.07E-18	Up
CL13285.Contig2_All	243	0.01	6.43	9.328674927	1.57E-07	5.64E-07	Up
CL656.Contig6_All	3266	0.01	6.39	9.319672121	4.36E-118	1.95E-116	Up
CL19224.Contig7_All	1239	0.01	6.38	9.317412614	6.57E-44	1.02E-42	Up
CL984.Contig4_All	5742	0.01	6.35	9.310612782	1.30E-207	1.13E-205	Up
Unigene31414_All	692	0.01	6.34	9.30833903	1.91E-23	1.63E-22	Up
Unigene57901_All	578	0.01	6.31	9.301496195	1.82E-19	1.32E-18	Up
Unigene21321_All	1128	0.01	6.3	9.299208018	4.46E-39	6.16E-38	Up
Unigene1206_All	974	0.01	6.29	9.296916207	1.12E-33	1.34E-32	Up
CL452.Contig2_All	1241	0.01	6.29	9.296916207	4.68E-43	7.12E-42	Up
CL6321.Contig2_All	612	0.01	6.28	9.294620749	2.55E-20	1.92E-19	Up
CL10301.Contig9_All	619	0.01	6.25	9.28771238	1.33E-20	1.01E-19	Up
CL4061.Contig2_All	546	0.01	6.25	9.28771238	4.79E-18	3.27E-17	Up
CL10464.Contig1_All	1333	0.01	6.25	9.28771238	3.50E-46	5.68E-45	Up
Unigene67466_All	482	0.01	6.21	9.278449458	1.73E-15	1.04E-14	Up
CL6228.Contig7_All	1059	0.01	6.2	9.276124405	3.10E-36	3.97E-35	Up
CL5796.Contig5_All	1034	0.01	6.19	9.273795599	4.25E-35	5.26E-34	Up
Unigene42069_All	624	0.01	6.14	9.262094845	1.33E-20	1.01E-19	Up
Unigene8188_All	236	0.01	6.12	9.257387843	5.81E-07	1.98E-06	Up
Unigene27104_All	1842	0.01	6.12	9.257387843	3.10E-63	6.93E-62	Up
CL5693.Contig5_All	508	0.01	6.11	9.25502857	2.43E-16	1.53E-15	Up
CL9598.Contig3_All	1359	0.01	6.09	9.250298418	6.73E-46	1.09E-44	Up
Unigene46177_All	1983	0.01	6.08	9.247927513	1.69E-67	4.06E-66	Up
CL9793.Contig2_All	438	0.01	6.05	9.240791332	8.78E-14	4.83E-13	Up
CL15847.Contig2_All	1241	0.01	6.02	9.233619677	2.37E-41	3.47E-40	Up
CL17616.Contig2_All	3179	0.01	6.02	9.233619677	3.86E-108	1.54E-106	Up
CL6315.Contig7_All	347	0.01	6.02	9.233619677	1.17E-10	5.35E-10	Up
Unigene55644_All	1342	0.01	6	9.22881869	9.22E-45	1.45E-43	Up
CL4371.Contig1_All	1017	0.01	5.97	9.221587121	2.15E-33	2.55E-32	Up
CL4425.Contig5_All	458	0.01	5.96	9.21916852	2.37E-14	1.35E-13	Up
Unigene48710_All	1478	0.01	5.95	9.216745858	5.03E-49	8.71E-48	Up
CL2010.Contig1_All	258	0.01	5.95	9.216745858	1.57E-07	5.63E-07	Up
CL8574.Contig3_All	1318	0.01	5.95	9.216745858	1.26E-43	1.95E-42	Up
Unigene10_All	317	0.01	5.95	9.216745858	1.61E-09	6.76E-09	Up
Unigene13704_All	720	0.01	5.95	9.216745858	3.67E-23	3.11E-22	Up
CL256.Contig12_All	952	0.01	5.94	9.214319121	4.04E-31	4.47E-30	Up
Unigene57643_All	739	0.01	5.93	9.211888295	9.91E-24	8.59E-23	Up
Unigene11661_All	2266	0.01	5.92	9.209453366	1.87E-75	4.98E-74	Up
Unigene21532_All	733	0.01	5.91	9.20701432	1.91E-23	1.63E-22	Up
CL10517.Contig1_All	1059	0.01	5.91	9.20701432	1.57E-34	1.92E-33	Up
Unigene56162_All	376	0.01	5.9	9.204571144	3.17E-11	1.50E-10	Up
CL10731.Contig7_All	573	0.01	5.89	9.202123824	4.79E-18	3.27E-17	Up
CL316.Contig13_All	3307	0.01	5.87	9.197216693	7.62E-110	3.09E-108	Up
Unigene45969_All	474	0.01	5.86	9.194756854	1.23E-14	7.11E-14	Up
CL6675.Contig1_All	573	0.01	5.84	9.189824559	9.21E-18	6.21E-17	Up
CL9210.Contig1_All	685	0.01	5.84	9.189824559	1.86E-21	1.47E-20	Up
CL3715.Contig7_All	281	0.01	5.79	9.177419538	4.24E-08	1.60E-07	Up
CL18316.Contig1_All	915	0.01	5.78	9.174925683	7.59E-29	7.84E-28	Up
CL273.Contig3_All	930	0.01	5.78	9.174925683	2.05E-29	2.16E-28	Up
CL6285.Contig6_All	2711	0.01	5.77	9.172427509	3.03E-88	9.58E-87	Up
CL6349.Contig3_All	212	0.01	5.77	9.172427509	7.96E-06	2.43E-05	Up
CL16115.Contig2_All	2387	0.01	5.77	9.172427509	9.93E-78	2.75E-76	Up
CL1182.Contig3_All	1981	0.01	5.76	9.169925001	4.35E-64	9.88E-63	Up
CL5224.Contig4_All	1227	0.01	5.74	9.164906927	4.46E-39	6.16E-38	Up
CL3137.Contig3_All	660	0.01	5.74	9.164906927	2.55E-20	1.92E-19	Up
CL18920.Contig2_All	655	0.01	5.73	9.162391329	4.91E-20	3.66E-19	Up
CL1383.Contig14_All	3457	0.01	5.71	9.157346935	7.80E-112	3.25E-110	Up
CL12526.Contig12_All	3398	0.01	5.71	9.157346935	7.62E-110	3.09E-108	Up
Unigene49906_All	407	0.01	5.7	9.154818109	4.45E-12	2.22E-11	Up
CL7762.Contig9_All	1712	0.01	5.67	9.147204925	2.00E-54	3.85E-53	Up
Unigene46237_All	1078	0.01	5.64	9.139551352	1.12E-33	1.34E-32	Up
CL12526.Contig16_All	3569	0.01	5.63	9.136991112	8.00E-114	3.40E-112	Up
Unigene25535_All	998	0.01	5.62	9.13442632	7.78E-31	8.52E-30	Up
CL13096.Contig1_All	380	0.01	5.62	9.13442632	6.10E-11	2.84E-10	Up
CL17894.Contig3_All	745	0.01	5.61	9.131856961	1.36E-22	1.13E-21	Up
CL10859.Contig2_All	837	0.01	5.61	9.131856961	1.95E-25	1.80E-24	Up
Unigene102947_All	408	0.01	5.6	9.129283017	8.57E-12	4.20E-11	Up
CL11208.Contig6_All	1139	0.01	5.6	9.129283017	2.21E-35	2.76E-34	Up
CL1129.Contig3_All	1571	0.01	5.58	9.124121312	5.03E-49	8.70E-48	Up
CL19007.Contig4_All	639	0.01	5.56	9.118941073	3.50E-19	2.51E-18	Up
Unigene20410_All	2182	0.01	5.54	9.113742166	4.57E-68	1.11E-66	Up
CL5381.Contig1_All	683	0.34	187.95	9.110598454	0	0	Up
CL322.Contig46_All	1423	0.01	5.52	9.108524457	6.57E-44	1.02E-42	Up
CL8180.Contig1_All	1014	0.01	5.51	9.105908509	7.78E-31	8.52E-30	Up
CL14266.Contig3_All	231	0.01	5.51	9.105908509	4.14E-06	1.30E-05	Up
Unigene12393_All	1266	0.01	5.5	9.103287808	8.58E-39	1.18E-37	Up
CL5796.Contig2_All	2914	0.01	5.49	9.100662339	1.61E-90	5.26E-89	Up
Unigene40139_All	230	0.01	5.47	9.095397023	4.14E-06	1.31E-05	Up
Unigene17955_All	449	0.01	5.47	9.095397023	6.25E-13	3.28E-12	Up
Unigene4809_All	1487	0.01	5.47	9.095397023	2.49E-45	3.98E-44	Up
CL745.Contig15_All	2445	0.01	5.45	9.09011242	3.59E-75	9.54E-74	Up
CL7404.Contig2_All	249	0.01	5.45	9.09011242	1.12E-06	3.71E-06	Up
CL20755.Contig5_All	552	0.01	5.45	9.09011242	4.67E-16	2.90E-15	Up
Unigene28957_All	918	0.01	5.42	9.082149041	3.85E-27	3.77E-26	Up
Unigene106185_All	599	0.01	5.42	9.082149041	1.77E-17	1.18E-16	Up
CL4425.Contig4_All	618	0.01	5.42	9.082149041	4.79E-18	3.27E-17	Up
CL20032.Contig3_All	832	0.01	5.41	9.079484784	1.39E-24	1.24E-23	Up
CL10301.Contig6_All	845	0.01	5.41	9.079484784	7.23E-25	6.52E-24	Up
CL12192.Contig2_All	1722	0.01	5.41	9.079484784	3.76E-52	6.92E-51	Up
Unigene34928_All	677	0.01	5.41	9.079484784	9.44E-20	6.94E-19	Up
Unigene105153_All	693	0.01	5.4	9.076815597	2.55E-20	1.93E-19	Up
CL705.Contig1_All	583	0.01	5.4	9.076815597	6.56E-17	4.26E-16	Up
CL851.Contig2_All	390	0.01	5.39	9.074141463	6.10E-11	2.84E-10	Up
Unigene26127_All	2740	0.01	5.39	9.074141463	2.06E-83	6.13E-82	Up
CL690.Contig8_All	1890	0.01	5.37	9.068778278	5.55E-57	1.11E-55	Up
CL598.Contig3_All	642	0.01	5.36	9.06608919	1.29E-18	9.08E-18	Up
CL7681.Contig3_All	528	0.01	5.36	9.06608919	6.41E-15	3.75E-14	Up
CL16370.Contig8_All	948	0.01	5.36	9.06608919	5.41E-28	5.44E-27	Up
CL19124.Contig2_All	569	0.01	5.35	9.063395081	2.43E-16	1.53E-15	Up
CL4581.Contig3_All	1437	0.01	5.34	9.060695932	9.00E-43	1.36E-41	Up
Unigene57264_All	523	0.01	5.34	9.060695932	6.41E-15	3.75E-14	Up
CL13076.Contig3_All	263	0.01	5.33	9.057991723	5.81E-07	1.99E-06	Up
CL2085.Contig1_All	422	0.01	5.33	9.057991723	8.57E-12	4.20E-11	Up
Unigene25310_All	1769	0.01	5.33	9.057991723	1.02E-52	1.89E-51	Up
Unigene51006_All	538	0.01	5.28	9.044394119	3.33E-15	1.98E-14	Up
CL10886.Contig2_All	739	0.01	5.28	9.044394119	3.58E-21	2.80E-20	Up
CL217.Contig3_All	638	0.01	5.28	9.044394119	4.79E-18	3.27E-17	Up
CL7003.Contig2_All	533	0.01	5.27	9.041659152	6.41E-15	3.75E-14	Up
CL14051.Contig2_All	623	0.01	5.27	9.041659152	1.77E-17	1.18E-16	Up
CL2306.Contig11_All	2988	0.01	5.25	9.036173613	8.19E-89	2.61E-87	Up
CL9250.Contig6_All	461	0.01	5.24	9.033423002	1.20E-12	6.22E-12	Up
CL4150.Contig2_All	822	0.01	5.24	9.033423002	1.91E-23	1.63E-22	Up
CL9.Contig6_All	758	0.01	5.23	9.030667136	1.86E-21	1.47E-20	Up
CL13101.Contig2_All	1575	0.01	5.22	9.027905997	6.73E-46	1.09E-44	Up
CL7673.Contig1_All	1090	0.01	5.21	9.025139562	2.10E-31	2.34E-30	Up
Unigene47966_All	713	0.01	5.19	9.019590728	4.91E-20	3.66E-19	Up
Unigene16205_All	832	0.01	5.19	9.019590728	1.91E-23	1.63E-22	Up
Unigene104324_All	672	0.01	5.18	9.016808288	6.72E-19	4.78E-18	Up
CL3211.Contig4_All	826	0.01	5.18	9.016808288	1.91E-23	1.63E-22	Up
Unigene36130_All	1203	0.01	5.17	9.01402047	1.57E-34	1.92E-33	Up
Unigene107100_All	1249	0.01	5.17	9.01402047	5.96E-36	7.57E-35	Up
CL12526.Contig8_All	3457	0.01	5.16	9.011227255	2.56E-101	9.45E-100	Up
Unigene56927_All	289	0.01	5.16	9.011227255	1.57E-07	5.64E-07	Up
CL16416.Contig1_All	1041	0.01	5.16	9.011227255	1.07E-29	1.13E-28	Up
Unigene106656_All	666	0.01	5.15	9.008428622	1.29E-18	9.08E-18	Up
CL9437.Contig3_All	1074	0.01	5.15	9.008428622	1.50E-30	1.63E-29	Up
Unigene49846_All	753	0.01	5.14	9.005624549	3.58E-21	2.80E-20	Up
CL7482.Contig1_All	3007	0.01	5.13	9.002815016	2.16E-87	6.77E-86	Up
CL3660.Contig15_All	1392	0.01	5.13	9.002815016	1.20E-39	1.69E-38	Up
CL523.Contig19_All	2008	0.01	5.13	9.002815016	7.79E-58	1.59E-56	Up
CL643.Contig1_All	775	0.01	5.12	9	9.67E-22	7.75E-21	Up
Unigene12939_All	2746	0.01	5.12	9	1.96E-79	5.54E-78	Up
Unigene26149_All	653	0.01	5.1	8.994353437	4.79E-18	3.27E-17	Up
CL54.Contig29_All	292	0.01	5.1	8.994353437	1.57E-07	5.65E-07	Up
CL13876.Contig1_All	739	0.01	5.1	8.994353437	1.33E-20	1.01E-19	Up
CL6853.Contig2_All	613	0.01	5.1	8.994353437	1.26E-16	8.08E-16	Up
Unigene17220_All	2311	0.01	5.1	8.994353437	2.32E-66	5.47E-65	Up
Unigene106211_All	487	0.01	5.1	8.994353437	3.25E-13	1.73E-12	Up
CL11683.Contig1_All	509	0.01	5.09	8.991521846	8.78E-14	4.84E-13	Up
CL16524.Contig2_All	885	0.01	5.09	8.991521846	1.39E-24	1.24E-23	Up
Unigene29149_All	1132	0.01	5.09	8.991521846	5.68E-32	6.45E-31	Up
CL5959.Contig3_All	633	0.01	5.08	8.988684687	3.41E-17	2.24E-16	Up
CL10968.Contig2_All	915	0.01	5.08	8.988684687	1.95E-25	1.80E-24	Up
CL7814.Contig2_All	671	0.01	5.07	8.985841937	2.49E-18	1.72E-17	Up
CL18347.Contig7_All	315	0.01	5.06	8.982993575	4.24E-08	1.60E-07	Up
Unigene31291_All	1683	0.01	5.04	8.977279923	1.33E-47	2.23E-46	Up
CL19844.Contig5_All	4167	0.01	5.02	8.971543554	1.18E-118	5.29E-117	Up
CL1058.Contig3_All	296	0.01	5.01	8.968666793	1.57E-07	5.64E-07	Up
CL18343.Contig5_All	2194	0.01	4.98	8.960001932	1.57E-61	3.42E-60	Up
CL3468.Contig1_All	457	0.01	4.98	8.960001932	4.45E-12	2.22E-11	Up
Unigene31178_All	479	0.01	4.97	8.957102042	1.20E-12	6.22E-12	Up
Unigene104449_All	538	0.01	4.97	8.957102042	2.37E-14	1.35E-13	Up
Unigene106363_All	469	0.01	4.96	8.95419631	2.31E-12	1.18E-11	Up
CL523.Contig27_All	306	0.01	4.96	8.95419631	1.57E-07	5.65E-07	Up
CL2144.Contig7_All	1496	0.01	4.96	8.95419631	2.37E-41	3.47E-40	Up
CL4408.Contig2_All	1690	0.01	4.95	8.951284715	9.45E-47	1.56E-45	Up
Unigene104755_All	820	0.01	4.95	8.951284715	2.61E-22	2.14E-21	Up
CL19912.Contig3_All	2209	0.01	4.94	8.948367232	1.57E-61	3.42E-60	Up
Unigene20353_All	1713	0.01	4.94	8.948367232	2.55E-47	4.26E-46	Up
CL14912.Contig1_All	431	0.01	4.93	8.945443836	3.17E-11	1.50E-10	Up
Unigene13234_All	522	0.01	4.93	8.945443836	8.78E-14	4.84E-13	Up
CL18515.Contig2_All	1873	0.01	4.92	8.942514505	7.24E-52	1.32E-50	Up
Unigene21456_All	1446	0.01	4.91	8.939579214	1.20E-39	1.69E-38	Up
Unigene11618_All	1114	0.01	4.91	8.939579214	2.88E-30	3.10E-29	Up
CL1084.Contig1_All	291	0.01	4.9	8.936637939	3.02E-07	1.06E-06	Up
CL12410.Contig1_All	382	0.01	4.9	8.936637939	1.61E-09	6.77E-09	Up
CL14453.Contig2_All	1002	0.01	4.89	8.933690655	3.85E-27	3.76E-26	Up
Unigene21561_All	1827	0.01	4.87	8.927777962	7.07E-50	1.25E-48	Up
Unigene28273_All	1006	0.01	4.87	8.927777962	3.85E-27	3.76E-26	Up
Unigene14909_All	761	0.01	4.87	8.927777962	2.55E-20	1.92E-19	Up
CL2616.Contig2_All	1756	0.01	4.86	8.924812504	6.90E-48	1.16E-46	Up
Unigene101668_All	231	0.01	4.86	8.924812504	1.53E-05	4.53E-05	Up
CL19745.Contig2_All	582	0.01	4.86	8.924812504	3.33E-15	1.98E-14	Up
CL1245.Contig31_All	576	0.01	4.85	8.921840937	6.41E-15	3.76E-14	Up
Unigene56167_All	478	0.01	4.85	8.921840937	2.31E-12	1.18E-11	Up
CL12536.Contig2_All	200	0.01	4.85	8.921840937	0.00010913	0.000293016	Up
CL163.Contig9_All	758	0.01	4.85	8.921840937	4.91E-20	3.66E-19	Up
Unigene31066_All	3476	0.01	4.84	8.918863237	2.38E-95	8.21E-94	Up
CL10505.Contig12_All	1369	0.01	4.84	8.918863237	8.37E-37	1.09E-35	Up
Unigene21960_All	377	0.01	4.83	8.915879379	1.61E-09	6.78E-09	Up
CL14086.Contig2_All	798	0.01	4.83	8.915879379	3.58E-21	2.80E-20	Up
CL984.Contig50_All	4568	0.01	4.83	8.915879379	1.78E-125	8.47E-124	Up
CL1953.Contig2_All	674	0.01	4.83	8.915879379	1.77E-17	1.18E-16	Up
Unigene25358_All	644	0.01	4.83	8.915879379	1.26E-16	8.07E-16	Up
CL1033.Contig4_All	822	0.01	4.82	8.912889336	9.67E-22	7.75E-21	Up
CL6295.Contig4_All	3217	0.01	4.8	8.906890596	2.16E-87	6.77E-86	Up
CL14066.Contig3_All	354	0.01	4.8	8.906890596	1.15E-08	4.52E-08	Up
CL9207.Contig2_All	400	0.01	4.8	8.906890596	4.35E-10	1.90E-09	Up
Unigene104403_All	317	0.01	4.8	8.906890596	8.16E-08	3.00E-07	Up
Unigene22000_All	1376	0.01	4.79	8.903881846	8.37E-37	1.09E-35	Up
Unigene3691_All	442	0.01	4.79	8.903881846	3.17E-11	1.50E-10	Up
Unigene105432_All	558	0.01	4.77	8.897845456	2.37E-14	1.35E-13	Up
Unigene10733_All	1033	0.01	4.77	8.897845456	3.85E-27	3.76E-26	Up
Unigene21404_All	2769	0.01	4.77	8.897845456	1.33E-74	3.50E-73	Up
CL8990.Contig1_All	737	0.01	4.76	8.894817763	3.50E-19	2.51E-18	Up
CL3112.Contig2_All	544	0.01	4.76	8.894817763	8.78E-14	4.84E-13	Up
Unigene91756_All	424	0.01	4.75	8.891783703	1.17E-10	5.36E-10	Up
Unigene104094_All	372	0.01	4.75	8.891783703	3.09E-09	1.28E-08	Up
Unigene998_All	1029	0.01	4.75	8.891783703	3.85E-27	3.76E-26	Up
CL20254.Contig4_All	1082	0.01	4.75	8.891783703	1.46E-28	1.50E-27	Up
CL155.Contig1_All	560	0.01	4.74	8.888743249	4.56E-14	2.56E-13	Up
Unigene22572_All	2057	0.01	4.74	8.888743249	5.41E-55	1.05E-53	Up
Unigene50118_All	373	0.01	4.74	8.888743249	3.09E-09	1.27E-08	Up
CL6770.Contig3_All	2628	0.01	4.73	8.885696373	2.43E-70	6.09E-69	Up
Unigene8524_All	573	0.01	4.72	8.882643049	2.37E-14	1.35E-13	Up
CL13000.Contig3_All	374	0.01	4.72	8.882643049	3.09E-09	1.27E-08	Up
Unigene104728_All	353	0.01	4.72	8.882643049	1.15E-08	4.51E-08	Up
Unigene106458_All	322	0.01	4.71	8.87958325	8.16E-08	3.01E-07	Up
Unigene46172_All	1081	0.01	4.71	8.87958325	2.81E-28	2.85E-27	Up
CL11225.Contig1_All	871	0.01	4.7	8.876516947	1.36E-22	1.13E-21	Up
Unigene30436_All	717	0.01	4.7	8.876516947	2.49E-18	1.72E-17	Up
CL6776.Contig2_All	2052	0.01	4.69	8.873444113	3.86E-54	7.37E-53	Up
CL4644.Contig6_All	740	0.01	4.69	8.873444113	6.72E-19	4.78E-18	Up
Unigene106409_All	461	0.01	4.69	8.873444113	1.65E-11	7.95E-11	Up
CL984.Contig48_All	5476	0.01	4.68	8.87036472	6.13E-146	3.44E-144	Up
Unigene30690_All	3000	0.01	4.68	8.87036472	1.96E-79	5.55E-78	Up
Unigene13418_All	812	0.01	4.68	8.87036472	6.89E-21	5.32E-20	Up
Unigene102994_All	281	0.01	4.68	8.87036472	1.12E-06	3.73E-06	Up
CL10952.Contig2_All	1209	0.01	4.68	8.87036472	2.10E-31	2.34E-30	Up
Unigene11686_All	557	0.01	4.68	8.87036472	4.56E-14	2.55E-13	Up
Unigene107052_All	493	0.01	4.68	8.87036472	2.31E-12	1.17E-11	Up
Unigene28659_All	387	0.01	4.68	8.87036472	1.61E-09	6.76E-09	Up
Unigene18076_All	961	0.01	4.67	8.86727874	1.39E-24	1.24E-23	Up
Unigene38684_All	1763	0.01	4.67	8.86727874	3.50E-46	5.68E-45	Up
Unigene106068_All	463	0.01	4.66	8.864186145	1.65E-11	7.95E-11	Up
Unigene28587_All	719	0.01	4.66	8.864186145	2.49E-18	1.72E-17	Up
CL7398.Contig3_All	1147	0.01	4.65	8.861086906	1.07E-29	1.13E-28	Up
CL10848.Contig1_All	845	0.01	4.65	8.861086906	1.86E-21	1.47E-20	Up
CL2851.Contig3_All	978	0.01	4.64	8.857980995	3.76E-25	3.42E-24	Up
Unigene48831_All	1327	0.01	4.64	8.857980995	3.02E-34	3.66E-33	Up
CL16226.Contig1_All	498	0.01	4.63	8.854868383	2.31E-12	1.17E-11	Up
Unigene17306_All	294	0.01	4.63	8.854868383	5.81E-07	1.98E-06	Up
CL13332.Contig1_All	1002	0.01	4.63	8.854868383	1.02E-25	9.46E-25	Up
Unigene105381_All	413	0.01	4.62	8.851749041	4.35E-10	1.91E-09	Up
Unigene27269_All	2078	0.01	4.62	8.851749041	3.86E-54	7.37E-53	Up
CL7864.Contig4_All	402	0.01	4.62	8.851749041	1.61E-09	6.76E-09	Up
Unigene14423_All	883	0.01	4.61	8.84862294	2.61E-22	2.14E-21	Up
Unigene23718_All	655	0.01	4.6	8.845490051	2.43E-16	1.53E-15	Up
CL19207.Contig8_All	1645	0.01	4.6	8.845490051	1.73E-42	2.60E-41	Up
Unigene104399_All	770	0.01	4.6	8.845490051	1.82E-19	1.32E-18	Up
CL5928.Contig4_All	667	0.01	4.6	8.845490051	1.26E-16	8.08E-16	Up
Unigene16749_All	1255	0.01	4.6	8.845490051	2.95E-32	3.38E-31	Up
CL130.Contig1_All	1050	0.01	4.6	8.845490051	1.43E-26	1.37E-25	Up
CL2329.Contig1_All	2329	0.01	4.59	8.842350343	2.16E-60	4.60E-59	Up
CL19248.Contig6_All	1902	0.01	4.59	8.842350343	5.03E-49	8.71E-48	Up
CL9608.Contig7_All	314	0.01	4.59	8.842350343	3.02E-07	1.06E-06	Up
Unigene18969_All	2819	0.01	4.59	8.842350343	3.50E-73	9.08E-72	Up
Unigene105286_All	903	0.01	4.58	8.839203788	7.06E-23	5.91E-22	Up
CL10757.Contig1_All	1044	0.01	4.57	8.836050355	2.74E-26	2.60E-25	Up
Unigene18346_All	2949	0.01	4.56	8.832890014	5.04E-76	1.36E-74	Up
Unigene106461_All	494	0.01	4.56	8.832890014	4.45E-12	2.22E-11	Up
Unigene104790_All	232	0.01	4.55	8.829722735	2.95E-05	8.44E-05	Up
CL912.Contig7_All	967	0.01	4.55	8.829722735	2.68E-24	2.37E-23	Up
Unigene28324_All	419	0.01	4.54	8.826548487	4.35E-10	1.91E-09	Up
Unigene14635_All	2068	0.01	4.54	8.826548487	5.28E-53	9.86E-52	Up
CL10912.Contig1_All	760	0.01	4.54	8.826548487	6.72E-19	4.78E-18	Up
CL3982.Contig48_All	852	0.01	4.54	8.826548487	3.58E-21	2.80E-20	Up
Unigene4655_All	1183	0.01	4.54	8.826548487	5.54E-30	5.91E-29	Up
Unigene106022_All	452	0.01	4.54	8.826548487	6.10E-11	2.84E-10	Up
CL17616.Contig3_All	3353	0.01	4.53	8.82336724	2.96E-86	9.13E-85	Up
CL12931.Contig3_All	1564	0.01	4.51	8.816983623	1.20E-39	1.69E-38	Up
Unigene4426_All	1096	0.01	4.51	8.816983623	2.00E-27	1.98E-26	Up
CL1878.Contig3_All	1905	0.01	4.51	8.816983623	3.58E-48	6.09E-47	Up
CL17315.Contig2_All	364	0.01	4.5	8.813781191	2.20E-08	8.51E-08	Up
CL964.Contig11_All	223	0.01	4.49	8.810571635	5.67E-05	0.000158011	Up
Unigene17590_All	685	0.01	4.49	8.810571635	1.26E-16	8.09E-16	Up
Unigene104223_All	743	0.01	4.49	8.810571635	2.49E-18	1.72E-17	Up
CL12179.Contig5_All	941	0.01	4.49	8.810571635	3.67E-23	3.11E-22	Up
CL8654.Contig1_All	993	0.01	4.48	8.807354922	1.39E-24	1.24E-23	Up
CL12277.Contig2_All	457	0.01	4.48	8.807354922	6.10E-11	2.84E-10	Up
Unigene46357_All	601	0.01	4.48	8.807354922	1.23E-14	7.11E-14	Up
CL17741.Contig2_All	1095	0.01	4.48	8.807354922	3.85E-27	3.76E-26	Up
Unigene103618_All	201	0.01	4.47	8.804131021	0.000209966	0.000545986	Up
CL10310.Contig5_All	857	0.01	4.47	8.804131021	3.58E-21	2.80E-20	Up
Unigene104335_All	1568	0.01	4.47	8.804131021	2.32E-39	3.22E-38	Up
Unigene106802_All	827	0.01	4.45	8.797661526	2.55E-20	1.92E-19	Up
CL2240.Contig1_All	517	0.01	4.44	8.794415866	2.31E-12	1.18E-11	Up
CL4236.Contig1_All	655	0.01	4.44	8.794415866	8.99E-16	5.51E-15	Up
CL18352.Contig2_All	244	0.01	4.44	8.794415866	2.95E-05	8.46E-05	Up
CL18673.Contig3_All	1876	0.01	4.44	8.794415866	9.45E-47	1.56E-45	Up
Unigene29238_All	417	0.01	4.44	8.794415866	8.36E-10	3.59E-09	Up
Unigene53516_All	248	0.01	4.44	8.794415866	1.53E-05	4.52E-05	Up
CL17517.Contig2_All	2943	0.01	4.43	8.791162889	4.92E-74	1.29E-72	Up
Unigene105753_All	462	0.01	4.43	8.791162889	6.10E-11	2.84E-10	Up
CL12222.Contig1_All	2451	0.01	4.43	8.791162889	3.03E-61	6.55E-60	Up
Unigene53839_All	589	0.01	4.42	8.787902559	4.56E-14	2.56E-13	Up
CL19707.Contig3_All	512	0.01	4.42	8.787902559	4.45E-12	2.23E-11	Up
CL7086.Contig1_All	575	0.01	4.42	8.787902559	8.78E-14	4.84E-13	Up
Unigene9063_All	835	0.01	4.41	8.784634846	2.55E-20	1.93E-19	Up
CL313.Contig1_All	2887	0.01	4.41	8.784634846	4.80E-72	1.23E-70	Up
CL9243.Contig1_All	617	0.01	4.4	8.781359714	1.23E-14	7.12E-14	Up
CL19632.Contig4_All	261	0.01	4.4	8.781359714	7.96E-06	2.43E-05	Up
Unigene106771_All	600	0.01	4.4	8.781359714	2.37E-14	1.35E-13	Up
CL7207.Contig1_All	376	0.01	4.4	8.781359714	1.15E-08	4.52E-08	Up
Unigene18944_All	375	0.01	4.39	8.77807713	1.15E-08	4.51E-08	Up
CL16948.Contig2_All	376	0.01	4.38	8.77478706	1.15E-08	4.53E-08	Up
CL14053.Contig2_All	1267	0.01	4.38	8.77478706	7.78E-31	8.52E-30	Up
CL1788.Contig1_All	619	0.01	4.38	8.77478706	1.23E-14	7.12E-14	Up
Unigene8845_All	2433	0.01	4.38	8.77478706	4.15E-60	8.81E-59	Up
CL19483.Contig1_All	452	0.01	4.38	8.77478706	2.26E-10	1.01E-09	Up
CL2080.Contig1_All	857	0.01	4.37	8.77148947	1.33E-20	1.01E-19	Up
Unigene3932_All	339	0.01	4.37	8.77148947	1.57E-07	5.64E-07	Up
CL6228.Contig3_All	1250	0.01	4.37	8.77148947	2.88E-30	3.10E-29	Up
Unigene88635_All	354	0.01	4.37	8.77148947	4.24E-08	1.60E-07	Up
Unigene39274_All	354	0.01	4.37	8.77148947	4.24E-08	1.60E-07	Up
CL7918.Contig1_All	1142	0.01	4.37	8.77148947	1.04E-27	1.04E-26	Up
Unigene7693_All	580	0.01	4.36	8.768184325	1.69E-13	9.19E-13	Up
CL19076.Contig9_All	777	0.01	4.36	8.768184325	1.29E-18	9.08E-18	Up
CL7643.Contig4_All	423	0.01	4.36	8.768184325	8.36E-10	3.59E-09	Up
CL719.Contig1_All	1089	0.01	4.36	8.768184325	2.74E-26	2.60E-25	Up
CL7245.Contig6_All	343	0.01	4.36	8.768184325	8.16E-08	3.00E-07	Up
CL2428.Contig1_All	1348	0.01	4.36	8.768184325	7.97E-33	9.27E-32	Up
Unigene105862_All	934	0.01	4.36	8.768184325	1.36E-22	1.13E-21	Up
Unigene105420_All	926	0.01	4.35	8.764871591	2.61E-22	2.14E-21	Up
Unigene46442_All	402	0.01	4.34	8.761551232	3.09E-09	1.28E-08	Up
CL385.Contig7_All	2847	0.01	4.34	8.761551232	4.68E-70	1.17E-68	Up
Unigene12558_All	2892	0.01	4.33	8.758223215	6.58E-71	1.66E-69	Up
CL16104.Contig1_All	440	0.01	4.33	8.758223215	4.35E-10	1.90E-09	Up
Unigene36037_All	334	0.01	4.32	8.754887502	1.57E-07	5.65E-07	Up
Unigene23501_All	327	0.01	4.32	8.754887502	3.02E-07	1.06E-06	Up
CL8186.Contig3_All	965	0.01	4.32	8.754887502	7.06E-23	5.91E-22	Up
CL17048.Contig2_All	610	0.01	4.32	8.754887502	2.37E-14	1.35E-13	Up
CL7426.Contig2_All	265	0.01	4.32	8.754887502	7.96E-06	2.43E-05	Up
Unigene103268_All	218	0.01	4.32	8.754887502	0.00010913	0.000292718	Up
CL9745.Contig2_All	840	0.07	30.21	8.753455547	2.40E-133	1.22E-131	Up
Unigene5958_All	2416	0.01	4.31	8.751544059	1.09E-58	2.27E-57	Up
Unigene25934_All	888	0.01	4.31	8.751544059	3.58E-21	2.80E-20	Up
Unigene91727_All	2033	0.01	4.31	8.751544059	2.62E-49	4.56E-48	Up
CL14740.Contig3_All	613	0.01	4.3	8.74819285	2.37E-14	1.35E-13	Up
CL11999.Contig2_All	673	0.01	4.3	8.74819285	8.99E-16	5.51E-15	Up
CL4591.Contig2_All	964	0.01	4.3	8.74819285	7.06E-23	5.91E-22	Up
CL1778.Contig3_All	1157	0.01	4.28	8.741466986	2.00E-27	1.97E-26	Up
CL10464.Contig6_All	2047	0.01	4.28	8.741466986	2.62E-49	4.56E-48	Up
CL719.Contig3_All	1215	0.01	4.27	8.73809226	7.59E-29	7.84E-28	Up
Unigene42679_All	279	0.01	4.27	8.73809226	4.14E-06	1.30E-05	Up
CL4500.Contig4_All	847	0.01	4.26	8.73470962	9.44E-20	6.95E-19	Up
CL218.Contig2_All	1216	0.01	4.26	8.73470962	7.59E-29	7.84E-28	Up
CL4413.Contig2_All	498	0.01	4.25	8.731319031	3.17E-11	1.50E-10	Up
Unigene21640_All	1462	0.01	4.24	8.727920455	8.17E-35	1.01E-33	Up
Unigene22199_All	2237	0.01	4.24	8.727920455	1.43E-53	2.69E-52	Up
Unigene6106_All	856	0.01	4.24	8.727920455	4.91E-20	3.66E-19	Up
Unigene11081_All	1479	0.01	4.24	8.727920455	4.25E-35	5.27E-34	Up
Unigene104549_All	1204	0.01	4.24	8.727920455	1.46E-28	1.50E-27	Up
Unigene3582_All	739	0.01	4.23	8.724513853	6.56E-17	4.26E-16	Up
CL1.Contig1_All	1317	0.01	4.23	8.724513853	4.04E-31	4.47E-30	Up
CL12850.Contig3_All	450	0.13	54.91	8.722413478	1.89E-121	8.67E-120	Up
Unigene36421_All	2559	0.01	4.22	8.721099189	3.03E-61	6.55E-60	Up
CL11399.Contig2_All	1079	0.01	4.22	8.721099189	3.76E-25	3.43E-24	Up
Unigene105098_All	600	0.01	4.22	8.721099189	8.78E-14	4.84E-13	Up
Unigene35154_All	1078	0.01	4.22	8.721099189	3.76E-25	3.42E-24	Up
CL18598.Contig1_All	1376	0.01	4.22	8.721099189	1.53E-32	1.77E-31	Up
CL20238.Contig1_All	1024	0.02	8.43	8.719388821	2.55E-47	4.26E-46	Up
Unigene27466_All	1392	0.01	4.21	8.717676423	7.97E-33	9.28E-32	Up
CL14731.Contig1_All	638	0.01	4.21	8.717676423	1.23E-14	7.12E-14	Up
CL18501.Contig4_All	340	0.01	4.21	8.717676423	3.02E-07	1.06E-06	Up
CL17393.Contig7_All	543	0.01	4.2	8.714245518	4.45E-12	2.22E-11	Up
Unigene6199_All	271	0.01	4.2	8.714245518	7.96E-06	2.43E-05	Up
Unigene36906_All	247	0.01	4.2	8.714245518	2.95E-05	8.45E-05	Up
CL18324.Contig3_All	946	0.01	4.2	8.714245518	5.03E-22	4.07E-21	Up
Unigene32710_All	725	0.01	4.2	8.714245518	1.26E-16	8.07E-16	Up
CL4675.Contig2_All	460	0.01	4.2	8.714245518	2.26E-10	1.01E-09	Up
CL14578.Contig17_All	2476	0.01	4.19	8.710806434	1.09E-58	2.27E-57	Up
CL6452.Contig2_All	1079	0.01	4.19	8.710806434	3.76E-25	3.43E-24	Up
Unigene15107_All	1878	0.01	4.19	8.710806434	3.41E-44	5.33E-43	Up
Unigene27143_All	674	0.01	4.18	8.707359132	3.33E-15	1.98E-14	Up
Unigene104859_All	1457	0.01	4.18	8.707359132	3.02E-34	3.66E-33	Up
Unigene12774_All	2294	0.01	4.18	8.707359132	3.86E-54	7.37E-53	Up
Unigene30231_All	480	0.01	4.17	8.703903573	1.17E-10	5.36E-10	Up
CL1400.Contig5_All	932	0.01	4.17	8.703903573	1.86E-21	1.47E-20	Up
Unigene106866_All	392	0.01	4.17	8.703903573	1.15E-08	4.51E-08	Up
CL916.Contig2_All	1227	0.01	4.17	8.703903573	1.46E-28	1.50E-27	Up
Unigene6064_All	2546	0.01	4.16	8.700439718	7.98E-60	1.69E-58	Up
CL12088.Contig1_All	1550	0.01	4.16	8.700439718	3.10E-36	3.97E-35	Up
Unigene33158_All	212	0.01	4.16	8.700439718	0.000209966	0.000542303	Up
CL3285.Contig8_All	609	0.01	4.15	8.696967526	8.78E-14	4.84E-13	Up
Unigene5025_All	1775	0.01	4.15	8.696967526	2.37E-41	3.47E-40	Up
CL829.Contig2_All	5529	0.01	4.15	8.696967526	7.09E-131	3.53E-129	Up
CL19910.Contig2_All	1540	0.01	4.14	8.693486957	1.15E-35	1.45E-34	Up
Unigene106223_All	1054	0.01	4.14	8.693486957	2.68E-24	2.37E-23	Up
CL20627.Contig1_All	2394	0.01	4.14	8.693486957	3.95E-56	7.83E-55	Up
Unigene8957_All	1239	0.01	4.13	8.689997971	1.46E-28	1.50E-27	Up
Unigene20628_All	422	0.01	4.12	8.686500527	3.09E-09	1.28E-08	Up
CL8118.Contig4_All	836	0.01	4.12	8.686500527	6.72E-19	4.78E-18	Up
CL7679.Contig2_All	2400	0.01	4.12	8.686500527	7.60E-56	1.50E-54	Up
Unigene32368_All	973	0.01	4.12	8.686500527	2.61E-22	2.14E-21	Up
Unigene42915_All	1661	0.01	4.11	8.682994584	1.65E-38	2.24E-37	Up
Unigene66792_All	216	0.01	4.11	8.682994584	0.000209966	0.000541679	Up
CL14495.Contig2_All	1798	0.01	4.11	8.682994584	1.23E-41	1.81E-40	Up
CL9087.Contig2_All	1615	0.01	4.1	8.6794801	4.35E-37	5.70E-36	Up
CL432.Contig20_All	3003	0.01	4.1	8.6794801	9.01E-70	2.23E-68	Up
Unigene61476_All	410	0.01	4.1	8.6794801	5.95E-09	2.40E-08	Up
CL258.Contig32_All	1190	0.01	4.09	8.675957033	3.85E-27	3.77E-26	Up
CL20583.Contig5_All	1144	0.01	4.09	8.675957033	5.28E-26	4.97E-25	Up
Unigene106848_All	520	0.01	4.09	8.675957033	1.65E-11	7.94E-11	Up
Unigene45403_All	1308	0.01	4.09	8.675957033	5.54E-30	5.91E-29	Up
CL13293.Contig2_All	460	0.01	4.08	8.672425342	4.35E-10	1.91E-09	Up
Unigene35076_All	1029	0.01	4.08	8.672425342	3.67E-23	3.11E-22	Up
Unigene15005_All	1411	0.01	4.07	8.668884984	2.95E-32	3.38E-31	Up
Unigene104963_All	546	0.01	4.07	8.668884984	4.45E-12	2.22E-11	Up
Unigene38880_All	253	0.01	4.07	8.668884984	2.95E-05	8.46E-05	Up
CL19571.Contig12_All	1557	0.01	4.07	8.668884984	2.21E-35	2.76E-34	Up
CL5687.Contig2_All	350	0.01	4.07	8.668884984	3.02E-07	1.06E-06	Up
Unigene11050_All	1296	0.01	4.07	8.668884984	2.05E-29	2.16E-28	Up
CL16104.Contig3_All	405	0.01	4.06	8.665335917	1.15E-08	4.52E-08	Up
CL14400.Contig1_All	328	0.01	4.05	8.661778098	5.81E-07	1.98E-06	Up
Unigene56899_All	978	0.01	4.05	8.661778098	5.03E-22	4.07E-21	Up
CL20640.Contig8_All	329	0.01	4.04	8.658211483	5.81E-07	1.99E-06	Up
CL18086.Contig1_All	1552	0.01	4.04	8.658211483	4.25E-35	5.27E-34	Up
CL12870.Contig1_All	1887	0.03	12.12	8.658211483	2.05E-125	9.75E-124	Up
CL14578.Contig2_All	1746	0.01	4.03	8.654636029	1.20E-39	1.69E-38	Up
Unigene105744_All	859	0.01	4.03	8.654636029	3.50E-19	2.51E-18	Up
Unigene28459_All	749	0.01	4.02	8.651051691	2.43E-16	1.53E-15	Up
CL19917.Contig4_All	1062	0.01	4.02	8.651051691	9.91E-24	8.59E-23	Up
Unigene42878_All	565	0.01	4.02	8.651051691	2.31E-12	1.18E-11	Up
CL9786.Contig2_All	529	0.01	4.02	8.651051691	1.65E-11	7.94E-11	Up
CL15590.Contig2_All	1312	0.01	4.02	8.651051691	2.05E-29	2.16E-28	Up
Unigene22272_All	491	0.01	4.02	8.651051691	1.17E-10	5.35E-10	Up
CL20639.Contig20_All	2301	0.01	4.02	8.651051691	3.76E-52	6.92E-51	Up
Unigene105528_All	6620	0.01	4.01	8.647458426	1.27E-151	7.50E-150	Up
CL6761.Contig3_All	2605	0.01	4.01	8.647458426	2.95E-59	6.18E-58	Up
Unigene46664_All	281	0.01	4.01	8.647458426	7.96E-06	2.42E-05	Up
CL2658.Contig3_All	2689	0.01	4	8.64385619	5.82E-61	1.25E-59	Up
CL114.Contig6_All	3144	0.01	4	8.64385619	1.78E-71	4.51E-70	Up
CL322.Contig66_All	1509	0.01	4	8.64385619	5.82E-34	6.99E-33	Up
Unigene40645_All	356	0.01	4	8.64385619	1.57E-07	5.63E-07	Up
Unigene18899_All	369	0.01	4	8.64385619	8.16E-08	3.00E-07	Up
Unigene106769_All	753	0.01	4	8.64385619	1.26E-16	8.07E-16	Up
CL13799.Contig4_All	1880	0.01	3.98	8.636624621	3.33E-42	4.97E-41	Up
Unigene106160_All	557	0.01	3.98	8.636624621	4.45E-12	2.22E-11	Up
CL8931.Contig2_All	861	0.01	3.98	8.636624621	6.72E-19	4.78E-18	Up
Unigene46388_All	532	0.01	3.98	8.636624621	1.65E-11	7.94E-11	Up
CL2487.Contig6_All	1609	0.01	3.98	8.636624621	5.96E-36	7.57E-35	Up
Unigene1429_All	504	0.01	3.98	8.636624621	1.17E-10	5.35E-10	Up
Unigene21987_All	825	0.01	3.97	8.632995197	4.79E-18	3.27E-17	Up
CL19732.Contig1_All	669	0.01	3.97	8.632995197	2.37E-14	1.35E-13	Up
Unigene22693_All	469	0.01	3.97	8.632995197	8.36E-10	3.59E-09	Up
CL4535.Contig3_All	1344	0.01	3.97	8.632995197	1.07E-29	1.13E-28	Up
CL7338.Contig8_All	2044	0.01	3.97	8.632995197	6.73E-46	1.09E-44	Up
Unigene551_All	1675	0.01	3.97	8.632995197	2.26E-37	2.99E-36	Up
CL5475.Contig5_All	826	0.01	3.97	8.632995197	4.79E-18	3.27E-17	Up
Unigene104448_All	735	0.01	3.96	8.62935662	4.67E-16	2.90E-15	Up
CL2914.Contig3_All	498	0.01	3.95	8.625708843	1.17E-10	5.36E-10	Up
CL2813.Contig2_All	1273	0.01	3.95	8.625708843	5.41E-28	5.44E-27	Up
CL2153.Contig4_All	827	0.01	3.95	8.625708843	4.79E-18	3.27E-17	Up
Unigene20672_All	611	0.01	3.95	8.625708843	3.25E-13	1.73E-12	Up
CL6603.Contig2_All	1352	0.01	3.94	8.622051819	1.07E-29	1.13E-28	Up
Unigene17001_All	298	0.01	3.94	8.622051819	4.14E-06	1.30E-05	Up
Unigene14618_All	348	0.01	3.94	8.622051819	3.02E-07	1.06E-06	Up
Unigene6116_All	525	0.01	3.94	8.622051819	3.17E-11	1.50E-10	Up
Unigene29610_All	2759	0.02	7.87	8.620219826	4.93E-120	2.23E-118	Up
CL11304.Contig2_All	558	0.74	290.98	8.619179009	0	0	Up
Unigene46252_All	601	0.01	3.93	8.618385502	6.25E-13	3.29E-12	Up
CL5067.Contig1_All	739	0.01	3.93	8.618385502	8.99E-16	5.51E-15	Up
CL10675.Contig1_All	1626	0.01	3.93	8.618385502	5.96E-36	7.57E-35	Up
Unigene31737_All	589	0.01	3.93	8.618385502	1.20E-12	6.21E-12	Up
Unigene14679_All	2706	0.01	3.92	8.614709844	4.15E-60	8.81E-59	Up
Unigene37818_All	579	0.01	3.92	8.614709844	2.31E-12	1.17E-11	Up
Unigene27633_All	1586	0.01	3.91	8.611024797	8.17E-35	1.01E-33	Up
CL10669.Contig6_All	760	0.01	3.91	8.611024797	2.43E-16	1.53E-15	Up
CL732.Contig4_All	933	0.01	3.91	8.611024797	2.55E-20	1.93E-19	Up
CL18249.Contig2_All	634	0.01	3.91	8.611024797	1.69E-13	9.18E-13	Up
Unigene7334_All	1534	0.01	3.91	8.611024797	1.12E-33	1.34E-32	Up
CL9650.Contig1_All	947	0.01	3.91	8.611024797	1.33E-20	1.01E-19	Up
Unigene45876_All	872	0.01	3.9	8.607330314	6.72E-19	4.78E-18	Up
Unigene38318_All	619	0.01	3.9	8.607330314	3.25E-13	1.74E-12	Up
CL13110.Contig23_All	2750	0.01	3.9	8.607330314	1.12E-60	2.40E-59	Up
CL4916.Contig1_All	934	0.01	3.9	8.607330314	4.91E-20	3.66E-19	Up
Unigene20115_All	861	0.01	3.89	8.603626345	1.29E-18	9.08E-18	Up
CL9747.Contig1_All	416	0.01	3.89	8.603626345	1.15E-08	4.53E-08	Up
Unigene19500_All	661	0.01	3.89	8.603626345	4.56E-14	2.56E-13	Up
Unigene106931_All	646	0.01	3.89	8.603626345	8.78E-14	4.84E-13	Up
CL14174.Contig1_All	928	0.01	3.88	8.599912842	9.44E-20	6.95E-19	Up
CL54.Contig1_All	378	0.01	3.88	8.599912842	8.16E-08	3.01E-07	Up
CL3982.Contig13_All	446	0.01	3.88	8.599912842	3.09E-09	1.27E-08	Up
Unigene32670_All	838	0.01	3.88	8.599912842	4.79E-18	3.27E-17	Up
Unigene12381_All	1055	0.01	3.87	8.596189756	1.36E-22	1.13E-21	Up
CL4536.Contig6_All	481	0.01	3.87	8.596189756	8.36E-10	3.60E-09	Up
CL1788.Contig2_All	289	0.01	3.87	8.596189756	7.96E-06	2.43E-05	Up
Unigene12843_All	550	0.01	3.86	8.592457037	1.65E-11	7.94E-11	Up
CL1193.Contig2_All	613	0.01	3.86	8.592457037	6.25E-13	3.28E-12	Up
CL1919.Contig1_All	2895	0.01	3.86	8.592457037	3.10E-63	6.93E-62	Up
CL3007.Contig17_All	2099	0.01	3.86	8.592457037	1.30E-45	2.08E-44	Up
CL4916.Contig2_All	1650	0.01	3.86	8.592457037	5.96E-36	7.57E-35	Up
Unigene65586_All	510	0.01	3.85	8.588714636	1.17E-10	5.36E-10	Up
Unigene107732_All	478	0.01	3.85	8.588714636	8.36E-10	3.59E-09	Up
Unigene15610_All	790	0.01	3.85	8.588714636	1.26E-16	8.07E-16	Up
CL73.Contig8_All	2471	0.01	3.85	8.588714636	7.42E-54	1.41E-52	Up
CL1358.Contig4_All	627	0.01	3.84	8.584962501	3.25E-13	1.73E-12	Up
CL11248.Contig1_All	716	0.01	3.83	8.581200582	6.41E-15	3.76E-14	Up
CL8572.Contig2_All	643	0.01	3.83	8.581200582	1.69E-13	9.19E-13	Up
Unigene106270_All	1418	0.01	3.83	8.581200582	1.50E-30	1.63E-29	Up
Unigene6712_All	1243	0.01	3.83	8.581200582	1.43E-26	1.37E-25	Up
CL2170.Contig5_All	1255	0.01	3.83	8.581200582	7.41E-27	7.17E-26	Up
Unigene35838_All	494	0.01	3.83	8.581200582	4.35E-10	1.90E-09	Up
Unigene64669_All	305	0.01	3.82	8.577428828	4.14E-06	1.31E-05	Up
CL1519.Contig4_All	836	0.01	3.82	8.577428828	1.77E-17	1.18E-16	Up
Unigene6928_All	487	0.01	3.82	8.577428828	4.35E-10	1.90E-09	Up
Unigene101644_All	229	0.01	3.82	8.577428828	0.000209966	0.000542335	Up
Unigene104966_All	357	0.01	3.82	8.577428828	3.02E-07	1.06E-06	Up
CL19068.Contig1_All	1515	0.01	3.82	8.577428828	1.53E-32	1.77E-31	Up
Unigene104546_All	515	0.01	3.81	8.573647187	1.17E-10	5.35E-10	Up
Unigene38979_All	360	0.01	3.81	8.573647187	3.02E-07	1.06E-06	Up
Unigene20018_All	610	0.01	3.81	8.573647187	1.20E-12	6.21E-12	Up
CL20706.Contig22_All	411	0.01	3.8	8.569855608	2.20E-08	8.52E-08	Up
Unigene32789_All	412	0.01	3.79	8.566054038	2.20E-08	8.51E-08	Up
CL14202.Contig2_All	429	0.01	3.79	8.566054038	1.15E-08	4.52E-08	Up
CL14086.Contig1_All	870	0.01	3.78	8.562242424	4.79E-18	3.27E-17	Up
CL13864.Contig1_All	775	0.01	3.78	8.562242424	4.67E-16	2.90E-15	Up
Unigene3762_All	1141	0.01	3.78	8.562242424	5.15E-24	4.51E-23	Up
Unigene24023_All	1093	0.01	3.77	8.558420713	7.06E-23	5.91E-22	Up
CL2294.Contig4_All	1061	0.01	3.76	8.554588852	2.61E-22	2.14E-21	Up
Unigene52124_All	2970	0.01	3.76	8.554588852	1.61E-63	3.63E-62	Up
Unigene53469_All	836	0.01	3.76	8.554588852	1.77E-17	1.18E-16	Up
Unigene20378_All	2430	0.01	3.76	8.554588852	7.24E-52	1.32E-50	Up
CL16949.Contig3_All	749	0.01	3.76	8.554588852	1.73E-15	1.04E-14	Up
CL640.Contig2_All	1108	0.01	3.76	8.554588852	3.67E-23	3.11E-22	Up
Unigene39368_All	771	0.01	3.76	8.554588852	4.67E-16	2.90E-15	Up
Unigene107597_All	270	0.01	3.75	8.550746785	2.95E-05	8.49E-05	Up
Unigene15933_All	514	0.01	3.75	8.550746785	2.26E-10	1.01E-09	Up
Unigene5403_All	753	0.01	3.75	8.550746785	1.73E-15	1.04E-14	Up
Unigene105359_All	680	0.01	3.75	8.550746785	4.56E-14	2.55E-13	Up
CL5209.Contig3_All	363	0.01	3.75	8.550746785	3.02E-07	1.06E-06	Up
CL18506.Contig1_All	442	0.01	3.75	8.550746785	1.15E-08	4.51E-08	Up
Unigene15465_All	501	0.01	3.74	8.54689446	4.35E-10	1.91E-09	Up
CL20537.Contig1_All	1302	0.01	3.74	8.54689446	3.85E-27	3.77E-26	Up
CL2085.Contig2_All	497	0.01	3.74	8.54689446	4.35E-10	1.90E-09	Up
Unigene14843_All	655	0.01	3.73	8.54303182	3.25E-13	1.74E-12	Up
Unigene53322_All	458	0.01	3.73	8.54303182	3.09E-09	1.28E-08	Up
Unigene1223_All	510	0.01	3.73	8.54303182	4.35E-10	1.90E-09	Up
CL10786.Contig11_All	525	0.01	3.73	8.54303182	1.17E-10	5.35E-10	Up
CL1058.Contig1_All	1910	0.01	3.73	8.54303182	3.25E-40	4.63E-39	Up
Unigene8521_All	660	0.01	3.73	8.54303182	1.69E-13	9.17E-13	Up
Unigene106562_All	511	0.01	3.73	8.54303182	2.26E-10	1.01E-09	Up
CL16147.Contig3_All	444	0.01	3.73	8.54303182	5.95E-09	2.40E-08	Up
Unigene57219_All	431	0.01	3.73	8.54303182	1.15E-08	4.51E-08	Up
Unigene50310_All	258	0.01	3.72	8.539158811	5.67E-05	0.000157523	Up
CL19554.Contig4_All	773	0.01	3.72	8.539158811	8.99E-16	5.51E-15	Up
Unigene107333_All	459	0.01	3.72	8.539158811	3.09E-09	1.27E-08	Up
Unigene65079_All	258	0.01	3.72	8.539158811	5.67E-05	0.000156876	Up
Unigene30860_All	1308	0.01	3.72	8.539158811	3.85E-27	3.76E-26	Up
CL16805.Contig2_All	894	0.01	3.71	8.535275377	2.49E-18	1.72E-17	Up
Unigene106245_All	1021	0.01	3.71	8.535275377	3.58E-21	2.80E-20	Up
Unigene45788_All	473	0.01	3.71	8.535275377	1.61E-09	6.78E-09	Up
Unigene25252_All	684	0.01	3.71	8.535275377	8.78E-14	4.84E-13	Up
CL3810.Contig1_All	417	0.01	3.7	8.531381461	4.24E-08	1.60E-07	Up
Unigene106815_All	273	0.01	3.69	8.527477006	2.95E-05	8.49E-05	Up
Unigene104929_All	543	0.01	3.69	8.527477006	6.10E-11	2.84E-10	Up
CL7208.Contig2_All	973	0.01	3.69	8.527477006	4.91E-20	3.66E-19	Up
CL2956.Contig6_All	2749	0.01	3.69	8.527477006	1.50E-57	3.05E-56	Up
CL3007.Contig3_All	1589	0.01	3.69	8.527477006	7.97E-33	9.27E-32	Up
Unigene14521_All	1337	0.01	3.68	8.523561956	1.04E-27	1.04E-26	Up
Unigene50042_All	584	0.01	3.68	8.523561956	1.65E-11	7.94E-11	Up
CL1791.Contig1_All	518	0.01	3.68	8.523561956	2.26E-10	1.01E-09	Up
Unigene4577_All	420	0.01	3.67	8.519636253	4.24E-08	1.60E-07	Up
Unigene105219_All	991	0.01	3.67	8.519636253	2.55E-20	1.92E-19	Up
Unigene18891_All	1580	0.01	3.67	8.519636253	1.53E-32	1.77E-31	Up
Unigene25641_All	290	0.01	3.66	8.515699838	1.53E-05	4.54E-05	Up
CL1821.Contig2_All	1037	0.01	3.66	8.515699838	3.58E-21	2.80E-20	Up
CL2049.Contig8_All	1083	0.01	3.66	8.515699838	5.03E-22	4.07E-21	Up
CL7414.Contig2_All	685	0.01	3.65	8.511752654	8.78E-14	4.84E-13	Up
CL20398.Contig5_All	1330	0.01	3.65	8.511752654	3.85E-27	3.76E-26	Up
Unigene38321_All	262	0.01	3.65	8.511752654	5.67E-05	0.000157047	Up
Unigene105615_All	575	0.01	3.65	8.511752654	1.65E-11	7.93E-11	Up
Unigene42528_All	631	0.01	3.64	8.50779464	1.20E-12	6.22E-12	Up
CL6938.Contig2_All	362	0.01	3.64	8.50779464	5.81E-07	1.99E-06	Up
Unigene43001_All	458	0.01	3.64	8.50779464	5.95E-09	2.41E-08	Up
CL9585.Contig3_All	792	0.01	3.64	8.50779464	8.99E-16	5.51E-15	Up
CL9756.Contig5_All	812	0.01	3.64	8.50779464	2.43E-16	1.53E-15	Up
Unigene34970_All	913	0.01	3.64	8.50779464	2.49E-18	1.72E-17	Up
CL6815.Contig3_All	535	0.01	3.64	8.50779464	2.26E-10	1.01E-09	Up
CL19580.Contig2_All	1168	0.01	3.63	8.503825738	9.91E-24	8.59E-23	Up
Unigene12252_All	3023	0.01	3.62	8.499845887	4.25E-62	9.34E-61	Up
CL20187.Contig35_All	2274	0.01	3.62	8.499845887	9.45E-47	1.56E-45	Up
CL20040.Contig4_All	1628	0.01	3.62	8.499845887	4.14E-33	4.86E-32	Up
CL17444.Contig2_All	1854	0.01	3.62	8.499845887	6.11E-38	8.19E-37	Up
Unigene51652_All	462	0.01	3.62	8.499845887	5.95E-09	2.41E-08	Up
CL7811.Contig4_All	291	0.01	3.62	8.499845887	1.53E-05	4.53E-05	Up
CL12179.Contig2_All	961	0.01	3.61	8.495855027	3.50E-19	2.51E-18	Up
CL1747.Contig11_All	493	0.01	3.61	8.495855027	1.61E-09	6.78E-09	Up
CL13759.Contig1_All	1137	0.01	3.61	8.495855027	7.06E-23	5.91E-22	Up
Unigene78868_All	292	0.01	3.61	8.495855027	1.53E-05	4.53E-05	Up
CL17444.Contig1_All	1725	0.01	3.6	8.491853096	4.25E-35	5.27E-34	Up
CL12287.Contig1_All	762	0.01	3.6	8.491853096	3.33E-15	1.98E-14	Up
CL2793.Contig5_All	1913	0.01	3.6	8.491853096	8.58E-39	1.18E-37	Up
Unigene24731_All	2947	0.01	3.59	8.487840034	4.15E-60	8.81E-59	Up
CL4199.Contig11_All	945	0.01	3.59	8.487840034	6.72E-19	4.78E-18	Up
Unigene1886_All	321	0.01	3.59	8.487840034	4.14E-06	1.31E-05	Up
Unigene38978_All	1301	0.01	3.59	8.487840034	2.74E-26	2.60E-25	Up
CL17894.Contig4_All	756	0.01	3.59	8.487840034	6.41E-15	3.75E-14	Up
Unigene45193_All	911	0.01	3.59	8.487840034	4.79E-18	3.27E-17	Up
CL4790.Contig4_All	1241	0.01	3.59	8.487840034	7.23E-25	6.52E-24	Up
Unigene35950_All	2110	0.01	3.58	8.483815777	9.00E-43	1.36E-41	Up
CL20764.Contig41_All	350	0.01	3.58	8.483815777	1.12E-06	3.72E-06	Up
CL19968.Contig2_All	405	0.01	3.58	8.483815777	8.16E-08	3.00E-07	Up
Unigene21787_All	2083	0.01	3.57	8.479780264	6.41E-42	9.49E-41	Up
CL2646.Contig6_All	967	0.01	3.57	8.479780264	3.50E-19	2.51E-18	Up
CL7851.Contig4_All	2576	0.01	3.56	8.475733431	7.24E-52	1.32E-50	Up
Unigene12165_All	462	0.01	3.56	8.475733431	1.15E-08	4.52E-08	Up
Unigene21616_All	716	0.01	3.55	8.471675214	4.56E-14	2.56E-13	Up
Unigene20368_All	1820	0.01	3.55	8.471675214	1.61E-36	2.08E-35	Up
CL14917.Contig1_All	1235	0.01	3.55	8.471675214	1.39E-24	1.24E-23	Up
CL20013.Contig1_All	1154	0.01	3.55	8.471675214	7.06E-23	5.91E-22	Up
CL880.Contig1_All	589	0.01	3.55	8.471675214	3.17E-11	1.50E-10	Up
CL5796.Contig9_All	1753	0.01	3.55	8.471675214	4.25E-35	5.26E-34	Up
Unigene33485_All	324	0.01	3.55	8.471675214	4.14E-06	1.30E-05	Up
Unigene10952_All	508	0.01	3.55	8.471675214	8.36E-10	3.59E-09	Up
Unigene64656_All	289	0.01	3.54	8.46760555	2.95E-05	8.47E-05	Up
CL5989.Contig1_All	477	0.01	3.54	8.46760555	5.95E-09	2.40E-08	Up
CL2816.Contig6_All	616	0.01	3.54	8.46760555	8.57E-12	4.20E-11	Up
Unigene694_All	1396	0.01	3.54	8.46760555	1.04E-27	1.04E-26	Up
Unigene104392_All	634	0.01	3.54	8.46760555	2.31E-12	1.17E-11	Up
CL6784.Contig6_All	2267	0.01	3.53	8.463524373	2.49E-45	3.98E-44	Up
Unigene7300_All	872	0.01	3.53	8.463524373	6.56E-17	4.26E-16	Up
CL38.Contig4_All	2066	0.01	3.52	8.459431619	4.57E-41	6.63E-40	Up
CL8903.Contig3_All	1821	0.01	3.52	8.459431619	3.10E-36	3.97E-35	Up
Unigene31560_All	538	0.01	3.52	8.459431619	2.26E-10	1.01E-09	Up
Unigene12633_All	996	0.01	3.52	8.459431619	1.82E-19	1.32E-18	Up
CL422.Contig7_All	1201	0.01	3.52	8.459431619	9.91E-24	8.59E-23	Up
Unigene11814_All	412	0.01	3.52	8.459431619	8.16E-08	3.00E-07	Up
Unigene30200_All	839	0.01	3.51	8.45532722	2.43E-16	1.53E-15	Up
CL548.Contig9_All	327	0.01	3.51	8.45532722	4.14E-06	1.31E-05	Up
Unigene6016_All	2694	0.01	3.51	8.45532722	1.43E-53	2.69E-52	Up
CL984.Contig61_All	6669	0.01	3.51	8.45532722	1.02E-133	5.19E-132	Up
CL2580.Contig1_All	1532	0.01	3.51	8.45532722	2.88E-30	3.10E-29	Up
Unigene105371_All	440	0.01	3.51	8.45532722	2.20E-08	8.50E-08	Up
Unigene15584_All	2299	0.01	3.51	8.45532722	1.30E-45	2.08E-44	Up
Unigene11906_All	1641	0.04	14.03	8.454299294	2.05E-125	9.74E-124	Up
Unigene106438_All	626	0.01	3.5	8.451211112	4.45E-12	2.22E-11	Up
Unigene40260_All	399	0.01	3.5	8.451211112	1.57E-07	5.63E-07	Up
Unigene32646_All	443	0.01	3.49	8.447083226	2.20E-08	8.52E-08	Up
CL4462.Contig4_All	3912	0.01	3.49	8.447083226	9.93E-78	2.75E-76	Up
CL8863.Contig1_All	492	0.01	3.49	8.447083226	3.09E-09	1.28E-08	Up
CL2079.Contig3_All	720	0.01	3.49	8.447083226	8.78E-14	4.84E-13	Up
CL2090.Contig6_All	1471	0.01	3.49	8.447083226	7.59E-29	7.84E-28	Up
Unigene23694_All	688	0.01	3.49	8.447083226	3.25E-13	1.74E-12	Up
CL19713.Contig1_All	1224	0.01	3.48	8.442943496	9.91E-24	8.60E-23	Up
Unigene3629_All	1063	0.01	3.48	8.442943496	1.33E-20	1.01E-19	Up
Unigene40584_All	915	0.01	3.48	8.442943496	9.21E-18	6.21E-17	Up
CL984.Contig45_All	3402	0.01	3.47	8.438791853	3.26E-67	7.79E-66	Up
Unigene8446_All	2075	0.01	3.47	8.438791853	8.79E-41	1.27E-39	Up
CL13902.Contig1_All	2203	0.01	3.47	8.438791853	2.43E-43	3.73E-42	Up
CL984.Contig44_All	6375	0.01	3.47	8.438791853	4.81E-126	2.30E-124	Up
Unigene26640_All	4945	0.01	3.47	8.438791853	6.58E-98	2.34E-96	Up
Unigene13955_All	2155	0.01	3.47	8.438791853	3.33E-42	4.97E-41	Up
Unigene14646_All	1681	0.01	3.46	8.434628228	7.97E-33	9.28E-32	Up
Unigene103995_All	289	0.01	3.46	8.434628228	2.95E-05	8.45E-05	Up
CL3279.Contig2_All	1169	0.01	3.46	8.434628228	1.36E-22	1.13E-21	Up
CL17934.Contig1_All	1019	0.01	3.46	8.434628228	9.44E-20	6.94E-19	Up
CL15848.Contig1_All	605	0.01	3.45	8.430452552	1.65E-11	7.96E-11	Up
Unigene25311_All	767	0.01	3.45	8.430452552	1.23E-14	7.12E-14	Up
CL20009.Contig3_All	1184	0.01	3.45	8.430452552	7.06E-23	5.91E-22	Up
Unigene326_All	374	0.01	3.45	8.430452552	1.12E-06	3.72E-06	Up
Unigene21001_All	1365	0.01	3.45	8.430452552	1.43E-26	1.37E-25	Up
CL14024.Contig2_All	534	0.01	3.45	8.430452552	4.35E-10	1.90E-09	Up
Unigene26048_All	1081	0.01	3.45	8.430452552	6.89E-21	5.32E-20	Up
Unigene7753_All	318	0.01	3.44	8.426264755	7.96E-06	2.43E-05	Up
Unigene103883_All	491	0.01	3.44	8.426264755	3.09E-09	1.28E-08	Up
CL19571.Contig9_All	1457	0.01	3.44	8.426264755	2.81E-28	2.85E-27	Up
Unigene47036_All	823	0.01	3.44	8.426264755	8.99E-16	5.51E-15	Up
CL9183.Contig1_All	1101	0.01	3.44	8.426264755	3.58E-21	2.80E-20	Up
Unigene9871_All	522	0.01	3.44	8.426264755	8.36E-10	3.59E-09	Up
CL3982.Contig7_All	1013	0.01	3.44	8.426264755	1.82E-19	1.32E-18	Up
CL947.Contig1_All	607	0.01	3.44	8.426264755	1.65E-11	7.94E-11	Up
CL6329.Contig2_All	1263	0.06	20.62	8.424866117	1.98E-140	1.06E-138	Up
CL17894.Contig1_All	833	0.01	3.43	8.422064766	8.99E-16	5.51E-15	Up
CL13802.Contig1_All	551	0.01	3.43	8.422064766	2.26E-10	1.01E-09	Up
CL1791.Contig2_All	579	0.01	3.43	8.422064766	1.17E-10	5.36E-10	Up
CL1821.Contig4_All	1041	0.01	3.43	8.422064766	4.91E-20	3.66E-19	Up
Unigene39808_All	438	0.01	3.43	8.422064766	4.24E-08	1.60E-07	Up
CL1222.Contig2_All	883	0.01	3.43	8.422064766	6.56E-17	4.26E-16	Up
Unigene106731_All	319	0.01	3.43	8.422064766	7.96E-06	2.42E-05	Up
Unigene105228_All	580	0.01	3.43	8.422064766	6.10E-11	2.83E-10	Up
CL2631.Contig1_All	452	0.01	3.42	8.417852515	2.20E-08	8.51E-08	Up
Unigene53670_All	454	0.01	3.42	8.417852515	2.20E-08	8.50E-08	Up
Unigene45789_All	451	0.01	3.41	8.413627929	4.24E-08	1.60E-07	Up
CL385.Contig1_All	2332	0.01	3.41	8.413627929	4.79E-45	7.60E-44	Up
Unigene106755_All	727	0.01	3.41	8.413627929	8.78E-14	4.84E-13	Up
CL4459.Contig10_All	658	0.01	3.41	8.413627929	2.31E-12	1.18E-11	Up
CL3007.Contig15_All	2096	0.01	3.41	8.413627929	1.69E-40	2.42E-39	Up
Unigene8516_All	504	0.01	3.41	8.413627929	3.09E-09	1.27E-08	Up
Unigene33737_All	1042	0.01	3.4	8.409390936	9.44E-20	6.95E-19	Up
Unigene24554_All	738	0.01	3.4	8.409390936	8.78E-14	4.84E-13	Up
Unigene7715_All	606	0.01	3.4	8.409390936	3.17E-11	1.50E-10	Up
Unigene13101_All	668	0.01	3.4	8.409390936	2.31E-12	1.18E-11	Up
Unigene104363_All	850	0.01	3.39	8.405141463	4.67E-16	2.91E-15	Up
Unigene105367_All	483	0.01	3.39	8.405141463	5.95E-09	2.40E-08	Up
Unigene104141_All	366	0.01	3.39	8.405141463	1.12E-06	3.71E-06	Up
Unigene104357_All	981	0.01	3.39	8.405141463	1.29E-18	9.07E-18	Up
CL3818.Contig5_All	2268	0.01	3.38	8.400879436	2.43E-43	3.73E-42	Up
Unigene8170_All	1069	0.01	3.38	8.400879436	4.91E-20	3.66E-19	Up
CL3540.Contig1_All	1145	0.01	3.38	8.400879436	1.86E-21	1.47E-20	Up
CL2783.Contig11_All	2138	0.01	3.37	8.396604781	8.79E-41	1.27E-39	Up
CL7179.Contig5_All	537	0.01	3.37	8.396604781	8.36E-10	3.60E-09	Up
Unigene104273_All	1545	0.01	3.37	8.396604781	2.05E-29	2.16E-28	Up
CL425.Contig7_All	2109	0.01	3.37	8.396604781	3.25E-40	4.63E-39	Up
Unigene4136_All	1650	0.01	3.37	8.396604781	2.10E-31	2.35E-30	Up
CL20783.Contig6_All	1217	0.06	20.22	8.396604781	1.70E-132	8.54E-131	Up
Unigene16133_All	2398	0.01	3.37	8.396604781	6.73E-46	1.09E-44	Up
Unigene106051_All	692	0.01	3.37	8.396604781	6.25E-13	3.28E-12	Up
Unigene24803_All	2475	0.01	3.37	8.396604781	2.55E-47	4.26E-46	Up
Unigene9727_All	1225	0.01	3.37	8.396604781	3.67E-23	3.11E-22	Up
Unigene11390_All	611	0.01	3.37	8.396604781	3.17E-11	1.50E-10	Up
CL432.Contig10_All	2594	0.01	3.36	8.392317423	2.62E-49	4.56E-48	Up
Unigene48171_All	384	0.01	3.36	8.392317423	5.81E-07	1.98E-06	Up
CL7126.Contig2_All	716	0.01	3.36	8.392317423	3.25E-13	1.74E-12	Up
Unigene18627_All	635	0.01	3.36	8.392317423	8.57E-12	4.20E-11	Up
CL14836.Contig2_All	621	0.01	3.36	8.392317423	1.65E-11	7.94E-11	Up
CL4102.Contig1_All	3136	0.01	3.36	8.392317423	7.98E-60	1.69E-58	Up
CL1501.Contig2_All	814	0.01	3.35	8.388017285	3.33E-15	1.98E-14	Up
Unigene36316_All	504	0.01	3.34	8.383704292	3.09E-09	1.28E-08	Up
CL432.Contig18_All	3136	0.01	3.34	8.383704292	1.54E-59	3.23E-58	Up
Unigene102966_All	311	0.01	3.34	8.383704292	1.53E-05	4.53E-05	Up
CL3982.Contig11_All	571	0.01	3.33	8.379378367	2.26E-10	1.01E-09	Up
Unigene105285_All	1325	0.01	3.33	8.379378367	7.23E-25	6.52E-24	Up
CL18897.Contig27_All	2824	0.01	3.33	8.379378367	2.75E-53	5.15E-52	Up
Unigene105313_All	729	0.01	3.33	8.379378367	1.69E-13	9.17E-13	Up
Unigene1369_All	645	0.01	3.33	8.379378367	8.57E-12	4.20E-11	Up
Unigene105499_All	402	0.01	3.32	8.375039431	3.02E-07	1.06E-06	Up
Unigene106273_All	835	0.01	3.32	8.375039431	1.73E-15	1.04E-14	Up
CL18457.Contig2_All	486	0.01	3.32	8.375039431	1.15E-08	4.52E-08	Up
Unigene14083_All	570	0.01	3.32	8.375039431	2.26E-10	1.01E-09	Up
CL10220.Contig3_All	1056	0.01	3.32	8.375039431	1.82E-19	1.32E-18	Up
Unigene13942_All	1349	0.01	3.32	8.375039431	3.76E-25	3.42E-24	Up
Unigene48948_All	505	0.01	3.31	8.370687407	5.95E-09	2.40E-08	Up
CL5184.Contig1_All	2088	0.01	3.31	8.370687407	4.46E-39	6.16E-38	Up
CL9495.Contig3_All	388	0.01	3.31	8.370687407	5.81E-07	1.98E-06	Up
Unigene24072_All	2163	0.01	3.31	8.370687407	1.69E-40	2.42E-39	Up
Unigene105512_All	568	0.01	3.31	8.370687407	2.26E-10	1.01E-09	Up
Unigene42419_All	876	0.08	26.47	8.370142479	2.67E-122	1.23E-120	Up
Unigene16923_All	876	0.01	3.3	8.366322214	4.67E-16	2.91E-15	Up
CL3609.Contig1_All	525	0.01	3.3	8.366322214	1.61E-09	6.77E-09	Up
CL8466.Contig5_All	589	0.01	3.3	8.366322214	1.17E-10	5.35E-10	Up
Unigene25080_All	1255	0.01	3.3	8.366322214	3.67E-23	3.11E-22	Up
CL52.Contig2_All	1181	0.01	3.3	8.366322214	9.67E-22	7.74E-21	Up
CL20014.Contig12_All	2237	0.01	3.3	8.366322214	1.23E-41	1.81E-40	Up
CL15702.Contig2_All	594	0.01	3.29	8.361943774	1.17E-10	5.36E-10	Up
CL16486.Contig1_All	529	0.01	3.29	8.361943774	1.61E-09	6.78E-09	Up
Unigene52329_All	550	0.01	3.29	8.361943774	8.36E-10	3.60E-09	Up
CL115.Contig1_All	1055	0.01	3.29	8.361943774	1.82E-19	1.32E-18	Up
CL18811.Contig2_All	916	0.01	3.28	8.357552005	1.26E-16	8.08E-16	Up
Unigene20743_All	1000	0.01	3.28	8.357552005	2.49E-18	1.72E-17	Up
CL4933.Contig2_All	1104	0.01	3.28	8.357552005	2.55E-20	1.93E-19	Up
Unigene106350_All	285	0.01	3.28	8.357552005	5.67E-05	0.000157467	Up
Unigene7076_All	720	0.01	3.28	8.357552005	6.25E-13	3.28E-12	Up
Unigene24526_All	570	0.01	3.28	8.357552005	4.35E-10	1.90E-09	Up
CL11077.Contig5_All	1410	0.01	3.28	8.357552005	5.28E-26	4.97E-25	Up
CL18837.Contig3_All	1666	0.01	3.27	8.353146825	7.78E-31	8.52E-30	Up
Unigene30260_All	2479	0.01	3.26	8.348728154	6.73E-46	1.09E-44	Up
Unigene30491_All	2664	0.03	9.78	8.348728154	2.14E-144	1.18E-142	Up
CL15153.Contig2_All	470	0.01	3.26	8.348728154	2.20E-08	8.50E-08	Up
CL17867.Contig5_All	487	0.01	3.26	8.348728154	1.15E-08	4.52E-08	Up
CL432.Contig27_All	2456	0.01	3.26	8.348728154	2.49E-45	3.98E-44	Up
CL6303.Contig2_All	454	0.01	3.26	8.348728154	4.24E-08	1.60E-07	Up
Unigene4511_All	637	0.01	3.26	8.348728154	1.65E-11	7.93E-11	Up
Unigene15832_All	345	0.01	3.26	8.348728154	7.96E-06	2.42E-05	Up
CL7106.Contig1_All	2276	0.01	3.25	8.344295908	6.41E-42	9.49E-41	Up
Unigene46422_All	563	0.01	3.25	8.344295908	4.35E-10	1.91E-09	Up
Unigene35951_All	2041	0.01	3.25	8.344295908	1.18E-37	1.57E-36	Up
Unigene12272_All	914	0.01	3.25	8.344295908	1.26E-16	8.08E-16	Up
CL5131.Contig10_All	1352	0.01	3.25	8.344295908	1.39E-24	1.24E-23	Up
CL12549.Contig1_All	867	0.01	3.25	8.344295908	8.99E-16	5.50E-15	Up
CL13048.Contig1_All	486	0.01	3.25	8.344295908	1.15E-08	4.52E-08	Up
Unigene104775_All	1006	0.01	3.25	8.344295908	2.49E-18	1.72E-17	Up
CL17350.Contig1_All	318	0.01	3.25	8.344295908	1.53E-05	4.53E-05	Up
Unigene14781_All	303	0.01	3.25	8.344295908	2.95E-05	8.43E-05	Up
CL4815.Contig5_All	470	0.01	3.24	8.339850003	4.24E-08	1.60E-07	Up
CL3963.Contig3_All	1503	0.01	3.24	8.339850003	2.00E-27	1.98E-26	Up
Unigene30411_All	5554	0.03	9.7	8.336878436	3.78E-299	5.31E-297	Up
CL4075.Contig2_All	717	0.01	3.23	8.335390355	1.20E-12	6.22E-12	Up
Unigene46718_All	812	0.01	3.23	8.335390355	1.23E-14	7.12E-14	Up
Unigene23652_All	3250	0.01	3.23	8.335390355	7.98E-60	1.69E-58	Up
CL18344.Contig1_All	719	0.01	3.23	8.335390355	6.25E-13	3.28E-12	Up
CL10878.Contig3_All	466	0.01	3.23	8.335390355	4.24E-08	1.59E-07	Up
CL20153.Contig14_All	852	0.01	3.23	8.335390355	3.33E-15	1.98E-14	Up
CL20151.Contig4_All	665	0.01	3.23	8.335390355	8.57E-12	4.20E-11	Up
CL6580.Contig4_All	947	0.01	3.22	8.330916878	6.56E-17	4.26E-16	Up
CL1401.Contig9_All	1015	0.01	3.22	8.330916878	2.49E-18	1.72E-17	Up
CL12884.Contig1_All	784	0.01	3.22	8.330916878	4.56E-14	2.56E-13	Up
CL19802.Contig16_All	2435	0.01	3.21	8.326429487	3.41E-44	5.33E-43	Up
CL1966.Contig7_All	349	0.01	3.21	8.326429487	7.96E-06	2.43E-05	Up
Unigene27517_All	337	0.01	3.21	8.326429487	7.96E-06	2.43E-05	Up
Unigene43000_All	693	0.01	3.21	8.326429487	2.31E-12	1.17E-11	Up
CL9754.Contig3_All	2267	0.01	3.21	8.326429487	4.57E-41	6.63E-40	Up
Unigene28044_All	1032	0.01	3.21	8.326429487	2.49E-18	1.72E-17	Up
CL11075.Contig39_All	1461	0.2	64.13	8.324855597	0	0	Up
Unigene105864_All	508	0.01	3.2	8.321928095	5.95E-09	2.41E-08	Up
CL5446.Contig3_All	505	0.01	3.2	8.321928095	1.15E-08	4.52E-08	Up
Unigene107806_All	291	0.01	3.2	8.321928095	5.67E-05	0.000157513	Up
CL18454.Contig3_All	2393	0.01	3.2	8.321928095	2.43E-43	3.73E-42	Up
CL662.Contig18_All	2082	0.01	3.2	8.321928095	1.18E-37	1.57E-36	Up
Unigene46521_All	571	0.01	3.2	8.321928095	4.35E-10	1.90E-09	Up
Unigene49953_All	758	0.01	3.19	8.317412614	1.69E-13	9.19E-13	Up
CL18614.Contig37_All	2407	0.01	3.19	8.317412614	1.26E-43	1.95E-42	Up
Unigene105534_All	557	0.01	3.19	8.317412614	8.36E-10	3.59E-09	Up
CL20627.Contig9_All	1718	0.01	3.19	8.317412614	7.78E-31	8.52E-30	Up
Unigene52767_All	1488	0.01	3.19	8.317412614	7.41E-27	7.17E-26	Up
Unigene24433_All	838	0.01	3.19	8.317412614	6.41E-15	3.75E-14	Up
Unigene106728_All	761	0.01	3.18	8.312882955	1.69E-13	9.19E-13	Up
CL11433.Contig1_All	698	0.01	3.18	8.312882955	2.31E-12	1.18E-11	Up
CL16464.Contig18_All	450	0.01	3.18	8.312882955	8.16E-08	3.01E-07	Up
Unigene50088_All	292	0.01	3.18	8.312882955	5.67E-05	0.000157265	Up
Unigene10889_All	1092	0.01	3.18	8.312882955	1.82E-19	1.32E-18	Up
Unigene95357_All	278	0.01	3.18	8.312882955	0.00010913	0.00029219	Up
Unigene57224_All	438	0.01	3.17	8.30833903	1.57E-07	5.65E-07	Up
Unigene36574_All	638	0.01	3.17	8.30833903	3.17E-11	1.50E-10	Up
Unigene5675_All	493	0.01	3.17	8.30833903	2.20E-08	8.51E-08	Up
Unigene46004_All	920	0.01	3.17	8.30833903	2.43E-16	1.53E-15	Up
Unigene53501_All	450	0.01	3.17	8.30833903	8.16E-08	3.00E-07	Up
Unigene18734_All	971	0.01	3.16	8.303780748	3.41E-17	2.24E-16	Up
CL8556.Contig2_All	294	0.01	3.16	8.303780748	5.67E-05	0.000157795	Up
CL19698.Contig1_All	270	0.01	3.16	8.303780748	0.000209966	0.000544785	Up
CL6016.Contig2_All	806	0.01	3.16	8.303780748	4.56E-14	2.56E-13	Up
CL6375.Contig1_All	780	0.01	3.16	8.303780748	1.69E-13	9.18E-13	Up
CL10464.Contig2_All	1961	0.01	3.16	8.303780748	4.25E-35	5.27E-34	Up
CL9.Contig17_All	3002	0.01	3.16	8.303780748	7.42E-54	1.41E-52	Up
Unigene7774_All	831	0.01	3.15	8.299208018	1.23E-14	7.12E-14	Up
CL13103.Contig4_All	788	0.01	3.15	8.299208018	8.78E-14	4.84E-13	Up
CL1461.Contig5_All	471	0.01	3.15	8.299208018	4.24E-08	1.60E-07	Up
CL6556.Contig5_All	1039	0.01	3.14	8.294620749	2.49E-18	1.72E-17	Up
CL19174.Contig6_All	2345	0.01	3.14	8.294620749	1.23E-41	1.81E-40	Up
CL19026.Contig3_All	501	0.01	3.14	8.294620749	1.15E-08	4.52E-08	Up
Unigene105099_All	833	0.01	3.14	8.294620749	1.23E-14	7.11E-14	Up
CL17555.Contig1_All	655	0.01	3.14	8.294620749	3.17E-11	1.50E-10	Up
Unigene25978_All	794	0.01	3.14	8.294620749	8.78E-14	4.83E-13	Up
CL19483.Contig3_All	1483	0.01	3.13	8.290018847	5.28E-26	4.97E-25	Up
Unigene64765_All	328	0.01	3.13	8.290018847	1.53E-05	4.55E-05	Up
CL6208.Contig2_All	455	0.01	3.13	8.290018847	8.16E-08	3.01E-07	Up
CL1145.Contig8_All	280	0.01	3.13	8.290018847	0.00010913	0.000292843	Up
CL17203.Contig2_All	296	0.01	3.13	8.290018847	5.67E-05	0.000157057	Up
CL3807.Contig5_All	828	0.01	3.13	8.290018847	2.37E-14	1.35E-13	Up
Unigene17949_All	440	0.01	3.12	8.285402219	1.57E-07	5.65E-07	Up
CL11883.Contig2_All	667	0.01	3.12	8.285402219	1.65E-11	7.95E-11	Up
Unigene103949_All	931	0.01	3.12	8.285402219	4.67E-16	2.91E-15	Up
CL20139.Contig17_All	1961	0.01	3.12	8.285402219	1.57E-34	1.92E-33	Up
CL8778.Contig2_All	504	0.01	3.12	8.285402219	1.15E-08	4.52E-08	Up
CL20018.Contig2_All	563	0.01	3.12	8.285402219	1.61E-09	6.77E-09	Up
CL14467.Contig3_All	633	0.01	3.11	8.28077077	6.10E-11	2.84E-10	Up
Unigene18482_All	393	0.01	3.11	8.28077077	2.15E-06	6.98E-06	Up
CL17992.Contig1_All	840	0.01	3.11	8.28077077	1.23E-14	7.12E-14	Up
CL3021.Contig1_All	519	0.01	3.11	8.28077077	1.15E-08	4.53E-08	Up
Unigene29522_All	1568	0.01	3.11	8.28077077	2.00E-27	1.97E-26	Up
Unigene104364_All	362	0.01	3.11	8.28077077	4.14E-06	1.30E-05	Up
CL548.Contig8_All	314	0.01	3.11	8.28077077	2.95E-05	8.44E-05	Up
CL9135.Contig2_All	545	0.01	3.11	8.28077077	3.09E-09	1.27E-08	Up
Unigene29073_All	1064	0.01	3.1	8.276124405	2.49E-18	1.72E-17	Up
Unigene36739_All	304	0.01	3.1	8.276124405	5.67E-05	0.000157988	Up
CL322.Contig41_All	939	0.01	3.1	8.276124405	2.43E-16	1.53E-15	Up
Unigene1402_All	822	0.01	3.1	8.276124405	4.56E-14	2.55E-13	Up
CL4197.Contig2_All	666	0.01	3.1	8.276124405	1.65E-11	7.94E-11	Up
Unigene4515_All	1057	0.01	3.09	8.271463028	2.49E-18	1.72E-17	Up
Unigene14970_All	1013	0.01	3.09	8.271463028	1.77E-17	1.18E-16	Up
Unigene104906_All	557	0.01	3.09	8.271463028	1.61E-09	6.77E-09	Up
CL1956.Contig2_All	649	0.01	3.08	8.266786541	6.10E-11	2.84E-10	Up
Unigene12481_All	781	0.01	3.08	8.266786541	3.25E-13	1.74E-12	Up
Unigene48603_All	429	0.01	3.08	8.266786541	3.02E-07	1.06E-06	Up
Unigene25664_All	1516	0.01	3.08	8.266786541	2.74E-26	2.60E-25	Up
CL10683.Contig1_All	1625	0.01	3.08	8.266786541	2.81E-28	2.85E-27	Up
Unigene58250_All	720	0.01	3.08	8.266786541	2.31E-12	1.17E-11	Up
Unigene28799_All	510	0.01	3.08	8.266786541	2.20E-08	8.50E-08	Up
CL12287.Contig4_All	757	0.01	3.08	8.266786541	6.25E-13	3.28E-12	Up
CL18233.Contig2_All	854	0.01	3.07	8.262094845	1.23E-14	7.12E-14	Up
CL7159.Contig3_All	447	0.01	3.07	8.262094845	1.57E-07	5.65E-07	Up
CL5796.Contig4_All	1321	0.01	3.07	8.262094845	7.06E-23	5.91E-22	Up
CL20238.Contig4_All	2626	0.01	3.07	8.262094845	1.30E-45	2.08E-44	Up
Unigene578_All	915	0.01	3.07	8.262094845	8.99E-16	5.50E-15	Up
Unigene13336_All	746	0.01	3.06	8.257387843	1.20E-12	6.22E-12	Up
CL5305.Contig1_All	367	0.01	3.06	8.257387843	4.14E-06	1.30E-05	Up
Unigene107058_All	740	0.01	3.06	8.257387843	1.20E-12	6.22E-12	Up
Unigene1297_All	500	0.01	3.06	8.257387843	2.20E-08	8.51E-08	Up
Unigene28316_All	829	0.01	3.05	8.252665432	4.56E-14	2.56E-13	Up
Unigene22028_All	3101	0.01	3.05	8.252665432	7.42E-54	1.41E-52	Up
Unigene106563_All	303	0.01	3.04	8.247927513	5.67E-05	0.000157974	Up
Unigene49278_All	1428	0.01	3.04	8.247927513	2.68E-24	2.37E-23	Up
CL15695.Contig2_All	1392	0.01	3.04	8.247927513	9.91E-24	8.59E-23	Up
CL7655.Contig7_All	336	0.01	3.04	8.247927513	1.53E-05	4.54E-05	Up
CL20579.Contig18_All	3081	0.01	3.04	8.247927513	2.75E-53	5.15E-52	Up
CL1910.Contig3_All	1194	0.01	3.04	8.247927513	2.55E-20	1.92E-19	Up
Unigene9771_All	369	0.01	3.04	8.247927513	4.14E-06	1.30E-05	Up
CL17617.Contig1_All	764	0.01	3.04	8.247927513	6.25E-13	3.28E-12	Up
Unigene22457_All	378	0.01	3.04	8.247927513	4.14E-06	1.30E-05	Up
CL973.Contig1_All	287	0.01	3.04	8.247927513	0.00010913	0.000292516	Up
CL16147.Contig2_All	499	0.01	3.04	8.247927513	2.20E-08	8.50E-08	Up
Unigene53797_All	468	0.01	3.03	8.243173983	8.16E-08	3.01E-07	Up
CL20238.Contig8_All	2753	0.01	3.03	8.243173983	2.55E-47	4.26E-46	Up
CL18343.Contig1_All	3258	0.01	3.03	8.243173983	3.95E-56	7.83E-55	Up
CL10930.Contig2_All	845	0.01	3.03	8.243173983	2.37E-14	1.35E-13	Up
CL10478.Contig1_All	1375	0.01	3.03	8.243173983	1.91E-23	1.63E-22	Up
CL17288.Contig10_All	1080	0.01	3.03	8.243173983	2.49E-18	1.72E-17	Up
CL9871.Contig1_All	537	0.01	3.03	8.243173983	5.95E-09	2.40E-08	Up
Unigene5679_All	1113	0.01	3.03	8.243173983	6.72E-19	4.77E-18	Up
CL8019.Contig1_All	867	0.01	3.02	8.238404739	1.23E-14	7.12E-14	Up
Unigene22666_All	2562	0.01	3.02	8.238404739	6.57E-44	1.02E-42	Up
CL13293.Contig3_All	420	0.01	3.02	8.238404739	5.81E-07	1.99E-06	Up
Unigene25380_All	540	0.01	3.02	8.238404739	5.95E-09	2.40E-08	Up
CL4954.Contig2_All	653	0.01	3.01	8.233619677	6.10E-11	2.84E-10	Up
CL20515.Contig3_All	1556	0.01	3.01	8.233619677	2.74E-26	2.61E-25	Up
Unigene20581_All	841	0.01	3.01	8.233619677	4.56E-14	2.56E-13	Up
CL19819.Contig6_All	289	0.01	3.01	8.233619677	0.00010913	0.000293553	Up
Unigene103189_All	302	0.01	3.01	8.233619677	0.00010913	0.000292867	Up
Unigene4198_All	322	0.01	3.01	8.233619677	2.95E-05	8.43E-05	Up
CL20424.Contig6_All	1943	0.01	3	8.22881869	4.14E-33	4.86E-32	Up
Unigene30589_All	290	0.01	3	8.22881869	0.00010913	0.000293081	Up
CL912.Contig8_All	986	0.01	3	8.22881869	1.26E-16	8.08E-16	Up
Unigene39666_All	522	0.01	3	8.22881869	1.15E-08	4.52E-08	Up
CL10599.Contig4_All	633	0.01	3	8.22881869	2.26E-10	1.01E-09	Up
Unigene5648_All	1544	0.01	3	8.22881869	5.28E-26	4.96E-25	Up
Unigene8113_All	1838	0.01	2.99	8.224001674	4.04E-31	4.47E-30	Up
Unigene53233_All	324	0.01	2.99	8.224001674	2.95E-05	8.47E-05	Up
Unigene5482_All	332	0.01	2.99	8.224001674	2.95E-05	8.42E-05	Up
CL984.Contig65_All	5507	0.01	2.98	8.21916852	6.27E-94	2.12E-92	Up
Unigene29693_All	2108	0.01	2.98	8.21916852	1.15E-35	1.45E-34	Up
CL5871.Contig12_All	3767	0.01	2.98	8.21916852	4.35E-64	9.88E-63	Up
Unigene106308_All	475	0.01	2.98	8.21916852	8.16E-08	3.01E-07	Up
CL20363.Contig3_All	559	0.01	2.98	8.21916852	3.09E-09	1.28E-08	Up
CL13782.Contig1_All	441	0.01	2.98	8.21916852	5.81E-07	1.98E-06	Up
Unigene20517_All	583	0.01	2.98	8.21916852	1.61E-09	6.77E-09	Up
Unigene107242_All	525	0.01	2.98	8.21916852	1.15E-08	4.51E-08	Up
Unigene40494_All	1243	0.1	29.78	8.218199944	5.21E-198	4.27E-196	Up
Unigene23306_All	594	0.01	2.97	8.214319121	8.36E-10	3.60E-09	Up
CL9997.Contig2_All	1862	0.01	2.97	8.214319121	4.04E-31	4.48E-30	Up
Unigene20092_All	376	0.01	2.97	8.214319121	4.14E-06	1.30E-05	Up
CL328.Contig11_All	275	0.01	2.97	8.214319121	0.000209966	0.000541763	Up
CL983.Contig3_All	613	0.01	2.96	8.209453366	4.35E-10	1.91E-09	Up
Unigene29292_All	2478	0.01	2.96	8.209453366	1.23E-41	1.81E-40	Up
Unigene105705_All	914	0.01	2.96	8.209453366	3.33E-15	1.98E-14	Up
Unigene11864_All	505	0.01	2.96	8.209453366	4.24E-08	1.60E-07	Up
CL3021.Contig4_All	635	0.01	2.96	8.209453366	2.26E-10	1.01E-09	Up
CL15006.Contig2_All	1515	0.01	2.96	8.209453366	1.95E-25	1.80E-24	Up
CL9698.Contig1_All	462	0.01	2.95	8.204571144	1.57E-07	5.65E-07	Up
Unigene4347_All	924	0.01	2.95	8.204571144	3.33E-15	1.98E-14	Up
Unigene105646_All	883	0.01	2.95	8.204571144	1.23E-14	7.12E-14	Up
CL20381.Contig3_All	821	0.01	2.95	8.204571144	1.69E-13	9.18E-13	Up
Unigene15111_All	2995	0.01	2.95	8.204571144	3.67E-50	6.51E-49	Up
CL8752.Contig2_All	726	0.01	2.95	8.204571144	8.57E-12	4.20E-11	Up
CL19431.Contig7_All	633	0.01	2.95	8.204571144	2.26E-10	1.01E-09	Up
CL14315.Contig4_All	1076	0.01	2.95	8.204571144	9.21E-18	6.21E-17	Up
CL9579.Contig1_All	942	0.01	2.95	8.204571144	1.73E-15	1.04E-14	Up
Unigene9962_All	549	0.01	2.94	8.199672345	5.95E-09	2.41E-08	Up
CL7665.Contig1_All	666	0.01	2.94	8.199672345	6.10E-11	2.84E-10	Up
CL1011.Contig8_All	564	0.01	2.94	8.199672345	5.95E-09	2.41E-08	Up
CL18042.Contig1_All	699	0.01	2.94	8.199672345	1.65E-11	7.95E-11	Up
Unigene77528_All	342	0.01	2.94	8.199672345	2.95E-05	8.48E-05	Up
CL14578.Contig39_All	2190	0.01	2.94	8.199672345	1.61E-36	2.08E-35	Up
CL10518.Contig1_All	838	0.01	2.94	8.199672345	8.78E-14	4.84E-13	Up
Unigene31446_All	3480	0.01	2.94	8.199672345	2.10E-58	4.34E-57	Up
Unigene27050_All	598	0.01	2.94	8.199672345	1.61E-09	6.77E-09	Up
CL13136.Contig2_All	2737	0.02	5.88	8.199672345	6.72E-89	2.14E-87	Up
CL2404.Contig1_All	699	0.01	2.94	8.199672345	1.65E-11	7.93E-11	Up
Unigene91822_All	695	0.01	2.94	8.199672345	3.17E-11	1.50E-10	Up
CL15501.Contig1_All	361	0.01	2.94	8.199672345	1.53E-05	4.52E-05	Up
Unigene1136_All	278	0.01	2.93	8.194756854	0.000209966	0.000545846	Up
CL4508.Contig1_All	1193	0.01	2.93	8.194756854	9.44E-20	6.95E-19	Up
CL3576.Contig2_All	1276	0.01	2.93	8.194756854	6.89E-21	5.32E-20	Up
CL5591.Contig1_All	916	0.01	2.93	8.194756854	6.41E-15	3.75E-14	Up
CL16186.Contig2_All	1902	0.01	2.93	8.194756854	2.10E-31	2.34E-30	Up
CL12179.Contig6_All	859	0.01	2.93	8.194756854	4.56E-14	2.56E-13	Up
Unigene104131_All	550	0.01	2.93	8.194756854	5.95E-09	2.40E-08	Up
CL7425.Contig1_All	363	0.01	2.93	8.194756854	7.96E-06	2.42E-05	Up
CL3177.Contig3_All	1106	0.01	2.93	8.194756854	4.79E-18	3.27E-17	Up
CL11126.Contig2_All	1906	0.01	2.93	8.194756854	1.09E-31	1.23E-30	Up
Unigene106982_All	584	0.01	2.93	8.194756854	1.61E-09	6.77E-09	Up
Unigene15947_All	2680	0.01	2.92	8.189824559	1.77E-44	2.78E-43	Up
Unigene42903_All	788	0.01	2.92	8.189824559	6.25E-13	3.28E-12	Up
Unigene104439_All	585	0.01	2.92	8.189824559	1.61E-09	6.77E-09	Up
CL6318.Contig2_All	926	0.01	2.92	8.189824559	3.33E-15	1.98E-14	Up
Unigene23779_All	451	0.01	2.91	8.184875343	5.81E-07	1.99E-06	Up
CL6603.Contig1_All	1204	0.01	2.91	8.184875343	9.44E-20	6.95E-19	Up
Unigene6245_All	1011	0.01	2.91	8.184875343	2.43E-16	1.53E-15	Up
CL984.Contig6_All	5639	0.01	2.91	8.184875343	6.27E-94	2.12E-92	Up
Unigene15452_All	1474	0.01	2.91	8.184875343	2.68E-24	2.37E-23	Up
Unigene106846_All	1509	0.01	2.91	8.184875343	7.23E-25	6.52E-24	Up
CL19802.Contig11_All	2434	0.01	2.9	8.17990909	6.26E-40	8.84E-39	Up
Unigene104815_All	709	0.01	2.9	8.17990909	1.65E-11	7.93E-11	Up
Unigene106567_All	711	0.01	2.89	8.174925683	1.65E-11	7.95E-11	Up
Unigene25520_All	2626	0.01	2.89	8.174925683	4.68E-43	7.12E-42	Up
Unigene47029_All	639	0.01	2.89	8.174925683	4.35E-10	1.91E-09	Up
Unigene13766_All	3057	0.01	2.89	8.174925683	3.67E-50	6.51E-49	Up
Unigene3098_All	333	0.01	2.89	8.174925683	2.95E-05	8.46E-05	Up
CL7441.Contig5_All	1717	0.01	2.89	8.174925683	5.41E-28	5.44E-27	Up
Unigene512_All	2048	0.01	2.89	8.174925683	2.15E-33	2.55E-32	Up
Unigene77003_All	350	0.01	2.89	8.174925683	1.53E-05	4.54E-05	Up
CL20300.Contig2_All	855	0.01	2.89	8.174925683	8.78E-14	4.84E-13	Up
CL18913.Contig4_All	2751	0.01	2.89	8.174925683	4.79E-45	7.60E-44	Up
Unigene42090_All	680	0.01	2.89	8.174925683	6.10E-11	2.83E-10	Up
Unigene104361_All	351	0.01	2.88	8.169925001	1.53E-05	4.56E-05	Up
Unigene104236_All	467	0.01	2.88	8.169925001	3.02E-07	1.06E-06	Up
CL13543.Contig3_All	505	0.01	2.88	8.169925001	8.16E-08	3.01E-07	Up
Unigene10474_All	3262	0.01	2.88	8.169925001	1.43E-53	2.69E-52	Up
CL6198.Contig1_All	502	0.01	2.88	8.169925001	8.16E-08	3.01E-07	Up
CL18750.Contig13_All	317	0.01	2.88	8.169925001	5.67E-05	0.000157209	Up
Unigene21837_All	524	0.01	2.88	8.169925001	2.20E-08	8.50E-08	Up
CL16874.Contig1_All	1290	0.01	2.88	8.169925001	6.89E-21	5.32E-20	Up
CL3007.Contig10_All	1578	0.01	2.88	8.169925001	1.02E-25	9.46E-25	Up
CL20515.Contig2_All	2091	0.01	2.87	8.164906927	5.82E-34	6.99E-33	Up
Unigene104663_All	387	0.01	2.87	8.164906927	4.14E-06	1.30E-05	Up
Unigene1032_All	405	0.01	2.87	8.164906927	2.15E-06	6.96E-06	Up
CL17440.Contig2_All	593	0.01	2.87	8.164906927	3.09E-09	1.27E-08	Up
Unigene56115_All	858	0.01	2.87	8.164906927	8.78E-14	4.84E-13	Up
Unigene18028_All	2722	0.01	2.87	8.164906927	1.77E-44	2.78E-43	Up
CL16147.Contig1_All	525	0.01	2.87	8.164906927	2.20E-08	8.49E-08	Up
Unigene31874_All	2013	0.01	2.86	8.159871337	1.53E-32	1.77E-31	Up
Unigene45949_All	599	0.01	2.86	8.159871337	1.61E-09	6.78E-09	Up
Unigene45494_All	523	0.01	2.86	8.159871337	4.24E-08	1.60E-07	Up
Unigene9918_All	787	0.01	2.86	8.159871337	1.20E-12	6.21E-12	Up
Unigene19868_All	1074	0.01	2.86	8.159871337	3.41E-17	2.24E-16	Up
Unigene106688_All	1065	0.01	2.86	8.159871337	3.41E-17	2.24E-16	Up
Unigene19083_All	1328	0.01	2.85	8.154818109	1.86E-21	1.47E-20	Up
Unigene43128_All	754	0.01	2.85	8.154818109	4.45E-12	2.22E-11	Up
CL4136.Contig5_All	764	0.01	2.85	8.154818109	4.45E-12	2.22E-11	Up
CL13663.Contig1_All	721	0.01	2.85	8.154818109	1.65E-11	7.95E-11	Up
Unigene16094_All	730	0.01	2.85	8.154818109	1.65E-11	7.95E-11	Up
CL4508.Contig3_All	700	0.01	2.85	8.154818109	6.10E-11	2.84E-10	Up
Unigene8182_All	433	0.01	2.85	8.154818109	1.12E-06	3.72E-06	Up
Unigene14543_All	568	0.01	2.85	8.154818109	5.95E-09	2.40E-08	Up
Unigene16879_All	849	0.01	2.84	8.14974712	1.69E-13	9.19E-13	Up
CL6875.Contig2_All	691	0.01	2.84	8.14974712	6.10E-11	2.84E-10	Up
Unigene7239_All	1080	0.01	2.84	8.14974712	3.41E-17	2.24E-16	Up
Unigene28653_All	1884	0.01	2.84	8.14974712	2.88E-30	3.10E-29	Up
CL1703.Contig2_All	577	0.01	2.84	8.14974712	5.95E-09	2.40E-08	Up
CL18249.Contig1_All	449	0.01	2.84	8.14974712	5.81E-07	1.98E-06	Up
Unigene1244_All	611	0.01	2.84	8.14974712	1.61E-09	6.77E-09	Up
Unigene48654_All	707	0.01	2.84	8.14974712	3.17E-11	1.50E-10	Up
CL1924.Contig3_All	642	0.01	2.83	8.144658243	4.35E-10	1.91E-09	Up
Unigene103764_All	321	0.01	2.83	8.144658243	5.67E-05	0.000157998	Up
CL16073.Contig1_All	1182	0.01	2.83	8.144658243	6.72E-19	4.78E-18	Up
CL9711.Contig2_All	638	0.01	2.83	8.144658243	4.35E-10	1.91E-09	Up
CL3800.Contig1_All	805	0.01	2.83	8.144658243	1.20E-12	6.22E-12	Up
Unigene33448_All	585	0.01	2.83	8.144658243	3.09E-09	1.28E-08	Up
CL5925.Contig2_All	1522	0.01	2.83	8.144658243	2.68E-24	2.37E-23	Up
Unigene107083_All	1986	0.01	2.83	8.144658243	5.68E-32	6.45E-31	Up
CL2645.Contig4_All	1231	0.01	2.83	8.144658243	9.44E-20	6.94E-19	Up
CL5128.Contig3_All	477	0.01	2.83	8.144658243	3.02E-07	1.06E-06	Up
CL8399.Contig1_All	1231	0.01	2.83	8.144658243	9.44E-20	6.94E-19	Up
CL6658.Contig2_All	704	0.01	2.83	8.144658243	6.10E-11	2.84E-10	Up
CL5720.Contig1_All	472	0.01	2.83	8.144658243	3.02E-07	1.06E-06	Up
CL12038.Contig1_All	619	0.01	2.83	8.144658243	8.36E-10	3.59E-09	Up
Unigene28788_All	549	0.01	2.83	8.144658243	2.20E-08	8.49E-08	Up
Unigene8505_All	321	0.01	2.83	8.144658243	5.67E-05	0.000156791	Up
Unigene1119_All	392	0.01	2.83	8.144658243	4.14E-06	1.30E-05	Up
CL6450.Contig5_All	586	0.01	2.82	8.139551352	5.95E-09	2.41E-08	Up
Unigene50040_All	727	0.01	2.82	8.139551352	1.65E-11	7.95E-11	Up
Unigene7297_All	2090	0.01	2.82	8.139551352	2.15E-33	2.55E-32	Up
CL4831.Contig1_All	638	0.01	2.82	8.139551352	8.36E-10	3.59E-09	Up
CL11818.Contig3_All	1793	0.03	8.44	8.136136688	1.50E-84	4.54E-83	Up
CL1058.Contig2_All	5995	0.01	2.81	8.13442632	3.34E-96	1.16E-94	Up
CL1289.Contig4_All	394	0.01	2.81	8.13442632	4.14E-06	1.30E-05	Up
CL3762.Contig11_All	1761	0.01	2.81	8.13442632	5.41E-28	5.44E-27	Up
Unigene12969_All	1371	0.01	2.81	8.13442632	9.67E-22	7.74E-21	Up
CL3404.Contig2_All	631	0.01	2.81	8.13442632	8.36E-10	3.59E-09	Up
CL19770.Contig1_All	660	0.01	2.81	8.13442632	2.26E-10	1.01E-09	Up
CL15343.Contig1_All	568	0.01	2.81	8.13442632	1.15E-08	4.52E-08	Up
CL17223.Contig1_All	989	0.01	2.81	8.13442632	1.73E-15	1.04E-14	Up
CL8874.Contig1_All	858	0.01	2.81	8.13442632	1.69E-13	9.17E-13	Up
CL16979.Contig3_All	1339	0.01	2.81	8.13442632	3.58E-21	2.80E-20	Up
CL17804.Contig5_All	1637	0.01	2.81	8.13442632	5.28E-26	4.96E-25	Up
Unigene106954_All	501	0.01	2.8	8.129283017	8.16E-08	3.01E-07	Up
Unigene13625_All	342	0.01	2.8	8.129283017	2.95E-05	8.48E-05	Up
CL6530.Contig1_All	1724	0.01	2.8	8.129283017	2.00E-27	1.98E-26	Up
Unigene8451_All	1349	0.01	2.8	8.129283017	3.58E-21	2.80E-20	Up
Unigene39649_All	537	0.01	2.8	8.129283017	2.20E-08	8.51E-08	Up
CL12612.Contig1_All	312	0.01	2.8	8.129283017	0.00010913	0.000292813	Up
CL956.Contig2_All	329	0.01	2.8	8.129283017	5.67E-05	0.000156909	Up
CL18929.Contig6_All	1870	0.01	2.8	8.129283017	1.07E-29	1.13E-28	Up
CL1839.Contig4_All	672	0.01	2.8	8.129283017	2.26E-10	1.01E-09	Up
Unigene50469_All	376	0.01	2.79	8.124121312	1.53E-05	4.55E-05	Up
Unigene104910_All	361	0.01	2.79	8.124121312	1.53E-05	4.55E-05	Up
CL81.Contig7_All	539	0.01	2.79	8.124121312	2.20E-08	8.52E-08	Up
Unigene8596_All	2321	0.01	2.79	8.124121312	8.37E-37	1.09E-35	Up
CL7036.Contig2_All	795	0.01	2.79	8.124121312	2.31E-12	1.18E-11	Up
Unigene39074_All	576	0.01	2.79	8.124121312	5.95E-09	2.40E-08	Up
CL20381.Contig1_All	319	0.01	2.79	8.124121312	0.00010913	0.000293182	Up
Unigene5253_All	1527	0.01	2.79	8.124121312	5.15E-24	4.51E-23	Up
CL3982.Contig5_All	1069	0.01	2.79	8.124121312	1.26E-16	8.07E-16	Up
CL1328.Contig1_All	752	0.01	2.79	8.124121312	1.65E-11	7.93E-11	Up
CL8096.Contig5_All	965	0.01	2.79	8.124121312	3.33E-15	1.98E-14	Up
CL3141.Contig2_All	450	0.01	2.79	8.124121312	5.81E-07	1.98E-06	Up
Unigene16180_All	476	0.01	2.79	8.124121312	3.02E-07	1.06E-06	Up
Unigene106037_All	505	0.01	2.78	8.118941073	8.16E-08	3.01E-07	Up
Unigene34095_All	629	0.01	2.78	8.118941073	8.36E-10	3.60E-09	Up
Unigene104213_All	1309	0.01	2.78	8.118941073	1.33E-20	1.01E-19	Up
CL17869.Contig1_All	1408	0.01	2.78	8.118941073	5.03E-22	4.07E-21	Up
Unigene10223_All	1708	0.01	2.78	8.118941073	7.41E-27	7.17E-26	Up
CL5223.Contig3_All	648	0.01	2.78	8.118941073	4.35E-10	1.90E-09	Up
Unigene329_All	708	0.01	2.78	8.118941073	6.10E-11	2.83E-10	Up
Unigene8482_All	549	0.01	2.78	8.118941073	2.20E-08	8.49E-08	Up
CL3436.Contig1_All	564	0.01	2.77	8.113742166	1.15E-08	4.53E-08	Up
Unigene47140_All	489	0.01	2.77	8.113742166	1.57E-07	5.65E-07	Up
CL19823.Contig1_All	612	0.01	2.77	8.113742166	3.09E-09	1.28E-08	Up
CL13485.Contig3_All	1549	0.01	2.77	8.113742166	2.68E-24	2.37E-23	Up
Unigene1510_All	462	0.01	2.77	8.113742166	5.81E-07	1.98E-06	Up
CL5552.Contig13_All	2238	0.01	2.77	8.113742166	4.25E-35	5.27E-34	Up
CL10576.Contig3_All	1835	0.01	2.77	8.113742166	7.59E-29	7.84E-28	Up
CL7765.Contig2_All	1454	0.01	2.77	8.113742166	1.36E-22	1.13E-21	Up
Unigene13085_All	2316	0.01	2.77	8.113742166	1.61E-36	2.08E-35	Up
CL2410.Contig2_All	376	0.01	2.77	8.113742166	1.53E-05	4.52E-05	Up
CL1695.Contig3_All	743	0.01	2.76	8.108524457	1.65E-11	7.96E-11	Up
CL3006.Contig2_All	1318	0.01	2.76	8.108524457	1.33E-20	1.01E-19	Up
CL7708.Contig3_All	1034	0.01	2.76	8.108524457	4.67E-16	2.91E-15	Up
CL7655.Contig2_All	646	0.01	2.76	8.108524457	8.36E-10	3.59E-09	Up
Unigene5485_All	818	0.01	2.76	8.108524457	1.20E-12	6.21E-12	Up
Unigene18976_All	671	0.01	2.76	8.108524457	2.26E-10	1.01E-09	Up
Unigene104218_All	292	0.01	2.76	8.108524457	0.000209966	0.000542038	Up
Unigene105533_All	1368	0.01	2.76	8.108524457	1.86E-21	1.47E-20	Up
CL18133.Contig11_All	759	0.01	2.76	8.108524457	8.57E-12	4.20E-11	Up
Unigene39909_All	328	0.01	2.76	8.108524457	5.67E-05	0.000156939	Up
Unigene105382_All	975	0.01	2.76	8.108524457	3.33E-15	1.98E-14	Up
Unigene42168_All	546	0.01	2.75	8.103287808	2.20E-08	8.53E-08	Up
CL10635.Contig6_All	847	0.01	2.75	8.103287808	6.25E-13	3.29E-12	Up
Unigene7295_All	693	0.01	2.75	8.103287808	1.17E-10	5.35E-10	Up
Unigene8076_All	1830	0.01	2.75	8.103287808	1.46E-28	1.50E-27	Up
Unigene107362_All	421	0.01	2.74	8.098032083	2.15E-06	6.97E-06	Up
CL19007.Contig5_All	1466	0.01	2.74	8.098032083	1.36E-22	1.13E-21	Up
Unigene35226_All	1755	0.01	2.74	8.098032083	3.85E-27	3.76E-26	Up
Unigene28197_All	1100	0.01	2.74	8.098032083	6.56E-17	4.26E-16	Up
CL899.Contig1_All	1849	0.01	2.74	8.098032083	1.46E-28	1.50E-27	Up
CL9983.Contig2_All	348	0.01	2.74	8.098032083	2.95E-05	8.45E-05	Up
Unigene17422_All	2499	0.01	2.74	8.098032083	8.58E-39	1.18E-37	Up
CL2463.Contig6_All	913	0.01	2.73	8.092757141	4.56E-14	2.56E-13	Up
Unigene58021_All	440	0.01	2.73	8.092757141	1.12E-06	3.72E-06	Up
Unigene37259_All	304	0.01	2.73	8.092757141	0.000209966	0.000542813	Up
CL2937.Contig8_All	731	0.01	2.73	8.092757141	6.10E-11	2.84E-10	Up
Unigene88019_All	312	0.01	2.73	8.092757141	0.000209966	0.000541024	Up
CL12422.Contig5_All	617	0.01	2.72	8.087462841	3.09E-09	1.28E-08	Up
Unigene103965_All	542	0.01	2.72	8.087462841	4.24E-08	1.60E-07	Up
CL20640.Contig2_All	1345	0.01	2.72	8.087462841	1.33E-20	1.01E-19	Up
CL2064.Contig2_All	1434	0.01	2.72	8.087462841	5.03E-22	4.07E-21	Up
CL9499.Contig1_All	1183	0.01	2.72	8.087462841	4.79E-18	3.27E-17	Up
CL19262.Contig2_All	1035	0.01	2.72	8.087462841	8.99E-16	5.51E-15	Up
CL19369.Contig1_All	1278	0.01	2.72	8.087462841	9.44E-20	6.94E-19	Up
CL20587.Contig5_All	2008	0.01	2.72	8.087462841	4.04E-31	4.47E-30	Up
CL7647.Contig1_All	1781	0.01	2.72	8.087462841	2.00E-27	1.97E-26	Up
CL74.Contig6_All	1521	0.01	2.72	8.087462841	1.91E-23	1.63E-22	Up
CL637.Contig3_All	1569	0.01	2.72	8.087462841	5.15E-24	4.51E-23	Up
Unigene7244_All	978	0.01	2.72	8.087462841	6.41E-15	3.75E-14	Up
CL14467.Contig2_All	616	0.01	2.72	8.087462841	3.09E-09	1.27E-08	Up
Unigene46038_All	874	0.06	16.3	8.085693748	9.21E-75	2.43E-73	Up
CL1853.Contig4_All	626	0.01	2.71	8.082149041	1.61E-09	6.78E-09	Up
Unigene10132_All	516	0.01	2.71	8.082149041	8.16E-08	3.01E-07	Up
Unigene13778_All	565	0.01	2.71	8.082149041	2.20E-08	8.51E-08	Up
CL19731.Contig3_All	707	0.01	2.71	8.082149041	1.17E-10	5.35E-10	Up
Unigene19314_All	2263	0.01	2.71	8.082149041	8.17E-35	1.01E-33	Up
CL20640.Contig6_All	882	0.01	2.71	8.082149041	1.69E-13	9.17E-13	Up
CL5246.Contig3_All	1087	0.01	2.7	8.076815597	1.26E-16	8.08E-16	Up
CL19912.Contig11_All	1329	0.01	2.7	8.076815597	2.55E-20	1.93E-19	Up
CL1691.Contig5_All	1533	0.01	2.7	8.076815597	1.91E-23	1.63E-22	Up
CL2514.Contig1_All	647	0.01	2.7	8.076815597	8.36E-10	3.59E-09	Up
CL966.Contig6_All	724	0.01	2.7	8.076815597	6.10E-11	2.83E-10	Up
Unigene13768_All	357	0.01	2.7	8.076815597	2.95E-05	8.44E-05	Up
Unigene16875_All	571	0.01	2.7	8.076815597	2.20E-08	8.50E-08	Up
CL20246.Contig2_All	298	0.01	2.69	8.071462363	0.000209966	0.000546061	Up
Unigene1261_All	421	0.01	2.69	8.071462363	4.14E-06	1.31E-05	Up
CL18323.Contig2_All	928	0.01	2.69	8.071462363	4.56E-14	2.56E-13	Up
CL1778.Contig9_All	1879	0.01	2.69	8.071462363	1.46E-28	1.50E-27	Up
Unigene12091_All	778	0.01	2.69	8.071462363	8.57E-12	4.20E-11	Up
Unigene49723_All	869	0.01	2.69	8.071462363	3.25E-13	1.74E-12	Up
CL19580.Contig3_All	2842	0.01	2.69	8.071462363	2.43E-43	3.73E-42	Up
Unigene53770_All	1066	0.01	2.69	8.071462363	4.67E-16	2.91E-15	Up
CL13188.Contig1_All	587	0.01	2.69	8.071462363	1.15E-08	4.52E-08	Up
Unigene26322_All	1810	0.01	2.69	8.071462363	1.04E-27	1.04E-26	Up
CL9106.Contig1_All	919	0.01	2.69	8.071462363	8.78E-14	4.84E-13	Up
Unigene8066_All	596	0.01	2.69	8.071462363	5.95E-09	2.40E-08	Up
CL17854.Contig1_All	1252	0.01	2.69	8.071462363	6.72E-19	4.77E-18	Up
Unigene27858_All	391	0.01	2.69	8.071462363	7.96E-06	2.42E-05	Up
CL7019.Contig1_All	325	0.01	2.69	8.071462363	0.00010913	0.000292232	Up
Unigene31046_All	572	0.01	2.69	8.071462363	2.20E-08	8.49E-08	Up
CL9210.Contig4_All	1200	0.01	2.69	8.071462363	2.49E-18	1.72E-17	Up
CL3086.Contig4_All	732	0.01	2.68	8.06608919	6.10E-11	2.84E-10	Up
CL1929.Contig2_All	373	0.01	2.68	8.06608919	1.53E-05	4.55E-05	Up
CL844.Contig3_All	807	0.01	2.68	8.06608919	4.45E-12	2.22E-11	Up
Unigene5854_All	1649	0.01	2.68	8.06608919	3.76E-25	3.42E-24	Up
Unigene31205_All	666	0.01	2.68	8.06608919	8.36E-10	3.59E-09	Up
CL2378.Contig3_All	695	0.01	2.68	8.06608919	2.26E-10	1.01E-09	Up
Unigene40040_All	647	0.01	2.67	8.060695932	1.61E-09	6.78E-09	Up
CL3368.Contig3_All	1401	0.01	2.67	8.060695932	3.58E-21	2.80E-20	Up
Unigene39545_All	356	0.01	2.67	8.060695932	2.95E-05	8.46E-05	Up
CL13255.Contig1_All	836	0.01	2.67	8.060695932	2.31E-12	1.18E-11	Up
Unigene45699_All	561	0.01	2.67	8.060695932	2.20E-08	8.51E-08	Up
CL7504.Contig3_All	837	0.01	2.67	8.060695932	2.31E-12	1.18E-11	Up
CL9998.Contig1_All	1941	0.01	2.67	8.060695932	2.05E-29	2.16E-28	Up
CL471.Contig1_All	1711	0.01	2.67	8.060695932	5.28E-26	4.97E-25	Up
CL4581.Contig7_All	2231	0.01	2.67	8.060695932	5.82E-34	6.99E-33	Up
CL6045.Contig1_All	308	0.01	2.67	8.060695932	0.000209966	0.00054114	Up
CL19749.Contig1_All	319	0.01	2.67	8.060695932	0.00010913	0.000292107	Up
CL179.Contig6_All	449	0.01	2.66	8.055282436	2.15E-06	6.98E-06	Up
CL20639.Contig14_All	2331	0.01	2.66	8.055282436	4.25E-35	5.27E-34	Up
CL3084.Contig2_All	484	0.01	2.66	8.055282436	5.81E-07	1.99E-06	Up
Unigene19437_All	1309	0.01	2.66	8.055282436	9.44E-20	6.94E-19	Up
CL19530.Contig4_All	5530	0.01	2.66	8.055282436	5.55E-84	1.67E-82	Up
CL12618.Contig7_All	1565	0.01	2.66	8.055282436	1.91E-23	1.63E-22	Up
Unigene103945_All	450	0.01	2.66	8.055282436	1.12E-06	3.71E-06	Up
Unigene21154_All	752	0.01	2.65	8.049848549	3.17E-11	1.50E-10	Up
Unigene4158_All	906	0.01	2.65	8.049848549	1.69E-13	9.19E-13	Up
Unigene43846_All	508	0.01	2.65	8.049848549	1.57E-07	5.65E-07	Up
Unigene47083_All	790	0.01	2.65	8.049848549	8.57E-12	4.20E-11	Up
CL786.Contig3_All	302	0.01	2.65	8.049848549	0.000209966	0.000545042	Up
Unigene42730_All	621	0.01	2.65	8.049848549	3.09E-09	1.28E-08	Up
Unigene29785_All	896	0.01	2.65	8.049848549	3.25E-13	1.74E-12	Up
CL797.Contig2_All	659	0.01	2.65	8.049848549	8.36E-10	3.59E-09	Up
CL12066.Contig4_All	646	0.01	2.65	8.049848549	1.61E-09	6.78E-09	Up
Unigene2205_All	433	0.01	2.65	8.049848549	4.14E-06	1.30E-05	Up
CL2414.Contig2_All	735	0.01	2.65	8.049848549	6.10E-11	2.84E-10	Up
CL1344.Contig7_All	847	0.01	2.65	8.049848549	1.20E-12	6.21E-12	Up
Unigene105667_All	827	0.01	2.65	8.049848549	2.31E-12	1.17E-11	Up
Unigene11193_All	1070	0.01	2.65	8.049848549	4.67E-16	2.90E-15	Up
CL983.Contig4_All	566	0.01	2.64	8.044394119	2.20E-08	8.52E-08	Up
Unigene42798_All	884	0.01	2.64	8.044394119	3.25E-13	1.74E-12	Up
CL3650.Contig2_All	2444	0.01	2.64	8.044394119	8.37E-37	1.09E-35	Up
CL11429.Contig1_All	340	0.01	2.64	8.044394119	5.67E-05	0.00015747	Up
CL14556.Contig1_All	423	0.01	2.64	8.044394119	4.14E-06	1.30E-05	Up
CL18786.Contig2_All	2659	0.01	2.63	8.038918989	6.26E-40	8.84E-39	Up
Unigene106276_All	474	0.01	2.63	8.038918989	5.81E-07	1.99E-06	Up
Unigene23841_All	1554	0.01	2.63	8.038918989	3.67E-23	3.11E-22	Up
Unigene49043_All	2406	0.01	2.63	8.038918989	5.96E-36	7.57E-35	Up
Unigene36115_All	831	0.01	2.63	8.038918989	2.31E-12	1.18E-11	Up
CL18036.Contig2_All	1019	0.01	2.63	8.038918989	3.33E-15	1.98E-14	Up
Unigene294_All	1955	0.01	2.63	8.038918989	3.95E-29	4.11E-28	Up
Unigene43039_All	304	0.01	2.63	8.038918989	0.000209966	0.000541636	Up
Unigene53720_All	571	0.01	2.62	8.033423002	2.20E-08	8.52E-08	Up
CL4955.Contig2_All	438	0.01	2.62	8.033423002	2.15E-06	6.96E-06	Up
CL5739.Contig1_All	380	0.01	2.62	8.033423002	1.53E-05	4.54E-05	Up
CL7033.Contig1_All	1329	0.01	2.62	8.033423002	9.44E-20	6.94E-19	Up
Unigene46403_All	362	0.01	2.62	8.033423002	2.95E-05	8.46E-05	Up
Unigene4722_All	790	0.01	2.62	8.033423002	1.65E-11	7.94E-11	Up
Unigene27064_All	2518	0.01	2.62	8.033423002	2.26E-37	2.99E-36	Up
Unigene5028_All	2107	0.03	7.86	8.033423002	1.35E-90	4.41E-89	Up
CL17762.Contig34_All	1616	0.01	2.62	8.033423002	5.15E-24	4.51E-23	Up
Unigene56742_All	562	0.01	2.62	8.033423002	4.24E-08	1.60E-07	Up
Unigene53618_All	551	0.01	2.62	8.033423002	4.24E-08	1.60E-07	Up
CL2387.Contig3_All	1738	0.01	2.62	8.033423002	1.02E-25	9.46E-25	Up
CL7454.Contig4_All	330	0.01	2.62	8.033423002	0.00010913	0.000292879	Up
CL1137.Contig6_All	1117	0.01	2.62	8.033423002	2.43E-16	1.53E-15	Up
CL10056.Contig2_All	566	0.01	2.62	8.033423002	4.24E-08	1.59E-07	Up
Unigene43607_All	419	0.01	2.62	8.033423002	4.14E-06	1.30E-05	Up
Unigene29407_All	1872	0.01	2.61	8.027905997	1.04E-27	1.04E-26	Up
CL19882.Contig8_All	2707	0.01	2.61	8.027905997	3.25E-40	4.63E-39	Up
CL4710.Contig2_All	1587	0.01	2.61	8.027905997	1.91E-23	1.63E-22	Up
CL1358.Contig5_All	724	0.01	2.61	8.027905997	1.17E-10	5.36E-10	Up
Unigene15267_All	1970	0.01	2.61	8.027905997	3.95E-29	4.11E-28	Up
CL1011.Contig1_All	662	0.01	2.61	8.027905997	1.61E-09	6.78E-09	Up
Unigene20640_All	1662	0.01	2.61	8.027905997	1.39E-24	1.24E-23	Up
Unigene6516_All	663	0.01	2.61	8.027905997	1.61E-09	6.78E-09	Up
Unigene33429_All	423	0.01	2.61	8.027905997	4.14E-06	1.30E-05	Up
CL3494.Contig2_All	500	0.01	2.61	8.027905997	3.02E-07	1.06E-06	Up
CL533.Contig30_All	1516	0.01	2.61	8.027905997	2.61E-22	2.14E-21	Up
CL18707.Contig1_All	2475	0.01	2.61	8.027905997	8.37E-37	1.09E-35	Up
Unigene48624_All	2308	0.01	2.61	8.027905997	3.02E-34	3.66E-33	Up
Unigene27502_All	828	0.01	2.61	8.027905997	4.45E-12	2.22E-11	Up
Unigene21081_All	807	0.01	2.6	8.022367813	8.57E-12	4.20E-11	Up
CL19882.Contig29_All	1460	0.01	2.6	8.022367813	1.86E-21	1.47E-20	Up
CL6865.Contig6_All	1211	0.01	2.6	8.022367813	9.21E-18	6.21E-17	Up
Unigene27059_All	1548	0.01	2.6	8.022367813	7.06E-23	5.91E-22	Up
Unigene24185_All	441	0.01	2.6	8.022367813	2.15E-06	6.97E-06	Up
CL2543.Contig4_All	347	0.01	2.6	8.022367813	5.67E-05	0.000157672	Up
CL20456.Contig3_All	734	0.01	2.6	8.022367813	1.17E-10	5.35E-10	Up
Unigene19973_All	822	0.01	2.6	8.022367813	4.45E-12	2.22E-11	Up
Unigene30678_All	431	0.01	2.6	8.022367813	4.14E-06	1.30E-05	Up
CL16305.Contig1_All	415	0.01	2.6	8.022367813	7.96E-06	2.42E-05	Up
Unigene38694_All	441	0.01	2.6	8.022367813	2.15E-06	6.95E-06	Up
Unigene33014_All	306	0.01	2.6	8.022367813	0.000209966	0.00054152	Up
CL18914.Contig2_All	365	0.01	2.59	8.016808288	2.95E-05	8.49E-05	Up
CL13298.Contig2_All	902	0.01	2.59	8.016808288	3.25E-13	1.74E-12	Up
Unigene106184_All	557	0.01	2.59	8.016808288	4.24E-08	1.60E-07	Up
CL8696.Contig23_All	1105	0.01	2.59	8.016808288	4.67E-16	2.91E-15	Up
Unigene9183_All	3330	0.01	2.59	8.016808288	5.03E-49	8.71E-48	Up
CL19736.Contig1_All	1953	0.01	2.59	8.016808288	7.59E-29	7.84E-28	Up
Unigene4108_All	1290	0.01	2.59	8.016808288	6.72E-19	4.78E-18	Up
CL591.Contig3_All	1282	0.01	2.58	8.011227255	1.29E-18	9.08E-18	Up
Unigene32657_All	616	0.01	2.58	8.011227255	5.95E-09	2.41E-08	Up
Unigene46797_All	457	0.01	2.58	8.011227255	2.15E-06	6.98E-06	Up
Unigene31081_All	308	0.01	2.58	8.011227255	0.000209966	0.000544165	Up
CL3023.Contig2_All	504	0.01	2.58	8.011227255	3.02E-07	1.06E-06	Up
CL18100.Contig1_All	962	0.01	2.58	8.011227255	4.56E-14	2.56E-13	Up
Unigene6307_All	1106	0.01	2.58	8.011227255	4.67E-16	2.91E-15	Up
Unigene9521_All	753	0.01	2.58	8.011227255	6.10E-11	2.84E-10	Up
CL9590.Contig17_All	865	0.01	2.58	8.011227255	1.20E-12	6.21E-12	Up
CL11528.Contig3_All	3433	0.01	2.58	8.011227255	1.91E-50	3.40E-49	Up
CL8431.Contig2_All	3572	0.01	2.58	8.011227255	1.96E-52	3.62E-51	Up
Unigene21124_All	341	0.01	2.58	8.011227255	0.00010913	0.00029209	Up
CL19145.Contig1_All	431	0.01	2.57	8.005624549	4.14E-06	1.31E-05	Up
Unigene103966_All	485	0.01	2.57	8.005624549	5.81E-07	1.99E-06	Up
CL3572.Contig1_All	1339	0.01	2.57	8.005624549	1.82E-19	1.32E-18	Up
Unigene52145_All	588	0.01	2.57	8.005624549	2.20E-08	8.51E-08	Up
Unigene105042_All	637	0.01	2.57	8.005624549	3.09E-09	1.27E-08	Up
CL20441.Contig13_All	2600	0.01	2.57	8.005624549	3.17E-38	4.28E-37	Up
CL7864.Contig1_All	395	0.01	2.57	8.005624549	1.53E-05	4.52E-05	Up
CL20408.Contig2_All	408	0.01	2.56	8	7.96E-06	2.44E-05	Up
Unigene4178_All	485	0.01	2.56	8	5.81E-07	1.99E-06	Up
CL18054.Contig2_All	486	0.01	2.56	8	5.81E-07	1.99E-06	Up
Unigene15503_All	2919	0.01	2.56	8	1.73E-42	2.60E-41	Up
CL1538.Contig2_All	1890	0.01	2.56	8	2.00E-27	1.98E-26	Up
CL10873.Contig2_All	720	0.01	2.56	8	2.26E-10	1.01E-09	Up
Unigene31579_All	699	0.01	2.56	8	4.35E-10	1.91E-09	Up
CL1825.Contig3_All	757	0.01	2.56	8	6.10E-11	2.84E-10	Up
CL7193.Contig1_All	935	0.01	2.56	8	1.69E-13	9.18E-13	Up
Unigene67595_All	310	0.01	2.56	8	0.000209966	0.0005436	Up
Unigene21348_All	1823	0.01	2.56	8	1.43E-26	1.37E-25	Up
CL11425.Contig1_All	569	0.01	2.56	8	4.24E-08	1.60E-07	Up
Unigene23826_All	1680	0.01	2.56	8	2.68E-24	2.37E-23	Up
CL11524.Contig1_All	465	0.01	2.56	8	1.12E-06	3.71E-06	Up
CL14558.Contig1_All	1241	0.01	2.56	8	4.79E-18	3.27E-17	Up
CL2153.Contig7_All	524	0.01	2.55	7.994353437	3.02E-07	1.06E-06	Up
CL8056.Contig2_All	1471	0.01	2.55	7.994353437	3.58E-21	2.80E-20	Up
CL13422.Contig2_All	766	0.01	2.55	7.994353437	6.10E-11	2.84E-10	Up
Unigene1205_All	857	0.01	2.55	7.994353437	2.31E-12	1.18E-11	Up
CL20072.Contig10_All	1606	0.01	2.55	7.994353437	3.67E-23	3.11E-22	Up
Unigene5475_All	695	0.01	2.55	7.994353437	8.36E-10	3.59E-09	Up
Unigene8980_All	1219	0.01	2.55	7.994353437	1.77E-17	1.18E-16	Up
CL13909.Contig34_All	1708	0.01	2.55	7.994353437	1.39E-24	1.24E-23	Up
Unigene21022_All	374	0.01	2.55	7.994353437	2.95E-05	8.44E-05	Up
Unigene104527_All	506	0.01	2.55	7.994353437	3.02E-07	1.06E-06	Up
CL3137.Contig1_All	1505	0.04	10.19	7.992938336	5.84E-83	1.73E-81	Up
CL1622.Contig1_All	1301	0.01	2.54	7.988684687	1.29E-18	9.08E-18	Up
CL16814.Contig7_All	488	0.01	2.54	7.988684687	5.81E-07	1.99E-06	Up
CL7726.Contig1_All	625	0.01	2.54	7.988684687	5.95E-09	2.41E-08	Up
CL966.Contig3_All	699	0.01	2.54	7.988684687	8.36E-10	3.60E-09	Up
Unigene21479_All	411	0.01	2.54	7.988684687	7.96E-06	2.43E-05	Up
Unigene20948_All	614	0.01	2.54	7.988684687	1.15E-08	4.53E-08	Up
Unigene64961_All	352	0.01	2.54	7.988684687	5.67E-05	0.000157762	Up
CL6815.Contig4_All	411	0.01	2.54	7.988684687	7.96E-06	2.42E-05	Up
CL9282.Contig4_All	449	0.01	2.54	7.988684687	2.15E-06	6.95E-06	Up
Unigene24551_All	469	0.01	2.54	7.988684687	1.12E-06	3.71E-06	Up
CL20396.Contig3_All	409	0.01	2.54	7.988684687	1.53E-05	4.52E-05	Up
CL1355.Contig22_All	1167	0.01	2.54	7.988684687	1.26E-16	8.07E-16	Up
Unigene43596_All	772	0.01	2.54	7.988684687	6.10E-11	2.83E-10	Up
Unigene10902_All	1784	0.01	2.54	7.988684687	1.02E-25	9.46E-25	Up
CL4608.Contig4_All	1100	0.01	2.53	7.982993575	8.99E-16	5.51E-15	Up
CL9775.Contig1_All	333	0.01	2.53	7.982993575	0.00010913	0.00029399	Up
Unigene64647_All	440	0.01	2.53	7.982993575	4.14E-06	1.31E-05	Up
CL4059.Contig2_All	2359	0.01	2.53	7.982993575	5.82E-34	6.99E-33	Up
Unigene20844_All	2057	0.01	2.53	7.982993575	1.07E-29	1.13E-28	Up
CL473.Contig1_All	1423	0.01	2.53	7.982993575	2.55E-20	1.92E-19	Up
CL2117.Contig1_All	401	0.01	2.53	7.982993575	1.53E-05	4.53E-05	Up
CL7896.Contig7_All	3400	0.01	2.53	7.982993575	5.03E-49	8.71E-48	Up
Unigene347_All	639	0.01	2.53	7.982993575	5.95E-09	2.40E-08	Up
Unigene24919_All	955	0.01	2.53	7.982993575	1.69E-13	9.17E-13	Up
CL19523.Contig2_All	916	1.61	405.83	7.977671018	0	0	Up
Unigene36341_All	1279	0.01	2.52	7.977279923	2.49E-18	1.72E-17	Up
CL5061.Contig1_All	393	0.01	2.52	7.977279923	1.53E-05	4.56E-05	Up
CL13902.Contig2_All	1777	0.01	2.52	7.977279923	1.95E-25	1.80E-24	Up
Unigene64590_All	458	0.01	2.52	7.977279923	2.15E-06	6.97E-06	Up
CL12779.Contig4_All	983	0.01	2.52	7.977279923	4.56E-14	2.56E-13	Up
Unigene106801_All	1495	0.01	2.52	7.977279923	1.86E-21	1.47E-20	Up
CL11930.Contig6_All	413	0.01	2.52	7.977279923	7.96E-06	2.43E-05	Up
CL13909.Contig6_All	1984	0.01	2.52	7.977279923	2.81E-28	2.85E-27	Up
CL6875.Contig1_All	776	0.01	2.52	7.977279923	6.10E-11	2.83E-10	Up
CL10702.Contig1_All	1426	0.04	10.07	7.975847968	2.63E-77	7.23E-76	Up
CL8216.Contig1_All	731	0.01	2.51	7.971543554	2.26E-10	1.01E-09	Up
CL4014.Contig3_All	827	0.01	2.51	7.971543554	1.65E-11	7.95E-11	Up
Unigene13946_All	3211	0.01	2.51	7.971543554	6.73E-46	1.09E-44	Up
CL10786.Contig5_All	1158	0.01	2.51	7.971543554	2.43E-16	1.53E-15	Up
CL19234.Contig10_All	2185	0.01	2.51	7.971543554	4.04E-31	4.47E-30	Up
Unigene43015_All	910	0.01	2.51	7.971543554	6.25E-13	3.28E-12	Up
Unigene15134_All	613	0.01	2.51	7.971543554	1.15E-08	4.52E-08	Up
Unigene23564_All	1029	0.01	2.51	7.971543554	1.23E-14	7.11E-14	Up
CL13204.Contig1_All	1696	0.01	2.51	7.971543554	2.68E-24	2.37E-23	Up
CL18726.Contig5_All	1449	0.01	2.51	7.971543554	1.33E-20	1.01E-19	Up
CL9817.Contig1_All	681	0.01	2.51	7.971543554	1.61E-09	6.76E-09	Up
CL6228.Contig5_All	861	0.01	2.5	7.965784285	4.45E-12	2.23E-11	Up
CL7225.Contig4_All	376	0.01	2.5	7.965784285	2.95E-05	8.48E-05	Up
Unigene6240_All	495	0.01	2.5	7.965784285	5.81E-07	1.99E-06	Up
CL553.Contig5_All	1524	0.01	2.5	7.965784285	9.67E-22	7.75E-21	Up
CL17272.Contig1_All	615	0.01	2.5	7.965784285	1.15E-08	4.52E-08	Up
Unigene4033_All	573	0.01	2.5	7.965784285	8.16E-08	3.01E-07	Up
Unigene42843_All	708	0.01	2.5	7.965784285	8.36E-10	3.59E-09	Up
Unigene34931_All	713	0.01	2.5	7.965784285	4.35E-10	1.90E-09	Up
CL17721.Contig2_All	388	0.01	2.5	7.965784285	2.95E-05	8.46E-05	Up
Unigene38032_All	336	0.01	2.5	7.965784285	0.00010913	0.00029329	Up
CL1961.Contig1_All	654	0.01	2.5	7.965784285	3.09E-09	1.27E-08	Up
CL662.Contig7_All	1983	0.01	2.5	7.965784285	2.81E-28	2.85E-27	Up
Unigene105217_All	1211	0.01	2.5	7.965784285	3.41E-17	2.24E-16	Up
Unigene52353_All	397	0.01	2.49	7.960001932	1.53E-05	4.56E-05	Up
Unigene103953_All	536	0.01	2.49	7.960001932	3.02E-07	1.06E-06	Up
CL14988.Contig1_All	527	0.01	2.49	7.960001932	3.02E-07	1.06E-06	Up
Unigene20732_All	2388	0.01	2.49	7.960001932	1.12E-33	1.34E-32	Up
Unigene12689_All	451	0.01	2.49	7.960001932	4.14E-06	1.31E-05	Up
CL13909.Contig35_All	1701	0.01	2.49	7.960001932	5.15E-24	4.51E-23	Up
Unigene46467_All	557	0.01	2.49	7.960001932	8.16E-08	3.01E-07	Up
Unigene20510_All	728	0.01	2.49	7.960001932	4.35E-10	1.91E-09	Up
CL9998.Contig2_All	1699	0.01	2.49	7.960001932	5.15E-24	4.51E-23	Up
Unigene45194_All	1429	0.01	2.49	7.960001932	4.91E-20	3.66E-19	Up
Unigene21751_All	894	0.01	2.49	7.960001932	1.20E-12	6.22E-12	Up
Unigene18175_All	569	0.01	2.49	7.960001932	8.16E-08	3.00E-07	Up
CL17303.Contig6_All	636	0.01	2.49	7.960001932	5.95E-09	2.40E-08	Up
Unigene52445_All	338	0.01	2.49	7.960001932	0.00010913	0.000292801	Up
CL20318.Contig3_All	397	0.01	2.49	7.960001932	2.95E-05	8.44E-05	Up
Unigene54851_All	817	0.01	2.49	7.960001932	1.65E-11	7.93E-11	Up
Unigene16462_All	3339	0.01	2.48	7.95419631	2.55E-47	4.26E-46	Up
CL19888.Contig3_All	459	0.01	2.48	7.95419631	2.15E-06	6.97E-06	Up
Unigene27230_All	739	0.01	2.48	7.95419631	2.26E-10	1.01E-09	Up
Unigene28732_All	1063	0.01	2.48	7.95419631	6.41E-15	3.75E-14	Up
Unigene41976_All	339	0.01	2.48	7.95419631	0.00010913	0.000292641	Up
Unigene86370_All	386	0.01	2.48	7.95419631	2.95E-05	8.44E-05	Up
CL1113.Contig5_All	625	0.01	2.48	7.95419631	1.15E-08	4.51E-08	Up
CL5558.Contig7_All	698	0.01	2.48	7.95419631	8.36E-10	3.59E-09	Up
CL14368.Contig2_All	801	0.01	2.48	7.95419631	3.17E-11	1.50E-10	Up
Unigene57138_All	741	0.01	2.47	7.948367232	2.26E-10	1.01E-09	Up
CL4321.Contig5_All	1588	0.01	2.47	7.948367232	2.61E-22	2.14E-21	Up
CL68.Contig1_All	357	0.01	2.47	7.948367232	0.00010913	0.000294236	Up
Unigene104282_All	581	0.01	2.47	7.948367232	4.24E-08	1.60E-07	Up
Unigene6073_All	1054	0.01	2.47	7.948367232	1.23E-14	7.12E-14	Up
CL1371.Contig14_All	421	0.01	2.47	7.948367232	7.96E-06	2.43E-05	Up
Unigene42181_All	561	0.01	2.47	7.948367232	8.16E-08	3.01E-07	Up
CL20493.Contig9_All	5011	0.01	2.47	7.948367232	1.51E-68	3.69E-67	Up
Unigene20332_All	1908	0.01	2.47	7.948367232	7.41E-27	7.17E-26	Up
Unigene53592_All	1683	0.01	2.47	7.948367232	9.91E-24	8.59E-23	Up
CL9784.Contig1_All	887	0.01	2.47	7.948367232	2.31E-12	1.17E-11	Up
Unigene59047_All	442	0.01	2.47	7.948367232	4.14E-06	1.30E-05	Up
CL1409.Contig1_All	1373	0.01	2.46	7.942514505	3.50E-19	2.51E-18	Up
Unigene104312_All	461	0.01	2.46	7.942514505	4.14E-06	1.31E-05	Up
CL7423.Contig6_All	1743	0.01	2.46	7.942514505	2.68E-24	2.37E-23	Up
CL14905.Contig1_All	584	0.01	2.46	7.942514505	4.24E-08	1.60E-07	Up
CL1125.Contig6_All	2039	0.01	2.46	7.942514505	1.46E-28	1.50E-27	Up
CL9041.Contig1_All	836	0.01	2.46	7.942514505	1.65E-11	7.94E-11	Up
CL19535.Contig2_All	832	0.01	2.46	7.942514505	1.65E-11	7.93E-11	Up
CL2720.Contig4_All	879	0.01	2.46	7.942514505	4.45E-12	2.22E-11	Up
Unigene106121_All	321	0.01	2.46	7.942514505	0.000209966	0.000540633	Up
Unigene56947_All	1170	0.01	2.45	7.936637939	2.43E-16	1.53E-15	Up
Unigene57236_All	504	0.01	2.45	7.936637939	5.81E-07	1.99E-06	Up
CL485.Contig1_All	443	0.01	2.45	7.936637939	4.14E-06	1.30E-05	Up
Unigene5569_All	751	0.01	2.45	7.936637939	2.26E-10	1.01E-09	Up
CL15369.Contig4_All	1808	0.01	2.45	7.936637939	3.76E-25	3.42E-24	Up
Unigene25568_All	3150	0.01	2.45	7.936637939	6.57E-44	1.02E-42	Up
Unigene18802_All	1347	0.01	2.45	7.936637939	1.29E-18	9.07E-18	Up
Unigene54531_All	464	0.01	2.45	7.936637939	2.15E-06	6.95E-06	Up
Unigene53356_All	747	0.01	2.45	7.936637939	2.26E-10	1.01E-09	Up
Unigene10491_All	2769	0.01	2.44	7.930737338	1.65E-38	2.24E-37	Up
CL18553.Contig6_All	1449	0.01	2.44	7.930737338	4.91E-20	3.66E-19	Up
Unigene12970_All	608	0.01	2.44	7.930737338	2.20E-08	8.52E-08	Up
CL20639.Contig1_All	1074	0.01	2.44	7.930737338	1.23E-14	7.12E-14	Up
CL13443.Contig1_All	1415	0.01	2.44	7.930737338	1.82E-19	1.32E-18	Up
Unigene25378_All	709	0.01	2.44	7.930737338	8.36E-10	3.59E-09	Up
Unigene16917_All	459	0.01	2.44	7.930737338	4.14E-06	1.30E-05	Up
Unigene90050_All	384	0.01	2.44	7.930737338	2.95E-05	8.46E-05	Up
CL11294.Contig3_All	1634	0.01	2.44	7.930737338	1.36E-22	1.13E-21	Up
Unigene24873_All	979	0.01	2.44	7.930737338	1.69E-13	9.18E-13	Up
Unigene40441_All	507	0.01	2.44	7.930737338	5.81E-07	1.98E-06	Up
Unigene32850_All	790	0.01	2.44	7.930737338	6.10E-11	2.84E-10	Up
CL5985.Contig1_All	975	0.01	2.44	7.930737338	1.69E-13	9.18E-13	Up
CL1281.Contig6_All	1343	0.01	2.44	7.930737338	1.29E-18	9.07E-18	Up
Unigene50522_All	855	0.01	2.43	7.924812504	8.57E-12	4.21E-11	Up
Unigene29249_All	922	0.01	2.43	7.924812504	1.20E-12	6.22E-12	Up
CL1985.Contig4_All	358	0.01	2.43	7.924812504	0.00010913	0.00029444	Up
CL20291.Contig1_All	691	0.01	2.43	7.924812504	1.61E-09	6.78E-09	Up
CL13404.Contig1_All	851	0.01	2.43	7.924812504	1.65E-11	7.95E-11	Up
Unigene32200_All	373	0.01	2.43	7.924812504	5.67E-05	0.000157295	Up
CL4920.Contig5_All	1734	0.01	2.43	7.924812504	5.15E-24	4.51E-23	Up
CL1579.Contig1_All	517	0.01	2.43	7.924812504	5.81E-07	1.98E-06	Up
CL418.Contig5_All	1653	0.01	2.43	7.924812504	7.06E-23	5.91E-22	Up
CL6288.Contig5_All	1521	0.01	2.42	7.918863237	6.89E-21	5.32E-20	Up
CL8059.Contig1_All	838	0.01	2.42	7.918863237	1.65E-11	7.96E-11	Up
CL6979.Contig3_All	325	0.01	2.42	7.918863237	0.000209966	0.00054517	Up
Unigene26537_All	2115	0.01	2.42	7.918863237	3.95E-29	4.11E-28	Up
CL19930.Contig13_All	531	0.01	2.42	7.918863237	3.02E-07	1.06E-06	Up
CL14252.Contig3_All	568	0.01	2.42	7.918863237	1.57E-07	5.64E-07	Up
CL18307.Contig7_All	1725	0.01	2.42	7.918863237	9.91E-24	8.59E-23	Up
CL7393.Contig2_All	632	0.01	2.42	7.918863237	1.15E-08	4.52E-08	Up
Unigene31727_All	787	0.01	2.42	7.918863237	1.17E-10	5.35E-10	Up
CL19306.Contig9_All	343	0.01	2.42	7.918863237	0.000209966	0.00054134	Up
Unigene104423_All	1309	0.01	2.42	7.918863237	4.79E-18	3.27E-17	Up
CL10045.Contig2_All	519	0.01	2.42	7.918863237	5.81E-07	1.98E-06	Up
Unigene39159_All	759	0.01	2.41	7.912889336	2.26E-10	1.01E-09	Up
Unigene46409_All	1208	0.01	2.41	7.912889336	2.43E-16	1.53E-15	Up
Unigene2988_All	367	0.01	2.41	7.912889336	5.67E-05	0.000157364	Up
Unigene32692_All	532	0.01	2.41	7.912889336	3.02E-07	1.06E-06	Up
CL9802.Contig1_All	574	0.01	2.41	7.912889336	8.16E-08	3.01E-07	Up
CL13541.Contig1_All	971	0.01	2.41	7.912889336	3.25E-13	1.74E-12	Up
CL10143.Contig3_All	342	0.01	2.41	7.912889336	0.000209966	0.000542845	Up
Unigene13176_All	1330	0.01	2.41	7.912889336	4.79E-18	3.27E-17	Up
CL805.Contig2_All	1960	0.01	2.41	7.912889336	7.41E-27	7.17E-26	Up
Unigene21264_All	1731	0.01	2.41	7.912889336	9.91E-24	8.59E-23	Up
CL8785.Contig2_All	1176	0.01	2.41	7.912889336	4.67E-16	2.90E-15	Up
CL9435.Contig1_All	949	0.01	2.4	7.906890596	6.25E-13	3.29E-12	Up
CL10705.Contig1_All	1833	0.01	2.4	7.906890596	3.76E-25	3.43E-24	Up
CL1637.Contig7_All	771	0.01	2.4	7.906890596	2.26E-10	1.01E-09	Up
Unigene46136_All	756	0.01	2.4	7.906890596	4.35E-10	1.90E-09	Up
Unigene107770_All	592	0.01	2.4	7.906890596	8.16E-08	3.01E-07	Up
CL11221.Contig2_All	1270	0.01	2.4	7.906890596	3.41E-17	2.24E-16	Up
Unigene38830_All	1144	0.01	2.4	7.906890596	1.73E-15	1.04E-14	Up
Unigene32876_All	472	0.01	2.4	7.906890596	2.15E-06	6.95E-06	Up
CL13113.Contig1_All	564	0.01	2.4	7.906890596	1.57E-07	5.63E-07	Up
Unigene28983_All	555	0.01	2.4	7.906890596	3.02E-07	1.06E-06	Up
CL19416.Contig2_All	344	0.01	2.4	7.906890596	0.000209966	0.000541393	Up
CL1125.Contig16_All	2077	0.01	2.4	7.906890596	2.81E-28	2.85E-27	Up
CL19257.Contig1_All	537	0.01	2.39	7.900866808	5.81E-07	1.99E-06	Up
CL15467.Contig1_All	1192	0.01	2.39	7.900866808	4.67E-16	2.91E-15	Up
Unigene21356_All	884	0.01	2.39	7.900866808	8.57E-12	4.20E-11	Up
CL15030.Contig3_All	1250	0.01	2.39	7.900866808	6.56E-17	4.26E-16	Up
CL6623.Contig1_All	425	0.01	2.39	7.900866808	1.53E-05	4.54E-05	Up
Unigene52328_All	520	0.01	2.39	7.900866808	5.81E-07	1.98E-06	Up
Unigene35969_All	3683	0.01	2.39	7.900866808	1.91E-50	3.40E-49	Up
CL912.Contig1_All	1723	0.01	2.39	7.900866808	1.91E-23	1.63E-22	Up
Unigene92277_All	454	0.01	2.39	7.900866808	4.14E-06	1.30E-05	Up
Unigene42902_All	661	0.01	2.39	7.900866808	5.95E-09	2.40E-08	Up
CL18713.Contig4_All	657	0.01	2.38	7.894817763	1.15E-08	4.52E-08	Up
CL12812.Contig2_All	628	0.01	2.38	7.894817763	2.20E-08	8.51E-08	Up
CL10250.Contig1_All	351	0.01	2.38	7.894817763	0.00010913	0.000293254	Up
Unigene14748_All	694	0.01	2.38	7.894817763	3.09E-09	1.27E-08	Up
CL4920.Contig6_All	1733	0.01	2.38	7.894817763	1.91E-23	1.63E-22	Up
CL17675.Contig5_All	943	0.01	2.38	7.894817763	1.20E-12	6.21E-12	Up
Unigene30981_All	532	0.01	2.38	7.894817763	5.81E-07	1.98E-06	Up
Unigene11160_All	768	0.01	2.38	7.894817763	2.26E-10	1.01E-09	Up
CL1826.Contig1_All	2043	0.01	2.38	7.894817763	1.04E-27	1.04E-26	Up
Unigene49335_All	725	0.01	2.38	7.894817763	8.36E-10	3.59E-09	Up
Unigene28208_All	818	0.01	2.38	7.894817763	6.10E-11	2.83E-10	Up
Unigene15928_All	2058	0.01	2.38	7.894817763	5.41E-28	5.44E-27	Up
CL11199.Contig2_All	915	0.01	2.37	7.888743249	2.31E-12	1.18E-11	Up
Unigene26452_All	1993	0.01	2.37	7.888743249	7.41E-27	7.17E-26	Up
CL5804.Contig6_All	1640	0.01	2.37	7.888743249	5.03E-22	4.07E-21	Up
CL2890.Contig14_All	400	0.01	2.37	7.888743249	2.95E-05	8.48E-05	Up
Unigene28982_All	2325	0.01	2.37	7.888743249	2.10E-31	2.35E-30	Up
CL7996.Contig1_All	529	0.01	2.37	7.888743249	5.81E-07	1.99E-06	Up
Unigene28642_All	1507	0.01	2.37	7.888743249	2.55E-20	1.92E-19	Up
Unigene70046_All	424	0.01	2.37	7.888743249	1.53E-05	4.54E-05	Up
CL19585.Contig4_All	2284	0.01	2.37	7.888743249	7.78E-31	8.52E-30	Up
CL19914.Contig21_All	2975	0.01	2.37	7.888743249	3.25E-40	4.62E-39	Up
Unigene106655_All	436	0.01	2.37	7.888743249	7.96E-06	2.42E-05	Up
Unigene42980_All	529	0.21	49.69	7.886422404	3.26E-132	1.64E-130	Up
Unigene105538_All	500	0.01	2.36	7.882643049	1.12E-06	3.73E-06	Up
Unigene43200_All	669	0.01	2.36	7.882643049	5.95E-09	2.40E-08	Up
CL5959.Contig1_All	747	0.01	2.36	7.882643049	8.36E-10	3.59E-09	Up
CL19677.Contig2_All	332	0.01	2.36	7.882643049	0.000209966	0.000542622	Up
CL15470.Contig3_All	622	0.01	2.36	7.882643049	4.24E-08	1.60E-07	Up
CL12719.Contig5_All	794	0.01	2.36	7.882643049	2.26E-10	1.01E-09	Up
CL9945.Contig1_All	509	0.01	2.36	7.882643049	1.12E-06	3.72E-06	Up
CL2783.Contig29_All	2914	0.01	2.36	7.882643049	4.46E-39	6.16E-38	Up
CL471.Contig24_All	1321	0.01	2.36	7.882643049	9.21E-18	6.21E-17	Up
CL662.Contig5_All	1952	0.01	2.36	7.882643049	5.28E-26	4.96E-25	Up
Unigene5352_All	1500	0.01	2.35	7.876516947	4.91E-20	3.66E-19	Up
Unigene35400_All	1897	0.01	2.35	7.876516947	1.95E-25	1.80E-24	Up
Unigene24093_All	1930	0.01	2.35	7.876516947	1.02E-25	9.47E-25	Up
CL15369.Contig3_All	1633	0.01	2.35	7.876516947	9.67E-22	7.75E-21	Up
CL1336.Contig1_All	353	0.01	2.35	7.876516947	0.000209966	0.000543121	Up
CL5569.Contig2_All	396	0.01	2.35	7.876516947	2.95E-05	8.46E-05	Up
CL3197.Contig3_All	1031	0.01	2.35	7.876516947	8.78E-14	4.84E-13	Up
CL2430.Contig2_All	1308	0.01	2.35	7.876516947	1.77E-17	1.18E-16	Up
Unigene48660_All	571	0.01	2.35	7.876516947	1.57E-07	5.64E-07	Up
Unigene50641_All	608	0.01	2.35	7.876516947	4.24E-08	1.60E-07	Up
Unigene27333_All	724	0.01	2.35	7.876516947	1.61E-09	6.77E-09	Up
Unigene9339_All	911	0.01	2.35	7.876516947	4.45E-12	2.22E-11	Up
CL7033.Contig4_All	1054	0.01	2.35	7.876516947	4.56E-14	2.55E-13	Up
Unigene17407_All	3302	0.01	2.35	7.876516947	1.77E-44	2.78E-43	Up
CL14641.Contig1_All	1247	0.01	2.35	7.876516947	1.26E-16	8.07E-16	Up
Unigene55010_All	362	0.01	2.35	7.876516947	0.00010913	0.000292214	Up
Unigene12480_All	2977	0.01	2.35	7.876516947	6.26E-40	8.84E-39	Up
Unigene6931_All	1641	0.01	2.35	7.876516947	5.03E-22	4.07E-21	Up
CL886.Contig41_All	2393	0.01	2.34	7.87036472	5.68E-32	6.45E-31	Up
CL499.Contig11_All	720	0.01	2.34	7.87036472	1.61E-09	6.78E-09	Up
Unigene23466_All	2176	0.01	2.34	7.87036472	3.95E-29	4.11E-28	Up
Unigene7119_All	1011	0.01	2.34	7.87036472	1.69E-13	9.19E-13	Up
Unigene105489_All	567	0.01	2.34	7.87036472	1.57E-07	5.65E-07	Up
Unigene11443_All	423	0.01	2.34	7.87036472	1.53E-05	4.54E-05	Up
Unigene107237_All	355	0.01	2.34	7.87036472	0.00010913	0.000293206	Up
CL891.Contig2_All	377	0.01	2.34	7.87036472	5.67E-05	0.000157156	Up
CL20290.Contig9_All	760	0.01	2.34	7.87036472	4.35E-10	1.90E-09	Up
CL553.Contig1_All	662	0.01	2.34	7.87036472	1.15E-08	4.52E-08	Up
Unigene55716_All	461	0.01	2.34	7.87036472	4.14E-06	1.30E-05	Up
CL20032.Contig2_All	1081	0.01	2.34	7.87036472	2.37E-14	1.35E-13	Up
CL17514.Contig1_All	1549	0.01	2.33	7.864186145	1.33E-20	1.01E-19	Up
CL7480.Contig2_All	617	0.01	2.33	7.864186145	4.24E-08	1.60E-07	Up
Unigene16128_All	335	0.01	2.33	7.864186145	0.000209966	0.000545149	Up
Unigene30332_All	1510	0.01	2.33	7.864186145	4.91E-20	3.66E-19	Up
CL5131.Contig24_All	1399	0.01	2.33	7.864186145	1.29E-18	9.08E-18	Up
CL10860.Contig4_All	1126	0.01	2.33	7.864186145	6.41E-15	3.75E-14	Up
Unigene8666_All	699	0.01	2.33	7.864186145	3.09E-09	1.28E-08	Up
CL12786.Contig1_All	715	0.01	2.33	7.864186145	3.09E-09	1.28E-08	Up
CL20782.Contig2_All	837	0.01	2.33	7.864186145	6.10E-11	2.84E-10	Up
CL12836.Contig3_All	438	0.01	2.33	7.864186145	1.53E-05	4.54E-05	Up
Unigene13024_All	457	0.01	2.33	7.864186145	7.96E-06	2.42E-05	Up
CL2233.Contig1_All	773	0.01	2.33	7.864186145	4.35E-10	1.90E-09	Up
Unigene15545_All	952	0.01	2.32	7.857980995	2.31E-12	1.18E-11	Up
Unigene98913_All	597	0.01	2.32	7.857980995	8.16E-08	3.01E-07	Up
Unigene24091_All	2300	0.01	2.32	7.857980995	2.88E-30	3.10E-29	Up
Unigene39506_All	1232	0.01	2.32	7.857980995	2.43E-16	1.53E-15	Up
Unigene40053_All	380	0.01	2.32	7.857980995	5.67E-05	0.000157579	Up
CL17024.Contig1_All	557	0.01	2.32	7.857980995	3.02E-07	1.06E-06	Up
CL1222.Contig5_All	1971	0.01	2.32	7.857980995	5.28E-26	4.97E-25	Up
Unigene30478_All	571	0.01	2.32	7.857980995	3.02E-07	1.06E-06	Up
Unigene35944_All	787	0.01	2.32	7.857980995	2.26E-10	1.01E-09	Up
CL19714.Contig2_All	423	0.01	2.32	7.857980995	1.53E-05	4.53E-05	Up
Unigene39225_All	883	0.01	2.32	7.857980995	1.65E-11	7.94E-11	Up
CL17895.Contig2_All	358	0.01	2.32	7.857980995	0.000209966	0.000541922	Up
CL829.Contig7_All	6579	0.07	16.18	7.85264097	0	0	Up
Unigene2974_All	403	0.01	2.31	7.851749041	2.95E-05	8.49E-05	Up
CL71.Contig3_All	2027	0.01	2.31	7.851749041	1.43E-26	1.37E-25	Up
CL11502.Contig6_All	712	0.01	2.31	7.851749041	3.09E-09	1.28E-08	Up
CL5985.Contig5_All	2485	0.01	2.31	7.851749041	1.53E-32	1.77E-31	Up
Unigene42808_All	574	0.01	2.31	7.851749041	1.57E-07	5.64E-07	Up
CL14337.Contig1_All	980	0.01	2.31	7.851749041	6.25E-13	3.28E-12	Up
Unigene106948_All	638	0.01	2.31	7.851749041	2.20E-08	8.51E-08	Up
CL12581.Contig59_All	920	0.01	2.31	7.851749041	4.45E-12	2.22E-11	Up
Unigene52521_All	767	0.01	2.31	7.851749041	4.35E-10	1.90E-09	Up
CL4570.Contig1_All	403	0.01	2.31	7.851749041	2.95E-05	8.44E-05	Up
CL1629.Contig1_All	922	0.01	2.3	7.845490051	4.45E-12	2.22E-11	Up
Unigene49709_All	986	0.01	2.3	7.845490051	6.25E-13	3.29E-12	Up
Unigene1620_All	705	0.01	2.3	7.845490051	3.09E-09	1.28E-08	Up
CL10050.Contig3_All	791	0.01	2.3	7.845490051	4.35E-10	1.90E-09	Up
CL5720.Contig2_All	1738	0.01	2.3	7.845490051	7.06E-23	5.91E-22	Up
Unigene13316_All	599	0.01	2.3	7.845490051	8.16E-08	3.01E-07	Up
Unigene23357_All	701	0.01	2.3	7.845490051	5.95E-09	2.40E-08	Up
Unigene104309_All	984	0.01	2.3	7.845490051	6.25E-13	3.28E-12	Up
CL20442.Contig7_All	1652	0.01	2.3	7.845490051	9.67E-22	7.74E-21	Up
CL2800.Contig2_All	490	0.01	2.3	7.845490051	2.15E-06	6.95E-06	Up
Unigene104679_All	512	0.01	2.3	7.845490051	1.12E-06	3.71E-06	Up
CL11641.Contig1_All	513	0.01	2.29	7.839203788	1.12E-06	3.73E-06	Up
CL19912.Contig1_All	652	0.01	2.29	7.839203788	2.20E-08	8.51E-08	Up
Unigene49060_All	514	0.01	2.29	7.839203788	1.12E-06	3.72E-06	Up
Unigene14397_All	2296	0.01	2.29	7.839203788	5.54E-30	5.91E-29	Up
Unigene107702_All	520	0.01	2.29	7.839203788	1.12E-06	3.72E-06	Up
Unigene24729_All	882	0.01	2.29	7.839203788	1.65E-11	7.94E-11	Up
Unigene41450_All	398	0.01	2.29	7.839203788	5.67E-05	0.000157051	Up
Unigene949_All	471	0.01	2.29	7.839203788	4.14E-06	1.30E-05	Up
Unigene56365_All	861	0.01	2.29	7.839203788	3.17E-11	1.50E-10	Up
CL8108.Contig2_All	352	0.01	2.29	7.839203788	0.000209966	0.000541488	Up
Unigene23688_All	1003	0.01	2.29	7.839203788	6.25E-13	3.28E-12	Up
CL2780.Contig4_All	1113	0.01	2.29	7.839203788	2.37E-14	1.35E-13	Up
CL11549.Contig1_All	1618	0.01	2.29	7.839203788	3.58E-21	2.80E-20	Up
Unigene19967_All	407	0.01	2.28	7.832890014	2.95E-05	8.49E-05	Up
Unigene48832_All	1278	0.01	2.28	7.832890014	1.26E-16	8.09E-16	Up
CL13089.Contig2_All	1219	0.01	2.28	7.832890014	8.99E-16	5.51E-15	Up
CL471.Contig4_All	2751	0.01	2.28	7.832890014	1.15E-35	1.45E-34	Up
Unigene49317_All	1124	0.01	2.28	7.832890014	1.23E-14	7.12E-14	Up
Unigene9201_All	1180	0.01	2.28	7.832890014	3.33E-15	1.98E-14	Up
Unigene7628_All	508	0.01	2.28	7.832890014	2.15E-06	6.96E-06	Up
Unigene92138_All	475	0.01	2.28	7.832890014	4.14E-06	1.30E-05	Up
Unigene13714_All	2935	0.01	2.28	7.832890014	3.17E-38	4.28E-37	Up
CL533.Contig4_All	537	0.01	2.28	7.832890014	1.12E-06	3.71E-06	Up
Unigene104839_All	806	0.01	2.27	7.826548487	2.26E-10	1.01E-09	Up
CL20656.Contig7_All	518	0.01	2.27	7.826548487	1.12E-06	3.73E-06	Up
Unigene53372_All	627	0.01	2.27	7.826548487	4.24E-08	1.60E-07	Up
CL3188.Contig4_All	584	0.01	2.27	7.826548487	1.57E-07	5.65E-07	Up
Unigene53521_All	430	0.01	2.27	7.826548487	1.53E-05	4.55E-05	Up
Unigene55408_All	409	0.01	2.27	7.826548487	2.95E-05	8.47E-05	Up
CL11878.Contig15_All	386	0.01	2.27	7.826548487	5.67E-05	0.000157586	Up
CL6853.Contig1_All	469	0.01	2.27	7.826548487	7.96E-06	2.43E-05	Up
CL19847.Contig7_All	1655	0.01	2.27	7.826548487	1.86E-21	1.47E-20	Up
CL1634.Contig5_All	730	0.01	2.27	7.826548487	3.09E-09	1.27E-08	Up
Unigene50027_All	517	0.01	2.27	7.826548487	1.12E-06	3.72E-06	Up
CL1703.Contig1_All	746	0.01	2.26	7.820178962	1.61E-09	6.78E-09	Up
Unigene38541_All	520	0.01	2.26	7.820178962	1.12E-06	3.73E-06	Up
Unigene57068_All	432	0.01	2.26	7.820178962	1.53E-05	4.55E-05	Up
Unigene39592_All	892	0.01	2.26	7.820178962	1.65E-11	7.95E-11	Up
CL9182.Contig3_All	994	0.01	2.26	7.820178962	1.20E-12	6.22E-12	Up
CL18485.Contig1_All	541	0.01	2.26	7.820178962	5.81E-07	1.99E-06	Up
Unigene18847_All	454	0.01	2.26	7.820178962	7.96E-06	2.43E-05	Up
Unigene92492_All	388	0.01	2.26	7.820178962	5.67E-05	0.000157559	Up
Unigene30363_All	860	0.01	2.26	7.820178962	6.10E-11	2.84E-10	Up
Unigene52930_All	817	0.01	2.26	7.820178962	2.26E-10	1.01E-09	Up
Unigene3625_All	617	0.01	2.26	7.820178962	8.16E-08	3.01E-07	Up
Unigene106191_All	607	0.01	2.26	7.820178962	8.16E-08	3.01E-07	Up
Unigene105465_All	1771	0.01	2.26	7.820178962	7.06E-23	5.91E-22	Up
CL1222.Contig13_All	1731	0.01	2.26	7.820178962	2.61E-22	2.14E-21	Up
Unigene39463_All	498	0.01	2.26	7.820178962	2.15E-06	6.95E-06	Up
CL17735.Contig1_All	379	0.01	2.26	7.820178962	0.00010913	0.000292635	Up
Unigene19068_All	585	0.01	2.26	7.820178962	3.02E-07	1.06E-06	Up
CL12139.Contig2_All	1284	0.01	2.26	7.820178962	2.43E-16	1.53E-15	Up
CL4729.Contig3_All	1177	0.01	2.26	7.820178962	3.33E-15	1.98E-14	Up
Unigene43576_All	872	0.01	2.26	7.820178962	3.17E-11	1.50E-10	Up
Unigene64509_All	389	0.02	4.51	7.816983623	3.09E-09	1.27E-08	Up
Unigene7897_All	707	0.08	18.03	7.816183681	1.93E-65	4.49E-64	Up
Unigene46902_All	368	0.01	2.25	7.813781191	0.00010913	0.000294675	Up
Unigene21144_All	2502	0.01	2.25	7.813781191	2.95E-32	3.38E-31	Up
Unigene104705_All	588	0.01	2.25	7.813781191	1.57E-07	5.65E-07	Up
CL8769.Contig5_All	1150	0.01	2.25	7.813781191	1.23E-14	7.12E-14	Up
CL4766.Contig4_All	438	0.01	2.25	7.813781191	1.53E-05	4.54E-05	Up
Unigene20721_All	715	0.01	2.25	7.813781191	5.95E-09	2.40E-08	Up
CL791.Contig16_All	620	0.01	2.25	7.813781191	8.16E-08	3.00E-07	Up
Unigene56484_All	566	0.01	2.25	7.813781191	3.02E-07	1.06E-06	Up
CL14710.Contig2_All	699	0.01	2.25	7.813781191	5.95E-09	2.40E-08	Up
CL10961.Contig1_All	786	0.01	2.25	7.813781191	4.35E-10	1.90E-09	Up
Unigene4073_All	3907	0.01	2.25	7.813781191	3.67E-50	6.50E-49	Up
CL4162.Contig2_All	1733	0.01	2.25	7.813781191	2.61E-22	2.14E-21	Up
Unigene13256_All	1438	0.01	2.25	7.813781191	2.49E-18	1.72E-17	Up
CL18494.Contig2_All	434	0.01	2.25	7.813781191	1.53E-05	4.52E-05	Up
CL9151.Contig1_All	434	0.01	2.25	7.813781191	1.53E-05	4.52E-05	Up
CL690.Contig3_All	1730	0.01	2.24	7.807354922	5.03E-22	4.07E-21	Up
Unigene25018_All	878	0.01	2.24	7.807354922	6.10E-11	2.84E-10	Up
Unigene46569_All	362	0.01	2.24	7.807354922	0.000209966	0.000545203	Up
Unigene25739_All	620	0.01	2.24	7.807354922	8.16E-08	3.01E-07	Up
CL20327.Contig3_All	943	0.01	2.24	7.807354922	4.45E-12	2.22E-11	Up
Unigene11023_All	353	0.01	2.24	7.807354922	0.000209966	0.000544464	Up
CL17408.Contig1_All	745	0.01	2.24	7.807354922	1.61E-09	6.77E-09	Up
Unigene29117_All	525	0.01	2.24	7.807354922	1.12E-06	3.72E-06	Up
CL15502.Contig1_All	372	0.01	2.24	7.807354922	0.00010913	0.000293117	Up
CL11609.Contig15_All	2099	0.01	2.24	7.807354922	7.41E-27	7.17E-26	Up
CL279.Contig9_All	1029	0.01	2.24	7.807354922	6.25E-13	3.28E-12	Up
Unigene36978_All	436	0.01	2.24	7.807354922	1.53E-05	4.53E-05	Up
Unigene3334_All	591	0.01	2.24	7.807354922	1.57E-07	5.63E-07	Up
Unigene43606_All	479	0.01	2.24	7.807354922	4.14E-06	1.30E-05	Up
CL8085.Contig5_All	1402	0.01	2.24	7.807354922	9.21E-18	6.21E-17	Up
Unigene26693_All	1016	0.01	2.24	7.807354922	6.25E-13	3.28E-12	Up
CL6637.Contig2_All	635	0.01	2.24	7.807354922	4.24E-08	1.59E-07	Up
Unigene24973_All	567	0.12	26.82	7.804131021	1.86E-76	5.04E-75	Up
Unigene7145_All	1940	0.01	2.23	7.8008999	1.39E-24	1.24E-23	Up
Unigene4010_All	656	0.01	2.23	7.8008999	4.24E-08	1.60E-07	Up
Unigene57990_All	393	0.01	2.23	7.8008999	5.67E-05	0.000157622	Up
CL20273.Contig1_All	2139	0.01	2.23	7.8008999	3.85E-27	3.76E-26	Up
CL13591.Contig2_All	414	0.01	2.23	7.8008999	2.95E-05	8.46E-05	Up
Unigene106840_All	527	0.01	2.23	7.8008999	1.12E-06	3.72E-06	Up
CL5902.Contig2_All	1663	0.01	2.23	7.8008999	3.58E-21	2.80E-20	Up
Unigene46420_All	858	0.01	2.23	7.8008999	6.10E-11	2.84E-10	Up
CL19671.Contig2_All	1104	0.01	2.23	7.8008999	4.56E-14	2.55E-13	Up
Unigene48242_All	529	0.01	2.22	7.794415866	1.12E-06	3.73E-06	Up
Unigene28256_All	567	0.01	2.22	7.794415866	5.81E-07	1.99E-06	Up
CL5535.Contig3_All	940	0.01	2.22	7.794415866	8.57E-12	4.20E-11	Up
Unigene17442_All	3412	0.02	4.44	7.794415866	8.28E-84	2.48E-82	Up
Unigene9634_All	1569	0.01	2.22	7.794415866	9.44E-20	6.94E-19	Up
CL14596.Contig2_All	3071	0.01	2.22	7.794415866	4.46E-39	6.16E-38	Up
Unigene11313_All	417	0.01	2.22	7.794415866	2.95E-05	8.43E-05	Up
CL10048.Contig2_All	439	0.01	2.22	7.794415866	1.53E-05	4.52E-05	Up
Unigene39568_All	550	0.01	2.22	7.794415866	5.81E-07	1.98E-06	Up
CL20763.Contig3_All	778	0.01	2.21	7.787902559	8.36E-10	3.60E-09	Up
CL999.Contig5_All	604	0.01	2.21	7.787902559	1.57E-07	5.65E-07	Up
Unigene16822_All	552	0.01	2.21	7.787902559	1.12E-06	3.73E-06	Up
Unigene42052_All	2091	0.01	2.21	7.787902559	2.74E-26	2.60E-25	Up
Unigene41543_All	441	0.01	2.21	7.787902559	1.53E-05	4.54E-05	Up
Unigene13255_All	2361	0.01	2.21	7.787902559	1.07E-29	1.13E-28	Up
CL9404.Contig1_All	664	0.01	2.21	7.787902559	2.20E-08	8.51E-08	Up
Unigene13011_All	889	0.01	2.21	7.787902559	6.10E-11	2.84E-10	Up
CL3476.Contig1_All	665	0.01	2.21	7.787902559	2.20E-08	8.51E-08	Up
Unigene5940_All	638	0.01	2.21	7.787902559	8.16E-08	3.00E-07	Up
CL20025.Contig20_All	1337	0.01	2.21	7.787902559	6.56E-17	4.26E-16	Up
Unigene2511_All	418	0.01	2.2	7.781359714	5.67E-05	0.000157925	Up
Unigene28878_All	1440	0.01	2.2	7.781359714	4.79E-18	3.27E-17	Up
CL15510.Contig1_All	1558	0.01	2.2	7.781359714	1.82E-19	1.32E-18	Up
CL11299.Contig1_All	2292	0.01	2.2	7.781359714	1.46E-28	1.50E-27	Up
Unigene105679_All	601	0.01	2.2	7.781359714	1.57E-07	5.65E-07	Up
CL16464.Contig15_All	820	0.01	2.2	7.781359714	4.35E-10	1.90E-09	Up
CL19038.Contig1_All	3195	0.01	2.2	7.781359714	3.25E-40	4.63E-39	Up
Unigene45250_All	577	0.01	2.2	7.781359714	3.02E-07	1.06E-06	Up
Unigene79124_All	594	0.01	2.2	7.781359714	3.02E-07	1.06E-06	Up
CL3923.Contig1_All	555	0.01	2.2	7.781359714	5.81E-07	1.98E-06	Up
Unigene21726_All	1941	0.01	2.2	7.781359714	2.68E-24	2.37E-23	Up
CL12410.Contig2_All	844	0.01	2.2	7.781359714	2.26E-10	1.01E-09	Up
Unigene26806_All	556	0.01	2.2	7.781359714	5.81E-07	1.98E-06	Up
Unigene24390_All	564	0.01	2.2	7.781359714	5.81E-07	1.98E-06	Up
Unigene23172_All	1526	0.01	2.2	7.781359714	3.50E-19	2.51E-18	Up
Unigene13018_All	488	0.01	2.2	7.781359714	4.14E-06	1.30E-05	Up
Unigene25751_All	900	0.01	2.2	7.781359714	3.17E-11	1.50E-10	Up
CL539.Contig2_All	977	0.01	2.19	7.77478706	4.45E-12	2.22E-11	Up
Unigene53023_All	1193	0.01	2.19	7.77478706	6.41E-15	3.76E-14	Up
Unigene32749_All	2254	0.01	2.19	7.77478706	2.81E-28	2.85E-27	Up
Unigene38788_All	1159	0.01	2.19	7.77478706	2.37E-14	1.35E-13	Up
CL14570.Contig1_All	706	0.01	2.19	7.77478706	1.15E-08	4.52E-08	Up
Unigene42954_All	648	0.01	2.19	7.77478706	4.24E-08	1.60E-07	Up
CL14596.Contig8_All	1805	0.01	2.19	7.77478706	1.36E-22	1.13E-21	Up
CL14191.Contig3_All	637	0.01	2.19	7.77478706	8.16E-08	3.01E-07	Up
CL18652.Contig1_All	369	0.01	2.19	7.77478706	0.000209966	0.000543249	Up
Unigene56063_All	854	0.01	2.19	7.77478706	1.17E-10	5.35E-10	Up
Unigene43124_All	1100	0.01	2.19	7.77478706	8.78E-14	4.84E-13	Up
CL3539.Contig2_All	2858	0.01	2.19	7.77478706	1.15E-35	1.45E-34	Up
CL10544.Contig2_All	383	0.01	2.19	7.77478706	0.00010913	0.000292564	Up
CL11240.Contig2_All	668	0.01	2.19	7.77478706	4.24E-08	1.59E-07	Up
CL18722.Contig3_All	530	0.01	2.18	7.768184325	2.15E-06	6.98E-06	Up
CL1014.Contig2_All	696	0.01	2.18	7.768184325	1.15E-08	4.53E-08	Up
CL5942.Contig2_All	664	0.01	2.18	7.768184325	4.24E-08	1.60E-07	Up
Unigene17164_All	650	0.01	2.18	7.768184325	4.24E-08	1.60E-07	Up
CL12698.Contig2_All	492	0.01	2.18	7.768184325	4.14E-06	1.30E-05	Up
Unigene34611_All	354	0.01	2.18	7.768184325	0.000209966	0.000543738	Up
CL17732.Contig4_All	605	0.01	2.18	7.768184325	1.57E-07	5.64E-07	Up
CL912.Contig2_All	1749	0.01	2.18	7.768184325	9.67E-22	7.74E-21	Up
CL2076.Contig11_All	2859	0.01	2.18	7.768184325	2.21E-35	2.76E-34	Up
Unigene12811_All	935	0.01	2.18	7.768184325	1.65E-11	7.94E-11	Up
CL6548.Contig1_All	2796	0.01	2.18	7.768184325	8.17E-35	1.01E-33	Up
Unigene46128_All	2308	0.01	2.18	7.768184325	7.59E-29	7.83E-28	Up
Unigene32164_All	1082	0.01	2.18	7.768184325	1.69E-13	9.17E-13	Up
CL379.Contig25_All	1167	0.01	2.17	7.761551232	2.37E-14	1.35E-13	Up
Unigene32744_All	763	0.01	2.17	7.761551232	3.09E-09	1.28E-08	Up
Unigene57232_All	553	0.01	2.17	7.761551232	1.12E-06	3.73E-06	Up
CL490.Contig8_All	1293	0.01	2.17	7.761551232	4.67E-16	2.91E-15	Up
Unigene64552_All	764	0.01	2.17	7.761551232	3.09E-09	1.28E-08	Up
Unigene106174_All	540	0.01	2.17	7.761551232	1.12E-06	3.73E-06	Up
Unigene33849_All	917	0.01	2.17	7.761551232	3.17E-11	1.50E-10	Up
[truncated: 45,785 more rows]
