# Supplementary material for: Comparative Transcriptome Analysis of Waterlogging-Sensitive and Waterlogging-Tolerant Chrysanthemum morifolium Cultivars under Waterlogging Stress and Reoxygenation Conditions
Source: Int J Mol Sci. 2018 May 14;19(5):1455. doi: 10.3390/ijms19051455 (PMC5983694; doi:10.3390/ijms19051455)
Supplement: Supplementary file 1 [file ijms-19-01455-s001.zip › ijms-299114-sup/S7.xls]

Unigene	Length	QW 12 h-Expression	XW 12 h-Expression	log2FoldChange(XW 12 h/QW 12 h)	Pvalue	FDR	Up/Down-Regulation(XW 12 h/QW 12 h)
CL6973.Contig2_All	676	0.01	124.22	13.60060985	0	0	Up
Unigene44060_All	671	0.01	116.81	13.51187617	0	0	Up
CL6973.Contig3_All	685	0.01	98.72	13.26912668	0	0	Up
Unigene38572_All	961	0.01	94.31	13.20319504	0	0	Up
Unigene36384_All	356	0.01	91.87	13.16537811	3.32E-173	6.93E-171	Up
CL6973.Contig1_All	510	0.01	85.77	13.06625741	1.71E-243	5.67E-241	Up
CL13818.Contig1_All	534	0.01	77.3	12.9162527	8.47E-231	2.57E-228	Up
CL8402.Contig1_All	528	0.01	73.37	12.84097457	1.48E-216	4.20E-214	Up
Unigene77539_All	542	0.01	70.24	12.77807713	1.85E-213	5.10E-211	Up
CL3283.Contig2_All	1267	0.01	65.21	12.6708775	0	0	Up
Unigene48087_All	494	0.01	64.51	12.6553071	6.39E-177	1.37E-174	Up
CL8402.Contig2_All	457	0.01	62.46	12.60871685	8.55E-157	1.56E-154	Up
CL18002.Contig2_All	1129	0.05	301.78	12.55928148	0	0	Up
Unigene57134_All	561	0.01	53.84	12.39446269	4.14E-170	8.41E-168	Up
Unigene53590_All	839	0.01	52.49	12.35782688	3.44E-256	1.25E-253	Up
Unigene76914_All	425	0.01	50.26	12.29519496	1.53E-116	1.91E-114	Up
CL9558.Contig2_All	602	0.01	48.06	12.23062093	6.46E-164	1.25E-161	Up
Unigene1477_All	1282	0.01	47.77	12.22188916	0	0	Up
CL4586.Contig7_All	749	0.01	46.37	12.17897601	1.87E-200	4.73E-198	Up
Unigene77507_All	2913	0.01	45.28	12.14465824	0	0	Up
Unigene80369_All	2174	0.02	87.27	12.09127008	0	0	Up
Unigene33961_All	961	0.01	41.99	12.03583007	5.43E-237	1.71E-234	Up
Unigene50052_All	1245	0.01	41.92	12.033423	0	0	Up
CL12457.Contig1_All	1328	0.01	41.38	12.01471793	0	0	Up
Unigene36750_All	678	0.01	40.63	11.98832965	4.94E-158	9.09E-156	Up
CL4644.Contig4_All	675	0.01	39.24	11.93810933	7.70E-152	1.33E-149	Up
CL4395.Contig1_All	440	0.01	38.5	11.91064273	5.23E-93	4.95E-91	Up
CL12577.Contig2_All	1479	0.01	38.29	11.90275194	0	0	Up
CL73.Contig4_All	946	0.01	36.66	11.83999107	1.50E-203	3.86E-201	Up
CL16422.Contig1_All	287	0.01	35.41	11.78994113	3.90E-52	1.85E-50	Up
CL9342.Contig1_All	290	0.01	34.75	11.76279726	7.95E-52	3.73E-50	Up
CL2080.Contig6_All	838	0.01	34.37	11.74693414	1.24E-167	2.48E-165	Up
Unigene53438_All	570	0.01	33.65	11.71639079	1.72E-108	1.98E-106	Up
CL256.Contig12_All	952	0.01	33.19	11.69653291	1.37E-185	3.12E-183	Up
CL11760.Contig1_All	577	0.01	32.99	11.68781306	1.46E-107	1.66E-105	Up
CL20724.Contig2_All	360	0.01	32.84	11.68123841	5.67E-63	3.34E-61	Up
Unigene38573_All	376	0.01	32.5	11.666224	9.26E-66	5.75E-64	Up
CL1316.Contig2_All	513	0.01	32.11	11.64880695	4.44E-92	4.13E-90	Up
Unigene22482_All	553	0.01	31.77	11.63344937	6.84E-99	6.99E-97	Up
CL2265.Contig1_All	1431	0.01	31.74	11.63208641	1.13E-271	4.42E-269	Up
CL13787.Contig2_All	464	0.01	31.39	11.61608931	1.27E-80	1.00E-78	Up
CL1316.Contig6_All	433	0.01	31.23	11.60871685	4.04E-74	2.90E-72	Up
CL18947.Contig1_All	880	0.01	30.95	11.59572369	2.85E-159	5.30E-157	Up
CL13787.Contig1_All	530	0.01	30.71	11.5844928	1.85E-91	1.70E-89	Up
CL1316.Contig3_All	495	0.01	29.7	11.53624722	7.33E-82	5.93E-80	Up
CL15435.Contig1_All	505	0.01	29.53	11.52796564	2.08E-83	1.72E-81	Up
Unigene3094_All	469	0.01	29.52	11.52747701	1.35E-76	1.00E-74	Up
CL20724.Contig6_All	250	0.01	29.33	11.51816136	1.18E-36	3.78E-35	Up
CL19473.Contig6_All	200	0.01	28.26	11.46454575	9.58E-27	2.20E-25	Up
CL1401.Contig12_All	894	0.01	27.89	11.44553222	5.88E-146	9.67E-144	Up
CL11114.Contig1_All	2210	0.01	27.83	11.44242519	0	0	Up
CL9786.Contig2_All	529	0.01	27.54	11.42731284	7.33E-82	5.93E-80	Up
CL10206.Contig1_All	603	0.01	27.53	11.42678889	3.02E-94	2.91E-92	Up
CL12995.Contig2_All	716	0.01	26.69	11.38208359	2.39E-110	2.80E-108	Up
CL223.Contig5_All	219	0.01	26.62	11.37829486	2.71E-28	6.63E-27	Up
CL15431.Contig1_All	1048	0.01	26.22	11.35645197	2.28E-162	4.39E-160	Up
Unigene79657_All	929	0.01	25.73	11.32923574	2.20E-140	3.48E-138	Up
CL20724.Contig4_All	345	0.01	25.27	11.30320995	2.98E-46	1.23E-44	Up
Unigene51625_All	592	0.01	25.23	11.30092449	5.87E-85	4.96E-83	Up
CL18575.Contig1_All	509	0.01	25.11	11.29404631	1.21E-71	8.37E-70	Up
CL15667.Contig1_All	535	0.01	25.1	11.29347165	1.14E-75	8.37E-74	Up
Unigene51799_All	2125	0.01	24.95	11.2848241	0	0	Up
CL11075.Contig39_All	1461	0.01	24.73	11.27204652	3.03E-216	8.54E-214	Up
CL17753.Contig1_All	352	0.01	24.57	11.26268214	2.98E-46	1.23E-44	Up
Unigene82585_All	542	0.01	24.33	11.2485206	1.98E-74	1.42E-72	Up
Unigene54038_All	589	0.01	23.88	11.22158712	5.29E-80	4.14E-78	Up
Unigene47350_All	352	0.01	23.75	11.2137118	1.05E-44	4.18E-43	Up
CL336.Contig1_All	591	0.01	23.57	11.20273604	4.49E-79	3.47E-77	Up
CL15892.Contig1_All	1268	0.01	23.4	11.19229281	6.39E-177	1.37E-174	Up
Unigene84622_All	499	0.01	23.32	11.18735207	3.85E-65	2.36E-63	Up
Unigene57111_All	543	0.01	23.26	11.18363538	2.47E-71	1.70E-69	Up
CL12457.Contig2_All	1314	0.01	23.22	11.18115226	3.48E-182	7.78E-180	Up
Unigene51654_All	666	0.01	23.16	11.17741954	1.13E-88	1.00E-86	Up
CL15423.Contig2_All	673	0.01	23.06	11.1711768	2.72E-89	2.42E-87	Up
CL18266.Contig5_All	546	0.01	22.69	11.14784089	8.74E-70	5.84E-68	Up
CL14765.Contig1_All	465	0.01	22.09	11.1091777	4.33E-57	2.27E-55	Up
CL20724.Contig8_All	409	0.01	21.91	11.09737377	4.87E-49	2.14E-47	Up
Unigene57380_All	417	0.01	21.29	11.05596023	9.93E-49	4.34E-47	Up
Unigene51365_All	892	0.01	20.91	11.02997735	2.03E-109	2.35E-107	Up
Unigene40429_All	800	0.01	20.74	11.01820018	1.01E-96	1.00E-94	Up
Unigene91670_All	480	0.01	20.36	10.99152185	2.65E-54	1.31E-52	Up
Unigene40261_All	813	0.01	19.99	10.96506276	7.25E-95	7.03E-93	Up
CL20655.Contig45_All	486	0.01	19.4	10.92184094	9.37E-53	4.49E-51	Up
CL19950.Contig6_All	556	0.01	19.38	10.92035286	4.09E-61	2.32E-59	Up
CL3970.Contig3_All	1105	0.01	19.33	10.91662592	9.27E-127	1.28E-124	Up
CL14530.Contig1_All	1896	0.01	19.32	10.91587938	3.36E-221	9.76E-219	Up
Unigene51697_All	706	0.01	19.29	10.91363743	9.16E-79	7.04E-77	Up
Unigene44031_All	469	0.01	19.11	10.90011206	5.73E-50	2.58E-48	Up
CL9817.Contig2_All	539	0.01	18.96	10.88874325	1.04E-57	5.51E-56	Up
Unigene23426_All	602	0.01	18.76	10.87344411	1.60E-64	9.71E-63	Up
CL8402.Contig3_All	611	0.01	18.65	10.86495992	3.85E-65	2.36E-63	Up
Unigene103237_All	354	0.01	18.3	10.83762793	8.53E-35	2.58E-33	Up
CL15259.Contig7_All	346	0.01	18.28	10.83605036	7.24E-34	2.13E-32	Up
CL16319.Contig1_All	1436	0.01	18.17	10.8273427	1.74E-156	3.17E-154	Up
Unigene17271_All	631	0.01	18.12	10.82336724	1.89E-65	1.16E-63	Up
CL17508.Contig8_All	1752	0.01	17.91	10.80654962	2.63E-189	6.20E-187	Up
CL14883.Contig25_All	1609	0.01	17.82	10.79928162	1.38E-172	2.87E-170	Up
CL20724.Contig7_All	404	0.01	17.55	10.77725532	8.04E-39	2.74E-37	Up
Unigene58320_All	636	0.01	17.32	10.75822321	2.78E-63	1.65E-61	Up
Unigene64921_All	252	0.01	17.27	10.75405237	4.23E-22	8.13E-21	Up
Unigene7901_All	5827	0.01	16.96	10.72792045	0	0	Up
Unigene97374_All	419	0.01	16.7	10.70563239	1.64E-38	5.54E-37	Up
Unigene29011_All	1241	0.01	16.67	10.70303839	2.36E-123	3.15E-121	Up
Unigene80132_All	248	0.01	16.6	10.69696753	7.32E-21	1.33E-19	Up
CL322.Contig61_All	1332	0.01	16.45	10.68387187	4.29E-131	6.26E-129	Up
Unigene77131_All	419	0.01	16.32	10.67242534	1.39E-37	4.57E-36	Up
CL20724.Contig1_All	481	0.01	16.27	10.66799854	8.94E-44	3.47E-42	Up
Unigene77779_All	2307	0.01	16.13	10.65553072	3.73E-226	1.11E-223	Up
Unigene43143_All	1212	0.01	15.74	10.62021983	9.38E-114	1.14E-111	Up
Unigene53394_All	279	0.01	15.68	10.61470984	1.02E-22	2.00E-21	Up
CL630.Contig53_All	1116	0.01	15.65	10.61194694	7.60E-104	8.25E-102	Up
Unigene9171_All	2156	0.01	15.51	10.59898297	6.24E-203	1.60E-200	Up
Unigene27435_All	1458	0.01	15.44	10.59245704	4.04E-135	6.02E-133	Up
Unigene33438_All	679	0.01	15.41	10.58965115	1.70E-60	9.52E-59	Up
Unigene58029_All	230	0.01	15.17	10.56700537	1.87E-17	2.83E-16	Up
Unigene37884_All	1606	0.01	15.09	10.55937709	5.88E-146	9.68E-144	Up
CL20724.Contig3_All	381	0.01	15	10.55074679	4.43E-31	1.19E-29	Up
CL1316.Contig7_All	270	0.01	14.94	10.54496443	7.32E-21	1.33E-19	Up
Unigene11906_All	1641	0.03	44.1	10.52160044	0	0	Up
CL17532.Contig1_All	428	0.01	14.67	10.51865316	8.53E-35	2.58E-33	Up
Unigene39072_All	701	0.01	14.37	10.48884435	2.50E-58	1.34E-56	Up
Unigene4648_All	460	0.01	14.31	10.48280796	1.18E-36	3.77E-35	Up
CL1316.Contig4_All	519	0.01	14.27	10.47876962	6.44E-42	2.39E-40	Up
Unigene78073_All	1122	0.01	14.21	10.47269084	7.25E-95	7.04E-93	Up
Unigene57459_All	737	0.01	14.18	10.46964182	8.34E-61	4.70E-59	Up
Unigene37557_All	490	0.01	13.96	10.44708323	1.64E-38	5.54E-37	Up
CL15424.Contig1_All	622	0.01	13.94	10.44501485	1.17E-49	5.22E-48	Up
Unigene79802_All	319	0.01	13.9	10.44086917	1.20E-23	2.44E-22	Up
Unigene15307_All	2779	0.01	13.86	10.43671154	7.99E-235	2.49E-232	Up
CL9937.Contig1_All	785	0.01	13.74	10.42416629	5.67E-63	3.34E-61	Up
Unigene76923_All	578	0.01	13.48	10.39660478	2.15E-44	8.45E-43	Up
CL9558.Contig1_All	606	0.01	13.31	10.37829486	2.98E-46	1.23E-44	Up
Unigene85938_All	521	0.01	13.25	10.37177664	3.94E-39	1.36E-37	Up
CL5755.Contig4_All	2394	0.01	13.14	10.35974956	3.65E-191	8.69E-189	Up
CL9937.Contig2_All	637	0.01	13.09	10.35424938	8.43E-48	3.61E-46	Up
CL18334.Contig1_All	731	0.01	12.83	10.32530546	1.30E-54	6.48E-53	Up
CL9745.Contig2_All	840	0.06	76.63	10.31873109	0	0	Up
Unigene14303_All	997	0.01	12.76	10.31741261	2.33E-75	1.70E-73	Up
CL4890.Contig1_All	608	0.01	12.7	10.31061278	2.15E-44	8.46E-43	Up
CL9.Contig6_All	758	0.01	12.59	10.29806257	1.53E-55	7.78E-54	Up
Unigene54226_All	432	0.01	12.53	10.2911707	3.76E-30	9.84E-29	Up
CL1316.Contig1_All	489	0.01	12.51	10.28886607	1.74E-34	5.22E-33	Up
CL4101.Contig1_All	731	0.01	12.39	10.27496047	9.37E-53	4.49E-51	Up
CL8322.Contig1_All	421	0.01	12.35	10.27029533	1.33E-28	3.28E-27	Up
Unigene50157_All	822	0.01	12.34	10.26912668	2.95E-59	1.60E-57	Up
Unigene85678_All	361	0.01	12.33	10.26795708	2.87E-24	6.02E-23	Up
CL12737.Contig3_All	842	0.01	12.32	10.26678654	8.34E-61	4.70E-59	Up
Unigene54240_All	326	0.01	12.26	10.25974326	1.76E-21	3.28E-20	Up
CL2153.Contig11_All	590	0.01	12.24	10.25738784	2.68E-41	9.80E-40	Up
Unigene31414_All	692	0.01	12.18	10.25029842	9.93E-49	4.34E-47	Up
Unigene82475_All	907	0.01	12.11	10.24198315	7.86E-65	4.79E-63	Up
CL3828.Contig1_All	463	0.01	12.07	10.23720996	2.17E-31	5.88E-30	Up
Unigene40171_All	531	0.01	12.03	10.23242093	2.41E-36	7.64E-35	Up
CL11375.Contig1_All	1415	0.01	11.81	10.20579325	1.94E-100	2.02E-98	Up
Unigene80592_All	242	0.01	11.59	10.17866485	2.33E-14	2.93E-13	Up
Unigene2945_All	584	0.01	11.58	10.17741954	8.04E-39	2.74E-37	Up
CL2055.Contig8_All	2231	0.01	11.24	10.13442632	1.85E-152	3.25E-150	Up
Unigene99048_All	320	0.01	11.23	10.13314221	2.59E-19	4.32E-18	Up
CL20724.Contig5_All	423	0.01	11.21	10.13057056	3.99E-26	8.93E-25	Up
CL13078.Contig1_All	844	0.01	11.12	10.11894107	3.12E-55	1.58E-53	Up
Unigene44897_All	382	0.01	11.09	10.11504365	2.44E-23	4.92E-22	Up
Unigene77946_All	1096	0.01	11.07	10.11243951	2.91E-72	2.03E-70	Up
CL379.Contig25_All	1167	0.01	11.05	10.10983065	6.60E-77	4.92E-75	Up
Unigene11870_All	1283	0.01	11.04	10.10852446	1.20E-84	1.01E-82	Up
Unigene78979_All	1078	0.01	11.02	10.10590851	1.03E-70	6.98E-69	Up
Unigene79185_All	888	0.01	11.01	10.10459875	1.04E-57	5.51E-56	Up
CL17867.Contig5_All	487	0.01	10.99	10.10197567	3.76E-30	9.83E-29	Up
Unigene51286_All	646	0.01	10.96	10.09803208	5.47E-41	1.98E-39	Up
Unigene42199_All	308	0.01	10.93	10.09407769	9.14E-18	1.41E-16	Up
Unigene80235_All	1785	0.01	10.9	10.09011242	8.85E-118	1.12E-115	Up
CL6040.Contig2_All	1456	0.01	10.88	10.08746284	3.55E-95	3.47E-93	Up
CL4488.Contig1_All	568	0.01	10.87	10.08613623	2.05E-35	6.32E-34	Up
Unigene65027_All	2090	0.01	10.74	10.06877828	4.76E-136	7.17E-134	Up
CL2818.Contig3_All	1857	0.01	10.72	10.06608919	1.45E-120	1.87E-118	Up
CL8402.Contig4_All	540	0.01	10.59	10.04848687	1.25E-32	3.55E-31	Up
CL13142.Contig2_All	1755	0.01	10.59	10.04848687	1.62E-112	1.96E-110	Up
CL5005.Contig3_All	1850	0.01	10.52	10.03891899	8.85E-118	1.12E-115	Up
Unigene21851_All	444	0.01	10.49	10.03479896	3.99E-26	8.92E-25	Up
Unigene76841_All	1151	0.01	10.48	10.033423	5.94E-72	4.12E-70	Up
CL15892.Contig2_All	1217	0.01	10.43	10.02652344	5.60E-76	4.12E-74	Up
Unigene78803_All	459	0.01	10.34	10.01402047	9.58E-27	2.20E-25	Up
CL11818.Contig3_All	1793	0.01	10.33	10.01262454	6.76E-112	8.09E-110	Up
Unigene46605_All	944	0.01	10.15	9.987264012	8.84E-57	4.60E-55	Up
Unigene109003_All	295	0.01	10.11	9.981567282	6.59E-16	9.14E-15	Up
Unigene85413_All	722	0.01	10.09	9.978710459	1.55E-42	5.83E-41	Up
Unigene78925_All	1004	0.01	10.09	9.978710459	3.47E-60	1.93E-58	Up
CL7897.Contig11_All	5310	0.01	10.06	9.97441459	0	0	Up
Unigene22572_All	2057	0.01	10.04	9.971543554	1.61E-125	2.20E-123	Up
CL4644.Contig6_All	740	0.01	10.03	9.970105891	3.72E-43	1.42E-41	Up
CL7087.Contig2_All	2487	0.01	10.01	9.967226259	7.70E-152	1.33E-149	Up
Unigene77751_All	1339	0.01	9.95	9.958552715	5.29E-80	4.14E-78	Up
CL19554.Contig4_All	773	0.01	9.95	9.958552715	5.16E-45	2.06E-43	Up
CL10848.Contig1_All	845	0.01	9.92	9.95419631	2.39E-49	1.06E-47	Up
Unigene78981_All	550	0.01	9.86	9.945443836	4.43E-31	1.19E-29	Up
Unigene77349_All	558	0.01	9.85	9.943979914	2.17E-31	5.88E-30	Up
CL3605.Contig2_All	868	0.01	9.81	9.938109326	2.81E-50	1.27E-48	Up
CL19298.Contig4_All	2359	0.01	9.79	9.93516505	2.20E-140	3.48E-138	Up
CL258.Contig14_All	2107	0.01	9.76	9.930737338	6.68E-125	9.05E-123	Up
CL15423.Contig1_All	683	0.01	9.76	9.930737338	8.04E-39	2.74E-37	Up
Unigene6000_All	663	0.01	9.71	9.923327485	2.84E-37	9.24E-36	Up
Unigene44667_All	792	0.01	9.67	9.917372079	5.16E-45	2.06E-43	Up
CL9210.Contig2_All	940	0.01	9.66	9.915879379	1.10E-53	5.38E-52	Up
Unigene1779_All	1236	0.01	9.55	9.899356923	1.03E-70	6.98E-69	Up
Unigene36288_All	2098	0.01	9.53	9.896332404	1.70E-121	2.22E-119	Up
Unigene64812_All	316	0.01	9.5	9.891783703	3.23E-16	4.57E-15	Up
CL13902.Contig1_All	2203	0.01	9.45	9.884170519	9.27E-127	1.28E-124	Up
Unigene45039_All	779	0.01	9.36	9.87036472	7.59E-43	2.88E-41	Up
Unigene49846_All	753	0.01	9.35	9.868822555	2.68E-41	9.80E-40	Up
CL4101.Contig2_All	743	0.01	9.35	9.868822555	1.12E-40	4.01E-39	Up
CL13909.Contig59_All	694	0.01	9.32	9.864186145	1.39E-37	4.58E-36	Up
CL20643.Contig1_All	1468	0.01	9.29	9.859534786	3.59E-82	2.92E-80	Up
Unigene58773_All	684	0.01	9.27	9.856425529	5.80E-37	1.87E-35	Up
Unigene46797_All	457	0.01	9.26	9.854868383	1.20E-23	2.44E-22	Up
Unigene26345_All	2057	0.01	9.26	9.854868383	1.30E-115	1.61E-113	Up
Unigene77229_All	966	0.01	9.25	9.853309555	4.59E-53	2.21E-51	Up
CL7245.Contig6_All	343	0.01	9.24	9.851749041	3.81E-17	5.67E-16	Up
CL20317.Contig10_All	1625	0.01	9.18	9.842350343	3.20E-90	2.90E-88	Up
Unigene12980_All	1480	0.01	9.17	9.840777924	7.33E-82	5.92E-80	Up
CL1509.Contig3_All	762	0.01	9.13	9.83447105	1.12E-40	4.01E-39	Up
Unigene77953_All	681	0.01	9.07	9.824958741	4.92E-36	1.55E-34	Up
CL16862.Contig2_All	2521	0.01	9	9.813781191	1.59E-138	2.47E-136	Up
Unigene79812_All	2108	0.02	17.94	9.808964175	1.13E-226	3.36E-224	Up
CL659.Contig1_All	1228	0.01	8.97	9.808964175	4.54E-66	2.83E-64	Up
CL2164.Contig3_All	1452	0.02	17.94	9.808964175	3.56E-156	6.44E-154	Up
Unigene3244_All	1532	0.01	8.92	9.8008999	1.76E-82	1.44E-80	Up
Unigene37818_All	579	0.01	8.91	9.799281622	1.57E-29	4.00E-28	Up
Unigene12515_All	942	0.01	8.91	9.799281622	1.17E-49	5.22E-48	Up
Unigene38644_All	379	0.01	8.89	9.796039609	1.08E-18	1.74E-17	Up
CL3285.Contig8_All	609	0.01	8.81	9.782998209	4.43E-31	1.19E-29	Up
Unigene34334_All	984	0.01	8.8	9.781359714	1.62E-51	7.55E-50	Up
CL229.Contig3_All	689	0.01	8.72	9.768184325	4.18E-35	1.28E-33	Up
Unigene77393_All	495	0.01	8.71	9.766528909	1.41E-24	2.99E-23	Up
Unigene38265_All	426	0.01	8.71	9.766528909	7.32E-21	1.33E-19	Up
Unigene85234_All	365	0.01	8.65	9.756556323	1.87E-17	2.83E-16	Up
CL10206.Contig10_All	623	0.01	8.65	9.756556323	4.43E-31	1.19E-29	Up
Unigene54779_All	302	0.01	8.62	9.751544059	4.75E-14	5.87E-13	Up
Unigene26166_All	1093	0.01	8.62	9.751544059	3.68E-56	1.90E-54	Up
CL1695.Contig3_All	743	0.01	8.59	9.746514321	2.84E-37	9.24E-36	Up
CL17753.Contig3_All	257	0.01	8.55	9.73978061	1.43E-11	1.47E-10	Up
CL4006.Contig1_All	2780	0.01	8.52	9.73470962	1.02E-144	1.66E-142	Up
Unigene77587_All	204	0.01	8.52	9.73470962	8.72E-09	6.96E-08	Up
CL15423.Contig6_All	2299	0.04	33.97	9.730045503	0	0	Up
CL316.Contig13_All	3307	0.01	8.49	9.729620744	5.75E-172	1.18E-169	Up
Unigene39403_All	1127	0.01	8.47	9.726218159	4.33E-57	2.27E-55	Up
Unigene46800_All	581	0.01	8.43	9.719388821	2.71E-28	6.62E-27	Up
CL15435.Contig2_All	266	0.01	8.43	9.719388821	6.99E-12	7.38E-11	Up
Unigene50861_All	671	0.01	8.41	9.71596199	6.15E-33	1.76E-31	Up
Unigene26329_All	649	0.01	8.39	9.712527	1.06E-31	2.92E-30	Up
Unigene77588_All	664	0.01	8.35	9.705632387	2.56E-32	7.18E-31	Up
CL19585.Contig41_All	753	0.01	8.21	9.681238412	2.41E-36	7.64E-35	Up
CL4677.Contig2_All	742	0.01	8.2	9.6794801	1.00E-35	3.13E-34	Up
Unigene54660_All	953	0.01	8.16	9.672425342	2.98E-46	1.23E-44	Up
Unigene50960_All	477	0.01	8.14	9.668884984	4.23E-22	8.13E-21	Up
Unigene53670_All	454	0.01	8.14	9.668884984	7.32E-21	1.33E-19	Up
CL2170.Contig5_All	1255	0.01	8.09	9.659995892	8.34E-61	4.70E-59	Up
Unigene79145_All	449	0.01	8.08	9.658211483	1.49E-20	2.67E-19	Up
CL598.Contig3_All	642	0.01	8.06	9.654636029	3.76E-30	9.84E-29	Up
Unigene28142_All	8678	0.01	8.06	9.654636029	0	0	Up
Unigene44994_All	543	0.01	8.06	9.654636029	3.39E-25	7.35E-24	Up
Unigene78980_All	775	0.01	8.03	9.649256178	1.18E-36	3.78E-35	Up
CL20280.Contig1_All	621	0.01	8.01	9.645658432	6.52E-29	1.63E-27	Up
CL15424.Contig2_All	744	0.01	7.98	9.640244936	8.53E-35	2.58E-33	Up
CL13367.Contig2_All	657	0.01	7.95	9.63481105	1.84E-30	4.86E-29	Up
Unigene41634_All	996	0.01	7.95	9.63481105	3.51E-47	1.48E-45	Up
Unigene34436_All	573	0.01	7.94	9.632995197	3.99E-26	8.93E-25	Up
CL2818.Contig4_All	1748	0.03	23.81	9.632389405	2.61E-248	8.91E-246	Up
Unigene37274_All	438	0.01	7.92	9.62935662	1.27E-19	2.16E-18	Up
CL322.Contig67_All	1285	0.01	7.91	9.627533884	8.34E-61	4.70E-59	Up
CL630.Contig71_All	946	0.01	7.89	9.62388149	2.15E-44	8.45E-43	Up
CL16862.Contig1_All	2067	0.01	7.79	9.605479518	5.81E-98	5.88E-96	Up
CL20724.Contig9_All	310	0.01	7.77	9.601770788	4.03E-13	4.68E-12	Up
CL19154.Contig2_All	889	0.01	7.71	9.59058705	1.12E-40	4.00E-39	Up
CL229.Contig6_All	793	0.01	7.7	9.588714636	4.92E-36	1.55E-34	Up
Unigene78956_All	924	0.01	7.69	9.586839788	3.16E-42	1.18E-40	Up
Unigene37630_All	823	0.01	7.66	9.581200582	2.84E-37	9.23E-36	Up
Unigene77492_All	235	0.01	7.65	9.579315938	2.10E-09	1.79E-08	Up
Unigene31146_All	413	0.01	7.63	9.575539247	1.87E-17	2.83E-16	Up
Unigene77401_All	612	0.01	7.6	9.569855608	4.70E-27	1.09E-25	Up
CL7897.Contig8_All	1449	0.01	7.57	9.56414949	4.54E-66	2.83E-64	Up
Unigene55096_All	649	0.01	7.55	9.560332834	1.33E-28	3.29E-27	Up
Unigene11838_All	2055	0.01	7.52	9.554588852	6.16E-94	5.90E-92	Up
CL9933.Contig1_All	1444	0.01	7.51	9.552669098	1.89E-65	1.16E-63	Up
Unigene79814_All	567	0.01	7.49	9.548821908	1.41E-24	2.98E-23	Up
Unigene51647_All	628	0.01	7.49	9.548821908	2.30E-27	5.41E-26	Up
Unigene25934_All	888	0.01	7.48	9.54689446	1.93E-39	6.72E-38	Up
Unigene34206_All	546	0.01	7.46	9.54303182	2.44E-23	4.92E-22	Up
CL19508.Contig5_All	1991	0.21	156.56	9.542110618	0	0	Up
CL8651.Contig2_All	442	0.01	7.45	9.541096615	1.08E-18	1.74E-17	Up
Unigene56455_All	301	0.01	7.45	9.541096615	3.42E-12	3.72E-11	Up
Unigene40531_All	1046	0.01	7.4	9.531381461	2.98E-46	1.22E-44	Up
CL13902.Contig2_All	1777	0.01	7.39	9.529430554	2.20E-79	1.71E-77	Up
CL17992.Contig1_All	840	0.01	7.37	9.525520809	1.18E-36	3.78E-35	Up
Unigene81411_All	1951	0.01	7.37	9.525520809	1.96E-87	1.71E-85	Up
Unigene82481_All	2316	0.01	7.37	9.525520809	3.72E-104	4.07E-102	Up
Unigene6486_All	1194	0.01	7.36	9.523561956	1.91E-52	9.11E-51	Up
Unigene85213_All	864	0.01	7.33	9.517669388	1.39E-37	4.57E-36	Up
CL9210.Contig4_All	1200	0.01	7.32	9.515699838	9.37E-53	4.48E-51	Up
Unigene81707_All	1167	0.01	7.31	9.513727596	3.31E-51	1.53E-49	Up
Unigene10336_All	1078	0.01	7.31	9.513727596	7.16E-47	3.00E-45	Up
CL3404.Contig2_All	631	0.01	7.27	9.505811554	9.58E-27	2.20E-25	Up
Unigene36859_All	721	0.01	7.26	9.503825738	9.04E-31	2.40E-29	Up
CL19972.Contig2_All	391	0.01	7.22	9.495855027	1.34E-15	1.83E-14	Up
Unigene37812_All	687	0.01	7.18	9.487840034	6.52E-29	1.63E-27	Up
Unigene77812_All	711	0.01	7.14	9.479780264	7.67E-30	1.98E-28	Up
Unigene46980_All	403	0.01	7.14	9.479780264	3.23E-16	4.56E-15	Up
Unigene44997_All	229	0.01	7.06	9.463524373	1.78E-08	1.38E-07	Up
CL966.Contig3_All	699	0.01	7.04	9.459431619	1.33E-28	3.29E-27	Up
CL1889.Contig1_All	619	0.01	7.02	9.45532722	3.39E-25	7.35E-24	Up
Unigene57425_All	1111	0.01	6.99	9.449148645	1.46E-46	6.06E-45	Up
Unigene52114_All	358	0.01	6.99	9.449148645	9.69E-14	1.17E-12	Up
Unigene99453_All	362	0.01	6.96	9.442943496	4.75E-14	5.87E-13	Up
Unigene85212_All	1123	0.01	6.96	9.442943496	7.16E-47	3.00E-45	Up
CL9486.Contig10_All	203	0.01	6.93	9.436711542	3.08E-07	2.08E-06	Up
Unigene9675_All	940	0.01	6.92	9.434628228	1.64E-38	5.55E-37	Up
Unigene28564_All	1000	0.01	6.91	9.4325419	2.68E-41	9.80E-40	Up
Unigene4227_All	727	0.01	6.9	9.430452552	1.57E-29	4.00E-28	Up
Unigene82081_All	749	0.01	6.89	9.428360173	1.84E-30	4.86E-29	Up
Unigene77481_All	416	0.01	6.89	9.428360173	3.23E-16	4.56E-15	Up
CL8019.Contig1_All	867	0.01	6.86	9.422064766	4.18E-35	1.28E-33	Up
CL6483.Contig2_All	738	0.01	6.84	9.417852515	1.57E-29	4.00E-28	Up
Unigene6016_All	2694	0.01	6.83	9.415741768	1.62E-112	1.96E-110	Up
Unigene27093_All	5338	0.01	6.81	9.411510988	5.49E-224	1.61E-221	Up
Unigene14423_All	883	0.01	6.81	9.411510988	1.00E-35	3.13E-34	Up
CL2010.Contig1_All	258	0.01	6.81	9.411510988	2.10E-09	1.79E-08	Up
Unigene54382_All	1097	0.01	6.8	9.409390936	1.05E-44	4.18E-43	Up
CL4339.Contig2_All	3655	0.01	6.8	9.409390936	4.65E-150	7.92E-148	Up
Unigene41393_All	462	0.01	6.79	9.407267764	9.14E-18	1.41E-16	Up
CL836.Contig7_All	358	0.01	6.77	9.403012024	1.98E-13	2.34E-12	Up
CL2707.Contig1_All	1700	0.01	6.76	9.400879436	1.78E-69	1.18E-67	Up
Unigene78008_All	3275	0.01	6.74	9.396604781	1.98E-135	2.96E-133	Up
CL5855.Contig2_All	1100	0.01	6.74	9.396604781	2.15E-44	8.45E-43	Up
Unigene103861_All	356	0.01	6.68	9.383704292	4.03E-13	4.69E-12	Up
CL258.Contig12_All	1949	0.01	6.67	9.381542951	4.49E-79	3.47E-77	Up
Unigene83821_All	603	0.01	6.64	9.375039431	2.44E-23	4.92E-22	Up
CL17548.Contig1_All	1926	0.01	6.64	9.375039431	7.77E-78	5.88E-76	Up
CL14066.Contig3_All	354	0.01	6.64	9.375039431	4.03E-13	4.68E-12	Up
Unigene29785_All	896	0.01	6.61	9.368506462	4.18E-35	1.28E-33	Up
CL17549.Contig1_All	365	0.01	6.6	9.366322214	1.98E-13	2.35E-12	Up
Unigene80387_All	956	0.01	6.59	9.364134655	1.39E-37	4.57E-36	Up
Unigene50469_All	376	0.01	6.57	9.35974956	9.69E-14	1.17E-12	Up
Unigene953_All	385	0.01	6.57	9.35974956	4.75E-14	5.86E-13	Up
CL8651.Contig1_All	1108	0.01	6.57	9.35974956	1.82E-43	7.02E-42	Up
Unigene77474_All	2643	0.01	6.56	9.357552005	5.17E-106	5.75E-104	Up
Unigene77626_All	556	0.01	6.56	9.357552005	3.59E-21	6.60E-20	Up
CL15877.Contig1_All	1755	0.01	6.54	9.353146825	8.74E-70	5.84E-68	Up
Unigene46420_All	858	0.01	6.52	9.348728154	3.01E-33	8.70E-32	Up
CL8096.Contig5_All	965	0.01	6.52	9.348728154	1.39E-37	4.57E-36	Up
Unigene53474_All	807	0.01	6.5	9.344295908	4.43E-31	1.19E-29	Up
Unigene46799_All	291	0.01	6.5	9.344295908	2.47E-10	2.29E-09	Up
Unigene26711_All	2016	0.01	6.49	9.342074668	1.08E-79	8.39E-78	Up
Unigene37836_All	719	0.01	6.45	9.33315535	2.30E-27	5.42E-26	Up
CL2338.Contig3_All	920	0.01	6.45	9.33315535	4.18E-35	1.28E-33	Up
Unigene85041_All	884	0.01	6.44	9.330916878	7.24E-34	2.13E-32	Up
Unigene64629_All	277	0.01	6.41	9.324180547	2.10E-09	1.79E-08	Up
CL20187.Contig36_All	2640	0.01	6.39	9.319672121	3.16E-103	3.41E-101	Up
Unigene79347_All	469	0.01	6.37	9.315149562	3.81E-17	5.68E-16	Up
Unigene17826_All	2136	0.01	6.37	9.315149562	8.64E-83	7.07E-81	Up
Unigene65445_All	288	0.01	6.37	9.315149562	5.04E-10	4.55E-09	Up
CL20317.Contig11_All	1532	0.01	6.35	9.310612782	6.01E-59	3.26E-57	Up
Unigene26737_All	2116	0.01	6.32	9.303780748	1.50E-81	1.20E-79	Up
Unigene34740_All	1390	0.01	6.32	9.303780748	4.59E-53	2.21E-51	Up
CL6329.Contig2_All	1263	0.04	25.26	9.302638924	6.31E-190	1.50E-187	Up
Unigene77843_All	593	0.01	6.3	9.299208018	8.62E-22	1.64E-20	Up
CL16685.Contig1_All	414	0.01	6.3	9.299208018	1.14E-14	1.47E-13	Up
CL9770.Contig1_All	3320	0.01	6.27	9.292321633	1.09E-127	1.53E-125	Up
Unigene57493_All	703	0.01	6.23	9.283088353	8.14E-26	1.80E-24	Up
CL2085.Contig1_All	422	0.01	6.23	9.283088353	5.60E-15	7.33E-14	Up
Unigene16873_All	706	0.01	6.2	9.276124405	1.66E-25	3.64E-24	Up
Unigene79621_All	1520	0.01	6.2	9.276124405	4.33E-57	2.27E-55	Up
CL2085.Contig2_All	497	0.01	6.19	9.273795599	9.14E-18	1.41E-16	Up
Unigene12944_All	4059	0.01	6.19	9.273795599	2.57E-154	4.58E-152	Up
Unigene64765_All	328	0.01	6.18	9.271463028	2.91E-11	2.92E-10	Up
CL1599.Contig1_All	352	0.01	6.18	9.271463028	3.42E-12	3.71E-11	Up
Unigene99088_All	272	0.01	6.17	9.269126679	4.28E-09	3.53E-08	Up
CL20193.Contig5_All	1377	0.01	6.16	9.266786541	3.31E-51	1.53E-49	Up
CL3826.Contig4_All	1552	0.01	6.15	9.2644426	1.04E-57	5.51E-56	Up
CL17303.Contig1_All	868	0.01	6.14	9.262094845	1.06E-31	2.92E-30	Up
Unigene21321_All	1128	0.01	6.14	9.262094845	1.31E-41	4.85E-40	Up
Unigene55423_All	691	0.01	6.11	9.25502857	6.91E-25	1.48E-23	Up
Unigene77350_All	522	0.01	6.08	9.247927513	2.20E-18	3.50E-17	Up
Unigene12165_All	462	0.01	6.06	9.243173983	6.59E-16	9.14E-15	Up
CL2400.Contig2_All	697	0.01	6.05	9.240791332	6.91E-25	1.48E-23	Up
CL13635.Contig1_All	1030	0.01	6.04	9.238404739	2.84E-37	9.24E-36	Up
Unigene53540_All	2146	0.01	6.04	9.238404739	4.49E-79	3.47E-77	Up
Unigene85368_All	1504	0.01	6.03	9.236014192	6.37E-55	3.20E-53	Up
Unigene85099_All	377	0.01	6.02	9.233619677	8.23E-13	9.35E-12	Up
Unigene77344_All	1130	0.01	5.99	9.226412193	1.12E-40	4.01E-39	Up
CL19632.Contig4_All	261	0.01	5.99	9.226412193	1.78E-08	1.38E-07	Up
Unigene82474_All	2387	0.01	5.97	9.221587121	3.99E-87	3.47E-85	Up
CL11477.Contig3_All	423	0.01	5.95	9.216745858	2.33E-14	2.93E-13	Up
CL2688.Contig4_All	1559	0.01	5.94	9.214319121	3.68E-56	1.90E-54	Up
Unigene56894_All	764	0.01	5.91	9.20701432	9.58E-27	2.20E-25	Up
Unigene80839_All	527	0.01	5.91	9.20701432	4.48E-18	7.03E-17	Up
CL3061.Contig4_All	1554	0.01	5.9	9.204571144	1.53E-55	7.78E-54	Up
CL4339.Contig3_All	3778	0.01	5.89	9.202123824	1.14E-136	1.74E-134	Up
CL4894.Contig2_All	1507	0.01	5.89	9.202123824	1.10E-53	5.37E-52	Up
Unigene64764_All	299	0.01	5.88	9.199672345	2.10E-09	1.79E-08	Up
CL379.Contig21_All	1654	0.01	5.88	9.199672345	6.01E-59	3.26E-57	Up
CL4027.Contig1_All	736	0.01	5.86	9.194756854	1.66E-25	3.64E-24	Up
Unigene8957_All	1239	0.01	5.83	9.187352073	1.82E-43	7.03E-42	Up
Unigene34367_All	473	0.01	5.83	9.187352073	6.59E-16	9.14E-15	Up
Unigene31131_All	464	0.01	5.81	9.182394353	2.74E-15	3.66E-14	Up
Unigene53322_All	458	0.01	5.8	9.17990909	2.74E-15	3.67E-14	Up
Unigene82575_All	847	0.01	5.79	9.177419538	3.19E-29	8.08E-28	Up
CL5005.Contig2_All	433	0.01	5.79	9.177419538	4.75E-14	5.87E-13	Up
Unigene14909_All	761	0.01	5.79	9.177419538	3.99E-26	8.92E-25	Up
Unigene83256_All	486	0.01	5.77	9.172427509	3.23E-16	4.57E-15	Up
Unigene2679_All	556	0.01	5.77	9.172427509	1.08E-18	1.74E-17	Up
CL2778.Contig1_All	2500	0.01	5.75	9.167418146	9.60E-88	8.41E-86	Up
CL12701.Contig2_All	724	0.01	5.74	9.164906927	1.41E-24	2.99E-23	Up
Unigene25064_All	1417	0.01	5.74	9.164906927	4.87E-49	2.14E-47	Up
CL966.Contig6_All	724	0.01	5.73	9.162391329	2.87E-24	6.01E-23	Up
Unigene45747_All	647	0.01	5.72	9.159871337	8.62E-22	1.64E-20	Up
CL1269.Contig1_All	1257	0.01	5.72	9.159871337	3.72E-43	1.42E-41	Up
Unigene33014_All	306	0.01	5.72	9.159871337	1.03E-09	8.99E-09	Up
Unigene78926_All	631	0.01	5.71	9.157346935	3.59E-21	6.61E-20	Up
Unigene58782_All	324	0.01	5.71	9.157346935	2.47E-10	2.29E-09	Up
Unigene77749_All	1271	0.01	5.7	9.154818109	8.94E-44	3.47E-42	Up
CL14783.Contig1_All	309	0.01	5.66	9.144658243	1.03E-09	9.01E-09	Up
Unigene78868_All	292	0.01	5.64	9.139551352	4.28E-09	3.52E-08	Up
Unigene54198_All	850	0.01	5.64	9.139551352	1.33E-28	3.28E-27	Up
CL20255.Contig3_All	437	0.01	5.61	9.131856961	4.75E-14	5.87E-13	Up
Unigene5028_All	2107	0.01	5.6	9.129283017	5.94E-72	4.12E-70	Up
Unigene85514_All	258	0.01	5.59	9.126704473	7.41E-08	5.36E-07	Up
CL9560.Contig2_All	1371	0.01	5.57	9.121533517	2.98E-46	1.23E-44	Up
Unigene77505_All	773	0.01	5.55	9.116343961	1.66E-25	3.64E-24	Up
CL888.Contig1_All	1011	0.01	5.53	9.11113567	1.48E-33	4.31E-32	Up
Unigene37239_All	868	0.01	5.52	9.108524457	1.33E-28	3.28E-27	Up
Unigene79547_All	2778	0.01	5.52	9.108524457	6.16E-94	5.90E-92	Up
Unigene51356_All	724	0.01	5.52	9.108524457	1.20E-23	2.44E-22	Up
CL6691.Contig1_All	2611	0.01	5.51	9.105908509	4.70E-88	4.14E-86	Up
Unigene80264_All	316	0.01	5.51	9.105908509	1.03E-09	9.00E-09	Up
CL1698.Contig12_All	818	0.01	5.5	9.103287808	9.58E-27	2.20E-25	Up
Unigene32084_All	642	0.01	5.5	9.103287808	1.49E-20	2.67E-19	Up
Unigene29238_All	417	0.01	5.48	9.098032083	8.23E-13	9.35E-12	Up
Unigene54224_All	300	0.01	5.46	9.092757141	4.28E-09	3.53E-08	Up
Unigene9469_All	462	0.01	5.45	9.09011242	2.33E-14	2.93E-13	Up
CL8853.Contig2_All	658	0.01	5.45	9.09011242	3.59E-21	6.60E-20	Up
CL10867.Contig1_All	614	0.01	5.44	9.087462841	1.27E-19	2.15E-18	Up
CL13472.Contig1_All	589	0.01	5.41	9.079484784	1.08E-18	1.74E-17	Up
Unigene77632_All	721	0.01	5.39	9.074141463	4.98E-23	9.91E-22	Up
Unigene77502_All	694	0.01	5.38	9.071462363	4.23E-22	8.12E-21	Up
Unigene83410_All	276	0.01	5.37	9.068778278	3.63E-08	2.71E-07	Up
CL18205.Contig1_All	267	0.01	5.36	9.06608919	7.41E-08	5.36E-07	Up
Unigene85069_All	361	0.01	5.35	9.063395081	5.93E-11	5.79E-10	Up
Unigene43222_All	720	0.01	5.32	9.055282436	1.02E-22	2.00E-21	Up
CL4582.Contig5_All	259	0.01	5.32	9.055282436	1.51E-07	1.06E-06	Up
CL229.Contig5_All	885	0.01	5.3	9.049848549	5.53E-28	1.34E-26	Up
CL6457.Contig3_All	2507	0.01	5.29	9.047123912	3.05E-81	2.44E-79	Up
CL19882.Contig28_All	1743	0.01	5.27	9.041659152	7.50E-56	3.85E-54	Up
CL1295.Contig2_All	262	0.01	5.25	9.036173613	1.51E-07	1.06E-06	Up
CL11114.Contig2_All	2176	0.01	5.25	9.036173613	8.74E-70	5.84E-68	Up
Unigene80373_All	969	0.01	5.24	9.033423002	1.84E-30	4.86E-29	Up
CL3140.Contig1_All	1088	0.01	5.23	9.030667136	3.55E-34	1.05E-32	Up
CL3245.Contig1_All	687	0.01	5.22	9.027905997	3.59E-21	6.60E-20	Up
Unigene15832_All	345	0.01	5.22	9.027905997	5.04E-10	4.54E-09	Up
CL6217.Contig8_All	1539	0.01	5.21	9.025139562	9.93E-49	4.34E-47	Up
Unigene1510_All	462	0.01	5.21	9.025139562	9.69E-14	1.17E-12	Up
Unigene17911_All	598	0.01	5.21	9.025139562	4.48E-18	7.03E-17	Up
CL5755.Contig2_All	3064	0.03	15.6	9.022367813	9.81E-287	4.15E-284	Up
Unigene14635_All	2068	0.01	5.18	9.016808288	1.89E-65	1.17E-63	Up
Unigene37803_All	594	0.01	5.18	9.016808288	4.48E-18	7.03E-17	Up
Unigene32595_All	236	0.01	5.17	9.01402047	1.28E-06	8.00E-06	Up
Unigene8477_All	513	0.11	56.63	9.007919196	1.24E-159	2.32E-157	Up
Unigene46626_All	588	0.01	5.14	9.005624549	9.14E-18	1.41E-16	Up
CL4894.Contig16_All	2008	0.01	5.14	9.005624549	5.67E-63	3.34E-61	Up
CL16762.Contig1_All	1736	0.01	5.13	9.002815016	5.41E-54	2.66E-52	Up
Unigene84593_All	861	0.01	5.13	9.002815016	1.95E-26	4.43E-25	Up
Unigene22288_All	1019	0.01	5.12	9	2.17E-31	5.89E-30	Up
Unigene25535_All	998	0.01	5.12	9	1.84E-30	4.86E-29	Up
Unigene38032_All	336	0.01	5.12	9	1.03E-09	9.00E-09	Up
Unigene998_All	1029	0.01	5.12	9	1.06E-31	2.92E-30	Up
Unigene14441_All	668	0.01	5.12	9	3.05E-20	5.36E-19	Up
Unigene43984_All	631	0.01	5.1	8.994353437	5.28E-19	8.70E-18	Up
Unigene82694_All	1594	0.01	5.09	8.991521846	2.39E-49	1.06E-47	Up
CL18527.Contig1_All	328	0.01	5.09	8.991521846	2.10E-09	1.79E-08	Up
CL12405.Contig2_All	546	0.01	5.07	8.985841937	3.23E-16	4.57E-15	Up
CL876.Contig3_All	526	0.01	5.07	8.985841937	1.34E-15	1.83E-14	Up
CL12757.Contig2_All	764	0.01	5.06	8.982993575	4.98E-23	9.92E-22	Up
CL16115.Contig2_All	2387	0.01	5.05	8.980139578	8.24E-74	5.88E-72	Up
CL14883.Contig26_All	579	0.01	5.04	8.977279923	3.81E-17	5.68E-16	Up
Unigene78506_All	1645	0.03	15.06	8.971543554	5.68E-147	9.47E-145	Up
Unigene52417_All	241	0.01	5.02	8.971543554	2.62E-06	1.56E-05	Up
Unigene29908_All	1415	0.01	5.01	8.968666793	7.59E-43	2.88E-41	Up
CL15423.Contig4_All	282	0.01	5.01	8.968666793	7.41E-08	5.34E-07	Up
Unigene1535_All	483	0.01	5	8.965784285	4.75E-14	5.87E-13	Up
Unigene77556_All	514	0.01	4.99	8.962896005	5.60E-15	7.34E-14	Up
CL9732.Contig3_All	1182	0.01	4.99	8.962896005	2.05E-35	6.33E-34	Up
Unigene13570_All	1142	0.01	4.98	8.960001932	3.55E-34	1.05E-32	Up
Unigene77473_All	415	0.01	4.97	8.957102042	6.99E-12	7.40E-11	Up
Unigene76823_All	629	0.01	4.97	8.957102042	2.20E-18	3.50E-17	Up
CL163.Contig8_All	700	0.01	4.97	8.957102042	1.49E-20	2.67E-19	Up
Unigene19475_All	1922	0.01	4.96	8.95419631	5.10E-58	2.71E-56	Up
CL16361.Contig2_All	947	0.01	4.96	8.95419631	5.53E-28	1.33E-26	Up
Unigene77637_All	437	0.01	4.95	8.951284715	1.68E-12	1.86E-11	Up
CL2493.Contig1_All	2407	0.01	4.94	8.948367232	7.00E-73	4.92E-71	Up
CL18334.Contig6_All	2145	0.01	4.93	8.945443836	1.60E-64	9.71E-63	Up
CL8962.Contig2_All	419	0.01	4.92	8.942514505	6.99E-12	7.38E-11	Up
CL10962.Contig4_All	803	0.01	4.92	8.942514505	2.44E-23	4.92E-22	Up
Unigene84487_All	664	0.01	4.91	8.939579214	2.59E-19	4.33E-18	Up
CL19478.Contig3_All	563	0.01	4.9	8.936637939	6.59E-16	9.14E-15	Up
CL12551.Contig2_All	370	0.01	4.89	8.933690655	2.47E-10	2.30E-09	Up
Unigene14732_All	779	0.01	4.89	8.933690655	1.02E-22	2.00E-21	Up
Unigene21912_All	2045	0.01	4.89	8.933690655	4.09E-61	2.32E-59	Up
CL13549.Contig2_All	617	0.01	4.88	8.930737338	9.14E-18	1.41E-16	Up
Unigene77003_All	350	0.01	4.88	8.930737338	1.03E-09	9.00E-09	Up
Unigene77555_All	741	0.01	4.87	8.927777962	1.76E-21	3.29E-20	Up
Unigene9145_All	1749	0.01	4.87	8.927777962	7.95E-52	3.73E-50	Up
Unigene14065_All	943	0.01	4.86	8.924812504	2.30E-27	5.42E-26	Up
Unigene14076_All	372	0.01	4.86	8.924812504	2.47E-10	2.29E-09	Up
CL13353.Contig1_All	1619	0.01	4.85	8.921840937	8.43E-48	3.61E-46	Up
CL4986.Contig3_All	549	0.01	4.85	8.921840937	1.34E-15	1.83E-14	Up
Unigene81602_All	300	0.01	4.85	8.921840937	3.63E-08	2.71E-07	Up
Unigene17152_All	380	0.01	4.84	8.918863237	2.47E-10	2.29E-09	Up
Unigene26186_All	1716	0.01	4.82	8.912889336	2.81E-50	1.27E-48	Up
Unigene77530_All	461	0.01	4.77	8.897845456	1.68E-12	1.87E-11	Up
CL20537.Contig1_All	1302	0.01	4.77	8.897845456	1.39E-37	4.58E-36	Up
Unigene81685_All	893	0.01	4.76	8.894817763	1.66E-25	3.64E-24	Up
CL4591.Contig2_All	964	0.01	4.76	8.894817763	2.30E-27	5.42E-26	Up
CL20317.Contig14_All	851	0.01	4.76	8.894817763	2.87E-24	6.01E-23	Up
CL3968.Contig1_All	2265	0.01	4.76	8.894817763	4.54E-66	2.83E-64	Up
Unigene77132_All	559	0.01	4.74	8.888743249	1.34E-15	1.83E-14	Up
Unigene76842_All	1617	0.01	4.73	8.885696373	1.46E-46	6.06E-45	Up
Unigene81108_All	782	0.01	4.73	8.885696373	4.23E-22	8.13E-21	Up
Unigene58977_All	264	0.01	4.73	8.885696373	6.29E-07	4.06E-06	Up
CL6019.Contig2_All	2885	0.01	4.73	8.885696373	1.02E-83	8.45E-82	Up
Unigene38487_All	3682	0.01	4.72	8.882643049	6.09E-107	6.84E-105	Up
Unigene79546_All	563	0.01	4.71	8.87958325	1.34E-15	1.83E-14	Up
CL9210.Contig5_All	2473	0.01	4.71	8.87958325	2.47E-71	1.70E-69	Up
CL12110.Contig1_All	318	0.01	4.71	8.87958325	1.78E-08	1.37E-07	Up
CL9598.Contig3_All	1359	0.01	4.71	8.87958325	8.04E-39	2.74E-37	Up
CL67.Contig2_All	396	0.01	4.69	8.873444113	1.21E-10	1.15E-09	Up
Unigene77710_All	534	0.01	4.68	8.87036472	1.14E-14	1.47E-13	Up
CL18673.Contig5_All	1676	0.01	4.68	8.87036472	8.43E-48	3.60E-46	Up
Unigene84532_All	448	0.01	4.68	8.87036472	3.42E-12	3.71E-11	Up
Unigene78876_All	1602	0.01	4.68	8.87036472	1.24E-45	5.02E-44	Up
CL18949.Contig1_All	635	0.01	4.67	8.86727874	1.87E-17	2.83E-16	Up
Unigene80444_All	428	0.01	4.67	8.86727874	1.43E-11	1.47E-10	Up
CL8236.Contig1_All	1988	0.01	4.67	8.86727874	1.80E-56	9.34E-55	Up
Unigene84130_All	855	0.01	4.67	8.86727874	5.86E-24	1.21E-22	Up
CL15605.Contig5_All	631	0.01	4.67	8.86727874	3.81E-17	5.67E-16	Up
CL7954.Contig2_All	278	0.01	4.66	8.864186145	3.08E-07	2.08E-06	Up
CL4236.Contig2_All	673	0.01	4.66	8.864186145	2.20E-18	3.50E-17	Up
Unigene6116_All	525	0.01	4.66	8.864186145	2.33E-14	2.93E-13	Up
Unigene22458_All	1959	0.01	4.64	8.857980995	1.53E-55	7.78E-54	Up
CL7851.Contig1_All	2548	0.01	4.63	8.854868383	2.91E-72	2.03E-70	Up
CL2778.Contig2_All	2405	0.01	4.63	8.854868383	3.09E-68	2.01E-66	Up
Unigene53005_All	1139	0.01	4.62	8.851749041	1.06E-31	2.92E-30	Up
CL7123.Contig2_All	464	0.01	4.62	8.851749041	1.68E-12	1.87E-11	Up
CL1374.Contig2_All	667	0.01	4.62	8.851749041	4.48E-18	7.04E-17	Up
CL20101.Contig3_All	203	0.01	4.62	8.851749041	4.53E-05	0.000224455	Up
Unigene5508_All	2180	0.01	4.61	8.84862294	2.00E-61	1.14E-59	Up
Unigene77354_All	348	0.01	4.6	8.845490051	4.28E-09	3.53E-08	Up
Unigene81599_All	1031	0.01	4.6	8.845490051	1.33E-28	3.29E-27	Up
Unigene79344_All	259	0.01	4.6	8.845490051	1.28E-06	8.00E-06	Up
CL6603.Contig2_All	1352	0.01	4.6	8.845490051	1.39E-37	4.57E-36	Up
Unigene57578_All	412	0.01	4.6	8.845490051	5.93E-11	5.80E-10	Up
Unigene111201_All	270	0.01	4.6	8.845490051	6.29E-07	4.06E-06	Up
Unigene99109_All	272	0.01	4.56	8.832890014	6.29E-07	4.07E-06	Up
Unigene84556_All	569	0.01	4.55	8.829722735	2.74E-15	3.67E-14	Up
Unigene41656_All	900	0.01	4.54	8.826548487	1.41E-24	2.99E-23	Up
CL651.Contig2_All	604	0.01	4.54	8.826548487	3.23E-16	4.56E-15	Up
Unigene43574_All	592	0.01	4.54	8.826548487	1.34E-15	1.83E-14	Up
Unigene43028_All	1056	0.01	4.53	8.82336724	6.52E-29	1.63E-27	Up
CL12850.Contig3_All	450	0.01	4.53	8.82336724	6.99E-12	7.39E-11	Up
Unigene82368_All	1927	0.01	4.53	8.82336724	2.25E-53	1.09E-51	Up
Unigene76822_All	506	0.01	4.53	8.82336724	1.98E-13	2.34E-12	Up
Unigene2967_All	495	0.01	4.52	8.820178962	4.03E-13	4.68E-12	Up
CL18979.Contig2_All	270	0.01	4.52	8.820178962	1.28E-06	8.00E-06	Up
CL14766.Contig1_All	673	0.01	4.52	8.820178962	4.48E-18	7.03E-17	Up
Unigene25914_All	848	0.01	4.52	8.820178962	1.02E-22	2.00E-21	Up
Unigene82564_All	1345	0.01	4.52	8.820178962	5.80E-37	1.87E-35	Up
CL14946.Contig1_All	641	0.01	4.51	8.816983623	3.81E-17	5.68E-16	Up
CL5953.Contig1_All	696	0.01	4.51	8.816983623	1.08E-18	1.74E-17	Up
CL8303.Contig1_All	619	0.01	4.5	8.813781191	1.58E-16	2.28E-15	Up
Unigene50192_All	241	0.01	4.5	8.813781191	5.34E-06	3.07E-05	Up
Unigene76821_All	652	0.01	4.49	8.810571635	3.81E-17	5.68E-16	Up
CL4582.Contig1_All	819	0.01	4.49	8.810571635	8.62E-22	1.64E-20	Up
CL10628.Contig3_All	735	0.01	4.47	8.804131021	1.27E-19	2.15E-18	Up
CL7426.Contig2_All	265	0.01	4.47	8.804131021	1.28E-06	7.99E-06	Up
Unigene19600_All	1078	0.01	4.46	8.8008999	6.52E-29	1.63E-27	Up
Unigene76790_All	1264	0.01	4.46	8.8008999	3.55E-34	1.05E-32	Up
Unigene48752_All	820	0.01	4.45	8.797661526	8.62E-22	1.64E-20	Up
Unigene78208_All	356	0.01	4.45	8.797661526	4.28E-09	3.53E-08	Up
Unigene25642_All	1485	0.01	4.43	8.791162889	9.47E-40	3.32E-38	Up
CL2402.Contig1_All	2562	0.01	4.42	8.787902559	1.78E-69	1.18E-67	Up
Unigene12669_All	933	0.01	4.42	8.787902559	1.41E-24	2.99E-23	Up
Unigene76798_All	1197	0.01	4.42	8.787902559	5.22E-32	1.45E-30	Up
Unigene7715_All	606	0.01	4.41	8.784634846	1.34E-15	1.83E-14	Up
Unigene77958_All	405	0.01	4.4	8.781359714	2.47E-10	2.30E-09	Up
CL2526.Contig3_All	1632	0.01	4.4	8.781359714	8.94E-44	3.47E-42	Up
Unigene51925_All	870	0.01	4.4	8.781359714	4.98E-23	9.91E-22	Up
CL14669.Contig1_All	1262	0.01	4.39	8.77807713	1.48E-33	4.31E-32	Up
Unigene26655_All	1590	0.01	4.39	8.77807713	1.55E-42	5.83E-41	Up
Unigene84633_All	862	0.01	4.39	8.77807713	1.02E-22	2.00E-21	Up
Unigene102994_All	281	0.01	4.38	8.77478706	6.29E-07	4.07E-06	Up
Unigene33155_All	223	0.01	4.38	8.77478706	2.22E-05	0.000115915	Up
Unigene31321_All	2246	0.01	4.38	8.77478706	3.47E-60	1.93E-58	Up
Unigene82005_All	544	0.01	4.38	8.77478706	4.75E-14	5.86E-13	Up
CL15848.Contig1_All	605	0.01	4.37	8.77148947	1.34E-15	1.84E-14	Up
Unigene28324_All	419	0.01	4.37	8.77148947	1.21E-10	1.16E-09	Up
CL1565.Contig6_All	866	0.01	4.37	8.77148947	1.02E-22	2.00E-21	Up
CL9192.Contig2_All	866	0.01	4.37	8.77148947	1.02E-22	2.00E-21	Up
Unigene77269_All	1288	0.01	4.37	8.77148947	3.55E-34	1.05E-32	Up
CL13340.Contig2_All	2348	0.01	4.36	8.768184325	1.16E-62	6.77E-61	Up
Unigene39649_All	537	0.01	4.34	8.761551232	9.69E-14	1.17E-12	Up
CL229.Contig7_All	728	0.01	4.34	8.761551232	1.08E-18	1.74E-17	Up
CL2807.Contig1_All	1464	0.01	4.33	8.758223215	1.64E-38	5.55E-37	Up
Unigene77682_All	2524	0.01	4.33	8.758223215	5.35E-67	3.38E-65	Up
Unigene24390_All	564	0.01	4.33	8.758223215	2.33E-14	2.93E-13	Up
CL7159.Contig3_All	447	0.01	4.32	8.754887502	2.91E-11	2.92E-10	Up
CL3167.Contig3_All	794	0.01	4.32	8.754887502	1.49E-20	2.67E-19	Up
Unigene85307_All	597	0.01	4.32	8.754887502	2.74E-15	3.67E-14	Up
Unigene24987_All	691	0.01	4.31	8.751544059	9.14E-18	1.41E-16	Up
Unigene49924_All	692	0.01	4.3	8.74819285	9.14E-18	1.41E-16	Up
Unigene55994_All	1333	0.01	4.3	8.74819285	8.53E-35	2.58E-33	Up
CL6032.Contig1_All	694	0.01	4.29	8.744833837	9.14E-18	1.41E-16	Up
Unigene104172_All	336	0.01	4.29	8.744833837	3.63E-08	2.71E-07	Up
CL15704.Contig2_All	2007	0.01	4.29	8.744833837	9.37E-53	4.48E-51	Up
Unigene76827_All	1014	0.01	4.28	8.741466986	3.99E-26	8.93E-25	Up
Unigene53171_All	914	0.01	4.27	8.73809226	2.44E-23	4.92E-22	Up
Unigene77493_All	240	0.01	4.26	8.73470962	1.09E-05	5.96E-05	Up
CL9287.Contig6_All	204	0.01	4.26	8.73470962	9.25E-05	0.000433862	Up
Unigene77577_All	1040	0.01	4.25	8.731319031	9.58E-27	2.20E-25	Up
Unigene51929_All	653	0.01	4.25	8.731319031	1.58E-16	2.28E-15	Up
Unigene23522_All	760	0.01	4.24	8.727920455	2.59E-19	4.33E-18	Up
CL4949.Contig1_All	395	0.01	4.24	8.727920455	1.03E-09	8.99E-09	Up
Unigene83885_All	1231	0.01	4.24	8.727920455	1.06E-31	2.92E-30	Up
CL2850.Contig1_All	526	0.01	4.23	8.724513853	4.03E-13	4.68E-12	Up
CL18501.Contig4_All	340	0.01	4.23	8.724513853	3.63E-08	2.71E-07	Up
Unigene81708_All	205	0.01	4.23	8.724513853	9.25E-05	0.000432922	Up
CL8557.Contig1_All	613	0.01	4.22	8.721099189	2.74E-15	3.67E-14	Up
CL17679.Contig2_All	859	0.01	4.22	8.721099189	8.62E-22	1.64E-20	Up
Unigene9183_All	3330	0.01	4.22	8.721099189	3.39E-86	2.92E-84	Up
CL15096.Contig1_All	540	0.01	4.21	8.717676423	1.98E-13	2.34E-12	Up
CL20448.Contig1_All	1100	0.01	4.2	8.714245518	1.13E-27	2.69E-26	Up
Unigene48448_All	756	0.01	4.2	8.714245518	5.28E-19	8.70E-18	Up
Unigene14345_All	2431	0.01	4.2	8.714245518	2.36E-62	1.37E-60	Up
CL17957.Contig5_All	936	0.01	4.17	8.703903573	2.44E-23	4.92E-22	Up
Unigene84126_All	616	0.01	4.17	8.703903573	2.74E-15	3.67E-14	Up
Unigene51207_All	401	0.01	4.17	8.703903573	1.03E-09	8.99E-09	Up
Unigene77771_All	557	0.01	4.17	8.703903573	9.69E-14	1.17E-12	Up
CL6056.Contig1_All	1038	0.01	4.16	8.700439718	3.99E-26	8.93E-25	Up
CL7520.Contig1_All	631	0.01	4.15	8.696967526	1.34E-15	1.83E-14	Up
Unigene77808_All	595	0.01	4.15	8.696967526	1.14E-14	1.47E-13	Up
CL11304.Contig2_All	558	0.1	41.48	8.696272084	3.84E-128	5.40E-126	Up
Unigene77852_All	536	0.01	4.14	8.693486957	4.03E-13	4.67E-12	Up
CL4236.Contig1_All	655	0.01	4.13	8.689997971	6.59E-16	9.14E-15	Up
CL4729.Contig1_All	307	0.01	4.13	8.689997971	6.29E-07	4.06E-06	Up
CL5574.Contig2_All	1313	0.01	4.12	8.686500527	6.15E-33	1.75E-31	Up
Unigene5575_All	1584	0.01	4.11	8.682994584	9.47E-40	3.32E-38	Up
Unigene56831_All	760	0.01	4.1	8.6794801	1.08E-18	1.74E-17	Up
CL5393.Contig1_All	638	0.01	4.1	8.6794801	1.34E-15	1.84E-14	Up
Unigene36574_All	638	0.01	4.1	8.6794801	1.34E-15	1.83E-14	Up
CL6043.Contig1_All	699	0.01	4.1	8.6794801	3.81E-17	5.67E-16	Up
Unigene33531_All	235	0.01	4.1	8.6794801	2.22E-05	0.000115894	Up
CL6685.Contig1_All	504	0.01	4.1	8.6794801	3.42E-12	3.71E-11	Up
CL5755.Contig1_All	2368	0.01	4.1	8.6794801	2.95E-59	1.60E-57	Up
CL6019.Contig3_All	2917	0.01	4.09	8.675957033	3.43E-73	2.42E-71	Up
Unigene79247_All	824	0.01	4.08	8.672425342	3.05E-20	5.37E-19	Up
CL14470.Contig2_All	506	0.01	4.08	8.672425342	3.42E-12	3.72E-11	Up
CL14731.Contig1_All	638	0.01	4.08	8.672425342	2.74E-15	3.67E-14	Up
Unigene78963_All	385	0.01	4.07	8.668884984	4.28E-09	3.53E-08	Up
Unigene10400_All	1502	0.01	4.07	8.668884984	5.80E-37	1.87E-35	Up
CL2818.Contig15_All	323	0.01	4.07	8.668884984	1.51E-07	1.05E-06	Up
CL13067.Contig1_All	571	0.01	4.05	8.661778098	9.69E-14	1.17E-12	Up
Unigene36739_All	304	0.01	4.04	8.658211483	6.29E-07	4.07E-06	Up
Unigene9271_All	2264	0.01	4.04	8.658211483	7.50E-56	3.85E-54	Up
CL8572.Contig2_All	643	0.01	4.02	8.651051691	2.74E-15	3.67E-14	Up
CL2591.Contig2_All	726	0.01	4.01	8.647458426	1.87E-17	2.83E-16	Up
CL3970.Contig2_All	390	0.01	4.01	8.647458426	4.28E-09	3.53E-08	Up
CL114.Contig6_All	3144	0.01	4.01	8.647458426	1.59E-77	1.19E-75	Up
Unigene83066_All	1149	0.01	4.01	8.647458426	5.53E-28	1.34E-26	Up
Unigene85371_All	2601	0.01	4	8.64385619	6.68E-64	4.00E-62	Up
CL2032.Contig4_All	365	0.01	4	8.64385619	1.78E-08	1.37E-07	Up
CL18350.Contig2_All	1164	0.01	4	8.64385619	5.53E-28	1.33E-26	Up
Unigene34258_All	353	0.01	4	8.64385619	3.63E-08	2.71E-07	Up
Unigene79999_All	1092	0.01	3.99	8.640244936	1.95E-26	4.43E-25	Up
Unigene37865_All	291	0.01	3.99	8.640244936	1.28E-06	8.00E-06	Up
Unigene77660_All	215	0.01	3.98	8.636624621	9.25E-05	0.00043639	Up
Unigene77943_All	658	0.01	3.97	8.632995197	1.34E-15	1.83E-14	Up
Unigene80610_All	821	0.01	3.97	8.632995197	1.27E-19	2.15E-18	Up
CL15423.Contig3_All	279	0.01	3.97	8.632995197	2.62E-06	1.56E-05	Up
Unigene80335_All	3319	0.01	3.96	8.62935662	6.23E-81	4.95E-79	Up
Unigene84619_All	280	0.01	3.96	8.62935662	2.62E-06	1.56E-05	Up
Unigene80483_All	990	0.01	3.95	8.625708843	1.20E-23	2.44E-22	Up
Unigene31680_All	2017	0.01	3.95	8.625708843	9.93E-49	4.34E-47	Up
CL17441.Contig9_All	2877	0.01	3.93	8.618385502	1.78E-69	1.18E-67	Up
Unigene83279_All	269	0.01	3.93	8.618385502	5.34E-06	3.07E-05	Up
Unigene79940_All	204	0.01	3.93	8.618385502	0.000188664	0.000841007	Up
CL8696.Contig13_All	1861	0.01	3.93	8.618385502	1.05E-44	4.18E-43	Up
Unigene28462_All	1150	0.01	3.93	8.618385502	2.30E-27	5.42E-26	Up
CL4820.Contig2_All	1148	0.01	3.92	8.614709844	2.30E-27	5.42E-26	Up
CL7451.Contig2_All	1581	0.01	3.92	8.614709844	1.39E-37	4.58E-36	Up
Unigene28015_All	1253	0.01	3.92	8.614709844	7.67E-30	1.98E-28	Up
Unigene77068_All	601	0.01	3.92	8.614709844	4.75E-14	5.86E-13	Up
Unigene77845_All	1530	0.01	3.92	8.614709844	1.18E-36	3.78E-35	Up
CL1507.Contig1_All	858	0.12	47.01	8.613789464	2.94E-230	8.90E-228	Up
Unigene40836_All	887	0.01	3.9	8.607330314	7.32E-21	1.33E-19	Up
Unigene77444_All	502	0.01	3.9	8.607330314	1.43E-11	1.47E-10	Up
Unigene21027_All	530	0.01	3.9	8.607330314	3.42E-12	3.71E-11	Up
CL4581.Contig3_All	1437	0.01	3.9	8.607330314	3.55E-34	1.05E-32	Up
Unigene77939_All	258	0.01	3.89	8.603626345	1.09E-05	5.95E-05	Up
CL3795.Contig1_All	516	0.01	3.89	8.603626345	6.99E-12	7.38E-11	Up
Unigene24973_All	567	0.01	3.88	8.599912842	8.23E-13	9.34E-12	Up
Unigene39911_All	816	0.01	3.87	8.596189756	5.28E-19	8.70E-18	Up
Unigene80290_All	531	0.01	3.87	8.596189756	3.42E-12	3.71E-11	Up
Unigene20593_All	539	0.01	3.87	8.596189756	3.42E-12	3.71E-11	Up
Unigene58434_All	647	0.01	3.86	8.592457037	1.14E-14	1.47E-13	Up
Unigene44028_All	558	0.01	3.86	8.592457037	8.23E-13	9.36E-12	Up
Unigene84472_All	364	0.01	3.86	8.592457037	3.63E-08	2.71E-07	Up
Unigene27136_All	2694	0.01	3.85	8.588714636	1.36E-63	8.12E-62	Up
Unigene81796_All	443	0.01	3.85	8.588714636	5.04E-10	4.56E-09	Up
CL1519.Contig4_All	836	0.01	3.85	8.588714636	2.59E-19	4.33E-18	Up
CL2441.Contig1_All	525	0.01	3.85	8.588714636	6.99E-12	7.38E-11	Up
Unigene80254_All	1472	0.01	3.84	8.584962501	1.74E-34	5.21E-33	Up
Unigene77629_All	313	0.01	3.84	8.584962501	6.29E-07	4.07E-06	Up
CL16186.Contig2_All	1902	0.01	3.84	8.584962501	1.05E-44	4.18E-43	Up
Unigene81375_All	339	0.01	3.84	8.584962501	1.51E-07	1.05E-06	Up
CL15423.Contig7_All	2269	0.07	26.83	8.582276417	0	0	Up
CL2850.Contig3_All	536	0.01	3.83	8.581200582	6.99E-12	7.40E-11	Up
Unigene1502_All	366	0.01	3.83	8.581200582	3.63E-08	2.71E-07	Up
CL9732.Contig4_All	1977	0.01	3.82	8.577428828	2.98E-46	1.23E-44	Up
CL874.Contig1_All	551	0.01	3.82	8.577428828	1.68E-12	1.87E-11	Up
Unigene77007_All	447	0.01	3.81	8.573647187	5.04E-10	4.56E-09	Up
CL2778.Contig3_All	1274	0.01	3.81	8.573647187	1.57E-29	4.00E-28	Up
CL15640.Contig5_All	1802	0.01	3.81	8.573647187	6.44E-42	2.39E-40	Up
CL6796.Contig5_All	490	0.01	3.81	8.573647187	5.93E-11	5.79E-10	Up
CL4220.Contig1_All	763	0.4	152.15	8.571278619	0	0	Up
Unigene98912_All	342	0.01	3.8	8.569855608	3.08E-07	2.07E-06	Up
Unigene21034_All	922	0.01	3.8	8.569855608	3.59E-21	6.60E-20	Up
CL530.Contig4_All	1643	0.01	3.79	8.566054038	6.83E-38	2.26E-36	Up
Unigene80770_All	911	0.01	3.79	8.566054038	7.32E-21	1.33E-19	Up
Unigene77389_All	2791	0.01	3.79	8.566054038	3.85E-65	2.36E-63	Up
CL16524.Contig1_All	892	0.01	3.79	8.566054038	3.05E-20	5.36E-19	Up
Unigene12058_All	2442	0.01	3.78	8.562242424	1.80E-56	9.34E-55	Up
CL6807.Contig2_All	344	0.01	3.78	8.562242424	1.51E-07	1.05E-06	Up
Unigene77591_All	397	0.01	3.78	8.562242424	8.72E-09	6.97E-08	Up
CL16494.Contig2_All	1154	0.01	3.77	8.558420713	3.99E-26	8.93E-25	Up
Unigene31076_All	889	0.01	3.77	8.558420713	3.05E-20	5.37E-19	Up
Unigene2397_All	464	0.01	3.77	8.558420713	2.47E-10	2.29E-09	Up
Unigene16738_All	412	0.01	3.76	8.554588852	4.28E-09	3.53E-08	Up
Unigene99791_All	292	0.01	3.76	8.554588852	2.62E-06	1.56E-05	Up
Unigene1516_All	624	0.01	3.76	8.554588852	4.75E-14	5.86E-13	Up
CL379.Contig55_All	726	0.01	3.75	8.550746785	3.23E-16	4.57E-15	Up
CL4949.Contig2_All	266	0.01	3.75	8.550746785	1.09E-05	5.93E-05	Up
CL10054.Contig4_All	1320	0.01	3.75	8.550746785	3.76E-30	9.83E-29	Up
CL20193.Contig11_All	1726	0.01	3.74	8.54689446	1.93E-39	6.72E-38	Up
CL12701.Contig1_All	293	0.01	3.74	8.54689446	2.62E-06	1.56E-05	Up
Unigene80095_All	1030	0.01	3.73	8.54303182	2.44E-23	4.92E-22	Up
Unigene22961_All	1015	0.01	3.73	8.54303182	1.02E-22	2.00E-21	Up
Unigene7251_All	1067	0.01	3.72	8.539158811	5.86E-24	1.21E-22	Up
Unigene24527_All	671	0.01	3.72	8.539158811	5.60E-15	7.33E-14	Up
CL11199.Contig2_All	915	0.01	3.71	8.535275377	1.49E-20	2.67E-19	Up
Unigene12689_All	451	0.01	3.71	8.535275377	1.03E-09	9.01E-09	Up
CL12577.Contig1_All	1439	0.01	3.71	8.535275377	1.25E-32	3.55E-31	Up
Unigene80613_All	2596	0.01	3.71	8.535275377	2.95E-59	1.60E-57	Up
CL12995.Contig1_All	700	0.01	3.71	8.535275377	1.34E-15	1.83E-14	Up
CL19594.Contig2_All	319	0.01	3.7	8.531381461	1.28E-06	8.01E-06	Up
CL10832.Contig1_All	485	0.01	3.7	8.531381461	1.21E-10	1.16E-09	Up
CL13089.Contig1_All	1140	0.01	3.7	8.531381461	1.66E-25	3.64E-24	Up
Unigene46774_All	543	0.1	36.94	8.529040056	1.48E-110	1.74E-108	Up
CL20290.Contig7_All	785	0.01	3.69	8.527477006	1.87E-17	2.83E-16	Up
Unigene39074_All	576	0.01	3.69	8.527477006	1.68E-12	1.86E-11	Up
CL1100.Contig13_All	595	0.01	3.69	8.527477006	4.03E-13	4.68E-12	Up
CL10912.Contig1_All	760	0.01	3.68	8.523561956	7.76E-17	1.14E-15	Up
CL8696.Contig22_All	4009	0.01	3.68	8.523561956	7.69E-91	7.03E-89	Up
Unigene76799_All	1136	0.01	3.68	8.523561956	3.39E-25	7.34E-24	Up
Unigene47140_All	489	0.01	3.67	8.519636253	1.21E-10	1.16E-09	Up
CL19860.Contig3_All	931	0.01	3.67	8.519636253	1.49E-20	2.67E-19	Up
Unigene28198_All	1257	0.01	3.67	8.519636253	5.53E-28	1.33E-26	Up
CL9998.Contig1_All	1941	0.01	3.66	8.515699838	1.82E-43	7.02E-42	Up
CL20643.Contig2_All	956	0.01	3.65	8.511752654	3.59E-21	6.60E-20	Up
Unigene57290_All	299	0.01	3.65	8.511752654	2.62E-06	1.56E-05	Up
CL14454.Contig3_All	2477	0.01	3.64	8.50779464	3.12E-55	1.58E-53	Up
CL10794.Contig3_All	369	0.01	3.64	8.50779464	7.41E-08	5.35E-07	Up
Unigene85620_All	616	0.01	3.64	8.50779464	1.98E-13	2.34E-12	Up
Unigene34969_All	1540	0.01	3.64	8.50779464	3.55E-34	1.05E-32	Up
Unigene57643_All	739	0.07	25.41	8.503825738	3.08E-106	3.43E-104	Up
Unigene78917_All	796	0.01	3.63	8.503825738	1.87E-17	2.83E-16	Up
CL9998.Contig2_All	1699	0.01	3.62	8.499845887	1.39E-37	4.58E-36	Up
Unigene57497_All	1034	0.01	3.62	8.499845887	1.02E-22	2.00E-21	Up
Unigene51516_All	565	0.01	3.61	8.495855027	3.42E-12	3.72E-11	Up
CL17746.Contig27_All	1712	0.01	3.61	8.495855027	6.83E-38	2.26E-36	Up
Unigene50613_All	538	0.01	3.61	8.495855027	1.43E-11	1.47E-10	Up
CL17537.Contig3_All	980	0.01	3.6	8.491853096	3.59E-21	6.61E-20	Up
Unigene84478_All	885	0.01	3.6	8.491853096	2.59E-19	4.33E-18	Up
Unigene81872_All	1775	0.01	3.6	8.491853096	3.94E-39	1.36E-37	Up
CL6217.Contig9_All	1564	0.01	3.6	8.491853096	3.55E-34	1.05E-32	Up
CL17627.Contig2_All	261	0.01	3.6	8.491853096	2.22E-05	0.000115771	Up
CL13936.Contig1_All	693	0.01	3.59	8.487840034	5.60E-15	7.34E-14	Up
Unigene50155_All	331	0.01	3.59	8.487840034	6.29E-07	4.07E-06	Up
Unigene77110_All	499	0.01	3.59	8.487840034	1.21E-10	1.15E-09	Up
Unigene808_All	2769	0.01	3.59	8.487840034	4.09E-61	2.31E-59	Up
CL1742.Contig4_All	1000	0.01	3.58	8.483815777	1.76E-21	3.29E-20	Up
CL2688.Contig2_All	1559	0.01	3.58	8.483815777	7.24E-34	2.13E-32	Up
Unigene80267_All	1308	0.01	3.58	8.483815777	1.33E-28	3.29E-27	Up
Unigene57910_All	570	0.01	3.58	8.483815777	3.42E-12	3.71E-11	Up
Unigene10105_All	688	0.01	3.57	8.479780264	1.14E-14	1.47E-13	Up
Unigene16066_All	1023	0.01	3.57	8.479780264	4.23E-22	8.13E-21	Up
CL17945.Contig2_All	1447	0.01	3.57	8.479780264	2.17E-31	5.89E-30	Up
Unigene77225_All	711	0.01	3.57	8.479780264	2.74E-15	3.66E-14	Up
CL19585.Contig42_All	833	0.01	3.56	8.475733431	9.14E-18	1.41E-16	Up
Unigene35557_All	744	0.01	3.56	8.475733431	6.59E-16	9.14E-15	Up
Unigene41931_All	292	0.01	3.55	8.471675214	5.34E-06	3.07E-05	Up
Unigene76891_All	448	0.01	3.55	8.471675214	2.10E-09	1.79E-08	Up
CL54.Contig29_All	292	0.01	3.55	8.471675214	5.34E-06	3.07E-05	Up
CL13096.Contig1_All	380	0.01	3.55	8.471675214	7.41E-08	5.36E-07	Up
CL4395.Contig2_All	405	0.01	3.55	8.471675214	1.78E-08	1.37E-07	Up
Unigene85807_All	1405	0.01	3.55	8.471675214	1.84E-30	4.86E-29	Up
Unigene46388_All	532	0.01	3.55	8.471675214	2.91E-11	2.92E-10	Up
Unigene80284_All	3248	0.01	3.55	8.471675214	5.04E-71	3.45E-69	Up
Unigene81735_All	505	0.01	3.54	8.46760555	1.21E-10	1.16E-09	Up
CL4061.Contig2_All	546	0.01	3.53	8.463524373	2.91E-11	2.92E-10	Up
CL336.Contig3_All	612	0.01	3.53	8.463524373	8.23E-13	9.36E-12	Up
Unigene84621_All	647	0.01	3.53	8.463524373	9.69E-14	1.17E-12	Up
Unigene80102_All	1204	0.01	3.52	8.459431619	8.14E-26	1.80E-24	Up
Unigene9390_All	859	0.01	3.52	8.459431619	4.48E-18	7.03E-17	Up
Unigene83511_All	1247	0.01	3.52	8.459431619	9.58E-27	2.20E-25	Up
CL15746.Contig2_All	623	0.01	3.51	8.45532722	4.03E-13	4.69E-12	Up
Unigene21042_All	354	0.01	3.51	8.45532722	3.08E-07	2.08E-06	Up
Unigene77882_All	1716	0.01	3.51	8.45532722	5.80E-37	1.87E-35	Up
Unigene55463_All	423	0.01	3.51	8.45532722	8.72E-09	6.98E-08	Up
Unigene78102_All	452	0.01	3.51	8.45532722	2.10E-09	1.79E-08	Up
Unigene77397_All	637	0.01	3.51	8.45532722	1.98E-13	2.34E-12	Up
CL805.Contig3_All	2525	0.01	3.51	8.45532722	2.65E-54	1.31E-52	Up
Unigene33697_All	238	0.01	3.5	8.451211112	9.25E-05	0.000435266	Up
Unigene81582_All	1369	0.01	3.49	8.447083226	3.19E-29	8.07E-28	Up
Unigene40043_All	418	0.01	3.49	8.447083226	1.78E-08	1.37E-07	Up
Unigene34581_All	397	0.01	3.49	8.447083226	3.63E-08	2.71E-07	Up
CL17679.Contig1_All	697	0.01	3.49	8.447083226	1.14E-14	1.47E-13	Up
Unigene77426_All	743	0.01	3.48	8.442943496	1.34E-15	1.83E-14	Up
Unigene84408_All	957	0.01	3.48	8.442943496	3.05E-20	5.37E-19	Up
Unigene77815_All	499	0.01	3.48	8.442943496	2.47E-10	2.29E-09	Up
Unigene11538_All	1820	0.01	3.48	8.442943496	8.04E-39	2.74E-37	Up
CL16542.Contig2_All	1301	0.01	3.48	8.442943496	2.30E-27	5.42E-26	Up
Unigene78484_All	1551	0.01	3.47	8.438791853	6.15E-33	1.75E-31	Up
Unigene54315_All	904	0.01	3.47	8.438791853	5.28E-19	8.69E-18	Up
CL11344.Contig3_All	747	0.01	3.46	8.434628228	1.34E-15	1.83E-14	Up
CL20363.Contig3_All	559	0.01	3.46	8.434628228	1.43E-11	1.47E-10	Up
CL16464.Contig14_All	673	0.01	3.46	8.434628228	9.69E-14	1.17E-12	Up
Unigene82383_All	1108	0.01	3.46	8.434628228	2.44E-23	4.92E-22	Up
CL7087.Contig1_All	2533	0.01	3.46	8.434628228	5.41E-54	2.66E-52	Up
Unigene77876_All	676	0.01	3.45	8.430452552	4.75E-14	5.87E-13	Up
Unigene77621_All	574	0.01	3.45	8.430452552	6.99E-12	7.39E-11	Up
Unigene41894_All	689	0.01	3.45	8.430452552	4.75E-14	5.86E-13	Up
CL6984.Contig1_All	504	0.01	3.44	8.426264755	2.47E-10	2.30E-09	Up
Unigene84563_All	677	0.01	3.44	8.426264755	4.75E-14	5.87E-13	Up
Unigene25989_All	776	0.01	3.44	8.426264755	6.59E-16	9.13E-15	Up
CL11075.Contig16_All	867	0.01	3.43	8.422064766	9.14E-18	1.41E-16	Up
CL662.Contig3_All	2177	0.01	3.43	8.422064766	1.24E-45	5.02E-44	Up
Unigene81151_All	651	0.01	3.43	8.422064766	1.98E-13	2.34E-12	Up
CL20405.Contig8_All	271	0.01	3.43	8.422064766	2.22E-05	0.000115822	Up
CL11576.Contig3_All	801	0.21	71.96	8.420662048	0	0	Up
CL2430.Contig2_All	1308	0.01	3.42	8.417852515	4.70E-27	1.09E-25	Up
CL6649.Contig2_All	1391	0.01	3.42	8.417852515	6.52E-29	1.63E-27	Up
Unigene51698_All	418	0.01	3.42	8.417852515	1.78E-08	1.37E-07	Up
Unigene84256_All	242	0.01	3.42	8.417852515	9.25E-05	0.000433007	Up
Unigene9345_All	2169	0.01	3.42	8.417852515	2.53E-45	1.02E-43	Up
Unigene45263_All	549	0.34	115.98	8.414125582	0	0	Up
Unigene56773_All	2030	0.01	3.41	8.413627929	3.16E-42	1.18E-40	Up
Unigene18461_All	646	0.01	3.41	8.413627929	4.03E-13	4.69E-12	Up
Unigene24505_All	768	0.01	3.41	8.413627929	1.34E-15	1.83E-14	Up
Unigene10078_All	1053	0.01	3.4	8.409390936	8.62E-22	1.64E-20	Up
Unigene16283_All	1077	0.01	3.4	8.409390936	4.23E-22	8.13E-21	Up
CL2657.Contig2_All	467	0.01	3.4	8.409390936	2.10E-09	1.78E-08	Up
CL19478.Contig1_All	585	0.01	3.39	8.405141463	6.99E-12	7.38E-11	Up
Unigene49944_All	967	0.01	3.39	8.405141463	6.22E-20	1.08E-18	Up
CL6293.Contig2_All	1448	0.01	3.39	8.405141463	7.67E-30	1.98E-28	Up
Unigene14618_All	348	0.01	3.39	8.405141463	6.29E-07	4.06E-06	Up
CL2850.Contig2_All	601	0.01	3.38	8.400879436	3.42E-12	3.72E-11	Up
CL20033.Contig4_All	4334	0.01	3.38	8.400879436	1.57E-90	1.43E-88	Up
Unigene25657_All	1219	0.01	3.37	8.396604781	6.91E-25	1.48E-23	Up
Unigene34851_All	260	0.01	3.37	8.396604781	4.53E-05	0.000224635	Up
Unigene80945_All	424	0.01	3.37	8.396604781	1.78E-08	1.37E-07	Up
CL15001.Contig2_All	513	0.01	3.37	8.396604781	2.47E-10	2.29E-09	Up
CL15130.Contig1_All	1519	0.01	3.37	8.396604781	2.17E-31	5.88E-30	Up
CL14345.Contig1_All	506	0.01	3.37	8.396604781	5.04E-10	4.54E-09	Up
Unigene38692_All	368	0.01	3.37	8.396604781	3.08E-07	2.07E-06	Up
Unigene16703_All	806	0.01	3.36	8.392317423	3.23E-16	4.57E-15	Up
CL3942.Contig9_All	603	0.01	3.36	8.392317423	3.42E-12	3.72E-11	Up
CL19478.Contig2_All	619	0.01	3.36	8.392317423	1.68E-12	1.87E-11	Up
Unigene6056_All	274	0.01	3.36	8.392317423	4.53E-05	0.000224175	Up
Unigene78001_All	663	0.01	3.36	8.392317423	1.98E-13	2.34E-12	Up
CL2818.Contig14_All	795	0.01	3.35	8.388017285	6.59E-16	9.13E-15	Up
Unigene82091_All	1414	0.01	3.34	8.383704292	6.52E-29	1.63E-27	Up
CL16255.Contig1_All	754	0.01	3.34	8.383704292	5.60E-15	7.33E-14	Up
Unigene77602_All	1062	0.05	16.69	8.382840144	7.60E-103	8.15E-101	Up
Unigene81970_All	710	0.01	3.33	8.379378367	4.75E-14	5.88E-13	Up
Unigene58741_All	2153	0.01	3.33	8.379378367	4.38E-44	1.71E-42	Up
CL5123.Contig3_All	533	0.01	3.33	8.379378367	1.21E-10	1.15E-09	Up
CL16891.Contig8_All	417	0.01	3.32	8.375039431	3.63E-08	2.72E-07	Up
Unigene84108_All	1060	0.01	3.32	8.375039431	1.76E-21	3.28E-20	Up
Unigene41976_All	339	0.01	3.32	8.375039431	1.28E-06	7.98E-06	Up
CL5204.Contig1_All	841	0.01	3.32	8.375039431	7.76E-17	1.14E-15	Up
Unigene82967_All	664	0.01	3.31	8.370687407	4.03E-13	4.69E-12	Up
CL11411.Contig1_All	5393	0.01	3.31	8.370687407	4.35E-108	4.97E-106	Up
Unigene77022_All	928	0.01	3.31	8.370687407	1.08E-18	1.74E-17	Up
Unigene84423_All	597	0.01	3.31	8.370687407	6.99E-12	7.38E-11	Up
CL1855.Contig1_All	449	0.01	3.31	8.370687407	8.72E-09	6.97E-08	Up
Unigene57219_All	431	0.01	3.31	8.370687407	1.78E-08	1.37E-07	Up
CL14578.Contig18_All	2531	0.01	3.3	8.366322214	3.31E-51	1.53E-49	Up
Unigene85258_All	479	0.01	3.29	8.361943774	2.10E-09	1.79E-08	Up
CL8994.Contig1_All	534	0.01	3.29	8.361943774	2.47E-10	2.30E-09	Up
CL3810.Contig1_All	417	0.01	3.29	8.361943774	7.41E-08	5.36E-07	Up
CL19709.Contig1_All	1070	0.01	3.29	8.361943774	1.76E-21	3.28E-20	Up
Unigene77635_All	463	0.01	3.29	8.361943774	4.28E-09	3.53E-08	Up
CL8196.Contig3_All	1336	0.01	3.29	8.361943774	9.58E-27	2.20E-25	Up
Unigene82910_All	250	0.01	3.29	8.361943774	9.25E-05	0.00043382	Up
Unigene102966_All	311	0.01	3.29	8.361943774	1.09E-05	5.93E-05	Up
Unigene18363_All	2175	0.01	3.28	8.357552005	8.94E-44	3.47E-42	Up
Unigene50042_All	584	0.01	3.28	8.357552005	2.91E-11	2.92E-10	Up
Unigene22424_All	1522	0.01	3.28	8.357552005	1.84E-30	4.86E-29	Up
CL19967.Contig6_All	837	0.01	3.27	8.353146825	1.58E-16	2.28E-15	Up
Unigene82348_All	847	0.01	3.27	8.353146825	7.76E-17	1.14E-15	Up
Unigene84247_All	620	0.01	3.26	8.348728154	3.42E-12	3.72E-11	Up
Unigene21074_All	1265	0.01	3.26	8.348728154	3.39E-25	7.35E-24	Up
Unigene18592_All	329	0.01	3.26	8.348728154	2.62E-06	1.56E-05	Up
CL3371.Contig1_All	1291	0.01	3.25	8.344295908	1.66E-25	3.64E-24	Up
Unigene82418_All	252	0.01	3.25	8.344295908	9.25E-05	0.000436058	Up
Unigene45699_All	561	0.01	3.25	8.344295908	5.93E-11	5.80E-10	Up
CL1705.Contig3_All	639	0.01	3.24	8.339850003	1.68E-12	1.87E-11	Up
Unigene78481_All	1686	0.01	3.24	8.339850003	1.48E-33	4.31E-32	Up
CL18918.Contig1_All	1230	0.01	3.23	8.335390355	2.87E-24	6.02E-23	Up
Unigene107774_All	556	0.01	3.22	8.330916878	1.21E-10	1.15E-09	Up
CL2875.Contig12_All	1147	0.01	3.22	8.330916878	2.07E-22	4.03E-21	Up
Unigene80293_All	689	0.01	3.22	8.330916878	1.98E-13	2.34E-12	Up
Unigene43130_All	783	0.01	3.22	8.330916878	2.74E-15	3.66E-14	Up
Unigene36222_All	474	0.01	3.21	8.326429487	4.28E-09	3.53E-08	Up
CL1463.Contig1_All	420	0.01	3.21	8.326429487	7.41E-08	5.34E-07	Up
CL14491.Contig1_All	667	0.01	3.21	8.326429487	8.23E-13	9.34E-12	Up
Unigene26016_All	1387	0.01	3.2	8.321928095	4.70E-27	1.09E-25	Up
Unigene32710_All	725	0.01	3.2	8.321928095	4.75E-14	5.86E-13	Up
Unigene1954_All	947	0.01	3.19	8.317412614	2.20E-18	3.50E-17	Up
Unigene41379_All	460	0.01	3.19	8.317412614	8.72E-09	6.96E-08	Up
CL4098.Contig3_All	1117	0.01	3.18	8.312882955	1.76E-21	3.28E-20	Up
CL19327.Contig6_All	1039	0.01	3.18	8.312882955	6.22E-20	1.08E-18	Up
CL11908.Contig1_All	241	0.01	3.18	8.312882955	0.000188664	0.000841639	Up
Unigene77675_All	524	0.01	3.18	8.312882955	5.04E-10	4.55E-09	Up
CL18269.Contig1_All	1951	0.01	3.18	8.312882955	6.83E-38	2.26E-36	Up
Unigene78974_All	524	0.01	3.18	8.312882955	5.04E-10	4.55E-09	Up
CL19224.Contig7_All	1239	0.01	3.18	8.312882955	5.86E-24	1.21E-22	Up
Unigene83100_All	556	0.01	3.18	8.312882955	1.21E-10	1.15E-09	Up
Unigene24721_All	491	0.01	3.17	8.30833903	4.28E-09	3.53E-08	Up
Unigene83351_All	416	0.01	3.17	8.30833903	7.41E-08	5.35E-07	Up
CL379.Contig9_All	940	0.01	3.17	8.30833903	4.48E-18	7.03E-17	Up
CL1100.Contig15_All	542	0.01	3.17	8.30833903	2.47E-10	2.29E-09	Up
Unigene84480_All	1268	0.01	3.17	8.30833903	1.41E-24	2.98E-23	Up
Unigene78507_All	1761	0.01	3.16	8.303780748	3.55E-34	1.05E-32	Up
CL13110.Contig8_All	2855	0.01	3.16	8.303780748	1.53E-55	7.77E-54	Up
Unigene22238_All	806	0.01	3.15	8.299208018	2.74E-15	3.67E-14	Up
Unigene81671_All	722	0.01	3.14	8.294620749	9.69E-14	1.17E-12	Up
Unigene15000_All	1049	0.01	3.14	8.294620749	6.22E-20	1.08E-18	Up
CL4682.Contig2_All	1039	0.01	3.14	8.294620749	6.22E-20	1.08E-18	Up
Unigene55924_All	525	0.01	3.14	8.294620749	1.03E-09	8.99E-09	Up
Unigene77176_All	787	0.01	3.13	8.290018847	5.60E-15	7.34E-14	Up
Unigene6655_All	404	0.01	3.13	8.290018847	1.51E-07	1.06E-06	Up
Unigene50841_All	707	0.01	3.13	8.290018847	1.98E-13	2.34E-12	Up
CL197.Contig1_All	1249	0.01	3.13	8.290018847	5.86E-24	1.21E-22	Up
CL4130.Contig1_All	1378	0.01	3.13	8.290018847	1.95E-26	4.43E-25	Up
Unigene22707_All	4930	0.01	3.13	8.290018847	3.55E-95	3.47E-93	Up
CL3607.Contig2_All	471	0.22	68.69	8.286452751	5.32E-176	1.13E-173	Up
CL3021.Contig2_All	1270	0.01	3.12	8.285402219	2.87E-24	6.02E-23	Up
Unigene78492_All	757	0.01	3.12	8.285402219	2.33E-14	2.93E-13	Up
CL8752.Contig2_All	726	0.01	3.11	8.28077077	1.98E-13	2.34E-12	Up
CL18249.Contig2_All	634	0.01	3.11	8.28077077	6.99E-12	7.39E-11	Up
CL8696.Contig31_All	3936	0.01	3.11	8.28077077	2.33E-75	1.70E-73	Up
Unigene84320_All	408	0.01	3.1	8.276124405	1.51E-07	1.06E-06	Up
CL16106.Contig4_All	2278	0.02	6.2	8.276124405	4.82E-84	4.03E-82	Up
Unigene30900_All	666	0.01	3.1	8.276124405	1.68E-12	1.87E-11	Up
CL20108.Contig3_All	1628	0.01	3.1	8.276124405	9.04E-31	2.40E-29	Up
CL8671.Contig4_All	821	0.01	3.09	8.271463028	2.74E-15	3.67E-14	Up
CL1821.Contig2_All	1037	0.01	3.09	8.271463028	2.59E-19	4.32E-18	Up
CL912.Contig7_All	967	0.01	3.09	8.271463028	4.48E-18	7.03E-17	Up
Unigene81752_All	768	0.01	3.08	8.266786541	2.33E-14	2.93E-13	Up
Unigene48302_All	292	0.01	3.08	8.266786541	4.53E-05	0.000224916	Up
Unigene2966_All	361	0.01	3.08	8.266786541	1.28E-06	8.00E-06	Up
Unigene32646_All	443	0.01	3.08	8.266786541	3.63E-08	2.71E-07	Up
Unigene84550_All	378	0.01	3.08	8.266786541	6.29E-07	4.06E-06	Up
Unigene77548_All	264	0.01	3.07	8.262094845	9.25E-05	0.000435468	Up
CL1053.Contig5_All	1174	0.01	3.07	8.262094845	8.62E-22	1.63E-20	Up
Unigene3078_All	931	0.01	3.07	8.262094845	1.87E-17	2.83E-16	Up
CL12179.Contig1_All	1001	0.01	3.07	8.262094845	1.08E-18	1.74E-17	Up
Unigene81924_All	379	0.01	3.07	8.262094845	6.29E-07	4.05E-06	Up
Unigene10259_All	1606	0.01	3.06	8.257387843	3.76E-30	9.84E-29	Up
Unigene85637_All	756	0.01	3.06	8.257387843	4.75E-14	5.87E-13	Up
Unigene15191_All	395	0.02	6.12	8.257387843	1.98E-13	2.34E-12	Up
CL912.Contig1_All	1723	0.01	3.06	8.257387843	2.56E-32	7.17E-31	Up
Unigene81674_All	855	0.01	3.05	8.252665432	6.59E-16	9.15E-15	Up
Unigene36156_All	675	0.01	3.05	8.252665432	1.68E-12	1.87E-11	Up
CL17616.Contig3_All	3353	0.01	3.05	8.252665432	5.67E-63	3.34E-61	Up
CL2530.Contig12_All	2865	0.01	3.05	8.252665432	1.10E-53	5.37E-52	Up
Unigene46519_All	479	0.01	3.05	8.252665432	8.72E-09	6.96E-08	Up
CL20656.Contig7_All	518	0.01	3.04	8.247927513	2.10E-09	1.79E-08	Up
Unigene7194_All	489	0.01	3.04	8.247927513	8.72E-09	6.99E-08	Up
CL18501.Contig3_All	267	0.01	3.04	8.247927513	9.25E-05	0.000435209	Up
Unigene38274_All	523	0.01	3.04	8.247927513	2.10E-09	1.79E-08	Up
Unigene80843_All	638	0.01	3.04	8.247927513	1.43E-11	1.47E-10	Up
Unigene56819_All	1099	0.01	3.04	8.247927513	3.05E-20	5.36E-19	Up
CL20627.Contig3_All	1966	0.01	3.04	8.247927513	1.18E-36	3.77E-35	Up
Unigene84359_All	384	0.01	3.02	8.238404739	6.29E-07	4.07E-06	Up
CL12551.Contig1_All	301	0.01	3.02	8.238404739	2.22E-05	0.000116055	Up
Unigene50424_All	1245	0.01	3.02	8.238404739	4.98E-23	9.92E-22	Up
CL16675.Contig1_All	792	0.01	3.02	8.238404739	2.33E-14	2.93E-13	Up
CL1222.Contig4_All	683	0.01	3.02	8.238404739	1.68E-12	1.86E-11	Up
Unigene23305_All	1205	0.01	3.01	8.233619677	4.23E-22	8.13E-21	Up
Unigene25499_All	2066	0.01	3.01	8.233619677	3.35E-38	1.12E-36	Up
Unigene76154_All	404	0.01	3.01	8.233619677	3.08E-07	2.08E-06	Up
Unigene78005_All	518	0.01	3.01	8.233619677	2.10E-09	1.79E-08	Up
Unigene24729_All	882	0.01	3.01	8.233619677	3.23E-16	4.56E-15	Up
Unigene85695_All	519	0.01	3	8.22881869	2.10E-09	1.79E-08	Up
CL9529.Contig2_All	420	0.01	3	8.22881869	1.51E-07	1.05E-06	Up
CL11.Contig8_All	1256	0.01	3	8.22881869	4.98E-23	9.91E-22	Up
Unigene79655_All	1101	0.01	3	8.22881869	3.05E-20	5.36E-19	Up
Unigene45876_All	872	0.01	2.99	8.224001674	6.59E-16	9.15E-15	Up
CL6649.Contig4_All	872	0.01	2.99	8.224001674	6.59E-16	9.15E-15	Up
Unigene31411_All	777	0.01	2.99	8.224001674	4.75E-14	5.87E-13	Up
Unigene47901_All	600	0.01	2.99	8.224001674	1.21E-10	1.15E-09	Up
Unigene1440_All	505	0.01	2.99	8.224001674	4.28E-09	3.52E-08	Up
Unigene22910_All	1750	0.01	2.98	8.21916852	5.22E-32	1.45E-30	Up
Unigene82519_All	1445	0.01	2.98	8.21916852	1.95E-26	4.43E-25	Up
Unigene81868_All	674	0.01	2.98	8.21916852	3.42E-12	3.71E-11	Up
CL12192.Contig3_All	1634	0.06	17.87	8.218361418	4.65E-171	9.51E-169	Up
Unigene5730_All	1806	0.01	2.97	8.214319121	6.15E-33	1.76E-31	Up
Unigene26276_All	846	0.01	2.97	8.214319121	2.74E-15	3.67E-14	Up
CL10206.Contig2_All	494	0.01	2.97	8.214319121	8.72E-09	6.97E-08	Up
CL851.Contig2_All	390	0.01	2.97	8.214319121	6.29E-07	4.06E-06	Up
Unigene50118_All	373	0.01	2.97	8.214319121	1.28E-06	7.98E-06	Up
Unigene81336_All	1332	0.01	2.97	8.214319121	2.87E-24	6.01E-23	Up
Unigene79472_All	1455	0.01	2.96	8.209453366	1.95E-26	4.43E-25	Up
Unigene4161_All	1372	0.01	2.96	8.209453366	6.91E-25	1.48E-23	Up
Unigene85396_All	763	0.01	2.96	8.209453366	9.69E-14	1.17E-12	Up
Unigene81778_All	459	0.01	2.96	8.209453366	3.63E-08	2.71E-07	Up
Unigene51995_All	390	0.01	2.96	8.209453366	1.28E-06	7.99E-06	Up
Unigene83076_All	1857	0.01	2.96	8.209453366	7.24E-34	2.13E-32	Up
Unigene84886_All	1813	0.01	2.95	8.204571144	6.15E-33	1.76E-31	Up
Unigene20484_All	426	0.01	2.95	8.204571144	1.51E-07	1.06E-06	Up
Unigene14117_All	1136	0.01	2.95	8.204571144	3.05E-20	5.37E-19	Up
CL5935.Contig2_All	899	0.01	2.95	8.204571144	6.59E-16	9.14E-15	Up
Unigene81210_All	1542	0.01	2.95	8.204571144	5.53E-28	1.33E-26	Up
Unigene85669_All	1975	0.01	2.94	8.199672345	1.00E-35	3.13E-34	Up
Unigene57503_All	1023	0.01	2.94	8.199672345	2.20E-18	3.50E-17	Up
CL7468.Contig1_All	3846	0.01	2.94	8.199672345	1.01E-67	6.46E-66	Up
CL14669.Contig2_All	1154	0.01	2.94	8.199672345	1.49E-20	2.67E-19	Up
Unigene36185_All	632	0.01	2.94	8.199672345	2.91E-11	2.92E-10	Up
CL10536.Contig3_All	2880	0.01	2.94	8.199672345	3.90E-52	1.85E-50	Up
Unigene41679_All	439	0.01	2.93	8.194756854	1.51E-07	1.06E-06	Up
Unigene82180_All	1009	0.01	2.93	8.194756854	4.48E-18	7.04E-17	Up
Unigene59612_All	257	0.01	2.93	8.194756854	0.000188664	0.000840507	Up
Unigene91718_All	277	0.01	2.93	8.194756854	9.25E-05	0.00043412	Up
CL1077.Contig7_All	1264	0.01	2.93	8.194756854	1.02E-22	2.00E-21	Up
Unigene22732_All	1646	0.01	2.92	8.189824559	1.57E-29	4.00E-28	Up
CL13815.Contig2_All	636	0.01	2.92	8.189824559	2.91E-11	2.92E-10	Up
CL8346.Contig2_All	1417	0.01	2.92	8.189824559	3.39E-25	7.36E-24	Up
CL6043.Contig3_All	653	0.01	2.92	8.189824559	1.43E-11	1.47E-10	Up
CL8906.Contig2_All	622	0.01	2.92	8.189824559	5.93E-11	5.80E-10	Up
Unigene79458_All	516	0.01	2.92	8.189824559	4.28E-09	3.53E-08	Up
Unigene10607_All	1394	0.01	2.92	8.189824559	6.91E-25	1.48E-23	Up
CL17288.Contig10_All	1080	0.01	2.92	8.189824559	5.28E-19	8.69E-18	Up
Unigene12843_All	550	0.01	2.92	8.189824559	1.03E-09	9.00E-09	Up
CL3642.Contig1_All	2982	0.01	2.92	8.189824559	1.10E-53	5.37E-52	Up
Unigene83580_All	361	0.01	2.92	8.189824559	2.62E-06	1.56E-05	Up
CL17628.Contig3_All	1150	0.01	2.92	8.189824559	1.49E-20	2.67E-19	Up
CL18932.Contig1_All	1139	0.01	2.92	8.189824559	3.05E-20	5.36E-19	Up
CL11939.Contig3_All	2497	0.01	2.91	8.184875343	1.05E-44	4.18E-43	Up
CL6807.Contig3_All	293	0.01	2.91	8.184875343	4.53E-05	0.000224674	Up
Unigene77906_All	1757	0.01	2.9	8.17990909	2.17E-31	5.89E-30	Up
CL2827.Contig2_All	450	0.01	2.9	8.17990909	7.41E-08	5.36E-07	Up
Unigene28358_All	731	0.01	2.9	8.17990909	8.23E-13	9.36E-12	Up
CL20579.Contig18_All	3081	0.01	2.9	8.17990909	3.12E-55	1.58E-53	Up
Unigene80460_All	793	0.01	2.9	8.17990909	4.75E-14	5.86E-13	Up
Unigene77008_All	449	0.01	2.9	8.17990909	7.41E-08	5.35E-07	Up
Unigene82362_All	1154	0.01	2.9	8.17990909	1.49E-20	2.67E-19	Up
Unigene80071_All	570	0.01	2.9	8.17990909	5.04E-10	4.54E-09	Up
Unigene30179_All	903	0.01	2.89	8.174925683	6.59E-16	9.15E-15	Up
Unigene34694_All	589	0.01	2.89	8.174925683	2.47E-10	2.29E-09	Up
Unigene35951_All	2041	0.01	2.89	8.174925683	2.41E-36	7.64E-35	Up
CL20493.Contig4_All	3061	0.01	2.89	8.174925683	1.30E-54	6.48E-53	Up
CL18657.Contig1_All	302	0.01	2.89	8.174925683	4.53E-05	0.000223725	Up
Unigene97281_All	304	0.01	2.88	8.169925001	4.53E-05	0.00022523	Up
Unigene39525_All	643	0.01	2.88	8.169925001	2.91E-11	2.92E-10	Up
Unigene82639_All	417	0.01	2.88	8.169925001	3.08E-07	2.08E-06	Up
Unigene81731_All	644	0.01	2.88	8.169925001	2.91E-11	2.92E-10	Up
CL1821.Contig4_All	1041	0.01	2.88	8.169925001	2.20E-18	3.50E-17	Up
Unigene80657_All	835	0.01	2.88	8.169925001	1.14E-14	1.47E-13	Up
CL3978.Contig1_All	1239	0.01	2.87	8.164906927	8.62E-22	1.64E-20	Up
CL11502.Contig3_All	273	0.01	2.87	8.164906927	0.000188664	0.000841086	Up
Unigene92582_All	349	0.01	2.87	8.164906927	5.34E-06	3.07E-05	Up
Unigene13872_All	571	0.01	2.87	8.164906927	1.03E-09	9.00E-09	Up
CL19282.Contig5_All	279	0.01	2.87	8.164906927	9.25E-05	0.000434621	Up
CL5569.Contig6_All	789	0.01	2.87	8.164906927	9.69E-14	1.17E-12	Up
Unigene6480_All	401	0.01	2.87	8.164906927	6.29E-07	4.06E-06	Up
Unigene33220_All	443	0.01	2.87	8.164906927	1.51E-07	1.05E-06	Up
CL15431.Contig2_All	384	0.01	2.87	8.164906927	1.28E-06	7.98E-06	Up
Unigene37598_All	839	0.01	2.86	8.159871337	1.14E-14	1.47E-13	Up
CL1691.Contig3_All	1858	0.01	2.86	8.159871337	1.25E-32	3.55E-31	Up
Unigene38531_All	280	0.01	2.86	8.159871337	9.25E-05	0.000435108	Up
CL398.Contig1_All	1369	0.01	2.86	8.159871337	5.86E-24	1.21E-22	Up
CL20290.Contig9_All	760	0.01	2.86	8.159871337	4.03E-13	4.68E-12	Up
Unigene83581_All	857	0.01	2.86	8.159871337	5.60E-15	7.33E-14	Up
CL19967.Contig2_All	661	0.01	2.86	8.159871337	2.91E-11	2.92E-10	Up
Unigene53839_All	589	0.01	2.85	8.154818109	5.04E-10	4.56E-09	Up
CL958.Contig2_All	326	0.01	2.85	8.154818109	2.22E-05	0.000116303	Up
CL27.Contig10_All	874	0.01	2.85	8.154818109	5.60E-15	7.34E-14	Up
CL11275.Contig1_All	564	0.01	2.85	8.154818109	1.03E-09	9.01E-09	Up
Unigene35377_All	755	0.01	2.85	8.154818109	4.03E-13	4.68E-12	Up
Unigene77237_All	2347	0.01	2.85	8.154818109	2.68E-41	9.80E-40	Up
CL19860.Contig1_All	1016	0.01	2.85	8.154818109	1.87E-17	2.83E-16	Up
Unigene21828_All	1956	0.01	2.85	8.154818109	3.55E-34	1.05E-32	Up
Unigene28401_All	475	0.01	2.84	8.14974712	3.63E-08	2.72E-07	Up
CL19882.Contig29_All	1460	0.01	2.84	8.14974712	1.66E-25	3.64E-24	Up
Unigene41139_All	299	0.01	2.84	8.14974712	4.53E-05	0.000224807	Up
Unigene22000_All	1376	0.01	2.84	8.14974712	5.86E-24	1.21E-22	Up
Unigene44455_All	387	0.01	2.84	8.14974712	1.28E-06	7.99E-06	Up
Unigene1556_All	546	0.01	2.84	8.14974712	2.10E-09	1.78E-08	Up
Unigene82976_All	1608	0.01	2.83	8.144658243	5.53E-28	1.34E-26	Up
Unigene16133_All	2398	0.01	2.83	8.144658243	1.31E-41	4.84E-40	Up
CL2456.Contig6_All	459	0.01	2.83	8.144658243	7.41E-08	5.35E-07	Up
Unigene26354_All	690	0.01	2.83	8.144658243	6.99E-12	7.38E-11	Up
Unigene104679_All	512	0.01	2.83	8.144658243	8.72E-09	6.97E-08	Up
CL4195.Contig6_All	1359	0.01	2.82	8.139551352	2.44E-23	4.92E-22	Up
CL4833.Contig2_All	888	0.01	2.82	8.139551352	2.74E-15	3.67E-14	Up
CL7352.Contig1_All	1034	0.01	2.82	8.139551352	9.14E-18	1.41E-16	Up
Unigene55247_All	390	0.01	2.82	8.139551352	1.28E-06	7.99E-06	Up
Unigene81293_All	2124	0.01	2.82	8.139551352	5.80E-37	1.87E-35	Up
CL2250.Contig5_All	283	0.01	2.82	8.139551352	9.25E-05	0.000433848	Up
Unigene84146_All	320	0.01	2.81	8.13442632	2.22E-05	0.000116251	Up
CL14653.Contig1_All	426	0.01	2.81	8.13442632	3.08E-07	2.08E-06	Up
CL8876.Contig3_All	622	0.01	2.81	8.13442632	1.21E-10	1.15E-09	Up
Unigene3660_All	688	0.01	2.81	8.13442632	1.43E-11	1.47E-10	Up
CL354.Contig1_All	297	0.01	2.81	8.13442632	9.25E-05	0.000433877	Up
CL20505.Contig1_All	1352	0.01	2.81	8.13442632	4.98E-23	9.91E-22	Up
Unigene76861_All	552	0.01	2.81	8.13442632	2.10E-09	1.78E-08	Up
CL19047.Contig1_All	321	0.01	2.8	8.129283017	2.22E-05	0.00011632	Up
CL17355.Contig1_All	1214	0.01	2.8	8.129283017	7.32E-21	1.33E-19	Up
Unigene83028_All	500	0.01	2.8	8.129283017	1.78E-08	1.38E-07	Up
Unigene64591_All	440	0.01	2.8	8.129283017	3.08E-07	2.08E-06	Up
CL7283.Contig2_All	1963	0.01	2.8	8.129283017	7.24E-34	2.13E-32	Up
Unigene85111_All	267	0.01	2.8	8.129283017	0.000188664	0.000840087	Up
CL16824.Contig1_All	999	0.01	2.8	8.129283017	3.81E-17	5.67E-16	Up
Unigene14543_All	568	0.01	2.8	8.129283017	2.10E-09	1.79E-08	Up
Unigene82557_All	679	0.01	2.8	8.129283017	1.43E-11	1.47E-10	Up
Unigene3875_All	739	0.01	2.79	8.124121312	1.68E-12	1.87E-11	Up
Unigene46389_All	772	0.01	2.79	8.124121312	4.03E-13	4.69E-12	Up
Unigene80902_All	447	0.01	2.79	8.124121312	1.51E-07	1.06E-06	Up
CL2939.Contig1_All	1733	0.01	2.79	8.124121312	7.67E-30	1.98E-28	Up
CL10427.Contig1_All	841	0.01	2.79	8.124121312	2.33E-14	2.93E-13	Up
Unigene93307_All	285	0.01	2.79	8.124121312	0.000188664	0.00083721	Up
Unigene111204_All	491	0.01	2.79	8.124121312	3.63E-08	2.71E-07	Up
Unigene83527_All	304	0.01	2.79	8.124121312	4.53E-05	0.000223593	Up
Unigene51920_All	357	0.01	2.79	8.124121312	5.34E-06	3.05E-05	Up
Unigene30411_All	5554	0.04	11.13	8.120237877	0	0	Up
CL20197.Contig2_All	286	0.01	2.78	8.118941073	9.25E-05	0.000436203	Up
CL745.Contig2_All	2366	0.01	2.78	8.118941073	2.28E-40	8.09E-39	Up
Unigene47348_All	1130	0.01	2.78	8.118941073	2.59E-19	4.33E-18	Up
CL8392.Contig2_All	471	0.01	2.78	8.118941073	7.41E-08	5.35E-07	Up
Unigene83333_All	683	0.01	2.78	8.118941073	1.43E-11	1.47E-10	Up
Unigene58742_All	484	0.01	2.78	8.118941073	3.63E-08	2.71E-07	Up
CL258.Contig6_All	1969	0.03	8.33	8.117210185	2.70E-97	2.71E-95	Up
Unigene98981_All	321	0.01	2.77	8.113742166	4.53E-05	0.00022476	Up
Unigene82097_All	974	0.01	2.77	8.113742166	1.58E-16	2.28E-15	Up
Unigene2975_All	720	0.01	2.77	8.113742166	3.42E-12	3.71E-11	Up
CL15640.Contig7_All	3321	0.01	2.76	8.108524457	1.80E-56	9.35E-55	Up
Unigene85895_All	705	0.01	2.76	8.108524457	6.99E-12	7.40E-11	Up
Unigene53523_All	470	0.01	2.76	8.108524457	7.41E-08	5.36E-07	Up
CL8953.Contig2_All	549	0.01	2.76	8.108524457	4.28E-09	3.53E-08	Up
CL1100.Contig12_All	560	0.01	2.76	8.108524457	2.10E-09	1.79E-08	Up
Unigene85865_All	1211	0.01	2.76	8.108524457	1.49E-20	2.67E-19	Up
CL16262.Contig1_All	1849	0.01	2.75	8.103287808	2.17E-31	5.89E-30	Up
CL14515.Contig2_All	900	0.01	2.75	8.103287808	5.60E-15	7.34E-14	Up
Unigene46975_All	522	0.01	2.75	8.103287808	1.78E-08	1.37E-07	Up
CL3798.Contig6_All	344	0.01	2.75	8.103287808	1.09E-05	5.95E-05	Up
Unigene76829_All	974	0.01	2.75	8.103287808	3.23E-16	4.56E-15	Up
CL13351.Contig2_All	271	0.01	2.75	8.103287808	0.000188664	0.000838097	Up
CL834.Contig2_All	817	0.01	2.75	8.103287808	9.69E-14	1.17E-12	Up
CL1980.Contig7_All	414	0.01	2.75	8.103287808	1.28E-06	7.98E-06	Up
Unigene79228_All	1440	0.01	2.74	8.098032083	2.87E-24	6.02E-23	Up
Unigene43301_All	1477	0.01	2.74	8.098032083	6.91E-25	1.48E-23	Up
CL7982.Contig11_All	491	0.01	2.74	8.098032083	3.63E-08	2.72E-07	Up
Unigene40034_All	601	0.01	2.74	8.098032083	5.04E-10	4.56E-09	Up
CL18481.Contig19_All	1217	0.01	2.74	8.098032083	3.05E-20	5.37E-19	Up
CL5565.Contig3_All	381	0.01	2.74	8.098032083	2.62E-06	1.56E-05	Up
Unigene1256_All	600	0.01	2.74	8.098032083	5.04E-10	4.55E-09	Up
CL5097.Contig6_All	473	0.01	2.74	8.098032083	7.41E-08	5.34E-07	Up
Unigene77924_All	566	0.01	2.73	8.092757141	2.10E-09	1.79E-08	Up
Unigene77969_All	529	0.01	2.73	8.092757141	8.72E-09	6.98E-08	Up
CL12368.Contig1_All	1757	0.01	2.73	8.092757141	1.57E-29	4.00E-28	Up
CL912.Contig8_All	986	0.01	2.73	8.092757141	1.58E-16	2.28E-15	Up
Unigene49820_All	511	0.01	2.73	8.092757141	1.78E-08	1.37E-07	Up
CL19947.Contig2_All	921	0.06	16.35	8.09011242	1.65E-86	1.43E-84	Up
Unigene78117_All	2627	0.01	2.72	8.087462841	4.38E-44	1.71E-42	Up
CL2153.Contig5_All	337	0.01	2.72	8.087462841	2.22E-05	0.000115983	Up
CL6318.Contig2_All	926	0.01	2.72	8.087462841	2.74E-15	3.66E-14	Up
Unigene21506_All	1285	0.01	2.72	8.087462841	1.76E-21	3.28E-20	Up
Unigene77875_All	771	0.01	2.72	8.087462841	8.23E-13	9.34E-12	Up
Unigene77733_All	677	0.01	2.72	8.087462841	2.91E-11	2.92E-10	Up
CL19478.Contig4_All	330	0.01	2.71	8.082149041	2.22E-05	0.000116286	Up
Unigene77910_All	1270	0.01	2.71	8.082149041	3.59E-21	6.60E-20	Up
Unigene77717_All	1510	0.01	2.71	8.082149041	3.39E-25	7.35E-24	Up
CL20238.Contig2_All	2862	0.01	2.71	8.082149041	8.43E-48	3.60E-46	Up
Unigene91756_All	424	0.01	2.7	8.076815597	6.29E-07	4.07E-06	Up
CL8913.Contig1_All	904	0.01	2.7	8.076815597	5.60E-15	7.34E-14	Up
Unigene21001_All	1365	0.01	2.7	8.076815597	1.02E-22	2.00E-21	Up
CL18559.Contig3_All	2083	0.01	2.7	8.076815597	1.74E-34	5.21E-33	Up
CL3318.Contig5_All	897	0.01	2.69	8.071462363	1.14E-14	1.47E-13	Up
Unigene11676_All	368	0.01	2.69	8.071462363	1.09E-05	5.95E-05	Up
CL15751.Contig1_All	443	0.01	2.69	8.071462363	3.08E-07	2.07E-06	Up
Unigene54569_All	388	0.01	2.69	8.071462363	2.62E-06	1.56E-05	Up
Unigene77319_All	499	0.01	2.69	8.071462363	3.63E-08	2.71E-07	Up
CL20238.Contig8_All	2753	0.01	2.68	8.06608919	2.53E-45	1.02E-43	Up
CL9308.Contig2_All	370	0.01	2.68	8.06608919	5.34E-06	3.07E-05	Up
CL6083.Contig4_All	1542	0.01	2.68	8.06608919	3.39E-25	7.35E-24	Up
CL13909.Contig56_All	2163	0.01	2.68	8.06608919	1.00E-35	3.13E-34	Up
Unigene80471_All	519	0.01	2.68	8.06608919	1.78E-08	1.37E-07	Up
Unigene80281_All	1045	0.01	2.67	8.060695932	3.81E-17	5.68E-16	Up
Unigene50917_All	738	0.01	2.67	8.060695932	6.99E-12	7.39E-11	Up
Unigene13336_All	746	0.01	2.67	8.060695932	6.99E-12	7.39E-11	Up
CL398.Contig5_All	847	0.01	2.67	8.060695932	9.69E-14	1.17E-12	Up
CL3914.Contig7_All	2429	0.01	2.67	8.060695932	4.64E-40	1.64E-38	Up
Unigene40684_All	514	0.01	2.67	8.060695932	3.63E-08	2.71E-07	Up
CL667.Contig2_All	1344	0.01	2.67	8.060695932	4.23E-22	8.12E-21	Up
Unigene43100_All	1196	0.01	2.67	8.060695932	1.27E-19	2.15E-18	Up
Unigene53592_All	1683	0.01	2.67	8.060695932	1.13E-27	2.69E-26	Up
Unigene21242_All	396	0.01	2.67	8.060695932	2.62E-06	1.56E-05	Up
CL9204.Contig2_All	296	0.01	2.67	8.060695932	9.25E-05	0.000433349	Up
CL10427.Contig2_All	782	0.01	2.67	8.060695932	8.23E-13	9.34E-12	Up
Unigene10986_All	559	0.01	2.67	8.060695932	4.28E-09	3.52E-08	Up
Unigene16678_All	654	0.01	2.66	8.055282436	1.21E-10	1.15E-09	Up
CL5540.Contig1_All	414	0.01	2.66	8.055282436	1.28E-06	7.99E-06	Up
Unigene7347_All	1965	0.01	2.66	8.055282436	5.22E-32	1.45E-30	Up
CL4581.Contig7_All	2231	0.01	2.66	8.055282436	1.18E-36	3.78E-35	Up
Unigene36162_All	561	0.01	2.66	8.055282436	4.28E-09	3.52E-08	Up
CL3976.Contig3_All	712	0.01	2.65	8.049848549	1.43E-11	1.47E-10	Up
CL18334.Contig3_All	2331	0.01	2.65	8.049848549	6.83E-38	2.26E-36	Up
Unigene77570_All	543	0.01	2.65	8.049848549	8.72E-09	6.99E-08	Up
Unigene85841_All	392	0.01	2.65	8.049848549	2.62E-06	1.56E-05	Up
Unigene15107_All	1878	0.01	2.65	8.049848549	1.84E-30	4.86E-29	Up
CL20699.Contig2_All	545	0.01	2.64	8.044394119	8.72E-09	6.99E-08	Up
Unigene7753_All	318	0.01	2.64	8.044394119	4.53E-05	0.000224948	Up
Unigene80105_All	432	0.01	2.64	8.044394119	6.29E-07	4.07E-06	Up
CL3141.Contig2_All	450	0.01	2.64	8.044394119	3.08E-07	2.07E-06	Up
Unigene47405_All	773	0.01	2.64	8.044394119	1.68E-12	1.86E-11	Up
Unigene15620_All	615	0.01	2.64	8.044394119	1.03E-09	8.99E-09	Up
Unigene78862_All	1971	0.01	2.63	8.038918989	5.22E-32	1.45E-30	Up
CL8118.Contig4_All	836	0.01	2.63	8.038918989	1.98E-13	2.34E-12	Up
Unigene31203_All	1149	0.01	2.63	8.038918989	2.20E-18	3.50E-17	Up
Unigene17112_All	1879	0.01	2.63	8.038918989	1.84E-30	4.86E-29	Up
Unigene80969_All	814	0.01	2.63	8.038918989	4.03E-13	4.68E-12	Up
Unigene79299_All	1943	0.01	2.62	8.033423002	2.17E-31	5.89E-30	Up
Unigene78526_All	815	0.01	2.62	8.033423002	4.03E-13	4.69E-12	Up
CL20404.Contig1_All	1945	0.01	2.62	8.033423002	2.17E-31	5.89E-30	Up
Unigene77532_All	454	0.01	2.62	8.033423002	3.08E-07	2.07E-06	Up
Unigene82717_All	377	0.01	2.62	8.033423002	5.34E-06	3.06E-05	Up
CL16255.Contig2_All	2052	0.01	2.61	8.027905997	6.15E-33	1.76E-31	Up
CL2231.Contig1_All	554	0.01	2.61	8.027905997	8.72E-09	6.99E-08	Up
CL1334.Contig2_All	513	0.01	2.61	8.027905997	3.63E-08	2.72E-07	Up
Unigene77446_All	552	0.01	2.61	8.027905997	8.72E-09	6.98E-08	Up
CL51.Contig1_All	2311	0.01	2.61	8.027905997	2.84E-37	9.24E-36	Up
Unigene30719_All	2353	0.02	5.22	8.027905997	5.89E-73	4.15E-71	Up
CL2792.Contig2_All	570	0.01	2.61	8.027905997	4.28E-09	3.52E-08	Up
Unigene5676_All	436	0.01	2.61	8.027905997	6.29E-07	4.06E-06	Up
Unigene19592_All	398	0.01	2.61	8.027905997	2.62E-06	1.56E-05	Up
CL19911.Contig7_All	1458	0.01	2.6	8.022367813	2.44E-23	4.92E-22	Up
Unigene79346_All	937	0.01	2.6	8.022367813	5.60E-15	7.34E-14	Up
Unigene77762_All	419	0.01	2.6	8.022367813	1.28E-06	8.01E-06	Up
Unigene31402_All	2276	0.01	2.6	8.022367813	2.41E-36	7.64E-35	Up
Unigene19973_All	822	0.01	2.6	8.022367813	4.03E-13	4.68E-12	Up
Unigene50208_All	706	0.01	2.6	8.022367813	2.91E-11	2.92E-10	Up
Unigene83245_All	2395	0.01	2.6	8.022367813	1.64E-38	5.54E-37	Up
Unigene13245_All	554	0.01	2.59	8.016808288	8.72E-09	6.99E-08	Up
Unigene1980_All	1152	0.01	2.59	8.016808288	2.20E-18	3.50E-17	Up
Unigene84164_All	594	0.01	2.59	8.016808288	2.10E-09	1.79E-08	Up
CL2487.Contig1_All	1438	0.01	2.59	8.016808288	1.02E-22	2.00E-21	Up
Unigene81079_All	825	0.01	2.59	8.016808288	4.03E-13	4.67E-12	Up
Unigene51642_All	304	0.01	2.59	8.016808288	9.25E-05	0.000433249	Up
Unigene28151_All	607	0.01	2.58	8.011227255	2.10E-09	1.79E-08	Up
Unigene20470_All	460	0.01	2.58	8.011227255	3.08E-07	2.08E-06	Up
Unigene83520_All	925	0.01	2.58	8.011227255	1.14E-14	1.47E-13	Up
Unigene40028_All	498	0.01	2.58	8.011227255	7.41E-08	5.36E-07	Up
CL14082.Contig1_All	570	0.01	2.58	8.011227255	8.72E-09	6.98E-08	Up
Unigene6263_All	577	0.01	2.58	8.011227255	4.28E-09	3.53E-08	Up
CL16156.Contig1_All	305	0.01	2.58	8.011227255	9.25E-05	0.00043392	Up
Unigene21414_All	1727	0.03	7.71	8.005624549	1.69E-78	1.29E-76	Up
Unigene51218_All	753	0.01	2.57	8.005624549	6.99E-12	7.40E-11	Up
Unigene36723_All	384	0.01	2.57	8.005624549	5.34E-06	3.07E-05	Up
Unigene85772_All	656	0.01	2.57	8.005624549	2.47E-10	2.29E-09	Up
Unigene83924_All	423	0.01	2.57	8.005624549	1.28E-06	7.99E-06	Up
Unigene82399_All	1198	0.01	2.57	8.005624549	5.28E-19	8.69E-18	Up
Unigene80982_All	1148	0.01	2.56	8	4.48E-18	7.04E-17	Up
Unigene11695_All	541	0.01	2.56	8	1.78E-08	1.37E-07	Up
Unigene57947_All	542	0.01	2.56	8	1.78E-08	1.37E-07	Up
Unigene82666_All	854	0.01	2.56	8	1.98E-13	2.34E-12	Up
Unigene83467_All	1146	0.01	2.56	8	4.48E-18	7.03E-17	Up
CL129.Contig102_All	1645	0.07	17.88	7.996776099	2.72E-172	5.63E-170	Up
CL1316.Contig5_All	494	0.11	28.06	7.994867675	4.12E-75	2.99E-73	Up
CL11399.Contig2_All	1079	0.01	2.55	7.994353437	7.76E-17	1.14E-15	Up
CL17236.Contig1_All	1080	0.01	2.55	7.994353437	7.76E-17	1.14E-15	Up
Unigene82492_All	504	0.01	2.55	7.994353437	7.41E-08	5.36E-07	Up
Unigene82490_All	1893	0.01	2.55	7.994353437	7.67E-30	1.98E-28	Up
Unigene80666_All	2053	0.01	2.55	7.994353437	2.56E-32	7.17E-31	Up
Unigene84565_All	308	0.01	2.55	7.994353437	9.25E-05	0.000434091	Up
CL18289.Contig1_All	649	0.01	2.55	7.994353437	5.04E-10	4.54E-09	Up
Unigene66460_All	309	0.01	2.54	7.988684687	9.25E-05	0.000436376	Up
Unigene77582_All	1057	0.01	2.54	7.988684687	1.58E-16	2.28E-15	Up
Unigene24882_All	2807	0.01	2.54	7.988684687	4.38E-44	1.71E-42	Up
Unigene1674_All	741	0.01	2.54	7.988684687	1.43E-11	1.47E-10	Up
Unigene78461_All	446	0.01	2.54	7.988684687	6.29E-07	4.06E-06	Up
CL20576.Contig3_All	605	0.01	2.54	7.988684687	2.10E-09	1.78E-08	Up
Unigene84751_All	664	0.01	2.54	7.988684687	2.47E-10	2.29E-09	Up
CL533.Contig37_All	2256	0.01	2.54	7.988684687	4.18E-35	1.28E-33	Up
Unigene43932_All	606	0.01	2.53	7.982993575	2.10E-09	1.79E-08	Up
Unigene82752_All	1853	0.01	2.53	7.982993575	6.52E-29	1.63E-27	Up
CL20072.Contig7_All	2971	0.01	2.53	7.982993575	2.98E-46	1.22E-44	Up
Unigene13610_All	570	0.01	2.53	7.982993575	8.72E-09	6.96E-08	Up
Unigene77959_All	530	0.01	2.52	7.977279923	3.63E-08	2.72E-07	Up
CL5953.Contig2_All	311	0.01	2.52	7.977279923	9.25E-05	0.000436116	Up
Unigene75_All	2217	0.01	2.52	7.977279923	1.74E-34	5.22E-33	Up
Unigene82792_All	2176	0.01	2.52	7.977279923	7.24E-34	2.13E-32	Up
CL9529.Contig1_All	390	0.01	2.52	7.977279923	5.34E-06	3.07E-05	Up
CL11981.Contig1_All	1440	0.01	2.52	7.977279923	2.07E-22	4.03E-21	Up
Unigene22414_All	369	0.01	2.52	7.977279923	2.22E-05	0.000115598	Up
CL6096.Contig2_All	606	0.01	2.51	7.971543554	4.28E-09	3.53E-08	Up
CL19174.Contig6_All	2345	0.01	2.51	7.971543554	2.41E-36	7.64E-35	Up
CL20656.Contig8_All	627	0.01	2.51	7.971543554	2.10E-09	1.79E-08	Up
Unigene34490_All	532	0.01	2.51	7.971543554	3.63E-08	2.71E-07	Up
Unigene77767_All	372	0.01	2.51	7.971543554	1.09E-05	5.94E-05	Up
CL1341.Contig1_All	1544	0.01	2.51	7.971543554	5.86E-24	1.21E-22	Up
CL20197.Contig1_All	293	0.01	2.51	7.971543554	0.000188664	0.000838725	Up
Unigene13166_All	909	0.01	2.51	7.971543554	4.75E-14	5.86E-13	Up
CL13961.Contig1_All	1100	0.01	2.5	7.965784285	7.76E-17	1.14E-15	Up
CL18673.Contig6_All	2086	0.01	2.5	7.965784285	5.22E-32	1.45E-30	Up
CL18642.Contig3_All	1831	0.01	2.5	7.965784285	2.71E-28	6.63E-27	Up
Unigene20353_All	1713	0.01	2.5	7.965784285	1.95E-26	4.43E-25	Up
CL13291.Contig2_All	694	0.01	2.5	7.965784285	1.21E-10	1.15E-09	Up
CL2634.Contig2_All	2656	0.01	2.5	7.965784285	5.47E-41	1.98E-39	Up
Unigene83639_All	1213	0.01	2.5	7.965784285	1.08E-18	1.74E-17	Up
Unigene24994_All	1690	0.01	2.5	7.965784285	3.99E-26	8.92E-25	Up
Unigene82673_All	1115	0.01	2.49	7.960001932	3.81E-17	5.68E-16	Up
CL17354.Contig1_All	415	0.01	2.49	7.960001932	2.62E-06	1.57E-05	Up
Unigene79920_All	294	0.01	2.49	7.960001932	0.000188664	0.000842113	Up
CL1569.Contig8_All	5908	0.01	2.49	7.960001932	3.77E-91	3.46E-89	Up
Unigene14679_All	2706	0.01	2.49	7.960001932	1.31E-41	4.84E-40	Up
Unigene77108_All	434	0.01	2.49	7.960001932	1.28E-06	7.99E-06	Up
Unigene46137_All	1701	0.01	2.49	7.960001932	3.99E-26	8.93E-25	Up
Unigene85739_All	716	0.01	2.49	7.960001932	5.93E-11	5.79E-10	Up
CL19860.Contig2_All	1029	0.01	2.48	7.95419631	1.34E-15	1.83E-14	Up
CL6473.Contig1_All	813	0.01	2.48	7.95419631	3.42E-12	3.72E-11	Up
Unigene82618_All	658	0.01	2.48	7.95419631	5.04E-10	4.55E-09	Up
CL2635.Contig2_All	1323	0.01	2.48	7.95419631	3.05E-20	5.37E-19	Up
Unigene18241_All	1300	0.01	2.48	7.95419631	1.27E-19	2.15E-18	Up
Unigene79321_All	436	0.01	2.48	7.95419631	1.28E-06	7.98E-06	Up
Unigene82175_All	762	0.01	2.47	7.948367232	1.43E-11	1.47E-10	Up
CL13353.Contig2_All	538	0.01	2.47	7.948367232	3.63E-08	2.71E-07	Up
CL14049.Contig8_All	2721	0.01	2.47	7.948367232	1.31E-41	4.85E-40	Up
Unigene78414_All	478	0.01	2.47	7.948367232	3.08E-07	2.07E-06	Up
CL2654.Contig1_All	316	0.01	2.47	7.948367232	0.000188664	0.000838777	Up
CL20072.Contig12_All	2664	0.01	2.47	7.948367232	1.12E-40	4.01E-39	Up
Unigene81960_All	823	0.01	2.47	7.948367232	1.68E-12	1.86E-11	Up
Unigene33301_All	367	0.01	2.47	7.948367232	2.22E-05	0.000115666	Up
Unigene77957_All	480	0.01	2.46	7.942514505	3.08E-07	2.08E-06	Up
Unigene85692_All	584	0.01	2.46	7.942514505	8.72E-09	6.99E-08	Up
Unigene82439_All	1067	0.01	2.46	7.942514505	3.23E-16	4.57E-15	Up
Unigene20640_All	1662	0.01	2.46	7.942514505	3.39E-25	7.35E-24	Up
CL12327.Contig8_All	297	0.01	2.46	7.942514505	0.000188664	0.00083708	Up
Unigene77964_All	947	0.01	2.46	7.942514505	2.33E-14	2.93E-13	Up
Unigene79455_All	541	0.01	2.46	7.942514505	3.63E-08	2.71E-07	Up
Unigene82918_All	926	0.01	2.46	7.942514505	4.75E-14	5.86E-13	Up
Unigene11405_All	1240	0.01	2.46	7.942514505	1.08E-18	1.74E-17	Up
Unigene104158_All	604	0.01	2.45	7.936637939	4.28E-09	3.53E-08	Up
Unigene28878_All	1440	0.01	2.45	7.936637939	1.76E-21	3.28E-20	Up
Unigene82781_All	1379	0.01	2.45	7.936637939	7.32E-21	1.33E-19	Up
CL5515.Contig1_All	359	0.01	2.45	7.936637939	2.22E-05	0.000116196	Up
Unigene85078_All	318	0.01	2.45	7.936637939	9.25E-05	0.000435669	Up
CL2216.Contig3_All	791	0.01	2.45	7.936637939	6.99E-12	7.39E-11	Up
CL10388.Contig2_All	441	0.01	2.45	7.936637939	1.28E-06	7.99E-06	Up
Unigene40577_All	440	0.01	2.45	7.936637939	1.28E-06	7.99E-06	Up
Unigene76922_All	363	0.01	2.45	7.936637939	2.22E-05	0.000115856	Up
Unigene2709_All	387	0.01	2.45	7.936637939	1.09E-05	5.93E-05	Up
Unigene4428_All	330	0.01	2.44	7.930737338	9.25E-05	0.000436145	Up
Unigene77427_All	728	0.01	2.44	7.930737338	5.93E-11	5.81E-10	Up
Unigene79573_All	1243	0.01	2.44	7.930737338	1.08E-18	1.74E-17	Up
CL4500.Contig4_All	847	0.01	2.44	7.930737338	1.68E-12	1.87E-11	Up
Unigene84993_All	724	0.01	2.44	7.930737338	1.21E-10	1.15E-09	Up
Unigene78682_All	607	0.01	2.44	7.930737338	4.28E-09	3.52E-08	Up
Unigene80900_All	1490	0.01	2.43	7.924812504	2.07E-22	4.03E-21	Up
Unigene50224_All	423	0.01	2.43	7.924812504	2.62E-06	1.57E-05	Up
Unigene83685_All	341	0.01	2.43	7.924812504	4.53E-05	0.000224768	Up
Unigene57261_All	794	0.01	2.43	7.924812504	6.99E-12	7.39E-11	Up
Unigene82084_All	1328	0.01	2.43	7.924812504	6.22E-20	1.08E-18	Up
Unigene33376_All	630	0.01	2.43	7.924812504	2.10E-09	1.79E-08	Up
Unigene80954_All	979	0.01	2.43	7.924812504	1.14E-14	1.47E-13	Up
CL472.Contig1_All	751	0.01	2.43	7.924812504	5.93E-11	5.79E-10	Up
Unigene6649_All	889	0.01	2.42	7.918863237	4.03E-13	4.69E-12	Up
Unigene80111_All	1046	0.01	2.42	7.918863237	1.34E-15	1.83E-14	Up
Unigene78718_All	1787	0.01	2.42	7.918863237	9.58E-27	2.20E-25	Up
CL19364.Contig2_All	755	0.01	2.42	7.918863237	2.91E-11	2.92E-10	Up
CL9257.Contig3_All	1751	0.42	101.43	7.915879379	0	0	Up
Unigene11615_All	1209	0.04	9.66	7.915879379	1.01E-67	6.46E-66	Up
CL829.Contig7_All	6579	0.08	19.31	7.915132449	0	0	Up
CL6321.Contig2_All	612	0.22	53.05	7.913705417	1.09E-179	2.38E-177	Up
Unigene84971_All	323	0.01	2.41	7.912889336	9.25E-05	0.000435712	Up
CL17627.Contig1_All	964	0.01	2.41	7.912889336	2.33E-14	2.93E-13	Up
CL18433.Contig1_All	987	0.01	2.41	7.912889336	1.14E-14	1.47E-13	Up
Unigene83425_All	986	0.01	2.41	7.912889336	1.14E-14	1.47E-13	Up
CL6649.Contig1_All	1298	0.01	2.41	7.912889336	2.59E-19	4.33E-18	Up
Unigene8937_All	846	0.01	2.41	7.912889336	1.68E-12	1.86E-11	Up
Unigene50967_All	488	0.01	2.41	7.912889336	3.08E-07	2.07E-06	Up
Unigene82784_All	820	0.01	2.41	7.912889336	3.42E-12	3.71E-11	Up
Unigene26241_All	373	0.01	2.4	7.906890596	2.22E-05	0.000116298	Up
Unigene80800_All	554	0.01	2.4	7.906890596	3.63E-08	2.71E-07	Up
Unigene46175_All	1448	0.01	2.4	7.906890596	1.76E-21	3.28E-20	Up
Unigene24819_All	753	0.01	2.4	7.906890596	5.93E-11	5.80E-10	Up
CL7883.Contig5_All	303	0.01	2.4	7.906890596	0.000188664	0.00083815	Up
CL2404.Contig1_All	699	0.01	2.4	7.906890596	2.47E-10	2.29E-09	Up
Unigene27421_All	408	0.01	2.39	7.900866808	5.34E-06	3.07E-05	Up
CL19007.Contig4_All	639	0.01	2.39	7.900866808	2.10E-09	1.79E-08	Up
Unigene84877_All	890	0.01	2.39	7.900866808	4.03E-13	4.68E-12	Up
CL13067.Contig2_All	535	0.01	2.39	7.900866808	7.41E-08	5.35E-07	Up
Unigene84403_All	576	0.01	2.39	7.900866808	1.78E-08	1.37E-07	Up
Unigene40086_All	849	0.01	2.39	7.900866808	1.68E-12	1.86E-11	Up
Unigene28659_All	387	0.01	2.39	7.900866808	1.09E-05	5.93E-05	Up
CL1269.Contig2_All	537	0.01	2.38	7.894817763	7.41E-08	5.36E-07	Up
CL15876.Contig7_All	2000	0.01	2.38	7.894817763	3.19E-29	8.08E-28	Up
CL14969.Contig2_All	955	0.01	2.38	7.894817763	9.69E-14	1.17E-12	Up
CL7506.Contig3_All	603	0.01	2.38	7.894817763	8.72E-09	6.98E-08	Up
CL19997.Contig89_All	562	0.01	2.38	7.894817763	3.63E-08	2.71E-07	Up
CL3918.Contig2_All	665	0.01	2.37	7.888743249	1.03E-09	9.01E-09	Up
Unigene77814_All	433	0.01	2.37	7.888743249	2.62E-06	1.56E-05	Up
Unigene18847_All	454	0.01	2.37	7.888743249	1.28E-06	8.00E-06	Up
Unigene78252_All	832	0.01	2.37	7.888743249	3.42E-12	3.72E-11	Up
CL19282.Contig2_All	1363	0.01	2.37	7.888743249	6.22E-20	1.08E-18	Up
CL12150.Contig2_All	602	0.01	2.37	7.888743249	8.72E-09	6.97E-08	Up
Unigene58745_All	432	0.01	2.37	7.888743249	2.62E-06	1.56E-05	Up
Unigene76777_All	353	0.01	2.37	7.888743249	4.53E-05	0.000224082	Up
CL4195.Contig2_All	842	0.01	2.37	7.888743249	3.42E-12	3.71E-11	Up
Unigene38835_All	4829	0.01	2.37	7.888743249	5.91E-69	3.89E-67	Up
CL3211.Contig4_All	826	0.01	2.36	7.882643049	6.99E-12	7.40E-11	Up
Unigene78472_All	817	0.01	2.36	7.882643049	6.99E-12	7.40E-11	Up
Unigene77979_All	815	0.01	2.36	7.882643049	6.99E-12	7.39E-11	Up
Unigene104131_All	550	0.01	2.36	7.882643049	7.41E-08	5.35E-07	Up
Unigene55050_All	520	0.01	2.36	7.882643049	1.51E-07	1.05E-06	Up
Unigene77104_All	349	0.01	2.36	7.882643049	4.53E-05	0.000223903	Up
CL4916.Contig2_All	1650	0.01	2.36	7.882643049	5.86E-24	1.21E-22	Up
CL11496.Contig5_All	1118	0.01	2.36	7.882643049	3.23E-16	4.56E-15	Up
CL5131.Contig13_All	941	0.01	2.36	7.882643049	1.98E-13	2.34E-12	Up
CL5393.Contig2_All	414	0.01	2.35	7.876516947	5.34E-06	3.07E-05	Up
CL20033.Contig18_All	499	0.01	2.35	7.876516947	6.29E-07	4.07E-06	Up
CL1453.Contig2_All	726	0.01	2.35	7.876516947	2.47E-10	2.29E-09	Up
Unigene35969_All	3683	0.01	2.35	7.876516947	9.78E-52	4.58E-50	Up
CL335.Contig3_All	779	0.01	2.35	7.876516947	2.91E-11	2.92E-10	Up
Unigene77012_All	566	0.01	2.35	7.876516947	3.63E-08	2.71E-07	Up
Unigene22265_All	1698	0.01	2.34	7.87036472	1.41E-24	2.99E-23	Up
Unigene85574_All	416	0.01	2.34	7.87036472	5.34E-06	3.06E-05	Up
CL13035.Contig2_All	342	0.01	2.34	7.87036472	9.25E-05	0.000433192	Up
CL2231.Contig2_All	646	0.01	2.33	7.864186145	4.28E-09	3.53E-08	Up
CL5723.Contig1_All	2456	0.01	2.33	7.864186145	2.05E-35	6.32E-34	Up
CL379.Contig5_All	717	0.01	2.33	7.864186145	5.04E-10	4.55E-09	Up
CL714.Contig17_All	591	0.01	2.33	7.864186145	1.78E-08	1.37E-07	Up
Unigene34589_All	353	0.01	2.33	7.864186145	4.53E-05	0.000224463	Up
Unigene79725_All	845	0.01	2.33	7.864186145	3.42E-12	3.71E-11	Up
Unigene22829_All	983	0.01	2.33	7.864186145	4.75E-14	5.86E-13	Up
Unigene81875_All	2048	0.01	2.33	7.864186145	1.57E-29	4.00E-28	Up
Unigene51846_All	439	0.01	2.33	7.864186145	2.62E-06	1.56E-05	Up
Unigene79543_All	1788	0.01	2.33	7.864186145	8.14E-26	1.80E-24	Up
CL7457.Contig13_All	2372	0.01	2.33	7.864186145	3.55E-34	1.05E-32	Up
CL14538.Contig2_All	490	0.01	2.33	7.864186145	6.29E-07	4.06E-06	Up
Unigene80436_All	398	0.01	2.32	7.857980995	1.09E-05	5.96E-05	Up
Unigene77017_All	657	0.01	2.32	7.857980995	2.10E-09	1.79E-08	Up
Unigene12566_All	311	0.01	2.32	7.857980995	0.000188664	0.000840691	Up
Unigene84510_All	376	0.01	2.32	7.857980995	2.22E-05	0.000115958	Up
Unigene9170_All	409	0.01	2.32	7.857980995	1.09E-05	5.94E-05	Up
Unigene85223_All	311	0.01	2.32	7.857980995	0.000188664	0.000837575	Up
CL8536.Contig2_All	2224	0.01	2.32	7.857980995	1.06E-31	2.92E-30	Up
Unigene52035_All	677	0.01	2.32	7.857980995	2.10E-09	1.78E-08	Up
Unigene78497_All	1434	0.01	2.32	7.857980995	1.49E-20	2.67E-19	Up
CL12870.Contig1_All	1887	0.08	18.55	7.857203472	9.47E-205	2.47E-202	Up
Unigene46691_All	702	0.01	2.31	7.851749041	5.04E-10	4.56E-09	Up
CL13488.Contig1_All	313	0.01	2.31	7.851749041	0.000188664	0.00084272	Up
Unigene51673_All	334	0.01	2.31	7.851749041	9.25E-05	0.00043603	Up
CL6553.Contig3_All	390	0.01	2.31	7.851749041	2.22E-05	0.000116187	Up
Unigene77559_All	1763	0.01	2.31	7.851749041	3.39E-25	7.35E-24	Up
Unigene22370_All	2192	0.01	2.31	7.851749041	2.17E-31	5.89E-30	Up
Unigene79160_All	702	0.01	2.31	7.851749041	5.04E-10	4.55E-09	Up
Unigene11592_All	1249	0.01	2.31	7.851749041	9.14E-18	1.41E-16	Up
CL4837.Contig2_All	1392	0.01	2.31	7.851749041	6.22E-20	1.08E-18	Up
Unigene82589_All	507	0.01	2.31	7.851749041	3.08E-07	2.07E-06	Up
Unigene26386_All	1054	0.01	2.31	7.851749041	5.60E-15	7.32E-14	Up
Unigene48584_All	507	0.01	2.3	7.845490051	6.29E-07	4.07E-06	Up
Unigene77118_All	1138	0.01	2.3	7.845490051	3.23E-16	4.57E-15	Up
Unigene42843_All	708	0.01	2.3	7.845490051	5.04E-10	4.55E-09	Up
Unigene80632_All	335	0.01	2.3	7.845490051	9.25E-05	0.00043508	Up
Unigene82598_All	379	0.01	2.3	7.845490051	2.22E-05	0.000116034	Up
CL316.Contig5_All	2704	0.01	2.3	7.845490051	1.64E-38	5.54E-37	Up
Unigene107119_All	490	0.01	2.3	7.845490051	6.29E-07	4.06E-06	Up
Unigene82076_All	1445	0.01	2.3	7.845490051	1.49E-20	2.67E-19	Up
CL17117.Contig2_All	1501	0.03	6.88	7.841302254	2.43E-60	1.36E-58	Up
Unigene55730_All	946	0.01	2.29	7.839203788	1.98E-13	2.34E-12	Up
CL11344.Contig4_All	752	0.01	2.29	7.839203788	1.21E-10	1.15E-09	Up
Unigene36130_All	1203	0.01	2.29	7.839203788	7.76E-17	1.14E-15	Up
CL20547.Contig3_All	1522	0.01	2.29	7.839203788	1.76E-21	3.28E-20	Up
Unigene34653_All	723	0.01	2.29	7.839203788	5.04E-10	4.54E-09	Up
Unigene85203_All	1729	0.01	2.29	7.839203788	1.41E-24	2.98E-23	Up
Unigene80639_All	712	0.01	2.28	7.832890014	5.04E-10	4.56E-09	Up
Unigene6463_All	504	0.01	2.28	7.832890014	6.29E-07	4.07E-06	Up
Unigene78074_All	1546	0.01	2.28	7.832890014	8.62E-22	1.64E-20	Up
Unigene82477_All	535	0.01	2.28	7.832890014	1.51E-07	1.06E-06	Up
Unigene81460_All	536	0.01	2.28	7.832890014	1.51E-07	1.06E-06	Up
Unigene46818_All	622	0.01	2.28	7.832890014	8.72E-09	6.98E-08	Up
Unigene13786_All	622	0.01	2.28	7.832890014	1.78E-08	1.37E-07	Up
Unigene11110_All	2314	0.01	2.28	7.832890014	1.25E-32	3.55E-31	Up
CL5348.Contig6_All	1120	0.01	2.28	7.832890014	1.34E-15	1.83E-14	Up
Unigene77865_All	469	0.01	2.28	7.832890014	1.28E-06	7.98E-06	Up
CL12770.Contig1_All	1022	0.01	2.27	7.826548487	2.33E-14	2.93E-13	Up
Unigene6282_All	1085	0.01	2.27	7.826548487	5.60E-15	7.33E-14	Up
Unigene80088_All	494	0.01	2.27	7.826548487	6.29E-07	4.07E-06	Up
Unigene25121_All	724	0.01	2.27	7.826548487	5.04E-10	4.55E-09	Up
Unigene82073_All	317	0.01	2.27	7.826548487	0.000188664	0.000838934	Up
CL8574.Contig3_All	1318	0.01	2.27	7.826548487	2.20E-18	3.50E-17	Up
Unigene80865_All	559	0.01	2.27	7.826548487	7.41E-08	5.35E-07	Up
CL15001.Contig1_All	559	0.01	2.27	7.826548487	7.41E-08	5.34E-07	Up
CL5827.Contig2_All	1169	0.18	40.75	7.822659343	3.25E-273	1.27E-270	Up
Unigene64563_All	557	0.01	2.26	7.820178962	1.51E-07	1.06E-06	Up
Unigene55528_All	585	0.01	2.26	7.820178962	3.63E-08	2.72E-07	Up
CL5131.Contig24_All	1399	0.01	2.26	7.820178962	2.59E-19	4.33E-18	Up
CL14717.Contig2_All	453	0.01	2.26	7.820178962	2.62E-06	1.56E-05	Up
Unigene25746_All	758	0.01	2.26	7.820178962	2.47E-10	2.29E-09	Up
CL3856.Contig2_All	1577	0.01	2.26	7.820178962	8.62E-22	1.64E-20	Up
Unigene44617_All	318	0.01	2.26	7.820178962	0.000188664	0.000840061	Up
Unigene84495_All	1114	0.01	2.26	7.820178962	1.34E-15	1.83E-14	Up
Unigene81162_All	806	0.01	2.26	7.820178962	2.91E-11	2.92E-10	Up
Unigene83711_All	1049	0.01	2.26	7.820178962	1.14E-14	1.47E-13	Up
CL15704.Contig3_All	1511	0.01	2.26	7.820178962	3.59E-21	6.60E-20	Up
Unigene77599_All	429	0.01	2.26	7.820178962	5.34E-06	3.06E-05	Up
CL15283.Contig3_All	1074	0.01	2.25	7.813781191	1.14E-14	1.47E-13	Up
Unigene78332_All	1029	0.01	2.25	7.813781191	2.33E-14	2.93E-13	Up
Unigene77581_All	453	0.01	2.25	7.813781191	2.62E-06	1.56E-05	Up
Unigene33937_All	875	0.01	2.25	7.813781191	3.42E-12	3.71E-11	Up
Unigene20646_All	1562	0.01	2.25	7.813781191	8.62E-22	1.63E-20	Up
CL18266.Contig2_All	595	0.01	2.25	7.813781191	3.63E-08	2.71E-07	Up
Unigene77796_All	1052	0.01	2.25	7.813781191	1.14E-14	1.47E-13	Up
Unigene77152_All	788	0.01	2.24	7.807354922	5.93E-11	5.81E-10	Up
Unigene78523_All	834	0.01	2.24	7.807354922	1.43E-11	1.47E-10	Up
Unigene80784_All	343	0.01	2.24	7.807354922	9.25E-05	0.000435885	Up
CL8418.Contig2_All	1189	0.01	2.24	7.807354922	1.58E-16	2.28E-15	Up
Unigene85847_All	1394	0.01	2.24	7.807354922	2.59E-19	4.33E-18	Up
Unigene12969_All	1371	0.01	2.24	7.807354922	5.28E-19	8.69E-18	Up
CL11052.Contig1_All	500	0.01	2.24	7.807354922	6.29E-07	4.06E-06	Up
Unigene50045_All	465	0.01	2.24	7.807354922	2.62E-06	1.56E-05	Up
Unigene78425_All	388	0.01	2.24	7.807354922	2.22E-05	0.000115903	Up
Unigene27711_All	811	0.01	2.24	7.807354922	2.91E-11	2.92E-10	Up
CL5574.Contig3_All	901	0.01	2.24	7.807354922	1.68E-12	1.86E-11	Up
Unigene36110_All	457	0.01	2.23	7.8008999	2.62E-06	1.57E-05	Up
Unigene84928_All	749	0.01	2.23	7.8008999	2.47E-10	2.30E-09	Up
CL282.Contig56_All	1585	0.01	2.23	7.8008999	8.62E-22	1.64E-20	Up
Unigene11772_All	630	0.01	2.23	7.8008999	1.78E-08	1.37E-07	Up
Unigene57547_All	458	0.01	2.22	7.794415866	2.62E-06	1.57E-05	Up
CL2261.Contig1_All	1176	0.01	2.22	7.794415866	3.23E-16	4.56E-15	Up
Unigene81251_All	617	0.01	2.22	7.794415866	1.78E-08	1.37E-07	Up
CL5891.Contig2_All	473	0.01	2.22	7.794415866	2.62E-06	1.56E-05	Up
CL4328.Contig1_All	458	0.01	2.22	7.794415866	2.62E-06	1.56E-05	Up
Unigene10025_All	2389	0.01	2.22	7.794415866	1.25E-32	3.55E-31	Up
Unigene85516_All	907	0.01	2.22	7.794415866	1.68E-12	1.86E-11	Up
CL12755.Contig34_All	659	0.01	2.22	7.794415866	8.72E-09	6.96E-08	Up
Unigene17344_All	1579	0.01	2.22	7.794415866	1.76E-21	3.28E-20	Up
CL8598.Contig3_All	640	0.01	2.21	7.787902559	8.72E-09	6.99E-08	Up
CL7711.Contig1_All	371	0.01	2.21	7.787902559	4.53E-05	0.000224697	Up
CL19233.Contig1_All	756	0.01	2.21	7.787902559	2.47E-10	2.29E-09	Up
Unigene58370_All	1264	0.01	2.21	7.787902559	3.81E-17	5.67E-16	Up
Unigene77478_All	1137	0.01	2.21	7.787902559	1.34E-15	1.83E-14	Up
Unigene78709_All	776	0.01	2.21	7.787902559	1.21E-10	1.15E-09	Up
Unigene79806_All	437	0.01	2.21	7.787902559	5.34E-06	3.06E-05	Up
Unigene21306_All	618	0.01	2.21	7.787902559	1.78E-08	1.37E-07	Up
Unigene77699_All	393	0.01	2.21	7.787902559	2.22E-05	0.000115801	Up
CL5348.Contig2_All	1599	0.01	2.21	7.787902559	8.62E-22	1.63E-20	Up
CL7993.Contig1_All	354	0.01	2.21	7.787902559	9.25E-05	0.000433178	Up
Unigene44600_All	640	0.01	2.21	7.787902559	8.72E-09	6.96E-08	Up
Unigene54636_All	324	0.01	2.21	7.787902559	0.000188664	0.000836611	Up
CL3613.Contig2_All	892	0.01	2.2	7.781359714	3.42E-12	3.72E-11	Up
Unigene82839_All	553	0.01	2.2	7.781359714	1.51E-07	1.06E-06	Up
CL5479.Contig1_All	711	0.01	2.2	7.781359714	1.03E-09	9.01E-09	Up
Unigene79065_All	554	0.01	2.2	7.781359714	1.51E-07	1.06E-06	Up
Unigene77838_All	620	0.01	2.2	7.781359714	1.78E-08	1.37E-07	Up
Unigene82651_All	1350	0.01	2.2	7.781359714	2.20E-18	3.50E-17	Up
Unigene21529_All	1713	0.01	2.2	7.781359714	2.44E-23	4.92E-22	Up
CL5590.Contig1_All	394	0.01	2.2	7.781359714	2.22E-05	0.000115987	Up
Unigene15572_All	3527	0.01	2.2	7.781359714	4.13E-48	1.78E-46	Up
CL13936.Contig2_All	484	0.01	2.2	7.781359714	1.28E-06	7.99E-06	Up
Unigene77883_All	325	0.01	2.2	7.781359714	0.000188664	0.000838594	Up
CL12939.Contig1_All	825	0.01	2.2	7.781359714	2.91E-11	2.92E-10	Up
CL10054.Contig3_All	1432	0.01	2.2	7.781359714	2.59E-19	4.32E-18	Up
Unigene78004_All	918	0.01	2.2	7.781359714	1.68E-12	1.86E-11	Up
Unigene77678_All	485	0.01	2.2	7.781359714	1.28E-06	7.98E-06	Up
Unigene34156_All	395	0.01	2.19	7.77478706	2.22E-05	0.000116362	Up
CL841.Contig2_All	1155	0.01	2.19	7.77478706	1.34E-15	1.83E-14	Up
Unigene57720_All	327	0.01	2.19	7.77478706	0.000188664	0.000840035	Up
Unigene82225_All	441	0.01	2.19	7.77478706	5.34E-06	3.06E-05	Up
CL7530.Contig11_All	437	0.01	2.19	7.77478706	1.09E-05	5.94E-05	Up
Unigene1518_All	784	0.01	2.19	7.77478706	1.21E-10	1.15E-09	Up
Unigene38490_All	873	0.01	2.19	7.77478706	6.99E-12	7.38E-11	Up
CL11240.Contig2_All	668	0.01	2.19	7.77478706	4.28E-09	3.52E-08	Up
CL1182.Contig3_All	1981	0.01	2.19	7.77478706	9.58E-27	2.20E-25	Up
Unigene12644_All	426	0.01	2.19	7.77478706	1.09E-05	5.93E-05	Up
Unigene15843_All	1949	0.05	10.93	7.772149591	1.43E-124	1.92E-122	Up
CL14332.Contig1_All	620	0.01	2.18	7.768184325	3.63E-08	2.72E-07	Up
CL3034.Contig8_All	862	0.01	2.18	7.768184325	1.43E-11	1.47E-10	Up
Unigene42124_All	420	0.01	2.18	7.768184325	1.09E-05	5.95E-05	Up
CL20238.Contig4_All	2626	0.01	2.18	7.768184325	2.05E-35	6.32E-34	Up
CL1565.Contig2_All	892	0.01	2.18	7.768184325	6.99E-12	7.38E-11	Up
Unigene2914_All	969	0.01	2.18	7.768184325	4.03E-13	4.68E-12	Up
Unigene3691_All	442	0.01	2.18	7.768184325	5.34E-06	3.06E-05	Up
CL4228.Contig3_All	549	0.01	2.18	7.768184325	3.08E-07	2.07E-06	Up
CL11075.Contig10_All	1443	0.04	8.71	7.766528909	1.43E-73	1.01E-71	Up
CL20627.Contig8_All	2033	0.01	2.17	7.761551232	2.30E-27	5.42E-26	Up
CL4901.Contig8_All	908	0.01	2.17	7.761551232	3.42E-12	3.72E-11	Up
Unigene81029_All	605	0.01	2.17	7.761551232	3.63E-08	2.72E-07	Up
Unigene12811_All	935	0.01	2.17	7.761551232	1.68E-12	1.87E-11	Up
Unigene15789_All	929	0.01	2.17	7.761551232	1.68E-12	1.87E-11	Up
Unigene82102_All	376	0.01	2.17	7.761551232	4.53E-05	0.000224315	Up
CL1322.Contig4_All	2036	0.01	2.17	7.761551232	2.30E-27	5.42E-26	Up
CL332.Contig4_All	966	0.01	2.17	7.761551232	8.23E-13	9.34E-12	Up
Unigene84915_All	1921	0.01	2.17	7.761551232	8.14E-26	1.80E-24	Up
CL7249.Contig1_All	540	0.01	2.16	7.754887502	3.08E-07	2.08E-06	Up
Unigene48065_All	540	0.01	2.16	7.754887502	3.08E-07	2.07E-06	Up
Unigene80269_All	1188	0.01	2.16	7.754887502	6.59E-16	9.14E-15	Up
Unigene43793_All	539	0.01	2.16	7.754887502	3.08E-07	2.07E-06	Up
Unigene2062_All	354	0.01	2.16	7.754887502	9.25E-05	0.000433121	Up
Unigene81346_All	423	0.01	2.16	7.754887502	1.09E-05	5.93E-05	Up
Unigene84898_All	495	0.01	2.15	7.74819285	1.28E-06	8.01E-06	Up
Unigene50671_All	377	0.01	2.15	7.74819285	9.25E-05	0.00043626	Up
Unigene81997_All	1310	0.01	2.15	7.74819285	1.87E-17	2.83E-16	Up
Unigene82103_All	658	0.01	2.15	7.74819285	8.72E-09	6.99E-08	Up
Unigene49317_All	1124	0.01	2.15	7.74819285	5.60E-15	7.33E-14	Up
Unigene50142_All	1749	0.01	2.15	7.74819285	2.44E-23	4.92E-22	Up
Unigene83656_All	425	0.01	2.15	7.74819285	1.09E-05	5.94E-05	Up
CL18602.Contig3_All	917	0.01	2.15	7.74819285	3.42E-12	3.71E-11	Up
Unigene10738_All	1808	0.01	2.15	7.74819285	5.86E-24	1.21E-22	Up
CL9108.Contig1_All	1717	0.01	2.14	7.741466986	1.02E-22	2.00E-21	Up
Unigene76975_All	446	0.01	2.14	7.741466986	1.09E-05	5.96E-05	Up
Unigene29691_All	659	0.01	2.14	7.741466986	8.72E-09	6.98E-08	Up
Unigene80429_All	661	0.01	2.14	7.741466986	8.72E-09	6.98E-08	Up
CL9320.Contig2_All	1340	0.01	2.14	7.741466986	9.14E-18	1.41E-16	Up
Unigene80439_All	777	0.01	2.14	7.741466986	2.47E-10	2.29E-09	Up
CL19530.Contig12_All	5420	0.01	2.13	7.73470962	2.47E-71	1.70E-69	Up
Unigene47236_All	499	0.01	2.13	7.73470962	1.28E-06	8.01E-06	Up
CL7480.Contig2_All	617	0.01	2.13	7.73470962	3.63E-08	2.72E-07	Up
Unigene43008_All	335	0.01	2.13	7.73470962	0.000188664	0.000840718	Up
Unigene78059_All	1181	0.01	2.13	7.73470962	1.34E-15	1.83E-14	Up
Unigene10051_All	842	0.01	2.13	7.73470962	5.93E-11	5.80E-10	Up
Unigene84587_All	1529	0.01	2.13	7.73470962	3.05E-20	5.37E-19	Up
Unigene77898_All	452	0.01	2.13	7.73470962	5.34E-06	3.06E-05	Up
CL1495.Contig1_All	428	0.01	2.13	7.73470962	1.09E-05	5.94E-05	Up
Unigene84111_All	2608	0.01	2.13	7.73470962	1.74E-34	5.21E-33	Up
Unigene46416_All	735	0.01	2.13	7.73470962	1.03E-09	9.00E-09	Up
Unigene81832_All	429	0.01	2.13	7.73470962	1.09E-05	5.94E-05	Up
CL5423.Contig2_All	967	0.01	2.13	7.73470962	8.23E-13	9.35E-12	Up
Unigene80246_All	664	0.01	2.13	7.73470962	8.72E-09	6.97E-08	Up
Unigene77509_All	711	0.01	2.13	7.73470962	2.10E-09	1.78E-08	Up
CL4195.Contig1_All	334	0.01	2.13	7.73470962	0.000188664	0.000837993	Up
Unigene49907_All	499	0.01	2.13	7.73470962	1.28E-06	7.98E-06	Up
Unigene46933_All	407	0.01	2.12	7.727920455	2.22E-05	0.000116324	Up
Unigene84918_All	619	0.01	2.12	7.727920455	3.63E-08	2.72E-07	Up
CL19022.Contig1_All	477	0.01	2.12	7.727920455	2.62E-06	1.56E-05	Up
CL5071.Contig8_All	626	0.01	2.12	7.727920455	3.63E-08	2.72E-07	Up
Unigene79791_All	762	0.01	2.12	7.727920455	5.04E-10	4.55E-09	Up
Unigene46216_All	2058	0.01	2.12	7.727920455	4.70E-27	1.09E-25	Up
CL18648.Contig1_All	360	0.01	2.12	7.727920455	9.25E-05	0.00043475	Up
Unigene11542_All	790	0.01	2.12	7.727920455	2.47E-10	2.29E-09	Up
Unigene85365_All	478	0.01	2.12	7.727920455	2.62E-06	1.56E-05	Up
Unigene81915_All	762	0.01	2.12	7.727920455	5.04E-10	4.54E-09	Up
CL19780.Contig12_All	1883	0.01	2.12	7.727920455	1.41E-24	2.98E-23	Up
Unigene26988_All	1894	0.01	2.11	7.721099189	1.41E-24	2.99E-23	Up
Unigene1387_All	361	0.01	2.11	7.721099189	9.25E-05	0.000435554	Up
Unigene81804_All	598	0.01	2.11	7.721099189	7.41E-08	5.35E-07	Up
CL4916.Contig1_All	934	0.01	2.11	7.721099189	3.42E-12	3.71E-11	Up
Unigene19936_All	1778	0.01	2.11	7.721099189	4.98E-23	9.92E-22	Up
Unigene79587_All	859	0.01	2.11	7.721099189	2.91E-11	2.92E-10	Up
Unigene77328_All	696	0.01	2.11	7.721099189	4.28E-09	3.53E-08	Up
Unigene81983_All	1402	0.01	2.11	7.721099189	2.20E-18	3.50E-17	Up
Unigene77735_All	789	0.01	2.11	7.721099189	2.47E-10	2.29E-09	Up
Unigene39568_All	550	0.01	2.11	7.721099189	3.08E-07	2.07E-06	Up
Unigene41106_All	1053	0.01	2.1	7.714245518	9.69E-14	1.17E-12	Up
Unigene83762_All	362	0.01	2.1	7.714245518	9.25E-05	0.000436217	Up
CL14082.Contig2_All	561	0.01	2.1	7.714245518	3.08E-07	2.08E-06	Up
CL5922.Contig3_All	1026	0.01	2.1	7.714245518	4.03E-13	4.68E-12	Up
Unigene1332_All	672	0.01	2.1	7.714245518	8.72E-09	6.98E-08	Up
CL3468.Contig1_All	457	0.01	2.1	7.714245518	5.34E-06	3.06E-05	Up
CL20505.Contig2_All	924	0.01	2.1	7.714245518	6.99E-12	7.38E-11	Up
CL54.Contig2_All	3177	0.01	2.1	7.714245518	2.68E-41	9.79E-40	Up
CL7381.Contig2_All	1189	0.01	2.1	7.714245518	2.74E-15	3.66E-14	Up
Unigene26459_All	1747	0.01	2.1	7.714245518	1.02E-22	2.00E-21	Up
Unigene3254_All	648	0.01	2.1	7.714245518	1.78E-08	1.37E-07	Up
Unigene3762_All	1141	0.01	2.1	7.714245518	1.14E-14	1.47E-13	Up
Unigene33749_All	724	0.01	2.09	7.707359132	2.10E-09	1.79E-08	Up
Unigene80923_All	604	0.01	2.09	7.707359132	7.41E-08	5.36E-07	Up
CL6983.Contig1_All	507	0.01	2.09	7.707359132	1.28E-06	8.00E-06	Up
Unigene56832_All	460	0.01	2.09	7.707359132	5.34E-06	3.06E-05	Up
Unigene80372_All	770	0.01	2.09	7.707359132	5.04E-10	4.55E-09	Up
Unigene77537_All	388	0.01	2.09	7.707359132	4.53E-05	0.00022444	Up
CL16029.Contig1_All	412	0.01	2.09	7.707359132	2.22E-05	0.000115924	Up
Unigene43555_All	1009	0.01	2.09	7.707359132	4.03E-13	4.68E-12	Up
CL12260.Contig3_All	641	0.01	2.09	7.707359132	3.63E-08	2.71E-07	Up
Unigene77679_All	651	0.01	2.09	7.707359132	1.78E-08	1.37E-07	Up
Unigene31681_All	2846	0.01	2.09	7.707359132	1.18E-36	3.78E-35	Up
Unigene3755_All	1267	0.01	2.09	7.707359132	3.23E-16	4.56E-15	Up
CL11195.Contig1_All	411	0.01	2.09	7.707359132	2.22E-05	0.00011578	Up
CL19802.Contig10_All	2464	0.01	2.09	7.707359132	5.22E-32	1.45E-30	Up
Unigene80942_All	1058	0.01	2.09	7.707359132	9.69E-14	1.17E-12	Up
CL13004.Contig1_All	532	0.01	2.09	7.707359132	6.29E-07	4.06E-06	Up
CL2428.Contig3_All	1111	0.01	2.08	7.700439718	4.75E-14	5.87E-13	Up
CL19537.Contig2_All	557	0.01	2.08	7.700439718	3.08E-07	2.08E-06	Up
CL19786.Contig1_All	798	0.01	2.08	7.700439718	2.47E-10	2.30E-09	Up
Unigene77832_All	631	0.01	2.08	7.700439718	3.63E-08	2.71E-07	Up
Unigene84401_All	896	0.01	2.08	7.700439718	1.43E-11	1.47E-10	Up
Unigene5229_All	774	0.01	2.08	7.700439718	5.04E-10	4.55E-09	Up
Unigene1312_All	1060	0.01	2.08	7.700439718	9.69E-14	1.17E-12	Up
Unigene77782_All	582	0.01	2.08	7.700439718	1.51E-07	1.05E-06	Up
CL12038.Contig1_All	619	0.01	2.08	7.700439718	7.41E-08	5.34E-07	Up
CL1068.Contig3_All	552	1.45	300.86	7.696895599	0	0	Up
CL1742.Contig5_All	854	0.01	2.07	7.693486957	5.93E-11	5.81E-10	Up
Unigene3492_All	1036	0.01	2.07	7.693486957	4.03E-13	4.69E-12	Up
Unigene81958_All	511	0.01	2.07	7.693486957	1.28E-06	8.01E-06	Up
CL7049.Contig1_All	922	0.01	2.07	7.693486957	6.99E-12	7.39E-11	Up
Unigene77449_All	416	0.01	2.07	7.693486957	2.22E-05	0.000116026	Up
CL17950.Contig1_All	401	0.01	2.07	7.693486957	4.53E-05	0.000224354	Up
Unigene80674_All	1526	0.01	2.07	7.693486957	1.27E-19	2.15E-18	Up
Unigene79515_All	512	0.01	2.07	7.693486957	1.28E-06	7.99E-06	Up
Unigene76897_All	571	0.01	2.07	7.693486957	3.08E-07	2.07E-06	Up
Unigene51006_All	538	0.01	2.06	7.686500527	6.29E-07	4.08E-06	Up
Unigene107553_All	468	0.01	2.06	7.686500527	5.34E-06	3.07E-05	Up
CL20783.Contig6_All	1217	0.01	2.06	7.686500527	2.74E-15	3.67E-14	Up
Unigene6245_All	1011	0.01	2.06	7.686500527	8.23E-13	9.35E-12	Up
Unigene20805_All	538	0.01	2.06	7.686500527	6.29E-07	4.06E-06	Up
Unigene19296_All	588	0.01	2.06	7.686500527	1.51E-07	1.05E-06	Up
Unigene83570_All	858	0.01	2.05	7.6794801	5.93E-11	5.80E-10	Up
CL9192.Contig1_All	830	0.01	2.05	7.6794801	2.47E-10	2.29E-09	Up
Unigene33741_All	784	0.01	2.05	7.6794801	5.04E-10	4.55E-09	Up
Unigene13286_All	469	0.01	2.05	7.6794801	5.34E-06	3.06E-05	Up
Unigene83115_All	710	0.01	2.05	7.6794801	4.28E-09	3.53E-08	Up
Unigene77048_All	482	0.01	2.05	7.6794801	5.34E-06	3.06E-05	Up
Unigene77671_All	613	0.01	2.05	7.6794801	7.41E-08	5.34E-07	Up
Unigene1218_All	761	0.01	2.05	7.6794801	1.03E-09	8.99E-09	Up
CL20342.Contig7_All	601	0.01	2.05	7.6794801	1.51E-07	1.05E-06	Up
Unigene80115_All	836	0.01	2.04	7.672425342	1.21E-10	1.16E-09	Up
Unigene35950_All	2110	0.01	2.04	7.672425342	9.58E-27	2.20E-25	Up
Unigene23389_All	948	0.01	2.04	7.672425342	6.99E-12	7.40E-11	Up
Unigene79205_All	885	0.01	2.04	7.672425342	2.91E-11	2.92E-10	Up
Unigene78068_All	1889	0.01	2.04	7.672425342	5.86E-24	1.21E-22	Up
Unigene34468_All	446	0.01	2.04	7.672425342	1.09E-05	5.94E-05	Up
CL15473.Contig1_All	1483	0.01	2.04	7.672425342	1.08E-18	1.74E-17	Up
Unigene77673_All	665	0.01	2.04	7.672425342	1.78E-08	1.37E-07	Up
CL2793.Contig4_All	1441	0.01	2.04	7.672425342	4.48E-18	7.03E-17	Up
Unigene77839_All	420	0.01	2.04	7.672425342	2.22E-05	0.000115839	Up
Unigene81757_All	1154	0.01	2.04	7.672425342	1.14E-14	1.47E-13	Up
CL5900.Contig2_All	617	0.01	2.04	7.672425342	7.41E-08	5.34E-07	Up
CL13443.Contig1_All	1415	0.01	2.03	7.665335917	9.14E-18	1.41E-16	Up
Unigene36936_All	448	0.01	2.03	7.665335917	1.09E-05	5.95E-05	Up
CL2337.Contig1_All	471	0.01	2.03	7.665335917	5.34E-06	3.06E-05	Up
Unigene84937_All	692	0.01	2.03	7.665335917	8.72E-09	6.98E-08	Up
Unigene78120_All	693	0.01	2.03	7.665335917	8.72E-09	6.98E-08	Up
CL1269.Contig3_All	768	0.01	2.03	7.665335917	1.03E-09	9.00E-09	Up
Unigene82671_All	448	0.01	2.03	7.665335917	1.09E-05	5.94E-05	Up
Unigene77640_All	373	0.01	2.03	7.665335917	9.25E-05	0.000433577	Up
Unigene35717_All	391	0.01	2.03	7.665335917	9.25E-05	0.000433563	Up
Unigene11114_All	479	0.01	2.03	7.665335917	5.34E-06	3.06E-05	Up
Unigene36551_All	864	0.01	2.03	7.665335917	5.93E-11	5.80E-10	Up
Unigene85164_All	373	0.01	2.03	7.665335917	9.25E-05	0.00043315	Up
Unigene77897_All	400	0.01	2.02	7.658211483	4.53E-05	0.000225034	Up
Unigene81412_All	449	0.01	2.02	7.658211483	1.09E-05	5.96E-05	Up
Unigene77622_All	424	0.01	2.02	7.658211483	2.22E-05	0.000116256	Up
Unigene49877_All	524	0.01	2.02	7.658211483	1.28E-06	8.00E-06	Up
Unigene81161_All	473	0.01	2.02	7.658211483	5.34E-06	3.07E-05	Up
Unigene52298_All	1553	0.01	2.02	7.658211483	2.59E-19	4.33E-18	Up
Unigene52193_All	778	0.01	2.02	7.658211483	1.03E-09	9.00E-09	Up
Unigene100080_All	360	0.01	2.02	7.658211483	0.000188664	0.000839799	Up
Unigene85364_All	720	0.01	2.02	7.658211483	4.28E-09	3.53E-08	Up
CL19537.Contig1_All	992	0.01	2.02	7.658211483	1.68E-12	1.86E-11	Up
Unigene38138_All	874	0.01	2.01	7.651051691	5.93E-11	5.81E-10	Up
Unigene13946_All	3211	0.01	2.01	7.651051691	4.64E-40	1.64E-38	Up
Unigene4689_All	1418	0.01	2.01	7.651051691	1.87E-17	2.83E-16	Up
Unigene18484_All	695	0.01	2.01	7.651051691	1.78E-08	1.37E-07	Up
Unigene84151_All	701	0.01	2.01	7.651051691	8.72E-09	6.97E-08	Up
Unigene79303_All	572	0.01	2.01	7.651051691	6.29E-07	4.06E-06	Up
Unigene81587_All	1077	0.01	2	7.64385619	1.98E-13	2.35E-12	Up
Unigene78487_All	1026	0.01	2	7.64385619	8.23E-13	9.36E-12	Up
CL13828.Contig3_All	1355	0.01	2	7.64385619	7.76E-17	1.14E-15	Up
CL20456.Contig3_All	734	0.01	2	7.64385619	4.28E-09	3.53E-08	Up
CL12825.Contig1_All	954	0.01	2	7.64385619	6.99E-12	7.39E-11	Up
CL17562.Contig2_All	1374	0.01	2	7.64385619	3.81E-17	5.67E-16	Up
Unigene38723_All	1129	0.01	2	7.64385619	9.69E-14	1.17E-12	Up
Unigene85653_All	1353	0.01	2	7.64385619	7.76E-17	1.14E-15	Up
CL20661.Contig3_All	577	0.01	2	7.64385619	3.08E-07	2.07E-06	Up
Unigene78482_All	405	0.01	1.99	7.636624621	4.53E-05	0.000225112	Up
Unigene58853_All	506	0.01	1.99	7.636624621	2.62E-06	1.57E-05	Up
Unigene23725_All	1277	0.01	1.99	7.636624621	1.34E-15	1.83E-14	Up
Unigene79287_All	681	0.01	1.99	7.636624621	1.78E-08	1.38E-07	Up
Unigene81417_All	581	0.01	1.99	7.636624621	3.08E-07	2.07E-06	Up
Unigene83353_All	1437	0.01	1.99	7.636624621	9.14E-18	1.41E-16	Up
Unigene55085_All	429	0.01	1.99	7.636624621	2.22E-05	0.000115805	Up
Unigene34741_All	380	0.01	1.99	7.636624621	9.25E-05	0.000433292	Up
Unigene76828_All	934	0.01	1.99	7.636624621	1.43E-11	1.47E-10	Up
CL20405.Contig4_All	372	0.01	1.98	7.62935662	0.000188664	0.000842562	Up
Unigene23739_All	582	0.01	1.98	7.62935662	3.08E-07	2.08E-06	Up
Unigene107820_All	356	0.01	1.98	7.62935662	0.000188664	0.000841165	Up
CL3616.Contig8_All	935	0.01	1.98	7.62935662	1.43E-11	1.47E-10	Up
Unigene85949_All	457	0.01	1.98	7.62935662	1.09E-05	5.95E-05	Up
Unigene79072_All	356	0.01	1.98	7.62935662	0.000188664	0.000840219	Up
Unigene22625_All	532	0.01	1.98	7.62935662	1.28E-06	7.99E-06	Up
Unigene21670_All	1266	0.01	1.98	7.62935662	2.74E-15	3.67E-14	Up
CL17834.Contig1_All	660	0.01	1.98	7.62935662	3.63E-08	2.71E-07	Up
Unigene84104_All	382	0.01	1.98	7.62935662	9.25E-05	0.000433762	Up
Unigene83046_All	761	0.01	1.98	7.62935662	2.10E-09	1.78E-08	Up
Unigene26673_All	962	0.01	1.98	7.62935662	6.99E-12	7.38E-11	Up
Unigene28928_All	1347	0.01	1.98	7.62935662	1.58E-16	2.28E-15	Up
Unigene14347_All	2857	0.04	7.9	7.625708843	1.71E-133	2.52E-131	Up
CL20493.Contig15_All	3441	0.01	1.97	7.622051819	6.44E-42	2.39E-40	Up
Unigene20079_All	603	0.01	1.97	7.622051819	3.08E-07	2.08E-06	Up
Unigene77598_All	586	0.01	1.97	7.622051819	3.08E-07	2.08E-06	Up
Unigene83886_All	535	0.01	1.97	7.622051819	1.28E-06	8.01E-06	Up
CL14095.Contig2_All	931	0.01	1.97	7.622051819	2.91E-11	2.92E-10	Up
Unigene77881_All	1476	0.01	1.97	7.622051819	4.48E-18	7.04E-17	Up
Unigene79242_All	1144	0.01	1.97	7.622051819	4.75E-14	5.87E-13	Up
Unigene77892_All	1243	0.01	1.97	7.622051819	2.74E-15	3.67E-14	Up
CL18908.Contig1_All	815	0.01	1.97	7.622051819	5.04E-10	4.55E-09	Up
Unigene79140_All	484	0.01	1.97	7.622051819	5.34E-06	3.06E-05	Up
Unigene53793_All	813	0.01	1.97	7.622051819	5.04E-10	4.54E-09	Up
Unigene85270_All	357	0.01	1.97	7.622051819	0.000188664	0.000837236	Up
Unigene23385_All	486	0.01	1.96	7.614709844	5.34E-06	3.07E-05	Up
CL2095.Contig1_All	1161	0.01	1.96	7.614709844	4.75E-14	5.87E-13	Up
Unigene79239_All	615	0.01	1.96	7.614709844	1.51E-07	1.06E-06	Up
Unigene8170_All	1069	0.01	1.96	7.614709844	8.23E-13	9.36E-12	Up
CL8413.Contig10_All	1288	0.01	1.96	7.614709844	1.34E-15	1.83E-14	Up
Unigene84932_All	995	0.01	1.96	7.614709844	3.42E-12	3.71E-11	Up
CL6649.Contig3_All	1412	0.01	1.96	7.614709844	3.81E-17	5.68E-16	Up
CL2945.Contig3_All	1206	0.01	1.96	7.614709844	1.14E-14	1.47E-13	Up
CL131.Contig6_All	658	0.01	1.96	7.614709844	7.41E-08	5.35E-07	Up
CL9018.Contig1_All	1452	0.01	1.96	7.614709844	9.14E-18	1.41E-16	Up
Unigene6307_All	1106	0.01	1.96	7.614709844	1.98E-13	2.34E-12	Up
Unigene53213_All	2700	0.01	1.96	7.614709844	6.15E-33	1.75E-31	Up
Unigene78731_All	994	0.01	1.96	7.614709844	3.42E-12	3.71E-11	Up
Unigene77573_All	384	0.01	1.96	7.614709844	9.25E-05	0.000433791	Up
CL12556.Contig2_All	842	0.01	1.96	7.614709844	2.47E-10	2.29E-09	Up
Unigene82164_All	717	0.01	1.96	7.614709844	8.72E-09	6.97E-08	Up
Unigene18117_All	2079	0.01	1.96	7.614709844	3.39E-25	7.35E-24	Up
Unigene14990_All	572	0.01	1.95	7.607330314	6.29E-07	4.08E-06	Up
CL983.Contig4_All	566	0.01	1.95	7.607330314	6.29E-07	4.07E-06	Up
CL5660.Contig1_All	500	0.01	1.95	7.607330314	5.34E-06	3.07E-05	Up
Unigene81055_All	846	0.01	1.95	7.607330314	2.47E-10	2.29E-09	Up
Unigene77265_All	600	0.01	1.95	7.607330314	3.08E-07	2.07E-06	Up
CL8328.Contig15_All	823	0.01	1.95	7.607330314	1.03E-09	9.00E-09	Up
Unigene53449_All	565	0.01	1.95	7.607330314	6.29E-07	4.06E-06	Up
Unigene78501_All	874	0.01	1.95	7.607330314	1.21E-10	1.15E-09	Up
CL282.Contig23_All	1226	0.08	15.59	7.606405213	8.16E-110	9.50E-108	Up
CL9141.Contig1_All	1110	0.01	1.94	7.599912842	1.98E-13	2.35E-12	Up
Unigene82262_All	439	0.01	1.94	7.599912842	2.22E-05	0.000116392	Up
Unigene82975_All	955	0.01	1.94	7.599912842	1.43E-11	1.47E-10	Up
Unigene84892_All	1364	0.01	1.94	7.599912842	1.58E-16	2.28E-15	Up
Unigene78046_All	647	0.01	1.94	7.599912842	7.41E-08	5.36E-07	Up
CL14846.Contig1_All	802	0.01	1.94	7.599912842	1.03E-09	9.01E-09	Up
CL19858.Contig2_All	779	0.01	1.94	7.599912842	2.10E-09	1.79E-08	Up
Unigene13737_All	2848	0.01	1.94	7.599912842	3.55E-34	1.05E-32	Up
Unigene38151_All	388	0.01	1.94	7.599912842	9.25E-05	0.000435094	Up
Unigene26575_All	1182	0.01	1.94	7.599912842	4.75E-14	5.86E-13	Up
Unigene12558_All	2892	0.04	7.74	7.596189756	1.43E-132	2.10E-130	Up
Unigene77547_All	416	0.01	1.93	7.592457037	4.53E-05	0.000225175	Up
Unigene25361_All	1921	0.01	1.93	7.592457037	4.98E-23	9.92E-22	Up
Unigene77433_All	828	0.01	1.93	7.592457037	5.04E-10	4.55E-09	Up
Unigene77686_All	987	0.01	1.93	7.592457037	6.99E-12	7.38E-11	Up
CL1242.Contig1_All	2622	0.01	1.93	7.592457037	2.17E-31	5.88E-30	Up
CL5209.Contig3_All	363	0.01	1.93	7.592457037	0.000188664	0.00083768	Up
Unigene37218_All	416	0.01	1.93	7.592457037	4.53E-05	0.000223872	Up
Unigene20295_All	520	0.01	1.93	7.592457037	2.62E-06	1.56E-05	Up
Unigene77711_All	596	0.01	1.93	7.592457037	3.08E-07	2.07E-06	Up
CL17041.Contig5_All	857	0.01	1.92	7.584962501	5.04E-10	4.56E-09	Up
Unigene34804_All	418	0.01	1.92	7.584962501	4.53E-05	0.000224666	Up
Unigene78173_All	601	0.01	1.92	7.584962501	3.08E-07	2.07E-06	Up
Unigene8150_All	971	0.01	1.92	7.584962501	1.43E-11	1.47E-10	Up
Unigene82213_All	391	0.01	1.92	7.584962501	9.25E-05	0.000435037	Up
Unigene13316_All	599	0.01	1.92	7.584962501	3.08E-07	2.07E-06	Up
Unigene17655_All	365	0.01	1.92	7.584962501	0.000188664	0.000838856	Up
CL14952.Contig7_All	366	0.01	1.92	7.584962501	0.000188664	0.000838489	Up
Unigene46357_All	601	0.01	1.92	7.584962501	3.08E-07	2.07E-06	Up
Unigene2695_All	522	0.01	1.92	7.584962501	2.62E-06	1.56E-05	Up
Unigene84419_All	391	0.01	1.92	7.584962501	9.25E-05	0.000433891	Up
Unigene10889_All	1092	0.01	1.92	7.584962501	8.23E-13	9.34E-12	Up
Unigene21965_All	654	0.01	1.92	7.584962501	7.41E-08	5.34E-07	Up
CL2284.Contig2_All	1411	0.01	1.92	7.584962501	7.76E-17	1.14E-15	Up
Unigene82263_All	651	0.01	1.92	7.584962501	7.41E-08	5.34E-07	Up
Unigene81337_All	600	0.01	1.92	7.584962501	3.08E-07	2.07E-06	Up
CL15860.Contig1_All	382	0.01	1.91	7.577428828	0.000188664	0.000843513	Up
CL7985.Contig2_All	577	0.01	1.91	7.577428828	6.29E-07	4.07E-06	Up
Unigene21799_All	650	0.01	1.91	7.577428828	1.51E-07	1.06E-06	Up
CL13828.Contig2_All	394	0.01	1.91	7.577428828	9.25E-05	0.00043564	Up
Unigene82087_All	760	0.01	1.91	7.577428828	4.28E-09	3.53E-08	Up
Unigene107630_All	395	0.01	1.91	7.577428828	9.25E-05	0.000435338	Up
Unigene17075_All	2827	0.01	1.91	7.577428828	1.48E-33	4.31E-32	Up
CL7158.Contig1_All	576	0.01	1.91	7.577428828	6.29E-07	4.06E-06	Up
Unigene82785_All	654	0.01	1.91	7.577428828	7.41E-08	5.34E-07	Up
CL20057.Contig2_All	1119	0.23	43.8	7.573153198	1.28E-278	5.21E-276	Up
Unigene66047_All	368	0.01	1.9	7.569855608	0.000188664	0.00084346	Up
Unigene20162_All	2563	0.01	1.9	7.569855608	3.76E-30	9.84E-29	Up
Unigene1912_All	626	0.01	1.9	7.569855608	3.08E-07	2.08E-06	Up
Unigene78171_All	369	0.01	1.9	7.569855608	0.000188664	0.000842271	Up
Unigene19088_All	1529	0.01	1.9	7.569855608	4.48E-18	7.04E-17	Up
Unigene78006_All	448	0.01	1.9	7.569855608	2.22E-05	0.000116047	Up
Unigene83176_All	1055	0.01	1.9	7.569855608	1.68E-12	1.87E-11	Up
Unigene21495_All	501	0.01	1.9	7.569855608	5.34E-06	3.06E-05	Up
Unigene82731_All	738	0.01	1.9	7.569855608	8.72E-09	6.97E-08	Up
Unigene37875_All	368	0.01	1.9	7.569855608	0.000188664	0.000838437	Up
Unigene79204_All	948	0.01	1.9	7.569855608	2.91E-11	2.92E-10	Up
Unigene78543_All	685	0.01	1.9	7.569855608	3.63E-08	2.71E-07	Up
Unigene82144_All	1375	0.01	1.89	7.562242424	3.23E-16	4.57E-15	Up
CL4512.Contig2_All	562	0.01	1.89	7.562242424	1.28E-06	8.01E-06	Up
Unigene28459_All	749	0.01	1.89	7.562242424	8.72E-09	6.99E-08	Up
CL19007.Contig5_All	1466	0.01	1.89	7.562242424	3.81E-17	5.68E-16	Up
Unigene82444_All	1003	0.01	1.89	7.562242424	6.99E-12	7.39E-11	Up
CL3057.Contig11_All	787	0.01	1.89	7.562242424	4.28E-09	3.53E-08	Up
Unigene80289_All	873	0.01	1.89	7.562242424	2.47E-10	2.29E-09	Up
Unigene82760_All	2828	0.01	1.89	7.562242424	3.01E-33	8.70E-32	Up
CL8576.Contig1_All	606	0.01	1.89	7.562242424	6.29E-07	4.07E-06	Up
CL2487.Contig6_All	1609	0.04	7.56	7.562242424	2.04E-71	1.40E-69	Up
Unigene39531_All	715	0.01	1.89	7.562242424	1.78E-08	1.37E-07	Up
Unigene77695_All	477	0.01	1.89	7.562242424	1.09E-05	5.93E-05	Up
CL248.Contig1_All	1360	0.01	1.89	7.562242424	6.59E-16	9.14E-15	Up
CL51.Contig6_All	2163	0.01	1.89	7.562242424	3.39E-25	7.35E-24	Up
Unigene78062_All	871	0.01	1.89	7.562242424	2.47E-10	2.29E-09	Up
Unigene83530_All	423	0.01	1.89	7.562242424	4.53E-05	0.000223609	Up
Unigene84586_All	1221	0.01	1.88	7.554588852	2.33E-14	2.93E-13	Up
Unigene78743_All	450	0.01	1.88	7.554588852	4.53E-05	0.000224658	Up
CL7015.Contig2_All	372	0.01	1.88	7.554588852	0.000188664	0.000841191	Up
Unigene9031_All	1565	0.01	1.88	7.554588852	4.48E-18	7.04E-17	Up
Unigene84162_All	1197	0.01	1.88	7.554588852	4.75E-14	5.87E-13	Up
CL8550.Contig5_All	732	0.01	1.88	7.554588852	1.78E-08	1.37E-07	Up
CL432.Contig12_All	2864	0.01	1.88	7.554588852	3.01E-33	8.70E-32	Up
Unigene81250_All	746	0.01	1.88	7.554588852	8.72E-09	6.97E-08	Up
Unigene20766_All	663	0.01	1.88	7.554588852	7.41E-08	5.34E-07	Up
CL10517.Contig1_All	1059	0.01	1.88	7.554588852	3.42E-12	3.71E-11	Up
CL6773.Contig9_All	697	0.01	1.88	7.554588852	3.63E-08	2.71E-07	Up
Unigene25980_All	1762	0.01	1.88	7.554588852	1.49E-20	2.67E-19	Up
CL13883.Contig1_All	1787	0.01	1.88	7.554588852	7.32E-21	1.33E-19	Up
Unigene4511_All	637	0.01	1.88	7.554588852	1.51E-07	1.05E-06	Up
Unigene77375_All	451	0.01	1.88	7.554588852	2.22E-05	0.00011559	Up
Unigene82520_All	696	0.01	1.87	7.54689446	3.63E-08	2.72E-07	Up
CL687.Contig1_All	606	0.01	1.87	7.54689446	6.29E-07	4.07E-06	Up
Unigene82321_All	615	0.01	1.87	7.54689446	3.08E-07	2.08E-06	Up
Unigene84477_All	533	0.01	1.87	7.54689446	2.62E-06	1.56E-05	Up
Unigene20680_All	1198	0.01	1.87	7.54689446	9.69E-14	1.17E-12	Up
CL11191.Contig1_All	562	0.01	1.87	7.54689446	1.28E-06	8.00E-06	Up
CL16914.Contig1_All	774	0.01	1.87	7.54689446	4.28E-09	3.53E-08	Up
CL15628.Contig1_All	1021	0.01	1.87	7.54689446	6.99E-12	7.39E-11	Up
Unigene77425_All	614	0.01	1.87	7.54689446	3.08E-07	2.07E-06	Up
CL13954.Contig3_All	493	0.01	1.87	7.54689446	1.09E-05	5.94E-05	Up
Unigene78188_All	696	0.01	1.87	7.54689446	3.63E-08	2.71E-07	Up
CL2793.Contig6_All	1772	0.01	1.87	7.54689446	1.49E-20	2.67E-19	Up
Unigene77430_All	1389	0.01	1.87	7.54689446	3.23E-16	4.56E-15	Up
CL16981.Contig1_All	480	0.01	1.87	7.54689446	1.09E-05	5.94E-05	Up
Unigene77638_All	400	0.01	1.87	7.54689446	9.25E-05	0.00043372	Up
Unigene84520_All	481	0.01	1.87	7.54689446	1.09E-05	5.93E-05	Up
CL15429.Contig2_All	1399	0.01	1.87	7.54689446	3.23E-16	4.56E-15	Up
CL15636.Contig3_All	1232	0.01	1.86	7.539158811	4.75E-14	5.87E-13	Up
CL18307.Contig2_All	980	0.01	1.86	7.539158811	2.91E-11	2.92E-10	Up
Unigene23896_All	1288	0.01	1.86	7.539158811	5.60E-15	7.34E-14	Up
CL18007.Contig1_All	888	0.01	1.86	7.539158811	2.47E-10	2.30E-09	Up
Unigene79977_All	509	0.01	1.86	7.539158811	5.34E-06	3.07E-05	Up
CL2939.Contig2_All	430	0.01	1.86	7.539158811	4.53E-05	0.000224557	Up
Unigene82736_All	670	0.01	1.86	7.539158811	7.41E-08	5.35E-07	Up
CL14965.Contig1_All	1136	0.01	1.86	7.539158811	4.03E-13	4.68E-12	Up
Unigene21650_All	1077	0.01	1.86	7.539158811	1.68E-12	1.86E-11	Up
Unigene37613_All	672	0.01	1.86	7.539158811	7.41E-08	5.35E-07	Up
CL18874.Contig8_All	752	0.01	1.86	7.539158811	8.72E-09	6.97E-08	Up
Unigene10223_All	1708	0.01	1.86	7.539158811	1.27E-19	2.15E-18	Up
Unigene81206_All	538	0.01	1.86	7.539158811	2.62E-06	1.56E-05	Up
Unigene77432_All	1501	0.01	1.86	7.539158811	1.87E-17	2.83E-16	Up
Unigene83169_All	1126	0.01	1.86	7.539158811	4.03E-13	4.67E-12	Up
Unigene54218_All	1009	0.01	1.86	7.539158811	1.43E-11	1.47E-10	Up
CL15096.Contig2_All	593	0.01	1.85	7.531381461	6.29E-07	4.07E-06	Up
Unigene77510_All	727	0.01	1.85	7.531381461	1.78E-08	1.38E-07	Up
Unigene80061_All	677	0.01	1.85	7.531381461	7.41E-08	5.36E-07	Up
Unigene78124_All	378	0.01	1.85	7.531381461	0.000188664	0.000841507	Up
CL7965.Contig2_All	590	0.01	1.85	7.531381461	1.28E-06	8.00E-06	Up
Unigene82319_All	459	0.01	1.85	7.531381461	2.22E-05	0.000116141	Up
Unigene85902_All	889	0.01	1.85	7.531381461	2.47E-10	2.29E-09	Up
CL16189.Contig1_All	1098	0.01	1.85	7.531381461	1.68E-12	1.87E-11	Up
Unigene78512_All	810	0.01	1.85	7.531381461	2.10E-09	1.79E-08	Up
CL15323.Contig1_All	1569	0.01	1.85	7.531381461	4.48E-18	7.04E-17	Up
CL5517.Contig1_All	458	0.01	1.85	7.531381461	2.22E-05	0.000116043	Up
CL16541.Contig5_All	538	0.01	1.85	7.531381461	5.34E-06	3.06E-05	Up
Unigene77116_All	729	0.01	1.85	7.531381461	1.78E-08	1.37E-07	Up
Unigene5311_All	1639	0.01	1.85	7.531381461	1.08E-18	1.74E-17	Up
CL7466.Contig3_All	2228	0.02	3.7	7.531381461	1.15E-48	5.01E-47	Up
Unigene82690_All	944	0.01	1.85	7.531381461	5.93E-11	5.80E-10	Up
Unigene1594_All	485	0.01	1.85	7.531381461	1.09E-05	5.93E-05	Up
Unigene77524_All	810	0.01	1.85	7.531381461	2.10E-09	1.78E-08	Up
CL5247.Contig2_All	1357	0.01	1.85	7.531381461	1.34E-15	1.83E-14	Up
Unigene78238_All	703	0.01	1.85	7.531381461	3.63E-08	2.71E-07	Up
Unigene36772_All	7417	0.03	5.53	7.52617317	2.26E-242	7.44E-240	Up
Unigene53344_All	839	0.01	1.84	7.523561956	1.03E-09	9.01E-09	Up
Unigene77625_All	868	0.01	1.84	7.523561956	5.04E-10	4.55E-09	Up
CL16685.Contig2_All	447	0.01	1.84	7.523561956	4.53E-05	0.00022458	Up
CL9108.Contig2_All	1706	0.01	1.84	7.523561956	2.59E-19	4.33E-18	Up
[truncated: 22,492 more rows]
