# Supplementary material for: Comparative Transcriptome Analysis of Waterlogging-Sensitive and Waterlogging-Tolerant Chrysanthemum morifolium Cultivars under Waterlogging Stress and Reoxygenation Conditions
Source: Int J Mol Sci. 2018 May 14;19(5):1455. doi: 10.3390/ijms19051455 (PMC5983694; doi:10.3390/ijms19051455)
Supplement: Supplementary file 1 [file ijms-19-01455-s001.zip › ijms-299114-sup/S8.xls]

Unigene	Length	QCK 12 h+2 h-Expression	XCK 12 h+2 h-Expression	log2FoldChange(XCK 12 h+2 h/QCK 12 h+2 h)	Pvalue	FDR	Up/Down-Regulation(XCK 12 h+2 h/QCK 12 h+2 h)
CL19523.Contig2_All	916	0.01	486.65	15.57059693	0	0	Up
CL11304.Contig2_All	558	0.01	341.38	15.05909092	0	0	Up
Unigene11615_All	1209	0.01	160.06	13.96632519	0	0	Up
CL12850.Contig3_All	450	0.01	78.8	12.94397991	5.28E-176	8.68E-174	Up
CL13818.Contig6_All	401	0.01	73.59	12.84529402	5.00E-144	6.39E-142	Up
Unigene53394_All	279	0.01	71.18	12.79725622	1.54E-90	1.21E-88	Up
Unigene8477_All	513	0.01	70.65	12.78647385	5.57E-183	9.57E-181	Up
CL2080.Contig6_All	838	0.01	70.42	12.78176951	0	0	Up
Unigene33961_All	961	0.01	70.03	12.77375737	0	0	Up
CL13818.Contig1_All	534	0.01	61.77	12.59269062	2.78E-167	4.29E-165	Up
Unigene32708_All	500	0.01	61.12	12.57742883	6.54E-154	9.05E-152	Up
CL11075.Contig39_All	1461	0.01	60.07	12.55242895	0	0	Up
CL19508.Contig5_All	1991	0.01	56.39	12.46122363	0	0	Up
CL1401.Contig12_All	894	0.01	54.37	12.40859511	5.59E-258	1.49E-255	Up
CL19473.Contig6_All	200	0.01	52.29	12.35231935	9.72E-44	3.62E-42	Up
Unigene5998_All	739	0.01	46.71	12.18951573	1.18E-180	1.99E-178	Up
CL9342.Contig1_All	290	0.01	40.41	11.98049664	3.33E-54	1.53E-52	Up
Unigene53590_All	839	0.01	38.28	11.90237511	6.72E-170	1.06E-167	Up
CL9937.Contig1_All	785	0.01	36.88	11.84862294	1.86E-152	2.53E-150	Up
CL12192.Contig3_All	1634	0.01	35.01	11.77355135	0	0	Up
CL11576.Contig3_All	801	0.01	34.41	11.74861218	3.44E-145	4.43E-143	Up
CL5358.Contig3_All	1770	0.01	32.61	11.67109873	0	0	Up
Unigene14065_All	943	0.01	32	11.64385619	6.90E-161	1.02E-158	Up
Unigene64672_All	888	0.01	31.06	11.60084211	2.36E-146	3.07E-144	Up
CL1889.Contig1_All	619	0.01	31.01	11.59851781	2.92E-99	2.55E-97	Up
Unigene30179_All	903	0.01	30.19	11.55985504	6.71E-145	8.64E-143	Up
Unigene38573_All	376	0.01	29.76	11.53915881	1.71E-54	7.90E-53	Up
CL316.Contig5_All	2704	0.01	29.23	11.51323411	0	0	Up
Unigene92257_All	272	0.01	28.96	11.49984589	6.86E-36	2.10E-34	Up
Unigene42419_All	876	0.01	28.9	11.49685378	1.96E-134	2.36E-132	Up
CL19950.Contig6_All	556	0.01	28.63	11.48331195	1.58E-81	1.10E-79	Up
CL11075.Contig10_All	1443	0.01	28.01	11.45172627	6.73E-220	1.49E-217	Up
CL4006.Contig2_All	2660	0.01	26.65	11.37991982	0	0	Up
CL18266.Contig5_All	546	0.01	26.05	11.34706766	1.62E-72	1.00E-70	Up
CL11075.Contig16_All	867	0.01	25.1	11.29347165	1.54E-115	1.58E-113	Up
CL9732.Contig3_All	1182	0.01	24.49	11.25797706	3.09E-156	4.38E-154	Up
Unigene25140_All	423	0.01	23.11	11.17430154	2.17E-48	8.93E-47	Up
CL9817.Contig2_All	539	0.01	22.93	11.16302064	3.25E-63	1.75E-61	Up
Unigene57643_All	739	0.01	22.9	11.16113188	8.52E-89	6.55E-87	Up
CL1463.Contig1_All	420	0.01	22.43	11.13121391	1.20E-46	4.79E-45	Up
Unigene27435_All	1458	0.01	22.31	11.1234748	3.63E-177	6.02E-175	Up
CL4586.Contig7_All	749	0.01	22.21	11.11699368	2.42E-87	1.82E-85	Up
CL316.Contig4_All	2101	0.01	21.92	11.09803208	6.56E-254	1.72E-251	Up
Unigene21851_All	444	0.01	20.57	11.00632608	8.97E-46	3.50E-44	Up
Unigene13336_All	746	0.01	20.21	10.98085361	3.34E-79	2.26E-77	Up
CL256.Contig12_All	952	0.01	19.89	10.95782756	2.70E-101	2.41E-99	Up
CL6993.Contig2_All	383	0.01	19.83	10.95346896	2.42E-37	7.69E-36	Up
Unigene64773_All	211	0.01	19.75	10.94763694	3.70E-18	5.90E-17	Up
Unigene20593_All	539	0.01	19.65	10.9403136	3.33E-54	1.53E-52	Up
CL223.Contig5_All	219	0.01	19.12	10.90086681	1.90E-18	3.07E-17	Up
CL4644.Contig4_All	675	0.01	19.09	10.89860139	2.77E-67	1.59E-65	Up
CL11760.Contig1_All	577	0.01	19.06	10.8963324	1.58E-56	7.57E-55	Up
CL12613.Contig1_All	392	0.01	19.04	10.89481776	9.21E-37	2.89E-35	Up
Unigene1256_All	600	0.01	18.55	10.85720347	1.08E-57	5.34E-56	Up
CL20427.Contig2_All	579	0.01	18.49	10.85252951	4.48E-55	2.10E-53	Up
CL10206.Contig10_All	623	0.01	18.39	10.84470576	1.95E-59	9.95E-58	Up
Unigene53438_All	570	0.01	18.33	10.83999107	6.51E-54	2.98E-52	Up
CL2153.Contig11_All	590	0.01	17.93	10.80815977	1.71E-54	7.90E-53	Up
Unigene27599_All	963	0.01	17.68	10.78790256	4.03E-91	3.19E-89	Up
CL316.Contig9_All	2090	0.01	16.81	10.71510401	9.78E-194	1.81E-191	Up
CL19632.Contig4_All	261	0.01	16.79	10.71338651	3.42E-20	5.97E-19	Up
CL73.Contig4_All	946	0.01	16.66	10.70217269	1.95E-84	1.41E-82	Up
CL15259.Contig7_All	346	0.01	16.43	10.68211676	1.85E-27	4.32E-26	Up
Unigene77131_All	419	0.01	16.28	10.66888498	7.44E-34	2.16E-32	Up
CL3028.Contig3_All	1222	0.01	16.06	10.64925618	3.08E-106	2.90E-104	Up
Unigene38572_All	961	0.06	95.52	10.63662462	0	0	Up
Unigene56455_All	301	0.01	15.9	10.63481105	1.62E-22	3.15E-21	Up
CL836.Contig7_All	358	0.01	15.18	10.56795608	1.38E-26	3.13E-25	Up
Unigene20133_All	1172	0.01	15.05	10.55554777	1.76E-95	1.46E-93	Up
Unigene99088_All	272	0.01	14.71	10.52258153	1.90E-18	3.07E-17	Up
CL19298.Contig4_All	2359	0.01	14.6	10.51175265	1.54E-190	2.77E-188	Up
CL16494.Contig2_All	1154	0.01	14.58	10.509775	4.03E-91	3.19E-89	Up
Unigene1299_All	734	0.01	14.43	10.49485558	6.01E-56	2.86E-54	Up
Unigene36162_All	561	0.01	14.17	10.46862404	4.02E-41	1.40E-39	Up
Unigene5028_All	2107	0.01	14.1	10.46147945	8.55E-164	1.28E-161	Up
Unigene49846_All	753	0.01	13.96	10.44708323	1.17E-55	5.56E-54	Up
Unigene43028_All	1056	0.01	13.8	10.43045255	1.27E-78	8.57E-77	Up
Unigene65027_All	2090	0.01	13.45	10.39339046	4.49E-155	6.32E-153	Up
CL8987.Contig1_All	994	0.01	13.35	10.38262403	2.36E-71	1.43E-69	Up
CL6040.Contig2_All	1456	0.01	13.12	10.357552	3.34E-104	3.08E-102	Up
CL5085.Contig8_All	1133	0.01	13.08	10.35314683	4.48E-80	3.07E-78	Up
Unigene9675_All	940	0.01	13.04	10.34872815	1.53E-65	8.59E-64	Up
Unigene45263_All	549	0.13	168.73	10.34198917	0	0	Up
Unigene46252_All	601	0.01	12.76	10.31741261	5.85E-40	1.99E-38	Up
CL1565.Contig2_All	892	0.01	12.75	10.31628153	6.87E-61	3.59E-59	Up
Unigene64729_All	229	0.01	12.72	10.31288296	3.24E-13	3.83E-12	Up
CL1509.Contig3_All	762	0.01	12.57	10.29576893	1.03E-50	4.45E-49	Up
CL2338.Contig3_All	920	0.01	12.57	10.29576893	4.72E-62	2.51E-60	Up
CL12831.Contig1_All	870	0.01	12.52	10.29001885	2.84E-58	1.42E-56	Up
CL229.Contig6_All	793	0.01	12.51	10.28886607	9.47E-53	4.25E-51	Up
CL4006.Contig1_All	2780	0.01	12.51	10.28886607	3.73E-193	6.79E-191	Up
Unigene42069_All	624	0.01	12.33	10.26795708	2.99E-40	1.03E-38	Up
Unigene45747_All	647	0.01	12.29	10.2632692	1.05E-41	3.74E-40	Up
CL598.Contig3_All	642	0.01	12.13	10.24436384	7.85E-41	2.72E-39	Up
Unigene8781_All	1148	0.01	11.91	10.2179577	5.70E-74	3.62E-72	Up
CL384.Contig2_All	357	0.01	11.76	10.19967234	1.75E-20	3.10E-19	Up
CL9786.Contig2_All	529	0.01	11.6	10.17990909	1.57E-31	4.24E-30	Up
CL316.Contig13_All	3307	0.01	11.53	10.1711768	2.43E-212	5.11E-210	Up
CL17355.Contig1_All	1214	0.01	11.47	10.16364968	1.03E-75	6.64E-74	Up
CL9732.Contig4_All	1977	0.01	11.38	10.15228484	5.71E-124	6.36E-122	Up
CL12179.Contig4_All	1005	0.01	11.22	10.13185696	1.34E-60	6.96E-59	Up
CL20197.Contig2_All	286	0.01	11.19	10.12799432	2.99E-15	4.06E-14	Up
CL11988.Contig1_All	803	0.01	11.18	10.12670447	8.28E-48	3.37E-46	Up
CL3211.Contig3_All	917	0.01	11.17	10.12541347	8.74E-55	4.07E-53	Up
Unigene16205_All	832	0.01	11.12	10.11894107	2.92E-49	1.22E-47	Up
Unigene39072_All	701	0.01	11.11	10.1176431	4.02E-41	1.41E-39	Up
Unigene102947_All	408	0.01	11.1	10.11634396	1.62E-22	3.15E-21	Up
Unigene109165_All	966	0.01	10.92	10.09275714	8.07E-57	3.90E-55	Up
CL18002.Contig2_All	1129	0.01	10.76	10.07146236	7.86E-66	4.42E-64	Up
CL19819.Contig12_All	734	0.01	10.71	10.06474276	1.05E-41	3.74E-40	Up
Unigene111528_All	1474	0.01	10.45	10.02928723	1.95E-84	1.41E-82	Up
Unigene64765_All	328	0.01	10.4	10.02236781	1.05E-16	1.55E-15	Up
Unigene109561_All	1131	0.01	10.34	10.01402047	1.66E-63	9.01E-62	Up
Unigene4809_All	1487	0.01	10.34	10.01402047	3.82E-84	2.75E-82	Up
CL18266.Contig2_All	595	0.01	10.29	10.00702727	8.06E-32	2.19E-30	Up
CL384.Contig3_All	366	0.01	10.2	9.994353437	1.90E-18	3.07E-17	Up
CL10260.Contig5_All	650	0.01	10.19	9.992938336	9.98E-35	2.96E-33	Up
Unigene52114_All	358	0.01	10.17	9.990103964	7.24E-18	1.13E-16	Up
Unigene31146_All	413	0.01	10.1	9.980139578	4.59E-21	8.34E-20	Up
Unigene25826_All	1835	0.01	10.09	9.978710459	7.07E-102	6.36E-100	Up
Unigene20550_All	1008	0.01	10.07	9.975847968	8.74E-55	4.07E-53	Up
CL2818.Contig4_All	1748	0.01	10.05	9.972979786	1.21E-96	1.02E-94	Up
CL6315.Contig7_All	347	0.01	9.9	9.951284715	5.39E-17	8.04E-16	Up
Unigene53171_All	914	0.01	9.85	9.943979914	2.17E-48	8.93E-47	Up
Unigene1284_All	375	0.01	9.84	9.942514505	1.90E-18	3.07E-17	Up
Unigene28273_All	1006	0.01	9.82	9.939579214	2.48E-53	1.13E-51	Up
CL8651.Contig2_All	442	0.01	9.74	9.927777962	6.16E-22	1.17E-20	Up
CL4901.Contig8_All	908	0.01	9.64	9.912889336	6.17E-47	2.46E-45	Up
CL9937.Contig2_All	637	0.01	9.62	9.909893084	4.13E-32	1.13E-30	Up
CL20056.Contig2_All	825	0.01	9.62	9.909893084	2.76E-42	9.94E-41	Up
Unigene108168_All	1320	0.01	9.61	9.908392621	2.55E-69	1.51E-67	Up
CL2080.Contig1_All	857	0.01	9.59	9.905387005	4.98E-44	1.87E-42	Up
Unigene25934_All	888	0.01	9.53	9.896332404	1.75E-45	6.79E-44	Up
CL7245.Contig6_All	343	0.01	9.32	9.864186145	1.53E-15	2.11E-14	Up
CL1910.Contig3_All	1194	0.01	9.26	9.854868383	5.12E-60	2.63E-58	Up
CL13859.Contig4_All	1643	0.01	9.15	9.837627933	1.08E-82	7.70E-81	Up
CL14578.Contig38_All	1572	0.01	9.13	9.83447105	1.27E-78	8.57E-77	Up
CL2170.Contig5_All	1255	0.01	9.07	9.824958741	4.72E-62	2.51E-60	Up
CL1695.Contig3_All	743	0.01	9.04	9.820178962	1.34E-35	4.06E-34	Up
CL7384.Contig1_All	2124	0.01	8.91	9.799281622	1.71E-104	1.58E-102	Up
Unigene109415_All	1436	0.01	8.91	9.799281622	3.43E-70	2.05E-68	Up
CL2010.Contig1_All	258	0.01	8.89	9.796039609	6.86E-11	6.79E-10	Up
Unigene6000_All	663	0.01	8.87	9.792790294	6.00E-31	1.59E-29	Up
CL2269.Contig1_All	1829	0.01	8.8	9.781359714	8.52E-89	6.55E-87	Up
CL851.Contig2_All	390	0.01	8.79	9.779719355	2.76E-17	4.19E-16	Up
Unigene36124_All	1229	0.01	8.78	9.77807713	7.44E-59	3.75E-57	Up
CL15424.Contig1_All	622	0.01	8.76	9.77478706	1.27E-28	3.10E-27	Up
CL7404.Contig2_All	249	0.01	8.75	9.773139207	5.11E-10	4.67E-09	Up
Unigene28947_All	1716	0.01	8.56	9.741466986	6.01E-81	4.17E-79	Up
Unigene84989_All	720	0.01	8.47	9.726218159	2.11E-32	5.86E-31	Up
Unigene4398_All	1299	0.01	8.45	9.722807531	5.12E-60	2.63E-58	Up
CL18648.Contig1_All	360	0.01	8.3	9.696967526	5.84E-15	7.77E-14	Up
CL229.Contig7_All	728	0.01	8.23	9.68474862	8.06E-32	2.19E-30	Up
CL14578.Contig37_All	3035	0.01	8.12	9.665335917	2.43E-137	2.98E-135	Up
Unigene104094_All	372	0.01	7.98	9.640244936	5.84E-15	7.77E-14	Up
Unigene8188_All	236	0.01	7.97	9.638435914	7.43E-09	6.10E-08	Up
CL6603.Contig2_All	1352	0.01	7.92	9.62935662	1.45E-58	7.28E-57	Up
CL10943.Contig2_All	211	0.01	7.9	9.625708843	1.08E-07	7.83E-07	Up
Unigene16875_All	571	0.01	7.86	9.618385502	2.17E-23	4.38E-22	Up
CL1374.Contig2_All	667	0.01	7.81	9.609178738	1.85E-27	4.32E-26	Up
CL2153.Contig8_All	710	0.01	7.74	9.596189756	3.33E-29	8.29E-28	Up
Unigene21042_All	354	0.01	7.66	9.581200582	1.66E-13	2.01E-12	Up
CL4677.Contig2_All	742	0.01	7.66	9.581200582	2.29E-30	5.94E-29	Up
Unigene38487_All	3682	0.01	7.65	9.579315938	2.12E-157	3.03E-155	Up
CL3631.Contig5_All	983	0.01	7.61	9.571752644	1.53E-40	5.28E-39	Up
CL19483.Contig1_All	452	0.01	7.59	9.567956075	1.41E-17	2.18E-16	Up
Unigene18043_All	2390	0.01	7.58	9.566054038	1.03E-100	9.13E-99	Up
CL5487.Contig2_All	627	0.01	7.58	9.566054038	3.91E-25	8.43E-24	Up
Unigene1223_All	510	0.01	7.49	9.548821908	6.68E-20	1.15E-18	Up
CL1129.Contig3_All	1571	0.01	7.49	9.548821908	1.14E-64	6.32E-63	Up
CL2441.Contig1_All	525	0.01	7.44	9.539158811	3.42E-20	5.97E-19	Up
Unigene56894_All	764	0.01	7.42	9.535275377	2.29E-30	5.94E-29	Up
CL20152.Contig3_All	1574	0.01	7.38	9.527477006	8.51E-64	4.63E-62	Up
Unigene77132_All	559	0.01	7.37	9.525520809	1.20E-21	2.25E-20	Up
CL9719.Contig1_All	951	0.01	7.33	9.517669388	1.24E-37	3.96E-36	Up
CL12179.Contig7_All	469	0.01	7.33	9.517669388	1.41E-17	2.18E-16	Up
CL911.Contig2_All	289	0.01	7.28	9.50779464	2.62E-10	2.46E-09	Up
CL13876.Contig1_All	739	0.01	7.28	9.50779464	1.27E-28	3.10E-27	Up
CL20072.Contig22_All	3767	0.01	7.28	9.50779464	2.49E-153	3.42E-151	Up
Unigene53516_All	248	0.01	7.21	9.493855449	1.45E-08	1.15E-07	Up
CL4283.Contig2_All	1172	0.01	7.2	9.491853096	4.60E-46	1.81E-44	Up
Unigene53670_All	454	0.01	7.2	9.491853096	1.05E-16	1.55E-15	Up
Unigene22424_All	1522	0.01	7.19	9.48984796	5.12E-60	2.63E-58	Up
CL17894.Contig3_All	745	0.01	7.16	9.483815777	2.48E-28	5.99E-27	Up
Unigene13418_All	812	0.01	7.15	9.481799432	3.07E-31	8.21E-30	Up
CL12286.Contig1_All	468	0.01	7.13	9.477758266	2.76E-17	4.19E-16	Up
CL4219.Contig4_All	530	0.01	7.12	9.475733431	1.30E-19	2.23E-18	Up
CL18352.Contig2_All	244	0.01	7.09	9.469641817	2.83E-08	2.19E-07	Up
CL912.Contig7_All	967	0.01	7.07	9.465566405	4.72E-37	1.49E-35	Up
Unigene37818_All	579	0.01	7.06	9.463524373	2.35E-21	4.33E-20	Up
CL2816.Contig6_All	616	0.01	7.03	9.457380879	8.27E-23	1.63E-21	Up
Unigene15813_All	994	0.01	7.01	9.453270634	1.24E-37	3.96E-36	Up
CL15259.Contig16_All	331	0.01	6.95	9.440869168	1.80E-11	1.87E-10	Up
CL3285.Contig8_All	609	0.01	6.89	9.428360173	3.16E-22	6.06E-21	Up
CL19882.Contig29_All	1460	0.01	6.86	9.422064766	4.48E-55	2.10E-53	Up
CL15424.Contig2_All	744	0.01	6.86	9.422064766	3.61E-27	8.34E-26	Up
CL3715.Contig7_All	281	0.01	6.85	9.419960178	1.95E-09	1.69E-08	Up
CL8651.Contig1_All	1108	0.01	6.8	9.409390936	7.85E-41	2.72E-39	Up
Unigene38684_All	1763	0.01	6.77	9.403012024	7.86E-66	4.42E-64	Up
CL15848.Contig1_All	605	0.01	6.75	9.398743692	1.20E-21	2.25E-20	Up
Unigene14423_All	883	0.01	6.7	9.388017285	8.06E-32	2.19E-30	Up
CL523.Contig17_All	1424	0.01	6.65	9.37721053	7.05E-52	3.12E-50	Up
Unigene64764_All	299	0.01	6.59	9.364134655	9.97E-10	8.90E-09	Up
Unigene23522_All	760	0.01	6.58	9.361943774	7.05E-27	1.62E-25	Up
Unigene39074_All	576	0.01	6.57	9.35974956	6.68E-20	1.15E-18	Up
CL395.Contig13_All	817	0.01	6.57	9.35974956	6.50E-29	1.60E-27	Up
Unigene46403_All	362	0.01	6.56	9.357552005	4.71E-12	5.11E-11	Up
Unigene53322_All	458	0.01	6.53	9.350939182	1.53E-15	2.12E-14	Up
CL400.Contig4_All	2436	0.01	6.52	9.348728154	3.25E-88	2.48E-86	Up
CL13136.Contig2_All	2737	0.01	6.51	9.346513733	2.92E-99	2.55E-97	Up
Unigene56965_All	439	0.01	6.45	9.33315535	1.14E-14	1.49E-13	Up
Unigene12939_All	2746	0.01	6.45	9.33315535	1.11E-98	9.63E-97	Up
Unigene20353_All	1713	0.01	6.44	9.330916878	6.87E-61	3.59E-59	Up
Unigene33014_All	306	0.01	6.38	9.317412614	9.97E-10	8.89E-09	Up
Unigene24820_All	2510	0.01	6.29	9.296916207	1.24E-87	9.36E-86	Up
CL20425.Contig2_All	1052	0.01	6.26	9.290018847	6.86E-36	2.09E-34	Up
CL10647.Contig2_All	643	0.01	6.25	9.28771238	2.35E-21	4.33E-20	Up
CL5071.Contig8_All	626	0.01	6.23	9.283088353	1.75E-20	3.10E-19	Up
Unigene122_All	1699	0.01	6.2	9.276124405	5.54E-58	2.75E-56	Up
CL1461.Contig5_All	471	0.01	6.2	9.276124405	2.99E-15	4.05E-14	Up
Unigene27466_All	1392	0.01	6.19	9.273795599	3.16E-47	1.27E-45	Up
CL947.Contig1_All	607	0.01	6.17	9.269126679	6.68E-20	1.15E-18	Up
Unigene46357_All	601	0.01	6.14	9.262094845	1.30E-19	2.23E-18	Up
Unigene46442_All	402	0.01	6.1	9.252665432	1.24E-12	1.40E-11	Up
Unigene5878_All	963	0.01	6.05	9.240791332	1.57E-31	4.24E-30	Up
CL1622.Contig1_All	1301	0.01	6.04	9.238404739	7.24E-43	2.65E-41	Up
Unigene31414_All	692	0.01	6	9.22881869	3.16E-22	6.06E-21	Up
CL9204.Contig2_All	296	0.01	6	9.22881869	7.43E-09	6.09E-08	Up
CL20072.Contig15_All	1187	0.01	5.98	9.224001674	8.50E-39	2.80E-37	Up
CL19224.Contig7_All	1239	0.01	5.98	9.224001674	1.53E-40	5.28E-39	Up
CL983.Contig4_All	566	0.01	5.96	9.21916852	7.24E-18	1.13E-16	Up
Unigene56927_All	289	0.01	5.96	9.21916852	1.45E-08	1.16E-07	Up
CL2430.Contig2_All	1308	0.01	5.95	9.216745858	1.41E-42	5.13E-41	Up
CL2378.Contig3_All	695	0.01	5.92	9.209453366	6.16E-22	1.17E-20	Up
Unigene46420_All	858	0.01	5.91	9.20701432	1.85E-27	4.32E-26	Up
CL10301.Contig9_All	619	0.01	5.89	9.202123824	2.55E-19	4.30E-18	Up
CL5457.Contig4_All	520	0.01	5.88	9.199672345	4.01E-16	5.72E-15	Up
Unigene11906_All	1641	0.03	17.59	9.195577267	1.48E-155	2.08E-153	Up
CL12263.Contig1_All	856	0.01	5.8	9.17990909	7.05E-27	1.62E-25	Up
CL4061.Contig2_All	546	0.01	5.78	9.174925683	2.06E-16	2.98E-15	Up
CL17315.Contig2_All	364	0.01	5.78	9.174925683	1.34E-10	1.29E-09	Up
Unigene36004_All	788	0.01	5.77	9.172427509	1.49E-24	3.14E-23	Up
CL7232.Contig1_All	758	0.01	5.76	9.169925001	2.17E-23	4.38E-22	Up
Unigene35076_All	1029	0.01	5.76	9.169925001	4.13E-32	1.13E-30	Up
CL10794.Contig3_All	369	0.01	5.76	9.169925001	6.86E-11	6.79E-10	Up
Unigene23426_All	602	0.01	5.76	9.169925001	1.90E-18	3.07E-17	Up
Unigene46797_All	457	0.01	5.75	9.167418146	1.66E-13	2.01E-12	Up
CL16464.Contig14_All	673	0.01	5.75	9.167418146	1.75E-20	3.10E-19	Up
Unigene52930_All	817	0.01	5.75	9.167418146	2.00E-25	4.36E-24	Up
CL12870.Contig1_All	1887	0.01	5.73	9.162391329	5.12E-60	2.63E-58	Up
CL10206.Contig1_All	603	0.01	5.72	9.159871337	3.70E-18	5.89E-17	Up
Unigene109881_All	2128	0.01	5.69	9.152284842	2.77E-67	1.59E-65	Up
Unigene39572_All	789	0.01	5.69	9.152284842	2.91E-24	6.07E-23	Up
Unigene16094_All	730	0.01	5.66	9.144658243	3.16E-22	6.06E-21	Up
Unigene53398_All	746	0.01	5.6	9.129283017	1.62E-22	3.15E-21	Up
Unigene40139_All	230	0.01	5.59	9.126704473	3.07E-06	1.84E-05	Up
Unigene58250_All	720	0.01	5.58	9.124121312	1.20E-21	2.25E-20	Up
Unigene1297_All	500	0.01	5.57	9.121533517	1.14E-14	1.49E-13	Up
Unigene15620_All	615	0.01	5.54	9.113742166	3.70E-18	5.89E-17	Up
Unigene39666_All	522	0.01	5.53	9.11113567	2.99E-15	4.05E-14	Up
CL8498.Contig5_All	1134	0.01	5.52	9.108524457	3.81E-34	1.11E-32	Up
CL12179.Contig2_All	961	0.01	5.49	9.100662339	1.27E-28	3.10E-27	Up
CL12192.Contig2_All	1722	0.01	5.49	9.100662339	3.61E-52	1.60E-50	Up
Unigene47140_All	489	0.01	5.47	9.095397023	4.35E-14	5.48E-13	Up
Unigene10336_All	1078	0.01	5.44	9.087462841	8.06E-32	2.19E-30	Up
CL3607.Contig2_All	471	0.01	5.43	9.084808388	3.24E-13	3.83E-12	Up
Unigene14284_All	936	0.01	5.39	9.074141463	1.85E-27	4.32E-26	Up
CL912.Contig8_All	986	0.01	5.38	9.071462363	6.50E-29	1.60E-27	Up
CL3631.Contig3_All	1204	0.01	5.36	9.06608919	2.62E-35	7.87E-34	Up
Unigene109074_All	682	0.01	5.35	9.063395081	1.30E-19	2.23E-18	Up
CL1707.Contig4_All	1071	0.01	5.33	9.057991723	3.07E-31	8.22E-30	Up
CL15590.Contig2_All	1312	0.01	5.32	9.055282436	3.24E-38	1.05E-36	Up
Unigene998_All	1029	0.01	5.29	9.047123912	8.73E-30	2.22E-28	Up
Unigene7300_All	872	0.01	5.24	9.033423002	7.64E-25	1.63E-23	Up
Unigene109156_All	992	0.01	5.23	9.030667136	2.48E-28	5.99E-27	Up
Unigene52417_All	241	0.01	5.23	9.030667136	6.00E-06	3.43E-05	Up
CL11496.Contig5_All	1118	0.01	5.22	9.027905997	8.06E-32	2.19E-30	Up
Unigene50118_All	373	0.01	5.2	9.022367813	5.11E-10	4.67E-09	Up
CL11399.Contig2_All	1079	0.01	5.19	9.019590728	1.17E-30	3.07E-29	Up
CL8862.Contig5_All	264	0.01	5.18	9.016808288	8.05E-07	5.23E-06	Up
CL983.Contig3_All	613	0.01	5.17	9.01402047	1.05E-16	1.55E-15	Up
CL2748.Contig1_All	422	0.01	5.17	9.01402047	3.51E-11	3.56E-10	Up
CL4901.Contig12_All	1382	0.04	20.62	9.009828617	1.17E-152	1.60E-150	Up
CL912.Contig1_All	1723	0.01	5.15	9.008428622	5.69E-49	2.38E-47	Up
CL16464.Contig18_All	450	0.01	5.13	9.002815016	4.71E-12	5.12E-11	Up
CL155.Contig1_All	560	0.01	5.12	9	2.99E-15	4.06E-14	Up
Unigene15307_All	2779	0.01	5.12	9	1.71E-79	1.16E-77	Up
CL4060.Contig1_All	633	0.01	5.11	8.997179481	2.76E-17	4.19E-16	Up
CL3197.Contig3_All	1031	0.01	5.07	8.985841937	1.27E-28	3.10E-27	Up
Unigene29908_All	1415	0.01	5.06	8.982993575	2.23E-39	7.47E-38	Up
CL3283.Contig2_All	1267	0.01	5.03	8.97441459	5.11E-35	1.53E-33	Up
CL4236.Contig2_All	673	0.01	5.02	8.971543554	3.70E-18	5.89E-17	Up
CL2818.Contig3_All	1857	0.01	5.01	8.968666793	1.38E-51	6.07E-50	Up
Unigene99216_All	209	0.01	5	8.965784285	4.47E-05	0.000223429	Up
Unigene23779_All	451	0.01	4.95	8.951284715	1.80E-11	1.87E-10	Up
Unigene110293_All	640	0.01	4.94	8.948367232	5.39E-17	8.05E-16	Up
CL8561.Contig4_All	1357	0.01	4.94	8.948367232	9.21E-37	2.89E-35	Up
CL5635.Contig1_All	944	0.01	4.93	8.945443836	2.00E-25	4.36E-24	Up
Unigene29149_All	1132	0.01	4.93	8.945443836	1.17E-30	3.07E-29	Up
Unigene43124_All	1100	0.01	4.93	8.945443836	8.73E-30	2.22E-28	Up
Unigene46779_All	254	0.01	4.92	8.942514505	3.07E-06	1.84E-05	Up
Unigene20519_All	1638	0.01	4.92	8.942514505	1.31E-44	4.96E-43	Up
Unigene47083_All	790	0.01	4.91	8.939579214	4.59E-21	8.35E-20	Up
CL4617.Contig1_All	265	0.01	4.91	8.939579214	1.57E-06	9.83E-06	Up
CL13048.Contig1_All	486	0.01	4.91	8.939579214	1.24E-12	1.40E-11	Up
Unigene22961_All	1015	0.01	4.91	8.939579214	3.61E-27	8.34E-26	Up
Unigene46237_All	1078	0.01	4.89	8.933690655	6.50E-29	1.60E-27	Up
CL18902.Contig2_All	361	0.01	4.89	8.933690655	3.80E-09	3.20E-08	Up
CL9650.Contig1_All	947	0.01	4.89	8.933690655	3.91E-25	8.43E-24	Up
CL15116.Contig2_All	1063	0.01	4.86	8.924812504	2.48E-28	5.99E-27	Up
CL4462.Contig4_All	3912	0.01	4.83	8.915879379	1.18E-105	1.10E-103	Up
CL659.Contig1_All	1228	0.01	4.83	8.915879379	1.08E-32	3.03E-31	Up
CL432.Contig15_All	621	0.01	4.83	8.915879379	7.84E-16	1.10E-14	Up
CL8148.Contig1_All	247	0.01	4.83	8.915879379	6.00E-06	3.43E-05	Up
Unigene231_All	821	0.01	4.79	8.903881846	2.35E-21	4.33E-20	Up
CL20405.Contig8_All	271	0.01	4.78	8.900866808	1.57E-06	9.82E-06	Up
CL4060.Contig2_All	2355	0.01	4.77	8.897845456	2.42E-62	1.29E-60	Up
CL6318.Contig2_All	926	0.01	4.77	8.897845456	5.69E-24	1.17E-22	Up
CL10301.Contig6_All	845	0.01	4.76	8.894817763	6.16E-22	1.17E-20	Up
CL4710.Contig2_All	1587	0.01	4.74	8.888743249	2.06E-41	7.25E-40	Up
CL3247.Contig2_All	816	0.01	4.74	8.888743249	8.96E-21	1.61E-19	Up
Unigene1535_All	483	0.01	4.7	8.876516947	4.71E-12	5.12E-11	Up
Unigene39568_All	550	0.01	4.69	8.873444113	8.50E-14	1.05E-12	Up
CL11909.Contig1_All	712	0.01	4.69	8.873444113	7.24E-18	1.13E-16	Up
Unigene101668_All	231	0.01	4.68	8.87036472	2.29E-05	0.000119721	Up
CL2306.Contig8_All	1361	0.01	4.67	8.86727874	5.11E-35	1.53E-33	Up
CL6136.Contig2_All	453	0.01	4.67	8.86727874	3.51E-11	3.57E-10	Up
CL8118.Contig4_All	836	0.01	4.64	8.857980995	4.59E-21	8.35E-20	Up
Unigene111029_All	1635	0.01	4.63	8.854868383	5.39E-42	1.93E-40	Up
Unigene38644_All	379	0.01	4.62	8.851749041	3.80E-09	3.20E-08	Up
CL1698.Contig12_All	818	0.01	4.61	8.84862294	1.75E-20	3.10E-19	Up
CL9210.Contig2_All	940	0.01	4.59	8.842350343	2.17E-23	4.38E-22	Up
CL5446.Contig3_All	505	0.01	4.59	8.842350343	2.41E-12	2.68E-11	Up
Unigene38032_All	336	0.01	4.59	8.842350343	5.53E-08	4.15E-07	Up
CL1245.Contig31_All	576	0.01	4.58	8.839203788	4.35E-14	5.48E-13	Up
CL2937.Contig22_All	386	0.01	4.57	8.836050355	3.80E-09	3.21E-08	Up
CL81.Contig7_All	539	0.01	4.57	8.836050355	6.33E-13	7.34E-12	Up
Unigene43571_All	452	0.01	4.56	8.832890014	6.86E-11	6.80E-10	Up
CL16541.Contig5_All	538	0.01	4.56	8.832890014	6.33E-13	7.33E-12	Up
CL9598.Contig3_All	1359	0.01	4.54	8.826548487	3.81E-34	1.11E-32	Up
CL316.Contig15_All	2985	0.06	27.23	8.826018766	0	0	Up
CL2793.Contig10_All	1367	0.01	4.51	8.816983623	7.44E-34	2.16E-32	Up
CL9486.Contig10_All	203	0.01	4.5	8.813781191	0.000170347	0.00077195	Up
CL17853.Contig2_All	203	0.01	4.5	8.813781191	0.000170347	0.00077137	Up
Unigene14521_All	1337	0.01	4.49	8.810571635	5.54E-33	1.56E-31	Up
CL15313.Contig1_All	402	0.01	4.46	8.8008999	1.95E-09	1.69E-08	Up
Unigene110455_All	2017	0.01	4.46	8.8008999	3.91E-50	1.68E-48	Up
CL1413.Contig5_All	979	0.01	4.44	8.794415866	1.11E-23	2.27E-22	Up
CL9838.Contig3_All	3680	0.01	4.43	8.791162889	2.06E-91	1.64E-89	Up
Unigene21321_All	1128	0.01	4.42	8.787902559	1.85E-27	4.32E-26	Up
CL7688.Contig3_All	3558	0.01	4.41	8.784634846	6.35E-88	4.82E-86	Up
Unigene46389_All	772	0.01	4.4	8.781359714	1.90E-18	3.07E-17	Up
CL6303.Contig2_All	454	0.01	4.4	8.781359714	1.34E-10	1.29E-09	Up
CL11208.Contig6_All	1139	0.01	4.4	8.781359714	1.85E-27	4.32E-26	Up
Unigene32646_All	443	0.01	4.39	8.77807713	2.62E-10	2.46E-09	Up
CL9433.Contig1_All	1707	0.01	4.38	8.77478706	2.06E-41	7.25E-40	Up
CL258.Contig14_All	2107	0.01	4.38	8.77478706	2.69E-51	1.18E-49	Up
CL18972.Contig2_All	797	0.01	4.38	8.77478706	9.71E-19	1.59E-17	Up
CL16115.Contig2_All	2387	0.01	4.38	8.77478706	2.84E-58	1.42E-56	Up
CL20656.Contig6_All	669	0.01	4.37	8.77148947	7.84E-16	1.10E-14	Up
CL18913.Contig4_All	2751	0.01	4.36	8.768184325	5.40E-67	3.09E-65	Up
Unigene41976_All	339	0.01	4.36	8.768184325	1.08E-07	7.82E-07	Up
Unigene12843_All	550	0.01	4.35	8.764871591	1.24E-12	1.40E-11	Up
CL13857.Contig1_All	1549	0.01	4.35	8.764871591	2.42E-37	7.68E-36	Up
CL10912.Contig1_All	760	0.01	4.32	8.754887502	7.24E-18	1.13E-16	Up
CL6228.Contig7_All	1059	0.01	4.31	8.751544059	3.91E-25	8.43E-24	Up
CL1193.Contig2_All	613	0.01	4.31	8.751544059	4.35E-14	5.47E-13	Up
CL1507.Contig1_All	858	0.25	107.39	8.746715848	0	0	Up
Unigene49877_All	524	0.01	4.29	8.744833837	4.71E-12	5.12E-11	Up
Unigene18701_All	283	0.01	4.29	8.744833837	6.00E-06	3.43E-05	Up
Unigene34210_All	211	0.01	4.28	8.741466986	0.000170347	0.000769562	Up
Unigene12381_All	1055	0.01	4.26	8.73470962	1.49E-24	3.14E-23	Up
Unigene9839_All	1482	0.01	4.26	8.73470962	5.11E-35	1.53E-33	Up
CL9503.Contig5_All	212	0.01	4.25	8.731319031	0.000170347	0.000770573	Up
Unigene1218_All	761	0.01	4.24	8.727920455	1.41E-17	2.18E-16	Up
CL4986.Contig4_All	822	0.01	4.23	8.724513853	9.71E-19	1.59E-17	Up
CL16733.Contig1_All	275	0.01	4.22	8.721099189	6.00E-06	3.44E-05	Up
Unigene107987_All	6503	0.01	4.21	8.717676423	6.54E-154	9.04E-152	Up
Unigene9170_All	409	0.01	4.2	8.714245518	7.43E-09	6.09E-08	Up
Unigene109781_All	1529	0.01	4.19	8.710806434	1.34E-35	4.06E-34	Up
CL2216.Contig3_All	791	0.01	4.19	8.710806434	7.24E-18	1.13E-16	Up
Unigene32742_All	1045	0.01	4.16	8.700439718	5.69E-24	1.17E-22	Up
CL1465.Contig3_All	663	0.01	4.16	8.700439718	5.84E-15	7.77E-14	Up
Unigene50192_All	241	0.01	4.15	8.696967526	4.47E-05	0.000223198	Up
Unigene28564_All	1000	0.01	4.14	8.693486957	8.27E-23	1.63E-21	Up
Unigene42980_All	529	0.11	45.51	8.692536252	6.51E-120	6.92E-118	Up
CL12977.Contig4_All	1909	0.01	4.1	8.6794801	1.90E-43	7.02E-42	Up
CL10220.Contig3_All	1056	0.01	4.1	8.6794801	1.11E-23	2.27E-22	Up
Unigene104362_All	648	0.01	4.09	8.675957033	2.23E-14	2.85E-13	Up
CL16044.Contig1_All	599	0.01	4.09	8.675957033	3.24E-13	3.83E-12	Up
Unigene10214_All	560	0.01	4.09	8.675957033	2.41E-12	2.68E-11	Up
CL14202.Contig2_All	429	0.01	4.08	8.672425342	3.80E-09	3.20E-08	Up
Unigene21479_All	411	0.01	4.06	8.665335917	7.43E-09	6.10E-08	Up
Unigene46422_All	563	0.01	4.06	8.665335917	2.41E-12	2.68E-11	Up
Unigene53546_All	1436	0.01	4.03	8.654636029	4.13E-32	1.13E-30	Up
CL18673.Contig3_All	1876	0.01	4.02	8.651051691	5.39E-42	1.93E-40	Up
CL52.Contig2_All	1181	0.01	4.02	8.651051691	5.25E-26	1.17E-24	Up
Unigene27505_All	516	0.01	4.01	8.647458426	6.86E-11	6.80E-10	Up
CL16874.Contig1_All	1290	0.01	4.01	8.647458426	1.27E-28	3.10E-27	Up
Unigene26349_All	416	0.01	4	8.64385619	7.43E-09	6.10E-08	Up
Unigene42843_All	708	0.01	4	8.64385619	2.99E-15	4.05E-14	Up
CL7498.Contig2_All	586	0.01	4	8.64385619	1.24E-12	1.40E-11	Up
Unigene26655_All	1590	0.01	4	8.64385619	2.62E-35	7.87E-34	Up
CL3266.Contig3_All	1376	0.01	4	8.64385619	2.29E-30	5.94E-29	Up
CL14086.Contig1_All	870	0.01	3.99	8.640244936	4.97E-19	8.29E-18	Up
CL18686.Contig4_All	2548	0.01	3.99	8.640244936	8.07E-57	3.90E-55	Up
Unigene42915_All	1661	0.01	3.98	8.636624621	9.21E-37	2.89E-35	Up
Unigene39735_All	263	0.01	3.97	8.632995197	2.29E-05	0.000119665	Up
Unigene21242_All	396	0.01	3.96	8.62935662	2.83E-08	2.19E-07	Up
CL7426.Contig2_All	265	0.01	3.93	8.618385502	2.29E-05	0.000119743	Up
Unigene46020_All	815	0.01	3.93	8.618385502	1.41E-17	2.18E-16	Up
Unigene32874_All	490	0.01	3.92	8.614709844	2.62E-10	2.46E-09	Up
Unigene78868_All	292	0.01	3.92	8.614709844	6.00E-06	3.44E-05	Up
Unigene26967_All	491	0.01	3.91	8.611024797	2.62E-10	2.46E-09	Up
CL2852.Contig1_All	964	0.01	3.91	8.611024797	1.75E-20	3.10E-19	Up
CL19731.Contig3_All	707	0.01	3.9	8.607330314	5.84E-15	7.77E-14	Up
Unigene16720_All	347	0.01	3.89	8.603626345	4.12E-07	2.77E-06	Up
Unigene42199_All	308	0.01	3.89	8.603626345	3.07E-06	1.84E-05	Up
CL20300.Contig2_All	855	0.01	3.88	8.599912842	3.70E-18	5.89E-17	Up
Unigene3629_All	1063	0.01	3.87	8.596189756	1.62E-22	3.15E-21	Up
CL20168.Contig2_All	400	0.01	3.87	8.596189756	5.53E-08	4.14E-07	Up
Unigene45876_All	872	0.01	3.85	8.588714636	1.90E-18	3.07E-17	Up
Unigene36341_All	1279	0.01	3.83	8.581200582	3.61E-27	8.35E-26	Up
CL229.Contig5_All	885	0.01	3.83	8.581200582	1.90E-18	3.07E-17	Up
Unigene12969_All	1371	0.01	3.83	8.581200582	6.50E-29	1.60E-27	Up
Unigene108710_All	1738	0.01	3.82	8.577428828	4.72E-37	1.49E-35	Up
CL332.Contig5_All	1151	0.01	3.82	8.577428828	2.91E-24	6.07E-23	Up
Unigene43130_All	783	0.01	3.82	8.577428828	2.06E-16	2.98E-15	Up
Unigene17594_All	1308	0.01	3.81	8.573647187	1.85E-27	4.32E-26	Up
CL18501.Contig4_All	340	0.01	3.81	8.573647187	8.05E-07	5.23E-06	Up
Unigene21001_All	1365	0.01	3.81	8.573647187	6.50E-29	1.60E-27	Up
Unigene13704_All	720	0.01	3.81	8.573647187	5.84E-15	7.77E-14	Up
CL966.Contig3_All	699	0.01	3.8	8.569855608	2.23E-14	2.85E-13	Up
CL16542.Contig2_All	1301	0.01	3.8	8.569855608	3.61E-27	8.34E-26	Up
CL14066.Contig3_All	354	0.01	3.8	8.569855608	4.12E-07	2.77E-06	Up
CL12038.Contig1_All	619	0.01	3.8	8.569855608	1.24E-12	1.40E-11	Up
Unigene33421_All	641	0.01	3.79	8.566054038	3.24E-13	3.83E-12	Up
CL6938.Contig2_All	362	0.01	3.79	8.566054038	4.12E-07	2.78E-06	Up
Unigene46388_All	532	0.01	3.79	8.566054038	6.86E-11	6.79E-10	Up
CL6685.Contig1_All	504	0.01	3.79	8.566054038	2.62E-10	2.46E-09	Up
Unigene53347_All	389	0.01	3.78	8.562242424	1.08E-07	7.82E-07	Up
CL6360.Contig2_All	594	0.01	3.78	8.562242424	4.71E-12	5.11E-11	Up
Unigene1556_All	546	0.01	3.78	8.562242424	3.51E-11	3.56E-10	Up
CL8236.Contig1_All	1988	0.01	3.77	8.558420713	1.05E-41	3.74E-40	Up
Unigene4357_All	507	0.01	3.77	8.558420713	2.62E-10	2.46E-09	Up
CL16305.Contig1_All	415	0.01	3.77	8.558420713	2.83E-08	2.19E-07	Up
Unigene18592_All	329	0.01	3.77	8.558420713	1.57E-06	9.81E-06	Up
Unigene17765_All	1593	0.01	3.76	8.554588852	2.84E-33	8.07E-32	Up
Unigene39403_All	1127	0.01	3.75	8.550746785	2.17E-23	4.38E-22	Up
CL5.Contig1_All	2378	0.01	3.75	8.550746785	7.64E-50	3.25E-48	Up
CL18972.Contig1_All	756	0.01	3.75	8.550746785	1.53E-15	2.11E-14	Up
CL19554.Contig4_All	773	0.01	3.75	8.550746785	7.84E-16	1.10E-14	Up
CL1514.Contig2_All	689	0.01	3.74	8.54689446	4.35E-14	5.47E-13	Up
CL2117.Contig1_All	401	0.01	3.74	8.54689446	5.53E-08	4.14E-07	Up
Unigene18641_All	373	0.01	3.73	8.54303182	2.11E-07	1.48E-06	Up
CL9404.Contig1_All	664	0.01	3.73	8.54303182	1.66E-13	2.01E-12	Up
CL719.Contig1_All	1089	0.01	3.73	8.54303182	3.16E-22	6.06E-21	Up
CL4236.Contig1_All	655	0.01	3.72	8.539158811	3.24E-13	3.83E-12	Up
Unigene4511_All	637	0.01	3.72	8.539158811	6.33E-13	7.33E-12	Up
CL3800.Contig1_All	805	0.01	3.69	8.527477006	4.01E-16	5.73E-15	Up
CL1565.Contig6_All	866	0.01	3.69	8.527477006	1.41E-17	2.18E-16	Up
Unigene22829_All	983	0.01	3.69	8.527477006	6.68E-20	1.15E-18	Up
CL17519.Contig2_All	391	0.01	3.69	8.527477006	1.08E-07	7.82E-07	Up
CL18171.Contig2_All	544	0.01	3.69	8.527477006	6.86E-11	6.78E-10	Up
Unigene35950_All	2110	0.01	3.68	8.523561956	1.90E-43	7.03E-42	Up
CL8096.Contig5_All	965	0.01	3.68	8.523561956	1.30E-19	2.23E-18	Up
Unigene52767_All	1488	0.01	3.67	8.519636253	2.29E-30	5.94E-29	Up
CL17732.Contig4_All	605	0.01	3.66	8.515699838	4.71E-12	5.11E-11	Up
Unigene1108_All	252	0.01	3.66	8.515699838	8.72E-05	0.000413077	Up
CL2085.Contig1_All	422	0.01	3.66	8.515699838	2.83E-08	2.19E-07	Up
Unigene15610_All	790	0.01	3.66	8.515699838	7.84E-16	1.10E-14	Up
Unigene102994_All	281	0.01	3.65	8.511752654	2.29E-05	0.000119934	Up
CL9608.Contig7_All	314	0.01	3.65	8.511752654	6.00E-06	3.44E-05	Up
CL3436.Contig3_All	561	0.01	3.65	8.511752654	6.86E-11	6.79E-10	Up
Unigene46519_All	479	0.01	3.65	8.511752654	1.95E-09	1.69E-08	Up
Unigene38561_All	495	0.01	3.64	8.50779464	9.97E-10	8.90E-09	Up
Unigene34567_All	532	0.01	3.64	8.50779464	2.62E-10	2.46E-09	Up
CL12179.Contig5_All	941	0.01	3.62	8.499845887	9.71E-19	1.59E-17	Up
CL14174.Contig1_All	928	0.01	3.61	8.495855027	1.90E-18	3.07E-17	Up
CL8752.Contig2_All	726	0.01	3.61	8.495855027	4.35E-14	5.47E-13	Up
Unigene3691_All	442	0.01	3.6	8.491853096	1.45E-08	1.15E-07	Up
CL8903.Contig3_All	1821	0.01	3.59	8.487840034	1.80E-36	5.59E-35	Up
Unigene43465_All	400	0.01	3.59	8.487840034	1.08E-07	7.84E-07	Up
Unigene16801_All	643	0.01	3.59	8.487840034	2.41E-12	2.68E-11	Up
CL19378.Contig3_All	684	0.01	3.59	8.487840034	3.24E-13	3.83E-12	Up
Unigene10889_All	1092	0.01	3.59	8.487840034	1.20E-21	2.25E-20	Up
Unigene23980_All	1204	0.01	3.59	8.487840034	5.69E-24	1.17E-22	Up
Unigene24340_All	956	0.01	3.58	8.483815777	9.71E-19	1.59E-17	Up
CL9701.Contig2_All	1525	0.01	3.57	8.479780264	2.29E-30	5.94E-29	Up
CL6452.Contig2_All	1079	0.01	3.56	8.475733431	4.59E-21	8.35E-20	Up
CL7920.Contig2_All	606	0.01	3.56	8.475733431	9.20E-12	9.77E-11	Up
Unigene46416_All	735	0.01	3.56	8.475733431	2.23E-14	2.85E-13	Up
Unigene111054_All	1170	0.01	3.56	8.475733431	4.24E-23	8.45E-22	Up
Unigene23564_All	1029	0.01	3.56	8.475733431	3.42E-20	5.97E-19	Up
Unigene58853_All	506	0.01	3.55	8.471675214	9.97E-10	8.90E-09	Up
CL17992.Contig1_All	840	0.01	3.55	8.471675214	2.06E-16	2.98E-15	Up
Unigene65159_All	932	0.01	3.55	8.471675214	3.70E-18	5.89E-17	Up
Unigene3193_All	376	0.01	3.54	8.46760555	4.12E-07	2.78E-06	Up
CL3650.Contig2_All	2444	0.01	3.54	8.46760555	2.17E-48	8.93E-47	Up
Unigene111000_All	1511	0.01	3.54	8.46760555	8.73E-30	2.22E-28	Up
Unigene32547_All	671	0.01	3.52	8.459431619	6.33E-13	7.33E-12	Up
Unigene43553_All	597	0.01	3.52	8.459431619	3.51E-11	3.57E-10	Up
CL4488.Contig1_All	568	0.01	3.52	8.459431619	6.86E-11	6.78E-10	Up
Unigene12725_All	422	0.01	3.51	8.45532722	1.08E-07	7.84E-07	Up
CL14337.Contig1_All	980	0.01	3.51	8.45532722	4.97E-19	8.29E-18	Up
Unigene57058_All	394	0.01	3.5	8.451211112	2.11E-07	1.48E-06	Up
CL1519.Contig4_All	836	0.01	3.5	8.451211112	7.84E-16	1.10E-14	Up
CL4500.Contig4_All	847	0.01	3.5	8.451211112	4.01E-16	5.73E-15	Up
CL12260.Contig3_All	641	0.01	3.5	8.451211112	4.71E-12	5.11E-11	Up
Unigene36906_All	247	0.01	3.49	8.447083226	0.000170347	0.00076973	Up
CL7176.Contig2_All	1577	0.02	6.96	8.442943496	2.62E-60	1.35E-58	Up
CL15116.Contig3_All	915	0.01	3.48	8.442943496	1.41E-17	2.18E-16	Up
CL10956.Contig2_All	307	0.01	3.48	8.442943496	1.17E-05	6.43E-05	Up
Unigene110995_All	1566	0.01	3.48	8.442943496	2.29E-30	5.94E-29	Up
Unigene43918_All	397	0.01	3.47	8.438791853	2.11E-07	1.47E-06	Up
CL16928.Contig1_All	1979	0.01	3.46	8.434628228	3.24E-38	1.05E-36	Up
Unigene11676_All	368	0.01	3.46	8.434628228	8.05E-07	5.23E-06	Up
Unigene38306_All	1598	0.01	3.46	8.434628228	1.17E-30	3.07E-29	Up
CL17854.Contig1_All	1252	0.01	3.46	8.434628228	5.69E-24	1.17E-22	Up
CL16524.Contig1_All	892	0.01	3.44	8.426264755	1.05E-16	1.55E-15	Up
CL20474.Contig2_All	343	0.01	3.41	8.413627929	3.07E-06	1.84E-05	Up
CL11494.Contig2_All	556	0.01	3.4	8.409390936	2.62E-10	2.46E-09	Up
Unigene53501_All	450	0.01	3.4	8.409390936	2.83E-08	2.19E-07	Up
CL7504.Contig3_All	837	0.01	3.38	8.400879436	1.53E-15	2.11E-14	Up
CL1053.Contig5_All	1174	0.01	3.38	8.400879436	6.16E-22	1.17E-20	Up
Unigene103862_All	336	0.01	3.37	8.396604781	6.00E-06	3.45E-05	Up
CL12612.Contig1_All	312	0.01	3.37	8.396604781	2.29E-05	0.000119712	Up
CL1852.Contig1_All	468	0.01	3.37	8.396604781	1.45E-08	1.15E-07	Up
CL16255.Contig1_All	754	0.01	3.36	8.392317423	8.50E-14	1.05E-12	Up
CL8853.Contig2_All	658	0.01	3.36	8.392317423	4.71E-12	5.11E-11	Up
Unigene7753_All	318	0.01	3.34	8.383704292	1.17E-05	6.44E-05	Up
Unigene39748_All	364	0.01	3.34	8.383704292	1.57E-06	9.82E-06	Up
CL7864.Contig1_All	395	0.01	3.34	8.383704292	4.12E-07	2.77E-06	Up
Unigene17048_All	1009	0.01	3.34	8.383704292	1.90E-18	3.07E-17	Up
Unigene7889_All	2402	0.01	3.33	8.379378367	1.31E-44	4.96E-43	Up
Unigene36871_All	461	0.01	3.31	8.370687407	2.83E-08	2.19E-07	Up
Unigene55539_All	491	0.01	3.31	8.370687407	7.43E-09	6.09E-08	Up
CL2186.Contig3_All	1793	0.01	3.3	8.366322214	5.54E-33	1.56E-31	Up
Unigene110377_All	1493	0.01	3.3	8.366322214	1.85E-27	4.32E-26	Up
CL523.Contig27_All	306	0.01	3.3	8.366322214	2.29E-05	0.000120016	Up
CL4594.Contig4_All	1636	0.01	3.3	8.366322214	4.47E-30	1.15E-28	Up
Unigene91822_All	695	0.01	3.3	8.366322214	2.41E-12	2.68E-11	Up
Unigene53344_All	839	0.01	3.29	8.361943774	2.99E-15	4.06E-14	Up
CL14095.Contig2_All	931	0.01	3.29	8.361943774	1.05E-16	1.55E-15	Up
Unigene7609_All	936	0.01	3.29	8.361943774	5.39E-17	8.04E-16	Up
CL16762.Contig1_All	1736	0.01	3.27	8.353146825	1.57E-31	4.24E-30	Up
Unigene806_All	541	0.01	3.27	8.353146825	1.95E-09	1.69E-08	Up
CL14086.Contig2_All	798	0.01	3.26	8.348728154	2.23E-14	2.85E-13	Up
Unigene42181_All	561	0.01	3.26	8.348728154	9.97E-10	8.90E-09	Up
Unigene12324_All	713	0.01	3.26	8.348728154	1.24E-12	1.40E-11	Up
CL591.Contig3_All	1282	0.01	3.25	8.344295908	4.24E-23	8.46E-22	Up
CL7897.Contig11_All	5310	0.01	3.24	8.339850003	6.18E-97	5.25E-95	Up
Unigene8957_All	1239	0.01	3.24	8.339850003	3.16E-22	6.06E-21	Up
CL19582.Contig1_All	826	0.01	3.24	8.339850003	1.14E-14	1.49E-13	Up
Unigene39683_All	678	0.01	3.23	8.335390355	4.71E-12	5.11E-11	Up
CL4766.Contig6_All	392	0.01	3.23	8.335390355	8.05E-07	5.22E-06	Up
Unigene46181_All	1208	0.01	3.22	8.330916878	1.20E-21	2.25E-20	Up
CL148.Contig1_All	2150	0.01	3.22	8.330916878	8.50E-39	2.80E-37	Up
CL1745.Contig1_All	648	0.01	3.22	8.330916878	1.80E-11	1.86E-10	Up
CL15605.Contig5_All	631	0.01	3.22	8.330916878	6.86E-11	6.79E-10	Up
Unigene11814_All	412	0.01	3.22	8.330916878	4.12E-07	2.77E-06	Up
Unigene6931_All	1641	0.01	3.22	8.330916878	1.71E-29	4.29E-28	Up
Unigene46503_All	842	0.01	3.21	8.326429487	5.84E-15	7.78E-14	Up
Unigene56999_All	762	0.01	3.21	8.326429487	1.66E-13	2.01E-12	Up
Unigene109487_All	745	0.01	3.21	8.326429487	3.24E-13	3.83E-12	Up
Unigene45494_All	523	0.01	3.2	8.321928095	3.80E-09	3.21E-08	Up
Unigene36532_All	523	0.01	3.2	8.321928095	3.80E-09	3.20E-08	Up
CL20627.Contig9_All	1718	0.01	3.2	8.321928095	1.17E-30	3.07E-29	Up
Unigene111201_All	270	0.01	3.2	8.321928095	0.000170347	0.000768817	Up
Unigene53805_All	379	0.01	3.19	8.317412614	1.57E-06	9.84E-06	Up
CL9848.Contig1_All	265	0.01	3.19	8.317412614	0.000170347	0.000771539	Up
CL20580.Contig21_All	265	0.01	3.19	8.317412614	0.000170347	0.000769201	Up
Unigene23632_All	1534	0.01	3.18	8.312882955	3.61E-27	8.34E-26	Up
Unigene108746_All	332	0.01	3.17	8.30833903	1.17E-05	6.44E-05	Up
Unigene53469_All	836	0.01	3.17	8.30833903	1.14E-14	1.49E-13	Up
Unigene28878_All	1440	0.01	3.16	8.303780748	2.00E-25	4.36E-24	Up
CL6903.Contig9_All	431	0.01	3.16	8.303780748	2.11E-07	1.48E-06	Up
Unigene43574_All	592	0.01	3.16	8.303780748	5.11E-10	4.67E-09	Up
CL4489.Contig4_All	982	0.01	3.15	8.299208018	5.39E-17	8.05E-16	Up
CL981.Contig1_All	416	0.01	3.15	8.299208018	4.12E-07	2.77E-06	Up
Unigene14543_All	568	0.01	3.15	8.299208018	9.97E-10	8.89E-09	Up
CL11057.Contig5_All	547	0.01	3.15	8.299208018	1.95E-09	1.69E-08	Up
CL17398.Contig1_All	1508	0.01	3.15	8.299208018	1.38E-26	3.13E-25	Up
CL11916.Contig1_All	1231	0.01	3.15	8.299208018	1.20E-21	2.25E-20	Up
Unigene35951_All	2041	0.01	3.14	8.294620749	6.86E-36	2.10E-34	Up
CL13491.Contig2_All	843	0.01	3.13	8.290018847	2.23E-14	2.85E-13	Up
Unigene12558_All	2892	0.01	3.13	8.290018847	1.03E-50	4.45E-49	Up
CL6318.Contig1_All	808	0.01	3.12	8.285402219	8.50E-14	1.05E-12	Up
CL20290.Contig9_All	760	0.01	3.12	8.285402219	6.33E-13	7.33E-12	Up
Unigene32850_All	790	0.01	3.12	8.285402219	1.66E-13	2.01E-12	Up
CL14234.Contig3_All	718	0.01	3.12	8.285402219	2.41E-12	2.68E-11	Up
CL9210.Contig1_All	685	0.01	3.12	8.285402219	9.20E-12	9.76E-11	Up
CL3086.Contig7_All	977	0.01	3.11	8.28077077	1.05E-16	1.55E-15	Up
CL790.Contig3_All	1405	0.01	3.11	8.28077077	2.91E-24	6.07E-23	Up
CL8953.Contig2_All	549	0.01	3.11	8.28077077	3.80E-09	3.20E-08	Up
CL3906.Contig4_All	519	0.01	3.11	8.28077077	7.43E-09	6.09E-08	Up
CL6993.Contig1_All	455	0.01	3.1	8.276124405	1.08E-07	7.84E-07	Up
CL3215.Contig5_All	1492	0.01	3.1	8.276124405	1.03E-25	2.26E-24	Up
CL15129.Contig2_All	588	0.01	3.1	8.276124405	5.11E-10	4.68E-09	Up
Unigene16900_All	1076	0.01	3.1	8.276124405	1.90E-18	3.07E-17	Up
CL14969.Contig2_All	955	0.01	3.09	8.271463028	4.01E-16	5.73E-15	Up
CL8598.Contig3_All	640	0.01	3.09	8.271463028	6.86E-11	6.80E-10	Up
Unigene18136_All	1387	0.01	3.09	8.271463028	1.11E-23	2.27E-22	Up
Unigene108437_All	1686	0.01	3.09	8.271463028	3.33E-29	8.29E-28	Up
Unigene57264_All	523	0.01	3.09	8.271463028	7.43E-09	6.09E-08	Up
Unigene17826_All	2136	0.01	3.08	8.266786541	9.21E-37	2.89E-35	Up
Unigene26737_All	2116	0.01	3.08	8.266786541	1.80E-36	5.59E-35	Up
Unigene53310_All	491	0.01	3.08	8.266786541	2.83E-08	2.19E-07	Up
CL8836.Contig1_All	827	0.01	3.07	8.262094845	4.35E-14	5.48E-13	Up
CL13293.Contig2_All	460	0.01	3.06	8.257387843	1.08E-07	7.84E-07	Up
Unigene110396_All	443	0.01	3.06	8.257387843	2.11E-07	1.48E-06	Up
Unigene42865_All	629	0.01	3.06	8.257387843	1.34E-10	1.29E-09	Up
Unigene104131_All	550	0.01	3.06	8.257387843	3.80E-09	3.20E-08	Up
CL307.Contig4_All	773	0.02	6.11	8.25502857	2.00E-25	4.36E-24	Up
Unigene109308_All	597	0.01	3.05	8.252665432	5.11E-10	4.68E-09	Up
Unigene53449_All	565	0.01	3.04	8.247927513	1.95E-09	1.69E-08	Up
CL5131.Contig13_All	941	0.01	3.04	8.247927513	7.84E-16	1.10E-14	Up
CL17444.Contig2_All	1854	0.01	3.03	8.243173983	1.57E-31	4.24E-30	Up
CL10010.Contig1_All	915	0.01	3.03	8.243173983	2.99E-15	4.05E-14	Up
Unigene102998_All	389	0.01	3.03	8.243173983	3.07E-06	1.84E-05	Up
CL19802.Contig11_All	2434	0.01	3.03	8.243173983	4.02E-41	1.40E-39	Up
CL5639.Contig1_All	379	0.01	3.03	8.243173983	3.07E-06	1.83E-05	Up
Unigene38322_All	311	0.01	3.02	8.238404739	4.47E-05	0.000223283	Up
Unigene57459_All	737	0.01	3.02	8.238404739	2.41E-12	2.68E-11	Up
CL985.Contig1_All	634	0.01	3.02	8.238404739	2.62E-10	2.46E-09	Up
Unigene25914_All	848	0.01	3.02	8.238404739	4.35E-14	5.47E-13	Up
Unigene102966_All	311	0.01	3.02	8.238404739	8.72E-05	0.000412766	Up
Unigene25034_All	981	0.01	3.02	8.238404739	2.06E-16	2.98E-15	Up
Unigene103861_All	356	0.01	3.01	8.233619677	1.17E-05	6.44E-05	Up
CL10669.Contig6_All	760	0.01	3.01	8.233619677	1.24E-12	1.40E-11	Up
CL8827.Contig1_All	398	0.01	3.01	8.233619677	1.57E-06	9.83E-06	Up
CL12836.Contig3_All	438	0.01	3.01	8.233619677	4.12E-07	2.77E-06	Up
Unigene10733_All	1033	0.01	3.01	8.233619677	2.76E-17	4.19E-16	Up
Unigene21682_All	507	0.01	3.01	8.233619677	2.83E-08	2.19E-07	Up
CL20072.Contig10_All	1606	0.01	3	8.22881869	7.05E-27	1.62E-25	Up
CL12192.Contig1_All	1098	0.01	3	8.22881869	3.70E-18	5.89E-17	Up
CL805.Contig3_All	2525	0.01	3	8.22881869	2.76E-42	9.93E-41	Up
Unigene109870_All	1641	0.01	2.99	8.224001674	1.85E-27	4.32E-26	Up
Unigene21449_All	985	0.01	2.99	8.224001674	2.06E-16	2.98E-15	Up
Unigene43067_All	761	0.01	2.99	8.224001674	1.24E-12	1.40E-11	Up
Unigene8446_All	2075	0.01	2.99	8.224001674	9.98E-35	2.96E-33	Up
CL5989.Contig1_All	477	0.01	2.99	8.224001674	1.08E-07	7.83E-07	Up
Unigene32960_All	831	0.01	2.99	8.224001674	8.50E-14	1.05E-12	Up
CL3371.Contig1_All	1291	0.01	2.98	8.21916852	2.35E-21	4.33E-20	Up
Unigene52145_All	588	0.01	2.98	8.21916852	1.95E-09	1.69E-08	Up
Unigene7980_All	2168	0.01	2.98	8.21916852	3.51E-36	1.08E-34	Up
Unigene4158_All	906	0.01	2.97	8.214319121	5.84E-15	7.78E-14	Up
Unigene55224_All	368	0.01	2.97	8.214319121	6.00E-06	3.44E-05	Up
CL18485.Contig1_All	541	0.01	2.97	8.214319121	7.43E-09	6.10E-08	Up
CL8466.Contig5_All	589	0.01	2.97	8.214319121	1.95E-09	1.69E-08	Up
CL17444.Contig1_All	1725	0.01	2.96	8.209453366	1.27E-28	3.10E-27	Up
Unigene25887_All	1675	0.01	2.96	8.209453366	9.46E-28	2.24E-26	Up
Unigene9771_All	369	0.01	2.96	8.209453366	6.00E-06	3.44E-05	Up
CL15704.Contig2_All	2007	0.01	2.96	8.209453366	2.84E-33	8.07E-32	Up
Unigene108620_All	770	0.01	2.96	8.209453366	1.24E-12	1.40E-11	Up
Unigene108325_All	388	0.01	2.95	8.204571144	3.07E-06	1.84E-05	Up
Unigene26844_All	790	0.01	2.95	8.204571144	6.33E-13	7.33E-12	Up
Unigene32941_All	632	0.01	2.95	8.204571144	2.62E-10	2.46E-09	Up
CL432.Contig14_All	2682	0.01	2.95	8.204571144	2.55E-44	9.62E-43	Up
CL7778.Contig1_All	721	0.01	2.94	8.199672345	9.20E-12	9.77E-11	Up
Unigene31411_All	777	0.01	2.94	8.199672345	1.24E-12	1.40E-11	Up
CL14752.Contig1_All	425	0.01	2.93	8.194756854	8.05E-07	5.22E-06	Up
Unigene21489_All	444	0.01	2.92	8.189824559	4.12E-07	2.78E-06	Up
Unigene14732_All	779	0.01	2.92	8.189824559	1.24E-12	1.40E-11	Up
CL48.Contig2_All	1486	0.01	2.92	8.189824559	2.91E-24	6.07E-23	Up
Unigene22572_All	2057	0.01	2.91	8.184875343	1.45E-33	4.17E-32	Up
Unigene37192_All	392	0.01	2.91	8.184875343	3.07E-06	1.84E-05	Up
CL12660.Contig1_All	340	0.01	2.9	8.17990909	2.29E-05	0.000120012	Up
CL17978.Contig4_All	286	0.01	2.9	8.17990909	0.000170347	0.000771467	Up
Unigene25535_All	998	0.01	2.9	8.17990909	4.01E-16	5.73E-15	Up
CL20425.Contig1_All	978	0.01	2.9	8.17990909	7.84E-16	1.10E-14	Up
Unigene52521_All	767	0.01	2.9	8.17990909	2.41E-12	2.68E-11	Up
Unigene54531_All	464	0.01	2.9	8.17990909	2.11E-07	1.47E-06	Up
Unigene23644_All	811	0.01	2.89	8.174925683	6.33E-13	7.34E-12	Up
CL6217.Contig8_All	1539	0.01	2.89	8.174925683	7.64E-25	1.63E-23	Up
Unigene110127_All	1357	0.01	2.89	8.174925683	6.16E-22	1.17E-20	Up
CL4740.Contig2_All	631	0.01	2.88	8.169925001	5.11E-10	4.68E-09	Up
CL20661.Contig2_All	612	0.01	2.88	8.169925001	9.97E-10	8.89E-09	Up
Unigene25980_All	1762	0.01	2.88	8.169925001	2.48E-28	5.99E-27	Up
Unigene1369_All	645	0.01	2.88	8.169925001	5.11E-10	4.67E-09	Up
Unigene50532_All	845	0.01	2.87	8.164906927	1.66E-13	2.01E-12	Up
CL17508.Contig8_All	1752	0.01	2.87	8.164906927	4.84E-28	1.16E-26	Up
CL16305.Contig2_All	337	0.01	2.87	8.164906927	4.47E-05	0.000222322	Up
CL19483.Contig10_All	947	0.01	2.86	8.159871337	5.84E-15	7.77E-14	Up
CL1645.Contig4_All	828	0.01	2.86	8.159871337	6.33E-13	7.33E-12	Up
Unigene27432_All	1203	0.01	2.86	8.159871337	4.97E-19	8.29E-18	Up
CL18686.Contig1_All	1184	0.01	2.85	8.154818109	9.71E-19	1.59E-17	Up
Unigene12811_All	935	0.01	2.85	8.154818109	1.14E-14	1.49E-13	Up
Unigene32976_All	492	0.01	2.85	8.154818109	1.08E-07	7.83E-07	Up
CL6136.Contig1_All	437	0.01	2.84	8.14974712	8.05E-07	5.24E-06	Up
CL15056.Contig2_All	654	0.01	2.84	8.14974712	2.62E-10	2.46E-09	Up
Unigene10105_All	688	0.01	2.83	8.144658243	1.34E-10	1.29E-09	Up
Unigene43000_All	693	0.01	2.83	8.144658243	6.86E-11	6.79E-10	Up
Unigene32430_All	805	0.01	2.82	8.139551352	1.24E-12	1.40E-11	Up
Unigene5978_All	1318	0.01	2.82	8.139551352	8.96E-21	1.61E-19	Up
Unigene108447_All	385	0.01	2.82	8.139551352	6.00E-06	3.44E-05	Up
CL7549.Contig1_All	2321	0.01	2.82	8.139551352	9.21E-37	2.88E-35	Up
Unigene110706_All	495	0.01	2.82	8.139551352	1.08E-07	7.82E-07	Up
Unigene26773_All	895	0.01	2.8	8.129283017	8.50E-14	1.05E-12	Up
Unigene49989_All	332	0.01	2.8	8.129283017	4.47E-05	0.000223128	Up
Unigene41393_All	462	0.01	2.8	8.129283017	4.12E-07	2.78E-06	Up
Unigene77003_All	350	0.01	2.8	8.129283017	2.29E-05	0.000119756	Up
CL3539.Contig2_All	2858	0.01	2.8	8.129283017	6.68E-45	2.56E-43	Up
Unigene22000_All	1376	0.01	2.79	8.124121312	2.35E-21	4.33E-20	Up
Unigene21561_All	1827	0.01	2.79	8.124121312	2.48E-28	5.99E-27	Up
CL14991.Contig2_All	547	0.01	2.79	8.124121312	2.83E-08	2.19E-07	Up
CL17627.Contig1_All	964	0.01	2.78	8.118941073	5.84E-15	7.77E-14	Up
CL17024.Contig1_All	557	0.01	2.78	8.118941073	1.45E-08	1.16E-07	Up
Unigene33220_All	443	0.01	2.78	8.118941073	1.57E-06	9.81E-06	Up
Unigene28659_All	387	0.01	2.78	8.118941073	1.17E-05	6.41E-05	Up
Unigene49709_All	986	0.01	2.77	8.113742166	2.99E-15	4.06E-14	Up
Unigene29238_All	417	0.01	2.77	8.113742166	3.07E-06	1.84E-05	Up
Unigene40641_All	446	0.01	2.77	8.113742166	8.05E-07	5.22E-06	Up
CL10848.Contig1_All	845	0.01	2.77	8.113742166	6.33E-13	7.33E-12	Up
Unigene49027_All	410	0.01	2.76	8.108524457	3.07E-06	1.84E-05	Up
Unigene11160_All	768	0.01	2.76	8.108524457	9.20E-12	9.76E-11	Up
CL2658.Contig3_All	2689	0.01	2.75	8.103287808	2.06E-41	7.25E-40	Up
Unigene109228_All	1370	0.01	2.74	8.098032083	4.59E-21	8.35E-20	Up
CL111.Contig1_All	602	0.01	2.74	8.098032083	3.80E-09	3.21E-08	Up
CL13823.Contig1_All	423	0.01	2.74	8.098032083	3.07E-06	1.84E-05	Up
CL2875.Contig12_All	1147	0.01	2.74	8.098032083	1.41E-17	2.18E-16	Up
CL17117.Contig2_All	1501	0.01	2.73	8.092757141	8.27E-23	1.63E-21	Up
CL18334.Contig6_All	2145	0.01	2.72	8.087462841	1.08E-32	3.03E-31	Up
Unigene49820_All	511	0.01	2.72	8.087462841	1.08E-07	7.82E-07	Up
CL4126.Contig1_All	1177	0.01	2.71	8.082149041	7.24E-18	1.13E-16	Up
CL19079.Contig1_All	699	0.01	2.71	8.082149041	2.62E-10	2.46E-09	Up
Unigene107824_All	914	0.01	2.7	8.076815597	8.50E-14	1.05E-12	Up
Unigene1825_All	342	0.01	2.7	8.076815597	4.47E-05	0.000222905	Up
CL7081.Contig1_All	591	0.01	2.7	8.076815597	7.43E-09	6.09E-08	Up
CL12737.Contig3_All	842	0.01	2.7	8.076815597	1.24E-12	1.40E-11	Up
Unigene107940_All	418	0.01	2.7	8.076815597	3.07E-06	1.84E-05	Up
CL19912.Contig11_All	1329	0.01	2.69	8.071462363	6.68E-20	1.15E-18	Up
CL11818.Contig3_All	1793	0.04	10.76	8.071462363	5.51E-104	5.06E-102	Up
CL187.Contig4_All	751	0.01	2.69	8.071462363	3.51E-11	3.57E-10	Up
CL1953.Contig1_All	453	0.01	2.68	8.06608919	1.57E-06	9.84E-06	Up
Unigene6240_All	495	0.01	2.68	8.06608919	4.12E-07	2.78E-06	Up
Unigene7194_All	489	0.01	2.68	8.06608919	4.12E-07	2.78E-06	Up
CL2890.Contig14_All	400	0.01	2.68	8.06608919	1.17E-05	6.43E-05	Up
Unigene29785_All	896	0.01	2.68	8.06608919	3.24E-13	3.83E-12	Up
CL12226.Contig1_All	451	0.01	2.68	8.06608919	1.57E-06	9.82E-06	Up
Unigene76922_All	363	0.01	2.68	8.06608919	4.47E-05	0.000222651	Up
CL81.Contig6_All	659	0.01	2.68	8.06608919	9.97E-10	8.89E-09	Up
CL11075.Contig38_All	1582	0.12	32.08	8.062495926	6.15E-270	1.75E-267	Up
Unigene28898_All	2075	0.01	2.67	8.060695932	6.00E-31	1.59E-29	Up
Unigene48166_All	328	0.01	2.66	8.055282436	8.72E-05	0.000414299	Up
Unigene6097_All	543	0.01	2.66	8.055282436	5.53E-08	4.14E-07	Up
Unigene347_All	639	0.01	2.66	8.055282436	1.95E-09	1.69E-08	Up
CL2391.Contig3_All	373	0.01	2.65	8.049848549	2.29E-05	0.000119912	Up
Unigene31081_All	308	0.01	2.65	8.049848549	0.000170347	0.000770887	Up
CL11840.Contig1_All	425	0.01	2.65	8.049848549	3.07E-06	1.84E-05	Up
CL10628.Contig3_All	735	0.01	2.65	8.049848549	6.86E-11	6.80E-10	Up
Unigene110723_All	367	0.01	2.65	8.049848549	2.29E-05	0.00011976	Up
Unigene15843_All	1949	0.03	7.93	8.046214555	3.76E-83	2.69E-81	Up
Unigene19753_All	502	0.01	2.64	8.044394119	4.12E-07	2.78E-06	Up
CL20116.Contig4_All	514	0.01	2.64	8.044394119	2.11E-07	1.48E-06	Up
CL18344.Contig1_All	719	0.01	2.64	8.044394119	2.62E-10	2.46E-09	Up
CL7533.Contig4_All	641	0.01	2.64	8.044394119	1.95E-09	1.69E-08	Up
Unigene1170_All	799	0.01	2.63	8.038918989	9.20E-12	9.77E-11	Up
Unigene109684_All	1541	0.01	2.63	8.038918989	8.27E-23	1.63E-21	Up
CL966.Contig6_All	724	0.01	2.63	8.038918989	1.34E-10	1.29E-09	Up
Unigene11111_All	562	0.01	2.63	8.038918989	5.53E-08	4.14E-07	Up
Unigene14909_All	761	0.01	2.63	8.038918989	3.51E-11	3.56E-10	Up
CL17549.Contig1_All	365	0.01	2.62	8.033423002	4.47E-05	0.000223313	Up
CL18181.Contig5_All	561	0.01	2.62	8.033423002	5.53E-08	4.15E-07	Up
Unigene111206_All	1784	0.01	2.62	8.033423002	2.69E-26	6.05E-25	Up
CL1413.Contig4_All	1065	0.01	2.62	8.033423002	1.53E-15	2.11E-14	Up
Unigene46626_All	588	0.01	2.61	8.027905997	1.45E-08	1.16E-07	Up
CL2439.Contig8_All	718	0.01	2.61	8.027905997	2.62E-10	2.46E-09	Up
CL6228.Contig3_All	1250	0.01	2.61	8.027905997	3.70E-18	5.89E-17	Up
Unigene107874_All	785	0.01	2.61	8.027905997	1.80E-11	1.86E-10	Up
CL3141.Contig2_All	450	0.01	2.61	8.027905997	1.57E-06	9.81E-06	Up
CL7688.Contig1_All	571	0.01	2.6	8.022367813	2.83E-08	2.19E-07	Up
CL6875.Contig2_All	691	0.01	2.6	8.022367813	5.11E-10	4.68E-09	Up
Unigene49317_All	1124	0.01	2.6	8.022367813	2.06E-16	2.98E-15	Up
Unigene58491_All	372	0.01	2.6	8.022367813	4.47E-05	0.00022272	Up
CL17763.Contig1_All	808	0.01	2.6	8.022367813	9.20E-12	9.77E-11	Up
CL9597.Contig1_All	476	0.01	2.59	8.016808288	8.05E-07	5.24E-06	Up
Unigene36222_All	474	0.01	2.59	8.016808288	8.05E-07	5.23E-06	Up
CL13000.Contig3_All	374	0.01	2.59	8.016808288	2.29E-05	0.000119764	Up
Unigene35107_All	434	0.01	2.59	8.016808288	3.07E-06	1.84E-05	Up
CL15784.Contig2_All	613	0.01	2.59	8.016808288	7.43E-09	6.09E-08	Up
Unigene8451_All	1349	0.01	2.58	8.011227255	2.55E-19	4.30E-18	Up
CL8990.Contig4_All	993	0.01	2.58	8.011227255	4.35E-14	5.47E-13	Up
Unigene24725_All	788	0.01	2.58	8.011227255	3.51E-11	3.56E-10	Up
Unigene46401_All	666	0.01	2.57	8.005624549	1.95E-09	1.69E-08	Up
Unigene57591_All	600	0.01	2.56	8	1.45E-08	1.16E-07	Up
Unigene109819_All	881	0.01	2.56	8	1.24E-12	1.40E-11	Up
CL2404.Contig1_All	699	0.01	2.56	8	5.11E-10	4.67E-09	Up
Unigene108876_All	318	0.01	2.55	7.994353437	0.000170347	0.000771926	Up
Unigene77162_All	903	0.01	2.55	7.994353437	6.33E-13	7.33E-12	Up
CL12917.Contig1_All	1026	0.01	2.55	7.994353437	1.14E-14	1.49E-13	Up
Unigene1453_All	480	0.01	2.55	7.994353437	8.05E-07	5.23E-06	Up
CL7550.Contig2_All	643	0.01	2.54	7.988684687	3.80E-09	3.21E-08	Up
Unigene56881_All	665	0.01	2.54	7.988684687	1.95E-09	1.69E-08	Up
Unigene1510_All	462	0.01	2.54	7.988684687	1.57E-06	9.82E-06	Up
Unigene16203_All	1827	0.01	2.54	7.988684687	5.25E-26	1.17E-24	Up
CL9.Contig8_All	2931	0.04	10.14	7.985841937	1.16E-160	1.71E-158	Up
Unigene111173_All	1278	0.01	2.53	7.982993575	3.70E-18	5.89E-17	Up
CL714.Contig13_All	683	0.08	20.19	7.979425195	6.18E-72	3.79E-70	Up
CL19047.Contig1_All	321	0.01	2.52	7.977279923	0.000170347	0.000771999	Up
Unigene43730_All	403	0.01	2.52	7.977279923	1.17E-05	6.44E-05	Up
Unigene7776_All	321	0.01	2.52	7.977279923	0.000170347	0.000770477	Up
CL10881.Contig2_All	487	0.01	2.51	7.971543554	8.05E-07	5.24E-06	Up
Unigene110660_All	384	0.01	2.51	7.971543554	2.29E-05	0.000120038	Up
CL19687.Contig5_All	445	0.01	2.51	7.971543554	3.07E-06	1.84E-05	Up
Unigene1937_All	343	0.01	2.51	7.971543554	8.72E-05	0.000413864	Up
CL3312.Contig18_All	1292	0.01	2.51	7.971543554	3.70E-18	5.89E-17	Up
Unigene49924_All	692	0.01	2.51	7.971543554	9.97E-10	8.89E-09	Up
Unigene20672_All	611	0.01	2.51	7.971543554	1.45E-08	1.15E-07	Up
Unigene17968_All	623	0.01	2.5	7.965784285	1.45E-08	1.16E-07	Up
Unigene10973_All	1805	0.01	2.5	7.965784285	2.00E-25	4.36E-24	Up
Unigene57303_All	344	0.01	2.5	7.965784285	8.72E-05	0.000413443	Up
CL5393.Contig1_All	638	0.01	2.48	7.95419631	7.43E-09	6.10E-08	Up
Unigene9177_All	414	0.01	2.48	7.95419631	1.17E-05	6.43E-05	Up
CL14596.Contig8_All	1805	0.01	2.48	7.95419631	3.91E-25	8.43E-24	Up
Unigene56840_All	720	0.01	2.48	7.95419631	5.11E-10	4.68E-09	Up
Unigene40545_All	450	0.01	2.48	7.95419631	3.07E-06	1.84E-05	Up
Unigene107656_All	430	0.01	2.48	7.95419631	6.00E-06	3.44E-05	Up
CL20602.Contig1_All	337	0.01	2.48	7.95419631	0.000170347	0.000769105	Up
Unigene23654_All	886	0.01	2.48	7.95419631	2.41E-12	2.68E-11	Up
CL637.Contig5_All	1453	0.01	2.47	7.948367232	3.42E-20	5.98E-19	Up
Unigene8096_All	1000	0.01	2.47	7.948367232	8.50E-14	1.05E-12	Up
CL4763.Contig1_All	390	0.01	2.47	7.948367232	2.29E-05	0.000119834	Up
CL16472.Contig2_All	494	0.01	2.47	7.948367232	8.05E-07	5.23E-06	Up
CL20656.Contig8_All	627	0.01	2.46	7.942514505	1.45E-08	1.16E-07	Up
CL16524.Contig2_All	885	0.01	2.45	7.936637939	4.71E-12	5.12E-11	Up
Unigene30686_All	1103	0.01	2.45	7.936637939	5.84E-15	7.78E-14	Up
Unigene20942_All	464	0.01	2.45	7.936637939	3.07E-06	1.84E-05	Up
CL17263.Contig4_All	1449	0.01	2.45	7.936637939	6.68E-20	1.15E-18	Up
CL19802.Contig8_All	2357	0.01	2.45	7.936637939	2.11E-32	5.86E-31	Up
CL54.Contig2_All	3177	0.01	2.45	7.936637939	9.72E-44	3.62E-42	Up
CL1536.Contig4_All	611	0.01	2.44	7.930737338	2.83E-08	2.19E-07	Up
CL11248.Contig1_All	716	0.01	2.44	7.930737338	9.97E-10	8.90E-09	Up
CL20238.Contig8_All	2753	0.01	2.44	7.930737338	1.24E-37	3.97E-36	Up
Unigene6106_All	856	0.01	2.44	7.930737338	1.80E-11	1.87E-10	Up
Unigene7867_All	438	0.01	2.43	7.924812504	6.00E-06	3.45E-05	Up
CL2127.Contig2_All	495	0.01	2.43	7.924812504	1.57E-06	9.83E-06	Up
CL14596.Contig1_All	2363	0.01	2.43	7.924812504	4.13E-32	1.13E-30	Up
Unigene24091_All	2300	0.01	2.43	7.924812504	1.57E-31	4.24E-30	Up
CL9499.Contig1_All	1183	0.01	2.43	7.924812504	4.01E-16	5.73E-15	Up
Unigene108181_All	1200	0.01	2.43	7.924812504	2.06E-16	2.98E-15	Up
Unigene17960_All	395	0.01	2.43	7.924812504	4.47E-05	0.000222697	Up
Unigene18742_All	1842	0.01	2.43	7.924812504	3.91E-25	8.43E-24	Up
CL472.Contig1_All	751	0.01	2.43	7.924812504	5.11E-10	4.67E-09	Up
Unigene39946_All	635	0.01	2.43	7.924812504	1.45E-08	1.15E-07	Up
Unigene46006_All	554	0.22	53.36	7.922111333	3.31E-146	4.30E-144	Up
Unigene36845_All	757	0.01	2.42	7.918863237	2.62E-10	2.46E-09	Up
CL3804.Contig6_All	806	0.01	2.42	7.918863237	6.86E-11	6.80E-10	Up
CL19378.Contig10_All	411	0.01	2.42	7.918863237	2.29E-05	0.000119825	Up
CL2493.Contig1_All	2407	0.02	4.83	7.915879379	1.24E-62	6.66E-61	Up
Unigene108211_All	825	0.01	2.41	7.912889336	3.51E-11	3.57E-10	Up
CL4581.Contig7_All	2231	0.01	2.41	7.912889336	2.29E-30	5.94E-29	Up
CL4691.Contig1_All	356	0.01	2.4	7.906890596	8.72E-05	0.000414203	Up
Unigene40645_All	356	0.01	2.4	7.906890596	8.72E-05	0.000413131	Up
CL10348.Contig1_All	1643	0.01	2.4	7.906890596	3.16E-22	6.05E-21	Up
Unigene40260_All	399	0.01	2.4	7.906890596	2.29E-05	0.000119613	Up
Unigene107684_All	508	0.01	2.39	7.900866808	8.05E-07	5.23E-06	Up
Unigene50224_All	423	0.01	2.38	7.894817763	1.17E-05	6.44E-05	Up
CL7159.Contig3_All	447	0.01	2.37	7.888743249	6.00E-06	3.44E-05	Up
Unigene51652_All	462	0.01	2.37	7.888743249	6.00E-06	3.44E-05	Up
Unigene50841_All	707	0.01	2.37	7.888743249	1.95E-09	1.69E-08	Up
Unigene48710_All	1478	0.01	2.37	7.888743249	1.30E-19	2.23E-18	Up
Unigene107960_All	469	0.01	2.37	7.888743249	3.07E-06	1.84E-05	Up
CL4236.Contig8_All	643	0.01	2.37	7.888743249	2.83E-08	2.19E-07	Up
CL3978.Contig5_All	1147	0.01	2.37	7.888743249	2.99E-15	4.05E-14	Up
CL7134.Contig2_All	1740	0.01	2.36	7.882643049	4.24E-23	8.45E-22	Up
CL12612.Contig2_All	367	0.01	2.36	7.882643049	8.72E-05	0.000413606	Up
CL4365.Contig2_All	558	0.01	2.36	7.882643049	2.11E-07	1.47E-06	Up
CL2556.Contig2_All	603	0.01	2.36	7.882643049	5.53E-08	4.14E-07	Up
Unigene26354_All	690	0.01	2.36	7.882643049	3.80E-09	3.20E-08	Up
Unigene38574_All	977	0.47	110.79	7.880951196	0	0	Up
Unigene43015_All	910	0.01	2.35	7.876516947	4.71E-12	5.11E-11	Up
Unigene3686_All	1885	0.01	2.35	7.876516947	7.64E-25	1.63E-23	Up
Unigene40580_All	385	0.01	2.35	7.876516947	4.47E-05	0.000222367	Up
Unigene33344_All	497	0.01	2.34	7.87036472	1.57E-06	9.84E-06	Up
CL7036.Contig4_All	436	0.01	2.34	7.87036472	1.17E-05	6.43E-05	Up
CL9251.Contig3_All	1084	0.01	2.34	7.87036472	4.35E-14	5.48E-13	Up
Unigene107790_All	717	0.01	2.34	7.87036472	1.95E-09	1.69E-08	Up
Unigene36072_All	1045	0.01	2.34	7.87036472	8.50E-14	1.05E-12	Up
CL740.Contig4_All	438	0.01	2.34	7.87036472	1.17E-05	6.42E-05	Up
Unigene12774_All	2294	0.01	2.34	7.87036472	4.47E-30	1.15E-28	Up
Unigene107529_All	386	0.01	2.34	7.87036472	4.47E-05	0.000222337	Up
Unigene6154_All	1848	0.01	2.34	7.87036472	2.91E-24	6.07E-23	Up
CL17616.Contig2_All	3179	0.01	2.33	7.864186145	1.05E-41	3.74E-40	Up
CL7711.Contig1_All	371	0.01	2.32	7.857980995	8.72E-05	0.000413904	Up
Unigene46998_All	477	0.01	2.32	7.857980995	3.07E-06	1.84E-05	Up
CL8018.Contig2_All	457	0.01	2.31	7.851749041	6.00E-06	3.45E-05	Up
Unigene31995_All	1370	0.01	2.31	7.851749041	7.24E-18	1.13E-16	Up
CL5635.Contig5_All	724	0.01	2.31	7.851749041	1.95E-09	1.69E-08	Up
CL3084.Contig2_All	484	0.01	2.31	7.851749041	3.07E-06	1.84E-05	Up
CL18969.Contig1_All	348	0.01	2.31	7.851749041	0.000170347	0.000769682	Up
CL9067.Contig9_All	836	0.01	2.31	7.851749041	6.86E-11	6.79E-10	Up
Unigene17888_All	559	0.01	2.31	7.851749041	4.12E-07	2.77E-06	Up
CL17474.Contig4_All	689	0.01	2.31	7.851749041	7.43E-09	6.09E-08	Up
Unigene47358_All	1065	0.01	2.3	7.845490051	8.50E-14	1.05E-12	Up
Unigene9183_All	3330	0.01	2.3	7.845490051	3.71E-43	1.36E-41	Up
CL15429.Contig2_All	1399	0.01	2.3	7.845490051	7.24E-18	1.13E-16	Up
CL912.Contig2_All	1749	0.01	2.29	7.839203788	1.62E-22	3.15E-21	Up
Unigene11772_All	630	0.01	2.29	7.839203788	5.53E-08	4.15E-07	Up
CL5656.Contig2_All	535	0.01	2.28	7.832890014	8.05E-07	5.24E-06	Up
Unigene46447_All	486	0.01	2.28	7.832890014	3.07E-06	1.84E-05	Up
Unigene92582_All	349	0.01	2.28	7.832890014	0.000170347	0.000770646	Up
CL11321.Contig2_All	372	0.01	2.28	7.832890014	8.72E-05	0.000413334	Up
Unigene111096_All	530	0.01	2.28	7.832890014	8.05E-07	5.23E-06	Up
Unigene29668_All	615	0.01	2.28	7.832890014	1.08E-07	7.82E-07	Up
Unigene36442_All	828	0.01	2.27	7.826548487	1.34E-10	1.29E-09	Up
CL17637.Contig3_All	734	0.01	2.27	7.826548487	3.80E-09	3.21E-08	Up
CL732.Contig4_All	933	0.01	2.27	7.826548487	9.20E-12	9.77E-11	Up
CL16914.Contig2_All	556	0.01	2.27	7.826548487	4.12E-07	2.77E-06	Up
CL258.Contig12_All	1949	0.01	2.27	7.826548487	7.64E-25	1.63E-23	Up
CL3923.Contig1_All	555	0.01	2.27	7.826548487	4.12E-07	2.77E-06	Up
Unigene109493_All	1258	0.01	2.27	7.826548487	4.01E-16	5.72E-15	Up
Unigene20079_All	603	0.01	2.26	7.820178962	1.08E-07	7.84E-07	Up
Unigene57138_All	741	0.01	2.26	7.820178962	1.95E-09	1.69E-08	Up
Unigene6178_All	1241	0.01	2.26	7.820178962	7.84E-16	1.10E-14	Up
Unigene1476_All	398	0.01	2.26	7.820178962	4.47E-05	0.000223005	Up
CL1371.Contig14_All	421	0.01	2.26	7.820178962	2.29E-05	0.000119808	Up
CL8557.Contig1_All	613	0.01	2.26	7.820178962	1.08E-07	7.83E-07	Up
CL4508.Contig3_All	700	0.01	2.26	7.820178962	7.43E-09	6.09E-08	Up
CL4236.Contig7_All	673	0.01	2.26	7.820178962	1.45E-08	1.16E-07	Up
CL20072.Contig7_All	2971	0.01	2.26	7.820178962	1.24E-37	3.96E-36	Up
Unigene32619_All	1106	0.01	2.26	7.820178962	4.35E-14	5.47E-13	Up
Unigene1838_All	810	0.01	2.25	7.813781191	2.62E-10	2.46E-09	Up
CL13909.Contig14_All	1821	0.01	2.25	7.813781191	4.24E-23	8.46E-22	Up
CL2395.Contig3_All	610	0.01	2.25	7.813781191	1.08E-07	7.84E-07	Up
CL379.Contig55_All	726	0.01	2.25	7.813781191	3.80E-09	3.21E-08	Up
Unigene104041_All	865	0.01	2.25	7.813781191	6.86E-11	6.80E-10	Up
Unigene4577_All	420	0.01	2.25	7.813781191	4.47E-05	0.000222982	Up
Unigene46733_All	491	0.01	2.25	7.813781191	3.07E-06	1.84E-05	Up
CL2410.Contig2_All	376	0.01	2.25	7.813781191	8.72E-05	0.000412253	Up
Unigene42914_All	653	0.01	2.24	7.807354922	2.83E-08	2.19E-07	Up
Unigene110599_All	884	0.01	2.24	7.807354922	3.51E-11	3.57E-10	Up
Unigene110985_All	562	0.01	2.24	7.807354922	4.12E-07	2.78E-06	Up
CL12179.Contig6_All	859	0.01	2.24	7.807354922	1.34E-10	1.29E-09	Up
CL1197.Contig7_All	1296	0.01	2.24	7.807354922	2.06E-16	2.98E-15	Up
Unigene110548_All	424	0.01	2.24	7.807354922	2.29E-05	0.000119561	Up
CL3786.Contig1_All	570	0.01	2.23	7.8008999	4.12E-07	2.78E-06	Up
Unigene39545_All	356	0.01	2.23	7.8008999	0.000170347	0.000770332	Up
Unigene109550_All	633	0.01	2.23	7.8008999	5.53E-08	4.15E-07	Up
CL14596.Contig2_All	3071	0.01	2.23	7.8008999	1.66E-38	5.42E-37	Up
CL20554.Contig2_All	689	0.01	2.23	7.8008999	1.45E-08	1.15E-07	Up
Unigene39368_All	771	0.01	2.23	7.8008999	9.97E-10	8.89E-09	Up
Unigene10279_All	994	0.01	2.22	7.794415866	2.41E-12	2.68E-11	Up
Unigene27342_All	822	0.01	2.22	7.794415866	5.11E-10	4.68E-09	Up
CL18792.Contig2_All	1053	0.01	2.22	7.794415866	3.24E-13	3.83E-12	Up
Unigene22338_All	605	0.01	2.21	7.787902559	2.11E-07	1.48E-06	Up
Unigene18010_All	1181	0.01	2.21	7.787902559	1.14E-14	1.49E-13	Up
Unigene107899_All	1218	0.01	2.21	7.787902559	2.99E-15	4.05E-14	Up
CL3944.Contig2_All	1300	0.01	2.21	7.787902559	4.01E-16	5.72E-15	Up
CL4321.Contig3_All	1480	0.01	2.21	7.787902559	1.90E-18	3.07E-17	Up
Unigene49907_All	499	0.01	2.21	7.787902559	3.07E-06	1.83E-05	Up
CL20479.Contig1_All	1128	0.01	2.2	7.781359714	8.50E-14	1.05E-12	Up
CL9732.Contig1_All	1946	0.01	2.2	7.781359714	5.69E-24	1.17E-22	Up
CL6245.Contig1_All	1420	0.01	2.19	7.77478706	2.76E-17	4.19E-16	Up
CL8899.Contig1_All	1126	0.01	2.19	7.77478706	8.50E-14	1.05E-12	Up
CL16255.Contig2_All	2052	0.01	2.18	7.768184325	3.91E-25	8.43E-24	Up
CL3177.Contig1_All	986	0.01	2.18	7.768184325	4.71E-12	5.12E-11	Up
Unigene110354_All	481	0.01	2.18	7.768184325	6.00E-06	3.44E-05	Up
Unigene40601_All	482	0.01	2.18	7.768184325	6.00E-06	3.44E-05	Up
CL16370.Contig6_All	560	0.01	2.17	7.761551232	8.05E-07	5.24E-06	Up
Unigene49878_All	530	0.01	2.17	7.761551232	1.57E-06	9.84E-06	Up
Unigene20470_All	460	0.01	2.17	7.761551232	1.17E-05	6.44E-05	Up
CL13718.Contig3_All	919	0.01	2.17	7.761551232	3.51E-11	3.57E-10	Up
Unigene52540_All	691	0.01	2.17	7.761551232	2.83E-08	2.19E-07	Up
Unigene7504_All	880	0.01	2.16	7.754887502	1.34E-10	1.30E-09	Up
Unigene48612_All	1200	0.01	2.16	7.754887502	1.14E-14	1.49E-13	Up
Unigene104158_All	604	0.01	2.16	7.754887502	2.11E-07	1.48E-06	Up
Unigene1980_All	1152	0.01	2.16	7.754887502	4.35E-14	5.48E-13	Up
Unigene27234_All	1206	0.01	2.16	7.754887502	1.14E-14	1.49E-13	Up
Unigene1094_All	391	0.01	2.16	7.754887502	8.72E-05	0.000414149	Up
Unigene8170_All	1069	0.01	2.16	7.754887502	6.33E-13	7.34E-12	Up
Unigene13431_All	1128	0.01	2.16	7.754887502	1.66E-13	2.01E-12	Up
Unigene50375_All	533	0.01	2.16	7.754887502	1.57E-06	9.83E-06	Up
CL452.Contig1_All	1119	0.01	2.16	7.754887502	1.66E-13	2.01E-12	Up
Unigene45698_All	366	0.01	2.16	7.754887502	0.000170347	0.000769634	Up
Unigene97291_All	485	0.01	2.16	7.754887502	6.00E-06	3.43E-05	Up
CL12576.Contig1_All	890	0.01	2.16	7.754887502	1.34E-10	1.29E-09	Up
Unigene104112_All	663	0.01	2.15	7.74819285	5.53E-08	4.15E-07	Up
Unigene21577_All	1001	0.01	2.15	7.74819285	4.71E-12	5.11E-11	Up
Unigene108441_All	1206	0.01	2.15	7.74819285	1.14E-14	1.49E-13	Up
Unigene10732_All	1794	0.01	2.15	7.74819285	1.20E-21	2.25E-20	Up
CL258.Contig6_All	1969	0.01	2.15	7.74819285	1.11E-23	2.27E-22	Up
Unigene54218_All	1009	0.01	2.15	7.74819285	4.71E-12	5.11E-11	Up
CL2223.Contig2_All	1893	0.01	2.14	7.741466986	8.27E-23	1.63E-21	Up
CL17646.Contig2_All	1132	0.01	2.14	7.741466986	1.66E-13	2.01E-12	Up
CL1207.Contig9_All	597	0.01	2.14	7.741466986	4.12E-07	2.78E-06	Up
CL362.Contig1_All	1051	0.01	2.14	7.741466986	1.24E-12	1.40E-11	Up
Unigene56998_All	417	0.01	2.14	7.741466986	4.47E-05	0.000222928	Up
Unigene1402_All	822	0.01	2.14	7.741466986	9.97E-10	8.89E-09	Up
Unigene8937_All	846	0.01	2.14	7.741466986	5.11E-10	4.68E-09	Up
CL9167.Contig1_All	609	0.01	2.14	7.741466986	2.11E-07	1.47E-06	Up
Unigene3762_All	1141	0.01	2.14	7.741466986	8.50E-14	1.05E-12	Up
CL6483.Contig3_All	589	0.01	2.13	7.73470962	4.12E-07	2.78E-06	Up
Unigene35483_All	997	0.01	2.13	7.73470962	4.71E-12	5.12E-11	Up
Unigene108723_All	612	0.01	2.13	7.73470962	2.11E-07	1.48E-06	Up
CL6419.Contig2_All	962	0.01	2.13	7.73470962	1.80E-11	1.87E-10	Up
CL18874.Contig8_All	752	0.01	2.13	7.73470962	7.43E-09	6.09E-08	Up
Unigene57842_All	591	0.01	2.13	7.73470962	4.12E-07	2.77E-06	Up
CL63.Contig9_All	1020	0.01	2.13	7.73470962	4.71E-12	5.11E-11	Up
CL11297.Contig1_All	1000	0.01	2.13	7.73470962	4.71E-12	5.11E-11	Up
CL3318.Contig5_All	897	0.01	2.12	7.727920455	1.34E-10	1.30E-09	Up
Unigene10078_All	1053	0.01	2.12	7.727920455	1.24E-12	1.40E-11	Up
CL4815.Contig5_All	470	0.01	2.12	7.727920455	1.17E-05	6.44E-05	Up
Unigene109871_All	832	0.01	2.12	7.727920455	5.11E-10	4.68E-09	Up
Unigene28214_All	660	0.01	2.12	7.727920455	1.08E-07	7.83E-07	Up
Unigene17294_All	468	0.01	2.12	7.727920455	1.17E-05	6.42E-05	Up
CL16136.Contig31_All	707	0.01	2.11	7.721099189	2.83E-08	2.19E-07	Up
CL6130.Contig1_All	979	0.01	2.11	7.721099189	1.80E-11	1.87E-10	Up
Unigene50208_All	706	0.01	2.11	7.721099189	2.83E-08	2.19E-07	Up
CL19682.Contig3_All	695	0.01	2.11	7.721099189	2.83E-08	2.19E-07	Up
Unigene64563_All	557	0.01	2.1	7.714245518	1.57E-06	9.84E-06	Up
Unigene16065_All	2116	0.01	2.1	7.714245518	3.91E-25	8.43E-24	Up
CL11522.Contig1_All	718	0.01	2.1	7.714245518	1.45E-08	1.16E-07	Up
Unigene36577_All	473	0.01	2.1	7.714245518	1.17E-05	6.43E-05	Up
CL19850.Contig1_All	922	0.01	2.1	7.714245518	6.86E-11	6.79E-10	Up
Unigene43200_All	669	0.01	2.1	7.714245518	5.53E-08	4.15E-07	Up
CL15056.Contig3_All	375	0.01	2.1	7.714245518	0.000170347	0.000769754	Up
CL8253.Contig2_All	874	0.01	2.1	7.714245518	2.62E-10	2.46E-09	Up
CL9877.Contig3_All	400	0.01	2.1	7.714245518	8.72E-05	0.000412442	Up
Unigene23978_All	1912	0.01	2.09	7.707359132	1.62E-22	3.15E-21	Up
CL13110.Contig14_All	4306	0.01	2.09	7.707359132	1.03E-50	4.45E-49	Up
CL14750.Contig1_All	380	0.01	2.09	7.707359132	0.000170347	0.00077067	Up
Unigene51024_All	475	0.01	2.09	7.707359132	1.17E-05	6.42E-05	Up
Unigene21960_All	377	0.01	2.08	7.700439718	0.000170347	0.000772023	Up
Unigene50960_All	477	0.01	2.08	7.700439718	1.17E-05	6.44E-05	Up
CL874.Contig1_All	551	0.01	2.08	7.700439718	1.57E-06	9.83E-06	Up
Unigene108543_All	650	0.01	2.08	7.700439718	1.08E-07	7.83E-07	Up
CL14596.Contig6_All	1887	0.01	2.07	7.693486957	6.16E-22	1.17E-20	Up
Unigene30846_All	1338	0.01	2.07	7.693486957	1.53E-15	2.11E-14	Up
Unigene107923_All	579	0.01	2.07	7.693486957	8.05E-07	5.23E-06	Up
Unigene11110_All	2314	0.01	2.07	7.693486957	3.61E-27	8.34E-26	Up
Unigene46467_All	557	0.01	2.06	7.686500527	1.57E-06	9.83E-06	Up
Unigene57547_All	458	0.01	2.05	7.6794801	2.29E-05	0.000119995	Up
CL4536.Contig6_All	481	0.01	2.05	7.6794801	2.29E-05	0.000119921	Up
CL10432.Contig1_All	518	0.01	2.05	7.6794801	6.00E-06	3.44E-05	Up
Unigene109093_All	808	0.01	2.05	7.6794801	1.95E-09	1.69E-08	Up
Unigene18408_All	3565	0.01	2.05	7.6794801	4.02E-41	1.40E-39	Up
CL17628.Contig5_All	929	0.01	2.05	7.6794801	1.34E-10	1.29E-09	Up
Unigene111335_All	2069	0.01	2.05	7.6794801	5.69E-24	1.17E-22	Up
Unigene15792_All	725	0.01	2.04	7.672425342	2.83E-08	2.19E-07	Up
Unigene13378_All	1189	0.01	2.04	7.672425342	8.50E-14	1.05E-12	Up
CL10468.Contig4_All	448	0.01	2.04	7.672425342	4.47E-05	0.000222459	Up
CL16127.Contig2_All	933	0.01	2.03	7.665335917	1.34E-10	1.30E-09	Up
Unigene11332_All	1939	0.01	2.03	7.665335917	3.16E-22	6.06E-21	Up
CL1707.Contig3_All	926	0.01	2.03	7.665335917	1.34E-10	1.29E-09	Up
Unigene108879_All	512	0.01	2.03	7.665335917	6.00E-06	3.44E-05	Up
CL14049.Contig8_All	2721	0.01	2.03	7.665335917	3.07E-31	8.21E-30	Up
CL11221.Contig2_All	1270	0.01	2.03	7.665335917	2.23E-14	2.85E-13	Up
Unigene27064_All	2518	0.01	2.03	7.665335917	6.50E-29	1.60E-27	Up
CL15232.Contig1_All	2130	0.01	2.03	7.665335917	1.49E-24	3.14E-23	Up
CL2533.Contig8_All	712	0.01	2.03	7.665335917	5.53E-08	4.14E-07	Up
Unigene24071_All	1612	0.01	2.03	7.665335917	1.90E-18	3.07E-17	Up
Unigene42646_All	581	0.01	2.02	7.658211483	1.57E-06	9.82E-06	Up
Unigene5734_All	4116	0.01	2.02	7.658211483	6.17E-47	2.46E-45	Up
CL14646.Contig2_All	463	0.01	2.02	7.658211483	2.29E-05	0.000119769	Up
Unigene107951_All	668	0.01	2.02	7.658211483	1.08E-07	7.82E-07	Up
Unigene9481_All	2913	0.04	8.06	7.654636029	2.84E-126	3.21E-124	Up
Unigene35314_All	459	0.01	2.01	7.651051691	4.47E-05	0.000223375	Up
CL9732.Contig2_All	1161	0.01	2.01	7.651051691	3.24E-13	3.83E-12	Up
Unigene46239_All	621	0.01	2.01	7.651051691	4.12E-07	2.78E-06	Up
Unigene107740_All	746	0.01	2.01	7.651051691	1.45E-08	1.16E-07	Up
Unigene46707_All	543	0.01	2.01	7.651051691	3.07E-06	1.84E-05	Up
Unigene31036_All	595	0.01	2.01	7.651051691	8.05E-07	5.23E-06	Up
Unigene23096_All	505	0.01	2	7.64385619	1.17E-05	6.43E-05	Up
Unigene11022_All	401	0.01	2	7.64385619	0.000170347	0.000770766	Up
CL8612.Contig5_All	957	0.01	2	7.64385619	6.86E-11	6.80E-10	Up
Unigene10066_All	1216	0.01	2	7.64385619	8.50E-14	1.05E-12	Up
Unigene34653_All	723	0.01	2	7.64385619	5.53E-08	4.14E-07	Up
Unigene12068_All	1996	0.03	5.99	7.641449692	4.48E-64	2.45E-62	Up
Unigene45779_All	860	0.01	1.99	7.636624621	9.97E-10	8.90E-09	Up
CL13964.Contig2_All	1238	0.01	1.99	7.636624621	8.50E-14	1.05E-12	Up
Unigene7190_All	815	0.01	1.99	7.636624621	3.80E-09	3.20E-08	Up
Unigene111204_All	491	0.01	1.99	7.636624621	2.29E-05	0.000119587	Up
CL876.Contig4_All	810	0.14	27.83	7.635070271	9.99E-117	1.04E-114	Up
Unigene108359_All	2110	0.01	1.98	7.62935662	1.11E-23	2.27E-22	Up
Unigene34468_All	446	0.01	1.98	7.62935662	4.47E-05	0.00022282	Up
Unigene7901_All	5827	0.01	1.97	7.622051819	5.85E-65	3.25E-63	Up
CL3660.Contig15_All	1392	0.01	1.97	7.622051819	1.53E-15	2.12E-14	Up
Unigene2793_All	475	0.01	1.97	7.622051819	2.29E-05	0.000119782	Up
CL13207.Contig1_All	471	0.01	1.97	7.622051819	4.47E-05	0.000222782	Up
Unigene26711_All	2016	0.01	1.97	7.622051819	3.16E-22	6.06E-21	Up
CL523.Contig19_All	2008	0.01	1.97	7.622051819	3.16E-22	6.05E-21	Up
Unigene56526_All	1916	0.01	1.96	7.614709844	2.35E-21	4.33E-20	Up
Unigene53765_All	407	0.01	1.96	7.614709844	0.000170347	0.000771153	Up
CL4267.Contig3_All	1260	0.01	1.96	7.614709844	8.50E-14	1.05E-12	Up
Unigene19475_All	1922	0.01	1.96	7.614709844	2.35E-21	4.33E-20	Up
Unigene4949_All	791	0.01	1.96	7.614709844	1.45E-08	1.16E-07	Up
CL379.Contig9_All	940	0.01	1.96	7.614709844	2.62E-10	2.46E-09	Up
CL20318.Contig3_All	397	0.01	1.96	7.614709844	0.000170347	0.000769033	Up
Unigene108869_All	503	0.01	1.96	7.614709844	1.17E-05	6.42E-05	Up
Unigene54737_All	1026	0.01	1.96	7.614709844	1.80E-11	1.86E-10	Up
CL5535.Contig6_All	671	0.01	1.96	7.614709844	2.11E-07	1.47E-06	Up
CL17512.Contig1_All	479	0.01	1.95	7.607330314	2.29E-05	0.000120029	Up
Unigene39565_All	504	0.01	1.95	7.607330314	1.17E-05	6.43E-05	Up
Unigene4563_All	1833	0.01	1.95	7.607330314	3.42E-20	5.97E-19	Up
Unigene53326_All	585	0.01	1.95	7.607330314	1.57E-06	9.83E-06	Up
Unigene107412_All	450	0.01	1.95	7.607330314	8.72E-05	0.000413741	Up
Unigene7664_All	624	0.01	1.95	7.607330314	8.05E-07	5.23E-06	Up
Unigene107125_All	542	0.01	1.95	7.607330314	6.00E-06	3.44E-05	Up
Unigene109363_All	1057	0.01	1.95	7.607330314	9.20E-12	9.77E-11	Up
CL9752.Contig3_All	702	0.01	1.95	7.607330314	1.08E-07	7.83E-07	Up
CL13072.Contig1_All	900	0.01	1.95	7.607330314	9.97E-10	8.89E-09	Up
Unigene43623_All	426	0.01	1.95	7.607330314	8.72E-05	0.000412631	Up
CL3177.Contig3_All	1106	0.01	1.95	7.607330314	4.71E-12	5.11E-11	Up
Unigene29291_All	1264	0.01	1.95	7.607330314	8.50E-14	1.05E-12	Up
Unigene24987_All	691	0.01	1.95	7.607330314	1.08E-07	7.82E-07	Up
Unigene20649_All	481	0.01	1.94	7.599912842	4.47E-05	0.000223167	Up
CL9998.Contig2_All	1699	0.01	1.94	7.599912842	9.71E-19	1.59E-17	Up
Unigene48108_All	454	0.01	1.94	7.599912842	4.47E-05	0.000223059	Up
Unigene111158_All	455	0.01	1.94	7.599912842	4.47E-05	0.00022302	Up
CL1182.Contig1_All	930	0.01	1.94	7.599912842	2.62E-10	2.46E-09	Up
Unigene36130_All	1203	0.01	1.94	7.599912842	3.24E-13	3.83E-12	Up
CL4197.Contig2_All	666	0.01	1.94	7.599912842	2.11E-07	1.47E-06	Up
CL1508.Contig1_All	481	0.01	1.94	7.599912842	2.29E-05	0.000119717	Up
Unigene108353_All	904	0.01	1.94	7.599912842	5.11E-10	4.67E-09	Up
CL5123.Contig3_All	533	0.01	1.94	7.599912842	6.00E-06	3.43E-05	Up
Unigene19296_All	588	0.01	1.94	7.599912842	1.57E-06	9.81E-06	Up
Unigene23482_All	429	0.01	1.93	7.592457037	8.72E-05	0.000414312	Up
Unigene1489_All	456	0.01	1.93	7.592457037	4.47E-05	0.000223275	Up
Unigene46554_All	430	0.01	1.93	7.592457037	8.72E-05	0.000412496	Up
CL218.Contig2_All	1216	0.01	1.93	7.592457037	3.24E-13	3.83E-12	Up
Unigene109491_All	540	0.01	1.92	7.584962501	6.00E-06	3.44E-05	Up
CL740.Contig2_All	699	0.01	1.92	7.584962501	1.08E-07	7.83E-07	Up
CL15680.Contig3_All	1482	0.01	1.92	7.584962501	4.01E-16	5.73E-15	Up
CL9326.Contig2_All	674	0.01	1.92	7.584962501	2.11E-07	1.47E-06	Up
Unigene16838_All	458	0.01	1.92	7.584962501	4.47E-05	0.000222659	Up
Unigene36675_All	539	0.01	1.92	7.584962501	6.00E-06	3.44E-05	Up
CL16784.Contig2_All	566	0.01	1.92	7.584962501	3.07E-06	1.84E-05	Up
CL4901.Contig1_All	635	0.01	1.91	7.577428828	8.05E-07	5.24E-06	Up
Unigene36156_All	675	0.01	1.91	7.577428828	2.11E-07	1.48E-06	Up
CL3188.Contig4_All	584	0.01	1.91	7.577428828	3.07E-06	1.84E-05	Up
Unigene14117_All	1136	0.01	1.91	7.577428828	2.41E-12	2.68E-11	Up
Unigene49115_All	926	0.01	1.91	7.577428828	5.11E-10	4.68E-09	Up
CL8681.Contig1_All	434	0.01	1.91	7.577428828	8.72E-05	0.000412847	Up
Unigene32724_All	596	0.01	1.91	7.577428828	1.57E-06	9.82E-06	Up
Unigene8054_All	631	0.01	1.9	7.569855608	8.05E-07	5.24E-06	Up
CL3057.Contig11_All	787	0.01	1.9	7.569855608	1.45E-08	1.16E-07	Up
CL1688.Contig16_All	616	0.01	1.9	7.569855608	1.57E-06	9.83E-06	Up
Unigene13138_All	642	0.01	1.9	7.569855608	8.05E-07	5.23E-06	Up
Unigene1307_All	1441	0.01	1.9	7.569855608	1.53E-15	2.11E-14	Up
Unigene111578_All	571	0.01	1.9	7.569855608	3.07E-06	1.83E-05	Up
CL20355.Contig2_All	761	0.01	1.9	7.569855608	2.83E-08	2.19E-07	Up
CL16814.Contig14_All	1228	0.01	1.89	7.562242424	3.24E-13	3.83E-12	Up
Unigene30411_All	5554	0.01	1.89	7.562242424	3.81E-59	1.93E-57	Up
Unigene4081_All	2041	0.01	1.89	7.562242424	1.20E-21	2.25E-20	Up
CL1402.Contig3_All	649	0.01	1.89	7.562242424	8.05E-07	5.23E-06	Up
Unigene11542_All	790	0.01	1.89	7.562242424	1.45E-08	1.16E-07	Up
Unigene42596_All	547	0.01	1.89	7.562242424	6.00E-06	3.44E-05	Up
Unigene53375_All	1227	0.01	1.89	7.562242424	3.24E-13	3.83E-12	Up
CL18202.Contig8_All	2299	0.01	1.89	7.562242424	1.49E-24	3.14E-23	Up
CL17925.Contig4_All	1471	0.01	1.89	7.562242424	1.53E-15	2.11E-14	Up
Unigene41877_All	522	0.01	1.89	7.562242424	1.17E-05	6.41E-05	Up
CL662.Contig3_All	2177	0.01	1.88	7.554588852	4.24E-23	8.45E-22	Up
Unigene51441_All	932	0.01	1.88	7.554588852	5.11E-10	4.68E-09	Up
Unigene109622_All	576	0.01	1.88	7.554588852	3.07E-06	1.84E-05	Up
CL14804.Contig2_All	548	0.01	1.88	7.554588852	6.00E-06	3.44E-05	Up
CL8696.Contig13_All	1861	0.01	1.88	7.554588852	1.30E-19	2.23E-18	Up
Unigene6263_All	577	0.01	1.88	7.554588852	3.07E-06	1.84E-05	Up
Unigene1340_All	715	0.01	1.88	7.554588852	1.08E-07	7.82E-07	Up
CL14290.Contig1_All	477	0.01	1.88	7.554588852	4.47E-05	0.000222306	Up
Unigene5857_All	455	0.01	1.87	7.54689446	8.72E-05	0.000414244	Up
Unigene33695_All	496	0.01	1.87	7.54689446	2.29E-05	0.000119916	Up
CL4126.Contig2_All	2061	0.01	1.87	7.54689446	6.16E-22	1.17E-20	Up
Unigene50846_All	603	0.01	1.87	7.54689446	3.07E-06	1.84E-05	Up
CL290.Contig2_All	1073	0.01	1.87	7.54689446	1.80E-11	1.87E-10	Up
CL19521.Contig2_All	622	0.01	1.86	7.539158811	1.57E-06	9.84E-06	Up
CL17154.Contig2_All	415	0.01	1.86	7.539158811	0.000170347	0.000771733	Up
CL12088.Contig1_All	1550	0.01	1.86	7.539158811	2.06E-16	2.98E-15	Up
Unigene40105_All	444	0.01	1.86	7.539158811	8.72E-05	0.000413538	Up
Unigene42587_All	1519	0.01	1.86	7.539158811	7.84E-16	1.10E-14	Up
Unigene53858_All	472	0.01	1.86	7.539158811	4.47E-05	0.000222467	Up
Unigene2326_All	415	0.01	1.86	7.539158811	0.000170347	0.000768841	Up
CL15910.Contig2_All	943	0.01	1.86	7.539158811	5.11E-10	4.67E-09	Up
Unigene58141_All	473	0.01	1.85	7.531381461	4.47E-05	0.000223391	Up
Unigene107648_All	1056	0.01	1.85	7.531381461	6.86E-11	6.80E-10	Up
Unigene37651_All	558	0.01	1.85	7.531381461	6.00E-06	3.45E-05	Up
CL4075.Contig2_All	717	0.01	1.85	7.531381461	2.11E-07	1.48E-06	Up
Unigene57243_All	417	0.01	1.85	7.531381461	0.000170347	0.000771587	Up
CL2419.Contig1_All	889	0.01	1.85	7.531381461	3.80E-09	3.21E-08	Up
CL597.Contig2_All	1485	0.01	1.85	7.531381461	1.53E-15	2.12E-14	Up
CL6881.Contig2_All	747	0.01	1.85	7.531381461	1.08E-07	7.83E-07	Up
Unigene10737_All	1053	0.01	1.85	7.531381461	6.86E-11	6.79E-10	Up
CL1544.Contig2_All	802	0.01	1.85	7.531381461	2.83E-08	2.19E-07	Up
CL3501.Contig1_All	1895	0.01	1.85	7.531381461	1.30E-19	2.23E-18	Up
CL14654.Contig1_All	1259	0.01	1.85	7.531381461	3.24E-13	3.83E-12	Up
Unigene14941_All	1133	0.01	1.85	7.531381461	9.20E-12	9.76E-11	Up
CL662.Contig18_All	2082	0.01	1.85	7.531381461	1.20E-21	2.25E-20	Up
Unigene56819_All	1099	0.01	1.85	7.531381461	1.80E-11	1.86E-10	Up
CL11240.Contig2_All	668	0.01	1.85	7.531381461	4.12E-07	2.77E-06	Up
Unigene28208_All	818	0.01	1.85	7.531381461	1.45E-08	1.15E-07	Up
CL19302.Contig15_All	2144	0.01	1.84	7.523561956	3.16E-22	6.06E-21	Up
Unigene107621_All	588	0.01	1.84	7.523561956	3.07E-06	1.84E-05	Up
Unigene13122_All	1244	0.01	1.84	7.523561956	6.33E-13	7.33E-12	Up
Unigene107932_All	561	0.01	1.84	7.523561956	6.00E-06	3.44E-05	Up
CL10070.Contig1_All	729	0.01	1.84	7.523561956	1.08E-07	7.82E-07	Up
CL14515.Contig2_All	900	0.01	1.83	7.515699838	1.95E-09	1.69E-08	Up
Unigene20640_All	1662	0.01	1.83	7.515699838	2.76E-17	4.19E-16	Up
Unigene40453_All	760	0.01	1.83	7.515699838	5.53E-08	4.15E-07	Up
Unigene3467_All	2380	0.01	1.83	7.515699838	1.49E-24	3.14E-23	Up
CL7381.Contig2_All	1189	0.01	1.83	7.515699838	2.41E-12	2.68E-11	Up
CL3609.Contig3_All	2527	0.01	1.83	7.515699838	5.25E-26	1.17E-24	Up
Unigene48656_All	565	0.01	1.83	7.515699838	6.00E-06	3.43E-05	Up
Unigene18465_All	447	0.01	1.82	7.50779464	0.000170347	0.000771708	Up
Unigene18461_All	646	0.01	1.82	7.50779464	1.57E-06	9.84E-06	Up
CL282.Contig47_All	2198	0.01	1.82	7.50779464	1.62E-22	3.15E-21	Up
CL11057.Contig1_All	735	0.01	1.82	7.50779464	1.08E-07	7.83E-07	Up
Unigene15107_All	1878	0.01	1.82	7.50779464	2.55E-19	4.30E-18	Up
CL9218.Contig2_All	537	0.01	1.82	7.50779464	1.17E-05	6.42E-05	Up
CL6773.Contig10_All	731	0.01	1.82	7.50779464	2.11E-07	1.47E-06	Up
Unigene29791_All	434	0.01	1.82	7.50779464	0.000170347	0.000768889	Up
Unigene53104_All	1280	0.01	1.81	7.499845887	3.24E-13	3.83E-12	Up
CL16711.Contig2_All	2047	0.01	1.81	7.499845887	4.59E-21	8.35E-20	Up
Unigene108315_All	1675	0.01	1.81	7.499845887	2.76E-17	4.19E-16	Up
Unigene111211_All	539	0.01	1.81	7.499845887	1.17E-05	6.43E-05	Up
Unigene2208_All	578	0.01	1.81	7.499845887	6.00E-06	3.44E-05	Up
Unigene1048_All	1366	0.01	1.81	7.499845887	4.35E-14	5.47E-13	Up
CL3654.Contig2_All	853	0.01	1.81	7.499845887	7.43E-09	6.10E-08	Up
CL14506.Contig2_All	568	0.01	1.81	7.499845887	6.00E-06	3.44E-05	Up
CL19020.Contig2_All	683	0.01	1.81	7.499845887	4.12E-07	2.77E-06	Up
CL178.Contig7_All	950	0.01	1.81	7.499845887	9.97E-10	8.89E-09	Up
CL6773.Contig9_All	697	0.01	1.81	7.499845887	4.12E-07	2.77E-06	Up
CL20550.Contig25_All	1218	0.01	1.81	7.499845887	2.41E-12	2.68E-11	Up
CL3660.Contig3_All	601	0.01	1.81	7.499845887	3.07E-06	1.83E-05	Up
Unigene36110_All	457	0.01	1.8	7.491853096	8.72E-05	0.000414353	Up
Unigene17107_All	535	0.01	1.8	7.491853096	2.29E-05	0.000120043	Up
CL20187.Contig28_All	2098	0.01	1.8	7.491853096	2.35E-21	4.33E-20	Up
Unigene109382_All	498	0.01	1.8	7.491853096	4.47E-05	0.000223175	Up
CL3097.Contig2_All	427	0.01	1.8	7.491853096	0.000170347	0.000771201	Up
CL7086.Contig5_All	1631	0.01	1.8	7.491853096	1.05E-16	1.55E-15	Up
Unigene30478_All	571	0.01	1.8	7.491853096	6.00E-06	3.44E-05	Up
CL14076.Contig2_All	1237	0.01	1.8	7.491853096	1.24E-12	1.40E-11	Up
Unigene18545_All	2239	0.01	1.8	7.491853096	8.27E-23	1.63E-21	Up
Unigene39822_All	629	0.01	1.8	7.491853096	1.57E-06	9.82E-06	Up
CL7208.Contig2_All	973	0.01	1.8	7.491853096	5.11E-10	4.68E-09	Up
CL20148.Contig1_All	973	0.01	1.8	7.491853096	5.11E-10	4.67E-09	Up
CL12928.Contig1_All	621	0.01	1.8	7.491853096	3.07E-06	1.84E-05	Up
CL11075.Contig34_All	1552	0.1	17.99	7.491051376	6.11E-148	8.05E-146	Up
Unigene42155_All	516	0.01	1.79	7.483815777	2.29E-05	0.000119999	Up
CL3914.Contig8_All	2036	0.01	1.79	7.483815777	1.75E-20	3.10E-19	Up
Unigene3572_All	716	0.01	1.79	7.483815777	4.12E-07	2.77E-06	Up
Unigene111481_All	1036	0.01	1.79	7.483815777	1.34E-10	1.29E-09	Up
CL10576.Contig3_All	1835	0.01	1.79	7.483815777	1.90E-18	3.07E-17	Up
CL2496.Contig8_All	650	0.01	1.79	7.483815777	1.57E-06	9.81E-06	Up
CL5636.Contig2_All	1010	0.01	1.78	7.475733431	2.62E-10	2.46E-09	Up
CL425.Contig7_All	2109	0.01	1.78	7.475733431	2.35E-21	4.33E-20	Up
CL19168.Contig8_All	1540	0.01	1.78	7.475733431	1.53E-15	2.11E-14	Up
CL2180.Contig2_All	593	0.01	1.78	7.475733431	6.00E-06	3.44E-05	Up
Unigene108063_All	578	0.01	1.78	7.475733431	6.00E-06	3.44E-05	Up
CL5161.Contig4_All	1754	0.01	1.78	7.475733431	1.41E-17	2.18E-16	Up
CL2428.Contig1_All	1348	0.01	1.78	7.475733431	1.66E-13	2.01E-12	Up
Unigene13609_All	782	0.01	1.77	7.46760555	5.53E-08	4.15E-07	Up
CL1281.Contig6_All	1343	0.01	1.77	7.46760555	1.66E-13	2.01E-12	Up
CL17548.Contig1_All	1926	0.03	5.28	7.459431619	1.50E-54	6.95E-53	Up
CL4709.Contig1_All	494	0.01	1.76	7.459431619	4.47E-05	0.000223074	Up
CL6493.Contig1_All	465	0.01	1.76	7.459431619	8.72E-05	0.000413823	Up
CL20456.Contig3_All	734	0.01	1.76	7.459431619	2.11E-07	1.48E-06	Up
CL8946.Contig2_All	975	0.01	1.76	7.459431619	9.97E-10	8.89E-09	Up
CL11399.Contig3_All	1113	0.01	1.76	7.459431619	3.51E-11	3.57E-10	Up
Unigene107903_All	465	0.01	1.76	7.459431619	8.72E-05	0.000413104	Up
CL18036.Contig2_All	1019	0.01	1.76	7.459431619	2.62E-10	2.46E-09	Up
CL19587.Contig2_All	553	0.01	1.76	7.459431619	1.17E-05	6.41E-05	Up
CL1033.Contig4_All	822	0.01	1.75	7.451211112	5.53E-08	4.15E-07	Up
CL8299.Contig1_All	1672	0.01	1.75	7.451211112	2.06E-16	2.98E-15	Up
Unigene45192_All	1429	0.01	1.75	7.451211112	4.35E-14	5.48E-13	Up
Unigene5761_All	469	0.01	1.75	7.451211112	8.72E-05	0.000413253	Up
CL12831.Contig2_All	1446	0.04	7	7.451211112	1.10E-53	5.02E-52	Up
CL4920.Contig5_All	1734	0.01	1.75	7.451211112	2.76E-17	4.19E-16	Up
CL17616.Contig3_All	3353	0.01	1.75	7.451211112	2.84E-33	8.07E-32	Up
CL17485.Contig5_All	756	0.01	1.75	7.451211112	2.11E-07	1.47E-06	Up
Unigene52374_All	2184	0.01	1.75	7.451211112	1.20E-21	2.25E-20	Up
Unigene110423_All	497	0.01	1.75	7.451211112	4.47E-05	0.000222505	Up
Unigene107980_All	499	0.01	1.74	7.442943496	4.47E-05	0.000223267	Up
Unigene4045_All	934	0.01	1.74	7.442943496	3.80E-09	3.21E-08	Up
CL19581.Contig1_All	474	0.01	1.74	7.442943496	8.72E-05	0.000414258	Up
Unigene42911_All	590	0.01	1.74	7.442943496	6.00E-06	3.44E-05	Up
CL2439.Contig4_All	631	0.01	1.74	7.442943496	3.07E-06	1.84E-05	Up
Unigene50045_All	465	0.01	1.74	7.442943496	0.000170347	0.000769658	Up
Unigene36407_All	529	0.01	1.74	7.442943496	2.29E-05	0.00011963	Up
CL11270.Contig2_All	1513	0.01	1.74	7.442943496	5.84E-15	7.77E-14	Up
CL19882.Contig26_All	1768	0.01	1.74	7.442943496	2.76E-17	4.19E-16	Up
Unigene107466_All	622	0.01	1.73	7.434628228	3.07E-06	1.84E-05	Up
CL20515.Contig1_All	1677	0.01	1.73	7.434628228	2.06E-16	2.98E-15	Up
Unigene28339_All	727	0.01	1.73	7.434628228	4.12E-07	2.77E-06	Up
Unigene107943_All	676	0.01	1.73	7.434628228	1.57E-06	9.81E-06	Up
Unigene53389_All	1038	0.01	1.73	7.434628228	2.62E-10	2.46E-09	Up
Unigene111063_All	595	0.01	1.72	7.426264755	6.00E-06	3.45E-05	Up
CL6984.Contig1_All	504	0.01	1.72	7.426264755	4.47E-05	0.000223306	Up
CL1628.Contig6_All	1104	0.01	1.72	7.426264755	1.34E-10	1.29E-09	Up
Unigene57339_All	446	0.01	1.72	7.426264755	0.000170347	0.000771636	Up
Unigene41125_All	475	0.01	1.72	7.426264755	8.72E-05	0.000413999	Up
CL13420.Contig1_All	1584	0.01	1.72	7.426264755	1.53E-15	2.12E-14	Up
Unigene34828_All	745	0.01	1.72	7.426264755	2.11E-07	1.48E-06	Up
CL16186.Contig2_All	1902	0.01	1.72	7.426264755	1.90E-18	3.07E-17	Up
CL307.Contig1_All	978	0.01	1.72	7.426264755	1.95E-09	1.69E-08	Up
CL5841.Contig3_All	1765	0.01	1.72	7.426264755	2.76E-17	4.19E-16	Up
CL16779.Contig1_All	1148	0.01	1.72	7.426264755	3.51E-11	3.57E-10	Up
CL19419.Contig2_All	956	0.01	1.72	7.426264755	1.95E-09	1.69E-08	Up
CL6759.Contig4_All	527	0.01	1.72	7.426264755	4.47E-05	0.00022239	Up
CL7512.Contig2_All	504	0.01	1.72	7.426264755	8.72E-05	0.000412415	Up
Unigene29417_All	476	0.01	1.72	7.426264755	8.72E-05	0.000412334	Up
CL2496.Contig9_All	770	0.01	1.72	7.426264755	2.11E-07	1.47E-06	Up
Unigene33816_All	448	0.01	1.71	7.417852515	0.000170347	0.000771757	Up
Unigene56947_All	1170	0.01	1.71	7.417852515	1.80E-11	1.87E-10	Up
Unigene31307_All	2729	0.01	1.71	7.417852515	2.69E-26	6.05E-25	Up
CL16812.Contig1_All	989	0.01	1.71	7.417852515	1.95E-09	1.69E-08	Up
CL20290.Contig7_All	785	0.01	1.71	7.417852515	1.08E-07	7.83E-07	Up
Unigene46979_All	841	0.01	1.71	7.417852515	2.83E-08	2.19E-07	Up
CL1402.Contig2_All	770	0.01	1.71	7.417852515	2.11E-07	1.47E-06	Up
CL4891.Contig5_All	1463	0.01	1.71	7.417852515	4.35E-14	5.47E-13	Up
CL4060.Contig5_All	2229	0.03	5.12	7.415037499	1.78E-61	9.35E-60	Up
Unigene10259_All	1606	0.15	25.55	7.41221698	2.48E-215	5.30E-213	Up
Unigene53837_All	1145	0.01	1.7	7.409390936	3.51E-11	3.57E-10	Up
CL9609.Contig1_All	661	0.01	1.7	7.409390936	1.57E-06	9.84E-06	Up
Unigene76903_All	462	0.01	1.7	7.409390936	0.000170347	0.000769803	Up
CL609.Contig2_All	1168	0.01	1.7	7.409390936	3.51E-11	3.57E-10	Up
Unigene6459_All	722	0.01	1.7	7.409390936	4.12E-07	2.77E-06	Up
Unigene21586_All	964	0.01	1.7	7.409390936	3.80E-09	3.20E-08	Up
CL14494.Contig1_All	752	0.01	1.7	7.409390936	2.11E-07	1.47E-06	Up
Unigene9051_All	657	0.01	1.7	7.409390936	3.07E-06	1.84E-05	Up
CL14229.Contig2_All	450	0.01	1.7	7.409390936	0.000170347	0.000768745	Up
Unigene52891_All	480	0.01	1.7	7.409390936	8.72E-05	0.000412294	Up
Unigene22173_All	1149	0.01	1.7	7.409390936	3.51E-11	3.56E-10	Up
Unigene57910_All	570	0.01	1.7	7.409390936	1.17E-05	6.41E-05	Up
Unigene13967_All	1770	0.01	1.69	7.400879436	5.39E-17	8.04E-16	Up
CL15231.Contig2_All	725	0.01	1.69	7.400879436	4.12E-07	2.77E-06	Up
Unigene39159_All	759	0.01	1.68	7.392317423	2.11E-07	1.48E-06	Up
CL18446.Contig1_All	1497	0.01	1.68	7.392317423	2.23E-14	2.85E-13	Up
Unigene51649_All	517	0.01	1.68	7.392317423	4.47E-05	0.000223121	Up
Unigene14224_All	1356	0.01	1.68	7.392317423	6.33E-13	7.33E-12	Up
CL6125.Contig1_All	608	0.01	1.68	7.392317423	6.00E-06	3.44E-05	Up
Unigene19936_All	1778	0.01	1.68	7.392317423	5.39E-17	8.04E-16	Up
Unigene50140_All	507	0.01	1.68	7.392317423	8.72E-05	0.000413307	Up
Unigene111241_All	637	0.01	1.68	7.392317423	3.07E-06	1.84E-05	Up
Unigene39475_All	1283	0.01	1.68	7.392317423	2.41E-12	2.68E-11	Up
Unigene25989_All	776	0.01	1.68	7.392317423	2.11E-07	1.47E-06	Up
CL2991.Contig2_All	801	0.22	36.87	7.388800082	3.53E-149	4.70E-147	Up
Unigene55302_All	518	0.01	1.67	7.383704292	4.47E-05	0.000223236	Up
CL5183.Contig1_All	919	0.01	1.67	7.383704292	7.43E-09	6.10E-08	Up
Unigene11796_All	757	0.01	1.67	7.383704292	4.12E-07	2.78E-06	Up
Unigene24527_All	671	0.01	1.67	7.383704292	1.57E-06	9.83E-06	Up
CL16136.Contig14_All	625	0.01	1.67	7.383704292	6.00E-06	3.44E-05	Up
CL1193.Contig6_All	459	0.01	1.67	7.383704292	0.000170347	0.000769394	Up
Unigene14323_All	1872	0.01	1.67	7.383704292	1.41E-17	2.18E-16	Up
CL3613.Contig2_All	892	0.01	1.66	7.375039431	1.45E-08	1.16E-07	Up
CL16670.Contig12_All	1295	0.01	1.66	7.375039431	4.71E-12	5.12E-11	Up
CL18334.Contig5_All	2288	0.01	1.66	7.375039431	2.35E-21	4.33E-20	Up
CL379.Contig19_All	1844	0.01	1.66	7.375039431	2.76E-17	4.19E-16	Up
CL8059.Contig1_All	838	0.01	1.65	7.366322214	5.53E-08	4.15E-07	Up
Unigene50059_All	554	0.01	1.65	7.366322214	2.29E-05	0.000120069	Up
CL1542.Contig12_All	1706	0.01	1.65	7.366322214	4.01E-16	5.73E-15	Up
Unigene27767_All	2974	0.01	1.65	7.366322214	9.46E-28	2.24E-26	Up
Unigene36054_All	869	0.01	1.65	7.366322214	2.83E-08	2.19E-07	Up
CL12988.Contig1_All	476	0.01	1.65	7.366322214	0.000170347	0.000770742	Up
CL18669.Contig2_All	651	0.01	1.65	7.366322214	3.07E-06	1.84E-05	Up
CL1747.Contig6_All	591	0.01	1.65	7.366322214	1.17E-05	6.42E-05	Up
Unigene9390_All	859	0.01	1.65	7.366322214	5.53E-08	4.14E-07	Up
CL2622.Contig7_All	1055	0.01	1.65	7.366322214	9.97E-10	8.89E-09	Up
Unigene8081_All	730	0.01	1.65	7.366322214	8.05E-07	5.23E-06	Up
Unigene110209_All	1707	0.01	1.65	7.366322214	4.01E-16	5.72E-15	Up
Unigene109277_All	4368	0.01	1.65	7.366322214	7.85E-41	2.72E-39	Up
CL857.Contig2_All	1118	0.01	1.65	7.366322214	1.34E-10	1.29E-09	Up
Unigene5679_All	1113	0.01	1.65	7.366322214	2.62E-10	2.46E-09	Up
Unigene4182_All	566	0.01	1.65	7.366322214	2.29E-05	0.000119574	Up
Unigene44085_All	586	0.01	1.65	7.366322214	1.17E-05	6.41E-05	Up
CL2783.Contig3_All	2099	0.01	1.65	7.366322214	1.30E-19	2.23E-18	Up
CL15747.Contig1_All	526	0.01	1.64	7.357552005	4.47E-05	0.00022329	Up
CL362.Contig2_All	957	0.01	1.64	7.357552005	7.43E-09	6.09E-08	Up
CL745.Contig5_All	2380	0.01	1.64	7.357552005	6.16E-22	1.17E-20	Up
Unigene107896_All	777	0.01	1.64	7.357552005	2.11E-07	1.47E-06	Up
CL11453.Contig2_All	560	0.01	1.63	7.348728154	4.47E-05	0.000223445	Up
Unigene44048_All	592	0.01	1.63	7.348728154	1.17E-05	6.44E-05	Up
CL20550.Contig22_All	1437	0.01	1.63	7.348728154	3.24E-13	3.83E-12	Up
CL19260.Contig2_All	3283	0.01	1.63	7.348728154	2.29E-30	5.94E-29	Up
Unigene35969_All	3683	0.01	1.63	7.348728154	3.81E-34	1.11E-32	Up
CL6990.Contig1_All	1377	0.01	1.63	7.348728154	1.24E-12	1.40E-11	Up
Unigene43496_All	910	0.01	1.63	7.348728154	1.45E-08	1.16E-07	Up
CL9987.Contig2_All	553	0.01	1.63	7.348728154	4.47E-05	0.000222759	Up
CL6538.Contig7_All	2536	0.01	1.63	7.348728154	2.17E-23	4.38E-22	Up
Unigene35305_All	798	0.01	1.63	7.348728154	2.11E-07	1.47E-06	Up
CL18865.Contig5_All	741	0.01	1.63	7.348728154	8.05E-07	5.23E-06	Up
CL4045.Contig2_All	1435	0.01	1.62	7.339850003	3.24E-13	3.83E-12	Up
CL5901.Contig1_All	795	0.01	1.62	7.339850003	2.11E-07	1.48E-06	Up
CL2294.Contig5_All	2395	0.01	1.62	7.339850003	6.16E-22	1.17E-20	Up
CL5329.Contig4_All	1288	0.01	1.62	7.339850003	9.20E-12	9.77E-11	Up
CL745.Contig6_All	2247	0.01	1.62	7.339850003	1.75E-20	3.11E-19	Up
CL1538.Contig2_All	1890	0.01	1.62	7.339850003	2.76E-17	4.19E-16	Up
Unigene50209_All	850	0.01	1.62	7.339850003	5.53E-08	4.15E-07	Up
Unigene53523_All	470	0.01	1.62	7.339850003	0.000170347	0.000770598	Up
CL890.Contig25_All	1536	0.01	1.62	7.339850003	4.35E-14	5.47E-13	Up
Unigene26016_All	1387	0.01	1.62	7.339850003	1.24E-12	1.40E-11	Up
Unigene30491_All	2664	0.01	1.62	7.339850003	1.49E-24	3.14E-23	Up
CL662.Contig23_All	2282	0.01	1.62	7.339850003	4.59E-21	8.34E-20	Up
Unigene11618_All	1114	0.01	1.62	7.339850003	2.62E-10	2.46E-09	Up
CL16886.Contig1_All	552	0.01	1.62	7.339850003	4.47E-05	0.000222452	Up
Unigene36316_All	504	0.01	1.61	7.330916878	8.72E-05	0.000413959	Up
Unigene6282_All	1085	0.01	1.61	7.330916878	5.11E-10	4.68E-09	Up
CL10513.Contig4_All	533	0.01	1.61	7.330916878	8.72E-05	0.000413673	Up
Unigene19973_All	822	0.01	1.61	7.330916878	1.08E-07	7.83E-07	Up
CL20627.Contig1_All	2394	0.01	1.61	7.330916878	6.16E-22	1.17E-20	Up
CL2241.Contig3_All	504	0.01	1.61	7.330916878	8.72E-05	0.00041228	Up
Unigene9443_All	977	0.01	1.6	7.321928095	7.43E-09	6.10E-08	Up
Unigene53720_All	571	0.01	1.6	7.321928095	2.29E-05	0.000120025	Up
Unigene34336_All	539	0.01	1.6	7.321928095	4.47E-05	0.000222836	Up
Unigene31455_All	645	0.01	1.6	7.321928095	6.00E-06	3.44E-05	Up
Unigene723_All	937	0.01	1.6	7.321928095	1.45E-08	1.15E-07	Up
CL14031.Contig2_All	726	0.18	28.71	7.317412614	6.45E-105	5.98E-103	Up
Unigene1511_All	1220	0.01	1.59	7.312882955	3.51E-11	3.57E-10	Up
CL5755.Contig2_All	3064	0.01	1.59	7.312882955	9.46E-28	2.24E-26	Up
CL2777.Contig1_All	640	0.01	1.59	7.312882955	6.00E-06	3.44E-05	Up
CL9711.Contig2_All	638	0.01	1.59	7.312882955	6.00E-06	3.44E-05	Up
Unigene8666_All	699	0.01	1.59	7.312882955	3.07E-06	1.84E-05	Up
Unigene48801_All	648	0.01	1.59	7.312882955	6.00E-06	3.44E-05	Up
Unigene11526_All	1911	0.01	1.59	7.312882955	2.76E-17	4.19E-16	Up
Unigene56787_All	509	0.01	1.59	7.312882955	8.72E-05	0.000413267	Up
Unigene21025_All	639	0.01	1.59	7.312882955	6.00E-06	3.44E-05	Up
CL10423.Contig2_All	1142	0.01	1.59	7.312882955	2.62E-10	2.46E-09	Up
CL4677.Contig8_All	786	0.01	1.59	7.312882955	4.12E-07	2.77E-06	Up
CL1137.Contig20_All	1257	0.01	1.59	7.312882955	1.80E-11	1.87E-10	Up
CL14537.Contig2_All	508	0.01	1.59	7.312882955	8.72E-05	0.000412186	Up
Unigene1457_All	708	0.01	1.58	7.303780748	1.57E-06	9.84E-06	Up
CL5131.Contig4_All	1352	0.01	1.58	7.303780748	4.71E-12	5.12E-11	Up
CL6822.Contig5_All	608	0.01	1.58	7.303780748	2.29E-05	0.000119951	Up
Unigene19305_All	1126	0.01	1.58	7.303780748	5.11E-10	4.68E-09	Up
CL18481.Contig19_All	1217	0.01	1.58	7.303780748	6.86E-11	6.80E-10	Up
Unigene110582_All	1197	0.01	1.58	7.303780748	6.86E-11	6.80E-10	Up
Unigene110998_All	741	0.01	1.58	7.303780748	8.05E-07	5.23E-06	Up
CL11215.Contig1_All	1106	0.01	1.58	7.303780748	5.11E-10	4.68E-09	Up
CL9106.Contig4_All	1060	0.01	1.58	7.303780748	1.95E-09	1.69E-08	Up
Unigene21506_All	1285	0.01	1.58	7.303780748	1.80E-11	1.87E-10	Up
CL5991.Contig1_All	754	0.01	1.58	7.303780748	8.05E-07	5.23E-06	Up
Unigene52662_All	2006	0.01	1.58	7.303780748	3.70E-18	5.89E-17	Up
Unigene1924_All	513	0.01	1.58	7.303780748	8.72E-05	0.000412564	Up
CL3007.Contig17_All	2099	0.01	1.58	7.303780748	9.71E-19	1.59E-17	Up
CL916.Contig2_All	1227	0.01	1.58	7.303780748	6.86E-11	6.78E-10	Up
Unigene38532_All	2776	0.07	11.01	7.297243832	5.09E-163	7.60E-161	Up
Unigene46844_All	1032	0.01	1.57	7.294620749	3.80E-09	3.21E-08	Up
Unigene43988_All	482	0.01	1.57	7.294620749	0.000170347	0.000771394	Up
Unigene39470_All	612	0.01	1.57	7.294620749	1.17E-05	6.43E-05	Up
CL18713.Contig12_All	547	0.01	1.57	7.294620749	4.47E-05	0.000223028	Up
CL1691.Contig3_All	1858	0.01	1.57	7.294620749	2.06E-16	2.98E-15	Up
CL20595.Contig12_All	1377	0.01	1.57	7.294620749	2.41E-12	2.68E-11	Up
Unigene56063_All	854	0.01	1.57	7.294620749	1.08E-07	7.83E-07	Up
CL13947.Contig1_All	1404	0.01	1.57	7.294620749	1.24E-12	1.40E-11	Up
CL20072.Contig12_All	2664	0.01	1.57	7.294620749	1.11E-23	2.27E-22	Up
CL14789.Contig2_All	578	0.01	1.57	7.294620749	4.47E-05	0.000222682	Up
Unigene42989_All	1172	0.01	1.57	7.294620749	1.34E-10	1.29E-09	Up
CL950.Contig9_All	688	0.01	1.57	7.294620749	3.07E-06	1.84E-05	Up
CL227.Contig3_All	1543	0.01	1.57	7.294620749	8.50E-14	1.05E-12	Up
CL19670.Contig1_All	517	0.01	1.56	7.285402219	8.72E-05	0.000414448	Up
CL3021.Contig3_All	1358	0.01	1.56	7.285402219	4.71E-12	5.12E-11	Up
CL5329.Contig2_All	1104	0.01	1.56	7.285402219	9.97E-10	8.90E-09	Up
Unigene40025_All	584	0.01	1.56	7.285402219	2.29E-05	0.000119925	Up
CL9106.Contig2_All	915	0.01	1.56	7.285402219	2.83E-08	2.19E-07	Up
CL714.Contig17_All	591	0.01	1.56	7.285402219	2.29E-05	0.000119812	Up
Unigene14063_All	1394	0.01	1.56	7.285402219	2.41E-12	2.68E-11	Up
Unigene15600_All	715	0.01	1.56	7.285402219	1.57E-06	9.82E-06	Up
CL18997.Contig1_All	616	0.01	1.56	7.285402219	1.17E-05	6.42E-05	Up
Unigene108602_All	816	0.01	1.56	7.285402219	2.11E-07	1.48E-06	Up
Unigene28284_All	2838	0.01	1.56	7.285402219	3.91E-25	8.43E-24	Up
Unigene34940_All	1015	0.15	23.34	7.28169825	1.61E-122	1.76E-120	Up
Unigene43581_All	521	0.01	1.55	7.276124405	8.72E-05	0.000414367	Up
CL18865.Contig2_All	635	0.01	1.55	7.276124405	1.17E-05	6.43E-05	Up
Unigene44946_All	488	0.01	1.55	7.276124405	0.000170347	0.000770453	Up
CL10961.Contig1_All	786	0.01	1.55	7.276124405	4.12E-07	2.77E-06	Up
CL1400.Contig5_All	932	0.01	1.55	7.276124405	2.83E-08	2.19E-07	Up
Unigene110297_All	554	0.01	1.55	7.276124405	4.47E-05	0.000222398	Up
Unigene109648_All	622	0.01	1.55	7.276124405	1.17E-05	6.41E-05	Up
CL19585.Contig41_All	753	0.01	1.55	7.276124405	8.05E-07	5.22E-06	Up
Unigene107941_All	557	0.01	1.54	7.266786541	4.47E-05	0.000223229	Up
CL20442.Contig5_All	1779	0.01	1.54	7.266786541	1.53E-15	2.12E-14	Up
CL2521.Contig10_All	496	0.01	1.54	7.266786541	0.000170347	0.000770549	Up
CL20579.Contig18_All	3081	0.01	1.54	7.266786541	7.05E-27	1.62E-25	Up
Unigene32984_All	928	0.01	1.54	7.266786541	2.83E-08	2.19E-07	Up
CL6851.Contig2_All	589	0.01	1.54	7.266786541	4.47E-05	0.000222789	Up
Unigene36160_All	562	0.01	1.54	7.266786541	4.47E-05	0.00022269	Up
Unigene53835_All	552	0.01	1.54	7.266786541	8.72E-05	0.000412915	Up
Unigene109740_All	793	0.01	1.54	7.266786541	4.12E-07	2.77E-06	Up
CL10054.Contig4_All	1320	0.01	1.54	7.266786541	1.80E-11	1.86E-10	Up
CL4329.Contig1_All	723	0.01	1.53	7.257387843	3.07E-06	1.84E-05	Up
Unigene16936_All	1644	0.01	1.53	7.257387843	2.23E-14	2.85E-13	Up
Unigene39884_All	730	0.01	1.53	7.257387843	1.57E-06	9.82E-06	Up
Unigene19068_All	585	0.01	1.53	7.257387843	4.47E-05	0.000222482	Up
CL17402.Contig2_All	2473	0.01	1.53	7.257387843	2.35E-21	4.32E-20	Up
Unigene14691_All	730	0.01	1.53	7.257387843	1.57E-06	9.81E-06	Up
Unigene14772_All	1109	0.13	19.88	7.256662323	1.95E-114	1.97E-112	Up
Unigene110218_All	732	0.01	1.52	7.247927513	1.57E-06	9.84E-06	Up
CL471.Contig4_All	2751	0.01	1.52	7.247927513	1.11E-23	2.27E-22	Up
CL3616.Contig8_All	935	0.01	1.52	7.247927513	2.83E-08	2.19E-07	Up
CL12057.Contig1_All	803	0.01	1.52	7.247927513	4.12E-07	2.78E-06	Up
CL5.Contig4_All	1245	0.01	1.52	7.247927513	6.86E-11	6.80E-10	Up
CL9719.Contig2_All	617	0.01	1.52	7.247927513	2.29E-05	0.00011979	Up
CL3476.Contig1_All	665	0.01	1.52	7.247927513	6.00E-06	3.44E-05	Up
CL4010.Contig1_All	497	0.01	1.52	7.247927513	0.000170347	0.000769827	Up
Unigene57378_All	801	0.01	1.52	7.247927513	4.12E-07	2.77E-06	Up
Unigene31150_All	560	0.01	1.52	7.247927513	8.72E-05	0.000412861	Up
Unigene28358_All	731	0.19	28.85	7.24642809	2.33E-106	2.20E-104	Up
CL10218.Contig2_All	898	0.01	1.51	7.238404739	1.08E-07	7.84E-07	Up
CL4820.Contig2_All	1148	0.01	1.51	7.238404739	5.11E-10	4.68E-09	Up
CL18307.Contig2_All	980	0.01	1.51	7.238404739	1.45E-08	1.16E-07	Up
CL20193.Contig11_All	1726	0.01	1.51	7.238404739	5.84E-15	7.78E-14	Up
CL9740.Contig2_All	544	0.01	1.51	7.238404739	8.72E-05	0.000414054	Up
Unigene13946_All	3211	0.01	1.51	7.238404739	1.85E-27	4.32E-26	Up
CL7655.Contig2_All	646	0.01	1.51	7.238404739	1.17E-05	6.43E-05	Up
Unigene49769_All	636	0.01	1.51	7.238404739	1.17E-05	6.42E-05	Up
Unigene108930_All	566	0.01	1.51	7.238404739	4.47E-05	0.000222828	Up
Unigene52271_All	637	0.01	1.51	7.238404739	1.17E-05	6.42E-05	Up
CL18350.Contig2_All	1164	0.01	1.51	7.238404739	5.11E-10	4.67E-09	Up
CL8696.Contig21_All	3911	0.01	1.51	7.238404739	1.45E-33	4.17E-32	Up
Unigene28147_All	634	0.01	1.51	7.238404739	1.17E-05	6.41E-05	Up
Unigene28840_All	1427	0.01	1.5	7.22881869	2.41E-12	2.68E-11	Up
CL9331.Contig3_All	707	0.01	1.5	7.22881869	3.07E-06	1.84E-05	Up
CL9214.Contig2_All	928	0.01	1.5	7.22881869	5.53E-08	4.15E-07	Up
Unigene21654_All	579	0.01	1.5	7.22881869	4.47E-05	0.000222797	Up
Unigene30669_All	1231	0.01	1.5	7.22881869	1.34E-10	1.29E-09	Up
Unigene109364_All	710	0.01	1.5	7.22881869	3.07E-06	1.84E-05	Up
CL662.Contig29_All	2366	0.01	1.5	7.22881869	3.42E-20	5.97E-19	Up
CL2935.Contig1_All	532	0.01	1.5	7.22881869	0.000170347	0.000769442	Up
CL20606.Contig5_All	2168	0.01	1.5	7.22881869	1.90E-18	3.07E-17	Up
CL13078.Contig1_All	844	0.01	1.5	7.22881869	2.11E-07	1.47E-06	Up
CL3976.Contig3_All	712	0.01	1.49	7.21916852	3.07E-06	1.84E-05	Up
CL1789.Contig8_All	647	0.01	1.49	7.21916852	1.17E-05	6.44E-05	Up
Unigene107993_All	783	0.01	1.49	7.21916852	8.05E-07	5.23E-06	Up
CL19566.Contig3_All	2192	0.01	1.49	7.21916852	9.71E-19	1.59E-17	Up
CL14934.Contig2_All	1127	0.01	1.49	7.21916852	9.97E-10	8.90E-09	Up
CL15369.Contig1_All	1889	0.01	1.49	7.21916852	4.01E-16	5.73E-15	Up
CL13162.Contig1_All	851	0.01	1.49	7.21916852	2.11E-07	1.48E-06	Up
Unigene4642_All	1039	0.01	1.49	7.21916852	7.43E-09	6.09E-08	Up
CL8696.Contig31_All	3936	0.01	1.49	7.21916852	2.84E-33	8.07E-32	Up
CL8836.Contig5_All	539	0.01	1.49	7.21916852	8.72E-05	0.00041251	Up
Unigene110547_All	609	0.01	1.49	7.21916852	2.29E-05	0.000119578	Up
Unigene109226_All	817	0.01	1.49	7.21916852	4.12E-07	2.77E-06	Up
CL6228.Contig6_All	1223	0.01	1.48	7.209453366	2.62E-10	2.46E-09	Up
Unigene23362_All	1618	0.01	1.48	7.209453366	8.50E-14	1.05E-12	Up
Unigene35267_All	3426	0.01	1.48	7.209453366	6.50E-29	1.60E-27	Up
Unigene55593_All	845	0.01	1.48	7.209453366	4.12E-07	2.77E-06	Up
CL19338.Contig3_All	1382	0.01	1.48	7.209453366	9.20E-12	9.77E-11	Up
Unigene1391_All	715	0.01	1.48	7.209453366	3.07E-06	1.84E-05	Up
Unigene7347_All	1965	0.01	1.48	7.209453366	2.06E-16	2.98E-15	Up
Unigene4477_All	1306	0.01	1.48	7.209453366	3.51E-11	3.57E-10	Up
Unigene395_All	596	0.01	1.48	7.209453366	4.47E-05	0.000222513	Up
Unigene17395_All	1256	0.01	1.48	7.209453366	1.34E-10	1.29E-09	Up
CL15141.Contig3_All	1836	0.01	1.48	7.209453366	1.53E-15	2.11E-14	Up
CL9997.Contig10_All	805	0.01	1.47	7.199672345	8.05E-07	5.24E-06	Up
CL15288.Contig3_All	899	0.01	1.47	7.199672345	1.08E-07	7.84E-07	Up
Unigene109293_All	687	0.01	1.47	7.199672345	6.00E-06	3.45E-05	Up
Unigene54049_All	722	0.01	1.47	7.199672345	3.07E-06	1.84E-05	Up
Unigene14854_All	932	0.01	1.47	7.199672345	5.53E-08	4.15E-07	Up
Unigene108705_All	864	0.01	1.47	7.199672345	2.11E-07	1.48E-06	Up
Unigene38687_All	757	0.01	1.47	7.199672345	1.57E-06	9.83E-06	Up
CL8696.Contig23_All	1105	0.01	1.47	7.199672345	1.95E-09	1.69E-08	Up
Unigene18960_All	753	0.01	1.47	7.199672345	3.07E-06	1.84E-05	Up
Unigene109572_All	547	0.01	1.47	7.199672345	8.72E-05	0.000412739	Up
Unigene45196_All	1681	0.01	1.47	7.199672345	4.35E-14	5.47E-13	Up
CL1566.Contig1_All	625	0.01	1.47	7.199672345	2.29E-05	0.000119634	Up
Unigene22967_All	775	0.01	1.47	7.199672345	1.57E-06	9.81E-06	Up
Unigene6605_All	1166	0.01	1.47	7.199672345	9.97E-10	8.89E-09	Up
Unigene31291_All	1683	0.01	1.47	7.199672345	4.35E-14	5.47E-13	Up
Unigene28459_All	749	0.01	1.46	7.189824559	3.07E-06	1.84E-05	Up
Unigene41977_All	623	0.01	1.46	7.189824559	2.29E-05	0.00011986	Up
CL18289.Contig3_All	753	0.01	1.46	7.189824559	3.07E-06	1.84E-05	Up
Unigene10863_All	1124	0.01	1.46	7.189824559	1.95E-09	1.69E-08	Up
Unigene26269_All	1920	0.01	1.46	7.189824559	7.84E-16	1.10E-14	Up
CL1915.Contig6_All	803	0.01	1.46	7.189824559	8.05E-07	5.23E-06	Up
CL4477.Contig2_All	564	0.01	1.46	7.189824559	8.72E-05	0.000413037	Up
Unigene29253_All	599	0.01	1.46	7.189824559	4.47E-05	0.000222644	Up
Unigene46631_All	1008	0.01	1.46	7.189824559	1.45E-08	1.16E-07	Up
CL15640.Contig5_All	1802	0.01	1.46	7.189824559	5.84E-15	7.77E-14	Up
CL4608.Contig4_All	1100	0.01	1.45	7.17990909	3.80E-09	3.21E-08	Up
Unigene57246_All	909	0.01	1.45	7.17990909	1.08E-07	7.83E-07	Up
CL19912.Contig3_All	2209	0.01	1.45	7.17990909	3.70E-18	5.89E-17	Up
Unigene107775_All	942	0.01	1.45	7.17990909	5.53E-08	4.14E-07	Up
CL499.Contig11_All	720	0.01	1.44	7.169925001	6.00E-06	3.45E-05	Up
CL2292.Contig2_All	616	0.01	1.44	7.169925001	4.47E-05	0.000223252	Up
CL19713.Contig1_All	1224	0.01	1.44	7.169925001	5.11E-10	4.68E-09	Up
Unigene108317_All	1848	0.01	1.44	7.169925001	2.99E-15	4.06E-14	Up
Unigene21222_All	615	0.01	1.44	7.169925001	4.47E-05	0.000222897	Up
Unigene53680_All	1060	0.01	1.44	7.169925001	7.43E-09	6.09E-08	Up
Unigene8785_All	1031	0.01	1.44	7.169925001	1.45E-08	1.16E-07	Up
Unigene46137_All	1701	0.01	1.44	7.169925001	4.35E-14	5.47E-13	Up
CL5137.Contig4_All	2680	0.01	1.44	7.169925001	6.16E-22	1.17E-20	Up
CL6096.Contig3_All	745	0.01	1.44	7.169925001	3.07E-06	1.84E-05	Up
CL1501.Contig2_All	814	0.01	1.43	7.159871337	8.05E-07	5.24E-06	Up
Unigene39645_All	667	0.01	1.43	7.159871337	1.17E-05	6.44E-05	Up
Unigene107714_All	540	0.01	1.43	7.159871337	0.000170347	0.000771612	Up
Unigene2179_All	559	0.01	1.43	7.159871337	8.72E-05	0.000413782	Up
Unigene12339_All	2682	0.01	1.43	7.159871337	1.20E-21	2.25E-20	Up
Unigene15282_All	1460	0.01	1.43	7.159871337	9.20E-12	9.76E-11	Up
CL17402.Contig4_All	3310	0.01	1.43	7.159871337	7.05E-27	1.62E-25	Up
Unigene40214_All	706	0.01	1.43	7.159871337	6.00E-06	3.43E-05	Up
CL8510.Contig4_All	706	0.01	1.43	7.159871337	6.00E-06	3.43E-05	Up
Unigene39625_All	779	0.01	1.42	7.14974712	1.57E-06	9.84E-06	Up
CL20699.Contig2_All	545	0.01	1.42	7.14974712	0.000170347	0.000771974	Up
Unigene36574_All	638	0.01	1.42	7.14974712	2.29E-05	0.000119982	Up
CL7271.Contig1_All	743	0.01	1.42	7.14974712	3.07E-06	1.84E-05	Up
Unigene42891_All	889	0.01	1.42	7.14974712	2.11E-07	1.48E-06	Up
CL12921.Contig3_All	786	0.01	1.42	7.14974712	1.57E-06	9.83E-06	Up
Unigene5854_All	1649	0.01	1.42	7.14974712	1.66E-13	2.01E-12	Up
Unigene110642_All	852	0.01	1.42	7.14974712	4.12E-07	2.77E-06	Up
CL2620.Contig1_All	593	0.01	1.42	7.14974712	8.72E-05	0.000412807	Up
Unigene36212_All	529	0.01	1.42	7.14974712	0.000170347	0.000769177	Up
CL18624.Contig5_All	744	0.01	1.42	7.14974712	3.07E-06	1.84E-05	Up
Unigene10112_All	1793	0.01	1.41	7.139551352	2.23E-14	2.85E-13	Up
Unigene54115_All	897	0.01	1.41	7.139551352	2.11E-07	1.48E-06	Up
Unigene31007_All	907	0.01	1.41	7.139551352	2.11E-07	1.48E-06	Up
CL1821.Contig4_All	1041	0.01	1.41	7.139551352	1.45E-08	1.16E-07	Up
Unigene17075_All	2827	0.01	1.41	7.139551352	8.27E-23	1.63E-21	Up
Unigene108091_All	897	0.01	1.41	7.139551352	2.11E-07	1.47E-06	Up
Unigene20646_All	1562	0.01	1.41	7.139551352	1.24E-12	1.40E-11	Up
Unigene40561_All	605	0.01	1.41	7.139551352	4.47E-05	0.000222536	Up
CL8085.Contig5_All	1402	0.01	1.41	7.139551352	3.51E-11	3.56E-10	Up
CL3491.Contig2_All	980	0.01	1.41	7.139551352	5.53E-08	4.14E-07	Up
CL829.Contig2_All	5529	0.04	5.62	7.13442632	9.06E-166	1.39E-163	Up
CL2042.Contig1_All	1260	0.01	1.4	7.129283017	5.11E-10	4.68E-09	Up
CL20751.Contig4_All	570	0.01	1.4	7.129283017	8.72E-05	0.000414163	Up
Unigene32416_All	867	0.01	1.4	7.129283017	4.12E-07	2.78E-06	Up
CL3298.Contig1_All	696	0.01	1.4	7.129283017	1.17E-05	6.43E-05	Up
Unigene22910_All	1750	0.01	1.4	7.129283017	8.50E-14	1.05E-12	Up
Unigene15471_All	1249	0.01	1.4	7.129283017	5.11E-10	4.68E-09	Up
Unigene16824_All	1234	0.01	1.4	7.129283017	5.11E-10	4.68E-09	Up
Unigene57146_All	636	0.01	1.4	7.129283017	4.47E-05	0.000222636	Up
Unigene13391_All	1727	0.01	1.4	7.129283017	8.50E-14	1.05E-12	Up
CL3086.Contig3_All	691	0.01	1.4	7.129283017	1.17E-05	6.42E-05	Up
Unigene32682_All	607	0.01	1.4	7.129283017	4.47E-05	0.000222574	Up
Unigene8637_All	737	0.01	1.4	7.129283017	6.00E-06	3.43E-05	Up
CL6450.Contig3_All	603	0.01	1.4	7.129283017	8.72E-05	0.000412375	Up
CL2991.Contig4_All	819	0.22	30.71	7.125061178	1.04E-126	1.19E-124	Up
CL229.Contig3_All	689	0.08	11.14	7.121533517	1.05E-38	3.44E-37	Up
Unigene43172_All	762	0.01	1.39	7.118941073	3.07E-06	1.84E-05	Up
CL7998.Contig3_All	1139	0.01	1.39	7.118941073	3.80E-09	3.21E-08	Up
CL7155.Contig5_All	565	0.01	1.39	7.118941073	0.000170347	0.000771104	Up
Unigene13872_All	571	0.01	1.39	7.118941073	0.000170347	0.000770501	Up
Unigene37958_All	539	0.01	1.39	7.118941073	0.000170347	0.000769875	Up
Unigene17993_All	1601	0.01	1.39	7.118941073	1.24E-12	1.40E-11	Up
Unigene49335_All	725	0.01	1.39	7.118941073	6.00E-06	3.43E-05	Up
Unigene42103_All	774	0.02	2.77	7.113742166	9.20E-12	9.77E-11	Up
Unigene29913_All	541	0.01	1.38	7.108524457	0.000170347	0.000770622	Up
CL14075.Contig4_All	654	0.01	1.38	7.108524457	2.29E-05	0.000119803	Up
CL12446.Contig5_All	2378	0.01	1.38	7.108524457	9.71E-19	1.59E-17	Up
Unigene44427_All	573	0.01	1.38	7.108524457	0.000170347	0.000770019	Up
CL14578.Contig39_All	2190	0.01	1.38	7.108524457	2.76E-17	4.19E-16	Up
Unigene21545_All	1091	0.01	1.38	7.108524457	1.45E-08	1.16E-07	Up
CL12581.Contig59_All	920	0.01	1.38	7.108524457	2.11E-07	1.47E-06	Up
CL3094.Contig1_All	653	0.01	1.38	7.108524457	2.29E-05	0.00011966	Up
Unigene31533_All	551	0.01	1.38	7.108524457	0.000170347	0.000769322	Up
CL657.Contig2_All	1853	0.01	1.38	7.108524457	1.14E-14	1.49E-13	Up
Unigene21659_All	838	0.01	1.38	7.108524457	8.05E-07	5.23E-06	Up
Unigene21913_All	738	0.01	1.38	7.108524457	6.00E-06	3.44E-05	Up
CL2563.Contig2_All	650	0.01	1.38	7.108524457	4.47E-05	0.000222329	Up
CL16470.Contig1_All	807	0.01	1.38	7.108524457	1.57E-06	9.81E-06	Up
CL18578.Contig2_All	734	0.01	1.37	7.098032083	6.00E-06	3.44E-05	Up
Unigene55225_All	581	0.01	1.37	7.098032083	8.72E-05	0.000413986	Up
CL829.Contig7_All	6579	0.08	10.96	7.098032083	0	0	Up
Unigene107992_All	1220	0.01	1.37	7.098032083	9.97E-10	8.90E-09	Up
CL16106.Contig4_All	2278	0.01	1.37	7.098032083	7.24E-18	1.13E-16	Up
CL1760.Contig2_All	989	0.01	1.37	7.098032083	1.08E-07	7.83E-07	Up
CL116.Contig2_All	697	0.01	1.37	7.098032083	1.17E-05	6.42E-05	Up
Unigene30383_All	853	0.01	1.37	7.098032083	8.05E-07	5.23E-06	Up
CL1601.Contig6_All	857	0.22	30.14	7.098032083	1.88E-130	2.20E-128	Up
Unigene28928_All	1347	0.01	1.37	7.098032083	1.34E-10	1.29E-09	Up
CL18915.Contig1_All	545	0.01	1.37	7.098032083	0.000170347	0.000768625	Up
Unigene39895_All	699	0.01	1.36	7.087462841	1.17E-05	6.44E-05	Up
Unigene43203_All	1190	0.01	1.36	7.087462841	1.95E-09	1.69E-08	Up
Unigene56773_All	2030	0.01	1.36	7.087462841	7.84E-16	1.10E-14	Up
Unigene36899_All	736	0.01	1.36	7.087462841	6.00E-06	3.45E-05	Up
Unigene1666_All	586	0.01	1.36	7.087462841	8.72E-05	0.000414122	Up
Unigene108073_All	587	0.01	1.36	7.087462841	8.72E-05	0.000414095	Up
Unigene50297_All	814	0.01	1.36	7.087462841	1.57E-06	9.83E-06	Up
Unigene12734_All	2687	0.01	1.36	7.087462841	8.96E-21	1.61E-19	Up
Unigene41870_All	963	0.01	1.36	7.087462841	1.08E-07	7.83E-07	Up
CL17644.Contig2_All	729	0.01	1.36	7.087462841	1.17E-05	6.43E-05	Up
Unigene7104_All	1071	0.01	1.36	7.087462841	2.83E-08	2.19E-07	Up
CL7573.Contig2_All	924	0.01	1.36	7.087462841	2.11E-07	1.48E-06	Up
Unigene33495_All	624	0.01	1.36	7.087462841	4.47E-05	0.000222728	Up
CL20355.Contig1_All	775	0.01	1.36	7.087462841	6.00E-06	3.44E-05	Up
Unigene54730_All	547	0.01	1.36	7.087462841	0.000170347	0.00076925	Up
Unigene57931_All	705	0.01	1.35	7.076815597	1.17E-05	6.44E-05	Up
Unigene29407_All	1872	0.01	1.35	7.076815597	2.23E-14	2.85E-13	Up
Unigene53582_All	1087	0.01	1.35	7.076815597	1.45E-08	1.16E-07	Up
CL20406.Contig2_All	3119	0.01	1.35	7.076815597	5.69E-24	1.17E-22	Up
Unigene42864_All	859	0.01	1.35	7.076815597	8.05E-07	5.23E-06	Up
CL12526.Contig12_All	3398	0.01	1.35	7.076815597	5.25E-26	1.17E-24	Up
CL791.Contig16_All	620	0.01	1.35	7.076815597	8.72E-05	0.00041328	Up
Unigene24678_All	568	0.01	1.35	7.076815597	0.000170347	0.000769226	Up
CL19364.Contig1_All	781	0.01	1.35	7.076815597	3.07E-06	1.84E-05	Up
CL6228.Contig1_All	726	0.01	1.35	7.076815597	1.17E-05	6.42E-05	Up
CL2521.Contig5_All	1415	0.01	1.35	7.076815597	6.86E-11	6.79E-10	Up
Unigene25697_All	827	0.01	1.35	7.076815597	1.57E-06	9.81E-06	Up
Unigene53881_All	788	0.01	1.34	7.06608919	3.07E-06	1.84E-05	Up
CL2447.Contig2_All	768	0.01	1.34	7.06608919	6.00E-06	3.45E-05	Up
Unigene109626_All	673	0.01	1.34	7.06608919	2.29E-05	0.000119816	Up
CL1481.Contig1_All	1203	0.01	1.34	7.06608919	3.80E-09	3.20E-08	Up
Unigene57558_All	923	0.01	1.34	7.06608919	4.12E-07	2.77E-06	Up
Unigene54549_All	1281	0.01	1.34	7.06608919	5.11E-10	4.68E-09	Up
Unigene13368_All	1160	0.01	1.34	7.06608919	7.43E-09	6.09E-08	Up
Unigene29760_All	1366	0.01	1.34	7.06608919	1.34E-10	1.29E-09	Up
Unigene57391_All	784	0.01	1.34	7.06608919	3.07E-06	1.84E-05	Up
CL20158.Contig1_All	1303	0.01	1.34	7.06608919	5.11E-10	4.67E-09	Up
CL12179.Contig1_All	1001	0.06	8.04	7.06608919	1.39E-41	4.92E-40	Up
Unigene50988_All	747	0.01	1.34	7.06608919	6.00E-06	3.43E-05	Up
Unigene48906_All	759	0.01	1.33	7.055282436	6.00E-06	3.45E-05	Up
Unigene8595_All	870	0.01	1.33	7.055282436	8.05E-07	5.23E-06	Up
CL20583.Contig11_All	1029	0.01	1.33	7.055282436	5.53E-08	4.15E-07	Up
Unigene14493_All	669	0.01	1.33	7.055282436	4.47E-05	0.000223051	Up
Unigene7000_All	675	0.01	1.33	7.055282436	2.29E-05	0.000119829	Up
Unigene39537_All	984	0.01	1.33	7.055282436	1.08E-07	7.83E-07	Up
Unigene9634_All	1569	0.01	1.33	7.055282436	9.20E-12	9.77E-11	Up
CL17812.Contig1_All	2719	0.01	1.33	7.055282436	1.75E-20	3.10E-19	Up
CL5755.Contig4_All	2394	0.01	1.33	7.055282436	3.70E-18	5.89E-17	Up
CL6217.Contig9_All	1564	0.01	1.33	7.055282436	9.20E-12	9.76E-11	Up
Unigene40223_All	641	0.01	1.33	7.055282436	4.47E-05	0.000222628	Up
CL16722.Contig2_All	790	0.01	1.33	7.055282436	3.07E-06	1.84E-05	Up
Unigene1954_All	947	0.01	1.33	7.055282436	2.11E-07	1.47E-06	Up
CL19364.Contig2_All	755	0.01	1.33	7.055282436	6.00E-06	3.43E-05	Up
CL4756.Contig1_All	1052	0.01	1.33	7.055282436	5.53E-08	4.14E-07	Up
CL15125.Contig8_All	794	0.01	1.33	7.055282436	3.07E-06	1.84E-05	Up
CL8424.Contig5_All	645	0.01	1.33	7.055282436	4.47E-05	0.000222299	Up
Unigene52749_All	564	0.01	1.32	7.044394119	0.000170347	0.000772265	Up
Unigene47419_All	990	0.01	1.32	7.044394119	1.08E-07	7.84E-07	Up
Unigene46177_All	1983	0.01	1.32	7.044394119	5.84E-15	7.78E-14	Up
Unigene9171_All	2156	0.01	1.32	7.044394119	4.01E-16	5.73E-15	Up
CL19912.Contig8_All	1473	0.01	1.32	7.044394119	3.51E-11	3.57E-10	Up
CL8413.Contig10_All	1288	0.01	1.32	7.044394119	9.97E-10	8.90E-09	Up
Unigene30363_All	860	0.01	1.32	7.044394119	1.57E-06	9.83E-06	Up
Unigene109872_All	601	0.01	1.32	7.044394119	8.72E-05	0.000413497	Up
CL7375.Contig3_All	952	0.01	1.32	7.044394119	2.11E-07	1.48E-06	Up
Unigene43105_All	603	0.01	1.32	7.044394119	8.72E-05	0.00041324	Up
Unigene20330_All	817	0.01	1.32	7.044394119	3.07E-06	1.84E-05	Up
CL16109.Contig1_All	1457	0.01	1.32	7.044394119	3.51E-11	3.56E-10	Up
Unigene110188_All	1160	0.01	1.31	7.033423002	7.43E-09	6.10E-08	Up
CL5520.Contig2_All	1134	0.01	1.31	7.033423002	1.45E-08	1.16E-07	Up
Unigene55852_All	1069	0.01	1.31	7.033423002	5.53E-08	4.15E-07	Up
Unigene26466_All	2411	0.01	1.31	7.033423002	3.70E-18	5.90E-17	Up
CL51.Contig1_All	2311	0.01	1.31	7.033423002	2.76E-17	4.19E-16	Up
CL1542.Contig9_All	1531	0.01	1.31	7.033423002	1.80E-11	1.87E-10	Up
CL15429.Contig3_All	881	0.01	1.31	7.033423002	8.05E-07	5.23E-06	Up
CL19825.Contig7_All	1290	0.01	1.31	7.033423002	9.97E-10	8.89E-09	Up
Unigene13786_All	622	0.01	1.31	7.033423002	8.72E-05	0.00041305	Up
CL897.Contig25_All	1188	0.01	1.31	7.033423002	7.43E-09	6.09E-08	Up
CL432.Contig12_All	2864	0.01	1.31	7.033423002	2.35E-21	4.33E-20	Up
Unigene43276_All	766	0.01	1.31	7.033423002	6.00E-06	3.44E-05	Up
CL179.Contig20_All	634	0.01	1.31	7.033423002	8.72E-05	0.000412726	Up
CL7498.Contig1_All	719	0.01	1.31	7.033423002	2.29E-05	0.0001196	Up
Unigene808_All	2769	0.01	1.31	7.033423002	8.96E-21	1.61E-19	Up
Unigene108288_All	648	0.01	1.3	7.022367813	4.47E-05	0.000223422	Up
CL2807.Contig1_All	1464	0.01	1.3	7.022367813	6.86E-11	6.80E-10	Up
CL15283.Contig3_All	1074	0.01	1.3	7.022367813	5.53E-08	4.15E-07	Up
Unigene57193_All	691	0.01	1.3	7.022367813	2.29E-05	0.000119886	Up
Unigene15833_All	1680	0.01	1.3	7.022367813	1.24E-12	1.40E-11	Up
CL5131.Contig9_All	1582	0.01	1.3	7.022367813	9.20E-12	9.77E-11	Up
CL4079.Contig2_All	1704	0.01	1.3	7.022367813	1.24E-12	1.40E-11	Up
Unigene15858_All	723	0.01	1.3	7.022367813	2.29E-05	0.000119647	Up
CL15704.Contig3_All	1511	0.01	1.3	7.022367813	3.51E-11	3.56E-10	Up
Unigene2737_All	612	0.01	1.3	7.022367813	8.72E-05	0.000412456	Up
Unigene1306_All	1305	0.01	1.3	7.022367813	9.97E-10	8.89E-09	Up
Unigene31141_All	1395	0.01	1.3	7.022367813	2.62E-10	2.46E-09	Up
CL13110.Contig8_All	2855	0.01	1.3	7.022367813	4.59E-21	8.34E-20	Up
Unigene9732_All	1294	0.05	6.47	7.015693807	6.92E-44	2.59E-42	Up
Unigene110163_All	614	0.01	1.29	7.011227255	8.72E-05	0.000414421	Up
Unigene110721_All	1784	0.03	3.87	7.011227255	1.08E-36	3.37E-35	Up
CL20164.Contig2_All	1224	0.01	1.29	7.011227255	3.80E-09	3.20E-08	Up
CL17562.Contig2_All	1374	0.01	1.29	7.011227255	2.62E-10	2.46E-09	Up
CL4256.Contig2_All	734	0.01	1.29	7.011227255	1.17E-05	6.42E-05	Up
Unigene26345_All	2057	0.01	1.29	7.011227255	5.84E-15	7.77E-14	Up
CL13257.Contig1_All	817	0.01	1.29	7.011227255	3.07E-06	1.83E-05	Up
CL4339.Contig3_All	3778	0.01	1.28	7	1.85E-27	4.32E-26	Up
CL10067.Contig2_All	802	0.01	1.28	7	6.00E-06	3.45E-05	Up
CL1994.Contig4_All	738	0.01	1.28	7	1.17E-05	6.44E-05	Up
Unigene12102_All	887	0.01	1.28	7	1.57E-06	9.83E-06	Up
CL19713.Contig2_All	1323	0.01	1.28	7	9.97E-10	8.90E-09	Up
Unigene16933_All	1229	0.01	1.28	7	3.80E-09	3.21E-08	Up
CL13089.Contig2_All	1219	0.01	1.28	7	3.80E-09	3.21E-08	Up
Unigene17028_All	1123	0.01	1.28	7	2.83E-08	2.19E-07	Up
Unigene6245_All	1011	0.01	1.28	7	2.11E-07	1.48E-06	Up
CL17402.Contig10_All	2335	0.01	1.28	7	5.39E-17	8.04E-16	Up
CL7276.Contig4_All	582	0.01	1.28	7	0.000170347	0.000769779	Up
CL20505.Contig2_All	924	0.01	1.28	7	8.05E-07	5.23E-06	Up
CL12526.Contig15_All	3747	0.01	1.28	7	1.85E-27	4.32E-26	Up
CL8293.Contig4_All	1410	0.01	1.28	7	2.62E-10	2.46E-09	Up
Unigene46128_All	2308	0.01	1.28	7	5.39E-17	8.04E-16	Up
CL2037.Contig1_All	720	0.01	1.28	7	2.29E-05	0.000119543	Up
CL732.Contig2_All	743	0.01	1.27	6.988684687	1.17E-05	6.44E-05	Up
CL596.Contig3_All	1415	0.01	1.27	6.988684687	2.62E-10	2.46E-09	Up
CL15746.Contig2_All	623	0.01	1.27	6.988684687	8.72E-05	0.000414135	Up
CL9.Contig39_All	922	0.01	1.27	6.988684687	8.05E-07	5.23E-06	Up
CL961.Contig3_All	2613	0.01	1.27	6.988684687	4.97E-19	8.29E-18	Up
Unigene107908_All	653	0.01	1.27	6.988684687	8.72E-05	0.000413362	Up
Unigene12272_All	914	0.01	1.27	6.988684687	8.05E-07	5.23E-06	Up
CL19139.Contig8_All	2134	0.01	1.27	6.988684687	1.53E-15	2.11E-14	Up
Unigene46525_All	703	0.01	1.27	6.988684687	2.29E-05	0.000119669	Up
CL432.Contig3_All	3856	0.01	1.27	6.988684687	4.84E-28	1.16E-26	Up
Unigene10509_All	624	0.01	1.27	6.988684687	8.72E-05	0.000412591	Up
CL2639.Contig1_All	841	0.01	1.27	6.988684687	3.07E-06	1.84E-05	Up
CL15351.Contig1_All	1314	0.01	1.27	6.988684687	9.97E-10	8.89E-09	Up
Unigene29388_All	1090	0.01	1.27	6.988684687	5.53E-08	4.14E-07	Up
CL7206.Contig1_All	737	0.01	1.27	6.988684687	2.29E-05	0.000119552	Up
Unigene13462_All	1900	0.01	1.26	6.977279923	1.66E-13	2.01E-12	Up
CL18932.Contig5_All	975	0.01	1.26	6.977279923	4.12E-07	2.78E-06	Up
CL2447.Contig12_All	845	0.01	1.26	6.977279923	3.07E-06	1.84E-05	Up
Unigene1575_All	671	0.01	1.26	6.977279923	4.47E-05	0.00022309	Up
Unigene49634_All	1285	0.01	1.26	6.977279923	1.95E-09	1.69E-08	Up
CL12576.Contig3_All	1499	0.01	1.26	6.977279923	6.86E-11	6.79E-10	Up
Unigene52426_All	903	0.01	1.26	6.977279923	1.57E-06	9.82E-06	Up
CL7791.Contig1_All	1194	0.01	1.26	6.977279923	1.45E-08	1.15E-07	Up
Unigene53170_All	951	0.01	1.26	6.977279923	8.05E-07	5.22E-06	Up
CL463.Contig12_All	1176	0.01	1.26	6.977279923	1.45E-08	1.15E-07	Up
CL9210.Contig4_All	1200	0.01	1.26	6.977279923	7.43E-09	6.09E-08	Up
CL202.Contig1_All	730	0.08	10.06	6.97441459	5.56E-37	1.75E-35	Up
CL2724.Contig2_All	1367	0.01	1.25	6.965784285	9.97E-10	8.90E-09	Up
Unigene29483_All	2072	0.01	1.25	6.965784285	5.84E-15	7.78E-14	Up
Unigene50094_All	960	0.01	1.25	6.965784285	4.12E-07	2.78E-06	Up
Unigene28093_All	2106	0.01	1.25	6.965784285	5.84E-15	7.77E-14	Up
CL3342.Contig17_All	1691	0.01	1.25	6.965784285	4.71E-12	5.12E-11	Up
CL16779.Contig2_All	1053	0.01	1.25	6.965784285	1.08E-07	7.83E-07	Up
CL8413.Contig14_All	1579	0.01	1.25	6.965784285	3.51E-11	3.57E-10	Up
Unigene46508_All	591	0.01	1.25	6.965784285	0.000170347	0.00077014	Up
Unigene990_All	1011	0.01	1.25	6.965784285	2.11E-07	1.48E-06	Up
CL15446.Contig2_All	2164	0.01	1.25	6.965784285	1.53E-15	2.11E-14	Up
Unigene53602_All	633	0.01	1.25	6.965784285	8.72E-05	0.000413185	Up
CL4412.Contig4_All	1516	0.01	1.25	6.965784285	6.86E-11	6.79E-10	Up
CL20547.Contig3_All	1522	0.01	1.25	6.965784285	6.86E-11	6.79E-10	Up
Unigene108398_All	883	0.01	1.25	6.965784285	1.57E-06	9.81E-06	Up
Unigene46142_All	930	0.01	1.24	6.95419631	8.05E-07	5.24E-06	Up
Unigene15143_All	1185	0.01	1.24	6.95419631	1.45E-08	1.16E-07	Up
Unigene56830_All	1384	0.01	1.24	6.95419631	5.11E-10	4.68E-09	Up
Unigene29850_All	2147	0.01	1.24	6.95419631	2.99E-15	4.05E-14	Up
CL3746.Contig2_All	809	0.01	1.24	6.95419631	6.00E-06	3.44E-05	Up
Unigene26575_All	1182	0.01	1.24	6.95419631	1.45E-08	1.15E-07	Up
Unigene36750_All	678	0.01	1.24	6.95419631	4.47E-05	0.000222436	Up
Unigene26459_All	1747	0.01	1.24	6.95419631	2.41E-12	2.68E-11	Up
CL20037.Contig5_All	1076	0.01	1.24	6.95419631	1.08E-07	7.82E-07	Up
CL512.Contig4_All	722	0.01	1.24	6.95419631	2.29E-05	0.000119548	Up
CL3826.Contig4_All	1552	0.07	8.65	6.9492014	8.59E-70	5.12E-68	Up
Unigene26149_All	653	0.01	1.23	6.942514505	8.72E-05	0.000414435	Up
CL2320.Contig6_All	2819	0.01	1.23	6.942514505	1.30E-19	2.23E-18	Up
Unigene32879_All	682	0.01	1.23	6.942514505	4.47E-05	0.000223337	Up
Unigene7882_All	1783	0.01	1.23	6.942514505	1.24E-12	1.40E-11	Up
CL4833.Contig2_All	888	0.01	1.23	6.942514505	3.07E-06	1.84E-05	Up
CL16127.Contig1_All	961	0.01	1.23	6.942514505	8.05E-07	5.23E-06	Up
Unigene53474_All	807	0.01	1.23	6.942514505	6.00E-06	3.44E-05	Up
Unigene107442_All	686	0.01	1.23	6.942514505	4.47E-05	0.000222943	Up
CL19080.Contig2_All	640	0.01	1.23	6.942514505	8.72E-05	0.000413484	Up
CL2223.Contig7_All	2213	0.01	1.23	6.942514505	1.53E-15	2.12E-14	Up
Unigene53505_All	600	0.01	1.23	6.942514505	0.000170347	0.000768577	Up
CL4187.Contig1_All	691	0.01	1.22	6.930737338	4.47E-05	0.000223453	Up
Unigene52396_All	815	0.01	1.22	6.930737338	1.17E-05	6.44E-05	Up
CL17562.Contig1_All	1028	0.01	1.22	6.930737338	2.11E-07	1.48E-06	Up
Unigene39100_All	998	0.01	1.22	6.930737338	4.12E-07	2.78E-06	Up
CL12192.Contig4_All	1161	0.01	1.22	6.930737338	2.83E-08	2.19E-07	Up
Unigene34901_All	776	0.01	1.22	6.930737338	1.17E-05	6.43E-05	Up
Unigene28843_All	691	0.01	1.22	6.930737338	4.47E-05	0.000223097	Up
CL10083.Contig1_All	1034	0.01	1.22	6.930737338	2.11E-07	1.48E-06	Up
Unigene27127_All	1284	0.01	1.22	6.930737338	3.80E-09	3.21E-08	Up
Unigene108691_All	648	0.01	1.22	6.930737338	8.72E-05	0.000413768	Up
Unigene52193_All	778	0.01	1.22	6.930737338	1.17E-05	6.43E-05	Up
Unigene2752_All	605	0.01	1.22	6.930737338	0.000170347	0.000769947	Up
CL20627.Contig2_All	2333	0.01	1.22	6.930737338	4.01E-16	5.73E-15	Up
Unigene21912_All	2045	0.01	1.22	6.930737338	2.23E-14	2.85E-13	Up
Unigene23918_All	1780	0.01	1.22	6.930737338	1.24E-12	1.40E-11	Up
CL19092.Contig3_All	1355	0.01	1.22	6.930737338	1.95E-09	1.69E-08	Up
CL20187.Contig30_All	1872	0.01	1.22	6.930737338	3.24E-13	3.83E-12	Up
CL8498.Contig3_All	1473	0.14	17.03	6.926507798	1.88E-130	2.20E-128	Up
Unigene12617_All	3987	0.03	3.64	6.922832139	1.49E-77	9.90E-76	Up
Unigene32753_All	825	0.01	1.21	6.918863237	6.00E-06	3.45E-05	Up
Unigene22732_All	1646	0.01	1.21	6.918863237	1.80E-11	1.87E-10	Up
CL3770.Contig1_All	691	0.01	1.21	6.918863237	8.72E-05	0.00041434	Up
CL5574.Contig1_All	1270	0.01	1.21	6.918863237	7.43E-09	6.10E-08	Up
Unigene30812_All	1820	0.01	1.21	6.918863237	1.24E-12	1.40E-11	Up
Unigene28867_All	885	0.01	1.21	6.918863237	3.07E-06	1.84E-05	Up
Unigene108868_All	779	0.01	1.21	6.918863237	1.17E-05	6.42E-05	Up
Unigene57878_All	694	0.01	1.21	6.918863237	4.47E-05	0.000222705	Up
CL9590.Contig17_All	865	0.01	1.21	6.918863237	3.07E-06	1.84E-05	Up
CL7444.Contig3_All	2279	0.01	1.21	6.918863237	7.84E-16	1.10E-14	Up
CL10464.Contig6_All	2047	0.01	1.21	6.918863237	4.35E-14	5.47E-13	Up
CL1289.Contig9_All	811	0.07	8.46	6.917158931	5.71E-35	1.70E-33	Up
Unigene21532_All	733	0.08	9.65	6.914385132	1.52E-35	4.61E-34	Up
Unigene6016_All	2694	0.02	2.41	6.912889336	1.11E-34	3.28E-33	Up
Unigene110231_All	616	0.01	1.2	6.906890596	0.000170347	0.000772217	Up
Unigene24999_All	1687	0.01	1.2	6.906890596	9.20E-12	9.78E-11	Up
CL20285.Contig1_All	2948	0.01	1.2	6.906890596	3.42E-20	5.98E-19	Up
CL997.Contig10_All	749	0.01	1.2	6.906890596	2.29E-05	0.00011996	Up
Unigene39310_All	1692	0.01	1.2	6.906890596	9.20E-12	9.77E-11	Up
Unigene110778_All	826	0.01	1.2	6.906890596	6.00E-06	3.44E-05	Up
Unigene5696_All	2117	0.01	1.2	6.906890596	1.14E-14	1.49E-13	Up
Unigene53243_All	1596	0.01	1.2	6.906890596	3.51E-11	3.57E-10	Up
CL9512.Contig1_All	1176	0.01	1.2	6.906890596	2.83E-08	2.19E-07	Up
CL14867.Contig1_All	620	0.01	1.2	6.906890596	0.000170347	0.000770116	Up
CL12613.Contig2_All	2083	0.33	39.47	6.902146685	0	0	Up
Unigene33986_All	880	0.01	1.19	6.894817763	3.07E-06	1.84E-05	Up
Unigene58581_All	1049	0.01	1.19	6.894817763	2.11E-07	1.48E-06	Up
Unigene49950_All	617	0.01	1.19	6.894817763	0.000170347	0.000772144	Up
Unigene1799_All	792	0.01	1.19	6.894817763	1.17E-05	6.44E-05	Up
Unigene7661_All	2192	0.01	1.19	6.894817763	5.84E-15	7.78E-14	Up
Unigene12393_All	1266	0.01	1.19	6.894817763	7.43E-09	6.10E-08	Up
CL9225.Contig1_All	846	0.01	1.19	6.894817763	6.00E-06	3.44E-05	Up
CL683.Contig4_All	1868	0.01	1.19	6.894817763	6.33E-13	7.34E-12	Up
CL1753.Contig2_All	701	0.01	1.19	6.894817763	8.72E-05	0.000413796	Up
Unigene109494_All	707	0.01	1.19	6.894817763	4.47E-05	0.000222974	Up
Unigene30591_All	1442	0.01	1.19	6.894817763	5.11E-10	4.68E-09	Up
CL6234.Contig7_All	1586	0.01	1.19	6.894817763	6.86E-11	6.79E-10	Up
Unigene23357_All	701	0.01	1.19	6.894817763	8.72E-05	0.000413213	Up
Unigene51647_All	628	0.01	1.19	6.894817763	0.000170347	0.000768721	Up
CL17767.Contig4_All	1525	0.01	1.19	6.894817763	1.34E-10	1.29E-09	Up
CL20267.Contig1_All	1448	0.01	1.18	6.882643049	9.97E-10	8.90E-09	Up
Unigene110285_All	712	0.01	1.18	6.882643049	4.47E-05	0.000223329	Up
CL8173.Contig1_All	1210	0.01	1.18	6.882643049	2.83E-08	2.19E-07	Up
Unigene22816_All	1040	0.01	1.18	6.882643049	4.12E-07	2.78E-06	Up
Unigene30900_All	666	0.01	1.18	6.882643049	8.72E-05	0.000413701	Up
Unigene57528_All	882	0.01	1.18	6.882643049	3.07E-06	1.84E-05	Up
CL2577.Contig34_All	2005	0.01	1.18	6.882643049	1.66E-13	2.01E-12	Up
Unigene49919_All	1796	0.01	1.18	6.882643049	2.41E-12	2.68E-11	Up
Unigene1558_All	885	0.01	1.18	6.882643049	3.07E-06	1.84E-05	Up
CL158.Contig1_All	712	0.01	1.18	6.882643049	4.47E-05	0.000222674	Up
CL12518.Contig2_All	785	0.01	1.18	6.882643049	2.29E-05	0.000119582	Up
Unigene20343_All	1669	0.03	3.52	6.874469118	5.97E-31	1.58E-29	Up
CL15640.Contig7_All	3321	0.01	1.17	6.87036472	3.16E-22	6.06E-21	Up
Unigene55634_All	871	0.01	1.17	6.87036472	6.00E-06	3.45E-05	Up
CL17288.Contig2_All	839	0.01	1.17	6.87036472	1.17E-05	6.44E-05	Up
Unigene39575_All	630	0.01	1.17	6.87036472	0.000170347	0.000771515	Up
CL15446.Contig5_All	2984	0.01	1.17	6.87036472	6.68E-20	1.15E-18	Up
CL17288.Contig10_All	1080	0.01	1.17	6.87036472	2.11E-07	1.48E-06	Up
Unigene12915_All	1801	0.01	1.17	6.87036472	4.71E-12	5.11E-11	Up
Unigene9517_All	1433	0.01	1.17	6.87036472	9.97E-10	8.88E-09	Up
CL51.Contig38_All	3010	0.01	1.16	6.857980995	6.68E-20	1.15E-18	Up
CL13192.Contig2_All	1221	0.01	1.16	6.857980995	2.83E-08	2.19E-07	Up
CL15876.Contig7_All	2000	0.01	1.16	6.857980995	3.24E-13	3.83E-12	Up
Unigene36915_All	973	0.01	1.16	6.857980995	1.57E-06	9.84E-06	Up
Unigene108096_All	852	0.01	1.16	6.857980995	6.00E-06	3.44E-05	Up
CL20545.Contig8_All	1005	0.01	1.16	6.857980995	8.05E-07	5.23E-06	Up
Unigene4454_All	727	0.01	1.16	6.857980995	4.47E-05	0.000223036	Up
Unigene39339_All	720	0.01	1.16	6.857980995	4.47E-05	0.00022292	Up
Unigene21688_All	664	0.01	1.16	6.857980995	0.000170347	0.000770067	Up
CL7340.Contig1_All	713	0.01	1.16	6.857980995	8.72E-05	0.000412996	Up
Unigene27711_All	811	0.01	1.16	6.857980995	1.17E-05	6.42E-05	Up
Unigene19728_All	632	0.01	1.16	6.857980995	0.000170347	0.000769081	Up
Unigene52416_All	742	0.01	1.16	6.857980995	4.47E-05	0.000222444	Up
CL8903.Contig2_All	1209	0.01	1.16	6.857980995	5.53E-08	4.14E-07	Up
CL5348.Contig6_All	1120	0.01	1.16	6.857980995	2.11E-07	1.47E-06	Up
Unigene30719_All	2353	0.03	3.46	6.849665727	1.34E-43	4.98E-42	Up
Unigene7185_All	2462	0.01	1.15	6.845490051	4.01E-16	5.73E-15	Up
Unigene45511_All	720	0.01	1.15	6.845490051	8.72E-05	0.000414408	Up
CL8245.Contig1_All	1085	0.01	1.15	6.845490051	2.11E-07	1.48E-06	Up
CL13353.Contig1_All	1619	0.01	1.15	6.845490051	6.86E-11	6.80E-10	Up
CL1388.Contig2_All	1509	0.01	1.15	6.845490051	5.11E-10	4.68E-09	Up
Unigene54067_All	952	0.01	1.15	6.845490051	1.57E-06	9.84E-06	Up
Unigene24329_All	814	0.01	1.15	6.845490051	1.17E-05	6.43E-05	Up
Unigene16090_All	875	0.01	1.15	6.845490051	6.00E-06	3.44E-05	Up
Unigene41766_All	1544	0.01	1.15	6.845490051	2.62E-10	2.46E-09	Up
CL20290.Contig8_All	725	0.01	1.15	6.845490051	8.72E-05	0.000413416	Up
Unigene39763_All	682	0.01	1.15	6.845490051	8.72E-05	0.000413402	Up
Unigene24084_All	637	0.01	1.15	6.845490051	0.000170347	0.000769346	Up
CL13650.Contig4_All	681	0.01	1.15	6.845490051	8.72E-05	0.000412618	Up
CL2798.Contig1_All	795	0.01	1.15	6.845490051	2.29E-05	0.000119595	Up
CL4590.Contig1_All	815	0.01	1.15	6.845490051	1.17E-05	6.41E-05	Up
Unigene24176_All	1833	0.01	1.15	6.845490051	4.71E-12	5.11E-11	Up
CL17091.Contig2_All	900	0.01	1.15	6.845490051	6.00E-06	3.43E-05	Up
Unigene110862_All	1164	0.05	5.7	6.832890014	2.14E-34	6.32E-33	Up
Unigene27249_All	916	0.01	1.14	6.832890014	3.07E-06	1.84E-05	Up
CL1239.Contig4_All	897	0.01	1.14	6.832890014	6.00E-06	3.45E-05	Up
Unigene111107_All	641	0.01	1.14	6.832890014	0.000170347	0.000771781	Up
CL5026.Contig2_All	794	0.01	1.14	6.832890014	2.29E-05	0.000119942	Up
Unigene21463_All	1584	0.01	1.14	6.832890014	2.62E-10	2.46E-09	Up
Unigene68964_All	1024	0.01	1.14	6.832890014	8.05E-07	5.23E-06	Up
Unigene45533_All	917	0.01	1.14	6.832890014	3.07E-06	1.84E-05	Up
Unigene3797_All	1528	0.01	1.14	6.832890014	5.11E-10	4.68E-09	Up
CL16670.Contig14_All	845	0.01	1.14	6.832890014	1.17E-05	6.42E-05	Up
Unigene9275_All	2048	0.01	1.14	6.832890014	1.66E-13	2.01E-12	Up
Unigene33454_All	1007	0.01	1.14	6.832890014	8.05E-07	5.22E-06	Up
Unigene40486_All	787	0.01	1.13	6.820178962	2.29E-05	0.000120034	Up
CL1569.Contig13_All	5970	0.01	1.13	6.820178962	1.66E-38	5.43E-37	Up
CL18296.Contig4_All	802	0.01	1.13	6.820178962	2.29E-05	0.000119969	Up
Unigene28833_All	930	0.01	1.13	6.820178962	3.07E-06	1.84E-05	Up
CL1794.Contig1_All	1061	0.01	1.13	6.820178962	4.12E-07	2.78E-06	Up
CL20706.Contig2_All	1956	0.01	1.13	6.820178962	1.24E-12	1.40E-11	Up
Unigene25121_All	724	0.01	1.13	6.820178962	8.72E-05	0.000413456	Up
Unigene1518_All	784	0.01	1.13	6.820178962	2.29E-05	0.000119738	Up
CL12712.Contig1_All	875	0.01	1.13	6.820178962	1.17E-05	6.42E-05	Up
Unigene55767_All	884	0.01	1.13	6.820178962	6.00E-06	3.43E-05	Up
Unigene11870_All	1283	0.23	25.91	6.815731344	9.66E-170	1.52E-167	Up
CL2188.Contig7_All	3062	0.1	11.23	6.811214118	6.02E-181	1.02E-178	Up
CL9.Contig6_All	758	0.01	1.12	6.807354922	4.47E-05	0.000223406	Up
Unigene1436_All	653	0.01	1.12	6.807354922	0.000170347	0.000771805	Up
CL19585.Contig25_All	2020	0.01	1.12	6.807354922	6.33E-13	7.34E-12	Up
CL16542.Contig1_All	1251	0.01	1.12	6.807354922	2.83E-08	2.19E-07	Up
CL2873.Contig2_All	2287	0.01	1.12	6.807354922	1.14E-14	1.49E-13	Up
CL14373.Contig2_All	2659	0.01	1.12	6.807354922	5.39E-17	8.04E-16	Up
Unigene39876_All	887	0.01	1.12	6.807354922	6.00E-06	3.44E-05	Up
CL17066.Contig3_All	1131	0.01	1.12	6.807354922	2.11E-07	1.47E-06	Up
Unigene46432_All	835	0.01	1.12	6.807354922	1.17E-05	6.42E-05	Up
Unigene53356_All	747	0.01	1.12	6.807354922	4.47E-05	0.000222383	Up
CL12755.Contig34_All	659	0.01	1.12	6.807354922	0.000170347	0.000768553	Up
Unigene6164_All	1251	1.22	136.62	6.807143739	0	0	Up
CL18334.Contig3_All	2331	0.01	1.11	6.794415866	1.14E-14	1.49E-13	Up
Unigene56854_All	987	0.01	1.11	6.794415866	1.57E-06	9.84E-06	Up
Unigene36255_All	795	0.01	1.11	6.794415866	2.29E-05	0.000119873	Up
CL3210.Contig1_All	1131	0.01	1.11	6.794415866	2.11E-07	1.48E-06	Up
CL3091.Contig1_All	735	0.01	1.11	6.794415866	8.72E-05	0.000412604	Up
Unigene15005_All	1411	0.04	4.41	6.784634846	1.13E-32	3.17E-31	Up
Unigene25899_All	1159	0.01	1.1	6.781359714	2.11E-07	1.48E-06	Up
Unigene22381_All	836	0.01	1.1	6.781359714	2.29E-05	0.000119947	Up
[truncated: 22,465 more rows]
