# Supplementary material for: Comparative Transcriptome Analysis of Waterlogging-Sensitive and Waterlogging-Tolerant Chrysanthemum morifolium Cultivars under Waterlogging Stress and Reoxygenation Conditions
Source: Int J Mol Sci. 2018 May 14;19(5):1455. doi: 10.3390/ijms19051455 (PMC5983694; doi:10.3390/ijms19051455)
Supplement: Supplementary file 1 [file ijms-19-01455-s001.zip › ijms-299114-sup/S9.xls]

Unigene	Length	QW 12 h+2 h-Expression	XW 12 h+2 h-Expression	log2FoldChange(XW 12 h+2 h/QW 12 h+2 h)	Pvalue	FDR	Up/Down-Regulation(XW 12 h+2 h/QW 12 h+2 h)
Unigene8477_All	513	0.01	665.62	16.02241116	0	0	Up
CL18002.Contig2_All	1129	0.01	293.44	14.84077792	0	0	Up
CL6321.Contig2_All	612	0.01	238.76	14.54327354	0	0	Up
CL13859.Contig11_All	247	0.01	204.49	14.31974267	6.14E-232	1.05E-229	Up
CL11304.Contig2_All	558	0.01	145.21	13.82585319	0	0	Up
Unigene53171_All	914	0.01	128.27	13.64689617	0	0	Up
CL4220.Contig1_All	763	0.01	122.69	13.58273004	0	0	Up
Unigene45263_All	549	0.01	121.17	13.56474493	0	0	Up
CL9937.Contig1_All	785	0.01	105.04	13.3586512	0	0	Up
Unigene53590_All	839	0.01	88.99	13.11942751	0	0	Up
CL18266.Contig5_All	546	0.01	84.06	13.03720374	6.51E-238	1.16E-235	Up
CL17355.Contig1_All	1214	0.01	82.69	13.01349715	0	0	Up
CL1507.Contig1_All	858	0.01	75.43	12.88092271	0	0	Up
CL3283.Contig2_All	1267	0.01	73.86	12.85057755	0	0	Up
CL9342.Contig1_All	290	0.01	70.27	12.77869318	3.26E-97	2.07E-95	Up
CL15424.Contig1_All	622	0.01	66.05	12.68934285	1.65E-215	2.54E-213	Up
Unigene36384_All	356	0.01	62.95	12.61999066	1.18E-110	8.66E-109	Up
CL1705.Contig3_All	639	0.01	57.79	12.49660415	2.68E-194	3.62E-192	Up
CL16541.Contig5_All	538	0.01	56.87	12.47345209	1.88E-158	2.06E-156	Up
Unigene11615_All	1209	0.01	56.6	12.46658634	0	0	Up
CL8362.Contig1_All	1543	0.01	56.22	12.45686774	0	0	Up
Unigene57643_All	739	0.01	54.96	12.42416629	8.30E-216	1.28E-213	Up
CL4677.Contig8_All	786	0.01	49.52	12.2737956	9.66E-208	1.42E-205	Up
Unigene23426_All	602	0.01	46.52	12.18363538	1.67E-146	1.68E-144	Up
CL4236.Contig1_All	655	0.01	45.19	12.14178784	4.62E-156	4.97E-154	Up
CL4586.Contig7_All	749	0.01	44.87	12.13153547	9.15E-179	1.15E-176	Up
Unigene99621_All	348	0.01	44.08	12.10590851	1.05E-75	5.32E-74	Up
Unigene42980_All	529	0.01	42.52	12.05392588	1.25E-116	9.88E-115	Up
Unigene53394_All	279	0.01	41.47	12.01785233	4.31E-55	1.61E-53	Up
CL19220.Contig3_All	838	0.01	38.86	11.92407019	1.39E-174	1.71E-172	Up
Unigene54662_All	247	0.01	38.57	11.91326343	2.44E-44	7.47E-43	Up
Unigene22482_All	553	0.01	38.2	11.89935692	9.27E-110	6.74E-108	Up
Unigene33961_All	961	0.01	36.94	11.85096815	6.57E-192	8.76E-190	Up
CL8651.Contig1_All	1108	0.01	35.88	11.80896417	4.17E-216	6.44E-214	Up
CL3810.Contig1_All	417	0.01	35.85	11.8077574	1.05E-75	5.31E-74	Up
CL13859.Contig7_All	8933	0.01	34.07	11.73428623	0	0	Up
CL5209.Contig3_All	363	0.01	32.62	11.67154107	5.63E-59	2.26E-57	Up
Unigene47140_All	489	0.01	31.67	11.62890115	6.91E-80	3.67E-78	Up
CL13859.Contig9_All	203	0.01	31.44	11.6183855	1.66E-28	3.26E-27	Up
Unigene32742_All	1045	0.01	30.02	11.55170826	2.12E-170	2.53E-168	Up
Unigene33313_All	417	0.01	29.99	11.55026581	3.70E-63	1.57E-61	Up
Unigene41393_All	462	0.01	27.52	11.42626475	3.00E-65	1.31E-63	Up
Unigene59034_All	980	0.01	26.89	11.39285404	1.28E-142	1.26E-140	Up
CL7340.Contig2_All	970	0.01	26.52	11.37286506	2.47E-139	2.37E-137	Up
Unigene46268_All	875	0.01	25.81	11.33371443	1.04E-121	8.65E-120	Up
CL8651.Contig2_All	442	0.01	25.68	11.32642949	4.43E-58	1.75E-56	Up
Unigene48752_All	820	0.01	25.35	11.30777003	1.50E-111	1.12E-109	Up
CL16641.Contig1_All	612	0.01	24.81	11.27670602	6.91E-80	3.67E-78	Up
Unigene573_All	390	0.01	24.14	11.23720996	2.52E-47	8.16E-46	Up
Unigene64672_All	888	0.01	24.13	11.2366122	1.96E-115	1.52E-113	Up
CL5071.Contig2_All	573	0.01	24.05	11.23182118	4.04E-72	1.95E-70	Up
Unigene15600_All	715	0.01	23.94	11.22520744	3.08E-91	1.87E-89	Up
CL876.Contig4_All	810	0.01	23.71	11.21127995	6.88E-103	4.64E-101	Up
Unigene18461_All	646	0.01	23.5	11.19844504	3.48E-80	1.85E-78	Up
CL4644.Contig4_All	675	0.01	22.97	11.16553514	2.82E-82	1.55E-80	Up
CL554.Contig3_All	1315	0.01	22.11	11.11048331	2.39E-159	2.64E-157	Up
CL8853.Contig2_All	658	0.01	21.96	11.10066234	1.34E-76	6.82E-75	Up
CL11075.Contig16_All	867	0.01	21.69	11.08281434	2.15E-101	1.42E-99	Up
CL1401.Contig12_All	894	0.01	21.2	11.04984855	2.72E-102	1.82E-100	Up
CL4236.Contig2_All	673	0.01	21.09	11.04234338	2.09E-75	1.05E-73	Up
Unigene54218_All	1009	0.01	20.98	11.03479896	7.74E-115	5.96E-113	Up
Unigene103237_All	354	0.01	20.72	11.01680829	1.43E-36	3.58E-35	Up
CL13367.Contig2_All	657	0.01	20.48	11	3.18E-71	1.52E-69	Up
CL9167.Contig1_All	609	0.01	20.48	11	7.58E-66	3.34E-64	Up
Unigene35354_All	796	0.01	20.17	10.97799537	3.69E-86	2.11E-84	Up
Unigene39074_All	576	0.01	20.07	10.9708249	9.08E-61	3.72E-59	Up
Unigene98913_All	597	0.01	19.99	10.96506276	7.37E-63	3.11E-61	Up
CL18657.Contig1_All	302	0.01	19.93	10.96072599	2.11E-29	4.27E-28	Up
CL20280.Contig1_All	621	0.01	19.78	10.94982671	5.97E-65	2.60E-63	Up
CL983.Contig3_All	613	0.01	19.71	10.94471206	9.35E-64	3.99E-62	Up
Unigene33430_All	347	0.01	19.38	10.92035286	1.39E-33	3.19E-32	Up
CL4236.Contig7_All	673	0.01	19.33	10.91662592	3.93E-69	1.82E-67	Up
CL19473.Contig6_All	200	0.01	18.95	10.88798213	3.74E-17	4.42E-16	Up
CL1245.Contig31_All	576	0.01	18.91	10.88493365	3.49E-57	1.36E-55	Up
CL15424.Contig2_All	744	0.01	18.91	10.88493365	4.16E-75	2.09E-73	Up
CL16685.Contig1_All	414	0.01	18.74	10.87190524	1.47E-39	4.01E-38	Up
Unigene56881_All	665	0.01	18.71	10.86959384	3.81E-66	1.69E-64	Up
CL20448.Contig1_All	1100	0.01	18.61	10.86186234	1.50E-111	1.11E-109	Up
CL18715.Contig8_All	1211	0.01	18.6	10.86108691	3.35E-123	2.80E-121	Up
CL983.Contig4_All	566	0.01	18.52	10.85486838	4.31E-55	1.61E-53	Up
Unigene42199_All	308	0.01	18.42	10.84705735	1.31E-27	2.48E-26	Up
CL10206.Contig10_All	623	0.01	18.4	10.84549005	1.81E-60	7.39E-59	Up
Unigene37274_All	438	0.01	18.38	10.84392105	2.37E-41	6.75E-40	Up
CL19508.Contig5_All	1991	0.01	18.3	10.83762793	2.30E-202	3.24E-200	Up
CL229.Contig6_All	793	0.01	17.83	10.80009099	5.29E-76	2.68E-74	Up
CL1024.Contig7_All	775	0.01	17.03	10.73386272	1.26E-70	5.98E-69	Up
CL10206.Contig1_All	603	0.01	17.02	10.73301532	3.39E-54	1.25E-52	Up
CL7308.Contig14_All	700	0.01	16.62	10.69870467	5.80E-62	2.42E-60	Up
Unigene54224_All	300	0.01	16.51	10.6891244	2.53E-24	4.24E-23	Up
Unigene41976_All	339	0.01	16.47	10.68562484	6.58E-28	1.26E-26	Up
CL8557.Contig1_All	613	0.01	16.43	10.68211676	2.67E-53	9.70E-52	Up
Unigene99088_All	272	0.01	16.23	10.66444728	2.46E-21	3.60E-20	Up
Unigene57380_All	417	0.01	16	10.64385619	3.51E-34	8.21E-33	Up
Unigene17472_All	418	0.01	15.81	10.62662165	6.98E-34	1.62E-32	Up
CL11760.Contig1_All	577	0.01	15.71	10.61746747	1.27E-47	4.12E-46	Up
CL11576.Contig3_All	801	0.01	15.49	10.59712143	9.63E-67	4.30E-65	Up
CL17753.Contig1_All	352	0.01	15.42	10.59058705	2.60E-27	4.88E-26	Up
CL9817.Contig2_All	539	0.01	15.41	10.58965115	1.92E-43	5.76E-42	Up
Unigene36223_All	498	0.01	15.34	10.58308277	7.40E-40	2.03E-38	Up
Unigene23873_All	902	0.01	15.24	10.57364719	1.65E-74	8.20E-73	Up
CL1852.Contig1_All	468	0.01	15.18	10.56795608	7.18E-37	1.81E-35	Up
Unigene17655_All	365	0.01	15.01	10.55170826	1.31E-27	2.48E-26	Up
CL912.Contig7_All	967	0.01	14.7	10.52160044	3.38E-77	1.74E-75	Up
Unigene55088_All	355	0.01	14.69	10.52061868	4.08E-26	7.32E-25	Up
Unigene56927_All	289	0.01	14.64	10.51569984	9.72E-21	1.38E-19	Up
CL18465.Contig2_All	214	0.01	14.54	10.50581155	1.82E-14	1.84E-13	Up
Unigene41567_All	309	0.01	14.51	10.5028318	6.20E-22	9.32E-21	Up
Unigene99344_All	274	0.01	14.44	10.49585503	3.03E-19	4.02E-18	Up
CL13196.Contig3_All	371	0.01	14.28	10.47978026	1.03E-26	1.89E-25	Up
CL8402.Contig1_All	528	0.01	14.26	10.47775827	2.93E-39	7.93E-38	Up
Unigene65027_All	2090	0.01	14.2	10.47167521	5.04E-165	5.79E-163	Up
CL13818.Contig1_All	534	0.01	14.15	10.46658634	1.47E-39	4.01E-38	Up
Unigene46416_All	735	0.01	14.12	10.46352437	1.09E-55	4.12E-54	Up
Unigene26241_All	373	0.01	14.01	10.45224124	2.05E-26	3.73E-25	Up
CL8402.Contig2_All	457	0.01	14	10.45121111	5.49E-33	1.24E-31	Up
Unigene45747_All	647	0.01	13.99	10.45018025	3.20E-48	1.05E-46	Up
Unigene14441_All	668	0.01	13.94	10.44501485	1.03E-49	3.49E-48	Up
CL6040.Contig2_All	1456	0.01	13.93	10.44397954	7.52E-112	5.63E-110	Up
Unigene49846_All	753	0.01	13.91	10.4419067	2.75E-56	1.05E-54	Up
CL11075.Contig39_All	1461	0.01	13.87	10.43775207	1.50E-111	1.11E-109	Up
CL13954.Contig3_All	493	0.01	13.65	10.41468524	4.45E-35	1.07E-33	Up
CL5071.Contig8_All	626	0.01	13.56	10.40514146	6.18E-45	1.91E-43	Up
CL8752.Contig2_All	726	0.01	13.47	10.39553414	2.10E-52	7.48E-51	Up
Unigene46420_All	858	0.01	13.4	10.38801729	2.92E-62	1.22E-60	Up
CL9937.Contig2_All	637	0.01	13.37	10.38478375	3.10E-45	9.66E-44	Up
CL7161.Contig2_All	387	0.01	13.37	10.38478375	2.05E-26	3.72E-25	Up
CL13818.Contig6_All	401	0.01	13.34	10.38154295	2.60E-27	4.88E-26	Up
Unigene13327_All	1195	0.01	13.25	10.37177664	9.31E-87	5.36E-85	Up
CL11812.Contig3_All	739	0.01	13.17	10.36303963	4.18E-52	1.48E-50	Up
Unigene3691_All	442	0.01	13.11	10.35645197	5.33E-30	1.10E-28	Up
CL335.Contig3_All	779	0.01	12.77	10.31854281	1.34E-53	4.90E-52	Up
CL1144.Contig5_All	242	0.01	12.73	10.3140167	9.17E-15	9.42E-14	Up
Unigene39735_All	263	0.01	12.72	10.31288296	2.94E-16	3.32E-15	Up
Unigene56833_All	471	0.01	12.71	10.31174832	3.41E-31	7.29E-30	Up
Unigene12774_All	2294	0.01	12.68	10.30833903	4.90E-162	5.53E-160	Up
Unigene36342_All	410	0.01	12.52	10.29001885	2.05E-26	3.72E-25	Up
Unigene30179_All	903	0.01	12.45	10.28193003	9.08E-61	3.73E-59	Up
CL4302.Contig3_All	798	0.01	12.3	10.2644426	5.31E-53	1.92E-51	Up
CL912.Contig8_All	986	0.01	12.26	10.25974326	7.58E-66	3.34E-64	Up
Unigene33756_All	379	0.01	12.1	10.24079133	3.96E-23	6.29E-22	Up
Unigene1269_All	415	0.01	11.92	10.21916852	1.61E-25	2.82E-24	Up
CL2080.Contig6_All	838	0.01	11.92	10.21916852	6.75E-54	2.48E-52	Up
Unigene50140_All	507	0.01	11.87	10.21310422	1.71E-31	3.69E-30	Up
Unigene77132_All	559	0.01	11.86	10.21188829	4.45E-35	1.07E-33	Up
CL12226.Contig1_All	451	0.01	11.76	10.19967234	2.60E-27	4.88E-26	Up
CL11199.Contig2_All	915	0.01	11.67	10.18858885	4.43E-58	1.75E-56	Up
CL2216.Contig3_All	791	0.01	11.64	10.18487534	1.03E-49	3.49E-48	Up
Unigene49989_All	332	0.01	11.5	10.16741815	3.03E-19	4.03E-18	Up
CL9257.Contig3_All	1751	0.03	34.43	10.16448796	0	0	Up
CL123.Contig4_All	315	0.01	11.44	10.15987134	4.74E-18	5.90E-17	Up
CL17381.Contig2_All	464	0.01	11.4	10.15481811	1.31E-27	2.48E-26	Up
CL1852.Contig2_All	765	0.01	11.31	10.14338321	1.98E-46	6.33E-45	Up
CL11075.Contig34_All	1552	0.01	11.23	10.13314221	2.57E-96	1.62E-94	Up
Unigene17423_All	559	0.01	11.04	10.10852446	1.09E-32	2.44E-31	Up
Unigene64773_All	211	0.01	10.94	10.09539702	7.01E-11	5.42E-10	Up
CL19934.Contig1_All	231	0.01	10.78	10.07414146	8.90E-12	7.39E-11	Up
CL4570.Contig1_All	403	0.01	10.67	10.05934446	6.20E-22	9.32E-21	Up
CL4820.Contig2_All	1148	0.01	10.59	10.04848687	9.63E-67	4.30E-65	Up
Unigene26806_All	556	0.01	10.58	10.04712391	3.41E-31	7.29E-30	Up
Unigene7753_All	318	0.01	10.53	10.04028972	7.43E-17	8.66E-16	Up
CL1566.Contig1_All	625	0.01	10.51	10.03754695	4.45E-35	1.07E-33	Up
Unigene43001_All	458	0.01	10.5	10.03617361	6.39E-25	1.09E-23	Up
CL19220.Contig1_All	873	0.01	10.46	10.03066714	2.04E-49	6.89E-48	Up
Unigene29668_All	615	0.01	10.46	10.03066714	3.51E-34	8.20E-33	Up
Unigene102966_All	311	0.01	10.4	10.02236781	5.85E-16	6.48E-15	Up
CL20197.Contig2_All	286	0.01	10.39	10.02097994	1.82E-14	1.84E-13	Up
CL19546.Contig2_All	697	0.01	10.23	9.99859043	2.31E-38	6.08E-37	Up
CL3141.Contig2_All	450	0.01	10.23	9.99859043	5.03E-24	8.32E-23	Up
Unigene39572_All	789	0.01	10.17	9.990103964	1.92E-43	5.76E-42	Up
Unigene49820_All	511	0.01	10.13	9.984418459	2.60E-27	4.88E-26	Up
CL69.Contig16_All	1647	0.01	10.11	9.981567282	3.91E-92	2.40E-90	Up
Unigene99710_All	252	0.01	10.05	9.972979786	2.25E-12	1.95E-11	Up
CL6803.Contig1_All	226	0.01	10.03	9.970105891	7.01E-11	5.41E-10	Up
CL1374.Contig2_All	667	0.01	9.96	9.960001932	1.13E-35	2.75E-34	Up
CL17485.Contig1_All	596	0.01	9.94	9.957102042	1.71E-31	3.69E-30	Up
CL20699.Contig2_All	545	0.01	9.91	9.952741247	1.66E-28	3.26E-27	Up
Unigene36750_All	678	0.01	9.87	9.946906274	5.66E-36	1.39E-34	Up
CL9854.Contig2_All	503	0.01	9.86	9.945443836	4.08E-26	7.31E-25	Up
CL17779.Contig3_All	390	0.01	9.86	9.945443836	7.65E-20	1.05E-18	Up
CL11988.Contig1_All	803	0.01	9.85	9.943979914	7.62E-43	2.25E-41	Up
Unigene2966_All	361	0.01	9.76	9.930737338	4.74E-18	5.90E-17	Up
Unigene33438_All	679	0.01	9.69	9.920352855	2.24E-35	5.41E-34	Up
Unigene28358_All	731	0.01	9.68	9.918863237	4.59E-38	1.20E-36	Up
Unigene9448_All	1145	0.01	9.61	9.908392621	1.81E-60	7.40E-59	Up
CL12850.Contig3_All	450	0.01	9.57	9.902375114	1.57E-22	2.43E-21	Up
Unigene6239_All	576	0.01	9.54	9.897845456	4.20E-29	8.40E-28	Up
Unigene25604_All	383	0.01	9.52	9.894817763	1.20E-18	1.54E-17	Up
Unigene50507_All	386	0.01	9.51	9.893301531	6.03E-19	7.87E-18	Up
Unigene42220_All	478	0.01	9.51	9.893301531	1.00E-23	1.63E-22	Up
Unigene21298_All	534	0.01	9.51	9.893301531	1.03E-26	1.89E-25	Up
Unigene1694_All	504	0.01	9.48	9.888743249	3.21E-25	5.57E-24	Up
Unigene14224_All	1356	0.01	9.46	9.885696373	1.26E-70	5.97E-69	Up
CL8978.Contig1_All	976	0.01	9.39	9.874981348	5.16E-50	1.77E-48	Up
CL384.Contig3_All	366	0.01	9.37	9.871905238	1.88E-17	2.26E-16	Up
Unigene41464_All	212	0.01	9.27	9.856425529	2.18E-09	1.46E-08	Up
Unigene48584_All	507	0.01	9.21	9.847057346	1.27E-24	2.16E-23	Up
Unigene32708_All	500	0.01	9.1	9.829722735	5.03E-24	8.32E-23	Up
CL2439.Contig8_All	718	0.01	9.08	9.826548487	4.45E-35	1.07E-33	Up
Unigene91725_All	391	0.01	9.06	9.82336724	4.74E-18	5.90E-17	Up
CL1622.Contig1_All	1301	0.01	9.04	9.820178962	5.97E-65	2.60E-63	Up
Unigene29238_All	417	0.01	9.01	9.815383296	1.52E-19	2.05E-18	Up
Unigene66435_All	450	0.09	81.06	9.814849459	2.45E-185	3.19E-183	Up
Unigene56455_All	301	0.01	8.95	9.805743872	1.44E-13	1.36E-12	Up
Unigene32646_All	443	0.01	8.94	9.804131021	9.72E-21	1.38E-19	Up
Unigene40288_All	437	0.01	8.94	9.804131021	1.93E-20	2.71E-19	Up
Unigene20133_All	1172	0.01	8.92	9.8008999	1.75E-57	6.86E-56	Up
CL13857.Contig1_All	1549	0.01	8.91	9.799281622	2.66E-76	1.35E-74	Up
Unigene21449_All	985	0.01	8.9	9.797661526	6.36E-48	2.08E-46	Up
Unigene58229_All	255	0.01	8.89	9.796039609	3.52E-11	2.79E-10	Up
CL13543.Contig3_All	505	0.01	8.88	9.794415866	1.00E-23	1.64E-22	Up
CL8818.Contig1_All	578	0.01	8.84	9.787902559	5.18E-27	9.60E-26	Up
Unigene17812_All	337	0.01	8.75	9.773139207	4.61E-15	4.84E-14	Up
Unigene37665_All	620	0.01	8.66	9.758223215	8.36E-29	1.65E-27	Up
CL20707.Contig3_All	332	0.01	8.63	9.753216749	1.82E-14	1.84E-13	Up
Unigene41583_All	428	0.01	8.6	9.74819285	3.03E-19	4.02E-18	Up
CL1197.Contig7_All	1296	0.01	8.57	9.743151394	2.30E-61	9.51E-60	Up
CL2010.Contig1_All	258	0.01	8.52	9.73470962	7.01E-11	5.41E-10	Up
Unigene21679_All	296	0.01	8.49	9.729620744	1.13E-12	1.00E-11	Up
Unigene28799_All	510	0.01	8.37	9.709083813	1.57E-22	2.43E-21	Up
Unigene34901_All	776	0.01	8.33	9.702172685	4.45E-35	1.07E-33	Up
Unigene39812_All	462	0.01	8.15	9.670656249	7.65E-20	1.05E-18	Up
Unigene1476_All	398	0.01	8.13	9.667111542	7.43E-17	8.66E-16	Up
CL8863.Contig1_All	492	0.01	8.11	9.663558104	4.89E-21	7.06E-20	Up
Unigene46388_All	532	0.01	8.06	9.654636029	7.88E-23	1.23E-21	Up
Unigene37818_All	579	0.01	8	9.64385619	1.27E-24	2.15E-23	Up
CL8863.Contig2_All	432	0.01	7.96	9.636624621	4.74E-18	5.90E-17	Up
CL598.Contig3_All	642	0.01	7.9	9.625708843	2.60E-27	4.89E-26	Up
Unigene1223_All	510	0.01	7.87	9.620219826	2.46E-21	3.60E-20	Up
Unigene53170_All	951	0.01	7.82	9.611024797	9.40E-41	2.64E-39	Up
CL4061.Contig2_All	546	0.01	7.79	9.605479518	1.57E-22	2.43E-21	Up
CL7384.Contig1_All	2124	0.01	7.78	9.603626345	3.91E-92	2.40E-90	Up
CL55.Contig13_All	588	0.01	7.75	9.5980525	2.53E-24	4.24E-23	Up
CL266.Contig7_All	546	0.01	7.71	9.59058705	3.12E-22	4.76E-21	Up
Unigene99263_All	342	0.01	7.71	9.59058705	1.44E-13	1.36E-12	Up
Unigene36247_All	458	0.01	7.71	9.59058705	1.20E-18	1.54E-17	Up
Unigene46006_All	554	0.01	7.71	9.59058705	7.88E-23	1.23E-21	Up
Unigene33272_All	2415	0.01	7.68	9.584962501	8.74E-104	5.93E-102	Up
Unigene109832_All	219	0.01	7.67	9.583082768	3.42E-08	2.02E-07	Up
CL19080.Contig2_All	640	0.01	7.66	9.581200582	2.05E-26	3.72E-25	Up
Unigene45095_All	241	0.01	7.63	9.575539247	4.34E-09	2.83E-08	Up
Unigene6979_All	318	0.01	7.61	9.571752644	4.47E-12	3.80E-11	Up
CL8875.Contig2_All	1001	0.01	7.6	9.569855608	1.19E-41	3.41E-40	Up
CL13954.Contig2_All	555	0.01	7.58	9.566054038	3.12E-22	4.76E-21	Up
Unigene37999_All	446	0.01	7.55	9.560332834	9.44E-18	1.16E-16	Up
CL20656.Contig6_All	669	0.01	7.55	9.560332834	2.60E-27	4.88E-26	Up
CL16828.Contig2_All	699	0.01	7.53	9.556506055	1.66E-28	3.26E-27	Up
CL9251.Contig1_All	1026	0.01	7.49	9.548821908	3.02E-42	8.76E-41	Up
CL8875.Contig1_All	958	0.01	7.48	9.54689446	2.93E-39	7.92E-38	Up
Unigene42666_All	413	0.01	7.36	9.523561956	5.85E-16	6.48E-15	Up
Unigene36110_All	457	0.01	7.35	9.52160044	9.44E-18	1.16E-16	Up
CL874.Contig1_All	551	0.01	7.34	9.519636253	1.23E-21	1.83E-20	Up
CL2153.Contig9_All	304	0.01	7.25	9.501837185	3.52E-11	2.79E-10	Up
Unigene1284_All	375	0.01	7.25	9.501837185	3.63E-14	3.59E-13	Up
Unigene37214_All	448	0.01	7.25	9.501837185	3.74E-17	4.42E-16	Up
CL12424.Contig1_All	200	0.01	7.24	9.499845887	5.36E-07	2.73E-06	Up
Unigene44213_All	376	0.01	7.23	9.497851837	3.63E-14	3.59E-13	Up
CL17905.Contig3_All	612	0.01	7.2	9.491853096	1.00E-23	1.63E-22	Up
CL7271.Contig1_All	743	0.01	7.19	9.48984796	8.36E-29	1.65E-27	Up
Unigene99505_All	335	0.01	7.16	9.483815777	2.25E-12	1.96E-11	Up
Unigene102956_All	261	0.01	7.16	9.483815777	2.18E-09	1.46E-08	Up
CL11399.Contig2_All	1079	0.01	7.13	9.477758266	3.02E-42	8.76E-41	Up
Unigene13552_All	1004	0.01	7.13	9.477758266	2.93E-39	7.92E-38	Up
Unigene99820_All	396	0.01	7.12	9.475733431	9.17E-15	9.43E-14	Up
Unigene9552_All	576	0.01	7.09	9.469641817	6.20E-22	9.33E-21	Up
Unigene11695_All	541	0.01	6.95	9.440869168	3.85E-20	5.32E-19	Up
Unigene43553_All	597	0.01	6.94	9.438791853	3.12E-22	4.76E-21	Up
Unigene99399_All	200	0.01	6.89	9.428360173	1.07E-06	5.21E-06	Up
Unigene53525_All	262	0.01	6.88	9.426264755	4.34E-09	2.83E-08	Up
Unigene14076_All	372	0.01	6.83	9.415741768	2.86E-13	2.65E-12	Up
Unigene25937_All	598	0.01	6.81	9.411510988	6.20E-22	9.32E-21	Up
Unigene65159_All	932	0.01	6.78	9.405141463	1.76E-34	4.16E-33	Up
Unigene56253_All	252	0.01	6.7	9.388017285	1.72E-08	1.05E-07	Up
Unigene58434_All	647	0.01	6.64	9.375039431	3.96E-23	6.29E-22	Up
CL15786.Contig2_All	645	0.01	6.62	9.370687407	3.96E-23	6.29E-22	Up
Unigene99474_All	446	0.01	6.62	9.370687407	1.16E-15	1.27E-14	Up
Unigene45948_All	635	0.01	6.62	9.370687407	1.57E-22	2.43E-21	Up
Unigene4809_All	1487	0.01	6.61	9.368506462	1.70E-54	6.32E-53	Up
CL384.Contig2_All	357	0.01	6.59	9.364134655	4.47E-12	3.80E-11	Up
Unigene23474_All	980	0.01	6.56	9.357552005	2.24E-35	5.41E-34	Up
CL16098.Contig2_All	519	0.01	6.56	9.357552005	4.74E-18	5.90E-17	Up
CL966.Contig3_All	699	0.01	6.55	9.355351096	1.27E-24	2.15E-23	Up
Unigene46980_All	403	0.01	6.53	9.350939182	7.22E-14	7.00E-13	Up
Unigene35148_All	477	0.01	6.52	9.348728154	1.48E-16	1.70E-15	Up
Unigene100942_All	316	0.01	6.5	9.344295908	1.39E-10	1.05E-09	Up
Unigene57026_All	818	0.01	6.5	9.344295908	4.20E-29	8.40E-28	Up
Unigene50118_All	373	0.01	6.49	9.342074668	1.13E-12	1.00E-11	Up
Unigene1218_All	761	0.01	6.43	9.328674927	1.03E-26	1.89E-25	Up
CL18296.Contig4_All	802	0.01	6.39	9.319672121	6.58E-28	1.26E-26	Up
CL4408.Contig2_All	1690	0.01	6.39	9.319672121	3.60E-60	1.46E-58	Up
CL1403.Contig1_All	696	0.01	6.37	9.315149562	5.03E-24	8.32E-23	Up
CL18713.Contig12_All	547	0.01	6.34	9.30833903	1.20E-18	1.54E-17	Up
Unigene99445_All	538	0.01	6.32	9.303780748	4.74E-18	5.90E-17	Up
Unigene40429_All	800	0.01	6.31	9.301496195	1.31E-27	2.48E-26	Up
CL3981.Contig3_All	206	0.01	6.3	9.299208018	2.12E-06	9.98E-06	Up
CL17753.Contig3_All	257	0.01	6.29	9.296916207	3.42E-08	2.02E-07	Up
CL17148.Contig1_All	333	0.01	6.28	9.294620749	7.01E-11	5.42E-10	Up
Unigene31081_All	308	0.01	6.28	9.294620749	5.52E-10	3.93E-09	Up
Unigene55121_All	217	0.01	6.21	9.278449458	1.07E-06	5.22E-06	Up
CL2798.Contig2_All	856	0.01	6.21	9.278449458	4.20E-29	8.40E-28	Up
Unigene99348_All	312	0.01	6.18	9.271463028	5.52E-10	3.92E-09	Up
Unigene99283_All	372	0.01	6.18	9.271463028	4.47E-12	3.80E-11	Up
CL12884.Contig2_All	784	0.01	6.15	9.2644426	4.08E-26	7.32E-25	Up
Unigene41379_All	460	0.01	6.14	9.262094845	4.61E-15	4.84E-14	Up
Unigene21763_All	3041	0.01	6.12	9.257387843	2.21E-104	1.51E-102	Up
CL7498.Contig1_All	719	0.01	6.11	9.25502857	1.00E-23	1.63E-22	Up
Unigene36156_All	675	0.01	6.05	9.240791332	3.12E-22	4.76E-21	Up
CL19693.Contig6_All	248	0.01	6.05	9.240791332	1.35E-07	7.44E-07	Up
Unigene50045_All	465	0.01	6.05	9.240791332	9.17E-15	9.43E-14	Up
CL20464.Contig6_All	400	0.01	6.03	9.236014192	1.13E-12	1.00E-11	Up
CL16305.Contig1_All	415	0.01	6.03	9.236014192	2.86E-13	2.65E-12	Up
Unigene21384_All	465	0.01	6.01	9.231221181	9.17E-15	9.43E-14	Up
CL19047.Contig1_All	321	0.01	5.98	9.224001674	5.52E-10	3.93E-09	Up
CL1852.Contig4_All	242	0.01	5.96	9.21916852	2.69E-07	1.43E-06	Up
Unigene16738_All	412	0.01	5.94	9.214319121	5.68E-13	5.16E-12	Up
CL3109.Contig2_All	428	0.01	5.94	9.214319121	2.86E-13	2.65E-12	Up
Unigene21495_All	501	0.01	5.93	9.211888295	5.85E-16	6.48E-15	Up
CL229.Contig7_All	728	0.01	5.93	9.211888295	1.99E-23	3.20E-22	Up
CL13671.Contig1_All	297	0.01	5.92	9.209453366	4.34E-09	2.82E-08	Up
CL19523.Contig2_All	916	0.06	35.52	9.209453366	5.17E-173	6.26E-171	Up
CL5989.Contig1_All	477	0.01	5.9	9.204571144	4.61E-15	4.84E-14	Up
Unigene36915_All	973	0.01	5.89	9.202123824	1.71E-31	3.69E-30	Up
Unigene9177_All	414	0.01	5.87	9.197216693	1.13E-12	1.00E-11	Up
CL5976.Contig5_All	344	0.01	5.87	9.197216693	1.39E-10	1.05E-09	Up
CL2113.Contig6_All	582	0.01	5.84	9.189824559	2.38E-18	3.01E-17	Up
Unigene99614_All	339	0.01	5.79	9.177419538	2.77E-10	2.03E-09	Up
Unigene99945_All	367	0.01	5.78	9.174925683	3.52E-11	2.79E-10	Up
CL2085.Contig1_All	422	0.01	5.78	9.174925683	5.68E-13	5.16E-12	Up
Unigene39625_All	779	0.01	5.77	9.172427509	1.27E-24	2.16E-23	Up
Unigene99209_All	212	0.01	5.76	9.169925001	4.22E-06	1.89E-05	Up
Unigene57113_All	432	0.01	5.74	9.164906927	5.68E-13	5.16E-12	Up
CL1425.Contig3_All	474	0.01	5.72	9.159871337	1.82E-14	1.84E-13	Up
CL7005.Contig2_All	659	0.01	5.69	9.152284842	1.93E-20	2.71E-19	Up
CL6027.Contig1_All	754	0.01	5.67	9.147204925	1.99E-23	3.20E-22	Up
CL256.Contig12_All	952	0.01	5.67	9.147204925	1.06E-29	2.16E-28	Up
Unigene99450_All	336	0.01	5.67	9.147204925	5.52E-10	3.92E-09	Up
CL16126.Contig2_All	485	0.01	5.67	9.147204925	9.17E-15	9.42E-14	Up
CL494.Contig2_All	1304	0.01	5.66	9.144658243	4.72E-41	1.33E-39	Up
Unigene49924_All	692	0.01	5.65	9.142107057	2.46E-21	3.60E-20	Up
Unigene101177_All	253	0.01	5.64	9.139551352	2.69E-07	1.43E-06	Up
CL18865.Contig5_All	741	0.01	5.62	9.13442632	1.57E-22	2.43E-21	Up
Unigene9188_All	1480	0.01	5.61	9.131856961	3.94E-46	1.25E-44	Up
CL15179.Contig1_All	314	0.01	5.6	9.129283017	4.34E-09	2.83E-08	Up
Unigene17666_All	606	0.01	5.58	9.124121312	2.38E-18	3.01E-17	Up
CL19819.Contig10_All	722	0.01	5.55	9.116343961	6.20E-22	9.33E-21	Up
CL16885.Contig1_All	751	0.01	5.5	9.103287808	1.57E-22	2.43E-21	Up
Unigene29830_All	482	0.01	5.47	9.095397023	3.63E-14	3.59E-13	Up
CL193.Contig9_All	270	0.01	5.45	9.09011242	1.35E-07	7.44E-07	Up
CL4236.Contig8_All	643	0.01	5.45	9.09011242	6.03E-19	7.87E-18	Up
Unigene46919_All	611	0.01	5.43	9.084808388	4.74E-18	5.91E-17	Up
Unigene7711_All	851	0.01	5.43	9.084808388	3.21E-25	5.57E-24	Up
Unigene53356_All	747	0.01	5.43	9.084808388	3.12E-22	4.76E-21	Up
Unigene46422_All	563	0.01	5.42	9.082149041	1.48E-16	1.70E-15	Up
Unigene12545_All	359	0.01	5.42	9.082149041	2.77E-10	2.03E-09	Up
Unigene39159_All	759	0.01	5.41	9.079484784	1.57E-22	2.43E-21	Up
CL1707.Contig3_All	926	0.01	5.4	9.076815597	1.31E-27	2.48E-26	Up
Unigene34292_All	529	0.01	5.37	9.068778278	2.32E-15	2.48E-14	Up
Unigene37154_All	303	0.01	5.37	9.068778278	1.72E-08	1.05E-07	Up
CL8953.Contig2_All	549	0.01	5.36	9.06608919	1.16E-15	1.27E-14	Up
Unigene99318_All	511	0.01	5.35	9.063395081	9.17E-15	9.42E-14	Up
CL604.Contig1_All	467	0.01	5.32	9.055282436	2.86E-13	2.65E-12	Up
Unigene22424_All	1522	0.01	5.32	9.055282436	6.18E-45	1.91E-43	Up
CL916.Contig2_All	1227	0.01	5.32	9.055282436	5.66E-36	1.39E-34	Up
Unigene41894_All	689	0.01	5.31	9.052568051	7.65E-20	1.05E-18	Up
Unigene6116_All	525	0.01	5.3	9.049848549	4.61E-15	4.84E-14	Up
Unigene96771_All	317	0.01	5.29	9.047123912	8.64E-09	5.45E-08	Up
Unigene99718_All	237	0.01	5.28	9.044394119	2.12E-06	9.97E-06	Up
CL17623.Contig3_All	481	0.01	5.27	9.041659152	1.44E-13	1.36E-12	Up
Unigene99963_All	268	0.01	5.26	9.038918989	2.69E-07	1.43E-06	Up
CL13162.Contig2_All	609	0.01	5.26	9.038918989	1.88E-17	2.26E-16	Up
CL3211.Contig4_All	826	0.01	5.24	9.033423002	1.00E-23	1.64E-22	Up
CL14950.Contig2_All	450	0.01	5.24	9.033423002	1.13E-12	1.00E-11	Up
CL18947.Contig1_All	880	0.01	5.23	9.030667136	3.21E-25	5.57E-24	Up
Unigene99909_All	209	0.01	5.21	9.025139562	1.67E-05	6.86E-05	Up
CL11913.Contig2_All	200	0.01	5.17	9.01402047	3.32E-05	0.000129764	Up
CL56.Contig1_All	498	0.01	5.17	9.01402047	7.22E-14	7.00E-13	Up
CL7271.Contig4_All	737	0.01	5.16	9.011227255	9.72E-21	1.38E-19	Up
Unigene104329_All	969	0.01	5.15	9.008428622	1.31E-27	2.48E-26	Up
CL4060.Contig1_All	633	0.01	5.14	9.005624549	9.44E-18	1.16E-16	Up
Unigene56860_All	523	0.01	5.14	9.005624549	1.82E-14	1.84E-13	Up
CL692.Contig1_All	376	0.01	5.14	9.005624549	2.77E-10	2.03E-09	Up
Unigene99463_All	253	0.01	5.13	9.002815016	1.07E-06	5.20E-06	Up
CL6500.Contig2_All	1077	0.01	5.12	9	1.35E-30	2.83E-29	Up
CL449.Contig1_All	726	0.01	5.12	9	3.85E-20	5.32E-19	Up
Unigene47246_All	511	0.01	5.12	9	3.63E-14	3.59E-13	Up
Unigene45410_All	578	0.01	5.12	9	5.85E-16	6.48E-15	Up
Unigene99342_All	285	0.01	5.11	8.997179481	1.35E-07	7.44E-07	Up
Unigene43161_All	536	0.01	5.08	8.988684687	9.17E-15	9.43E-14	Up
CL335.Contig5_All	224	0.01	5.07	8.985841937	8.39E-06	3.61E-05	Up
CL1931.Contig1_All	225	0.01	5.04	8.977279923	8.39E-06	3.60E-05	Up
CL7573.Contig1_All	896	0.01	5.03	8.97441459	6.39E-25	1.09E-23	Up
CL5693.Contig5_All	508	0.01	5.03	8.97441459	1.44E-13	1.36E-12	Up
Unigene8077_All	573	0.01	5	8.965784285	2.32E-15	2.48E-14	Up
Unigene99514_All	956	0.01	4.99	8.962896005	2.05E-26	3.73E-25	Up
Unigene99100_All	217	0.01	4.97	8.957102042	1.67E-05	6.85E-05	Up
CL15822.Contig5_All	303	0.01	4.96	8.95419631	6.81E-08	3.88E-07	Up
Unigene99637_All	484	0.01	4.96	8.95419631	5.68E-13	5.16E-12	Up
Unigene46357_All	601	0.01	4.96	8.95419631	2.94E-16	3.32E-15	Up
Unigene37875_All	368	0.01	4.94	8.948367232	1.10E-09	7.58E-09	Up
Unigene77471_All	626	0.01	4.93	8.945443836	7.43E-17	8.66E-16	Up
Unigene46735_All	327	0.01	4.91	8.939579214	1.72E-08	1.05E-07	Up
CL6424.Contig1_All	412	0.01	4.9	8.936637939	1.39E-10	1.05E-09	Up
Unigene46650_All	598	0.01	4.89	8.933690655	5.85E-16	6.49E-15	Up
Unigene49877_All	524	0.01	4.87	8.927777962	7.22E-14	7.00E-13	Up
Unigene56252_All	1022	0.01	4.87	8.927777962	2.60E-27	4.88E-26	Up
Unigene47784_All	232	0.01	4.85	8.921840937	8.39E-06	3.61E-05	Up
Unigene38572_All	961	0.01	4.85	8.921840937	8.11E-26	1.44E-24	Up
Unigene47175_All	548	0.01	4.85	8.921840937	1.82E-14	1.84E-13	Up
CL20300.Contig2_All	855	0.01	4.85	8.921840937	7.88E-23	1.23E-21	Up
Unigene36577_All	473	0.01	4.84	8.918863237	2.25E-12	1.95E-11	Up
Unigene84989_All	720	0.01	4.84	8.918863237	6.03E-19	7.87E-18	Up
Unigene39007_All	750	0.01	4.82	8.912889336	7.65E-20	1.05E-18	Up
CL9733.Contig1_All	595	0.01	4.82	8.912889336	1.16E-15	1.27E-14	Up
CL3141.Contig7_All	267	0.01	4.81	8.909893084	1.07E-06	5.22E-06	Up
Unigene43028_All	1056	0.01	4.81	8.909893084	3.31E-28	6.42E-27	Up
CL10224.Contig1_All	443	0.01	4.8	8.906890596	1.77E-11	1.44E-10	Up
CL7993.Contig1_All	354	0.01	4.8	8.906890596	8.64E-09	5.45E-08	Up
CL13162.Contig1_All	851	0.01	4.79	8.903881846	1.57E-22	2.43E-21	Up
Unigene99086_All	764	0.01	4.78	8.900866808	3.85E-20	5.32E-19	Up
CL19920.Contig1_All	685	0.14	66.9	8.900435573	1.73E-239	3.10E-237	Up
CL1510.Contig3_All	224	0.01	4.77	8.897845456	1.67E-05	6.86E-05	Up
Unigene99876_All	458	0.01	4.76	8.894817763	8.90E-12	7.39E-11	Up
Unigene25826_All	1835	0.01	4.76	8.894817763	8.08E-49	2.69E-47	Up
CL14062.Contig1_All	922	0.01	4.76	8.894817763	2.53E-24	4.24E-23	Up
Unigene99839_All	259	0.01	4.74	8.888743249	2.12E-06	9.99E-06	Up
CL18192.Contig2_All	415	0.01	4.74	8.888743249	1.39E-10	1.05E-09	Up
CL8402.Contig3_All	611	0.01	4.73	8.885696373	1.16E-15	1.27E-14	Up
Unigene3677_All	706	0.01	4.73	8.885696373	2.38E-18	3.01E-17	Up
CL17418.Contig5_All	888	0.01	4.71	8.87958325	3.96E-23	6.29E-22	Up
CL1804.Contig4_All	574	0.01	4.71	8.87958325	9.17E-15	9.43E-14	Up
Unigene21198_All	474	0.01	4.7	8.876516947	4.47E-12	3.80E-11	Up
Unigene13122_All	1244	0.01	4.7	8.876516947	2.17E-32	4.82E-31	Up
Unigene33330_All	341	0.01	4.67	8.86727874	1.72E-08	1.05E-07	Up
Unigene99454_All	217	0.01	4.66	8.864186145	3.32E-05	0.00012973	Up
CL19850.Contig2_All	622	0.01	4.66	8.864186145	1.16E-15	1.27E-14	Up
CL6317.Contig3_All	513	0.01	4.65	8.861086906	5.68E-13	5.16E-12	Up
Unigene100910_All	249	0.01	4.65	8.861086906	8.39E-06	3.60E-05	Up
Unigene1998_All	331	0.01	4.65	8.861086906	3.42E-08	2.02E-07	Up
Unigene64921_All	252	0.01	4.64	8.857980995	4.22E-06	1.90E-05	Up
CL5024.Contig1_All	434	0.01	4.64	8.857980995	7.01E-11	5.41E-10	Up
CL9745.Contig2_All	840	0.07	32.34	8.851749041	1.61E-143	1.60E-141	Up
CL3211.Contig3_All	917	0.01	4.61	8.84862294	1.99E-23	3.20E-22	Up
CL6855.Contig2_All	506	0.01	4.6	8.845490051	2.25E-12	1.95E-11	Up
CL8096.Contig5_All	965	0.12	55.17	8.844705764	1.93E-282	4.13E-280	Up
CL5012.Contig3_All	1495	0.01	4.59	8.842350343	2.31E-38	6.08E-37	Up
Unigene39008_All	480	0.01	4.58	8.839203788	8.90E-12	7.39E-11	Up
Unigene99446_All	394	0.01	4.57	8.836050355	1.10E-09	7.59E-09	Up
CL13447.Contig2_All	348	0.01	4.57	8.836050355	1.72E-08	1.05E-07	Up
CL13196.Contig1_All	752	0.01	4.57	8.836050355	6.03E-19	7.87E-18	Up
Unigene3862_All	323	0.01	4.56	8.832890014	1.35E-07	7.45E-07	Up
Unigene98969_All	441	0.01	4.56	8.832890014	7.01E-11	5.42E-10	Up
Unigene12227_All	955	0.01	4.56	8.832890014	5.03E-24	8.32E-23	Up
Unigene98997_All	710	0.01	4.56	8.832890014	9.44E-18	1.16E-16	Up
Unigene32387_All	465	0.01	4.55	8.829722735	1.77E-11	1.44E-10	Up
CL12235.Contig1_All	1033	0.01	4.54	8.826548487	8.11E-26	1.44E-24	Up
Unigene46431_All	839	0.01	4.53	8.82336724	4.89E-21	7.06E-20	Up
CL4610.Contig5_All	432	0.01	4.53	8.82336724	1.39E-10	1.05E-09	Up
CL1834.Contig2_All	1186	0.01	4.52	8.820178962	1.06E-29	2.16E-28	Up
Unigene54375_All	269	0.01	4.52	8.820178962	2.12E-06	9.97E-06	Up
CL2391.Contig6_All	310	0.01	4.52	8.820178962	2.69E-07	1.43E-06	Up
CL17737.Contig2_All	258	0.01	4.51	8.816983623	4.22E-06	1.90E-05	Up
Unigene22830_All	668	0.01	4.51	8.816983623	1.48E-16	1.70E-15	Up
CL1733.Contig2_All	422	0.01	4.51	8.816983623	2.77E-10	2.03E-09	Up
Unigene38573_All	376	0.01	4.5	8.813781191	4.34E-09	2.83E-08	Up
CL18800.Contig1_All	599	0.01	4.5	8.813781191	9.17E-15	9.43E-14	Up
Unigene99824_All	399	0.01	4.5	8.813781191	1.10E-09	7.58E-09	Up
CL12635.Contig2_All	1409	0.01	4.49	8.810571635	2.24E-35	5.41E-34	Up
CL15429.Contig3_All	881	0.01	4.49	8.810571635	6.20E-22	9.32E-21	Up
CL907.Contig13_All	1624	0.01	4.47	8.804131021	1.87E-40	5.20E-39	Up
CL851.Contig2_All	390	0.01	4.47	8.804131021	2.18E-09	1.46E-08	Up
Unigene3956_All	595	0.01	4.45	8.797661526	1.82E-14	1.84E-13	Up
CL1400.Contig5_All	932	0.01	4.45	8.797661526	7.88E-23	1.23E-21	Up
CL20355.Contig2_All	761	0.01	4.44	8.794415866	1.20E-18	1.54E-17	Up
Unigene1740_All	726	0.01	4.43	8.791162889	9.44E-18	1.16E-16	Up
CL1891.Contig3_All	429	0.01	4.43	8.791162889	2.77E-10	2.03E-09	Up
Unigene99320_All	322	0.01	4.42	8.787902559	1.35E-07	7.44E-07	Up
Unigene47566_All	371	0.01	4.4	8.781359714	8.64E-09	5.46E-08	Up
Unigene14423_All	883	0.01	4.4	8.781359714	2.46E-21	3.60E-20	Up
Unigene32547_All	671	0.01	4.4	8.781359714	2.94E-16	3.32E-15	Up
CL20517.Contig2_All	506	0.01	4.39	8.77807713	4.47E-12	3.80E-11	Up
CL6685.Contig1_All	504	0.01	4.39	8.77807713	4.47E-12	3.80E-11	Up
Unigene14683_All	385	0.01	4.38	8.77478706	4.34E-09	2.82E-08	Up
Unigene31737_All	589	0.01	4.38	8.77478706	3.63E-14	3.59E-13	Up
Unigene99319_All	216	0.01	4.37	8.77148947	6.61E-05	0.000245063	Up
CL6318.Contig2_All	926	0.01	4.37	8.77148947	3.12E-22	4.76E-21	Up
CL12806.Contig2_All	204	0.01	4.37	8.77148947	0.00013148	0.000460413	Up
CL2487.Contig6_All	1609	0.01	4.36	8.768184325	2.93E-39	7.92E-38	Up
CL2577.Contig34_All	2005	0.01	4.35	8.764871591	8.08E-49	2.69E-47	Up
CL19899.Contig1_All	1698	0.01	4.34	8.761551232	2.37E-41	6.75E-40	Up
CL12207.Contig1_All	839	0.01	4.33	8.758223215	3.85E-20	5.32E-19	Up
CL1853.Contig4_All	626	0.01	4.29	8.744833837	9.17E-15	9.43E-14	Up
Unigene9671_All	330	0.01	4.29	8.744833837	2.69E-07	1.43E-06	Up
CL18169.Contig1_All	257	0.01	4.28	8.741466986	8.39E-06	3.61E-05	Up
Unigene98996_All	232	0.01	4.28	8.741466986	3.32E-05	0.000129354	Up
CL11874.Contig5_All	759	0.01	4.27	8.73809226	9.44E-18	1.16E-16	Up
CL10869.Contig2_All	783	0.01	4.27	8.73809226	2.38E-18	3.01E-17	Up
CL6807.Contig2_All	344	0.01	4.27	8.73809226	6.81E-08	3.88E-07	Up
Unigene24611_All	527	0.01	4.27	8.73809226	4.47E-12	3.80E-11	Up
Unigene43319_All	422	0.01	4.23	8.724513853	1.10E-09	7.58E-09	Up
Unigene806_All	541	0.01	4.22	8.721099189	2.25E-12	1.95E-11	Up
Unigene99534_All	687	0.01	4.21	8.717676423	5.85E-16	6.48E-15	Up
Unigene27342_All	822	0.01	4.21	8.717676423	6.03E-19	7.87E-18	Up
Unigene87720_All	466	0.01	4.21	8.717676423	1.39E-10	1.05E-09	Up
Unigene36162_All	561	0.01	4.21	8.717676423	5.68E-13	5.16E-12	Up
Unigene20593_All	539	0.01	4.21	8.717676423	2.25E-12	1.95E-11	Up
CL14731.Contig1_All	638	0.01	4.2	8.714245518	9.17E-15	9.43E-14	Up
CL912.Contig1_All	1723	0.01	4.2	8.714245518	1.87E-40	5.20E-39	Up
Unigene40722_All	814	0.01	4.2	8.714245518	6.03E-19	7.87E-18	Up
CL17627.Contig2_All	261	0.01	4.2	8.714245518	8.39E-06	3.60E-05	Up
Unigene99775_All	450	0.01	4.2	8.714245518	2.77E-10	2.03E-09	Up
Unigene34194_All	223	0.01	4.2	8.714245518	6.61E-05	0.000244215	Up
CL591.Contig3_All	1282	0.01	4.19	8.710806434	5.33E-30	1.10E-28	Up
Unigene99067_All	236	0.01	4.19	8.710806434	3.32E-05	0.000129837	Up
CL12737.Contig3_All	842	0.01	4.19	8.710806434	1.52E-19	2.05E-18	Up
Unigene99721_All	224	0.01	4.18	8.707359132	6.61E-05	0.000244301	Up
Unigene37544_All	338	0.01	4.18	8.707359132	1.35E-07	7.43E-07	Up
CL6500.Contig1_All	1020	0.01	4.17	8.703903573	1.00E-23	1.63E-22	Up
CL20755.Contig5_All	552	0.01	4.17	8.703903573	2.25E-12	1.95E-11	Up
CL14717.Contig2_All	453	0.01	4.16	8.700439718	2.77E-10	2.03E-09	Up
CL6136.Contig2_All	453	0.01	4.16	8.700439718	2.77E-10	2.03E-09	Up
CL12790.Contig1_All	759	0.01	4.15	8.696967526	1.88E-17	2.26E-16	Up
Unigene50861_All	671	0.01	4.15	8.696967526	2.32E-15	2.48E-14	Up
CL8572.Contig2_All	643	0.01	4.14	8.693486957	1.82E-14	1.84E-13	Up
CL14135.Contig1_All	837	0.01	4.14	8.693486957	3.03E-19	4.03E-18	Up
Unigene54411_All	350	0.01	4.13	8.689997971	1.35E-07	7.45E-07	Up
Unigene21682_All	507	0.01	4.13	8.689997971	1.77E-11	1.44E-10	Up
Unigene57790_All	291	0.01	4.12	8.686500527	2.12E-06	9.98E-06	Up
CL2085.Contig2_All	497	0.01	4.11	8.682994584	3.52E-11	2.79E-10	Up
CL17169.Contig1_All	317	0.01	4.11	8.682994584	5.36E-07	2.73E-06	Up
Unigene99257_All	317	0.01	4.11	8.682994584	5.36E-07	2.73E-06	Up
Unigene3643_All	1203	0.01	4.1	8.6794801	2.60E-27	4.88E-26	Up
Unigene46447_All	486	0.01	4.09	8.675957033	7.01E-11	5.42E-10	Up
CL19554.Contig4_All	773	0.01	4.09	8.675957033	1.88E-17	2.26E-16	Up
CL7573.Contig2_All	924	0.01	4.09	8.675957033	4.89E-21	7.06E-20	Up
Unigene21972_All	758	0.01	4.08	8.672425342	3.74E-17	4.42E-16	Up
Unigene56831_All	760	0.01	4.07	8.668884984	3.74E-17	4.42E-16	Up
Unigene43984_All	631	0.01	4.07	8.668884984	3.63E-14	3.59E-13	Up
Unigene14543_All	568	0.01	4.06	8.665335917	1.13E-12	1.00E-11	Up
Unigene30384_All	597	0.01	4.05	8.661778098	2.86E-13	2.65E-12	Up
CL9854.Contig1_All	517	0.01	4.05	8.661778098	1.77E-11	1.44E-10	Up
Unigene99315_All	230	0.01	4.04	8.658211483	6.61E-05	0.000245297	Up
CL4878.Contig2_All	304	0.01	4.04	8.658211483	2.12E-06	9.96E-06	Up
CL20425.Contig2_All	1052	0.01	4.04	8.658211483	1.00E-23	1.63E-22	Up
Unigene34900_All	657	0.01	4.02	8.651051691	1.82E-14	1.84E-13	Up
CL6675.Contig1_All	573	0.01	4.02	8.651051691	1.13E-12	1.00E-11	Up
Unigene31176_All	595	0.01	4.02	8.651051691	5.68E-13	5.16E-12	Up
Unigene10162_All	312	0.01	4.02	8.651051691	1.07E-06	5.20E-06	Up
Unigene98983_All	281	0.01	4.02	8.651051691	8.39E-06	3.60E-05	Up
CL19636.Contig4_All	606	0.01	4.01	8.647458426	2.86E-13	2.66E-12	Up
Unigene1170_All	799	0.01	4	8.64385619	9.44E-18	1.16E-16	Up
Unigene8151_All	404	0.01	4	8.64385619	8.64E-09	5.46E-08	Up
Unigene57243_All	417	0.01	4	8.64385619	4.34E-09	2.83E-08	Up
Unigene56340_All	415	0.01	4	8.64385619	8.64E-09	5.45E-08	Up
CL3948.Contig1_All	365	0.01	3.99	8.640244936	6.81E-08	3.89E-07	Up
Unigene27435_All	1458	0.01	3.99	8.640244936	2.17E-32	4.82E-31	Up
CL7116.Contig3_All	852	0.01	3.97	8.632995197	1.20E-18	1.54E-17	Up
Unigene32960_All	831	0.01	3.97	8.632995197	2.38E-18	3.01E-17	Up
CL16896.Contig1_All	973	0.01	3.97	8.632995197	2.46E-21	3.60E-20	Up
CL12988.Contig1_All	476	0.01	3.96	8.62935662	2.77E-10	2.03E-09	Up
Unigene99785_All	247	0.01	3.96	8.62935662	3.32E-05	0.00012959	Up
CL9024.Contig2_All	926	0.01	3.96	8.62935662	1.93E-20	2.71E-19	Up
Unigene4971_All	729	0.01	3.95	8.625708843	5.85E-16	6.48E-15	Up
Unigene52593_All	261	0.01	3.95	8.625708843	1.67E-05	6.84E-05	Up
Unigene45067_All	1078	0.01	3.94	8.622051819	1.00E-23	1.63E-22	Up
CL5643.Contig3_All	754	0.01	3.94	8.622051819	2.94E-16	3.32E-15	Up
Unigene99486_All	235	0.01	3.93	8.618385502	6.61E-05	0.000245289	Up
Unigene99360_All	208	0.01	3.93	8.618385502	0.000261568	0.000866834	Up
Unigene15843_All	1949	0.01	3.93	8.618385502	7.62E-43	2.25E-41	Up
CL1574.Contig2_All	289	0.01	3.93	8.618385502	4.22E-06	1.89E-05	Up
Unigene27432_All	1203	0.01	3.93	8.618385502	2.05E-26	3.72E-25	Up
Unigene34206_All	546	0.01	3.92	8.614709844	1.77E-11	1.44E-10	Up
Unigene98990_All	283	0.01	3.92	8.614709844	8.39E-06	3.61E-05	Up
Unigene46252_All	601	0.01	3.91	8.611024797	5.68E-13	5.17E-12	Up
CL10220.Contig3_All	1056	0.01	3.91	8.611024797	7.88E-23	1.23E-21	Up
CL14079.Contig1_All	554	0.01	3.9	8.607330314	8.90E-12	7.39E-11	Up
Unigene19170_All	453	0.01	3.9	8.607330314	2.18E-09	1.46E-08	Up
Unigene81388_All	237	0.01	3.89	8.603626345	6.61E-05	0.000244811	Up
CL9067.Contig9_All	836	0.01	3.89	8.603626345	4.74E-18	5.90E-17	Up
Unigene9675_All	940	0.01	3.88	8.599912842	3.85E-20	5.32E-19	Up
Unigene99791_All	292	0.01	3.88	8.599912842	4.22E-06	1.89E-05	Up
CL19817.Contig3_All	790	0.01	3.88	8.599912842	7.43E-17	8.65E-16	Up
Unigene51647_All	628	0.01	3.87	8.596189756	2.86E-13	2.65E-12	Up
CL20752.Contig2_All	1409	0.01	3.87	8.596189756	1.35E-30	2.83E-29	Up
CL17099.Contig1_All	444	0.01	3.86	8.592457037	2.18E-09	1.47E-08	Up
CL9786.Contig2_All	529	0.01	3.86	8.592457037	3.52E-11	2.79E-10	Up
Unigene15530_All	294	0.01	3.85	8.588714636	4.22E-06	1.90E-05	Up
CL3245.Contig1_All	687	0.01	3.85	8.588714636	1.82E-14	1.84E-13	Up
Unigene51993_All	294	0.01	3.85	8.588714636	4.22E-06	1.89E-05	Up
Unigene32852_All	625	0.01	3.84	8.584962501	2.86E-13	2.65E-12	Up
CL7236.Contig2_All	337	0.01	3.83	8.581200582	5.36E-07	2.73E-06	Up
Unigene41639_All	420	0.01	3.83	8.581200582	8.64E-09	5.45E-08	Up
CL18915.Contig1_All	545	0.01	3.82	8.577428828	1.77E-11	1.44E-10	Up
Unigene67752_All	751	0.01	3.81	8.573647187	1.16E-15	1.27E-14	Up
Unigene98938_All	213	0.01	3.81	8.573647187	0.000261568	0.000864616	Up
Unigene52114_All	358	0.01	3.81	8.573647187	2.69E-07	1.43E-06	Up
Unigene53789_All	481	0.01	3.8	8.569855608	5.52E-10	3.92E-09	Up
Unigene34258_All	353	0.01	3.8	8.569855608	2.69E-07	1.43E-06	Up
Unigene38844_All	799	0.01	3.79	8.566054038	7.43E-17	8.66E-16	Up
Unigene99158_All	479	0.01	3.79	8.566054038	5.52E-10	3.92E-09	Up
Unigene99149_All	214	0.01	3.79	8.566054038	0.000261568	0.000864506	Up
CL15251.Contig2_All	326	0.01	3.79	8.566054038	1.07E-06	5.21E-06	Up
Unigene43067_All	761	0.01	3.77	8.558420713	5.85E-16	6.48E-15	Up
CL17088.Contig2_All	654	0.01	3.76	8.554588852	1.44E-13	1.36E-12	Up
CL282.Contig55_All	524	0.01	3.76	8.554588852	7.01E-11	5.41E-10	Up
CL924.Contig2_All	258	0.01	3.76	8.554588852	3.32E-05	0.000129518	Up
CL8179.Contig3_All	834	0.01	3.75	8.550746785	1.88E-17	2.26E-16	Up
CL15460.Contig1_All	443	0.01	3.74	8.54689446	4.34E-09	2.82E-08	Up
CL18205.Contig2_All	245	0.01	3.74	8.54689446	6.61E-05	0.000244249	Up
CL19819.Contig8_All	217	0.01	3.73	8.54303182	0.000261568	0.000865984	Up
Unigene51207_All	401	0.01	3.73	8.54303182	3.42E-08	2.02E-07	Up
CL13740.Contig2_All	401	0.01	3.73	8.54303182	6.81E-08	3.88E-07	Up
CL1913.Contig3_All	303	0.01	3.72	8.539158811	4.22E-06	1.89E-05	Up
Unigene40224_All	432	0.01	3.71	8.535275377	8.64E-09	5.46E-08	Up
CL18496.Contig3_All	442	0.01	3.71	8.535275377	8.64E-09	5.46E-08	Up
CL20290.Contig7_All	785	0.01	3.71	8.535275377	5.85E-16	6.48E-15	Up
Unigene2122_All	232	0.01	3.71	8.535275377	0.00013148	0.000460382	Up
CL13859.Contig3_All	9842	1.11	411.51	8.534224003	0	0	Up
CL5751.Contig1_All	242	0.01	3.69	8.527477006	0.00013148	0.00046137	Up
CL14804.Contig2_All	548	0.01	3.69	8.527477006	3.52E-11	2.79E-10	Up
CL3425.Contig2_All	233	0.01	3.69	8.527477006	0.00013148	0.000460983	Up
CL7040.Contig1_All	419	0.01	3.69	8.527477006	1.72E-08	1.05E-07	Up
Unigene28238_All	291	0.01	3.69	8.527477006	8.39E-06	3.60E-05	Up
CL15375.Contig2_All	248	0.01	3.68	8.523561956	6.61E-05	0.000245245	Up
Unigene99485_All	219	0.01	3.68	8.523561956	0.000261568	0.000865217	Up
Unigene37192_All	392	0.01	3.68	8.523561956	6.81E-08	3.88E-07	Up
CL15605.Contig5_All	631	0.08	29.4	8.52160044	8.25E-98	5.27E-96	Up
CL2331.Contig2_All	712	0.01	3.67	8.519636253	1.82E-14	1.84E-13	Up
Unigene99553_All	407	0.01	3.67	8.519636253	3.42E-08	2.02E-07	Up
Unigene99340_All	264	0.01	3.65	8.511752654	3.32E-05	0.000129368	Up
Unigene99087_All	396	0.01	3.63	8.503825738	6.81E-08	3.89E-07	Up
CL17315.Contig2_All	364	0.01	3.63	8.503825738	5.36E-07	2.73E-06	Up
CL6826.Contig1_All	251	0.01	3.63	8.503825738	6.61E-05	0.000244837	Up
CL3768.Contig2_All	659	0.01	3.62	8.499845887	2.86E-13	2.65E-12	Up
Unigene49843_All	2000	0.07	25.31	8.49813687	1.36E-275	2.81E-273	Up
Unigene28878_All	1440	0.01	3.61	8.495855027	4.20E-29	8.41E-28	Up
Unigene13368_All	1160	0.01	3.61	8.495855027	1.99E-23	3.20E-22	Up
CL7898.Contig2_All	865	0.01	3.61	8.495855027	1.88E-17	2.26E-16	Up
Unigene1299_All	734	0.01	3.61	8.495855027	9.17E-15	9.42E-14	Up
CL926.Contig7_All	481	0.01	3.6	8.491853096	2.18E-09	1.47E-08	Up
CL7432.Contig2_All	444	0.01	3.59	8.487840034	1.72E-08	1.05E-07	Up
Unigene99670_All	312	0.01	3.59	8.487840034	4.22E-06	1.89E-05	Up
CL9151.Contig2_All	445	0.01	3.58	8.483815777	1.72E-08	1.05E-07	Up
Unigene37371_All	372	0.01	3.58	8.483815777	2.69E-07	1.43E-06	Up
Unigene99864_All	224	0.01	3.58	8.483815777	0.000261568	0.000865162	Up
CL11485.Contig1_All	437	0.01	3.57	8.479780264	1.72E-08	1.05E-07	Up
CL7946.Contig3_All	720	0.01	3.57	8.479780264	3.63E-14	3.59E-13	Up
Unigene52078_All	358	0.01	3.57	8.479780264	5.36E-07	2.73E-06	Up
CL3233.Contig4_All	225	0.01	3.56	8.475733431	0.000261568	0.000869008	Up
CL8808.Contig1_All	1824	0.01	3.56	8.475733431	1.43E-36	3.58E-35	Up
Unigene99516_All	225	0.01	3.56	8.475733431	0.000261568	0.000868429	Up
Unigene17609_All	282	0.01	3.56	8.475733431	3.32E-05	0.000129832	Up
Unigene46248_All	359	0.01	3.56	8.475733431	5.36E-07	2.73E-06	Up
CL14964.Contig1_All	238	0.01	3.56	8.475733431	0.000261568	0.000864452	Up
Unigene99416_All	1072	0.01	3.55	8.471675214	2.46E-21	3.60E-20	Up
Unigene99830_All	226	0.01	3.54	8.46760555	0.000261568	0.000865956	Up
Unigene99867_All	256	0.01	3.54	8.46760555	6.61E-05	0.000244724	Up
CL11485.Contig2_All	534	0.01	3.54	8.46760555	2.77E-10	2.03E-09	Up
CL10894.Contig2_All	272	0.01	3.52	8.459431619	3.32E-05	0.000129421	Up
Unigene26673_All	962	0.01	3.52	8.459431619	6.03E-19	7.87E-18	Up
Unigene2413_All	542	0.01	3.51	8.45532722	2.77E-10	2.03E-09	Up
CL2999.Contig2_All	288	0.01	3.51	8.45532722	1.67E-05	6.86E-05	Up
Unigene33846_All	288	0.01	3.51	8.45532722	1.67E-05	6.84E-05	Up
Unigene36170_All	379	0.01	3.5	8.451211112	2.69E-07	1.43E-06	Up
Unigene99123_All	228	0.01	3.5	8.451211112	0.000261568	0.00086645	Up
Unigene49684_All	424	0.01	3.5	8.451211112	3.42E-08	2.02E-07	Up
Unigene53788_All	410	0.01	3.49	8.447083226	6.81E-08	3.89E-07	Up
Unigene40298_All	350	0.01	3.49	8.447083226	1.07E-06	5.21E-06	Up
CL12352.Contig2_All	274	0.01	3.49	8.447083226	3.32E-05	0.000129373	Up
CL7547.Contig1_All	618	0.01	3.48	8.442943496	8.90E-12	7.39E-11	Up
Unigene36718_All	305	0.01	3.48	8.442943496	8.39E-06	3.61E-05	Up
CL16379.Contig2_All	563	0.01	3.48	8.442943496	7.01E-11	5.41E-10	Up
CL6008.Contig2_All	245	0.01	3.47	8.438791853	0.00013148	0.00046216	Up
Unigene99572_All	245	0.01	3.47	8.438791853	0.00013148	0.000460736	Up
Unigene39568_All	550	0.01	3.47	8.438791853	1.39E-10	1.05E-09	Up
CL5487.Contig2_All	627	0.01	3.46	8.434628228	4.47E-12	3.80E-11	Up
Unigene99749_All	445	0.01	3.45	8.430452552	1.72E-08	1.05E-07	Up
CL17355.Contig2_All	246	0.01	3.45	8.430452552	0.00013148	0.00046086	Up
Unigene48805_All	607	0.01	3.45	8.430452552	1.77E-11	1.44E-10	Up
CL18249.Contig2_All	634	0.09	30.97	8.426730666	3.00E-101	1.99E-99	Up
Unigene28695_All	1390	0.01	3.44	8.426264755	1.03E-26	1.89E-25	Up
Unigene99836_All	1518	0.01	3.44	8.426264755	2.11E-29	4.27E-28	Up
CL9024.Contig1_All	478	0.01	3.43	8.422064766	4.34E-09	2.83E-08	Up
Unigene39968_All	278	0.01	3.43	8.422064766	3.32E-05	0.000129798	Up
Unigene99479_All	309	0.01	3.43	8.422064766	8.39E-06	3.61E-05	Up
Unigene19163_All	605	0.01	3.43	8.422064766	1.77E-11	1.44E-10	Up
CL4862.Contig2_All	1512	0.01	3.42	8.417852515	4.20E-29	8.41E-28	Up
CL18798.Contig1_All	248	0.01	3.42	8.417852515	0.00013148	0.000461478	Up
CL1447.Contig1_All	449	0.01	3.42	8.417852515	1.72E-08	1.05E-07	Up
Unigene25034_All	981	0.01	3.42	8.417852515	1.20E-18	1.54E-17	Up
CL14611.Contig1_All	742	0.01	3.41	8.413627929	7.22E-14	7.00E-13	Up
CL2153.Contig11_All	590	0.01	3.41	8.413627929	3.52E-11	2.79E-10	Up
CL1794.Contig3_All	854	0.01	3.4	8.409390936	2.94E-16	3.32E-15	Up
Unigene46991_All	544	0.01	3.4	8.409390936	2.77E-10	2.03E-09	Up
Unigene99522_All	234	0.01	3.39	8.405141463	0.000261568	0.000868512	Up
CL2281.Contig4_All	1010	0.01	3.39	8.405141463	6.03E-19	7.88E-18	Up
CL14818.Contig2_All	265	0.01	3.39	8.405141463	6.61E-05	0.00024508	Up
CL4219.Contig4_All	530	0.01	3.39	8.405141463	5.52E-10	3.92E-09	Up
CL7895.Contig1_All	561	0.01	3.39	8.405141463	1.39E-10	1.05E-09	Up
Unigene99442_All	297	0.01	3.38	8.400879436	1.67E-05	6.86E-05	Up
CL8598.Contig3_All	640	0.01	3.38	8.400879436	4.47E-12	3.80E-11	Up
Unigene42662_All	812	0.01	3.37	8.396604781	4.61E-15	4.84E-14	Up
CL3065.Contig1_All	540	0.01	3.37	8.396604781	5.52E-10	3.92E-09	Up
Unigene12165_All	462	0.01	3.36	8.392317423	1.72E-08	1.05E-07	Up
CL983.Contig2_All	377	0.01	3.36	8.392317423	5.36E-07	2.73E-06	Up
CL1794.Contig2_All	858	0.01	3.36	8.392317423	5.85E-16	6.48E-15	Up
Unigene57981_All	268	0.01	3.35	8.388017285	6.61E-05	0.000245376	Up
Unigene99582_All	252	0.01	3.35	8.388017285	0.00013148	0.000460613	Up
CL1705.Contig1_All	348	0.01	3.34	8.383704292	2.12E-06	9.96E-06	Up
CL1852.Contig3_All	273	0.01	3.32	8.375039431	6.61E-05	0.000245358	Up
Unigene9729_All	1057	0.01	3.32	8.375039431	1.52E-19	2.05E-18	Up
Unigene37414_All	492	0.01	3.32	8.375039431	4.34E-09	2.82E-08	Up
Unigene99808_All	398	0.01	3.31	8.370687407	2.69E-07	1.43E-06	Up
CL5940.Contig1_All	303	0.01	3.3	8.366322214	1.67E-05	6.86E-05	Up
Unigene30520_All	1254	0.01	3.3	8.366322214	3.96E-23	6.29E-22	Up
CL11600.Contig1_All	614	0.01	3.3	8.366322214	3.52E-11	2.79E-10	Up
CL15251.Contig1_All	271	0.01	3.3	8.366322214	6.61E-05	0.000244534	Up
CL17891.Contig2_All	463	0.01	3.3	8.366322214	1.72E-08	1.05E-07	Up
Unigene99156_All	287	0.01	3.3	8.366322214	3.32E-05	0.000129296	Up
Unigene42181_All	561	0.01	3.29	8.361943774	2.77E-10	2.03E-09	Up
CL20102.Contig1_All	696	0.01	3.29	8.361943774	1.13E-12	1.00E-11	Up
CL351.Contig3_All	1854	0.01	3.27	8.353146825	3.51E-34	8.21E-33	Up
Unigene99387_All	338	0.01	3.27	8.353146825	4.22E-06	1.89E-05	Up
Unigene34795_All	322	0.01	3.27	8.353146825	8.39E-06	3.60E-05	Up
Unigene32710_All	725	0.01	3.27	8.353146825	2.86E-13	2.65E-12	Up
CL5247.Contig2_All	1357	0.01	3.27	8.353146825	6.39E-25	1.09E-23	Up
Unigene44988_All	550	0.01	3.26	8.348728154	5.52E-10	3.93E-09	Up
Unigene99495_All	420	0.01	3.26	8.348728154	1.35E-07	7.45E-07	Up
CL9795.Contig3_All	890	0.01	3.26	8.348728154	2.94E-16	3.32E-15	Up
Unigene20169_All	898	0.01	3.25	8.344295908	2.94E-16	3.32E-15	Up
CL6136.Contig1_All	437	0.01	3.25	8.344295908	6.81E-08	3.89E-07	Up
Unigene99845_All	259	0.01	3.24	8.339850003	0.00013148	0.000462456	Up
Unigene39291_All	357	0.01	3.24	8.339850003	2.12E-06	9.96E-06	Up
Unigene39589_All	292	0.01	3.24	8.339850003	3.32E-05	0.000129426	Up
Unigene99252_All	243	0.01	3.23	8.335390355	0.000261568	0.000868181	Up
CL18204.Contig2_All	1401	0.01	3.23	8.335390355	1.61E-25	2.83E-24	Up
CL9381.Contig4_All	359	0.01	3.22	8.330916878	2.12E-06	9.95E-06	Up
CL7340.Contig4_All	327	0.01	3.21	8.326429487	8.39E-06	3.61E-05	Up
CL322.Contig59_All	360	0.01	3.21	8.326429487	2.12E-06	9.98E-06	Up
CL2386.Contig4_All	385	0.01	3.21	8.326429487	1.07E-06	5.21E-06	Up
Unigene99971_All	360	0.01	3.21	8.326429487	2.12E-06	9.96E-06	Up
CL8853.Contig1_All	655	0.01	3.2	8.321928095	1.77E-11	1.44E-10	Up
Unigene104047_All	311	0.01	3.2	8.321928095	1.67E-05	6.86E-05	Up
Unigene49027_All	410	0.01	3.2	8.321928095	2.69E-07	1.43E-06	Up
CL4365.Contig2_All	558	0.01	3.2	8.321928095	5.52E-10	3.92E-09	Up
Unigene99810_All	246	0.01	3.19	8.317412614	0.000261568	0.000862925	Up
Unigene8904_All	411	0.01	3.19	8.317412614	2.69E-07	1.43E-06	Up
Unigene99139_All	662	0.01	3.18	8.312882955	8.90E-12	7.39E-11	Up
CL14587.Contig1_All	346	0.01	3.18	8.312882955	4.22E-06	1.89E-05	Up
CL19104.Contig3_All	512	0.01	3.18	8.312882955	4.34E-09	2.82E-08	Up
Unigene53806_All	363	0.01	3.18	8.312882955	2.12E-06	9.96E-06	Up
Unigene15813_All	994	0.01	3.18	8.312882955	9.44E-18	1.16E-16	Up
CL1068.Contig3_All	552	2.07	656.64	8.309328058	0	0	Up
CL9432.Contig1_All	714	0.01	3.17	8.30833903	1.13E-12	1.00E-11	Up
Unigene57574_All	564	0.01	3.17	8.30833903	5.52E-10	3.92E-09	Up
CL16148.Contig1_All	431	0.01	3.17	8.30833903	1.35E-07	7.43E-07	Up
CL9732.Contig3_All	1182	0.01	3.16	8.303780748	9.72E-21	1.38E-19	Up
CL9854.Contig3_All	514	0.01	3.16	8.303780748	8.64E-09	5.45E-08	Up
Unigene46172_All	1081	0.01	3.16	8.303780748	3.03E-19	4.02E-18	Up
CL15261.Contig2_All	917	0.01	3.15	8.299208018	2.94E-16	3.32E-15	Up
CL398.Contig5_All	847	0.01	3.15	8.299208018	9.17E-15	9.43E-14	Up
Unigene56652_All	518	0.01	3.14	8.294620749	4.34E-09	2.83E-08	Up
CL16516.Contig2_All	283	0.01	3.14	8.294620749	6.61E-05	0.000244586	Up
Unigene99091_All	401	0.01	3.14	8.294620749	5.36E-07	2.73E-06	Up
Unigene42221_All	501	0.01	3.14	8.294620749	8.64E-09	5.45E-08	Up
CL9151.Contig1_All	434	0.01	3.14	8.294620749	1.35E-07	7.43E-07	Up
CL16171.Contig2_All	435	0.01	3.13	8.290018847	1.35E-07	7.45E-07	Up
CL92.Contig1_All	270	0.01	3.13	8.290018847	0.00013148	0.000461246	Up
CL15895.Contig2_All	554	0.01	3.13	8.290018847	1.10E-09	7.58E-09	Up
CL1514.Contig2_All	689	0.01	3.12	8.285402219	4.47E-12	3.80E-11	Up
Unigene9771_All	369	0.01	3.12	8.285402219	2.12E-06	9.96E-06	Up
CL15526.Contig2_All	1191	0.01	3.12	8.285402219	9.72E-21	1.38E-19	Up
Unigene99280_All	251	0.01	3.11	8.28077077	0.000261568	0.000864397	Up
Unigene99728_All	353	0.01	3.11	8.28077077	4.22E-06	1.89E-05	Up
Unigene29567_All	678	0.01	3.1	8.276124405	8.90E-12	7.39E-11	Up
Unigene25140_All	423	0.01	3.1	8.276124405	2.69E-07	1.43E-06	Up
Unigene99191_All	269	0.01	3.1	8.276124405	0.00013148	0.000460351	Up
CL14042.Contig4_All	312	0.01	3.09	8.271463028	3.32E-05	0.000129803	Up
Unigene55264_All	314	0.01	3.09	8.271463028	3.32E-05	0.000129619	Up
Unigene32976_All	492	0.01	3.09	8.271463028	3.42E-08	2.02E-07	Up
Unigene99925_All	287	0.01	3.08	8.266786541	6.61E-05	0.000245463	Up
Unigene22829_All	983	0.01	3.08	8.266786541	7.43E-17	8.65E-16	Up
Unigene99447_All	287	0.01	3.08	8.266786541	6.61E-05	0.000244673	Up
CL9257.Contig2_All	1840	0.01	3.08	8.266786541	8.60E-32	1.87E-30	Up
CL16446.Contig1_All	460	0.01	3.07	8.262094845	6.81E-08	3.88E-07	Up
Unigene52154_All	565	0.01	3.06	8.257387843	1.10E-09	7.58E-09	Up
Unigene99472_All	496	0.01	3.06	8.257387843	1.72E-08	1.05E-07	Up
Unigene99020_All	497	0.01	3.05	8.252665432	1.72E-08	1.05E-07	Up
Unigene2453_All	272	0.01	3.05	8.252665432	0.00013148	0.000459766	Up
Unigene50375_All	533	0.01	3.04	8.247927513	4.34E-09	2.83E-08	Up
CL11895.Contig2_All	297	0.01	3.04	8.247927513	6.61E-05	0.000245045	Up
Unigene20353_All	1713	0.01	3.04	8.247927513	4.20E-29	8.40E-28	Up
Unigene25980_All	1762	0.01	3.04	8.247927513	5.33E-30	1.10E-28	Up
CL229.Contig5_All	885	0.01	3.03	8.243173983	4.61E-15	4.84E-14	Up
Unigene24819_All	753	0.01	3.03	8.243173983	1.13E-12	1.00E-11	Up
Unigene14881_All	713	0.01	3.03	8.243173983	4.47E-12	3.80E-11	Up
Unigene27947_All	256	0.01	3.03	8.243173983	0.000261568	0.000863661	Up
CL10824.Contig3_All	937	0.01	3.02	8.238404739	1.16E-15	1.27E-14	Up
CL3864.Contig1_All	327	0.01	3.02	8.238404739	1.67E-05	6.87E-05	Up
CL4228.Contig1_All	380	0.01	3.02	8.238404739	2.12E-06	9.98E-06	Up
CL18436.Contig1_All	292	0.01	3.02	8.238404739	6.61E-05	0.000244266	Up
Unigene15832_All	345	0.01	3.02	8.238404739	8.39E-06	3.60E-05	Up
Unigene25934_All	888	0.01	3.01	8.233619677	4.61E-15	4.84E-14	Up
Unigene23867_All	258	0.01	3.01	8.233619677	0.000261568	0.000866367	Up
Unigene99930_All	258	0.01	3.01	8.233619677	0.000261568	0.000864889	Up
CL8096.Contig3_All	1205	0.01	3.01	8.233619677	1.93E-20	2.71E-19	Up
Unigene99874_All	275	0.01	3.01	8.233619677	0.00013148	0.000459966	Up
Unigene99841_All	276	0.01	3	8.22881869	0.00013148	0.000460999	Up
CL19391.Contig1_All	364	0.01	3	8.22881869	4.22E-06	1.89E-05	Up
Unigene5940_All	638	0.01	3	8.22881869	1.39E-10	1.05E-09	Up
CL8613.Contig4_All	1634	0.01	2.99	8.224001674	1.31E-27	2.48E-26	Up
CL7932.Contig1_All	930	0.01	2.99	8.224001674	1.16E-15	1.27E-14	Up
Unigene3112_All	401	0.01	2.99	8.224001674	1.07E-06	5.21E-06	Up
Unigene99101_All	365	0.01	2.99	8.224001674	4.22E-06	1.89E-05	Up
Unigene99420_All	277	0.01	2.99	8.224001674	0.00013148	0.000461045	Up
CL6507.Contig3_All	629	0.01	2.99	8.224001674	1.39E-10	1.05E-09	Up
CL13876.Contig1_All	739	0.01	2.98	8.21916852	2.25E-12	1.96E-11	Up
Unigene31453_All	406	0.01	2.97	8.214319121	1.07E-06	5.21E-06	Up
CL12613.Contig1_All	392	0.01	2.97	8.214319121	2.12E-06	9.96E-06	Up
CL2156.Contig2_All	617	0.01	2.96	8.209453366	2.77E-10	2.03E-09	Up
Unigene29263_All	379	0.01	2.96	8.209453366	4.22E-06	1.89E-05	Up
CL12327.Contig8_All	297	0.01	2.96	8.209453366	6.61E-05	0.000244344	Up
Unigene99756_All	262	0.01	2.95	8.204571144	0.000261568	0.00086854	Up
Unigene88313_All	370	0.01	2.95	8.204571144	4.22E-06	1.90E-05	Up
Unigene51673_All	334	0.01	2.95	8.204571144	1.67E-05	6.86E-05	Up
CL9711.Contig2_All	638	0.01	2.95	8.204571144	1.39E-10	1.05E-09	Up
Unigene99404_All	799	0.01	2.95	8.204571144	2.86E-13	2.65E-12	Up
Unigene57193_All	691	0.01	2.95	8.204571144	1.77E-11	1.44E-10	Up
Unigene36130_All	1203	0.01	2.95	8.204571144	7.65E-20	1.05E-18	Up
CL4767.Contig1_All	752	0.01	2.95	8.204571144	2.25E-12	1.95E-11	Up
Unigene99227_All	352	0.01	2.95	8.204571144	8.39E-06	3.60E-05	Up
CL9528.Contig1_All	729	0.01	2.94	8.199672345	4.47E-12	3.80E-11	Up
Unigene99009_All	263	0.01	2.94	8.199672345	0.000261568	0.000865792	Up
Unigene5840_All	281	0.01	2.94	8.199672345	0.00013148	0.000461184	Up
CL14337.Contig1_All	980	0.01	2.94	8.199672345	2.94E-16	3.32E-15	Up
CL18277.Contig1_All	1266	0.01	2.94	8.199672345	4.89E-21	7.06E-20	Up
CL13516.Contig3_All	388	0.01	2.94	8.199672345	2.12E-06	9.96E-06	Up
Unigene54030_All	514	0.01	2.94	8.199672345	1.72E-08	1.05E-07	Up
CL12110.Contig1_All	318	0.01	2.93	8.194756854	3.32E-05	0.000129576	Up
Unigene99050_All	318	0.01	2.93	8.194756854	3.32E-05	0.000129484	Up
Unigene99975_All	354	0.01	2.93	8.194756854	8.39E-06	3.60E-05	Up
Unigene50290_All	518	0.01	2.92	8.189824559	1.72E-08	1.05E-07	Up
CL2160.Contig1_All	481	0.01	2.92	8.189824559	6.81E-08	3.88E-07	Up
CL6238.Contig1_All	604	0.01	2.92	8.189824559	1.10E-09	7.58E-09	Up
Unigene99668_All	428	0.01	2.91	8.184875343	5.36E-07	2.73E-06	Up
Unigene36230_All	356	0.01	2.91	8.184875343	8.39E-06	3.61E-05	Up
CL6138.Contig2_All	483	0.01	2.91	8.184875343	6.81E-08	3.88E-07	Up
CL92.Contig7_All	1096	0.01	2.9	8.17990909	9.44E-18	1.16E-16	Up
CL16498.Contig1_All	266	0.01	2.9	8.17990909	0.000261568	0.000868016	Up
Unigene50157_All	822	0.01	2.89	8.174925683	2.86E-13	2.66E-12	Up
Unigene99625_All	303	0.01	2.89	8.174925683	6.61E-05	0.000245393	Up
Unigene91869_All	360	0.01	2.89	8.174925683	8.39E-06	3.61E-05	Up
CL2526.Contig3_All	1632	0.01	2.89	8.174925683	2.05E-26	3.72E-25	Up
Unigene57497_All	1034	0.01	2.89	8.174925683	7.43E-17	8.66E-16	Up
CL11399.Contig3_All	1113	0.01	2.89	8.174925683	4.74E-18	5.90E-17	Up
Unigene35294_All	815	0.01	2.89	8.174925683	2.86E-13	2.65E-12	Up
CL14470.Contig2_All	506	0.01	2.88	8.169925001	3.42E-08	2.02E-07	Up
CL8859.Contig1_All	432	0.01	2.88	8.169925001	5.36E-07	2.73E-06	Up
Unigene12157_All	511	0.01	2.88	8.169925001	3.42E-08	2.02E-07	Up
CL15642.Contig1_All	798	0.01	2.88	8.169925001	1.13E-12	1.00E-11	Up
Unigene99793_All	268	0.01	2.87	8.164906927	0.000261568	0.000868843	Up
CL9496.Contig1_All	342	0.01	2.87	8.164906927	1.67E-05	6.85E-05	Up
Unigene15610_All	790	0.01	2.87	8.164906927	1.13E-12	1.00E-11	Up
CL15429.Contig1_All	885	0.01	2.87	8.164906927	3.63E-14	3.59E-13	Up
Unigene21659_All	838	0.01	2.87	8.164906927	1.44E-13	1.36E-12	Up
CL1601.Contig6_All	857	0.71	203.38	8.162143074	0	0	Up
Unigene17397_All	287	0.01	2.86	8.159871337	0.00013148	0.000461711	Up
Unigene21039_All	324	0.01	2.86	8.159871337	3.32E-05	0.000129643	Up
Unigene9488_All	572	0.01	2.85	8.154818109	4.34E-09	2.83E-08	Up
Unigene99453_All	362	0.01	2.85	8.154818109	8.39E-06	3.61E-05	Up
CL4820.Contig1_All	492	0.01	2.85	8.154818109	6.81E-08	3.89E-07	Up
CL19414.Contig3_All	362	0.01	2.85	8.154818109	8.39E-06	3.61E-05	Up
Unigene46945_All	307	0.01	2.85	8.154818109	6.61E-05	0.000245054	Up
CL12556.Contig1_All	566	0.01	2.85	8.154818109	4.34E-09	2.82E-08	Up
CL11130.Contig2_All	586	0.01	2.84	8.14974712	2.18E-09	1.47E-08	Up
CL9854.Contig4_All	530	0.01	2.84	8.14974712	3.42E-08	2.02E-07	Up
CL354.Contig1_All	297	0.01	2.84	8.14974712	0.00013148	0.000460335	Up
Unigene99377_All	365	0.01	2.83	8.144658243	8.39E-06	3.60E-05	Up
CL2414.Contig2_All	735	0.01	2.83	8.144658243	1.77E-11	1.44E-10	Up
CL10995.Contig1_All	272	0.01	2.82	8.139551352	0.000261568	0.000868898	Up
CL3057.Contig11_All	787	0.01	2.82	8.139551352	2.25E-12	1.95E-11	Up
Unigene12029_All	347	0.01	2.82	8.139551352	1.67E-05	6.85E-05	Up
Unigene12843_All	550	0.01	2.82	8.139551352	1.72E-08	1.05E-07	Up
CL18260.Contig6_All	522	0.01	2.82	8.139551352	3.42E-08	2.02E-07	Up
CL14568.Contig1_All	648	0.01	2.81	8.13442632	2.77E-10	2.03E-09	Up
Unigene91756_All	424	0.01	2.8	8.129283017	1.07E-06	5.21E-06	Up
Unigene99666_All	349	0.01	2.8	8.129283017	1.67E-05	6.86E-05	Up
Unigene39470_All	612	0.01	2.8	8.129283017	1.10E-09	7.58E-09	Up
CL20063.Contig1_All	330	0.01	2.8	8.129283017	3.32E-05	0.000129532	Up
CL14581.Contig2_All	407	0.01	2.79	8.124121312	2.12E-06	9.98E-06	Up
Unigene32724_All	596	0.01	2.79	8.124121312	2.18E-09	1.46E-08	Up
CL339.Contig1_All	446	0.01	2.78	8.118941073	5.36E-07	2.73E-06	Up
Unigene56485_All	522	0.01	2.78	8.118941073	3.42E-08	2.02E-07	Up
CL3404.Contig2_All	631	0.01	2.78	8.118941073	1.10E-09	7.58E-09	Up
Unigene55765_All	932	0.01	2.78	8.118941073	1.82E-14	1.84E-13	Up
CL12422.Contig4_All	649	0.01	2.77	8.113742166	5.52E-10	3.93E-09	Up
CL6057.Contig1_All	467	0.01	2.77	8.113742166	2.69E-07	1.43E-06	Up
CL3028.Contig3_All	1222	0.01	2.77	8.113742166	6.03E-19	7.87E-18	Up
Unigene26871_All	314	0.01	2.77	8.113742166	6.61E-05	0.000245097	Up
CL10233.Contig1_All	391	0.01	2.77	8.113742166	4.22E-06	1.89E-05	Up
CL5428.Contig1_All	466	0.01	2.77	8.113742166	2.69E-07	1.43E-06	Up
CL6072.Contig2_All	524	0.01	2.77	8.113742166	3.42E-08	2.02E-07	Up
Unigene99461_All	410	0.01	2.77	8.113742166	2.12E-06	9.95E-06	Up
Unigene30127_All	891	0.01	2.77	8.113742166	7.22E-14	7.00E-13	Up
Unigene52338_All	806	0.01	2.76	8.108524457	2.25E-12	1.96E-11	Up
Unigene91640_All	879	0.01	2.76	8.108524457	1.44E-13	1.36E-12	Up
Unigene99825_All	373	0.01	2.76	8.108524457	8.39E-06	3.61E-05	Up
CL4976.Contig1_All	395	0.01	2.76	8.108524457	4.22E-06	1.89E-05	Up
Unigene99106_All	277	0.01	2.76	8.108524457	0.000261568	0.000863252	Up
Unigene55230_All	468	0.01	2.76	8.108524457	2.69E-07	1.43E-06	Up
Unigene3433_All	297	0.01	2.75	8.103287808	0.00013148	0.000462425	Up
CL2439.Contig3_All	666	0.01	2.75	8.103287808	2.77E-10	2.03E-09	Up
Unigene37631_All	451	0.01	2.75	8.103287808	5.36E-07	2.73E-06	Up
Unigene92645_All	278	0.01	2.75	8.103287808	0.000261568	0.000866697	Up
CL8876.Contig3_All	622	0.01	2.75	8.103287808	1.10E-09	7.58E-09	Up
CL16911.Contig2_All	354	0.01	2.75	8.103287808	1.67E-05	6.84E-05	Up
CL12179.Contig7_All	469	0.01	2.75	8.103287808	2.69E-07	1.43E-06	Up
Unigene53142_All	664	0.01	2.74	8.098032083	2.77E-10	2.03E-09	Up
CL14189.Contig1_All	375	0.01	2.74	8.098032083	8.39E-06	3.61E-05	Up
CL17418.Contig4_All	317	0.01	2.74	8.098032083	6.61E-05	0.000244525	Up
Unigene4977_All	423	0.01	2.74	8.098032083	2.12E-06	9.95E-06	Up
CL1311.Contig3_All	760	0.01	2.74	8.098032083	8.90E-12	7.38E-11	Up
Unigene31414_All	692	0.01	2.73	8.092757141	1.39E-10	1.05E-09	Up
Unigene9585_All	512	0.01	2.73	8.092757141	6.81E-08	3.88E-07	Up
CL7340.Contig5_All	839	0.01	2.73	8.092757141	5.68E-13	5.16E-12	Up
Unigene99742_All	318	0.01	2.73	8.092757141	6.61E-05	0.000244413	Up
Unigene34610_All	280	0.01	2.72	8.087462841	0.000261568	0.000869091	Up
Unigene99739_All	300	0.01	2.72	8.087462841	0.00013148	0.000461881	Up
Unigene99640_All	725	0.01	2.72	8.087462841	3.52E-11	2.79E-10	Up
CL15694.Contig2_All	648	0.01	2.72	8.087462841	5.52E-10	3.93E-09	Up
Unigene6003_All	422	0.01	2.72	8.087462841	2.12E-06	9.96E-06	Up
CL3043.Contig2_All	629	0.01	2.72	8.087462841	1.10E-09	7.57E-09	Up
CL687.Contig1_All	606	0.01	2.71	8.082149041	4.34E-09	2.83E-08	Up
CL19595.Contig2_All	909	0.01	2.71	8.082149041	7.22E-14	7.00E-13	Up
CL6521.Contig3_All	345	0.01	2.71	8.082149041	3.32E-05	0.000129455	Up
Unigene35171_All	515	0.01	2.71	8.082149041	6.81E-08	3.88E-07	Up
CL15624.Contig1_All	732	0.01	2.7	8.076815597	3.52E-11	2.79E-10	Up
Unigene49868_All	555	0.01	2.7	8.076815597	1.72E-08	1.05E-07	Up
Unigene17081_All	656	0.02	5.39	8.074141463	3.03E-19	4.02E-18	Up
CL4677.Contig1_All	1065	0.01	2.69	8.071462363	5.85E-16	6.48E-15	Up
Unigene54516_All	285	0.01	2.69	8.071462363	0.000261568	0.000863497	Up
CL6207.Contig4_All	617	0.01	2.69	8.071462363	2.18E-09	1.46E-08	Up
CL1278.Contig1_All	303	0.01	2.68	8.06608919	0.00013148	0.000462316	Up
Unigene99000_All	303	0.01	2.68	8.06608919	0.00013148	0.000461385	Up
Unigene34424_All	559	0.01	2.68	8.06608919	1.72E-08	1.05E-07	Up
CL7926.Contig1_All	1345	0.01	2.68	8.06608919	1.93E-20	2.71E-19	Up
Unigene99692_All	304	0.01	2.67	8.060695932	0.00013148	0.000462502	Up
Unigene19600_All	1078	0.01	2.67	8.060695932	2.94E-16	3.32E-15	Up
Unigene8666_All	699	0.01	2.67	8.060695932	2.77E-10	2.03E-09	Up
Unigene99542_All	285	0.01	2.67	8.060695932	0.000261568	0.000866614	Up
Unigene40850_All	502	0.01	2.67	8.060695932	1.35E-07	7.44E-07	Up
CL9210.Contig2_All	940	0.01	2.66	8.055282436	3.63E-14	3.59E-13	Up
CL8230.Contig2_All	1137	0.01	2.66	8.055282436	3.74E-17	4.42E-16	Up
Unigene10471_All	679	0.01	2.66	8.055282436	5.52E-10	3.92E-09	Up
CL18801.Contig2_All	306	0.01	2.65	8.049848549	0.00013148	0.000462254	Up
CL266.Contig21_All	2864	0.01	2.65	8.049848549	7.62E-43	2.25E-41	Up
Unigene70046_All	424	0.01	2.65	8.049848549	4.22E-06	1.89E-05	Up
Unigene1502_All	366	0.01	2.65	8.049848549	1.67E-05	6.85E-05	Up
Unigene99613_All	366	0.01	2.65	8.049848549	1.67E-05	6.84E-05	Up
CL10962.Contig4_All	803	0.01	2.65	8.049848549	8.90E-12	7.38E-11	Up
CL55.Contig6_All	900	0.01	2.65	8.049848549	2.86E-13	2.65E-12	Up
Unigene16703_All	806	0.01	2.64	8.044394119	8.90E-12	7.39E-11	Up
CL2933.Contig2_All	890	0.01	2.64	8.044394119	2.86E-13	2.65E-12	Up
Unigene99410_All	327	0.01	2.64	8.044394119	6.61E-05	0.000245167	Up
Unigene99765_All	287	0.01	2.64	8.044394119	0.000261568	0.000865874	Up
Unigene6928_All	487	0.01	2.64	8.044394119	2.69E-07	1.43E-06	Up
Unigene99693_All	307	0.01	2.64	8.044394119	0.00013148	0.000460505	Up
CL19064.Contig1_All	360	0.01	2.64	8.044394119	3.32E-05	0.000129388	Up
Unigene99680_All	327	0.01	2.64	8.044394119	6.61E-05	0.000244379	Up
Unigene99503_All	287	0.01	2.64	8.044394119	0.000261568	0.000862844	Up
CL12226.Contig2_All	430	0.01	2.63	8.038918989	2.12E-06	9.98E-06	Up
CL9195.Contig1_All	463	0.01	2.63	8.038918989	1.07E-06	5.22E-06	Up
Unigene17179_All	1302	0.01	2.63	8.038918989	3.03E-19	4.03E-18	Up
CL19943.Contig1_All	1231	0.01	2.63	8.038918989	2.38E-18	3.01E-17	Up
CL10316.Contig1_All	328	0.01	2.63	8.038918989	6.61E-05	0.00024456	Up
CL20604.Contig1_All	624	0.01	2.62	8.033423002	4.34E-09	2.83E-08	Up
CL911.Contig2_All	289	0.01	2.62	8.033423002	0.000261568	0.000867713	Up
Unigene99162_All	390	0.01	2.62	8.033423002	8.39E-06	3.60E-05	Up
CL12883.Contig2_All	371	0.01	2.61	8.027905997	1.67E-05	6.85E-05	Up
CL20355.Contig1_All	775	0.01	2.61	8.027905997	1.77E-11	1.44E-10	Up
Unigene43000_All	693	0.01	2.61	8.027905997	2.77E-10	2.03E-09	Up
Unigene99398_All	332	0.01	2.6	8.022367813	6.61E-05	0.00024548	Up
CL13498.Contig1_All	433	0.01	2.6	8.022367813	2.12E-06	9.99E-06	Up
CL4644.Contig6_All	740	0.01	2.6	8.022367813	7.01E-11	5.42E-10	Up
CL14539.Contig1_All	1505	0.01	2.6	8.022367813	3.12E-22	4.76E-21	Up
CL20009.Contig3_All	1184	0.01	2.59	8.016808288	3.74E-17	4.42E-16	Up
CL17024.Contig1_All	557	0.01	2.59	8.016808288	3.42E-08	2.02E-07	Up
CL16512.Contig1_All	475	0.01	2.59	8.016808288	5.36E-07	2.73E-06	Up
CL2928.Contig10_All	654	0.01	2.58	8.011227255	2.18E-09	1.47E-08	Up
CL17058.Contig2_All	415	0.01	2.58	8.011227255	4.22E-06	1.89E-05	Up
CL11041.Contig2_All	437	0.01	2.57	8.005624549	2.12E-06	9.99E-06	Up
CL480.Contig2_All	602	0.01	2.57	8.005624549	8.64E-09	5.45E-08	Up
Unigene99136_All	336	0.01	2.56	8	6.61E-05	0.000245037	Up
CL20018.Contig4_All	984	0.01	2.56	8	3.63E-14	3.59E-13	Up
Unigene99585_All	336	0.01	2.56	8	6.61E-05	0.000244465	Up
CL8987.Contig1_All	994	0.01	2.56	8	3.63E-14	3.59E-13	Up
Unigene4335_All	296	0.01	2.55	7.994353437	0.000261568	0.000868733	Up
CL10303.Contig2_All	1029	0.01	2.55	7.994353437	9.17E-15	9.43E-14	Up
CL6917.Contig2_All	337	0.01	2.55	7.994353437	6.61E-05	0.000245176	Up
CL9357.Contig1_All	317	0.01	2.55	7.994353437	0.00013148	0.000460567	Up
Unigene40260_All	399	0.01	2.55	7.994353437	8.39E-06	3.60E-05	Up
CL18171.Contig2_All	544	0.01	2.55	7.994353437	6.81E-08	3.88E-07	Up
CL6305.Contig2_All	523	0.01	2.55	7.994353437	1.35E-07	7.43E-07	Up
CL10693.Contig3_All	297	0.01	2.54	7.988684687	0.000261568	0.000867796	Up
CL813.Contig2_All	613	0.01	2.54	7.988684687	8.64E-09	5.45E-08	Up
CL7202.Contig1_All	306	0.01	2.54	7.988684687	0.000261568	0.000867301	Up
CL1402.Contig3_All	649	0.01	2.54	7.988684687	2.18E-09	1.47E-08	Up
Unigene46699_All	2127	0.08	20.29	7.98655315	5.64E-233	9.71E-231	Up
Unigene55951_All	506	0.01	2.53	7.982993575	2.69E-07	1.43E-06	Up
CL7276.Contig4_All	582	0.01	2.53	7.982993575	3.42E-08	2.02E-07	Up
CL9534.Contig3_All	486	0.01	2.53	7.982993575	5.36E-07	2.73E-06	Up
CL2533.Contig5_All	679	0.01	2.52	7.977279923	1.10E-09	7.57E-09	Up
CL7302.Contig1_All	418	0.01	2.52	7.977279923	8.39E-06	3.60E-05	Up
Unigene35651_All	674	0.01	2.51	7.971543554	2.18E-09	1.47E-08	Up
Unigene99146_All	510	0.01	2.51	7.971543554	2.69E-07	1.43E-06	Up
CL4766.Contig3_All	427	0.01	2.5	7.965784285	4.22E-06	1.90E-05	Up
Unigene62836_All	533	0.01	2.5	7.965784285	1.35E-07	7.45E-07	Up
Unigene15761_All	322	0.01	2.5	7.965784285	0.00013148	0.000461463	Up
CL5585.Contig1_All	505	0.01	2.5	7.965784285	5.36E-07	2.73E-06	Up
Unigene99888_All	364	0.01	2.5	7.965784285	3.32E-05	0.000129571	Up
Unigene279_All	659	0.01	2.5	7.965784285	2.18E-09	1.46E-08	Up
Unigene99458_All	869	0.01	2.5	7.965784285	2.25E-12	1.95E-11	Up
CL20464.Contig2_All	383	0.01	2.49	7.960001932	3.32E-05	0.000129852	Up
CL18915.Contig2_All	663	0.01	2.49	7.960001932	2.18E-09	1.47E-08	Up
Unigene99873_All	365	0.01	2.49	7.960001932	3.32E-05	0.000129629	Up
CL7781.Contig1_All	465	0.01	2.49	7.960001932	2.12E-06	9.96E-06	Up
Unigene99630_All	302	0.01	2.49	7.960001932	0.000261568	0.000864151	Up
Unigene35426_All	1214	0.01	2.49	7.960001932	3.74E-17	4.42E-16	Up
Unigene35845_All	431	0.01	2.48	7.95419631	4.22E-06	1.89E-05	Up
Unigene43342_All	303	0.01	2.48	7.95419631	0.000261568	0.00086623	Up
CL6623.Contig1_All	425	0.01	2.48	7.95419631	8.39E-06	3.61E-05	Up
Unigene99464_All	303	0.01	2.48	7.95419631	0.000261568	0.000865463	Up
CL4379.Contig1_All	345	0.01	2.48	7.95419631	6.61E-05	0.00024443	Up
CL14227.Contig1_All	368	0.01	2.47	7.948367232	3.32E-05	0.00012975	Up
Unigene16068_All	497	0.01	2.47	7.948367232	5.36E-07	2.73E-06	Up
Unigene54159_All	389	0.01	2.47	7.948367232	1.67E-05	6.84E-05	Up
Unigene99491_All	369	0.01	2.46	7.942514505	3.32E-05	0.000129842	Up
Unigene44944_All	391	0.01	2.46	7.942514505	1.67E-05	6.84E-05	Up
Unigene49442_All	755	0.01	2.46	7.942514505	1.39E-10	1.05E-09	Up
Unigene31162_All	1053	0.01	2.46	7.942514505	1.82E-14	1.84E-13	Up
CL13137.Contig2_All	1802	0.03	7.36	7.938599455	8.04E-72	3.86E-70	Up
Unigene9713_All	1954	0.01	2.45	7.936637939	5.18E-27	9.61E-26	Up
Unigene12689_All	451	0.01	2.45	7.936637939	4.22E-06	1.90E-05	Up
Unigene43088_All	716	0.01	2.45	7.936637939	5.52E-10	3.93E-09	Up
CL2021.Contig2_All	413	0.01	2.45	7.936637939	8.39E-06	3.61E-05	Up
Unigene46091_All	479	0.01	2.45	7.936637939	1.07E-06	5.21E-06	Up
Unigene53449_All	565	0.01	2.45	7.936637939	6.81E-08	3.88E-07	Up
Unigene99169_All	328	0.01	2.45	7.936637939	0.00013148	0.000460397	Up
CL2180.Contig2_All	593	0.01	2.45	7.936637939	3.42E-08	2.02E-07	Up
CL17358.Contig2_All	501	0.01	2.44	7.930737338	5.36E-07	2.73E-06	Up
CL20425.Contig1_All	978	0.01	2.44	7.930737338	1.44E-13	1.36E-12	Up
CL8402.Contig4_All	540	0.01	2.43	7.924812504	2.69E-07	1.43E-06	Up
Unigene39565_All	504	0.01	2.43	7.924812504	5.36E-07	2.73E-06	Up
Unigene46848_All	308	0.01	2.43	7.924812504	0.000261568	0.000866532	Up
Unigene42843_All	708	0.01	2.43	7.924812504	1.10E-09	7.58E-09	Up
Unigene99916_All	308	0.01	2.43	7.924812504	0.000261568	0.000863306	Up
Unigene72958_All	461	0.01	2.42	7.918863237	2.12E-06	9.95E-06	Up
Unigene99356_All	701	0.01	2.42	7.918863237	1.10E-09	7.57E-09	Up
CL13467.Contig4_All	399	0.01	2.41	7.912889336	1.67E-05	6.84E-05	Up
Unigene52396_All	815	0.01	2.4	7.906890596	7.01E-11	5.42E-10	Up
CL2496.Contig12_All	477	0.01	2.4	7.906890596	2.12E-06	9.98E-06	Up
CL11935.Contig1_All	1051	0.01	2.4	7.906890596	3.63E-14	3.59E-13	Up
Unigene99843_All	357	0.01	2.39	7.900866808	6.61E-05	0.000245184	Up
CL7402.Contig1_All	335	0.01	2.39	7.900866808	0.00013148	0.000460628	Up
CL12659.Contig7_All	866	0.06	14.31	7.897845456	4.84E-67	2.17E-65	Up
Unigene99933_All	513	0.01	2.38	7.894817763	5.36E-07	2.73E-06	Up
Unigene50466_All	535	0.01	2.38	7.894817763	2.69E-07	1.43E-06	Up
CL4373.Contig1_All	356	0.01	2.38	7.894817763	0.00013148	0.000460428	Up
CL10669.Contig5_All	795	0.01	2.38	7.894817763	1.39E-10	1.05E-09	Up
Unigene53617_All	1132	0.01	2.38	7.894817763	2.32E-15	2.48E-14	Up
Unigene99207_All	471	0.01	2.37	7.888743249	2.12E-06	9.98E-06	Up
Unigene57006_All	382	0.01	2.37	7.888743249	3.32E-05	0.000129726	Up
CL8887.Contig2_All	686	0.01	2.37	7.888743249	4.34E-09	2.82E-08	Up
CL17732.Contig4_All	605	0.01	2.37	7.888743249	3.42E-08	2.02E-07	Up
Unigene28788_All	549	0.01	2.37	7.888743249	2.69E-07	1.43E-06	Up
CL4391.Contig1_All	1006	0.01	2.37	7.888743249	1.44E-13	1.36E-12	Up
Unigene43932_All	606	0.01	2.36	7.882643049	3.42E-08	2.02E-07	Up
CL13708.Contig3_All	808	0.01	2.36	7.882643049	7.01E-11	5.42E-10	Up
Unigene47753_All	361	0.01	2.36	7.882643049	6.61E-05	0.000245341	Up
Unigene46861_All	627	0.01	2.36	7.882643049	3.42E-08	2.02E-07	Up
Unigene99222_All	428	0.01	2.36	7.882643049	8.39E-06	3.61E-05	Up
Unigene99672_All	696	0.01	2.36	7.882643049	2.18E-09	1.46E-08	Up
Unigene40557_All	316	0.01	2.36	7.882643049	0.000261568	0.000863579	Up
Unigene4614_All	540	0.01	2.35	7.876516947	5.36E-07	2.73E-06	Up
Unigene53134_All	990	0.01	2.35	7.876516947	2.86E-13	2.66E-12	Up
Unigene103364_All	360	0.01	2.35	7.876516947	0.00013148	0.000461308	Up
Unigene99929_All	384	0.01	2.35	7.876516947	3.32E-05	0.000129315	Up
CL19947.Contig2_All	921	0.12	28.19	7.876005262	8.60E-136	8.05E-134	Up
Unigene23910_All	318	0.01	2.34	7.87036472	0.000261568	0.00086508	Up
CL10960.Contig2_All	561	0.01	2.34	7.87036472	2.69E-07	1.43E-06	Up
CL12866.Contig2_All	476	0.01	2.34	7.87036472	2.12E-06	9.95E-06	Up
Unigene15686_All	967	0.01	2.33	7.864186145	1.13E-12	1.00E-11	Up
CL12405.Contig2_All	546	0.01	2.33	7.864186145	2.69E-07	1.43E-06	Up
Unigene47847_All	319	0.01	2.33	7.864186145	0.000261568	0.000868347	Up
Unigene2076_All	523	0.01	2.33	7.864186145	5.36E-07	2.73E-06	Up
Unigene46183_All	998	0.01	2.33	7.864186145	2.86E-13	2.65E-12	Up
Unigene50128_All	364	0.01	2.33	7.864186145	6.61E-05	0.000244577	Up
Unigene39714_All	387	0.01	2.33	7.864186145	3.32E-05	0.000129344	Up
Unigene52148_All	658	0.01	2.32	7.857980995	1.72E-08	1.05E-07	Up
CL1060.Contig1_All	1340	0.01	2.32	7.857980995	1.88E-17	2.26E-16	Up
CL5204.Contig3_All	739	0.01	2.32	7.857980995	1.10E-09	7.59E-09	Up
Unigene99343_All	411	0.01	2.32	7.857980995	1.67E-05	6.86E-05	Up
Unigene3213_All	434	0.01	2.32	7.857980995	8.39E-06	3.60E-05	Up
Unigene99786_All	343	0.01	2.32	7.857980995	0.00013148	0.000460675	Up
CL945.Contig28_All	556	0.01	2.32	7.857980995	2.69E-07	1.43E-06	Up
Unigene39514_All	413	0.01	2.31	7.851749041	1.67E-05	6.86E-05	Up
Unigene11681_All	390	0.01	2.31	7.851749041	3.32E-05	0.000129595	Up
Unigene99730_All	322	0.01	2.31	7.851749041	0.000261568	0.000864834	Up
CL20290.Contig9_All	760	0.01	2.31	7.851749041	5.52E-10	3.92E-09	Up
CL5475.Contig6_All	856	0.01	2.31	7.851749041	3.52E-11	2.79E-10	Up
CL8746.Contig1_All	413	0.01	2.31	7.851749041	1.67E-05	6.84E-05	Up
Unigene37035_All	504	0.01	2.31	7.851749041	1.07E-06	5.20E-06	Up
CL19928.Contig1_All	646	0.01	2.3	7.845490051	1.72E-08	1.05E-07	Up
CL7340.Contig1_All	713	0.01	2.3	7.845490051	2.18E-09	1.46E-08	Up
CL10548.Contig1_All	486	0.01	2.29	7.839203788	2.12E-06	9.98E-06	Up
CL18754.Contig3_All	817	0.01	2.29	7.839203788	1.39E-10	1.05E-09	Up
Unigene99110_All	531	0.01	2.29	7.839203788	5.36E-07	2.73E-06	Up
Unigene55096_All	649	0.01	2.28	7.832890014	1.72E-08	1.05E-07	Up
Unigene31994_All	1511	0.01	2.28	7.832890014	1.52E-19	2.05E-18	Up
CL1201.Contig2_All	372	0.01	2.28	7.832890014	6.61E-05	0.000245219	Up
Unigene48498_All	348	0.01	2.28	7.832890014	0.00013148	0.000461556	Up
Unigene99426_All	349	0.01	2.28	7.832890014	0.00013148	0.000461339	Up
Unigene17152_All	380	0.01	2.28	7.832890014	6.61E-05	0.000244681	Up
CL19655.Contig1_All	932	0.01	2.28	7.832890014	4.47E-12	3.80E-11	Up
CL2526.Contig2_All	1656	0.01	2.27	7.826548487	2.46E-21	3.60E-20	Up
CL2700.Contig1_All	350	0.01	2.27	7.826548487	0.00013148	0.000462021	Up
CL6055.Contig2_All	926	0.06	13.62	7.826548487	3.09E-68	1.41E-66	Up
CL13964.Contig2_All	1238	0.01	2.27	7.826548487	5.85E-16	6.48E-15	Up
Unigene99771_All	327	0.01	2.27	7.826548487	0.000261568	0.000863089	Up
CL2153.Contig8_All	710	0.01	2.25	7.813781191	4.34E-09	2.83E-08	Up
CL17923.Contig3_All	517	0.01	2.25	7.813781191	1.07E-06	5.21E-06	Up
CL16126.Contig3_All	983	0.01	2.25	7.813781191	1.13E-12	1.00E-11	Up
Unigene99190_All	422	0.01	2.25	7.813781191	1.67E-05	6.84E-05	Up
Unigene99250_All	657	0.01	2.25	7.813781191	1.72E-08	1.05E-07	Up
Unigene29249_All	922	0.01	2.24	7.807354922	8.90E-12	7.39E-11	Up
Unigene6433_All	330	0.01	2.24	7.807354922	0.000261568	0.000867741	Up
CL19819.Contig12_All	734	0.01	2.23	7.8008999	2.18E-09	1.47E-08	Up
CL4424.Contig3_All	354	0.01	2.23	7.8008999	0.000261568	0.000868236	Up
CL9326.Contig3_All	521	0.01	2.23	7.8008999	1.07E-06	5.21E-06	Up
CL8907.Contig5_All	379	0.01	2.23	7.8008999	6.61E-05	0.000244699	Up
CL1463.Contig1_All	420	0.01	2.23	7.8008999	3.32E-05	0.000129416	Up
CL6924.Contig3_All	636	0.01	2.22	7.794415866	6.81E-08	3.89E-07	Up
CL11785.Contig1_All	593	0.01	2.22	7.794415866	2.69E-07	1.43E-06	Up
CL824.Contig3_All	626	0.01	2.22	7.794415866	6.81E-08	3.88E-07	Up
CL12782.Contig1_All	427	0.01	2.22	7.794415866	1.67E-05	6.85E-05	Up
CL17548.Contig1_All	1926	0.01	2.22	7.794415866	2.53E-24	4.24E-23	Up
CL17749.Contig1_All	357	0.01	2.22	7.794415866	0.00013148	0.000460135	Up
CL16098.Contig1_All	429	0.01	2.21	7.787902559	1.67E-05	6.87E-05	Up
Unigene40313_All	667	0.01	2.21	7.787902559	1.72E-08	1.05E-07	Up
CL19110.Contig6_All	1148	0.01	2.21	7.787902559	1.82E-14	1.84E-13	Up
CL3998.Contig2_All	560	0.01	2.21	7.787902559	5.36E-07	2.73E-06	Up
Unigene37089_All	739	0.01	2.21	7.787902559	2.18E-09	1.46E-08	Up
Unigene2368_All	573	0.01	2.21	7.787902559	2.69E-07	1.43E-06	Up
CL14632.Contig3_All	478	0.01	2.21	7.787902559	4.22E-06	1.89E-05	Up
Unigene13089_All	430	0.01	2.21	7.787902559	1.67E-05	6.84E-05	Up
Unigene39403_All	1127	0.01	2.2	7.781359714	3.63E-14	3.59E-13	Up
Unigene14065_All	943	0.01	2.2	7.781359714	8.90E-12	7.39E-11	Up
Unigene99855_All	359	0.01	2.2	7.781359714	0.00013148	0.000461138	Up
Unigene27921_All	670	0.01	2.2	7.781359714	1.72E-08	1.05E-07	Up
Unigene47385_All	675	0.01	2.19	7.77478706	1.72E-08	1.05E-07	Up
CL15832.Contig2_All	337	0.01	2.19	7.77478706	0.000261568	0.000866752	Up
Unigene5522_All	610	0.01	2.19	7.77478706	1.35E-07	7.44E-07	Up
Unigene31079_All	622	0.01	2.19	7.77478706	1.35E-07	7.44E-07	Up
CL11186.Contig2_All	623	0.01	2.19	7.77478706	1.35E-07	7.43E-07	Up
CL14958.Contig2_All	459	0.01	2.18	7.768184325	8.39E-06	3.61E-05	Up
Unigene57652_All	338	0.01	2.18	7.768184325	0.000261568	0.000863225	Up
CL16406.Contig5_All	461	0.01	2.17	7.761551232	1.67E-05	6.86E-05	Up
Unigene2391_All	436	0.01	2.17	7.761551232	1.67E-05	6.86E-05	Up
CL19930.Contig13_All	531	0.01	2.17	7.761551232	2.12E-06	9.97E-06	Up
CL17914.Contig1_All	534	0.01	2.17	7.761551232	1.07E-06	5.21E-06	Up
Unigene34728_All	682	0.01	2.16	7.754887502	1.72E-08	1.05E-07	Up
Unigene102996_All	342	0.01	2.16	7.754887502	0.000261568	0.000863633	Up
Unigene55425_All	414	0.01	2.16	7.754887502	3.32E-05	0.000129277	Up
Unigene1825_All	342	0.01	2.15	7.74819285	0.000261568	0.000865819	Up
CL981.Contig1_All	416	0.01	2.15	7.74819285	3.32E-05	0.0001296	Up
Unigene48737_All	1016	0.01	2.15	7.74819285	2.25E-12	1.95E-11	Up
CL17216.Contig12_All	761	0.01	2.15	7.74819285	2.18E-09	1.46E-08	Up
CL1621.Contig4_All	690	0.01	2.14	7.741466986	1.72E-08	1.05E-07	Up
Unigene1937_All	343	0.01	2.14	7.741466986	0.000261568	0.000866944	Up
CL1707.Contig1_All	703	0.01	2.14	7.741466986	1.72E-08	1.05E-07	Up
CL983.Contig1_All	533	0.01	2.14	7.741466986	2.12E-06	9.95E-06	Up
CL10329.Contig1_All	911	0.01	2.13	7.73470962	7.01E-11	5.41E-10	Up
Unigene99477_All	345	0.01	2.13	7.73470962	0.000261568	0.00086571	Up
Unigene8360_All	519	0.01	2.13	7.73470962	2.12E-06	9.96E-06	Up
CL19298.Contig3_All	1123	0.01	2.13	7.73470962	1.44E-13	1.36E-12	Up
Unigene2967_All	495	0.01	2.12	7.727920455	4.22E-06	1.89E-05	Up
Unigene27502_All	828	0.01	2.12	7.727920455	5.52E-10	3.92E-09	Up
CL17340.Contig2_All	371	0.01	2.12	7.727920455	0.00013148	0.000459889	Up
Unigene22699_All	2161	0.01	2.11	7.721099189	8.11E-26	1.44E-24	Up
Unigene43231_All	473	0.01	2.11	7.721099189	8.39E-06	3.61E-05	Up
Unigene50182_All	945	0.01	2.11	7.721099189	1.77E-11	1.44E-10	Up
Unigene33195_All	548	0.01	2.11	7.721099189	1.07E-06	5.21E-06	Up
Unigene43966_All	373	0.01	2.11	7.721099189	0.00013148	0.000460536	Up
Unigene15100_All	696	0.01	2.11	7.721099189	1.72E-08	1.05E-07	Up
Unigene40955_All	522	0.01	2.11	7.721099189	2.12E-06	9.95E-06	Up
Unigene55281_All	472	0.01	2.11	7.721099189	8.39E-06	3.60E-05	Up
CL14556.Contig1_All	423	0.01	2.11	7.721099189	3.32E-05	0.000129291	Up
Unigene37736_All	449	0.01	2.1	7.714245518	1.67E-05	6.87E-05	Up
CL19174.Contig4_All	2380	0.01	2.1	7.714245518	1.66E-28	3.26E-27	Up
CL13641.Contig1_All	463	0.01	2.1	7.714245518	1.67E-05	6.85E-05	Up
CL7254.Contig2_All	425	0.01	2.1	7.714245518	3.32E-05	0.000129605	Up
CL458.Contig1_All	577	0.01	2.09	7.707359132	5.36E-07	2.74E-06	Up
Unigene51118_All	375	0.01	2.09	7.707359132	0.00013148	0.00046168	Up
CL4424.Contig2_All	375	0.01	2.09	7.707359132	0.00013148	0.000461277	Up
Unigene19504_All	452	0.01	2.09	7.707359132	1.67E-05	6.85E-05	Up
CL3094.Contig1_All	653	0.01	2.09	7.707359132	6.81E-08	3.88E-07	Up
Unigene8233_All	672	0.01	2.09	7.707359132	6.81E-08	3.88E-07	Up
Unigene99045_All	501	0.01	2.09	7.707359132	4.22E-06	1.89E-05	Up
CL901.Contig1_All	350	0.01	2.09	7.707359132	0.000261568	0.000863007	Up
CL6796.Contig5_All	490	0.01	2.09	7.707359132	8.39E-06	3.60E-05	Up
CL4421.Contig1_All	376	0.01	2.09	7.707359132	0.00013148	0.00045972	Up
CL5399.Contig1_All	415	0.01	2.08	7.700439718	6.61E-05	0.000245454	Up
CL2810.Contig1_All	378	0.01	2.08	7.700439718	0.00013148	0.000462005	Up
Unigene98921_All	483	0.01	2.08	7.700439718	8.39E-06	3.61E-05	Up
Unigene99815_All	403	0.01	2.08	7.700439718	6.61E-05	0.000244985	Up
CL19997.Contig61_All	352	0.01	2.08	7.700439718	0.000261568	0.000865244	Up
CL7695.Contig3_All	505	0.01	2.08	7.700439718	4.22E-06	1.89E-05	Up
CL15344.Contig2_All	385	0.01	2.08	7.700439718	0.00013148	0.00046032	Up
Unigene1440_All	505	0.01	2.08	7.700439718	4.22E-06	1.89E-05	Up
CL13479.Contig1_All	555	0.01	2.08	7.700439718	1.07E-06	5.20E-06	Up
Unigene50736_All	481	0.01	2.07	7.693486957	8.39E-06	3.61E-05	Up
CL12622.Contig4_All	839	0.01	2.07	7.693486957	5.52E-10	3.92E-09	Up
Unigene54190_All	640	0.09	18.61	7.691937339	3.90E-61	1.61E-59	Up
CL10965.Contig1_All	920	0.01	2.06	7.686500527	7.01E-11	5.41E-10	Up
Unigene40265_All	567	0.01	2.06	7.686500527	1.07E-06	5.20E-06	Up
CL15670.Contig1_All	508	0.01	2.06	7.686500527	4.22E-06	1.89E-05	Up
Unigene3432_All	408	0.01	2.05	7.6794801	6.61E-05	0.000245263	Up
CL17993.Contig2_All	640	0.01	2.05	7.6794801	1.35E-07	7.45E-07	Up
CL3043.Contig3_All	540	0.01	2.05	7.6794801	2.12E-06	9.97E-06	Up
Unigene46401_All	666	0.01	2.05	7.6794801	6.81E-08	3.88E-07	Up
Unigene52062_All	486	0.01	2.05	7.6794801	8.39E-06	3.61E-05	Up
Unigene30900_All	666	0.01	2.05	7.6794801	6.81E-08	3.88E-07	Up
CL9766.Contig1_All	408	0.01	2.05	7.6794801	6.61E-05	0.000244993	Up
Unigene99241_All	357	0.01	2.05	7.6794801	0.000261568	0.000865764	Up
Unigene12249_All	639	0.01	2.05	7.6794801	1.35E-07	7.43E-07	Up
Unigene21321_All	1128	0.01	2.04	7.672425342	5.68E-13	5.16E-12	Up
Unigene39482_All	772	0.01	2.04	7.672425342	4.34E-09	2.82E-08	Up
CL2690.Contig3_All	435	0.01	2.04	7.672425342	3.32E-05	0.00012932	Up
Unigene1719_All	359	0.01	2.03	7.665335917	0.000261568	0.000867906	Up
Unigene99974_All	386	0.01	2.03	7.665335917	0.00013148	0.000461061	Up
Unigene20942_All	464	0.01	2.03	7.665335917	3.32E-05	0.000129537	Up
Unigene15000_All	1049	0.01	2.03	7.665335917	4.47E-12	3.80E-11	Up
CL11516.Contig1_All	394	0.01	2.03	7.665335917	0.00013148	0.000460228	Up
CL14480.Contig1_All	463	0.01	2.03	7.665335917	1.67E-05	6.84E-05	Up
Unigene46711_All	440	0.01	2.02	7.658211483	3.32E-05	0.000129881	Up
CL7845.Contig2_All	440	0.01	2.02	7.658211483	3.32E-05	0.00012974	Up
Unigene12764_All	598	0.01	2.02	7.658211483	5.36E-07	2.73E-06	Up
Unigene18749_All	413	0.01	2.02	7.658211483	6.61E-05	0.000244854	Up
CL1889.Contig1_All	619	0.01	2.02	7.658211483	5.36E-07	2.73E-06	Up
CL8162.Contig2_All	517	0.01	2.02	7.658211483	4.22E-06	1.89E-05	Up
CL18713.Contig3_All	518	0.01	2.02	7.658211483	4.22E-06	1.89E-05	Up
CL17889.Contig2_All	413	0.01	2.02	7.658211483	6.61E-05	0.000244396	Up
CL4312.Contig3_All	503	0.01	2.02	7.658211483	8.39E-06	3.60E-05	Up
CL7245.Contig2_All	741	0.01	2.01	7.651051691	1.72E-08	1.05E-07	Up
Unigene54343_All	469	0.01	2	7.64385619	1.67E-05	6.86E-05	Up
CL7940.Contig9_All	1934	0.01	2	7.64385619	6.20E-22	9.32E-21	Up
CL13291.Contig1_All	680	0.01	2	7.64385619	6.81E-08	3.88E-07	Up
CL13117.Contig2_All	534	0.11	21.91	7.63794215	4.66E-59	1.87E-57	Up
CL3661.Contig3_All	557	0.01	1.99	7.636624621	2.12E-06	9.97E-06	Up
CL907.Contig11_All	1689	0.01	1.99	7.636624621	3.03E-19	4.03E-18	Up
Unigene49703_All	737	0.01	1.99	7.636624621	1.72E-08	1.05E-07	Up
Unigene32680_All	365	0.01	1.99	7.636624621	0.000261568	0.000862898	Up
CL9.Contig6_All	758	0.01	1.98	7.62935662	1.72E-08	1.05E-07	Up
Unigene99269_All	367	0.01	1.98	7.62935662	0.000261568	0.000867356	Up
CL16136.Contig14_All	625	0.01	1.98	7.62935662	5.36E-07	2.73E-06	Up
Unigene32763_All	554	0.01	1.98	7.62935662	2.12E-06	9.96E-06	Up
CL282.Contig24_All	1199	0.01	1.98	7.62935662	1.44E-13	1.36E-12	Up
CL19080.Contig1_All	396	0.01	1.97	7.622051819	0.00013148	0.000462518	Up
Unigene30137_All	2824	0.01	1.97	7.622051819	8.60E-32	1.87E-30	Up
Unigene55950_All	498	0.01	1.97	7.622051819	1.67E-05	6.86E-05	Up
Unigene37769_All	572	0.01	1.97	7.622051819	2.12E-06	9.97E-06	Up
Unigene87740_All	476	0.01	1.97	7.622051819	1.67E-05	6.85E-05	Up
CL347.Contig4_All	852	0.01	1.97	7.622051819	1.10E-09	7.58E-09	Up
Unigene34955_All	2098	0.01	1.97	7.622051819	1.99E-23	3.20E-22	Up
CL20727.Contig3_All	639	0.01	1.96	7.614709844	5.36E-07	2.73E-06	Up
CL14409.Contig1_All	371	0.01	1.96	7.614709844	0.000261568	0.000867109	Up
CL11408.Contig8_All	403	0.01	1.96	7.614709844	0.00013148	0.000461509	Up
Unigene99850_All	640	0.01	1.96	7.614709844	2.69E-07	1.43E-06	Up
Unigene54276_All	371	0.01	1.96	7.614709844	0.000261568	0.000863688	Up
CL12866.Contig1_All	558	0.01	1.96	7.614709844	2.12E-06	9.95E-06	Up
Unigene104838_All	373	0.01	1.95	7.607330314	0.000261568	0.000867328	Up
CL3768.Contig3_All	556	0.01	1.95	7.607330314	4.22E-06	1.89E-05	Up
CL15628.Contig1_All	1021	0.01	1.95	7.607330314	1.77E-11	1.44E-10	Up
Unigene20550_All	1008	0.01	1.95	7.607330314	3.52E-11	2.79E-10	Up
CL17537.Contig3_All	980	0.01	1.94	7.599912842	7.01E-11	5.42E-10	Up
Unigene43113_All	428	0.01	1.94	7.599912842	6.61E-05	0.00024528	Up
Unigene99027_All	428	0.01	1.94	7.599912842	6.61E-05	0.000244846	Up
Unigene29173_All	428	0.01	1.94	7.599912842	6.61E-05	0.000244318	Up
CL7781.Contig2_All	665	0.01	1.93	7.592457037	2.69E-07	1.43E-06	Up
CL15096.Contig1_All	540	0.01	1.93	7.592457037	4.22E-06	1.89E-05	Up
CL11895.Contig1_All	583	0.01	1.93	7.592457037	2.12E-06	9.96E-06	Up
CL18048.Contig1_All	702	0.01	1.93	7.592457037	6.81E-08	3.88E-07	Up
Unigene15694_All	822	0.01	1.93	7.592457037	4.34E-09	2.82E-08	Up
Unigene4648_All	460	0.01	1.93	7.592457037	3.32E-05	0.000129301	Up
Unigene99063_All	569	0.01	1.92	7.584962501	2.12E-06	9.96E-06	Up
CL15707.Contig3_All	1463	0.04	7.65	7.579315938	6.00E-60	2.44E-58	Up
CL20699.Contig1_All	561	0.01	1.91	7.577428828	4.22E-06	1.90E-05	Up
Unigene99938_All	546	0.01	1.91	7.577428828	4.22E-06	1.89E-05	Up
CL10848.Contig1_All	845	0.01	1.91	7.577428828	4.34E-09	2.82E-08	Up
Unigene18271_All	381	0.01	1.9	7.569855608	0.000261568	0.000866916	Up
CL2487.Contig1_All	1438	0.01	1.9	7.569855608	1.16E-15	1.27E-14	Up
Unigene56819_All	1099	0.01	1.9	7.569855608	8.90E-12	7.38E-11	Up
Unigene56893_All	1296	0.01	1.9	7.569855608	3.63E-14	3.59E-13	Up
Unigene45347_All	654	0.01	1.89	7.562242424	5.36E-07	2.73E-06	Up
Unigene54412_All	467	0.01	1.89	7.562242424	3.32E-05	0.000129692	Up
Unigene55084_All	382	0.01	1.89	7.562242424	0.000261568	0.000866559	Up
Unigene42936_All	383	0.01	1.89	7.562242424	0.000261568	0.000864998	Up
CL10544.Contig2_All	383	0.01	1.89	7.562242424	0.000261568	0.000863933	Up
CL1033.Contig4_All	822	0.01	1.88	7.554588852	8.64E-09	5.45E-08	Up
CL16824.Contig1_All	999	0.01	1.88	7.554588852	7.01E-11	5.41E-10	Up
Unigene33325_All	831	0.01	1.88	7.554588852	4.34E-09	2.82E-08	Up
CL3837.Contig4_All	634	0.01	1.88	7.554588852	1.07E-06	5.20E-06	Up
CL8096.Contig8_All	912	0.01	1.88	7.554588852	1.10E-09	7.57E-09	Up
Unigene2374_All	414	0.01	1.87	7.54689446	0.00013148	0.000462269	Up
CL8292.Contig4_All	414	0.01	1.87	7.54689446	0.00013148	0.000461835	Up
CL14905.Contig1_All	584	0.01	1.87	7.54689446	2.12E-06	9.97E-06	Up
Unigene53523_All	470	0.01	1.87	7.54689446	3.32E-05	0.000129658	Up
CL17483.Contig1_All	640	0.01	1.87	7.54689446	5.36E-07	2.73E-06	Up
CL12214.Contig1_All	526	0.01	1.87	7.54689446	8.39E-06	3.60E-05	Up
CL1501.Contig2_All	814	0.01	1.86	7.539158811	8.64E-09	5.46E-08	Up
CL2235.Contig7_All	1049	0.01	1.86	7.539158811	3.52E-11	2.79E-10	Up
CL7475.Contig6_All	1636	0.01	1.86	7.539158811	1.88E-17	2.26E-16	Up
Unigene42892_All	1298	0.01	1.86	7.539158811	7.22E-14	7.00E-13	Up
CL7663.Contig3_All	560	0.01	1.86	7.539158811	4.22E-06	1.89E-05	Up
CL14760.Contig1_All	531	0.01	1.86	7.539158811	8.39E-06	3.60E-05	Up
CL13954.Contig1_All	584	0.5	92.92	7.537917249	1.97E-271	4.00E-269	Up
Unigene30952_All	804	0.18	33.44	7.537434131	2.35E-139	2.26E-137	Up
Unigene80472_All	390	0.01	1.85	7.531381461	0.000261568	0.00086887	Up
CL11253.Contig1_All	1275	0.01	1.85	7.531381461	1.44E-13	1.36E-12	Up
Unigene54038_All	589	0.01	1.85	7.531381461	2.12E-06	9.97E-06	Up
CL20242.Contig5_All	926	0.01	1.85	7.531381461	1.10E-09	7.58E-09	Up
CL18879.Contig4_All	475	0.01	1.85	7.531381461	3.32E-05	0.000129325	Up
Unigene33255_All	420	0.01	1.84	7.523561956	0.00013148	0.000462176	Up
CL16136.Contig31_All	707	0.01	1.84	7.523561956	1.35E-07	7.44E-07	Up
Unigene24122_All	779	0.01	1.84	7.523561956	3.42E-08	2.02E-07	Up
Unigene107630_All	395	0.01	1.84	7.523561956	0.000261568	0.000866203	Up
Unigene99669_All	565	0.01	1.84	7.523561956	4.22E-06	1.89E-05	Up
CL10084.Contig1_All	791	0.01	1.84	7.523561956	1.72E-08	1.05E-07	Up
CL2155.Contig1_All	635	0.01	1.84	7.523561956	1.07E-06	5.21E-06	Up
Unigene49486_All	730	0.01	1.84	7.523561956	1.35E-07	7.43E-07	Up
Unigene16578_All	653	0.01	1.83	7.515699838	5.36E-07	2.73E-06	Up
CL7008.Contig2_All	534	0.01	1.83	7.515699838	1.67E-05	6.86E-05	Up
Unigene39452_All	854	0.01	1.83	7.515699838	4.34E-09	2.82E-08	Up
Unigene52124_All	2970	0.01	1.82	7.50779464	6.78E-31	1.43E-29	Up
CL9513.Contig3_All	599	0.01	1.82	7.50779464	2.12E-06	9.96E-06	Up
Unigene53670_All	454	0.01	1.82	7.50779464	6.61E-05	0.000244439	Up
CL10955.Contig3_All	554	0.01	1.82	7.50779464	8.39E-06	3.60E-05	Up
Unigene33622_All	744	0.01	1.82	7.50779464	6.81E-08	3.88E-07	Up
CL15120.Contig2_All	551	0.01	1.81	7.499845887	8.39E-06	3.61E-05	Up
Unigene6855_All	2071	0.01	1.81	7.499845887	2.46E-21	3.60E-20	Up
Unigene16757_All	589	0.01	1.81	7.499845887	4.22E-06	1.89E-05	Up
Unigene23738_All	571	0.01	1.81	7.499845887	4.22E-06	1.89E-05	Up
Unigene52621_All	471	0.01	1.81	7.499845887	6.61E-05	0.000244785	Up
Unigene55355_All	455	0.01	1.81	7.499845887	6.61E-05	0.000244275	Up
Unigene58355_All	692	0.01	1.8	7.491853096	2.69E-07	1.43E-06	Up
CL13961.Contig1_All	1100	0.01	1.8	7.491853096	1.77E-11	1.44E-10	Up
Unigene91727_All	2033	0.01	1.8	7.491853096	9.72E-21	1.38E-19	Up
Unigene107636_All	488	0.01	1.8	7.491853096	3.32E-05	0.00012976	Up
Unigene99275_All	488	0.01	1.8	7.491853096	3.32E-05	0.000129735	Up
CL13697.Contig1_All	402	0.01	1.8	7.491853096	0.000261568	0.000866038	Up
Unigene56840_All	720	0.01	1.8	7.491853096	1.35E-07	7.44E-07	Up
CL141.Contig11_All	472	0.01	1.8	7.491853096	6.61E-05	0.000244664	Up
CL12928.Contig1_All	621	0.01	1.8	7.491853096	2.12E-06	9.95E-06	Up
CL8234.Contig2_All	692	0.01	1.8	7.491853096	2.69E-07	1.43E-06	Up
CL10962.Contig3_All	815	0.01	1.79	7.483815777	1.72E-08	1.05E-07	Up
CL18425.Contig4_All	2304	0.01	1.79	7.483815777	1.99E-23	3.21E-22	Up
Unigene14854_All	932	0.01	1.79	7.483815777	1.10E-09	7.58E-09	Up
Unigene46078_All	666	0.01	1.79	7.483815777	5.36E-07	2.73E-06	Up
Unigene35795_All	756	0.01	1.79	7.483815777	6.81E-08	3.88E-07	Up
CL16136.Contig32_All	431	0.01	1.79	7.483815777	0.00013148	0.00046049	Up
CL2378.Contig9_All	733	0.01	1.79	7.483815777	1.35E-07	7.44E-07	Up
Unigene52877_All	521	0.01	1.78	7.475733431	1.67E-05	6.86E-05	Up
CL7061.Contig6_All	845	0.01	1.78	7.475733431	1.72E-08	1.05E-07	Up
CL16542.Contig1_All	1251	0.01	1.78	7.475733431	1.13E-12	1.00E-11	Up
CL8818.Contig2_All	480	0.01	1.78	7.475733431	6.61E-05	0.000244768	Up
Unigene46317_All	532	0.01	1.78	7.475733431	1.67E-05	6.84E-05	Up
CL11916.Contig1_All	1231	0.01	1.78	7.475733431	1.13E-12	1.00E-11	Up
CL18010.Contig1_All	910	0.01	1.77	7.46760555	2.18E-09	1.47E-08	Up
CL12794.Contig1_All	490	0.01	1.77	7.46760555	6.61E-05	0.000245428	Up
Unigene21617_All	406	0.01	1.77	7.46760555	0.000261568	0.000868319	Up
CL10158.Contig2_All	437	0.01	1.76	7.459431619	0.00013148	0.000462098	Up
Unigene4458_All	656	0.01	1.76	7.459431619	1.07E-06	5.21E-06	Up
CL14909.Contig1_All	586	0.01	1.76	7.459431619	4.22E-06	1.89E-05	Up
CL15180.Contig1_All	537	0.01	1.76	7.459431619	1.67E-05	6.86E-05	Up
CL10731.Contig5_All	496	0.01	1.76	7.459431619	3.32E-05	0.000129677	Up
Unigene6925_All	642	0.01	1.76	7.459431619	2.12E-06	9.97E-06	Up
Unigene28527_All	768	0.01	1.76	7.459431619	6.81E-08	3.88E-07	Up
CL13853.Contig4_All	824	0.24	42.03	7.45224124	1.21E-178	1.52E-176	Up
CL11806.Contig1_All	469	0.01	1.75	7.451211112	6.61E-05	0.000245367	Up
CL8498.Contig3_All	1473	0.01	1.75	7.451211112	9.17E-15	9.43E-14	Up
Unigene42911_All	590	0.01	1.75	7.451211112	4.22E-06	1.89E-05	Up
CL2639.Contig1_All	841	0.01	1.75	7.451211112	1.72E-08	1.05E-07	Up
Unigene11906_All	1641	0.01	1.75	7.451211112	2.94E-16	3.32E-15	Up
Unigene99019_All	533	0.01	1.74	7.442943496	1.67E-05	6.86E-05	Up
CL18959.Contig3_All	581	0.01	1.74	7.442943496	8.39E-06	3.61E-05	Up
Unigene54214_All	412	0.01	1.74	7.442943496	0.000261568	0.000867081	Up
CL5891.Contig2_All	473	0.01	1.74	7.442943496	6.61E-05	0.000244976	Up
CL6093.Contig3_All	519	0.01	1.74	7.442943496	3.32E-05	0.000129392	Up
CL7141.Contig5_All	475	0.01	1.73	7.434628228	6.61E-05	0.00024437	Up
CL14650.Contig2_All	535	0.01	1.73	7.434628228	1.67E-05	6.84E-05	Up
Unigene6164_All	1251	0.23	39.72	7.432087951	1.83E-260	3.51E-258	Up
Unigene54847_All	447	0.01	1.72	7.426264755	0.00013148	0.000462471	Up
CL8174.Contig2_All	538	0.01	1.72	7.426264755	1.67E-05	6.86E-05	Up
Unigene48324_All	415	0.01	1.72	7.426264755	0.000261568	0.000867658	Up
CL15427.Contig3_All	471	0.01	1.72	7.426264755	0.00013148	0.000460582	Up
CL2298.Contig8_All	2065	0.01	1.72	7.426264755	3.85E-20	5.32E-19	Up
CL18266.Contig2_All	595	0.01	1.72	7.426264755	8.39E-06	3.60E-05	Up
Unigene57734_All	509	0.01	1.72	7.426264755	3.32E-05	0.000129378	Up
Unigene46605_All	944	0.01	1.71	7.417852515	2.18E-09	1.47E-08	Up
CL8258.Contig3_All	417	0.01	1.71	7.417852515	0.000261568	0.000867961	Up
CL966.Contig7_All	715	0.01	1.71	7.417852515	5.36E-07	2.73E-06	Up
Unigene1892_All	664	0.01	1.71	7.417852515	1.07E-06	5.21E-06	Up
Unigene37756_All	781	0.01	1.71	7.417852515	1.35E-07	7.44E-07	Up
CL13456.Contig1_All	1124	0.15	25.56	7.412781525	3.48E-150	3.59E-148	Up
Unigene15408_All	575	0.01	1.7	7.409390936	8.39E-06	3.61E-05	Up
CL4536.Contig6_All	481	0.01	1.7	7.409390936	6.61E-05	0.000245202	Up
CL5457.Contig2_All	607	0.01	1.7	7.409390936	4.22E-06	1.89E-05	Up
Unigene44982_All	1076	0.01	1.7	7.409390936	1.39E-10	1.05E-09	Up
Unigene1517_All	451	0.01	1.7	7.409390936	0.00013148	0.000460798	Up
Unigene56385_All	451	0.01	1.7	7.409390936	0.00013148	0.00046012	Up
Unigene7901_All	5827	0.01	1.69	7.400879436	5.47E-56	2.08E-54	Up
Unigene7359_All	578	0.01	1.69	7.400879436	8.39E-06	3.61E-05	Up
Unigene56778_All	703	0.01	1.69	7.400879436	5.36E-07	2.73E-06	Up
CL15006.Contig2_All	1515	0.01	1.69	7.400879436	9.17E-15	9.42E-14	Up
CL16524.Contig1_All	892	0.01	1.69	7.400879436	8.64E-09	5.45E-08	Up
CL9.Contig3_All	1316	0.01	1.69	7.400879436	1.13E-12	1.00E-11	Up
CL5204.Contig1_All	841	0.01	1.69	7.400879436	3.42E-08	2.02E-07	Up
Unigene32957_All	614	0.01	1.68	7.392317423	4.22E-06	1.90E-05	Up
Unigene99723_All	1020	0.01	1.68	7.392317423	5.52E-10	3.92E-09	Up
Unigene99729_All	457	0.01	1.68	7.392317423	0.00013148	0.000460443	Up
CL2798.Contig1_All	795	0.01	1.68	7.392317423	1.35E-07	7.44E-07	Up
CL2496.Contig8_All	650	0.01	1.68	7.392317423	2.12E-06	9.95E-06	Up
CL8286.Contig3_All	644	0.01	1.68	7.392317423	2.12E-06	9.95E-06	Up
Unigene7051_All	1277	0.01	1.67	7.383704292	4.47E-12	3.80E-11	Up
CL12003.Contig1_All	936	0.01	1.67	7.383704292	4.34E-09	2.82E-08	Up
Unigene25064_All	1417	0.01	1.67	7.383704292	1.44E-13	1.36E-12	Up
CL19601.Contig1_All	994	0.01	1.67	7.383704292	2.18E-09	1.46E-08	Up
CL4537.Contig1_All	525	0.01	1.66	7.375039431	3.32E-05	0.00012989	Up
Unigene39864_All	430	0.01	1.66	7.375039431	0.000261568	0.000865518	Up
CL20290.Contig3_All	750	0.01	1.66	7.375039431	2.69E-07	1.43E-06	Up
CL14679.Contig4_All	1657	0.01	1.66	7.375039431	1.16E-15	1.27E-14	Up
CL12038.Contig1_All	619	0.01	1.66	7.375039431	4.22E-06	1.89E-05	Up
CL8598.Contig1_All	653	0.01	1.66	7.375039431	2.12E-06	9.95E-06	Up
CL18465.Contig3_All	757	0.34	56.42	7.374528109	3.18E-218	5.03E-216	Up
Unigene46870_All	658	0.01	1.64	7.357552005	2.12E-06	9.98E-06	Up
Unigene30196_All	914	0.01	1.64	7.357552005	8.64E-09	5.45E-08	Up
Unigene19282_All	571	0.01	1.64	7.357552005	1.67E-05	6.84E-05	Up
CL2496.Contig9_All	770	0.01	1.64	7.357552005	2.69E-07	1.43E-06	Up
CL6792.Contig3_All	708	5.6	918.08	7.357049236	0	0	Up
Unigene42665_All	435	0.01	1.63	7.348728154	0.000261568	0.000867631	Up
CL325.Contig2_All	664	0.01	1.63	7.348728154	2.12E-06	9.97E-06	Up
Unigene46638_All	437	0.01	1.63	7.348728154	0.000261568	0.000864588	Up
Unigene45996_All	696	0.01	1.63	7.348728154	1.07E-06	5.21E-06	Up
Unigene39325_All	1114	0.01	1.63	7.348728154	1.39E-10	1.05E-09	Up
CL566.Contig6_All	2027	0.01	1.63	7.348728154	6.03E-19	7.87E-18	Up
Unigene33782_All	534	0.01	1.63	7.348728154	3.32E-05	0.00012933	Up
Unigene91822_All	695	0.01	1.63	7.348728154	2.12E-06	9.95E-06	Up
CL3613.Contig2_All	892	0.01	1.62	7.339850003	1.72E-08	1.05E-07	Up
CL10719.Contig1_All	860	0.01	1.62	7.339850003	6.81E-08	3.88E-07	Up
CL1053.Contig8_All	1141	0.01	1.62	7.339850003	1.39E-10	1.05E-09	Up
Unigene40026_All	438	0.01	1.62	7.339850003	0.000261568	0.000864179	Up
Unigene36878_All	536	0.01	1.62	7.339850003	3.32E-05	0.000129407	Up
CL1794.Contig1_All	1061	0.01	1.61	7.330916878	5.52E-10	3.93E-09	Up
CL234.Contig3_All	494	0.01	1.61	7.330916878	0.00013148	0.000461912	Up
CL1139.Contig5_All	915	0.01	1.61	7.330916878	1.72E-08	1.05E-07	Up
CL8580.Contig2_All	572	0.01	1.61	7.330916878	1.67E-05	6.85E-05	Up
CL19282.Contig2_All	1363	0.01	1.61	7.330916878	1.13E-12	1.00E-11	Up
Unigene17930_All	575	0.01	1.61	7.330916878	1.67E-05	6.85E-05	Up
CL17501.Contig1_All	489	0.01	1.61	7.330916878	0.00013148	0.000460459	Up
Unigene24293_All	770	0.01	1.6	7.321928095	5.36E-07	2.73E-06	Up
Unigene28900_All	600	0.01	1.6	7.321928095	1.67E-05	6.86E-05	Up
Unigene37787_All	477	0.01	1.6	7.321928095	0.00013148	0.000461618	Up
Unigene57867_All	543	0.01	1.6	7.321928095	3.32E-05	0.000129687	Up
CL9022.Contig1_All	511	0.01	1.6	7.321928095	6.61E-05	0.000244387	Up
CL8510.Contig4_All	706	0.01	1.6	7.321928095	1.07E-06	5.20E-06	Up
Unigene46181_All	1208	0.01	1.59	7.312882955	3.52E-11	2.79E-10	Up
Unigene39602_All	478	0.01	1.59	7.312882955	0.00013148	0.000461726	Up
Unigene7640_All	551	0.01	1.59	7.312882955	3.32E-05	0.000129672	Up
Unigene16408_All	1013	0.01	1.59	7.312882955	2.18E-09	1.47E-08	Up
Unigene13405_All	550	0.01	1.58	7.303780748	3.32E-05	0.000129552	Up
CL622.Contig3_All	911	0.01	1.58	7.303780748	3.42E-08	2.02E-07	Up
CL4066.Contig2_All	515	0.01	1.58	7.303780748	6.61E-05	0.000244474	Up
CL15429.Contig2_All	1399	0.01	1.58	7.303780748	1.13E-12	1.00E-11	Up
Unigene99044_All	482	0.01	1.58	7.303780748	0.00013148	0.000459782	Up
CL4319.Contig1_All	1450	0.01	1.57	7.294620749	5.68E-13	5.16E-12	Up
CL20290.Contig4_All	733	0.01	1.57	7.294620749	1.07E-06	5.21E-06	Up
Unigene38529_All	549	0.01	1.57	7.294620749	6.61E-05	0.000244828	Up
CL11909.Contig2_All	729	0.01	1.57	7.294620749	1.07E-06	5.21E-06	Up
CL4711.Contig3_All	570	0.01	1.57	7.294620749	3.32E-05	0.000129397	Up
CL993.Contig2_All	970	0.01	1.57	7.294620749	8.64E-09	5.45E-08	Up
Unigene16559_All	553	0.01	1.57	7.294620749	3.32E-05	0.000129262	Up
Unigene57114_All	486	0.01	1.56	7.285402219	0.00013148	0.000461943	Up
Unigene22946_All	488	0.01	1.56	7.285402219	0.00013148	0.000461324	Up
CL19638.Contig3_All	587	0.01	1.56	7.285402219	1.67E-05	6.85E-05	Up
CL9214.Contig2_All	928	0.01	1.56	7.285402219	1.72E-08	1.05E-07	Up
CL2882.Contig1_All	569	0.01	1.56	7.285402219	3.32E-05	0.000129465	Up
Unigene56633_All	522	0.01	1.56	7.285402219	6.61E-05	0.000244569	Up
Unigene28372_All	655	0.01	1.56	7.285402219	8.39E-06	3.60E-05	Up
Unigene26146_All	524	0.01	1.55	7.276124405	6.61E-05	0.000245419	Up
Unigene53335_All	760	0.01	1.55	7.276124405	5.36E-07	2.73E-06	Up
Unigene32874_All	490	0.01	1.55	7.276124405	0.00013148	0.000461602	Up
Unigene4454_All	727	0.01	1.55	7.276124405	2.12E-06	9.97E-06	Up
CL3701.Contig1_All	563	0.01	1.54	7.266786541	3.32E-05	0.000129895	Up
Unigene20470_All	460	0.01	1.54	7.266786541	0.000261568	0.000867879	Up
Unigene39575_All	630	0.01	1.54	7.266786541	8.39E-06	3.61E-05	Up
CL11063.Contig3_All	1896	0.01	1.54	7.266786541	7.43E-17	8.66E-16	Up
CL5920.Contig8_All	1245	0.01	1.54	7.266786541	7.01E-11	5.41E-10	Up
CL186.Contig11_All	1117	0.01	1.54	7.266786541	5.52E-10	3.92E-09	Up
Unigene58573_All	946	0.01	1.53	7.257387843	1.72E-08	1.05E-07	Up
CL4373.Contig2_All	614	0.01	1.53	7.257387843	1.67E-05	6.85E-05	Up
CL7100.Contig3_All	1359	0.01	1.53	7.257387843	4.47E-12	3.80E-11	Up
CL20412.Contig1_All	624	0.01	1.53	7.257387843	1.67E-05	6.85E-05	Up
Unigene42419_All	876	0.01	1.53	7.257387843	6.81E-08	3.88E-07	Up
CL15016.Contig2_All	806	0.01	1.52	7.247927513	5.36E-07	2.74E-06	Up
Unigene39647_All	778	0.01	1.52	7.247927513	5.36E-07	2.73E-06	Up
Unigene47236_All	499	0.01	1.52	7.247927513	0.00013148	0.000462331	Up
Unigene35245_All	463	0.01	1.52	7.247927513	0.000261568	0.000867521	Up
Unigene99944_All	463	0.01	1.52	7.247927513	0.000261568	0.000867054	Up
CL4836.Contig3_All	1057	0.01	1.52	7.247927513	2.18E-09	1.47E-08	Up
Unigene1297_All	500	0.01	1.52	7.247927513	0.00013148	0.000460906	Up
CL19972.Contig3_All	609	0.01	1.52	7.247927513	1.67E-05	6.85E-05	Up
CL4891.Contig4_All	1293	0.01	1.52	7.247927513	1.77E-11	1.44E-10	Up
CL14718.Contig2_All	986	0.01	1.52	7.247927513	8.64E-09	5.45E-08	Up
Unigene22036_All	520	0.01	1.52	7.247927513	0.00013148	0.000459981	Up
Unigene860_All	1128	0.01	1.51	7.238404739	5.52E-10	3.93E-09	Up
Unigene39683_All	678	0.01	1.51	7.238404739	4.22E-06	1.89E-05	Up
Unigene36176_All	468	0.01	1.51	7.238404739	0.000261568	0.000863961	Up
CL15643.Contig1_All	609	0.01	1.5	7.22881869	1.67E-05	6.86E-05	Up
CL1696.Contig1_All	928	0.01	1.5	7.22881869	3.42E-08	2.02E-07	Up
CL13964.Contig1_All	1622	0.01	1.5	7.22881869	7.22E-14	7.00E-13	Up
Unigene33692_All	471	0.01	1.5	7.22881869	0.000261568	0.00086317	Up
Unigene55904_All	655	0.01	1.5	7.22881869	8.39E-06	3.60E-05	Up
Unigene32811_All	574	0.01	1.5	7.22881869	3.32E-05	0.000129287	Up
Unigene36072_All	1045	0.11	16.49	7.227944065	7.76E-90	4.65E-88	Up
Unigene43591_All	616	0.01	1.49	7.21916852	1.67E-05	6.86E-05	Up
Unigene4357_All	507	0.01	1.49	7.21916852	0.00013148	0.000460922	Up
CL3523.Contig3_All	2287	0.01	1.49	7.21916852	1.52E-19	2.05E-18	Up
Unigene2975_All	720	0.01	1.49	7.21916852	2.12E-06	9.96E-06	Up
Unigene19910_All	582	0.01	1.48	7.209453366	3.32E-05	0.00012947	Up
Unigene53344_All	839	0.01	1.47	7.199672345	2.69E-07	1.43E-06	Up
CL1606.Contig1_All	778	0.01	1.47	7.199672345	1.07E-06	5.21E-06	Up
Unigene9171_All	2156	0.01	1.47	7.199672345	4.74E-18	5.90E-17	Up
CL202.Contig1_All	730	0.01	1.47	7.199672345	2.12E-06	9.97E-06	Up
CL20715.Contig3_All	927	0.01	1.47	7.199672345	6.81E-08	3.88E-07	Up
CL12024.Contig1_All	767	0.01	1.47	7.199672345	1.07E-06	5.21E-06	Up
Unigene9027_All	1612	0.01	1.47	7.199672345	1.44E-13	1.36E-12	Up
Unigene32474_All	943	0.01	1.47	7.199672345	3.42E-08	2.02E-07	Up
Unigene46389_All	772	0.15	22.01	7.197052834	7.07E-87	4.08E-85	Up
CL11984.Contig1_All	648	0.01	1.46	7.189824559	1.67E-05	6.87E-05	Up
Unigene23006_All	669	0.01	1.46	7.189824559	8.39E-06	3.61E-05	Up
Unigene36236_All	555	0.01	1.46	7.189824559	6.61E-05	0.000244595	Up
CL6792.Contig1_All	755	5.24	762.62	7.185253745	0	0	Up
CL20300.Contig1_All	801	0.01	1.45	7.17990909	1.07E-06	5.22E-06	Up
Unigene7270_All	1824	0.01	1.45	7.17990909	4.61E-15	4.84E-14	Up
Unigene49108_All	519	0.01	1.45	7.17990909	0.00013148	0.000461866	Up
Unigene13335_All	533	0.01	1.45	7.17990909	0.00013148	0.000461107	Up
CL5705.Contig16_All	737	0.01	1.45	7.17990909	4.22E-06	1.89E-05	Up
Unigene57191_All	520	0.01	1.45	7.17990909	0.00013148	0.000460598	Up
CL19398.Contig2_All	650	0.01	1.45	7.17990909	1.67E-05	6.84E-05	Up
CL17627.Contig1_All	964	0.01	1.44	7.169925001	3.42E-08	2.02E-07	Up
CL17393.Contig2_All	535	0.01	1.44	7.169925001	0.00013148	0.000461633	Up
CL14923.Contig1_All	1283	0.01	1.44	7.169925001	1.39E-10	1.05E-09	Up
CL17474.Contig5_All	826	0.01	1.44	7.169925001	5.36E-07	2.73E-06	Up
CL1358.Contig2_All	487	0.01	1.44	7.169925001	0.000261568	0.000864725	Up
CL1193.Contig2_All	613	0.01	1.44	7.169925001	3.32E-05	0.000129494	Up
Unigene22572_All	2057	0.01	1.44	7.169925001	3.74E-17	4.42E-16	Up
Unigene49739_All	713	0.01	1.43	7.159871337	4.22E-06	1.89E-05	Up
Unigene4949_All	791	0.01	1.43	7.159871337	1.07E-06	5.21E-06	Up
CL16475.Contig2_All	723	0.01	1.43	7.159871337	4.22E-06	1.89E-05	Up
CL10952.Contig6_All	1246	0.01	1.43	7.159871337	2.77E-10	2.03E-09	Up
CL27.Contig19_All	840	0.01	1.43	7.159871337	5.36E-07	2.73E-06	Up
CL17436.Contig1_All	784	0.01	1.43	7.159871337	1.07E-06	5.21E-06	Up
Unigene31416_All	1081	0.01	1.42	7.14974712	8.64E-09	5.46E-08	Up
CL4715.Contig3_All	1702	0.01	1.42	7.14974712	7.22E-14	7.00E-13	Up
Unigene56612_All	866	0.01	1.42	7.14974712	2.69E-07	1.43E-06	Up
Unigene21963_All	978	0.01	1.42	7.14974712	3.42E-08	2.02E-07	Up
Unigene57668_All	643	0.01	1.42	7.14974712	1.67E-05	6.85E-05	Up
CL14487.Contig2_All	530	0.01	1.42	7.14974712	0.00013148	0.00045992	Up
Unigene32879_All	682	0.01	1.41	7.139551352	8.39E-06	3.61E-05	Up
CL9309.Contig2_All	573	0.01	1.41	7.139551352	6.61E-05	0.00024535	Up
CL15201.Contig1_All	1140	0.01	1.41	7.139551352	2.18E-09	1.47E-08	Up
CL20139.Contig17_All	1961	0.01	1.41	7.139551352	5.85E-16	6.48E-15	Up
CL7782.Contig15_All	868	0.01	1.41	7.139551352	5.36E-07	2.73E-06	Up
CL73.Contig4_All	946	0.01	1.41	7.139551352	6.81E-08	3.88E-07	Up
CL8184.Contig4_All	1096	0.01	1.4	7.129283017	8.64E-09	5.46E-08	Up
Unigene56894_All	764	0.01	1.4	7.129283017	2.12E-06	9.98E-06	Up
Unigene37496_All	586	0.01	1.4	7.129283017	6.61E-05	0.000245106	Up
CL19041.Contig4_All	911	0.01	1.4	7.129283017	2.69E-07	1.43E-06	Up
Unigene42847_All	575	0.01	1.4	7.129283017	6.61E-05	0.000245011	Up
CL10644.Contig2_All	612	0.01	1.4	7.129283017	3.32E-05	0.000129585	Up
CL953.Contig1_All	1218	0.01	1.4	7.129283017	5.52E-10	3.92E-09	Up
Unigene43654_All	611	0.01	1.4	7.129283017	3.32E-05	0.000129503	Up
Unigene53291_All	695	0.01	1.4	7.129283017	8.39E-06	3.60E-05	Up
CL19657.Contig3_All	933	0.01	1.4	7.129283017	1.35E-07	7.44E-07	Up
CL7852.Contig2_All	765	0.01	1.4	7.129283017	2.12E-06	9.95E-06	Up
CL1839.Contig4_All	672	0.01	1.4	7.129283017	1.67E-05	6.84E-05	Up
CL12401.Contig1_All	618	0.01	1.39	7.118941073	3.32E-05	0.000129648	Up
Unigene74199_All	503	0.01	1.39	7.118941073	0.000261568	0.000864261	Up
CL2621.Contig2_All	692	0.01	1.39	7.118941073	8.39E-06	3.60E-05	Up
CL4581.Contig3_All	1437	0.01	1.39	7.118941073	1.77E-11	1.44E-10	Up
CL2160.Contig3_All	541	0.01	1.39	7.118941073	0.00013148	0.000460197	Up
Unigene5800_All	619	0.01	1.39	7.118941073	3.32E-05	0.000129383	Up
CL17705.Contig1_All	717	0.16	22.22	7.117643101	5.82E-81	3.14E-79	Up
CL14351.Contig1_All	718	0.01	1.38	7.108524457	8.39E-06	3.61E-05	Up
CL2459.Contig1_All	1001	0.01	1.38	7.108524457	3.42E-08	2.02E-07	Up
CL4685.Contig1_All	598	0.01	1.38	7.108524457	6.61E-05	0.000244915	Up
Unigene21946_All	1080	0.01	1.38	7.108524457	8.64E-09	5.45E-08	Up
CL12192.Contig2_All	1722	0.01	1.38	7.108524457	1.44E-13	1.36E-12	Up
CL5180.Contig1_All	816	0.01	1.38	7.108524457	1.07E-06	5.20E-06	Up
CL7196.Contig2_All	983	0.01	1.38	7.108524457	6.81E-08	3.88E-07	Up
Unigene4926_All	1148	0.05	6.86	7.100136671	1.40E-41	3.99E-40	Up
CL7271.Contig2_All	622	0.01	1.37	7.098032083	6.61E-05	0.000245254	Up
CL19076.Contig9_All	777	0.01	1.37	7.098032083	4.22E-06	1.89E-05	Up
Unigene46641_All	858	0.01	1.37	7.098032083	5.36E-07	2.73E-06	Up
CL8466.Contig5_All	589	0.01	1.37	7.098032083	6.61E-05	0.000245028	Up
CL8654.Contig3_All	1009	0.01	1.37	7.098032083	6.81E-08	3.88E-07	Up
CL13912.Contig1_All	973	0.01	1.37	7.098032083	6.81E-08	3.88E-07	Up
CL19262.Contig1_All	784	0.01	1.36	7.087462841	2.12E-06	9.99E-06	Up
Unigene42888_All	513	0.01	1.36	7.087462841	0.000261568	0.000868622	Up
Unigene22704_All	1328	0.01	1.36	7.087462841	1.39E-10	1.05E-09	Up
CL1652.Contig1_All	631	0.01	1.36	7.087462841	6.61E-05	0.000245385	Up
Unigene52623_All	512	0.01	1.36	7.087462841	0.000261568	0.000867576	Up
Unigene7239_All	1080	0.01	1.36	7.087462841	1.72E-08	1.05E-07	Up
Unigene18826_All	513	0.01	1.36	7.087462841	0.000261568	0.000863797	Up
Unigene99007_All	518	0.01	1.35	7.076815597	0.000261568	0.000867686	Up
Unigene11580_All	533	0.01	1.35	7.076815597	0.000261568	0.000866505	Up
Unigene99685_All	596	0.01	1.35	7.076815597	6.61E-05	0.000245002	Up
Unigene57891_All	515	0.01	1.35	7.076815597	0.000261568	0.00086519	Up
Unigene18407_All	556	0.01	1.35	7.076815597	0.00013148	0.000460814	Up
CL5991.Contig1_All	754	0.01	1.35	7.076815597	4.22E-06	1.89E-05	Up
CL1129.Contig3_All	1571	0.01	1.35	7.076815597	4.47E-12	3.80E-11	Up
Unigene77771_All	557	0.01	1.35	7.076815597	0.00013148	0.000460074	Up
Unigene29098_All	1594	0.01	1.35	7.076815597	2.25E-12	1.95E-11	Up
CL3795.Contig1_All	516	0.01	1.35	7.076815597	0.000261568	0.000863116	Up
Unigene45876_All	872	0.01	1.34	7.06608919	5.36E-07	2.74E-06	Up
Unigene28582_All	618	0.01	1.34	7.06608919	6.61E-05	0.000245437	Up
CL2463.Contig6_All	913	0.01	1.34	7.06608919	2.69E-07	1.43E-06	Up
Unigene85692_All	584	0.01	1.34	7.06608919	0.00013148	0.000461974	Up
Unigene44028_All	558	0.01	1.34	7.06608919	0.00013148	0.000461432	Up
Unigene91801_All	539	0.01	1.34	7.06608919	0.000261568	0.0008656	Up
CL282.Contig23_All	1226	0.01	1.34	7.06608919	1.10E-09	7.58E-09	Up
CL7982.Contig5_All	560	0.01	1.34	7.06608919	0.00013148	0.000460289	Up
CL17768.Contig1_All	943	0.01	1.34	7.06608919	2.69E-07	1.43E-06	Up
CL13291.Contig3_All	676	0.01	1.34	7.06608919	1.67E-05	6.84E-05	Up
CL10251.Contig2_All	601	0.01	1.33	7.055282436	6.61E-05	0.000245158	Up
Unigene3071_All	565	0.01	1.33	7.055282436	0.00013148	0.000461262	Up
CL19850.Contig3_All	530	0.09	11.93	7.050453326	2.76E-33	6.29E-32	Up
Unigene38891_All	1573	0.03	3.97	7.048032696	2.61E-33	5.96E-32	Up
Unigene4227_All	727	0.01	1.32	7.044394119	8.39E-06	3.61E-05	Up
CL13718.Contig3_All	919	0.01	1.32	7.044394119	5.36E-07	2.73E-06	Up
CL12493.Contig2_All	727	0.01	1.32	7.044394119	8.39E-06	3.61E-05	Up
CL586.Contig3_All	1597	0.01	1.32	7.044394119	4.47E-12	3.80E-11	Up
CL17675.Contig2_All	833	0.01	1.32	7.044394119	2.12E-06	9.96E-06	Up
Unigene17271_All	631	0.01	1.31	7.033423002	6.61E-05	0.000245271	Up
Unigene51302_All	1138	0.01	1.31	7.033423002	8.64E-09	5.45E-08	Up
Unigene23077_All	1676	0.01	1.31	7.033423002	1.13E-12	1.00E-11	Up
CL20056.Contig2_All	825	0.01	1.3	7.022367813	2.12E-06	9.97E-06	Up
CL1991.Contig20_All	3112	0.01	1.3	7.022367813	3.96E-23	6.29E-22	Up
CL6329.Contig2_All	1263	0.01	1.3	7.022367813	1.10E-09	7.58E-09	Up
CL12983.Contig1_All	722	0.01	1.3	7.022367813	1.67E-05	6.85E-05	Up
Unigene6263_All	577	0.01	1.3	7.022367813	0.00013148	0.000460659	Up
CL2387.Contig3_All	1738	0.01	1.3	7.022367813	5.68E-13	5.16E-12	Up
Unigene23119_All	790	0.01	1.29	7.011227255	4.22E-06	1.90E-05	Up
CL15847.Contig2_All	1241	0.01	1.29	7.011227255	2.18E-09	1.47E-08	Up
CL7140.Contig1_All	954	0.01	1.29	7.011227255	2.69E-07	1.43E-06	Up
CL1794.Contig4_All	848	0.01	1.29	7.011227255	2.12E-06	9.98E-06	Up
Unigene34616_All	579	0.01	1.29	7.011227255	0.00013148	0.00046199	Up
CL7086.Contig1_All	575	0.01	1.29	7.011227255	0.000261568	0.000867136	Up
CL9910.Contig1_All	844	0.01	1.29	7.011227255	2.12E-06	9.97E-06	Up
CL6516.Contig3_All	553	0.01	1.29	7.011227255	0.000261568	0.000866066	Up
Unigene11425_All	613	0.01	1.29	7.011227255	0.00013148	0.000460721	Up
Unigene54828_All	621	0.01	1.29	7.011227255	6.61E-05	0.000244327	Up
Unigene23389_All	948	0.01	1.28	7	5.36E-07	2.73E-06	Up
CL11953.Contig3_All	713	0.01	1.28	7	1.67E-05	6.86E-05	Up
Unigene34775_All	544	0.01	1.28	7	0.000261568	0.000867383	Up
CL19972.Contig4_All	1094	0.01	1.28	7	3.42E-08	2.02E-07	Up
Unigene39475_All	1283	0.01	1.28	7	1.10E-09	7.58E-09	Up
Unigene18445_All	1048	0.01	1.28	7	6.81E-08	3.88E-07	Up
CL18347.Contig6_All	780	0.01	1.28	7	8.39E-06	3.60E-05	Up
Unigene41349_All	583	0.01	1.28	7	0.00013148	0.000459858	Up
CL7555.Contig4_All	753	0.01	1.27	6.988684687	8.39E-06	3.61E-05	Up
Unigene42596_All	547	0.01	1.27	6.988684687	0.000261568	0.000864233	Up
CL3279.Contig7_All	1259	0.01	1.27	6.988684687	2.18E-09	1.46E-08	Up
CL2440.Contig3_All	1402	0.01	1.26	6.977279923	2.77E-10	2.03E-09	Up
CL17957.Contig7_All	907	0.01	1.26	6.977279923	1.07E-06	5.21E-06	Up
CL15355.Contig1_All	551	0.01	1.26	6.977279923	0.000261568	0.000867273	Up
CL7809.Contig1_All	875	0.01	1.26	6.977279923	2.12E-06	9.97E-06	Up
CL6653.Contig3_All	802	0.01	1.26	6.977279923	4.22E-06	1.89E-05	Up
CL2235.Contig13_All	707	0.01	1.26	6.977279923	3.32E-05	0.00012945	Up
CL16136.Contig18_All	1251	0.01	1.26	6.977279923	4.34E-09	2.82E-08	Up
Unigene22676_All	689	0.01	1.26	6.977279923	3.32E-05	0.000129272	Up
CL13815.Contig2_All	636	0.01	1.25	6.965784285	6.61E-05	0.000245324	Up
CL6984.Contig4_All	556	0.01	1.25	6.965784285	0.000261568	0.000867466	Up
CL16363.Contig1_All	564	0.01	1.25	6.965784285	0.000261568	0.000866669	Up
Unigene35871_All	553	0.01	1.25	6.965784285	0.000261568	0.000866395	Up
Unigene22514_All	615	0.01	1.25	6.965784285	0.00013148	0.000460953	Up
Unigene5100_All	724	0.01	1.25	6.965784285	1.67E-05	6.85E-05	Up
Unigene55927_All	830	0.01	1.25	6.965784285	4.22E-06	1.89E-05	Up
CL20505.Contig1_All	1352	0.01	1.25	6.965784285	1.10E-09	7.58E-09	Up
CL13159.Contig1_All	1173	0.01	1.25	6.965784285	1.72E-08	1.05E-07	Up
Unigene25648_All	836	0.01	1.25	6.965784285	4.22E-06	1.89E-05	Up
CL11496.Contig5_All	1118	0.01	1.25	6.965784285	3.42E-08	2.02E-07	Up
Unigene77466_All	611	0.01	1.25	6.965784285	0.00013148	0.000459751	Up
Unigene50680_All	981	0.01	1.24	6.95419631	2.69E-07	1.43E-06	Up
Unigene39148_All	644	0.01	1.24	6.95419631	6.61E-05	0.000244802	Up
CL17216.Contig3_All	731	0.01	1.24	6.95419631	1.67E-05	6.85E-05	Up
Unigene18447_All	608	0.01	1.24	6.95419631	0.00013148	0.000460644	Up
CL13189.Contig2_All	679	0.01	1.24	6.95419631	6.61E-05	0.000244716	Up
Unigene49324_All	815	0.01	1.24	6.95419631	4.22E-06	1.89E-05	Up
CL18659.Contig2_All	1195	0.34	41.88	6.944582886	5.93E-258	1.13E-255	Up
Unigene23644_All	811	0.01	1.23	6.942514505	8.39E-06	3.61E-05	Up
Unigene23788_All	962	0.01	1.23	6.942514505	5.36E-07	2.73E-06	Up
Unigene50844_All	680	0.01	1.23	6.942514505	6.61E-05	0.000244448	Up
CL4818.Contig1_All	1398	0.12	14.66	6.932706887	1.69E-108	1.21E-106	Up
CL9732.Contig4_All	1977	0.01	1.22	6.930737338	7.22E-14	7.00E-13	Up
CL8019.Contig1_All	867	0.01	1.22	6.930737338	2.12E-06	9.98E-06	Up
CL399.Contig8_All	1555	0.01	1.22	6.930737338	3.52E-11	2.79E-10	Up
CL217.Contig5_All	580	0.01	1.22	6.930737338	0.000261568	0.000864807	Up
Unigene35915_All	1132	0.01	1.22	6.930737338	3.42E-08	2.02E-07	Up
Unigene21489_All	444	0.14	17.01	6.924812504	7.49E-37	1.89E-35	Up
CL19110.Contig3_All	900	0.01	1.21	6.918863237	2.12E-06	9.98E-06	Up
CL18179.Contig2_All	588	0.01	1.21	6.918863237	0.000261568	0.000867934	Up
CL10669.Contig6_All	760	0.01	1.21	6.918863237	1.67E-05	6.86E-05	Up
Unigene24091_All	2300	0.01	1.21	6.918863237	5.85E-16	6.48E-15	Up
Unigene7772_All	1103	0.01	1.21	6.918863237	6.81E-08	3.88E-07	Up
CL4901.Contig12_All	1382	0.01	1.21	6.918863237	1.10E-09	7.58E-09	Up
CL11778.Contig3_All	613	0.01	1.21	6.918863237	0.00013148	0.000460968	Up
CL6171.Contig8_All	614	0.01	1.21	6.918863237	0.00013148	0.000460752	Up
Unigene36598_All	572	0.01	1.21	6.918863237	0.000261568	0.00086437	Up
Unigene1899_All	835	0.01	1.21	6.918863237	4.22E-06	1.89E-05	Up
CL2404.Contig1_All	699	0.01	1.21	6.918863237	3.32E-05	0.000129335	Up
CL3158.Contig2_All	2947	0.01	1.21	6.918863237	1.93E-20	2.71E-19	Up
CL3992.Contig4_All	644	0.01	1.2	6.906890596	0.00013148	0.000462207	Up
CL10301.Contig6_All	845	0.01	1.2	6.906890596	4.22E-06	1.90E-05	Up
CL17441.Contig5_All	4197	0.01	1.2	6.906890596	8.36E-29	1.66E-27	Up
CL18141.Contig1_All	617	0.01	1.2	6.906890596	0.00013148	0.00046069	Up
Unigene14418_All	1041	0.01	1.2	6.906890596	2.69E-07	1.43E-06	Up
CL10731.Contig7_All	573	0.01	1.2	6.906890596	0.000261568	0.000863279	Up
Unigene57653_All	706	0.01	1.2	6.906890596	3.32E-05	0.000129311	Up
CL10912.Contig1_All	760	0.23	27.5	6.901653947	1.62E-105	1.12E-103	Up
CL3086.Contig7_All	977	0.01	1.19	6.894817763	5.36E-07	2.74E-06	Up
CL16216.Contig1_All	865	0.01	1.19	6.894817763	4.22E-06	1.90E-05	Up
CL3906.Contig5_All	578	0.01	1.19	6.894817763	0.000261568	0.000868402	Up
Unigene30829_All	689	0.01	1.19	6.894817763	6.61E-05	0.000245141	Up
Unigene40607_All	668	0.01	1.19	6.894817763	6.61E-05	0.000244933	Up
CL4677.Contig7_All	715	0.01	1.19	6.894817763	3.32E-05	0.000129542	Up
CL12617.Contig3_All	1287	0.01	1.19	6.894817763	8.64E-09	5.45E-08	Up
Unigene31036_All	595	0.01	1.19	6.894817763	0.000261568	0.000864097	Up
Unigene7037_All	1316	0.01	1.19	6.894817763	4.34E-09	2.82E-08	Up
CL3706.Contig17_All	1512	0.01	1.19	6.894817763	1.39E-10	1.05E-09	Up
Unigene50522_All	855	0.01	1.18	6.882643049	4.22E-06	1.90E-05	Up
CL10142.Contig1_All	872	0.01	1.18	6.882643049	4.22E-06	1.90E-05	Up
Unigene17882_All	626	0.01	1.18	6.882643049	0.000261568	0.000868264	Up
Unigene5462_All	3945	0.01	1.18	6.882643049	1.03E-26	1.89E-25	Up
Unigene1519_All	717	0.01	1.18	6.882643049	3.32E-05	0.000129474	Up
CL18533.Contig4_All	809	0.01	1.18	6.882643049	8.39E-06	3.60E-05	Up
CL838.Contig4_All	628	0.01	1.18	6.882643049	0.00013148	0.000460028	Up
Unigene10007_All	671	0.01	1.18	6.882643049	6.61E-05	0.000244335	Up
CL13456.Contig2_All	1121	0.2	23.52	6.87774425	1.14E-135	1.06E-133	Up
Unigene549_All	587	0.01	1.17	6.87036472	0.000261568	0.00086876	Up
Unigene38711_All	727	0.01	1.17	6.87036472	3.32E-05	0.000129789	Up
Unigene24580_All	1685	0.01	1.17	6.87036472	1.77E-11	1.44E-10	Up
CL12381.Contig2_All	1452	0.01	1.16	6.857980995	5.52E-10	3.93E-09	Up
Unigene13300_All	592	0.01	1.16	6.857980995	0.000261568	0.000867438	Up
CL890.Contig16_All	1296	0.01	1.16	6.857980995	8.64E-09	5.45E-08	Up
CL17917.Contig2_All	846	0.01	1.16	6.857980995	8.39E-06	3.60E-05	Up
CL20696.Contig1_All	709	0.01	1.16	6.857980995	6.61E-05	0.000244733	Up
CL4555.Contig3_All	778	0.01	1.16	6.857980995	1.67E-05	6.84E-05	Up
CL9196.Contig2_All	726	0.01	1.16	6.857980995	6.61E-05	0.000244258	Up
CL2985.Contig11_All	889	0.01	1.16	6.857980995	4.22E-06	1.89E-05	Up
CL8587.Contig1_All	593	0.12	13.8	6.845490051	2.76E-41	7.83E-40	Up
Unigene10616_All	870	0.01	1.15	6.845490051	4.22E-06	1.89E-05	Up
Unigene46136_All	756	0.01	1.15	6.845490051	3.32E-05	0.000129668	Up
Unigene11958_All	823	0.01	1.15	6.845490051	1.67E-05	6.84E-05	Up
Unigene43834_All	596	0.01	1.15	6.845490051	0.000261568	0.000863988	Up
CL131.Contig1_All	1263	0.01	1.15	6.845490051	1.72E-08	1.05E-07	Up
Unigene35004_All	981	0.01	1.14	6.832890014	1.07E-06	5.21E-06	Up
Unigene10328_All	1170	0.01	1.14	6.832890014	6.81E-08	3.89E-07	Up
CL15876.Contig7_All	2000	0.01	1.14	6.832890014	2.86E-13	2.66E-12	Up
CL2707.Contig1_All	1700	0.01	1.14	6.832890014	3.52E-11	2.79E-10	Up
CL11732.Contig1_All	1459	0.08	9.08	6.826548487	1.94E-69	9.08E-68	Up
Unigene16801_All	643	0.36	40.75	6.822659343	4.60E-130	4.11E-128	Up
CL1924.Contig3_All	642	0.01	1.13	6.820178962	0.000261568	0.000868981	Up
CL18524.Contig1_All	747	0.01	1.13	6.820178962	3.32E-05	0.000129866	Up
CL16464.Contig14_All	673	0.01	1.13	6.820178962	0.00013148	0.0004612	Up
CL7673.Contig1_All	1090	0.01	1.13	6.820178962	2.69E-07	1.43E-06	Up
Unigene42922_All	703	0.01	1.13	6.820178962	6.61E-05	0.000244776	Up
Unigene3801_All	872	0.01	1.13	6.820178962	8.39E-06	3.60E-05	Up
CL3491.Contig2_All	980	0.01	1.13	6.820178962	2.12E-06	9.95E-06	Up
CL2139.Contig2_All	1024	0.04	4.49	6.810571635	1.61E-25	2.82E-24	Up
CL16464.Contig4_All	699	0.01	1.12	6.807354922	0.00013148	0.00046154	Up
CL18865.Contig2_All	635	0.01	1.12	6.807354922	0.000261568	0.000866313	Up
Unigene50208_All	706	0.01	1.12	6.807354922	6.61E-05	0.000244603	Up
Unigene5500_All	1049	0.01	1.12	6.807354922	5.36E-07	2.73E-06	Up
CL5889.Contig1_All	618	0.01	1.11	6.794415866	0.000261568	0.000869064	Up
CL791.Contig6_All	807	0.01	1.11	6.794415866	1.67E-05	6.86E-05	Up
CL6512.Contig1_All	668	0.01	1.11	6.794415866	0.00013148	0.000462129	Up
CL19206.Contig1_All	1332	0.01	1.11	6.794415866	8.64E-09	5.45E-08	Up
CL8118.Contig4_All	836	0.01	1.11	6.794415866	1.67E-05	6.86E-05	Up
CL20290.Contig8_All	725	0.01	1.11	6.794415866	6.61E-05	0.000244907	Up
CL2936.Contig1_All	616	0.01	1.11	6.794415866	0.000261568	0.000865381	Up
CL2227.Contig2_All	651	0.01	1.11	6.794415866	0.000261568	0.000865053	Up
CL20087.Contig16_All	775	0.01	1.11	6.794415866	3.32E-05	0.000129527	Up
CL1519.Contig6_All	904	0.01	1.1	6.781359714	8.39E-06	3.61E-05	Up
CL19385.Contig2_All	719	0.01	1.1	6.781359714	6.61E-05	0.000245115	Up
CL8557.Contig2_All	649	0.01	1.1	6.781359714	0.000261568	0.000866258	Up
CL9326.Contig1_All	669	0.01	1.1	6.781359714	0.00013148	0.000461122	Up
Unigene12226_All	883	0.01	1.1	6.781359714	8.39E-06	3.61E-05	Up
CL19456.Contig1_All	1473	0.01	1.1	6.781359714	2.18E-09	1.46E-08	Up
CL3111.Contig1_All	623	0.01	1.1	6.781359714	0.000261568	0.00086478	Up
Unigene5998_All	739	0.01	1.1	6.781359714	6.61E-05	0.00024469	Up
CL1121.Contig2_All	646	0.01	1.1	6.781359714	0.000261568	0.000864124	Up
CL4586.Contig4_All	637	0.01	1.1	6.781359714	0.000261568	0.000863198	Up
CL9154.Contig1_All	1101	0.01	1.1	6.781359714	2.69E-07	1.43E-06	Up
Unigene34897_All	956	0.06	6.58	6.776981273	1.02E-32	2.28E-31	Up
CL6139.Contig5_All	2132	0.01	1.09	6.768184325	1.44E-13	1.36E-12	Up
CL6028.Contig2_All	959	0.01	1.09	6.768184325	4.22E-06	1.90E-05	Up
CL6440.Contig2_All	920	0.01	1.09	6.768184325	4.22E-06	1.90E-05	Up
CL17957.Contig9_All	1014	0.01	1.09	6.768184325	1.07E-06	5.21E-06	Up
CL16018.Contig1_All	727	0.01	1.09	6.768184325	6.61E-05	0.000244872	Up
Unigene14809_All	678	0.01	1.09	6.768184325	0.00013148	0.000460212	Up
CL18602.Contig3_All	917	0.01	1.09	6.768184325	4.22E-06	1.89E-05	Up
CL3746.Contig1_All	728	0.01	1.09	6.768184325	6.61E-05	0.000244284	Up
Unigene50550_All	628	0.01	1.09	6.768184325	0.000261568	0.000862816	Up
CL229.Contig3_All	689	0.17	18.5	6.765846714	3.97E-64	1.70E-62	Up
Unigene28047_All	1692	0.11	11.96	6.764570056	4.15E-106	2.89E-104	Up
Unigene39549_All	680	0.01	1.08	6.754887502	0.00013148	0.000461742	Up
CL17393.Contig4_All	780	0.01	1.08	6.754887502	3.32E-05	0.000129721	Up
CL6574.Contig2_All	761	0.31	33.48	6.754887502	1.05E-127	9.21E-126	Up
Unigene68466_All	834	0.01	1.07	6.741466986	1.67E-05	6.86E-05	Up
CL4014.Contig3_All	827	0.01	1.07	6.741466986	3.32E-05	0.000129808	Up
CL4905.Contig6_All	1078	0.01	1.07	6.741466986	5.36E-07	2.73E-06	Up
CL10286.Contig7_All	1090	0.01	1.07	6.741466986	5.36E-07	2.73E-06	Up
CL659.Contig1_All	1228	0.01	1.07	6.741466986	6.81E-08	3.88E-07	Up
CL2933.Contig6_All	681	0.01	1.07	6.741466986	0.000261568	0.000865545	Up
Unigene80843_All	638	0.01	1.07	6.741466986	0.000261568	0.000863879	Up
CL8595.Contig1_All	641	0.01	1.07	6.741466986	0.000261568	0.000863334	Up
Unigene31412_All	693	0.01	1.07	6.741466986	0.00013148	0.000460089	Up
CL16670.Contig8_All	1660	0.01	1.07	6.741466986	2.77E-10	2.03E-09	Up
CL18289.Contig1_All	649	0.01	1.07	6.741466986	0.000261568	0.000862762	Up
CL17651.Contig1_All	320	0.2	21.36	6.738767837	7.80E-32	1.70E-30	Up
CL2739.Contig4_All	655	0.01	1.06	6.727920455	0.000261568	0.000868788	Up
Unigene10648_All	909	0.01	1.06	6.727920455	8.39E-06	3.61E-05	Up
Unigene45198_All	844	0.01	1.06	6.727920455	1.67E-05	6.86E-05	Up
Unigene99690_All	647	0.01	1.06	6.727920455	0.000261568	0.000866724	Up
CL4677.Contig2_All	742	0.01	1.06	6.727920455	6.61E-05	0.000244621	Up
Unigene12840_All	1627	0.01	1.06	6.727920455	5.52E-10	3.92E-09	Up
CL5953.Contig1_All	696	0.01	1.06	6.727920455	0.00013148	0.000460043	Up
CL6935.Contig1_All	702	0.01	1.05	6.714245518	0.00013148	0.000461959	Up
CL10245.Contig1_All	800	0.01	1.05	6.714245518	3.32E-05	0.000129634	Up
Unigene26970_All	798	0.01	1.05	6.714245518	3.32E-05	0.000129624	Up
CL9154.Contig3_All	1056	0.01	1.05	6.714245518	1.07E-06	5.21E-06	Up
CL8293.Contig2_All	1307	0.01	1.05	6.714245518	6.81E-08	3.88E-07	Up
Unigene33308_All	1102	0.01	1.05	6.714245518	5.36E-07	2.73E-06	Up
CL4415.Contig16_All	1733	0.01	1.05	6.714245518	1.39E-10	1.05E-09	Up
Unigene107739_All	702	0.01	1.05	6.714245518	0.00013148	0.000459797	Up
Unigene11870_All	1283	0.06	6.28	6.709658248	9.17E-43	2.70E-41	Up
CL17944.Contig1_All	1385	0.01	1.04	6.700439718	1.72E-08	1.05E-07	Up
CL10322.Contig1_All	977	0.01	1.04	6.700439718	4.22E-06	1.90E-05	Up
Unigene50677_All	721	0.01	1.04	6.700439718	0.00013148	0.000462393	Up
Unigene551_All	1675	0.01	1.04	6.700439718	2.77E-10	2.03E-09	Up
CL3761.Contig2_All	1549	0.04	4.16	6.700439718	3.40E-34	7.97E-33	Up
CL18997.Contig2_All	680	0.01	1.04	6.700439718	0.000261568	0.000864534	Up
Unigene14722_All	792	0.01	1.04	6.700439718	6.61E-05	0.0002445	Up
CL3655.Contig3_All	940	0.01	1.04	6.700439718	8.39E-06	3.60E-05	Up
Unigene19521_All	868	0.01	1.03	6.686500527	1.67E-05	6.87E-05	Up
Unigene56243_All	1637	0.01	1.03	6.686500527	5.52E-10	3.92E-09	Up
Unigene41977_All	623	0.17	17.48	6.684026628	1.68E-55	6.36E-54	Up
CL12192.Contig3_All	1634	0.01	1.02	6.672425342	1.10E-09	7.59E-09	Up
CL14157.Contig3_All	924	0.01	1.02	6.672425342	8.39E-06	3.61E-05	Up
CL305.Contig2_All	1428	0.01	1.02	6.672425342	1.72E-08	1.05E-07	Up
CL16644.Contig2_All	677	0.01	1.02	6.672425342	0.000261568	0.000864015	Up
CL5645.Contig1_All	870	0.01	1.02	6.672425342	3.32E-05	0.000129402	Up
Unigene5691_All	607	0.03	3.05	6.667702932	2.77E-10	2.03E-09	Up
Unigene13570_All	1142	0.01	1.01	6.658211483	5.36E-07	2.73E-06	Up
CL1388.Contig2_All	1509	0.01	1.01	6.658211483	8.64E-09	5.46E-08	Up
Unigene35269_All	729	0.01	1.01	6.658211483	0.00013148	0.000460243	Up
Unigene15511_All	990	0.01	1.01	6.658211483	4.22E-06	1.89E-05	Up
CL2933.Contig3_All	795	0.01	1.01	6.658211483	6.61E-05	0.000244292	Up
Unigene10112_All	1793	0.01	1	6.64385619	1.39E-10	1.05E-09	Up
Unigene36047_All	789	0.01	1	6.64385619	6.61E-05	0.000245402	Up
Unigene13336_All	746	0.01	1	6.64385619	0.00013148	0.000461649	Up
Unigene9592_All	683	0.01	1	6.64385619	0.000261568	0.000866587	Up
CL5030.Contig12_All	1549	0.01	1	6.64385619	4.34E-09	2.82E-08	Up
CL12638.Contig1_All	837	0.01	1	6.64385619	3.32E-05	0.000129614	Up
CL19174.Contig5_All	2293	0.01	1	6.64385619	2.86E-13	2.65E-12	Up
Unigene53469_All	836	0.01	1	6.64385619	3.32E-05	0.00012961	Up
CL9982.Contig2_All	1087	0.01	0.99	6.62935662	2.12E-06	9.97E-06	Up
Unigene52533_All	900	0.01	0.99	6.62935662	1.67E-05	6.85E-05	Up
CL12179.Contig5_All	941	0.01	0.99	6.62935662	1.67E-05	6.85E-05	Up
CL18360.Contig2_All	864	0.01	0.99	6.62935662	3.32E-05	0.000129445	Up
Unigene3996_All	1157	0.01	0.99	6.62935662	1.07E-06	5.20E-06	Up
CL13998.Contig1_All	700	0.01	0.99	6.62935662	0.000261568	0.000862681	Up
CL11075.Contig38_All	1582	0.15	14.73	6.617651119	1.25E-120	1.03E-118	Up
CL2571.Contig9_All	836	0.01	0.98	6.614709844	6.61E-05	0.000245193	Up
CL7206.Contig2_All	788	0.01	0.98	6.614709844	0.00013148	0.000461788	Up
Unigene55906_All	1738	0.01	0.98	6.614709844	5.52E-10	3.93E-09	Up
CL639.Contig15_All	742	0.01	0.98	6.614709844	0.000261568	0.000866477	Up
Unigene13777_All	919	0.01	0.98	6.614709844	1.67E-05	6.85E-05	Up
Unigene6151_All	823	0.01	0.98	6.614709844	6.61E-05	0.000244794	Up
CL1311.Contig1_All	1340	0.01	0.98	6.614709844	6.81E-08	3.88E-07	Up
CL8769.Contig1_All	1114	0.01	0.98	6.614709844	2.12E-06	9.96E-06	Up
Unigene28273_All	1006	0.05	4.89	6.61176256	5.18E-27	9.61E-26	Up
CL1327.Contig1_All	1346	0.01	0.97	6.599912842	1.35E-07	7.45E-07	Up
Unigene13011_All	889	0.01	0.97	6.599912842	3.32E-05	0.000129556	Up
CL16255.Contig1_All	754	0.01	0.97	6.599912842	0.00013148	0.00046052	Up
Unigene18043_All	2390	0.01	0.97	6.599912842	1.44E-13	1.36E-12	Up
Unigene39229_All	502	1.14	109.66	6.587859744	3.30E-264	6.47E-262	Up
Unigene16094_All	730	0.01	0.96	6.584962501	0.000261568	0.000866093	Up
Unigene12577_All	2102	0.01	0.96	6.584962501	8.90E-12	7.39E-11	Up
CL1582.Contig12_All	1356	0.01	0.96	6.584962501	1.35E-07	7.44E-07	Up
CL2493.Contig1_All	2407	0.01	0.96	6.584962501	1.44E-13	1.36E-12	Up
Unigene1722_All	819	0.01	0.96	6.584962501	6.61E-05	0.000244707	Up
CL19731.Contig3_All	707	0.01	0.96	6.584962501	0.000261568	0.000863552	Up
Unigene31291_All	1683	0.01	0.96	6.584962501	2.18E-09	1.46E-08	Up
CL2985.Contig3_All	906	0.01	0.95	6.569855608	3.32E-05	0.000129827	Up
CL1234.Contig2_All	1211	0.01	0.95	6.569855608	5.36E-07	2.73E-06	Up
CL3213.Contig1_All	806	0.01	0.95	6.569855608	0.00013148	0.000461416	Up
CL6935.Contig5_All	1329	0.01	0.95	6.569855608	1.35E-07	7.44E-07	Up
CL19622.Contig8_All	769	0.01	0.95	6.569855608	0.00013148	0.000461014	Up
CL15581.Contig1_All	771	0.01	0.95	6.569855608	0.00013148	0.000460875	Up
Unigene76898_All	1211	0.01	0.95	6.569855608	5.36E-07	2.73E-06	Up
Unigene30390_All	1872	0.01	0.95	6.569855608	2.77E-10	2.03E-09	Up
Unigene36555_All	642	0.18	16.95	6.557144557	4.13E-54	1.52E-52	Up
CL2933.Contig5_All	944	0.01	0.94	6.554588852	3.32E-05	0.000129871	Up
CL3455.Contig5_All	831	0.01	0.94	6.554588852	0.00013148	0.000461928	Up
CL2447.Contig12_All	845	0.01	0.94	6.554588852	6.61E-05	0.00024515	Up
CL2240.Contig2_All	776	0.01	0.94	6.554588852	0.00013148	0.00046103	Up
Unigene53277_All	832	0.01	0.94	6.554588852	6.61E-05	0.000244889	Up
Unigene28564_All	1000	0.01	0.94	6.554588852	8.39E-06	3.60E-05	Up
Unigene35812_All	1483	0.01	0.94	6.554588852	3.42E-08	2.02E-07	Up
CL14547.Contig1_All	834	0.01	0.94	6.554588852	6.61E-05	0.000244482	Up
CL7946.Contig1_All	712	0.08	7.46	6.54303182	4.03E-27	7.51E-26	Up
CL6865.Contig1_All	1196	0.01	0.93	6.539158811	1.07E-06	5.21E-06	Up
CL20643.Contig1_All	1468	0.01	0.93	6.539158811	3.42E-08	2.02E-07	Up
CL19172.Contig5_All	1052	0.01	0.93	6.539158811	8.39E-06	3.60E-05	Up
Unigene26468_All	1943	0.01	0.93	6.539158811	1.39E-10	1.05E-09	Up
Unigene30907_All	1270	0.01	0.92	6.523561956	5.36E-07	2.74E-06	Up
Unigene56086_All	1008	0.01	0.92	6.523561956	1.67E-05	6.87E-05	Up
CL15090.Contig4_All	1353	0.01	0.92	6.523561956	2.69E-07	1.43E-06	Up
CL15590.Contig2_All	1312	0.01	0.92	6.523561956	2.69E-07	1.43E-06	Up
CL5131.Contig7_All	1006	0.01	0.92	6.523561956	1.67E-05	6.84E-05	Up
CL2933.Contig4_All	772	0.01	0.92	6.523561956	0.000261568	0.000863851	Up
CL4862.Contig1_All	1370	0.08	7.29	6.509775004	9.31E-52	3.29E-50	Up
Unigene11960_All	931	0.01	0.91	6.50779464	3.32E-05	0.000129769	Up
CL302.Contig8_All	1149	0.01	0.91	6.50779464	2.12E-06	9.96E-06	Up
Unigene20341_All	924	0.01	0.91	6.50779464	3.32E-05	0.000129561	Up
Unigene43417_All	803	0.01	0.91	6.50779464	0.00013148	0.000460891	Up
Unigene998_All	1029	0.01	0.91	6.50779464	8.39E-06	3.60E-05	Up
CL7699.Contig1_All	995	0.01	0.91	6.50779464	1.67E-05	6.84E-05	Up
CL15225.Contig7_All	918	0.01	0.91	6.50779464	3.32E-05	0.000129436	Up
CL18541.Contig1_All	863	0.01	0.91	6.50779464	6.61E-05	0.000244404	Up
CL16494.Contig2_All	1154	0.01	0.9	6.491853096	4.22E-06	1.90E-05	Up
CL829.Contig7_All	6579	0.04	3.6	6.491853096	2.79E-124	2.35E-122	Up
CL11329.Contig1_All	1563	0.01	0.9	6.491853096	1.72E-08	1.05E-07	Up
CL18371.Contig3_All	1182	0.01	0.9	6.491853096	2.12E-06	9.97E-06	Up
Unigene42818_All	1038	0.01	0.9	6.491853096	8.39E-06	3.61E-05	Up
CL6490.Contig10_All	754	0.01	0.9	6.491853096	0.000261568	0.000865436	Up
Unigene11410_All	866	0.01	0.9	6.491853096	6.61E-05	0.000244863	Up
CL16115.Contig2_All	2387	0.01	0.9	6.491853096	1.13E-12	1.00E-11	Up
Unigene17262_All	806	0.01	0.9	6.491853096	0.00013148	0.000459689	Up
CL12607.Contig1_All	430	0.28	24.97	6.478625184	3.61E-51	1.26E-49	Up
CL1113.Contig4_All	837	0.01	0.89	6.475733431	0.00013148	0.000462347	Up
CL14395.Contig1_All	876	0.01	0.89	6.475733431	6.61E-05	0.000245019	Up
Unigene2944_All	2011	0.01	0.89	6.475733431	1.39E-10	1.05E-09	Up
CL822.Contig2_All	1252	0.01	0.89	6.475733431	1.07E-06	5.21E-06	Up
CL10579.Contig2_All	468	0.13	11.5	6.466978428	3.08E-26	5.56E-25	Up
CL6792.Contig4_All	840	19.23	1693.56	6.460556527	0	0	Up
Unigene1365_All	1008	0.01	0.88	6.459431619	1.67E-05	6.85E-05	Up
Unigene4108_All	1290	0.01	0.88	6.459431619	1.07E-06	5.21E-06	Up
CL8874.Contig1_All	858	0.01	0.88	6.459431619	0.00013148	0.000459874	Up
Unigene25207_All	886	0.01	0.87	6.442943496	0.00013148	0.000462487	Up
CL19860.Contig2_All	1029	0.01	0.87	6.442943496	1.67E-05	6.86E-05	Up
CL3824.Contig3_All	868	0.01	0.87	6.442943496	0.00013148	0.000461819	Up
Unigene55703_All	1016	0.01	0.87	6.442943496	1.67E-05	6.85E-05	Up
CL328.Contig8_All	2056	0.01	0.87	6.442943496	1.39E-10	1.05E-09	Up
CL1969.Contig1_All	1560	0.01	0.87	6.442943496	6.81E-08	3.88E-07	Up
CL1137.Contig5_All	821	0.01	0.87	6.442943496	0.000261568	0.000864752	Up
Unigene49672_All	836	0.01	0.87	6.442943496	0.00013148	0.000460166	Up
CL7925.Contig1_All	873	0.01	0.87	6.442943496	0.00013148	0.000459935	Up
CL2290.Contig2_All	1106	0.01	0.87	6.442943496	8.39E-06	3.60E-05	Up
CL18837.Contig4_All	1469	0.01	0.86	6.426264755	1.35E-07	7.45E-07	Up
CL5082.Contig2_All	1210	0.01	0.86	6.426264755	2.12E-06	9.98E-06	Up
Unigene17402_All	848	0.01	0.86	6.426264755	0.00013148	0.000461169	Up
CL13255.Contig1_All	836	0.01	0.86	6.426264755	0.000261568	0.000865573	Up
Unigene3592_All	1140	0.01	0.86	6.426264755	8.39E-06	3.60E-05	Up
CL12179.Contig6_All	859	0.01	0.86	6.426264755	0.00013148	0.000460937	Up
Unigene15656_All	2599	0.01	0.86	6.426264755	5.68E-13	5.16E-12	Up
Unigene8781_All	1148	0.01	0.85	6.409390936	8.39E-06	3.60E-05	Up
CL19976.Contig12_All	1126	0.01	0.85	6.409390936	8.39E-06	3.60E-05	Up
CL12582.Contig6_All	1103	0.01	0.85	6.409390936	8.39E-06	3.60E-05	Up
CL4346.Contig2_All	1902	0.01	0.85	6.409390936	1.10E-09	7.58E-09	Up
CL1007.Contig5_All	851	0.01	0.85	6.409390936	0.00013148	0.000459905	Up
CL10681.Contig3_All	1160	0.05	4.22	6.399171094	1.19E-25	2.10E-24	Up
CL19484.Contig14_All	1483	0.01	0.84	6.392317423	2.69E-07	1.43E-06	Up
CL6854.Contig4_All	1009	0.01	0.84	6.392317423	3.32E-05	0.000129823	Up
Unigene33035_All	1047	0.01	0.84	6.392317423	1.67E-05	6.86E-05	Up
CL7330.Contig1_All	1821	0.01	0.84	6.392317423	4.34E-09	2.82E-08	Up
Unigene32002_All	1452	0.01	0.83	6.375039431	2.69E-07	1.43E-06	Up
Unigene1914_All	1261	0.01	0.83	6.375039431	2.12E-06	9.97E-06	Up
CL10437.Contig2_All	1123	0.01	0.83	6.375039431	1.67E-05	6.84E-05	Up
[truncated: 26,196 more rows]
